# Supplementary material for: A new elpistostegalian from the Late Devonian of the Canadian Arctic
Source: Nature. 2022 Jul 20;608(7923):563–8. doi: 10.1038/s41586-022-04990-w (PMC9385497; doi:10.1038/s41586-022-04990-w)
Supplement: Supplementary file 6 — A zipped file containing high-resolution images of all figures. [file 41586_2022_4990_MOESM6_ESM.zip]

Archive with 19 entries (18 files):
- extended_data_1_full_resolution/
- extended_data_1_full_resolution/figure_5.pdf
- __MACOSX/extended_data_1_full_resolution/._figure_5.pdf
- extended_data_1_full_resolution/ExtendedDataFig_2.pdf
- __MACOSX/extended_data_1_full_resolution/._ExtendedDataFig_2.pdf
- extended_data_1_full_resolution/ExtendedDataFig_1.pdf
- __MACOSX/extended_data_1_full_resolution/._ExtendedDataFig_1.pdf
- extended_data_1_full_resolution/.DS_Store
- __MACOSX/extended_data_1_full_resolution/._.DS_Store
- extended_data_1_full_resolution/figure_1.pdf
- __MACOSX/extended_data_1_full_resolution/._figure_1.pdf
- extended_data_1_full_resolution/ExtendedDataFig_4.pdf
- __MACOSX/extended_data_1_full_resolution/._ExtendedDataFig_4.pdf
- extended_data_1_full_resolution/ExtendedDataFig_3.pdf
- __MACOSX/extended_data_1_full_resolution/._ExtendedDataFig_3.pdf
- extended_data_1_full_resolution/figure_3.pdf
- __MACOSX/extended_data_1_full_resolution/._figure_3.pdf
- extended_data_1_full_resolution/figure_2.pdf
- __MACOSX/extended_data_1_full_resolution/._figure_2.pdf
