# Supplementary material for: A new elpistostegalian from the Late Devonian of the Canadian Arctic
Source: Nature. 2022 Jul 20;608(7923):563–8. doi: 10.1038/s41586-022-04990-w (PMC9385497; doi:10.1038/s41586-022-04990-w)
Supplement: Supplementary file 7 — A zipped file that contains a PAUP* executable file, each of the most-parsimonious trees, and consensus trees (strict, Adams and 50% majority-rule). [file 41586_2022_4990_MOESM7_ESM.zip]

Archive with 9 entries (8 files):
- parsimony/
- parsimony/myStrictConsensustree.tre
- parsimony/paup_runfile.nex
- parsimony/NUFV137_phylogenetic_analysis_main_ms_bootstrap500.trees
- parsimony/myAdamsConsensustree.tre
- parsimony/early_tetrapod_phylo.trees
- parsimony/NUFV137_phylogenetic_analysis_main_ms.log
- parsimony/myMajRuleConsensustree.tre
- parsimony/NUFV137_phylogenetic_analysis_main_ms_bootstrap500_con.tre
