# Supplementary material for: A new elpistostegalian from the Late Devonian of the Canadian Arctic
Source: Nature. 2022 Jul 20;608(7923):563–8. doi: 10.1038/s41586-022-04990-w (PMC9385497; doi:10.1038/s41586-022-04990-w)
Supplement: Supplementary file 7 — A zipped file that contains a PAUP* executable file, each of the most-parsimonious trees, and consensus trees (strict, Adams and 50% majority-rule). [file 41586_2022_4990_MOESM7_ESM.zip › parsimony/NUFV137_phylogenetic_analysis_main_ms_bootstrap500.trees]

#NEXUS 

Begin trees;  [Treefile saved Thu Mar  3 12:02:22 2022]
[!>Trees found during each bootstrap replicate using data file 'paup_runfile.nex'...]
[!
>Bootstrap method with heuristic search:
>  Number of bootstrap replicates = 500
>  Starting seed = generated automatically
>  Number of characters resampled in each replicate = 125
>  Optimality criterion = parsimony
>    Character-status summary:
>      Of 125 total characters:
>        All characters are of type 'unord'
>        All characters have equal weight
>        33 characters are constant (proportion = 0.264)
>        14 variable characters are parsimony-uninformative
>        Number of parsimony-informative characters = 78
>    Gaps are treated as "missing"
>    Multistate taxa interpreted as uncertainty
>  Starting tree(s) obtained via stepwise addition
>    Addition sequence: random
>    Number of replicates = 100
>    Starting seed = generated automatically
>    Number of trees held at each step = 1
>  Branch-swapping algorithm: tree-bisection-reconnection (TBR) with reconnection limit = 8
>    Steepest descent option not in effect
>    No more than 1000 trees of score (length) greater than or equal to 1 will be saved in each replicate
>  Initial 'Maxtrees' setting = 1000000
>  Branches collapsed (creating polytomies) if maximum branch length is zero
>  'MulTrees' option in effect
>  No topological constraints in effect
>  Trees are unrooted
]
	Translate
		1 Acanthostega,
		2 Elginerpeton,
		3 Elpistostege,
		4 Eusthenopteron,
		5 Ichthyostega,
		6 Panderichthys,
		7 Parmastega,
		8 Tiktaalik,
		9 Ventastega,
		10 Ymeria,
		11 Qikiqtania,
		12 Tinirau,
		13 Megalichthys
		;

[Trees found in bootstrap replicate #1]
tree B_1.1 = [&R] [&W 1/15] (((((((((1:7,(((5:2,10:6):10,7:9):10,9:2):7):11,3:6):8,2:4):20,8:1):3,11:1):12,6:8):8,12:1):11,4:4):0,13:3):0;
tree B_1.2 = [&R] [&W 1/15] (((((((((1:7,(((5:2,10:6):10,7:9):10,9:2):7):11,3:6):8,2:4):7,11:2):16,8:0):13,6:8):8,12:1):10,4:4):0,13:3):0;
tree B_1.3 = [&R] [&W 1/15] ((((((((((1:7,((5:4,10:4):12,9:5):5):5,7:12):8,3:6):8,2:6):20,8:1):3,11:1):12,6:6):10,12:1):11,4:4):0,13:3):0;
tree B_1.4 = [&R] [&W 1/15] ((((((((((1:7,((5:4,10:4):12,9:5):5):5,7:12):8,3:6):8,2:6):7,11:2):16,8:0):13,6:6):10,12:1):10,4:4):0,13:3):0;
tree B_1.5 = [&R] [&W 1/15] ((((((((((1:8,(5:4,10:4):15):5,9:1):9,(3:7,7:7):7):10,2:5):20,8:1):3,11:1):12,6:6):10,12:1):11,4:4):0,13:3):0;
tree B_1.6 = [&R] [&W 1/15] (((((((((((1:8,(5:4,10:4):15):5,9:1):5,7:11):8,3:6):9,2:5):21,8:1):3,11:1):12,6:6):10,12:1):11,4:4):0,13:3):0;
tree B_1.7 = [&R] [&W 1/15] ((((((((((1:8,(5:4,10:4):15):5,9:1):9,(3:7,7:7):7):9,2:6):7,11:1):17,8:0):13,6:6):10,12:1):10,4:4):0,13:3):0;
tree B_1.8 = [&R] [&W 1/15] (((((((((((1:8,(5:4,10:4):15):5,9:1):5,7:11):8,3:6):9,2:5):7,11:2):17,8:0):13,6:6):10,12:1):10,4:4):0,13:3):0;
tree B_1.9 = [&R] [&W 1/15] ((((((((((1:8,(5:4,10:4):15):5,9:1):5,7:11):8,3:6):9,2:5):21,(8:1,11:2):2):13,6:4):19,4:4):3,12:0):0,13:4):0;
tree B_1.10 = [&R] [&W 1/15] (((((((((1:7,((5:4,10:4):12,9:5):5):5,7:12):8,3:6):8,2:6):20,(8:1,11:2):2):13,6:4):19,4:4):3,12:0):0,13:4):0;
tree B_1.11 = [&R] [&W 1/15] (((((((((1:8,(5:4,10:4):15):5,9:1):9,(3:7,7:7):7):10,2:5):20,(8:1,11:2):2):13,6:4):19,4:4):3,12:0):0,13:4):0;
tree B_1.12 = [&R] [&W 1/15] ((((((((1:7,(((5:2,10:6):10,7:9):10,9:2):7):11,3:6):8,2:4):20,(8:1,11:2):2):13,6:6):17,4:4):3,12:0):0,13:4):0;
tree B_1.13 = [&R] [&W 1/15] ((((((((1:9,((2:7,(5:5,10:3):4):12,9:2):6):4,7:11):13,3:1):27,6:4):6,(8:2,11:1):4):13,12:1):12,4:4):0,13:3):0;
tree B_1.14 = [&R] [&W 1/15] (((((((((1:9,((2:7,(5:5,10:3):4):12,9:2):6):4,7:11):13,3:1):27,6:4):7,11:1):1,8:4):14,12:1):11,4:4):0,13:3):0;
tree B_1.15 = [&R] [&W 1/15] (((((((((1:8,9:3):7,(2:8,(5:5,10:3):3):11):5,7:9):22,(8:2,11:1):8):5,3:7):14,6:0):22,4:4):3,12:0):0,13:4):0;

[Trees found in bootstrap replicate #2]
tree B_2.1 = [&R] [&W 1] ((((((((((1:8,9:6):10,(5:5,7:10):6):4,10:2):7,3:4):4,2:4):9,11:1):15,8:0):18,6:3):10,(4:3,12:1):3):0,13:5):0;

[Trees found in bootstrap replicate #3]
tree B_3.1 = [&R] [&W 1/2] ((((((((((1:13,10:2):8,9:2):6,((2:11,5:5):7,7:4):14):6,3:2):18,6:3):7,8:0):5,11:0):19,12:0):8,4:4):0,13:4):0;
tree B_3.2 = [&R] [&W 1/2] (((((((((1:13,10:2):8,9:2):6,((2:11,5:5):7,7:4):14):6,3:2):20,6:1):6,(8:2,11:2):2):17,12:0):10,4:4):0,13:4):0;

[Trees found in bootstrap replicate #4]
tree B_4.1 = [&R] [&W 1/8] ((((((((((1:11,9:1):2,7:5):9,(2:6,(5:2,10:4):3):15):8,3:2):10,11:3):10,8:0):10,6:1):16,12:1):5,4:0):0,13:3):0;
tree B_4.2 = [&R] [&W 1/8] (((((((((1:11,9:1):7,((2:6,(5:2,10:4):3):10,7:6):8):8,3:3):9,11:2):11,8:0):10,6:1):16,12:1):5,4:0):0,13:3):0;
tree B_4.3 = [&R] [&W 1/8] ((((((((((1:8,7:7):4,9:0):9,(2:6,(5:2,10:4):3):16):8,3:2):9,11:3):10,8:0):10,6:1):16,12:1):5,4:0):0,13:3):0;
tree B_4.4 = [&R] [&W 1/8] (((((((((1:10,(7:7,9:1):1):9,(2:6,(5:2,10:4):3):16):8,3:2):9,11:3):10,8:0):10,6:1):16,12:1):5,4:0):0,13:3):0;
tree B_4.5 = [&R] [&W 1/8] ((((((((((1:11,9:1):2,7:5):9,(2:6,(5:2,10:4):3):15):8,3:2):19,8:1):1,11:2):9,6:1):16,12:1):6,4:0):0,13:3):0;
tree B_4.6 = [&R] [&W 1/8] (((((((((1:11,9:1):7,((2:6,(5:2,10:4):3):10,7:6):8):9,3:2):18,8:1):1,11:2):9,6:1):16,12:1):6,4:0):0,13:3):0;
tree B_4.7 = [&R] [&W 1/8] ((((((((((1:8,7:7):4,9:0):9,(2:6,(5:2,10:4):3):16):8,3:2):18,8:1):1,11:2):9,6:1):16,12:1):6,4:0):0,13:3):0;
tree B_4.8 = [&R] [&W 1/8] (((((((((1:10,(7:7,9:1):1):9,(2:6,(5:2,10:4):3):16):8,3:2):18,8:1):1,11:2):9,6:1):16,12:1):6,4:0):0,13:3):0;

[Trees found in bootstrap replicate #5]
tree B_5.1 = [&R] [&W 1/6] ((((((((((1:8,9:7):14,5:8):4,10:1):8,7:5):3,2:3):24,8:2):6,(3:2,11:0):4):9,6:2):16,(4:2,12:2):4):0,13:4):0;
tree B_5.2 = [&R] [&W 1/6] (((((((((((1:8,9:7):14,5:8):4,10:1):8,7:5):3,2:3):24,8:2):6,3:4):2,11:0):9,6:4):14,(4:2,12:2):4):0,13:4):0;
tree B_5.3 = [&R] [&W 1/6] (((((((((((1:8,9:7):14,5:8):4,10:1):8,7:5):3,2:3):24,8:2):4,11:0):5,3:3):9,6:3):15,(4:2,12:2):4):0,13:4):0;
tree B_5.4 = [&R] [&W 1/6] (((((((((((1:8,9:7):14,5:8):4,10:1):8,7:5):3,2:3):24,8:2):6,(3:2,11:0):4):10,6:1):18,4:3):3,12:0):0,13:4):0;
tree B_5.5 = [&R] [&W 1/6] ((((((((((((1:8,9:7):14,5:8):4,10:1):8,7:5):3,2:3):24,8:2):6,3:4):2,11:0):10,6:3):16,4:3):3,12:0):0,13:4):0;
tree B_5.6 = [&R] [&W 1/6] ((((((((((((1:8,9:7):14,5:8):4,10:1):8,7:5):3,2:3):24,8:2):4,11:0):5,3:3):10,6:2):17,4:3):3,12:0):0,13:4):0;

[Trees found in bootstrap replicate #6]
tree B_6.1 = [&R] [&W 1/3] ((((((((((1:11,5:14):6,2:5):8,10:5):8,9:3):6,7:6):25,(8:1,11:2):6):8,3:3):13,6:0):21,(4:0,12:1):1):0,13:2):0;
tree B_6.2 = [&R] [&W 1/3] (((((((((((1:11,5:14):6,2:5):8,10:5):8,9:3):6,7:6):27,8:3):4,11:0):10,3:2):12,6:3):19,(4:1,12:0):1):0,13:1):0;
tree B_6.3 = [&R] [&W 1/3] (((((((((((1:11,5:14):6,2:5):8,10:5):8,9:3):6,7:6):25,(8:1,11:2):6):8,3:3):13,6:0):22,4:0):1,12:0):0,13:2):0;

[Trees found in bootstrap replicate #7]
tree B_7.1 = [&R] [&W 1/16] ((((((((((1:8,9:6):3,10:2):7,7:5):4,(2:3,5:6):14):19,(3:1,11:2):2):9,8:0):14,6:0):20,4:2):4,12:1):0,13:2):0;
tree B_7.2 = [&R] [&W 1/16] (((((((((1:8,9:6):3,10:2):9,((2:3,5:6):5,7:5):11):19,(3:1,11:2):2):9,8:0):14,6:0):20,4:2):4,12:1):0,13:2):0;
tree B_7.3 = [&R] [&W 1/16] ((((((((((1:10,9:4):3,10:2):8,(2:4,5:5):12):6,7:4):19,(3:1,11:2):2):9,8:0):14,6:0):20,4:2):4,12:1):0,13:2):0;
tree B_7.4 = [&R] [&W 1/16] ((((((((1:9,9:5):9,(((2:3,5:6):5,7:5):3,10:3):10):20,(3:1,11:2):2):8,8:0):14,6:0):20,4:2):4,12:1):0,13:2):0;
tree B_7.5 = [&R] [&W 1/16] ((((((((1:8,9:6):9,(((2:2,7:4):7,5:6):3,10:2):12):20,(3:1,11:2):2):7,8:0):14,6:0):20,4:2):4,12:1):0,13:2):0;
tree B_7.6 = [&R] [&W 1/16] (((((((((1:8,9:6):3,10:2):9,((2:3,5:6):5,7:5):11):12,3:3):13,(8:1,11:2):3):12,6:0):21,4:2):4,12:1):0,13:2):0;
tree B_7.7 = [&R] [&W 1/16] (((((((((((1:10,9:4):3,10:2):8,(2:4,5:5):12):5,7:5):22,8:2):2,3:4):2,11:1):13,6:1):20,4:2):4,12:1):0,13:2):0;
tree B_7.8 = [&R] [&W 1/16] (((((((((((1:10,9:4):3,10:2):8,(2:4,5:5):12):6,7:4):22,8:2):2,11:1):3,3:3):13,6:1):20,4:2):4,12:1):0,13:2):0;
tree B_7.9 = [&R] [&W 1/16] (((((((((((1:10,9:4):3,10:2):8,(2:4,5:5):12):6,7:4):18,11:1):7,8:1):3,3:4):13,6:0):20,4:2):4,12:1):0,13:2):0;
tree B_7.10 = [&R] [&W 1/16] ((((((((1:9,9:5):9,(((2:3,5:6):5,7:5):3,10:3):10):12,3:3):13,(8:1,11:2):3):12,6:0):21,4:2):4,12:1):0,13:2):0;
tree B_7.11 = [&R] [&W 1/16] ((((((((1:8,9:6):9,(((2:2,7:4):7,5:6):3,10:2):12):12,3:3):12,(8:1,11:2):3):12,6:0):21,4:2):4,12:1):0,13:2):0;
tree B_7.12 = [&R] [&W 1/16] (((((((((1:10,9:4):3,10:2):9,((2:3,5:6):3,7:7):11):21,(8:1,11:2):5):2,3:3):12,6:0):21,4:2):4,12:1):0,13:2):0;
tree B_7.13 = [&R] [&W 1/16] ((((((((1:11,9:3):9,(((2:3,5:6):3,7:7):3,10:3):10):21,(8:1,11:2):5):2,3:3):12,6:0):21,4:2):4,12:1):0,13:2):0;
tree B_7.14 = [&R] [&W 1/16] ((((((((1:10,9:4):9,(((2:2,7:4):9,5:4):3,10:2):12):20,(8:1,11:2):5):2,3:3):12,6:0):21,4:2):4,12:1):0,13:2):0;
tree B_7.15 = [&R] [&W 1/16] (((((((((1:11,9:3):7,((2:5,5:4):3,10:2):13):5,7:7):20,(8:1,11:2):3):3,3:4):11,6:0):21,4:2):4,12:1):0,13:2):0;
tree B_7.16 = [&R] [&W 1/16] (((((((((1:10,9:4):7,(2:4,(5:5,10:3):2):12):6,7:7):20,(8:1,11:2):3):3,3:4):11,6:0):21,4:2):4,12:1):0,13:2):0;

[Trees found in bootstrap replicate #8]
tree B_8.1 = [&R] [&W 1/5] ((((((((((((1:9,9:6):13,5:7):4,10:3):11,7:5):3,2:4):20,8:2):2,11:4):5,3:7):12,6:1):16,4:3):2,12:1):0,13:3):0;
tree B_8.2 = [&R] [&W 1/5] (((((((((((1:9,9:6):13,5:7):4,10:3):11,7:5):3,2:4):20,(8:0,11:4):4):5,3:8):11,6:0):17,4:3):2,12:1):0,13:3):0;
tree B_8.3 = [&R] [&W 1/5] ((((((((((((1:9,9:6):13,5:7):4,10:3):11,7:5):3,2:4):20,8:2):5,3:8):2,11:3):12,6:1):16,4:3):2,12:1):0,13:3):0;
tree B_8.4 = [&R] [&W 1/5] (((((((((((1:9,9:6):13,5:7):4,10:3):11,7:5):3,2:4):20,8:2):2,11:4):5,3:7):11,6:2):15,(4:1,12:2):4):0,13:3):0;
tree B_8.5 = [&R] [&W 1/5] (((((((((((1:9,9:6):13,5:7):4,10:3):11,7:5):3,2:4):20,8:2):5,3:8):2,11:3):11,6:2):15,(4:1,12:2):4):0,13:3):0;

[Trees found in bootstrap replicate #9]
tree B_9.1 = [&R] [&W 1/6] (((((((((1:5,(7:11,9:4):5):4,3:7):8,((2:9,5:0):2,10:1):14):21,8:1):5,6:1):2,11:1):14,12:0):3,4:2):0,13:0):0;
tree B_9.2 = [&R] [&W 1/6] (((((((((1:5,(7:11,9:4):5):4,3:7):8,((2:9,5:0):2,10:1):14):22,8:0):1,11:2):5,6:1):13,12:0):4,4:2):0,13:0):0;
tree B_9.3 = [&R] [&W 1/6] ((((((((1:5,(7:11,9:4):5):4,3:7):8,((2:9,5:0):2,10:1):14):22,8:0):1,11:2):5,6:1):17,(4:0,12:0):2):0,13:0):0;
tree B_9.4 = [&R] [&W 1/6] ((((((((1:5,(7:11,9:4):5):4,3:7):8,((2:9,5:0):2,10:1):14):22,8:0):1,11:2):5,6:1):17,4:2,12:0):0,13:0):0;
tree B_9.5 = [&R] [&W 1/6] ((((((((1:5,(7:11,9:4):5):4,3:7):8,((2:9,5:0):2,10:1):14):21,8:1):5,6:1):2,11:1):17,4:2,12:0):0,13:0):0;
tree B_9.6 = [&R] [&W 1/6] ((((((((1:5,(7:11,9:4):5):4,3:7):8,((2:9,5:0):2,10:1):14):21,8:1):5,6:1):2,11:1):17,(4:0,12:0):2):0,13:0):0;

[Trees found in bootstrap replicate #10]
tree B_10.1 = [&R] [&W 1/18] (((((((((1:6,10:1):2,9:7):4,((2:2,7:3):8,5:2):11):15,(3:1,11:2):4):20,8:1):8,6:0):9,12:0):5,4:1):0,13:2):0;
tree B_10.2 = [&R] [&W 1/18] ((((((((((1:6,10:1):2,9:7):4,((2:2,7:3):8,5:2):11):9,3:4):8,11:1):21,8:0):8,6:1):9,12:0):4,4:1):0,13:2):0;
tree B_10.3 = [&R] [&W 1/18] (((((((((1:8,9:7):0,10:1):4,((2:2,7:3):8,5:2):11):15,(3:1,11:2):4):20,8:1):8,6:0):9,12:0):5,4:1):0,13:2):0;
tree B_10.4 = [&R] [&W 1/18] ((((((((1:8,(9:4,10:1):3):4,((2:2,7:3):8,5:2):11):15,(3:1,11:2):4):20,8:1):8,6:0):9,12:0):5,4:1):0,13:2):0;
tree B_10.5 = [&R] [&W 1/18] (((((((((1:8,9:7):4,((2:2,7:3):8,5:2):11):0,10:1):15,(3:1,11:2):4):20,8:1):8,6:0):9,12:0):5,4:1):0,13:2):0;
tree B_10.6 = [&R] [&W 1/18] ((((((((1:8,9:7):4,(((2:2,7:3):8,5:2):0,10:1):11):15,(3:1,11:2):4):20,8:1):8,6:0):9,12:0):5,4:1):0,13:2):0;
tree B_10.7 = [&R] [&W 1/18] ((((((((1:8,9:7):4,((2:2,7:3):8,(5:0,10:1):2):11):15,(3:1,11:2):4):20,8:1):8,6:0):9,12:0):5,4:1):0,13:2):0;
tree B_10.8 = [&R] [&W 1/18] ((((((((1:8,9:7):4,(((2:2,7:3):0,10:1):8,5:2):11):15,(3:1,11:2):4):20,8:1):8,6:0):9,12:0):5,4:1):0,13:2):0;
tree B_10.9 = [&R] [&W 1/18] ((((((((1:8,9:7):4,((2:2,(7:2,10:1):1):8,5:2):11):15,(3:1,11:2):4):20,8:1):8,6:0):9,12:0):5,4:1):0,13:2):0;
tree B_10.10 = [&R] [&W 1/18] ((((((((1:8,9:7):4,(((2:2,10:1):0,7:3):8,5:2):11):15,(3:1,11:2):4):20,8:1):8,6:0):9,12:0):5,4:1):0,13:2):0;
tree B_10.11 = [&R] [&W 1/18] ((((((((((1:8,9:7):0,10:1):4,((2:2,7:3):8,5:2):11):9,3:4):8,11:1):21,8:0):8,6:1):9,12:0):4,4:1):0,13:2):0;
tree B_10.12 = [&R] [&W 1/18] (((((((((1:8,(9:4,10:1):3):4,((2:2,7:3):8,5:2):11):9,3:4):8,11:1):21,8:0):8,6:1):9,12:0):4,4:1):0,13:2):0;
tree B_10.13 = [&R] [&W 1/18] ((((((((((1:8,9:7):4,((2:2,7:3):8,5:2):11):0,10:1):9,3:4):8,11:1):21,8:0):8,6:1):9,12:0):4,4:1):0,13:2):0;
tree B_10.14 = [&R] [&W 1/18] (((((((((1:8,9:7):4,(((2:2,7:3):8,5:2):0,10:1):11):9,3:4):8,11:1):21,8:0):8,6:1):9,12:0):4,4:1):0,13:2):0;
tree B_10.15 = [&R] [&W 1/18] (((((((((1:8,9:7):4,((2:2,7:3):8,(5:0,10:1):2):11):9,3:4):8,11:1):21,8:0):8,6:1):9,12:0):4,4:1):0,13:2):0;
tree B_10.16 = [&R] [&W 1/18] (((((((((1:8,9:7):4,(((2:2,7:3):0,10:1):8,5:2):11):9,3:4):8,11:1):21,8:0):8,6:1):9,12:0):4,4:1):0,13:2):0;
tree B_10.17 = [&R] [&W 1/18] (((((((((1:8,9:7):4,((2:2,(7:2,10:1):1):8,5:2):11):9,3:4):8,11:1):21,8:0):8,6:1):9,12:0):4,4:1):0,13:2):0;
tree B_10.18 = [&R] [&W 1/18] (((((((((1:8,9:7):4,(((2:2,10:1):0,7:3):8,5:2):11):9,3:4):8,11:1):21,8:0):8,6:1):9,12:0):4,4:1):0,13:2):0;

[Trees found in bootstrap replicate #11]
tree B_11.1 = [&R] [&W 1/4] ((((((((((1:5,10:5):2,9:5):10,(2:7,5:2):12):5,7:2):14,11:1):13,8:1):7,3:3):11,6:1):20,(4:2,12:0):2):0,13:5):0;
tree B_11.2 = [&R] [&W 1/4] ((((((((((1:6,9:6):1,10:4):11,(2:6,5:3):12):5,7:2):13,11:1):13,8:1):7,3:3):11,6:1):20,(4:2,12:0):2):0,13:5):0;
tree B_11.3 = [&R] [&W 1/4] (((((((((((1:5,10:5):2,9:5):10,(2:7,5:2):12):5,7:2):14,11:1):13,8:1):7,3:3):11,6:1):14,12:0):8,4:2):0,13:5):0;
tree B_11.4 = [&R] [&W 1/4] (((((((((((1:6,9:6):1,10:4):11,(2:6,5:3):12):5,7:2):13,11:1):13,8:1):7,3:3):11,6:1):14,12:0):8,4:2):0,13:5):0;

[Trees found in bootstrap replicate #12]
tree B_12.1 = [&R] [&W 1] ((((((((((1:8,10:4):4,9:9):3,((2:5,5:3):9,7:10):17):14,11:2):7,3:4):16,8:0):12,6:2):8,12:1):9,4:2):0,13:1):0;

[Trees found in bootstrap replicate #13]
tree B_13.1 = [&R] [&W 1/3] ((((((((((1:4,10:3):3,9:8):7,((2:8,5:3):5,7:8):13):11,3:2):6,11:0):20,8:0):9,6:0):6,12:0):5,4:2):0,13:3):0;
tree B_13.2 = [&R] [&W 1/3] (((((((((1:4,10:3):3,9:8):7,((2:8,5:3):5,7:8):13):15,(3:1,11:1):2):20,8:0):9,6:0):6,12:0):5,4:2):0,13:3):0;
tree B_13.3 = [&R] [&W 1/3] ((((((((((1:4,10:3):3,9:8):7,((2:8,5:3):5,7:8):13):11,11:1):6,3:1):20,8:0):9,6:0):6,12:0):5,4:2):0,13:3):0;

[Trees found in bootstrap replicate #14]
tree B_14.1 = [&R] [&W 1/7] (((((((((1:7,10:2):8,((2:8,5:3):7,7:7):14):7,9:5):17,3:0):24,6:2):3,11:3):3,8:3):17,(4:1,12:1):4):0,13:4):0;
tree B_14.2 = [&R] [&W 1/7] ((((((((1:16,(((5:6,7:11):8,9:5):1,10:2):10):15,3:2):6,2:5):4,11:3):20,8:0):8,6:5):13,(4:1,12:1):4):0,13:4):0;
tree B_14.3 = [&R] [&W 1/7] ((((((((1:17,((5:6,(7:2,10:3):9):8,9:5):10):15,3:2):5,2:5):4,11:3):20,8:0):8,6:5):13,(4:1,12:1):4):0,13:4):0;
tree B_14.4 = [&R] [&W 1/7] ((((((((1:17,(((5:1,10:3):5,7:11):8,9:5):10):15,3:2):5,2:5):4,11:3):20,8:0):8,6:5):13,(4:1,12:1):4):0,13:4):0;
tree B_14.5 = [&R] [&W 1/7] ((((((((1:17,((5:6,7:11):8,(9:2,10:3):3):10):15,3:2):5,2:5):4,11:3):20,8:0):8,6:5):13,(4:1,12:1):4):0,13:4):0;
tree B_14.6 = [&R] [&W 1/7] ((((((((1:17,(((5:6,7:11):0,10:3):8,9:5):10):15,3:2):5,2:5):4,11:3):20,8:0):8,6:5):13,(4:1,12:1):4):0,13:4):0;
tree B_14.7 = [&R] [&W 1/7] ((((((((((1:7,10:2):11,(5:12,9:6):9):4,7:10):13,3:2):4,2:7):4,11:3):20,8:0):8,6:3):15,(4:1,12:1):4):0,13:4):0;

[Trees found in bootstrap replicate #15]
tree B_15.1 = [&R] [&W 1/12] ((((((((((1:8,(5:5,10:3):10):5,9:3):5,3:10):4,7:2):10,2:7):15,8:1):7,11:4):15,6:4):17,(4:0,12:1):3):0,13:6):0;
tree B_15.2 = [&R] [&W 1/12] ((((((((((1:6,9:6):8,(5:5,10:3):6):6,3:9):4,7:4):8,2:5):17,8:1):7,11:4):15,6:4):17,(4:0,12:1):3):0,13:6):0;
tree B_15.3 = [&R] [&W 1/12] ((((((((((1:8,(5:5,10:3):10):5,9:3):5,7:4):4,3:8):9,2:7):16,8:1):7,11:4):15,6:4):17,(4:0,12:1):3):0,13:6):0;
tree B_15.4 = [&R] [&W 1/12] (((((((((((1:8,(5:5,10:3):10):5,9:3):5,3:10):4,7:2):10,2:7):15,8:1):7,11:4):15,6:4):18,4:2):1,12:0):0,13:6):0;
tree B_15.5 = [&R] [&W 1/12] (((((((((1:9,((5:5,10:3):9,9:6):2):5,3:10):4,7:3):9,2:8):14,8:1):7,11:4):15,6:4):17,(4:0,12:1):3):0,13:6):0;
tree B_15.6 = [&R] [&W 1/12] (((((((((1:9,((5:5,10:3):9,9:6):2):5,7:5):4,3:8):8,2:8):15,8:1):7,11:4):15,6:4):17,(4:0,12:1):3):0,13:6):0;
tree B_15.7 = [&R] [&W 1/12] (((((((((((1:6,9:6):8,(5:5,10:3):6):6,3:9):4,7:4):8,2:5):17,8:1):7,11:4):15,6:4):18,4:2):1,12:0):0,13:6):0;
tree B_15.8 = [&R] [&W 1/12] ((((((((((1:7,9:5):2,7:6):3,3:9):10,(5:5,10:3):6):8,2:5):18,8:1):7,11:4):15,6:4):17,(4:0,12:1):3):0,13:6):0;
tree B_15.9 = [&R] [&W 1/12] (((((((((((1:8,(5:5,10:3):10):5,9:3):5,7:4):4,3:8):9,2:7):16,8:1):7,11:4):15,6:4):18,4:2):1,12:0):0,13:6):0;
tree B_15.10 = [&R] [&W 1/12] ((((((((((1:9,((5:5,10:3):9,9:6):2):5,7:5):4,3:8):8,2:8):15,8:1):7,11:4):15,6:4):18,4:2):1,12:0):0,13:6):0;
tree B_15.11 = [&R] [&W 1/12] ((((((((((1:9,((5:5,10:3):9,9:6):2):5,3:10):4,7:3):9,2:8):14,8:1):7,11:4):15,6:4):18,4:2):1,12:0):0,13:6):0;
tree B_15.12 = [&R] [&W 1/12] (((((((((((1:7,9:5):2,7:6):3,3:9):10,(5:5,10:3):6):8,2:5):18,8:1):7,11:4):15,6:4):18,4:2):1,12:0):0,13:6):0;

[Trees found in bootstrap replicate #16]
tree B_16.1 = [&R] [&W 1/6] ((((((((((1:7,7:10):10,((2:3,5:2):1,10:5):13):4,9:3):7,11:3):21,8:1):10,6:1):1,3:7):14,12:2):6,4:5):0,13:5):0;
tree B_16.2 = [&R] [&W 1/6] (((((((((1:14,(((2:3,5:2):1,10:5):10,9:5):7):3,7:8):7,11:1):21,8:1):12,6:1):1,3:7):14,12:2):6,4:5):0,13:5):0;
tree B_16.3 = [&R] [&W 1/6] ((((((((((1:7,7:10):10,((2:3,5:2):1,10:5):13):4,9:3):7,11:3):17,8:5):5,3:2):12,6:0):13,12:2):7,4:5):0,13:5):0;
tree B_16.4 = [&R] [&W 1/6] ((((((((((1:7,7:10):10,((2:3,5:2):1,10:5):13):4,9:3):8,11:2):8,3:6):15,8:0):12,6:0):13,12:2):7,4:5):0,13:5):0;
tree B_16.5 = [&R] [&W 1/6] (((((((((1:14,(((2:3,5:2):1,10:5):10,9:5):7):3,7:8):7,11:1):18,8:4):7,3:3):11,6:0):13,12:2):7,4:5):0,13:5):0;
tree B_16.6 = [&R] [&W 1/6] ((((((((1:12,((((2:3,5:2):1,10:5):10,9:5):3,7:9):8):8,11:0):10,3:5):16,8:0):12,6:0):13,12:2):7,4:5):0,13:5):0;

[Trees found in bootstrap replicate #17]
tree B_17.1 = [&R] [&W 1] ((((((((1:8,10:3):7,(((2:5,5:3):8,7:11):12,9:0):9):9,3:4):16,(8:0,11:1):11):13,6:0):21,4:2):5,12:3):0,13:3):0;

[Trees found in bootstrap replicate #18]
tree B_18.1 = [&R] [&W 1] ((((((((((1:14,9:1):10,((2:10,5:1):2,10:4):13):8,7:10):18,8:4):4,3:9):11,6:1):5,11:4):16,4:4):2,12:1):0,13:3):0;

[Trees found in bootstrap replicate #19]
tree B_19.1 = [&R] [&W 1/3] (((((((((((1:11,5:18):3,10:3):10,9:1):8,7:9):5,2:5):10,(3:2,11:1):4):18,8:0):8,6:0):9,12:1):12,4:2):0,13:2):0;
tree B_19.2 = [&R] [&W 1/3] (((((((((((1:4,10:5):10,5:16):10,9:1):8,7:9):5,2:5):10,(3:2,11:1):4):18,8:0):8,6:0):9,12:1):12,4:2):0,13:2):0;
tree B_19.3 = [&R] [&W 1/3] (((((((((((1:9,(2:8,9:4):6):11,5:11):4,10:3):11,7:6):21,8:1):3,11:0):4,3:8):6,6:2):8,12:1):11,4:2):0,13:2):0;

[Trees found in bootstrap replicate #20]
tree B_20.1 = [&R] [&W 1/2] (((((((((((1:11,(2:10,5:1):21):2,10:5):6,9:1):8,7:5):12,3:2):30,6:1):5,8:4):2,11:2):10,12:0):10,4:2):0,13:0):0;
tree B_20.2 = [&R] [&W 1/2] ((((((((((1:12,((2:7,10:5):4,5:1):20):7,9:1):8,7:5):12,3:2):30,6:1):5,8:4):2,11:2):10,12:0):10,4:2):0,13:0):0;

[Trees found in bootstrap replicate #21]
tree B_21.1 = [&R] [&W 1/12] ((((((((((1:6,9:4):11,5:6):6,(7:4,10:1):5):2,2:1):19,(3:3,11:2):5):21,8:0):12,6:0):21,4:1):3,12:2):0,13:6):0;
tree B_21.2 = [&R] [&W 1/12] (((((((((1:6,9:4):11,5:6):6,(7:4,10:1):5):2,2:1):19,(3:3,11:2):5):21,8:0):11,6:1):19,(4:1,12:4):3):0,13:6):0;
tree B_21.3 = [&R] [&W 1/12] (((((((((((1:6,9:4):11,5:6):2,10:1):4,7:9):2,2:1):19,(3:3,11:2):5):21,8:0):12,6:0):21,4:1):3,12:2):0,13:6):0;
tree B_21.4 = [&R] [&W 1/12] (((((((((((1:6,9:4):12,5:5):4,7:8):3,10:1):2,2:1):19,(3:3,11:2):5):21,8:0):12,6:0):21,4:1):3,12:2):0,13:6):0;
tree B_21.5 = [&R] [&W 1/12] ((((((((((1:6,9:4):10,(5:2,7:11):6):2,10:1):2,2:1):20,(3:3,11:2):5):21,8:0):12,6:0):21,4:1):3,12:2):0,13:6):0;
tree B_21.6 = [&R] [&W 1/12] ((((((((((1:6,9:4):12,5:5):4,7:8):3,10:1):2,2:1):19,(3:3,11:2):5):21,8:0):11,6:1):19,(4:1,12:4):3):0,13:6):0;
tree B_21.7 = [&R] [&W 1/12] ((((((((((1:6,9:4):11,5:6):2,10:1):4,7:9):2,2:1):19,(3:3,11:2):5):21,8:0):11,6:1):19,(4:1,12:4):3):0,13:6):0;
tree B_21.8 = [&R] [&W 1/12] (((((((((1:6,9:4):10,(5:2,7:11):6):2,10:1):2,2:1):20,(3:3,11:2):5):21,8:0):11,6:1):19,(4:1,12:4):3):0,13:6):0;
tree B_21.9 = [&R] [&W 1/12] (((((((((((1:6,9:4):2,10:1):10,(2:2,5:3):6):4,7:8):15,3:4):8,11:2):21,8:0):12,6:0):21,4:1):3,12:2):0,13:6):0;
tree B_21.10 = [&R] [&W 1/12] ((((((((((1:6,9:4):2,10:1):10,(2:2,5:3):6):4,7:8):19,(3:1,11:4):5):21,8:0):12,6:0):21,4:1):3,12:2):0,13:6):0;
tree B_21.11 = [&R] [&W 1/12] ((((((((((1:6,9:4):2,10:1):10,(2:2,5:3):6):4,7:8):15,3:4):8,11:2):21,8:0):11,6:1):19,(4:1,12:4):3):0,13:6):0;
tree B_21.12 = [&R] [&W 1/12] (((((((((1:6,9:4):2,10:1):10,(2:2,5:3):6):4,7:8):19,(3:1,11:4):5):21,8:0):11,6:1):19,(4:1,12:4):3):0,13:6):0;

[Trees found in bootstrap replicate #22]
tree B_22.1 = [&R] [&W 1/8] (((((((((1:12,((2:3,10:4):2,5:0):15):5,9:5):9,7:4):13,3:4):4,11:2):15,8:0):16,6:0):15,(4:0,12:0):2):0,13:3):0;
tree B_22.2 = [&R] [&W 1/8] (((((((((1:12,((2:3,10:4):2,5:0):15):5,9:5):9,7:4):13,3:4):17,8:2):2,11:0):14,6:0):17,(4:0,12:0):2):0,13:3):0;
tree B_22.3 = [&R] [&W 1/8] (((((((((1:10,9:8):8,((2:3,10:4):1,5:1):11):6,7:6):13,3:4):5,11:2):15,8:0):16,6:0):15,(4:0,12:0):2):0,13:3):0;
tree B_22.4 = [&R] [&W 1/8] (((((((((1:10,9:8):9,((2:3,5:2):0,10:4):11):6,7:6):13,3:4):4,11:2):15,8:0):16,6:0):15,(4:0,12:0):2):0,13:3):0;
tree B_22.5 = [&R] [&W 1/8] (((((((((1:10,9:8):9,(2:3,(5:1,10:4):1):11):6,7:6):13,3:4):4,11:2):15,8:0):16,6:0):15,(4:0,12:0):2):0,13:3):0;
tree B_22.6 = [&R] [&W 1/8] (((((((((1:10,9:8):8,((2:3,10:4):1,5:1):11):6,7:6):13,3:4):18,8:2):2,11:0):14,6:0):17,(4:0,12:0):2):0,13:3):0;
tree B_22.7 = [&R] [&W 1/8] (((((((((1:10,9:8):9,((2:3,5:2):0,10:4):11):6,7:6):13,3:4):17,8:2):2,11:0):14,6:0):17,(4:0,12:0):2):0,13:3):0;
tree B_22.8 = [&R] [&W 1/8] (((((((((1:10,9:8):9,(2:3,(5:1,10:4):1):11):6,7:6):13,3:4):17,8:2):2,11:0):14,6:0):17,(4:0,12:0):2):0,13:3):0;

[Trees found in bootstrap replicate #23]
tree B_23.1 = [&R] [&W 1/3] (((((((1:9,9:6):15,((2:3,7:5):7,(5:2,10:4):3):8):12,(3:1,11:2):4):18,8:0):10,6:0):16,(4:0,12:1):2):0,13:5):0;
tree B_23.2 = [&R] [&W 1/3] ((((((((1:9,9:6):15,((2:3,7:5):7,(5:2,10:4):3):8):12,(3:1,11:2):4):18,8:0):10,6:0):16,4:2):0,12:1):0,13:5):0;
tree B_23.3 = [&R] [&W 1/3] ((((((((1:9,9:6):15,((2:3,7:5):7,(5:2,10:4):3):8):12,(3:1,11:2):4):18,8:0):10,6:0):11,12:1):5,4:2):0,13:5):0;

[Trees found in bootstrap replicate #24]
tree B_24.1 = [&R] [&W 1/4] (((((((((((1:10,9:5):1,10:2):8,(2:6,5:4):11):7,7:7):24,8:3):5,3:8):10,6:1):2,11:2):18,4:2):5,12:1):0,13:3):0;
tree B_24.2 = [&R] [&W 1/4] (((((((((((1:4,10:3):7,9:4):8,(2:6,5:4):11):6,7:7):25,8:3):5,3:8):10,6:1):2,11:2):18,4:2):5,12:1):0,13:3):0;
tree B_24.3 = [&R] [&W 1/4] ((((((((((1:11,9:4):8,(2:5,(5:4,10:2):2):11):6,7:8):23,8:4):5,3:8):10,6:0):2,11:3):18,4:1):6,12:1):0,13:3):0;
tree B_24.4 = [&R] [&W 1/4] (((((((((1:11,9:4):8,(2:5,(5:4,10:2):2):11):7,7:7):25,(8:0,11:2):4):6,3:8):8,6:0):20,4:1):6,12:1):0,13:3):0;

[Trees found in bootstrap replicate #25]
tree B_25.1 = [&R] [&W 1] ((((((((((1:5,9:6):7,(5:5,7:11):10):3,10:4):5,2:4):8,3:5):25,(8:0,11:3):3):6,6:0):15,4:0):3,12:0):0,13:3):0;

[Trees found in bootstrap replicate #26]
tree B_26.1 = [&R] [&W 1] (((((((((1:14,(2:7,(5:1,10:9):2):14):9,9:3):10,7:6):12,11:0):19,8:1):6,3:4):12,6:0):13,(4:2,12:4):5):0,13:7):0;

[Trees found in bootstrap replicate #27]
tree B_27.1 = [&R] [&W 1/2] ((((((((((1:7,((2:8,10:5):5,5:1):13):5,9:0):4,7:8):14,3:4):22,8:0):3,11:2):9,6:1):20,4:1):1,12:1):0,13:5):0;
tree B_27.2 = [&R] [&W 1/2] (((((((((1:7,((2:8,10:5):5,5:1):13):5,9:0):4,7:8):14,3:4):22,8:0):3,11:2):9,6:1):19,(4:0,12:2):2):0,13:5):0;

[Trees found in bootstrap replicate #28]
tree B_28.1 = [&R] [&W 1] ((((((((((1:6,9:7):13,(5:7,7:8):7):3,10:4):9,3:5):6,2:7):20,8:0):3,11:0):10,6:3):15,(4:4,12:0):3):0,13:3):0;

[Trees found in bootstrap replicate #29]
tree B_29.1 = [&R] [&W 1/6] ((((((((((1:5,10:7):3,9:4):17,(5:7,7:5):11):8,2:7):20,(8:1,11:1):6):7,3:4):14,6:0):20,4:4):5,12:0):0,13:1):0;
tree B_29.2 = [&R] [&W 1/6] ((((((((((1:5,10:7):3,9:4):17,(5:7,7:5):11):9,3:8):7,2:7):14,(8:1,11:1):4):16,6:2):19,4:4):5,12:0):0,13:1):0;
tree B_29.3 = [&R] [&W 1/6] ((((((((((1:8,9:4):17,(5:7,7:5):11):2,10:7):6,2:7):20,(8:1,11:1):6):7,3:4):14,6:0):20,4:4):5,12:0):0,13:1):0;
tree B_29.4 = [&R] [&W 1/6] (((((((((1:8,9:4):17,(5:7,7:5):11):8,2:7):18,(8:1,11:1):8):10,(3:0,10:3):6):13,6:0):20,4:4):5,12:0):0,13:1):0;
tree B_29.5 = [&R] [&W 1/6] ((((((((((1:8,9:4):17,(5:7,7:5):11):2,10:7):9,3:8):5,2:7):14,(8:1,11:1):4):16,6:2):19,4:4):5,12:0):0,13:1):0;
tree B_29.6 = [&R] [&W 1/6] (((((((((1:8,9:4):16,(2:13,(5:7,10:4):3):12):4,7:6):16,(8:1,11:1):9):5,3:3):15,6:0):20,4:4):5,12:0):0,13:1):0;

[Trees found in bootstrap replicate #30]
tree B_30.1 = [&R] [&W 1/2] ((((((((((1:5,9:5):6,7:7):4,(2:5,(5:3,10:3):2):15):6,3:4):23,8:2):10,6:0):2,11:4):15,4:3):5,12:1):0,13:4):0;
tree B_30.2 = [&R] [&W 1/2] (((((((((((1:2,10:4):4,9:4):7,7:7):3,(2:5,5:4):15):6,3:4):24,8:1):10,6:1):2,11:3):15,4:4):4,12:1):0,13:4):0;

[Trees found in bootstrap replicate #31]
tree B_31.1 = [&R] [&W 1/3] ((((((((1:16,(5:1,10:2):11):2,(2:9,(7:11,9:4):5):4):10,3:4):22,8:0):2,11:2):17,6:4):14,(4:1,12:0):1):0,13:2):0;
tree B_31.2 = [&R] [&W 1/3] (((((((((1:5,(7:15,9:0):8):12,(5:1,10:2):10):8,3:7):6,2:6):22,8:0):2,11:2):16,6:4):14,(4:1,12:0):1):0,13:2):0;
tree B_31.3 = [&R] [&W 1/3] ((((((((1:12,((5:1,10:2):12,(7:11,9:4):8):3):10,3:7):6,2:5):21,8:0):2,11:2):16,6:6):12,(4:1,12:0):1):0,13:2):0;

[Trees found in bootstrap replicate #32]
tree B_32.1 = [&R] [&W 1/2] (((((((((1:8,9:6):6,7:4):9,(2:10,(5:2,10:3):1):13):24,8:3):6,6:3):5,3:7):4,11:3):16,(4:3,12:1):3):0,13:3):0;
tree B_32.2 = [&R] [&W 1/2] ((((((((((1:8,9:6):6,7:4):9,(2:10,(5:2,10:3):1):13):24,8:3):6,6:3):5,3:7):5,11:2):15,12:0):6,4:2):0,13:3):0;

[Trees found in bootstrap replicate #33]
tree B_33.1 = [&R] [&W 1/6] ((((((((((((1:5,10:0):11,5:14):3,9:2):5,7:3):8,3:3):3,2:10):17,8:0):6,11:1):8,6:0):13,12:0):7,4:5):0,13:0):0;
tree B_33.2 = [&R] [&W 1/6] ((((((((((((1:5,10:0):3,9:5):15,5:7):5,7:2):9,3:3):3,2:7):20,8:0):6,11:1):8,6:0):13,12:0):7,4:5):0,13:0):0;
tree B_33.3 = [&R] [&W 1/6] (((((((((((1:5,10:0):11,5:14):3,9:2):5,7:3):8,3:3):3,2:10):17,8:0):6,11:1):8,6:0):20,4:5,12:0):0,13:0):0;
tree B_33.4 = [&R] [&W 1/6] (((((((((((1:5,10:0):11,5:14):3,9:2):5,7:3):8,3:3):3,2:10):17,8:0):6,11:1):8,6:0):20,(4:0,12:0):5):0,13:0):0;
tree B_33.5 = [&R] [&W 1/6] (((((((((((1:5,10:0):3,9:5):15,5:7):5,7:2):9,3:3):3,2:7):20,8:0):6,11:1):8,6:0):20,4:5,12:0):0,13:0):0;
tree B_33.6 = [&R] [&W 1/6] (((((((((((1:5,10:0):3,9:5):15,5:7):5,7:2):9,3:3):3,2:7):20,8:0):6,11:1):8,6:0):20,(4:0,12:0):5):0,13:0):0;

[Trees found in bootstrap replicate #34]
tree B_34.1 = [&R] [&W 1/18] (((((((((((1:8,5:6):6,(9:3,10:2):2):7,7:5):8,3:3):2,2:9):20,8:0):1,11:3):6,6:0):17,4:2):3,12:1):0,13:4):0;
tree B_34.2 = [&R] [&W 1/18] (((((((((((1:8,5:6):6,(9:3,10:2):2):7,7:5):8,3:3):2,2:9):20,8:0):7,6:0):0,11:3):17,4:2):3,12:1):0,13:4):0;
tree B_34.3 = [&R] [&W 1/18] ((((((((((1:8,5:6):6,(9:3,10:2):2):7,7:5):8,3:3):2,2:9):20,8:0):7,(6:0,11:3):0):17,4:2):3,12:1):0,13:4):0;
tree B_34.4 = [&R] [&W 1/18] ((((((((((((1:8,5:6):5,10:2):1,9:5):7,7:5):8,3:3):2,2:9):20,8:0):1,11:3):6,6:0):17,4:2):3,12:1):0,13:4):0;
tree B_34.5 = [&R] [&W 1/18] ((((((((((((1:8,5:6):6,9:5):0,10:2):7,7:5):8,3:3):2,2:9):20,8:0):1,11:3):6,6:0):17,4:2):3,12:1):0,13:4):0;
tree B_34.6 = [&R] [&W 1/18] ((((((((((1:7,(2:9,5:1):6):7,(9:3,10:2):2):7,7:5):9,3:2):21,8:0):1,11:3):6,6:0):17,4:2):3,12:1):0,13:4):0;
tree B_34.7 = [&R] [&W 1/18] ((((((((((1:7,(2:9,5:1):6):7,(9:3,10:2):2):7,7:5):9,3:2):21,8:0):7,6:0):0,11:3):17,4:2):3,12:1):0,13:4):0;
tree B_34.8 = [&R] [&W 1/18] ((((((((((((1:8,5:6):6,9:5):0,10:2):7,7:5):8,3:3):2,2:9):20,8:0):7,6:0):0,11:3):17,4:2):3,12:1):0,13:4):0;
tree B_34.9 = [&R] [&W 1/18] ((((((((((((1:8,5:6):5,10:2):1,9:5):7,7:5):8,3:3):2,2:9):20,8:0):7,6:0):0,11:3):17,4:2):3,12:1):0,13:4):0;
tree B_34.10 = [&R] [&W 1/18] (((((((((1:7,(2:9,5:1):6):7,(9:3,10:2):2):7,7:5):9,3:2):21,8:0):7,6:0,11:3):17,4:2):3,12:1):0,13:4):0;
tree B_34.11 = [&R] [&W 1/18] (((((((((((1:8,5:6):6,9:5):0,10:2):7,7:5):8,3:3):2,2:9):20,8:0):7,(6:0,11:3):0):17,4:2):3,12:1):0,13:4):0;
tree B_34.12 = [&R] [&W 1/18] (((((((((((1:8,5:6):5,10:2):1,9:5):7,7:5):8,3:3):2,2:9):20,8:0):7,(6:0,11:3):0):17,4:2):3,12:1):0,13:4):0;
tree B_34.13 = [&R] [&W 1/18] (((((((((((1:7,(2:9,5:1):6):6,10:2):1,9:5):7,7:5):9,3:2):21,8:0):1,11:3):6,6:0):17,4:2):3,12:1):0,13:4):0;
tree B_34.14 = [&R] [&W 1/18] (((((((((((1:7,(2:9,5:1):6):7,9:5):0,10:2):7,7:5):9,3:2):21,8:0):1,11:3):6,6:0):17,4:2):3,12:1):0,13:4):0;
tree B_34.15 = [&R] [&W 1/18] (((((((((((1:7,(2:9,5:1):6):7,9:5):0,10:2):7,7:5):9,3:2):21,8:0):7,6:0):0,11:3):17,4:2):3,12:1):0,13:4):0;
tree B_34.16 = [&R] [&W 1/18] (((((((((((1:7,(2:9,5:1):6):6,10:2):1,9:5):7,7:5):9,3:2):21,8:0):7,6:0):0,11:3):17,4:2):3,12:1):0,13:4):0;
tree B_34.17 = [&R] [&W 1/18] ((((((((((1:7,(2:9,5:1):6):7,9:5):0,10:2):7,7:5):9,3:2):21,8:0):7,6:0,11:3):17,4:2):3,12:1):0,13:4):0;
tree B_34.18 = [&R] [&W 1/18] ((((((((((1:7,(2:9,5:1):6):6,10:2):1,9:5):7,7:5):9,3:2):21,8:0):7,6:0,11:3):17,4:2):3,12:1):0,13:4):0;

[Trees found in bootstrap replicate #35]
tree B_35.1 = [&R] [&W 1/7] ((((((((((1:11,(5:2,10:2):13):6,(7:8,9:1):5):6,3:3):7,2:5):22,8:0):4,11:2):11,6:2):7,12:2):6,4:1):0,13:1):0;
tree B_35.2 = [&R] [&W 1/7] (((((((((1:11,((5:3,10:1):9,(7:7,9:2):10):5):7,3:3):7,2:8):18,8:0):4,11:2):11,6:3):6,12:2):6,4:1):0,13:1):0;
tree B_35.3 = [&R] [&W 1/7] (((((((((1:11,(5:2,10:2):13):1,(2:11,(7:8,9:1):4):6):10,3:0):21,8:0):4,11:2):12,6:2):7,12:2):6,4:1):0,13:1):0;
tree B_35.4 = [&R] [&W 1/7] (((((((((1:10,(2:10,(5:3,10:1):2):13):3,(7:8,9:1):9):9,3:0):21,8:0):4,11:2):12,6:2):7,12:2):6,4:1):0,13:1):0;
tree B_35.5 = [&R] [&W 1/7] (((((((((1:11,((2:8,10:1):5,5:2):13):2,(7:8,9:1):9):9,3:0):21,8:0):4,11:2):12,6:2):7,12:2):6,4:1):0,13:1):0;
tree B_35.6 = [&R] [&W 1/7] ((((((((((1:12,5:13):3,10:0):3,(2:11,(7:8,9:1):4):6):9,3:0):20,8:0):4,11:2):12,6:2):7,12:2):6,4:1):0,13:1):0;
tree B_35.7 = [&R] [&W 1/7] (((((((((1:6,(7:7,9:2):10):7,(2:10,(5:3,10:1):2):12):10,3:0):20,8:0):4,11:2):12,6:2):7,12:2):6,4:1):0,13:1):0;

[Trees found in bootstrap replicate #36]
tree B_36.1 = [&R] [&W 1/16] ((((((((((1:6,10:3):8,5:8):6,(2:8,(7:6,9:5):4):3):7,3:3):18,8:0):4,11:4):11,6:2):13,12:3):15,4:0):0,13:4):0;
tree B_36.2 = [&R] [&W 1/16] ((((((((((1:12,5:9):2,10:2):7,(2:9,(7:6,9:5):3):3):6,3:3):18,8:0):4,11:4):11,6:2):13,12:3):15,4:0):0,13:4):0;
tree B_36.3 = [&R] [&W 1/16] (((((((((1:12,(5:3,10:3):7):6,(2:8,(7:6,9:5):4):3):7,3:3):18,8:0):4,11:4):11,6:2):13,12:3):15,4:0):0,13:4):0;
tree B_36.4 = [&R] [&W 1/16] ((((((((((((1:6,10:3):11,5:5):6,2:6):5,7:4):7,9:4):7,3:3):18,8:0):4,11:4):11,6:2):13,12:3):15,4:0):0,13:4):0;
tree B_36.5 = [&R] [&W 1/16] (((((((((((1:6,10:3):7,5:9):9,(7:6,9:5):3):6,3:4):2,2:6):19,8:0):4,11:4):11,6:2):13,12:3):15,4:0):0,13:4):0;
tree B_36.6 = [&R] [&W 1/16] ((((((((((1:6,10:3):8,5:8):6,(2:8,(7:6,9:5):4):3):7,3:3):16,8:2):13,6:2):5,11:1):15,12:2):14,4:0):0,13:4):0;
tree B_36.7 = [&R] [&W 1/16] (((((((((((1:11,5:10):2,10:2):9,(7:6,9:5):3):6,3:4):2,2:6):19,8:0):4,11:4):11,6:2):13,12:3):15,4:0):0,13:4):0;
tree B_36.8 = [&R] [&W 1/16] ((((((((((1:12,5:9):2,10:2):7,(2:9,(7:6,9:5):3):3):6,3:3):16,8:2):13,6:2):5,11:1):15,12:2):14,4:0):0,13:4):0;
tree B_36.9 = [&R] [&W 1/16] (((((((((((1:14,(5:3,10:3):5):7,2:5):5,7:5):6,9:4):7,3:3):18,8:0):4,11:4):11,6:2):13,12:3):15,4:0):0,13:4):0;
tree B_36.10 = [&R] [&W 1/16] ((((((((((1:11,(5:3,10:3):8):9,(7:6,9:5):3):6,3:4):2,2:6):19,8:0):4,11:4):11,6:2):13,12:3):15,4:0):0,13:4):0;
tree B_36.11 = [&R] [&W 1/16] (((((((((1:12,(5:3,10:3):7):6,(2:8,(7:6,9:5):4):3):7,3:3):16,8:2):13,6:2):5,11:1):15,12:2):14,4:0):0,13:4):0;
tree B_36.12 = [&R] [&W 1/16] ((((((((((((1:6,10:3):11,5:5):6,2:6):5,7:4):7,9:4):7,3:3):16,8:2):13,6:2):5,11:1):15,12:2):14,4:0):0,13:4):0;
tree B_36.13 = [&R] [&W 1/16] (((((((((((1:6,10:3):7,5:9):9,(7:6,9:5):3):6,3:4):2,2:6):19,8:0):13,6:4):3,11:1):15,12:2):14,4:0):0,13:4):0;
tree B_36.14 = [&R] [&W 1/16] (((((((((((1:11,5:10):2,10:2):9,(7:6,9:5):3):6,3:4):2,2:6):19,8:0):13,6:4):3,11:1):15,12:2):14,4:0):0,13:4):0;
tree B_36.15 = [&R] [&W 1/16] (((((((((((1:14,(5:3,10:3):5):7,2:5):5,7:5):6,9:4):7,3:3):16,8:2):13,6:2):5,11:1):15,12:2):14,4:0):0,13:4):0;
tree B_36.16 = [&R] [&W 1/16] ((((((((((1:11,(5:3,10:3):8):9,(7:6,9:5):3):6,3:4):2,2:6):19,8:0):13,6:4):3,11:1):15,12:2):14,4:0):0,13:4):0;

[Trees found in bootstrap replicate #37]
tree B_37.1 = [&R] [&W 1/7] (((((((((1:8,9:7):11,((2:8,5:8):3,10:2):10):5,7:7):28,(8:0,11:1):5):4,3:6):13,6:0):19,4:0):2,12:0):0,13:1):0;
tree B_37.2 = [&R] [&W 1/7] (((((((((1:9,((2:3,10:4):10,5:4):12):6,9:5):7,7:5):32,(8:0,11:1):5):4,3:6):13,6:0):19,4:0):2,12:0):0,13:1):0;
tree B_37.3 = [&R] [&W 1/7] (((((((((1:8,9:7):11,((2:8,5:8):3,10:2):10):5,3:8):5,7:6):28,(8:0,11:1):2):13,6:0):20,4:0):2,12:0):0,13:1):0;
tree B_37.4 = [&R] [&W 1/7] (((((((((1:9,((2:3,10:4):10,5:4):12):6,9:5):6,3:8):6,7:4):32,(8:0,11:1):2):13,6:0):20,4:0):2,12:0):0,13:1):0;
tree B_37.5 = [&R] [&W 1/7] (((((((((((1:9,5:16):7,9:4):4,10:5):6,3:8):6,7:6):2,2:7):31,(8:0,11:1):1):12,6:1):19,4:0):2,12:0):0,13:1):0;
tree B_37.6 = [&R] [&W 1/7] ((((((((((1:9,5:16):7,9:4):10,(3:1,10:1):11):6,7:6):2,2:7):31,(8:0,11:1):1):12,6:1):19,4:0):2,12:0):0,13:1):0;
tree B_37.7 = [&R] [&W 1/7] (((((((((((1:9,5:16):7,9:4):6,3:8):4,10:5):6,7:6):2,2:7):31,(8:0,11:1):1):12,6:1):19,4:0):2,12:0):0,13:1):0;

[Trees found in bootstrap replicate #38]
tree B_38.1 = [&R] [&W 1/4] ((((((((((1:4,7:6):9,(2:8,(5:2,10:1):1):14):3,9:6):10,3:5):20,8:1):2,11:1):10,6:3):20,4:2):4,12:1):0,13:3):0;
tree B_38.2 = [&R] [&W 1/4] ((((((((((1:3,7:7):9,((2:5,10:1):5,5:1):13):4,9:6):10,3:5):20,8:1):2,11:1):10,6:3):20,4:2):4,12:1):0,13:3):0;
tree B_38.3 = [&R] [&W 1/4] ((((((((((1:4,7:6):9,(2:8,(5:2,10:1):1):14):3,9:6):10,3:5):8,11:2):14,8:0):11,6:3):19,4:2):4,12:1):0,13:3):0;
tree B_38.4 = [&R] [&W 1/4] ((((((((((1:3,7:7):9,((2:5,10:1):5,5:1):13):4,9:6):10,3:5):8,11:2):14,8:0):11,6:3):19,4:2):4,12:1):0,13:3):0;

[Trees found in bootstrap replicate #39]
tree B_39.1 = [&R] [&W 1/2] ((((((((((1:9,9:4):7,(2:7,(5:2,10:3):2):15):4,7:10):28,8:7):4,3:3):10,6:1):5,11:2):14,4:0):3,12:1):0,13:1):0;
tree B_39.2 = [&R] [&W 1/2] ((((((((((1:9,9:4):8,(2:7,(5:2,10:3):2):14):4,7:10):29,8:6):4,3:3):11,6:0):16,4:1):2,11:2):3,12:0):0,13:2):0;

[Trees found in bootstrap replicate #40]
tree B_40.1 = [&R] [&W 1/3] (((((((((((1:9,9:6):10,5:5):4,10:1):5,7:5):9,3:9):3,2:5):19,8:0):5,11:3):12,6:0):22,(4:0,12:2):5):0,13:1):0;
tree B_40.2 = [&R] [&W 1/3] (((((((((((1:9,9:6):11,5:4):4,10:1):10,3:10):3,7:5):4,2:5):18,8:0):5,11:3):12,6:0):22,(4:0,12:2):5):0,13:1):0;
tree B_40.3 = [&R] [&W 1/3] ((((((((((1:9,9:6):11,5:4):4,10:1):11,(3:6,7:6):5):4,2:5):18,8:0):5,11:3):12,6:0):22,(4:0,12:2):5):0,13:1):0;

[Trees found in bootstrap replicate #41]
tree B_41.1 = [&R] [&W 1/2] (((((((((((1:4,(2:4,5:3):11):6,10:5):3,9:6):4,7:5):16,11:2):12,8:2):8,3:7):12,6:1):10,12:2):10,4:1):0,13:10):0;
tree B_41.2 = [&R] [&W 1/2] (((((((((((1:4,(2:4,5:3):11):6,10:5):3,9:6):4,7:5):26,8:4):2,11:0):10,3:5):12,6:3):10,12:2):8,4:1):0,13:10):0;

[Trees found in bootstrap replicate #42]
tree B_42.1 = [&R] [&W 1/2] (((((((((1:6,10:2):6,((2:11,5:0):7,7:7):12):6,9:6):21,(8:3,11:1):9):8,3:2):10,6:0):24,4:2):3,12:0):0,13:3):0;
tree B_42.2 = [&R] [&W 1/2] ((((((((1:10,(((2:10,5:1):7,7:7):2,10:1):13):6,9:6):21,(8:3,11:1):9):8,3:2):10,6:0):24,4:2):3,12:0):0,13:3):0;

[Trees found in bootstrap replicate #43]
tree B_43.1 = [&R] [&W 1/6] ((((((((((1:2,10:1):7,5:11):7,9:6):9,(3:6,7:6):9):8,2:4):8,11:1):23,8:0):14,6:3):15,(4:0,12:1):1):0,13:1):0;
tree B_43.2 = [&R] [&W 1/6] ((((((((((1:8,5:12):1,10:0):7,9:6):9,(3:6,7:6):9):8,2:4):8,11:1):23,8:0):14,6:3):15,(4:0,12:1):1):0,13:1):0;
tree B_43.3 = [&R] [&W 1/6] (((((((((((1:2,10:1):7,5:11):7,9:6):9,(3:6,7:6):9):8,2:4):8,11:1):23,8:0):14,6:3):15,4:1):0,12:1):0,13:1):0;
tree B_43.4 = [&R] [&W 1/6] (((((((((((1:2,10:1):7,5:11):7,9:6):9,(3:6,7:6):9):8,2:4):8,11:1):23,8:0):14,6:3):7,12:1):8,4:1):0,13:1):0;
tree B_43.5 = [&R] [&W 1/6] (((((((((((1:8,5:12):1,10:0):7,9:6):9,(3:6,7:6):9):8,2:4):8,11:1):23,8:0):14,6:3):15,4:1):0,12:1):0,13:1):0;
tree B_43.6 = [&R] [&W 1/6] (((((((((((1:8,5:12):1,10:0):7,9:6):9,(3:6,7:6):9):8,2:4):8,11:1):23,8:0):14,6:3):7,12:1):8,4:1):0,13:1):0;

[Trees found in bootstrap replicate #44]
tree B_44.1 = [&R] [&W 1/2] (((((((((((1:5,9:7):11,(5:0,10:3):10):7,7:5):8,3:3):6,2:4):22,8:1):2,11:3):10,6:4):9,12:1):7,4:3):0,13:6):0;
tree B_44.2 = [&R] [&W 1/2] ((((((((((1:5,9:7):11,(5:0,10:3):10):7,7:5):8,3:3):6,2:4):22,8:1):2,11:3):10,6:4):12,(4:2,12:1):5):0,13:6):0;

[Trees found in bootstrap replicate #45]
tree B_45.1 = [&R] [&W 1/2] (((((((((((1:8,9:2):12,(5:2,10:3):10):9,7:5):5,3:6):5,2:4):16,8:0):3,11:0):14,6:3):12,4:2):1,12:0):0,13:1):0;
tree B_45.2 = [&R] [&W 1/2] (((((((((((1:8,9:2):12,(5:2,10:3):10):8,7:6):7,2:4):17,8:1):3,3:6):3,11:0):14,6:3):10,4:2):1,12:0):0,13:1):0;

[Trees found in bootstrap replicate #46]
tree B_46.1 = [&R] [&W 1/28] ((((((((((1:6,9:4):10,((5:9,7:10):0,10:3):10):5,3:4):5,2:4):4,11:2):15,8:0):14,6:0):16,4:3):2,12:0):0,13:3):0;
tree B_46.2 = [&R] [&W 1/28] ((((((((((1:6,9:4):10,(5:9,(7:5,10:2):6):10):5,3:4):5,2:4):4,11:2):15,8:0):14,6:0):16,4:3):2,12:0):0,13:3):0;
tree B_46.3 = [&R] [&W 1/28] ((((((((((1:6,9:4):10,((5:3,10:3):9,7:7):10):5,3:4):5,2:4):4,11:2):15,8:0):14,6:0):16,4:3):2,12:0):0,13:3):0;
tree B_46.4 = [&R] [&W 1/28] (((((((((1:6,9:4):8,(((2:7,5:4):7,7:9):1,10:2):13):6,3:3):6,11:2):12,8:0):15,6:0):16,4:3):2,12:0):0,13:3):0;
tree B_46.5 = [&R] [&W 1/28] ((((((((((1:6,9:4):10,((5:9,7:10):0,10:3):10):5,3:4):5,2:4):15,8:2):4,11:0):12,6:0):18,4:3):2,12:0):0,13:3):0;
tree B_46.6 = [&R] [&W 1/28] ((((((((((1:6,9:4):10,((5:9,7:10):0,10:3):10):5,3:4):5,2:4):4,11:2):15,8:0):14,6:0):11,12:2):7,4:1):0,13:3):0;
tree B_46.7 = [&R] [&W 1/28] (((((((((1:6,9:4):8,((2:8,5:3):7,(7:5,10:2):5):13):6,3:3):6,11:2):12,8:0):15,6:0):16,4:3):2,12:0):0,13:3):0;
tree B_46.8 = [&R] [&W 1/28] ((((((((((1:6,9:4):10,(5:9,(7:5,10:2):6):10):5,3:4):5,2:4):15,8:2):4,11:0):12,6:0):18,4:3):2,12:0):0,13:3):0;
tree B_46.9 = [&R] [&W 1/28] ((((((((((1:6,9:4):10,(5:9,(7:5,10:2):6):10):5,3:4):5,2:4):4,11:2):15,8:0):14,6:0):11,12:2):7,4:1):0,13:3):0;
tree B_46.10 = [&R] [&W 1/28] (((((((((1:6,9:4):9,((2:7,(5:3,10:3):1):10,7:6):13):6,3:3):5,11:2):12,8:0):15,6:0):16,4:3):2,12:0):0,13:3):0;
tree B_46.11 = [&R] [&W 1/28] (((((((((1:6,9:4):8,(((2:8,5:3):1,10:2):9,7:7):13):6,3:3):6,11:2):12,8:0):15,6:0):16,4:3):2,12:0):0,13:3):0;
tree B_46.12 = [&R] [&W 1/28] ((((((((((1:6,9:4):10,((5:3,10:3):9,7:7):10):5,3:4):5,2:4):15,8:2):4,11:0):12,6:0):18,4:3):2,12:0):0,13:3):0;
tree B_46.13 = [&R] [&W 1/28] ((((((((((1:6,9:4):10,((5:3,10:3):9,7:7):10):5,3:4):5,2:4):4,11:2):15,8:0):14,6:0):11,12:2):7,4:1):0,13:3):0;
tree B_46.14 = [&R] [&W 1/28] (((((((((1:6,9:4):8,(((2:7,5:4):7,7:9):1,10:2):13):6,3:3):14,8:2):4,11:0):13,6:0):18,4:3):2,12:0):0,13:3):0;
tree B_46.15 = [&R] [&W 1/28] (((((((((1:6,9:4):8,(((2:7,5:4):7,7:9):1,10:2):13):6,3:3):6,11:2):12,8:0):15,6:0):11,12:2):7,4:1):0,13:3):0;
tree B_46.16 = [&R] [&W 1/28] ((((((((((1:6,9:4):10,((5:9,7:10):0,10:3):10):5,3:4):5,2:4):15,8:2):4,11:0):12,6:0):11,12:2):9,4:1):0,13:3):0;
tree B_46.17 = [&R] [&W 1/28] (((((((((1:6,9:4):8,((2:8,5:3):7,(7:5,10:2):5):13):6,3:3):14,8:2):4,11:0):13,6:0):18,4:3):2,12:0):0,13:3):0;
tree B_46.18 = [&R] [&W 1/28] (((((((((1:6,9:4):8,((2:8,5:3):7,(7:5,10:2):5):13):6,3:3):6,11:2):12,8:0):15,6:0):11,12:2):7,4:1):0,13:3):0;
tree B_46.19 = [&R] [&W 1/28] ((((((((((1:6,9:4):10,(5:9,(7:5,10:2):6):10):5,3:4):5,2:4):15,8:2):4,11:0):12,6:0):11,12:2):9,4:1):0,13:3):0;
tree B_46.20 = [&R] [&W 1/28] (((((((((1:6,9:4):9,((2:7,(5:3,10:3):1):10,7:6):13):6,3:3):13,8:2):4,11:0):13,6:0):18,4:3):2,12:0):0,13:3):0;
tree B_46.21 = [&R] [&W 1/28] (((((((((1:6,9:4):9,((2:7,(5:3,10:3):1):10,7:6):13):6,3:3):5,11:2):12,8:0):15,6:0):11,12:2):7,4:1):0,13:3):0;
tree B_46.22 = [&R] [&W 1/28] (((((((((1:6,9:4):8,(((2:8,5:3):1,10:2):9,7:7):13):6,3:3):14,8:2):4,11:0):13,6:0):18,4:3):2,12:0):0,13:3):0;
tree B_46.23 = [&R] [&W 1/28] (((((((((1:6,9:4):8,(((2:8,5:3):1,10:2):9,7:7):13):6,3:3):6,11:2):12,8:0):15,6:0):11,12:2):7,4:1):0,13:3):0;
tree B_46.24 = [&R] [&W 1/28] ((((((((((1:6,9:4):10,((5:3,10:3):9,7:7):10):5,3:4):5,2:4):15,8:2):4,11:0):12,6:0):11,12:2):9,4:1):0,13:3):0;
tree B_46.25 = [&R] [&W 1/28] (((((((((1:6,9:4):8,(((2:7,5:4):7,7:9):1,10:2):13):6,3:3):14,8:2):4,11:0):13,6:0):11,12:2):9,4:1):0,13:3):0;
tree B_46.26 = [&R] [&W 1/28] (((((((((1:6,9:4):8,((2:8,5:3):7,(7:5,10:2):5):13):6,3:3):14,8:2):4,11:0):13,6:0):11,12:2):9,4:1):0,13:3):0;
tree B_46.27 = [&R] [&W 1/28] (((((((((1:6,9:4):9,((2:7,(5:3,10:3):1):10,7:6):13):6,3:3):13,8:2):4,11:0):13,6:0):11,12:2):9,4:1):0,13:3):0;
tree B_46.28 = [&R] [&W 1/28] (((((((((1:6,9:4):8,(((2:8,5:3):1,10:2):9,7:7):13):6,3:3):14,8:2):4,11:0):13,6:0):11,12:2):9,4:1):0,13:3):0;

[Trees found in bootstrap replicate #47]
tree B_47.1 = [&R] [&W 1/6] (((((((((1:12,9:3):10,((2:10,5:3):2,10:2):7):12,7:4):20,8:2):4,11:0):5,3:10):11,6:4):10,(4:1,12:1):3):0,13:2):0;
tree B_47.2 = [&R] [&W 1/6] (((((((((1:11,9:4):10,(2:8,(5:2,10:4):3):6):13,7:4):20,8:2):4,11:0):5,3:10):11,6:4):10,(4:1,12:1):3):0,13:2):0;
tree B_47.3 = [&R] [&W 1/6] ((((((((1:12,9:3):10,((2:10,5:3):2,10:2):7):12,7:4):20,8:2):4,11:0):5,3:10):20,(4:1,12:1):4,6:4):0,13:2):0;
tree B_47.4 = [&R] [&W 1/6] ((((((((1:12,9:3):10,((2:10,5:3):2,10:2):7):12,7:4):20,8:2):4,11:0):5,3:10):20,((4:1,12:1):4,6:4):0):0,13:2):0;
tree B_47.5 = [&R] [&W 1/6] ((((((((1:11,9:4):10,(2:8,(5:2,10:4):3):6):13,7:4):20,8:2):4,11:0):5,3:10):20,(4:1,12:1):4,6:4):0,13:2):0;
tree B_47.6 = [&R] [&W 1/6] ((((((((1:11,9:4):10,(2:8,(5:2,10:4):3):6):13,7:4):20,8:2):4,11:0):5,3:10):20,((4:1,12:1):4,6:4):0):0,13:2):0;

[Trees found in bootstrap replicate #48]
tree B_48.1 = [&R] [&W 1/2] ((((((((((1:7,(5:3,10:5):13):7,(7:6,9:1):3):8,3:5):5,2:5):4,11:3):19,8:0):11,6:0):21,4:1):4,12:1):0,13:5):0;
tree B_48.2 = [&R] [&W 1/2] (((((((((((1:6,10:5):5,5:12):7,(7:6,9:1):3):8,3:5):5,2:5):4,11:3):19,8:0):11,6:0):21,4:1):4,12:1):0,13:5):0;

[Trees found in bootstrap replicate #49]
tree B_49.1 = [&R] [&W 1/6] ((((((((((1:5,10:4):5,9:6):13,((2:7,5:5):11,7:6):10):11,11:0):6,3:0):15,8:0):9,6:1):11,12:2):6,4:3):0,13:5):0;
tree B_49.2 = [&R] [&W 1/6] ((((((((((1:5,10:4):5,9:6):13,((2:7,5:5):11,7:6):10):8,3:1):18,8:2):9,6:0):2,11:2):11,12:2):6,4:3):0,13:5):0;
tree B_49.3 = [&R] [&W 1/6] (((((((((((1:5,10:4):7,9:4):11,7:4):9,(2:7,5:5):16):7,3:1):20,8:1):9,6:1):1,11:2):11,12:2):6,4:3):0,13:5):0;
tree B_49.4 = [&R] [&W 1/6] ((((((((((((1:8,5:18):7,9:6):2,10:4):10,7:9):4,2:10):4,3:1):16,8:2):9,6:0):2,11:2):11,12:2):6,4:3):0,13:5):0;
tree B_49.5 = [&R] [&W 1/6] ((((((((((((1:8,5:18):7,9:6):2,10:4):10,7:9):8,3:1):0,2:10):16,8:2):9,6:0):2,11:2):11,12:2):6,4:3):0,13:5):0;
tree B_49.6 = [&R] [&W 1/6] (((((((((((1:8,5:18):7,9:6):2,10:4):10,7:9):8,(2:4,3:0):7):16,8:2):9,6:0):2,11:2):11,12:2):6,4:3):0,13:5):0;

[Trees found in bootstrap replicate #50]
tree B_50.1 = [&R] [&W 1/2] (((((((((1:6,9:4):13,(2:2,(5:2,10:2):3):13):10,(7:2,11:2):8):12,8:2):6,3:4):10,6:1):10,12:2):8,4:3):0,13:3):0;
tree B_50.2 = [&R] [&W 1/2] ((((((((((1:6,9:4):14,(2:2,(5:2,10:2):3):12):8,7:7):7,11:0):10,8:2):8,3:4):10,6:1):10,12:2):8,4:3):0,13:3):0;

[Trees found in bootstrap replicate #51]
tree B_51.1 = [&R] [&W 1/4] (((((((((((1:11,(2:6,5:4):12):4,10:4):4,9:1):9,7:10):11,3:1):17,8:0):3,11:2):11,6:1):15,12:1):6,4:2):0,13:5):0;
tree B_51.2 = [&R] [&W 1/4] ((((((((((1:11,(2:6,5:4):12):4,10:4):4,9:1):9,7:10):11,3:1):17,8:0):3,11:2):11,6:1):19,(4:1,12:1):3):0,13:5):0;
tree B_51.3 = [&R] [&W 1/4] ((((((((((1:10,(2:6,(5:1,10:5):3):13):7,9:1):9,7:10):11,3:1):17,8:0):3,11:2):11,6:1):15,12:1):6,4:2):0,13:5):0;
tree B_51.4 = [&R] [&W 1/4] (((((((((1:10,(2:6,(5:1,10:5):3):13):7,9:1):9,7:10):11,3:1):17,8:0):3,11:2):11,6:1):19,(4:1,12:1):3):0,13:5):0;

[Trees found in bootstrap replicate #52]
tree B_52.1 = [&R] [&W 1/6] ((((((((((1:9,9:7):8,((5:1,10:3):10,7:6):6):7,3:5):8,2:4):21,8:0):0,11:1):10,6:3):11,12:2):5,4:1):0,13:4):0;
tree B_52.2 = [&R] [&W 1/6] (((((((((1:9,9:7):8,((5:1,10:3):10,7:6):6):7,3:5):8,2:4):21,(8:0,11:1):0):10,6:3):11,12:2):5,4:1):0,13:4):0;
tree B_52.3 = [&R] [&W 1/6] ((((((((((1:9,9:7):8,((5:1,10:3):10,7:6):6):7,3:5):8,2:4):5,11:1):16,8:0):10,6:3):11,12:2):5,4:1):0,13:4):0;
tree B_52.4 = [&R] [&W 1/6] ((((((((((1:9,9:7):8,((5:1,10:3):10,7:6):6):7,3:5):8,2:4):21,8:0):0,11:1):10,6:3):14,4:3):2,12:0):0,13:4):0;
tree B_52.5 = [&R] [&W 1/6] (((((((((1:9,9:7):8,((5:1,10:3):10,7:6):6):7,3:5):8,2:4):21,(8:0,11:1):0):10,6:3):14,4:3):2,12:0):0,13:4):0;
tree B_52.6 = [&R] [&W 1/6] ((((((((((1:9,9:7):8,((5:1,10:3):10,7:6):6):7,3:5):8,2:4):5,11:1):16,8:0):10,6:3):14,4:3):2,12:0):0,13:4):0;

[Trees found in bootstrap replicate #53]
tree B_53.1 = [&R] [&W 1/4] (((((((((((1:10,(5:3,10:1):8):6,9:0):13,3:7):4,7:9):8,2:2):6,11:2):20,8:0):15,6:3):6,12:2):3,4:0):0,13:2):0;
tree B_53.2 = [&R] [&W 1/4] ((((((((((((1:7,5:11):7,9:2):1,10:1):13,3:7):4,7:11):5,2:2):6,11:2):20,8:0):15,6:3):6,12:2):3,4:0):0,13:2):0;
tree B_53.3 = [&R] [&W 1/4] (((((((((((1:7,5:11):7,9:2):14,(3:1,10:0):7):4,7:11):5,2:2):6,11:2):20,8:0):15,6:3):6,12:2):3,4:0):0,13:2):0;
tree B_53.4 = [&R] [&W 1/4] ((((((((((((1:7,5:11):7,9:2):13,3:7):1,10:1):4,7:11):5,2:2):6,11:2):20,8:0):15,6:3):6,12:2):3,4:0):0,13:2):0;

[Trees found in bootstrap replicate #54]
tree B_54.1 = [&R] [&W 1/6] (((((((((1:9,9:4):6,((2:6,7:2):6,(5:2,10:2):8):14):10,3:3):10,11:1):17,8:0):13,6:2):9,12:2):7,4:2):0,13:2):0;
tree B_54.2 = [&R] [&W 1/6] (((((((((((1:9,(5:2,10:2):17):7,9:0):5,7:7):6,2:5):11,11:1):2,3:6):20,8:0):13,6:2):9,12:2):7,4:2):0,13:2):0;
tree B_54.3 = [&R] [&W 1/6] ((((((((((1:9,(5:2,10:2):17):7,9:0):5,7:7):6,2:5):13,(3:5,11:1):1):20,8:0):13,6:2):9,12:2):7,4:2):0,13:2):0;
tree B_54.4 = [&R] [&W 1/6] (((((((((((1:9,(5:2,10:2):17):7,9:0):5,7:7):3,2:8):7,3:3):9,11:1):20,8:0):13,6:2):9,12:2):7,4:2):0,13:2):0;
tree B_54.5 = [&R] [&W 1/6] (((((((((((1:9,(5:2,10:2):17):7,9:0):5,7:7):5,3:7):5,2:4):10,11:1):20,8:0):12,6:2):9,12:2):7,4:2):0,13:2):0;
tree B_54.6 = [&R] [&W 1/6] ((((((((((1:9,(5:2,10:2):17):7,9:0):5,7:7):3,2:8):9,3:1):34,6:1):3,(8:1,11:0):4):10,12:1):9,4:2):0,13:2):0;

[Trees found in bootstrap replicate #55]
tree B_55.1 = [&R] [&W 1/9] ((((((((((1:10,9:5):6,((2:8,10:5):3,5:2):13):6,7:8):13,11:0):17,8:0):10,3:7):10,6:0):11,12:3):11,4:1):0,13:5):0;
tree B_55.2 = [&R] [&W 1/9] ((((((((((1:10,9:5):7,(2:10,(5:2,10:5):1):13):6,7:8):12,11:0):17,8:0):10,3:7):10,6:0):11,12:3):11,4:1):0,13:5):0;
tree B_55.3 = [&R] [&W 1/9] ((((((((((1:10,9:5):7,((2:10,5:3):0,10:5):13):6,7:8):12,11:0):17,8:0):10,3:7):10,6:0):11,12:3):11,4:1):0,13:5):0;
tree B_55.4 = [&R] [&W 1/9] ((((((((((1:10,9:5):6,((2:8,10:5):3,5:2):13):6,7:8):13,11:0):17,8:0):10,3:7):10,6:0):21,4:2):1,12:2):0,13:5):0;
tree B_55.5 = [&R] [&W 1/9] (((((((((1:10,9:5):6,((2:8,10:5):3,5:2):13):6,7:8):13,11:0):17,8:0):10,3:7):10,6:0):20,(4:1,12:3):2):0,13:5):0;
tree B_55.6 = [&R] [&W 1/9] ((((((((((1:10,9:5):7,(2:10,(5:2,10:5):1):13):6,7:8):12,11:0):17,8:0):10,3:7):10,6:0):21,4:2):1,12:2):0,13:5):0;
tree B_55.7 = [&R] [&W 1/9] (((((((((1:10,9:5):7,(2:10,(5:2,10:5):1):13):6,7:8):12,11:0):17,8:0):10,3:7):10,6:0):20,(4:1,12:3):2):0,13:5):0;
tree B_55.8 = [&R] [&W 1/9] ((((((((((1:10,9:5):7,((2:10,5:3):0,10:5):13):6,7:8):12,11:0):17,8:0):10,3:7):10,6:0):21,4:2):1,12:2):0,13:5):0;
tree B_55.9 = [&R] [&W 1/9] (((((((((1:10,9:5):7,((2:10,5:3):0,10:5):13):6,7:8):12,11:0):17,8:0):10,3:7):10,6:0):20,(4:1,12:3):2):0,13:5):0;

[Trees found in bootstrap replicate #56]
tree B_56.1 = [&R] [&W 1/3] ((((((((((1:6,(7:15,9:3):7):17,(5:4,10:6):17):7,3:5):6,2:5):10,11:4):13,8:0):10,6:2):6,12:2):6,4:7):0,13:2):0;
tree B_56.2 = [&R] [&W 1/3] ((((((((((1:14,(2:10,(5:3,10:7):2):21):7,9:3):7,7:11):16,11:0):13,8:2):5,3:5):9,6:1):6,12:2):7,4:7):0,13:2):0;
tree B_56.3 = [&R] [&W 1/3] ((((((((((1:10,9:6):6,7:9):15,(2:6,(5:3,10:7):6):18):9,3:3):12,11:4):11,8:0):10,6:2):6,12:2):6,4:7):0,13:2):0;

[Trees found in bootstrap replicate #57]
tree B_57.1 = [&R] [&W 1/6] ((((((((((1:8,10:5):8,9:5):7,((2:6,5:3):6,7:9):13):27,8:1):4,3:2):2,11:1):12,6:4):3,12:2):11,4:4):0,13:3):0;
tree B_57.2 = [&R] [&W 1/6] (((((((((((1:8,10:5):8,9:5):11,(2:6,5:3):13):2,7:9):27,8:1):4,3:2):2,11:1):12,6:4):3,12:2):11,4:4):0,13:3):0;
tree B_57.3 = [&R] [&W 1/6] (((((((((((1:8,10:5):8,9:5):9,(5:9,7:9):11):4,2:4):25,8:1):4,3:2):2,11:1):12,6:4):3,12:2):11,4:4):0,13:3):0;
tree B_57.4 = [&R] [&W 1/6] ((((((((((((1:8,10:5):6,9:7):13,5:12):4,7:9):4,2:4):25,8:1):4,3:2):2,11:1):12,6:4):3,12:2):11,4:4):0,13:3):0;
tree B_57.5 = [&R] [&W 1/6] (((((((((1:10,10:3):9,((2:6,5:3):6,7:9):15):6,9:3):24,(8:1,11:3):7):2,3:4):9,6:0):14,4:4):3,12:1):0,13:4):0;
tree B_57.6 = [&R] [&W 1/6] ((((((((1:10,10:3):9,((2:6,5:3):6,7:9):15):6,9:3):24,((3:0,11:2):6,8:1):6):11,6:0):14,4:4):3,12:1):0,13:4):0;

[Trees found in bootstrap replicate #58]
tree B_58.1 = [&R] [&W 1/4] (((((((((((1:6,10:4):6,9:4):10,5:9):6,7:7):11,3:2):6,2:8):4,11:1):19,8:0):11,6:2):15,(4:1,12:0):4):0,13:3):0;
tree B_58.2 = [&R] [&W 1/4] (((((((((((1:6,10:4):6,9:4):10,5:9):6,7:7):10,3:3):6,2:8):20,8:1):2,11:1):10,6:2):16,(4:1,12:0):4):0,13:3):0;
tree B_58.3 = [&R] [&W 1/4] ((((((((((1:6,10:4):10,(5:9,9:4):6):6,7:8):10,3:2):6,2:9):4,11:1):18,8:0):11,6:2):15,(4:1,12:0):4):0,13:3):0;
tree B_58.4 = [&R] [&W 1/4] ((((((((((1:6,10:4):10,(5:9,9:4):6):6,7:8):9,3:3):6,2:9):19,8:1):2,11:1):10,6:2):16,(4:1,12:0):4):0,13:3):0;

[Trees found in bootstrap replicate #59]
tree B_59.1 = [&R] [&W 1/5] ((((((((((((1:7,10:7):5,9:3):3,7:5):11,5:18):4,2:1):11,3:5):8,11:3):15,8:0):8,6:1):12,4:2):4,12:0):0,13:3):0;
tree B_59.2 = [&R] [&W 1/5] ((((((((((((1:7,10:7):5,9:3):3,7:5):12,5:17):5,2:0):12,11:2):18,8:3):4,3:3):8,6:0):13,4:2):4,12:0):0,13:3):0;
tree B_59.3 = [&R] [&W 1/5] (((((((((((1:7,10:7):5,9:3):3,7:5):11,5:18):5,2:0):18,(3:3,11:3):3):15,8:0):8,6:1):12,4:2):4,12:0):0,13:3):0;
tree B_59.4 = [&R] [&W 1/5] ((((((((((((1:7,10:7):5,9:3):3,7:5):11,5:18):5,2:0):12,11:2):7,3:6):15,8:0):8,6:1):12,4:2):4,12:0):0,13:3):0;
tree B_59.5 = [&R] [&W 1/5] (((((((((((1:7,10:7):6,9:2):7,(2:5,5:1):22):4,7:3):15,11:0):18,8:2):4,3:2):9,6:0):13,4:2):4,12:0):0,13:3):0;

[Trees found in bootstrap replicate #60]
tree B_60.1 = [&R] [&W 1/2] (((((((((1:16,((5:3,10:4):8,(7:16,9:1):7):8):7,3:7):4,2:4):23,8:1):4,11:1):13,6:4):9,12:2):5,4:1):0,13:0):0;
tree B_60.2 = [&R] [&W 1/2] (((((((((1:16,((5:3,10:4):8,(7:16,9:1):7):8):7,3:7):4,2:4):23,8:1):4,11:1):14,6:3):13,4:1):2,12:1):0,13:0):0;

[Trees found in bootstrap replicate #61]
tree B_61.1 = [&R] [&W 1] ((((((((((((1:8,9:4):10,5:11):2,10:3):7,7:4):6,2:5):24,8:4):6,3:5):5,11:2):8,6:1):14,4:0):1,12:1):0,13:3):0;

[Trees found in bootstrap replicate #62]
tree B_62.1 = [&R] [&W 1/3] ((((((((((1:6,(2:7,5:3):17):4,10:4):1,(7:4,9:0):5):14,11:1):18,8:2):6,3:4):16,6:0):16,4:0):0,12:0):0,13:2):0;
tree B_62.2 = [&R] [&W 1/3] ((((((((((1:6,(2:7,5:3):17):4,10:4):1,(7:4,9:0):5):14,11:1):18,8:2):6,3:4):16,6:0):8,12:0):8,4:0):0,13:2):0;
tree B_62.3 = [&R] [&W 1/3] (((((((((1:6,(2:7,5:3):17):4,10:4):1,(7:4,9:0):5):14,11:1):18,8:2):6,3:4):16,6:0):16,(4:0,12:0):0):0,13:2):0;

[Trees found in bootstrap replicate #63]
tree B_63.1 = [&R] [&W 1] ((((((((1:9,9:4):8,(((2:7,5:1):5,7:12):2,10:1):11):12,3:3):14,(8:1,11:1):4):11,6:0):16,4:3):4,12:2):0,13:3):0;

[Trees found in bootstrap replicate #64]
tree B_64.1 = [&R] [&W 1] (((((((((1:8,(2:6,(5:2,10:5):3):14):6,9:2):9,7:3):11,11:0):16,8:1):4,3:2):14,6:1):13,(4:2,12:3):5):0,13:5):0;

[Trees found in bootstrap replicate #65]
tree B_65.1 = [&R] [&W 1/3] ((((((((((1:12,(5:2,10:4):12):7,9:1):5,7:11):14,3:7):4,2:2):9,11:4):21,8:0):8,6:4):22,(4:2,12:4):3):0,13:7):0;
tree B_65.2 = [&R] [&W 1/3] (((((((((1:12,(5:2,10:4):12):7,9:1):5,7:11):7,2:2):18,(3:5,11:4):6):19,8:0):8,6:4):22,(4:2,12:4):3):0,13:7):0;
tree B_65.3 = [&R] [&W 1/3] ((((((((((1:12,(5:2,10:4):12):8,9:0):7,7:9):3,2:6):13,3:5):26,6:2):5,8:5):2,11:4):24,(4:2,12:4):3):0,13:7):0;

[Trees found in bootstrap replicate #66]
tree B_66.1 = [&R] [&W 1] ((((((((((1:1,10:4):9,9:3):9,(2:5,5:7):10):5,7:5):23,(8:1,11:1):5):6,3:8):14,6:1):12,12:0):11,4:2):0,13:0):0;

[Trees found in bootstrap replicate #67]
tree B_67.1 = [&R] [&W 1/12] ((((((((((1:5,10:1):9,9:2):12,(2:6,5:4):10):6,7:5):14,11:1):14,8:2):7,3:7):16,6:1):15,(4:1,12:1):4):0,13:0):0;
tree B_67.2 = [&R] [&W 1/12] (((((((((((1:5,10:1):6,9:5):15,5:8):7,7:7):3,2:2):11,11:2):17,8:3):6,3:6):17,6:1):15,(4:1,12:1):4):0,13:0):0;
tree B_67.3 = [&R] [&W 1/12] (((((((((((1:5,10:1):6,9:5):15,5:8):8,3:8):4,7:5):3,2:2):24,8:2):4,11:2):17,6:1):17,(4:1,12:1):4):0,13:0):0;
tree B_67.4 = [&R] [&W 1/12] ((((((((((1:5,10:1):6,9:5):15,5:8):9,3:7):4,(2:3,7:4):3):24,8:2):4,11:2):17,6:1):17,(4:1,12:1):4):0,13:0):0;
tree B_67.5 = [&R] [&W 1/12] (((((((((((1:5,10:1):6,9:5):15,5:8):9,3:7):3,2:3):4,7:4):24,8:2):4,11:1):18,6:1):17,(4:1,12:1):4):0,13:0):0;
tree B_67.6 = [&R] [&W 1/12] ((((((((((1:5,10:1):6,9:5):15,5:8):8,(3:7,7:6):4):3,2:2):24,8:2):4,11:2):17,6:1):17,(4:1,12:1):4):0,13:0):0;
tree B_67.7 = [&R] [&W 1/12] (((((((((1:5,10:1):6,9:5):15,5:8):9,(2:3,(3:6,7:7):1):4):24,8:2):4,11:2):17,6:1):17,(4:1,12:1):4):0,13:0):0;
tree B_67.8 = [&R] [&W 1/12] ((((((((((1:5,10:1):6,9:5):15,5:8):11,(2:1,3:3):7):4,7:3):25,8:2):4,11:1):18,6:1):17,(4:1,12:1):4):0,13:0):0;
tree B_67.9 = [&R] [&W 1/12] (((((((((((1:5,10:1):6,9:5):15,5:8):6,2:3):6,3:7):4,7:4):24,8:2):4,11:1):18,6:1):17,(4:1,12:1):4):0,13:0):0;
tree B_67.10 = [&R] [&W 1/12] ((((((((((1:5,10:1):9,9:2):12,(2:6,5:4):10):6,3:8):5,7:3):23,8:2):4,11:1):18,6:1):17,(4:1,12:1):4):0,13:0):0;
tree B_67.11 = [&R] [&W 1/12] (((((((((1:5,10:1):6,9:5):15,5:8):9,((2:3,7:4):4,3:6):4):24,8:2):4,11:2):17,6:1):17,(4:1,12:1):4):0,13:0):0;
tree B_67.12 = [&R] [&W 1/12] (((((((((1:5,10:1):6,9:5):15,5:8):8,((2:1,3:3):6,7:7):4):25,8:2):4,11:2):17,6:1):17,(4:1,12:1):4):0,13:0):0;

[Trees found in bootstrap replicate #68]
tree B_68.1 = [&R] [&W 1] (((((((((1:7,10:2):6,9:5):6,((2:7,5:4):7,7:10):13):10,3:6):25,8:0):4,11:1):14,6:3):14,(4:1,12:1):3):0,13:0):0;

[Trees found in bootstrap replicate #69]
tree B_69.1 = [&R] [&W 1/17] (((((((((((1:10,10:3):7,9:0):11,7:5):7,2:3):8,5:9):16,(3:2,11:4):8):18,8:0):12,6:0):21,4:2):3,12:0):0,13:7):0;
tree B_69.2 = [&R] [&W 1/17] ((((((((((1:10,10:3):7,9:0):11,7:5):7,2:3):8,5:9):16,(3:2,11:4):8):18,8:0):10,6:2):20,(4:3,12:1):2):0,13:7):0;
tree B_69.3 = [&R] [&W 1/17] (((((((((((1:10,10:3):7,9:0):11,7:5):7,2:3):8,5:9):16,(3:2,11:4):8):18,8:0):10,6:2):12,12:1):10,4:3):0,13:7):0;
tree B_69.4 = [&R] [&W 1/17] (((((((((1:10,10:3):3,9:4):12,((2:3,7:8):7,5:5):12):13,(3:2,11:4):6):17,8:0):14,6:0):21,4:2):3,12:0):0,13:7):0;
tree B_69.5 = [&R] [&W 1/17] (((((((((1:10,10:3):6,9:1):11,((2:3,5:7):7,7:6):9):12,(3:4,11:2):6):22,8:0):14,6:0):21,4:2):3,12:0):0,13:7):0;
tree B_69.6 = [&R] [&W 1/17] ((((((((((1:10,10:3):6,9:1):11,((2:3,5:7):7,7:6):9):14,11:1):3,3:6):22,8:0):14,6:0):21,4:2):3,12:0):0,13:7):0;
tree B_69.7 = [&R] [&W 1/17] ((((((((1:10,10:3):6,9:1):11,((2:3,5:7):7,7:6):9):12,(3:4,11:2):6):22,8:0):12,6:2):20,(4:3,12:1):2):0,13:7):0;
tree B_69.8 = [&R] [&W 1/17] (((((((((1:10,10:3):6,9:1):11,((2:3,5:7):7,7:6):9):14,11:1):3,3:6):22,8:0):12,6:2):20,(4:3,12:1):2):0,13:7):0;
tree B_69.9 = [&R] [&W 1/17] ((((((((1:10,10:3):3,9:4):12,((2:3,7:8):7,5:5):12):13,(3:2,11:4):6):17,8:0):12,6:2):20,(4:3,12:1):2):0,13:7):0;
tree B_69.10 = [&R] [&W 1/17] (((((((((1:10,10:3):6,9:1):11,((2:3,5:7):7,7:6):9):12,(3:4,11:2):6):22,8:0):12,6:2):12,12:1):10,4:3):0,13:7):0;
tree B_69.11 = [&R] [&W 1/17] ((((((((((1:10,10:3):6,9:1):11,((2:3,5:7):7,7:6):9):14,11:1):3,3:6):22,8:0):12,6:2):12,12:1):10,4:3):0,13:7):0;
tree B_69.12 = [&R] [&W 1/17] (((((((((1:10,10:3):3,9:4):12,((2:3,7:8):7,5:5):12):13,(3:2,11:4):6):17,8:0):12,6:2):12,12:1):10,4:3):0,13:7):0;
tree B_69.13 = [&R] [&W 1/17] (((((((((1:10,10:3):3,9:4):12,((2:3,7:8):7,5:5):12):5,3:8):22,(8:1,11:5):2):12,6:0):22,4:2):3,12:0):0,13:7):0;
tree B_69.14 = [&R] [&W 1/17] (((((((((1:10,10:3):6,9:1):11,((2:3,5:7):7,7:6):9):7,3:8):24,(8:1,11:5):2):12,6:0):22,4:2):3,12:0):0,13:7):0;
tree B_69.15 = [&R] [&W 1/17] (((((((((((1:10,10:3):6,9:1):13,(2:4,5:6):11):6,7:3):15,11:2):16,8:3):6,3:7):12,6:0):20,4:2):3,12:0):0,13:7):0;
tree B_69.16 = [&R] [&W 1/17] (((((((((((1:10,10:3):6,9:1):13,(2:4,5:6):11):6,7:3):15,11:2):16,8:3):6,3:7):10,6:2):11,12:1):10,4:3):0,13:7):0;
tree B_69.17 = [&R] [&W 1/17] ((((((((((1:10,10:3):6,9:1):13,(2:4,5:6):11):6,7:3):15,11:2):16,8:3):6,3:7):10,6:2):19,(4:3,12:1):2):0,13:7):0;

[Trees found in bootstrap replicate #70]
tree B_70.1 = [&R] [&W 1/2] (((((((((((1:9,10:2):4,9:1):15,(2:4,5:1):8):5,7:6):25,8:3):8,3:4):4,11:2):16,6:2):18,4:1):6,12:2):0,13:3):0;
tree B_70.2 = [&R] [&W 1/2] ((((((((((1:9,10:2):4,9:1):15,(2:4,5:1):8):5,7:6):25,8:3):8,3:4):4,11:2):12,6:6):16,(4:5,12:4):2):0,13:3):0;

[Trees found in bootstrap replicate #71]
tree B_71.1 = [&R] [&W 1/2] (((((((((1:6,10:4):6,9:3):9,(2:7,5:1):19):8,(3:2,7:3):7):10,11:1):11,8:0):14,6:5):14,(4:2,12:0):3):0,13:0):0;
tree B_71.2 = [&R] [&W 1/2] ((((((((1:12,9:3):7,((2:7,5:1):4,10:2):17):8,(3:2,7:3):9):10,11:1):11,8:0):14,6:5):14,(4:2,12:0):3):0,13:0):0;

[Trees found in bootstrap replicate #72]
tree B_72.1 = [&R] [&W 1/3] (((((((((((1:5,(5:2,10:3):20):9,9:3):7,7:8):8,2:8):20,8:3):4,3:5):3,11:0):15,6:3):7,12:0):10,4:1):0,13:6):0;
tree B_72.2 = [&R] [&W 1/3] ((((((((((1:5,(2:9,(5:2,10:3):3):19):9,9:3):7,7:8):24,8:4):4,3:4):3,11:1):15,6:2):7,12:0):11,4:1):0,13:6):0;
tree B_72.3 = [&R] [&W 1/3] ((((((((((1:9,9:7):5,(2:6,(5:2,10:3):6):15):6,7:10):24,8:3):4,3:5):3,11:1):14,6:2):7,12:0):11,4:1):0,13:6):0;

[Trees found in bootstrap replicate #73]
tree B_73.1 = [&R] [&W 1/24] (((((((((((1:9,(2:8,5:2):18):4,10:4):7,9:0):6,7:7):24,8:4):3,3:4):11,6:0):5,11:1):15,12:2):12,4:0):0,13:5):0;
tree B_73.2 = [&R] [&W 1/24] (((((((((((1:9,(2:8,5:2):18):4,10:4):7,9:0):6,7:7):24,8:4):3,3:4):11,6:0):2,11:4):22,4:2):2,12:3):0,13:5):0;
tree B_73.3 = [&R] [&W 1/24] ((((((((((1:11,(2:8,5:2):16):5,(7:11,9:2):4):2,10:4):8,3:4):20,8:2):11,6:1):5,11:0):16,12:2):12,4:0):0,13:5):0;
tree B_73.4 = [&R] [&W 1/24] (((((((((((1:11,(2:8,5:2):16):7,9:2):2,10:4):6,7:9):22,8:4):3,3:4):11,6:0):5,11:1):15,12:2):12,4:0):0,13:5):0;
tree B_73.5 = [&R] [&W 1/24] (((((((((((1:12,9:4):6,(2:8,5:2):14):4,10:4):5,7:8):23,8:3):3,3:5):10,6:0):5,11:1):15,12:2):12,4:0):0,13:5):0;
tree B_73.6 = [&R] [&W 1/24] (((((((((((1:6,10:6):7,(2:10,5:0):16):7,9:0):6,7:7):24,8:4):3,3:4):11,6:0):5,11:1):15,12:2):12,4:0):0,13:5):0;
tree B_73.7 = [&R] [&W 1/24] ((((((((((1:13,((2:5,10:6):5,5:0):16):7,9:0):6,7:7):24,8:4):3,3:4):11,6:0):5,11:1):15,12:2):12,4:0):0,13:5):0;
tree B_73.8 = [&R] [&W 1/24] (((((((((((1:8,10:4):6,9:2):6,(2:8,5:2):16):5,7:8):25,8:3):3,3:5):10,6:0):5,11:1):15,12:2):12,4:0):0,13:5):0;
tree B_73.9 = [&R] [&W 1/24] ((((((((((1:14,9:2):8,((2:6,5:4):2,10:4):14):5,7:8):23,8:3):3,3:5):10,6:0):5,11:1):15,12:2):12,4:0):0,13:5):0;
tree B_73.10 = [&R] [&W 1/24] ((((((((((1:11,(2:8,5:2):16):5,(7:11,9:2):4):2,10:4):8,3:4):20,8:2):11,6:1):2,11:3):23,4:2):2,12:3):0,13:5):0;
tree B_73.11 = [&R] [&W 1/24] (((((((((((1:11,(2:8,5:2):16):7,9:2):2,10:4):6,7:9):22,8:4):3,3:4):11,6:0):2,11:4):22,4:2):2,12:3):0,13:5):0;
tree B_73.12 = [&R] [&W 1/24] (((((((((((1:12,9:4):6,(2:8,5:2):14):4,10:4):5,7:8):23,8:3):3,3:5):10,6:0):2,11:4):22,4:2):2,12:3):0,13:5):0;
tree B_73.13 = [&R] [&W 1/24] (((((((((((1:6,10:6):7,(2:10,5:0):16):7,9:0):6,7:7):24,8:4):3,3:4):11,6:0):2,11:4):22,4:2):2,12:3):0,13:5):0;
tree B_73.14 = [&R] [&W 1/24] ((((((((((1:13,((2:5,10:6):5,5:0):16):7,9:0):6,7:7):24,8:4):3,3:4):11,6:0):2,11:4):22,4:2):2,12:3):0,13:5):0;
tree B_73.15 = [&R] [&W 1/24] (((((((((((1:8,10:4):6,9:2):6,(2:8,5:2):16):5,7:8):25,8:3):3,3:5):10,6:0):2,11:4):22,4:2):2,12:3):0,13:5):0;
tree B_73.16 = [&R] [&W 1/24] ((((((((((1:14,9:2):8,((2:6,5:4):2,10:4):14):5,7:8):23,8:3):3,3:5):10,6:0):2,11:4):22,4:2):2,12:3):0,13:5):0;
tree B_73.17 = [&R] [&W 1/24] ((((((((((1:11,(2:8,5:2):16):5,(7:11,9:2):4):2,10:4):9,3:3):8,11:4):15,8:0):12,6:1):15,12:5):9,4:0):0,13:5):0;
tree B_73.18 = [&R] [&W 1/24] (((((((((1:11,(2:8,5:2):16):5,(7:11,9:2):4):2,10:4):15,(3:1,11:5):3):14,8:1):12,6:0):15,12:5):10,4:0):0,13:5):0;
tree B_73.19 = [&R] [&W 1/24] ((((((((((1:11,(2:8,5:2):16):5,(7:11,9:2):4):2,10:4):8,3:4):21,8:1):1,11:4):11,6:1):15,12:5):10,4:0):0,13:5):0;
tree B_73.20 = [&R] [&W 1/24] ((((((((((1:11,(2:8,5:2):16):5,(7:11,9:2):4):2,10:4):8,3:4):21,8:1):1,11:4):11,6:1):23,4:2):2,12:3):0,13:5):0;
tree B_73.21 = [&R] [&W 1/24] (((((((((((1:12,9:4):2,10:2):8,(2:6,5:4):16):5,7:8):23,8:3):3,3:5):10,6:0):5,11:1):15,12:2):12,4:0):0,13:5):0;
tree B_73.22 = [&R] [&W 1/24] ((((((((((1:11,(2:8,5:2):16):5,(7:11,9:2):4):2,10:4):9,3:3):8,11:4):15,8:0):12,6:1):22,4:2):2,12:3):0,13:5):0;
tree B_73.23 = [&R] [&W 1/24] (((((((((1:11,(2:8,5:2):16):5,(7:11,9:2):4):2,10:4):15,(3:1,11:5):3):14,8:1):12,6:0):23,4:2):2,12:3):0,13:5):0;
tree B_73.24 = [&R] [&W 1/24] (((((((((((1:12,9:4):2,10:2):8,(2:6,5:4):16):5,7:8):23,8:3):3,3:5):10,6:0):2,11:4):22,4:2):2,12:3):0,13:5):0;

[Trees found in bootstrap replicate #74]
tree B_74.1 = [&R] [&W 1/6] ((((((((((1:9,9:2):12,(5:1,10:7):13):6,7:6):5,2:3):16,(3:3,11:6):3):17,8:0):15,6:0):11,12:2):8,4:3):0,13:6):0;
tree B_74.2 = [&R] [&W 1/6] ((((((((((1:9,9:2):12,(5:1,10:7):13):6,7:6):5,2:3):16,(3:3,11:6):3):17,8:0):15,6:0):18,4:4):1,12:1):0,13:6):0;
tree B_74.3 = [&R] [&W 1/6] (((((((((1:9,9:2):12,(5:1,10:7):13):6,7:6):5,2:3):16,(3:3,11:6):3):17,8:0):15,6:0):17,(4:1,12:2):4):0,13:6):0;
tree B_74.4 = [&R] [&W 1/6] (((((((((1:10,9:1):11,((5:1,10:7):9,7:7):10):6,2:3):15,(3:3,11:6):3):17,8:0):15,6:0):11,12:2):8,4:3):0,13:6):0;
tree B_74.5 = [&R] [&W 1/6] (((((((((1:10,9:1):11,((5:1,10:7):9,7:7):10):6,2:3):15,(3:3,11:6):3):17,8:0):15,6:0):18,4:4):1,12:1):0,13:6):0;
tree B_74.6 = [&R] [&W 1/6] ((((((((1:10,9:1):11,((5:1,10:7):9,7:7):10):6,2:3):15,(3:3,11:6):3):17,8:0):15,6:0):17,(4:1,12:2):4):0,13:6):0;

[Trees found in bootstrap replicate #75]
tree B_75.1 = [&R] [&W 1] ((((((((((1:7,9:6):7,(2:8,(5:3,10:2):3):17):4,7:10):11,11:1):14,8:1):7,3:5):16,6:0):14,4:0):4,12:1):0,13:2):0;

[Trees found in bootstrap replicate #76]
tree B_76.1 = [&R] [&W 1] (((((((((1:12,9:2):13,((2:6,7:3):6,(5:4,10:8):5):11):9,3:3):20,8:0):2,11:2):10,6:2):9,12:1):7,4:2):0,13:2):0;

[Trees found in bootstrap replicate #77]
tree B_77.1 = [&R] [&W 1] (((((((((1:7,10:3):6,9:5):6,((2:4,5:7):3,7:4):9):21,(8:0,11:2):11):10,3:2):12,6:0):14,4:4):5,12:2):0,13:3):0;

[Trees found in bootstrap replicate #78]
tree B_78.1 = [&R] [&W 1/5] ((((((((((1:13,(5:3,10:4):8):5,2:4):10,9:2):5,7:8):27,(8:0,11:0):3):4,3:3):13,6:0):16,4:2):3,12:0):0,13:2):0;
tree B_78.2 = [&R] [&W 1/5] ((((((((1:12,(2:8,(5:4,10:3):1):9):5,(7:10,9:3):8):25,(8:0,11:0):4):4,3:2):14,6:0):16,4:2):3,12:0):0,13:2):0;
tree B_78.3 = [&R] [&W 1/5] ((((((((1:12,((2:6,10:3):4,5:3):9):5,(7:10,9:3):8):25,(8:0,11:0):4):4,3:2):14,6:0):16,4:2):3,12:0):0,13:2):0;
tree B_78.4 = [&R] [&W 1/5] (((((((((1:12,(2:9,5:2):9):3,10:3):4,(7:10,9:3):8):25,(8:0,11:0):4):4,3:2):14,6:0):16,4:2):3,12:0):0,13:2):0;
tree B_78.5 = [&R] [&W 1/5] (((((((((1:13,5:10):4,10:1):5,(2:9,(7:10,9:3):4):5):24,(8:0,11:0):4):4,3:2):14,6:0):16,4:2):3,12:0):0,13:2):0;

[Trees found in bootstrap replicate #79]
tree B_79.1 = [&R] [&W 1/2] ((((((((1:10,9:5):9,((2:4,(3:1,7:6):1):12,(5:4,10:1):12):7):23,8:0):3,11:3):12,6:0):15,4:1):3,12:2):0,13:3):0;
tree B_79.2 = [&R] [&W 1/2] ((((((((1:10,9:5):8,(((2:3,3:0):4,7:5):11,(5:4,10:1):13):7):23,8:0):3,11:3):13,6:0):15,4:1):3,12:2):0,13:3):0;

[Trees found in bootstrap replicate #80]
tree B_80.1 = [&R] [&W 1/6] (((((((((1:5,10:2):3,9:7):8,((2:4,7:3):8,5:7):11):13,3:2):24,8:0):3,11:1):11,6:3):14,(4:5,12:1):5):0,13:4):0;
tree B_80.2 = [&R] [&W 1/6] (((((((((((1:5,10:2):2,9:8):16,5:6):7,7:6):1,2:5):13,3:2):24,8:0):3,11:1):11,6:3):14,(4:5,12:1):5):0,13:4):0;
tree B_80.3 = [&R] [&W 1/6] (((((((((1:5,10:2):3,9:7):12,(2:6,(5:11,7:5):0):11):13,3:2):20,8:0):3,11:1):11,6:3):14,(4:5,12:1):5):0,13:4):0;
tree B_80.4 = [&R] [&W 1/6] (((((((((1:5,10:2):3,9:7):12,((2:6,5:8):3,7:5):11):13,3:2):20,8:0):3,11:1):11,6:3):14,(4:5,12:1):5):0,13:4):0;
tree B_80.5 = [&R] [&W 1/6] (((((((((((1:7,9:8):1,10:1):16,5:5):8,7:5):1,2:5):13,3:2):25,8:0):3,11:1):11,6:3):14,(4:5,12:1):5):0,13:4):0;
tree B_80.6 = [&R] [&W 1/6] ((((((((((1:7,(9:5,10:2):3):16,5:6):7,7:6):1,2:5):13,3:2):24,8:0):3,11:1):11,6:3):14,(4:5,12:1):5):0,13:4):0;

[Trees found in bootstrap replicate #81]
tree B_81.1 = [&R] [&W 1] ((((((((((((1:16,5:11):6,2:4):7,10:4):5,9:3):6,7:10):9,3:0):6,11:1):20,8:0):8,6:3):9,12:1):9,4:4):0,13:5):0;

[Trees found in bootstrap replicate #82]
tree B_82.1 = [&R] [&W 1] (((((((((1:4,10:5):5,((2:3,5:3):7,7:7):13):7,9:2):31,(8:2,11:1):12):7,3:3):15,6:0):17,4:0):6,12:2):0,13:5):0;

[Trees found in bootstrap replicate #83]
tree B_83.1 = [&R] [&W 1/4] ((((((((((((1:8,5:8):3,10:4):6,9:1):11,3:10):1,7:9):7,2:6):19,8:1):6,6:2):7,11:0):16,12:1):12,4:3):0,13:6):0;
tree B_83.2 = [&R] [&W 1/4] ((((((((((((1:8,5:8):3,10:4):6,9:1):3,7:10):9,3:9):6,2:6):20,8:1):6,6:2):7,11:0):16,12:1):12,4:3):0,13:6):0;
tree B_83.3 = [&R] [&W 1/4] ((((((((((((1:8,5:8):3,10:4):6,9:1):3,7:10):3,2:10):12,3:5):17,8:3):7,6:0):9,11:0):16,12:1):12,4:3):0,13:6):0;
tree B_83.4 = [&R] [&W 1/4] (((((((((((1:8,5:8):3,10:4):6,9:1):3,7:10):6,2:7):14,(3:3,11:3):5):15,8:0):7,6:3):16,12:4):12,4:3):0,13:6):0;

[Trees found in bootstrap replicate #84]
tree B_84.1 = [&R] [&W 1/3] (((((((((((1:10,9:8):14,(5:2,10:4):9):5,7:10):5,2:4):23,8:1):4,3:9):3,11:1):15,6:4):10,12:1):2,4:3):0,13:2):0;
tree B_84.2 = [&R] [&W 1/3] (((((((((((1:10,9:8):14,(5:2,10:4):9):5,7:10):5,2:4):23,8:1):4,3:9):3,11:1):16,6:3):12,4:2):1,12:1):0,13:2):0;
tree B_84.3 = [&R] [&W 1/3] ((((((((((1:10,9:8):14,(5:2,10:4):9):5,7:10):5,2:4):23,8:1):4,3:9):3,11:1):15,6:4):12,(4:1,12:1):2):0,13:2):0;

[Trees found in bootstrap replicate #85]
tree B_85.1 = [&R] [&W 1/8] (((((((((1:8,9:8):11,7:4):11,(2:6,(5:2,10:3):6):11):14,(3:0,11:5):3):16,8:0):11,6:0):12,12:3):10,4:2):0,13:1):0;
tree B_85.2 = [&R] [&W 1/8] (((((((((1:7,9:9):15,((2:6,(5:2,10:3):6):10,7:4):8):12,11:0):7,3:1):18,8:0):11,6:0):12,12:3):10,4:2):0,13:1):0;
tree B_85.3 = [&R] [&W 1/8] ((((((((1:9,9:7):15,((2:6,(5:2,10:3):6):8,7:6):8):12,(3:2,11:3):3):18,8:0):11,6:0):12,12:3):10,4:2):0,13:1):0;
tree B_85.4 = [&R] [&W 1/8] (((((((((1:8,9:8):11,7:4):11,(2:6,(5:2,10:3):6):11):14,(3:0,11:5):3):16,8:0):11,6:0):21,4:3):1,12:2):0,13:1):0;
tree B_85.5 = [&R] [&W 1/8] (((((((((1:7,9:9):15,((2:6,(5:2,10:3):6):10,7:4):8):12,11:0):7,3:1):18,8:0):11,6:0):21,4:3):1,12:2):0,13:1):0;
tree B_85.6 = [&R] [&W 1/8] ((((((((1:9,9:7):15,((2:6,(5:2,10:3):6):8,7:6):8):12,(3:2,11:3):3):18,8:0):11,6:0):21,4:3):1,12:2):0,13:1):0;
tree B_85.7 = [&R] [&W 1/8] (((((((((1:10,9:6):15,(5:1,10:4):9):5,2:6):10,(3:1,(7:2,11:3):8):10):20,8:0):9,6:0):12,12:3):10,4:2):0,13:1):0;
tree B_85.8 = [&R] [&W 1/8] (((((((((1:10,9:6):15,(5:1,10:4):9):5,2:6):10,(3:1,(7:2,11:3):8):10):20,8:0):9,6:0):21,4:3):1,12:2):0,13:1):0;

[Trees found in bootstrap replicate #86]
tree B_86.1 = [&R] [&W 1/78] ((((((((((1:4,10:2):7,(5:11,9:5):7):7,3:5):7,(2:3,7:3):13):11,11:2):14,8:0):9,6:2):20,4:1):2,12:2):0,13:4):0;
tree B_86.2 = [&R] [&W 1/78] ((((((((((1:10,(5:11,9:5):8):1,10:1):7,3:5):7,(2:3,7:3):13):11,11:2):14,8:0):9,6:2):20,4:1):2,12:2):0,13:4):0;
tree B_86.3 = [&R] [&W 1/78] (((((((((1:4,10:2):7,(5:11,9:5):7):6,3:6):7,(2:3,7:3):13):20,(8:1,11:1):5):8,6:0):23,4:1):2,12:2):0,13:4):0;
tree B_86.4 = [&R] [&W 1/78] ((((((((((1:4,10:2):7,(5:11,9:5):7):7,3:5):7,(2:3,7:3):13):11,11:2):14,8:0):8,6:3):16,12:3):5,4:1):0,13:4):0;
tree B_86.5 = [&R] [&W 1/78] (((((((((1:4,10:2):7,(5:11,9:5):7):7,3:5):7,(2:3,7:3):13):11,11:2):14,8:0):8,6:3):19,(4:2,12:3):1):0,13:4):0;
tree B_86.6 = [&R] [&W 1/78] (((((((((1:10,(5:11,9:5):8):1,10:1):6,3:6):7,(2:3,7:3):13):20,(8:1,11:1):5):8,6:0):23,4:1):2,12:2):0,13:4):0;
tree B_86.7 = [&R] [&W 1/78] ((((((((((1:10,(5:11,9:5):8):1,10:1):7,3:5):7,(2:3,7:3):13):11,11:2):14,8:0):8,6:3):16,12:3):5,4:1):0,13:4):0;
tree B_86.8 = [&R] [&W 1/78] (((((((((1:10,(5:11,9:5):8):1,10:1):7,3:5):7,(2:3,7:3):13):11,11:2):14,8:0):8,6:3):19,(4:2,12:3):1):0,13:4):0;
tree B_86.9 = [&R] [&W 1/78] ((((((((((1:6,9:9):1,10:1):6,((2:4,7:2):11,5:9):10):10,3:1):27,6:2):4,8:3):3,11:0):19,12:1):7,4:1):0,13:4):0;
tree B_86.10 = [&R] [&W 1/78] (((((((((1:7,9:8):6,(((2:4,7:2):11,5:9):1,10:2):9):10,3:1):27,6:2):4,8:3):3,11:0):19,12:1):7,4:1):0,13:4):0;
tree B_86.11 = [&R] [&W 1/78] ((((((((((1:9,((2:4,7:2):12,5:8):11):3,9:7):1,10:2):11,3:1):27,6:1):4,8:4):3,11:0):18,12:1):7,4:1):0,13:4):0;
tree B_86.12 = [&R] [&W 1/78] ((((((((((1:7,9:8):5,((2:4,7:2):12,5:8):10):1,10:2):10,3:1):27,6:2):4,8:3):3,11:0):19,12:1):7,4:1):0,13:4):0;
tree B_86.13 = [&R] [&W 1/78] ((((((((((1:4,10:2):3,9:8):5,((2:4,7:2):12,5:8):10):10,3:1):28,6:2):4,8:3):3,11:0):19,12:1):7,4:1):0,13:4):0;
tree B_86.14 = [&R] [&W 1/78] ((((((((((1:4,10:2):5,((2:4,7:2):12,5:8):11):3,9:7):11,3:1):28,6:1):4,8:4):3,11:0):18,12:1):7,4:1):0,13:4):0;
tree B_86.15 = [&R] [&W 1/78] (((((((((1:6,9:9):1,10:1):6,((2:4,7:2):11,5:9):10):10,3:1):27,6:2):5,(8:1,11:1):3):18,12:1):8,4:1):0,13:4):0;
tree B_86.16 = [&R] [&W 1/78] ((((((((((1:6,9:9):1,10:1):6,((2:4,7:2):11,5:9):10):10,3:1):27,6:2):6,11:1):1,8:2):19,12:1):7,4:1):0,13:4):0;
tree B_86.17 = [&R] [&W 1/78] (((((((((1:6,9:9):1,10:1):6,((2:4,7:2):11,5:9):10):10,3:1):27,6:2):4,11:3):1,8:2):22,(4:2,12:3):1):0,13:4):0;
tree B_86.18 = [&R] [&W 1/78] ((((((((1:6,9:9):1,10:1):6,((2:4,7:2):11,5:9):10):10,3:1):27,6:2):3,(8:1,11:1):5):22,(4:2,12:3):1):0,13:4):0;
tree B_86.19 = [&R] [&W 1/78] ((((((((((1:6,9:9):1,10:1):6,((2:4,7:2):11,5:9):10):10,3:1):27,6:2):4,11:3):1,8:2):23,4:2):1,12:2):0,13:4):0;
tree B_86.20 = [&R] [&W 1/78] (((((((((1:6,9:9):1,10:1):6,((2:4,7:2):11,5:9):10):10,3:1):27,6:2):2,(8:1,11:1):6):23,4:1):2,12:2):0,13:4):0;
tree B_86.21 = [&R] [&W 1/78] (((((((((1:6,9:9):1,10:1):6,((2:4,7:2):11,5:9):10):7,3:4):24,(8:1,11:1):5):8,6:0):23,4:1):2,12:2):0,13:4):0;
tree B_86.22 = [&R] [&W 1/78] ((((((((((1:6,9:9):1,10:1):6,((2:4,7:2):11,5:9):10):10,3:1):27,6:2):4,8:3):1,11:2):23,4:2):1,12:2):0,13:4):0;
tree B_86.23 = [&R] [&W 1/78] (((((((((1:6,9:9):1,10:1):6,((2:4,7:2):11,5:9):10):10,3:1):27,6:2):4,8:3):1,11:2):22,(4:2,12:3):1):0,13:4):0;
tree B_86.24 = [&R] [&W 1/78] ((((((((1:7,9:8):6,(((2:4,7:2):11,5:9):1,10:2):9):10,3:1):27,6:2):5,(8:1,11:1):3):18,12:1):8,4:1):0,13:4):0;
tree B_86.25 = [&R] [&W 1/78] (((((((((1:7,9:8):6,(((2:4,7:2):11,5:9):1,10:2):9):10,3:1):27,6:2):6,11:1):1,8:2):19,12:1):7,4:1):0,13:4):0;
tree B_86.26 = [&R] [&W 1/78] ((((((((1:7,9:8):6,(((2:4,7:2):11,5:9):1,10:2):9):10,3:1):27,6:2):4,11:3):1,8:2):22,(4:2,12:3):1):0,13:4):0;
tree B_86.27 = [&R] [&W 1/78] (((((((1:7,9:8):6,(((2:4,7:2):11,5:9):1,10:2):9):10,3:1):27,6:2):3,(8:1,11:1):5):22,(4:2,12:3):1):0,13:4):0;
tree B_86.28 = [&R] [&W 1/78] (((((((((1:7,9:8):6,(((2:4,7:2):11,5:9):1,10:2):9):10,3:1):27,6:2):4,11:3):1,8:2):23,4:2):1,12:2):0,13:4):0;
tree B_86.29 = [&R] [&W 1/78] ((((((((1:7,9:8):6,(((2:4,7:2):11,5:9):1,10:2):9):10,3:1):27,6:2):2,(8:1,11:1):6):23,4:1):2,12:2):0,13:4):0;
tree B_86.30 = [&R] [&W 1/78] ((((((((1:7,9:8):6,(((2:4,7:2):11,5:9):1,10:2):9):7,3:4):24,(8:1,11:1):5):8,6:0):23,4:1):2,12:2):0,13:4):0;
tree B_86.31 = [&R] [&W 1/78] (((((((((1:7,9:8):6,(((2:4,7:2):11,5:9):1,10:2):9):10,3:1):27,6:2):4,8:3):1,11:2):23,4:2):1,12:2):0,13:4):0;
tree B_86.32 = [&R] [&W 1/78] ((((((((1:7,9:8):6,(((2:4,7:2):11,5:9):1,10:2):9):10,3:1):27,6:2):4,8:3):1,11:2):22,(4:2,12:3):1):0,13:4):0;
tree B_86.33 = [&R] [&W 1/78] (((((((((1:9,((2:4,7:2):12,5:8):11):3,9:7):1,10:2):11,3:1):27,6:1):5,(8:1,11:1):4):17,12:1):8,4:1):0,13:4):0;
tree B_86.34 = [&R] [&W 1/78] ((((((((((1:9,((2:4,7:2):12,5:8):11):3,9:7):1,10:2):11,3:1):27,6:1):6,11:1):1,8:3):18,12:1):7,4:1):0,13:4):0;
tree B_86.35 = [&R] [&W 1/78] (((((((((1:9,((2:4,7:2):12,5:8):11):3,9:7):1,10:2):11,3:1):27,6:1):4,11:3):1,8:3):21,(4:2,12:3):1):0,13:4):0;
tree B_86.36 = [&R] [&W 1/78] ((((((((1:9,((2:4,7:2):12,5:8):11):3,9:7):1,10:2):11,3:1):27,6:1):3,(8:1,11:1):6):21,(4:2,12:3):1):0,13:4):0;
tree B_86.37 = [&R] [&W 1/78] ((((((((((1:9,((2:4,7:2):12,5:8):11):3,9:7):1,10:2):11,3:1):27,6:1):4,11:3):1,8:3):22,4:2):1,12:2):0,13:4):0;
tree B_86.38 = [&R] [&W 1/78] (((((((((1:9,((2:4,7:2):12,5:8):11):3,9:7):1,10:2):11,3:1):27,6:1):2,(8:1,11:1):7):22,4:1):2,12:2):0,13:4):0;
tree B_86.39 = [&R] [&W 1/78] ((((((((((1:9,((2:4,7:2):12,5:8):11):3,9:7):1,10:2):11,3:1):27,6:1):4,8:4):1,11:2):22,4:2):1,12:2):0,13:4):0;
tree B_86.40 = [&R] [&W 1/78] (((((((((1:9,((2:4,7:2):12,5:8):11):3,9:7):1,10:2):11,3:1):27,6:1):4,8:4):1,11:2):21,(4:2,12:3):1):0,13:4):0;
tree B_86.41 = [&R] [&W 1/78] (((((((((1:7,9:8):5,((2:4,7:2):12,5:8):10):1,10:2):10,3:1):27,6:2):5,(8:1,11:1):3):18,12:1):8,4:1):0,13:4):0;
tree B_86.42 = [&R] [&W 1/78] ((((((((((1:7,9:8):5,((2:4,7:2):12,5:8):10):1,10:2):10,3:1):27,6:2):6,11:1):1,8:2):19,12:1):7,4:1):0,13:4):0;
tree B_86.43 = [&R] [&W 1/78] (((((((((1:7,9:8):5,((2:4,7:2):12,5:8):10):1,10:2):10,3:1):27,6:2):4,11:3):1,8:2):22,(4:2,12:3):1):0,13:4):0;
tree B_86.44 = [&R] [&W 1/78] ((((((((1:7,9:8):5,((2:4,7:2):12,5:8):10):1,10:2):10,3:1):27,6:2):3,(8:1,11:1):5):22,(4:2,12:3):1):0,13:4):0;
tree B_86.45 = [&R] [&W 1/78] ((((((((((1:7,9:8):5,((2:4,7:2):12,5:8):10):1,10:2):10,3:1):27,6:2):4,11:3):1,8:2):23,4:2):1,12:2):0,13:4):0;
tree B_86.46 = [&R] [&W 1/78] (((((((((1:7,9:8):5,((2:4,7:2):12,5:8):10):1,10:2):10,3:1):27,6:2):2,(8:1,11:1):6):23,4:1):2,12:2):0,13:4):0;
tree B_86.47 = [&R] [&W 1/78] (((((((((1:7,9:8):5,((2:4,7:2):12,5:8):10):1,10:2):7,3:4):24,(8:1,11:1):5):8,6:0):23,4:1):2,12:2):0,13:4):0;
tree B_86.48 = [&R] [&W 1/78] ((((((((((1:7,9:8):5,((2:4,7:2):12,5:8):10):1,10:2):10,3:1):27,6:2):4,8:3):1,11:2):23,4:2):1,12:2):0,13:4):0;
tree B_86.49 = [&R] [&W 1/78] (((((((((1:7,9:8):5,((2:4,7:2):12,5:8):10):1,10:2):10,3:1):27,6:2):4,8:3):1,11:2):22,(4:2,12:3):1):0,13:4):0;
tree B_86.50 = [&R] [&W 1/78] (((((((((1:4,10:2):3,9:8):5,((2:4,7:2):12,5:8):10):10,3:1):28,6:2):5,(8:1,11:1):3):18,12:1):8,4:1):0,13:4):0;
tree B_86.51 = [&R] [&W 1/78] ((((((((((1:4,10:2):3,9:8):5,((2:4,7:2):12,5:8):10):10,3:1):28,6:2):6,11:1):1,8:2):19,12:1):7,4:1):0,13:4):0;
tree B_86.52 = [&R] [&W 1/78] (((((((((1:4,10:2):3,9:8):5,((2:4,7:2):12,5:8):10):10,3:1):28,6:2):4,11:3):1,8:2):22,(4:2,12:3):1):0,13:4):0;
tree B_86.53 = [&R] [&W 1/78] ((((((((1:4,10:2):3,9:8):5,((2:4,7:2):12,5:8):10):10,3:1):28,6:2):3,(8:1,11:1):5):22,(4:2,12:3):1):0,13:4):0;
tree B_86.54 = [&R] [&W 1/78] ((((((((((1:4,10:2):3,9:8):5,((2:4,7:2):12,5:8):10):10,3:1):28,6:2):4,11:3):1,8:2):23,4:2):1,12:2):0,13:4):0;
tree B_86.55 = [&R] [&W 1/78] (((((((((1:4,10:2):3,9:8):5,((2:4,7:2):12,5:8):10):10,3:1):28,6:2):2,(8:1,11:1):6):23,4:1):2,12:2):0,13:4):0;
tree B_86.56 = [&R] [&W 1/78] (((((((((1:4,10:2):3,9:8):5,((2:4,7:2):12,5:8):10):7,3:4):25,(8:1,11:1):5):8,6:0):23,4:1):2,12:2):0,13:4):0;
tree B_86.57 = [&R] [&W 1/78] ((((((((((1:4,10:2):3,9:8):5,((2:4,7:2):12,5:8):10):10,3:1):28,6:2):4,8:3):1,11:2):23,4:2):1,12:2):0,13:4):0;
tree B_86.58 = [&R] [&W 1/78] (((((((((1:4,10:2):3,9:8):5,((2:4,7:2):12,5:8):10):10,3:1):28,6:2):4,8:3):1,11:2):22,(4:2,12:3):1):0,13:4):0;
tree B_86.59 = [&R] [&W 1/78] (((((((((1:4,10:2):5,((2:4,7:2):12,5:8):11):3,9:7):11,3:1):28,6:1):5,(8:1,11:1):4):17,12:1):8,4:1):0,13:4):0;
tree B_86.60 = [&R] [&W 1/78] ((((((((((1:4,10:2):5,((2:4,7:2):12,5:8):11):3,9:7):11,3:1):28,6:1):6,11:1):1,8:3):18,12:1):7,4:1):0,13:4):0;
tree B_86.61 = [&R] [&W 1/78] (((((((((1:4,10:2):5,((2:4,7:2):12,5:8):11):3,9:7):11,3:1):28,6:1):4,11:3):1,8:3):21,(4:2,12:3):1):0,13:4):0;
tree B_86.62 = [&R] [&W 1/78] ((((((((1:4,10:2):5,((2:4,7:2):12,5:8):11):3,9:7):11,3:1):28,6:1):3,(8:1,11:1):6):21,(4:2,12:3):1):0,13:4):0;
tree B_86.63 = [&R] [&W 1/78] ((((((((((1:4,10:2):5,((2:4,7:2):12,5:8):11):3,9:7):11,3:1):28,6:1):4,11:3):1,8:3):22,4:2):1,12:2):0,13:4):0;
tree B_86.64 = [&R] [&W 1/78] (((((((((1:4,10:2):5,((2:4,7:2):12,5:8):11):3,9:7):11,3:1):28,6:1):2,(8:1,11:1):7):22,4:1):2,12:2):0,13:4):0;
tree B_86.65 = [&R] [&W 1/78] ((((((((((1:4,10:2):5,((2:4,7:2):12,5:8):11):3,9:7):11,3:1):28,6:1):4,8:4):1,11:2):22,4:2):1,12:2):0,13:4):0;
tree B_86.66 = [&R] [&W 1/78] (((((((((1:4,10:2):5,((2:4,7:2):12,5:8):11):3,9:7):11,3:1):28,6:1):4,8:4):1,11:2):21,(4:2,12:3):1):0,13:4):0;
tree B_86.67 = [&R] [&W 1/78] ((((((((((1:6,9:9):1,10:1):6,((2:4,7:2):11,5:9):10):8,3:3):12,11:2):17,8:0):8,6:3):16,12:3):5,4:1):0,13:4):0;
tree B_86.68 = [&R] [&W 1/78] (((((((((1:6,9:9):1,10:1):6,((2:4,7:2):11,5:9):10):8,3:3):12,11:2):17,8:0):8,6:3):19,(4:2,12:3):1):0,13:4):0;
tree B_86.69 = [&R] [&W 1/78] ((((((((((1:6,9:9):1,10:1):6,((2:4,7:2):11,5:9):10):8,3:3):12,11:2):17,8:0):9,6:2):20,4:1):2,12:2):0,13:4):0;
tree B_86.70 = [&R] [&W 1/78] (((((((((1:7,9:8):6,(((2:4,7:2):11,5:9):1,10:2):9):8,3:3):12,11:2):17,8:0):8,6:3):16,12:3):5,4:1):0,13:4):0;
tree B_86.71 = [&R] [&W 1/78] ((((((((1:7,9:8):6,(((2:4,7:2):11,5:9):1,10:2):9):8,3:3):12,11:2):17,8:0):8,6:3):19,(4:2,12:3):1):0,13:4):0;
tree B_86.72 = [&R] [&W 1/78] (((((((((1:7,9:8):6,(((2:4,7:2):11,5:9):1,10:2):9):8,3:3):12,11:2):17,8:0):9,6:2):20,4:1):2,12:2):0,13:4):0;
tree B_86.73 = [&R] [&W 1/78] ((((((((((1:7,9:8):5,((2:4,7:2):12,5:8):10):1,10:2):8,3:3):12,11:2):17,8:0):8,6:3):16,12:3):5,4:1):0,13:4):0;
tree B_86.74 = [&R] [&W 1/78] (((((((((1:7,9:8):5,((2:4,7:2):12,5:8):10):1,10:2):8,3:3):12,11:2):17,8:0):8,6:3):19,(4:2,12:3):1):0,13:4):0;
tree B_86.75 = [&R] [&W 1/78] ((((((((((1:7,9:8):5,((2:4,7:2):12,5:8):10):1,10:2):8,3:3):12,11:2):17,8:0):9,6:2):20,4:1):2,12:2):0,13:4):0;
tree B_86.76 = [&R] [&W 1/78] ((((((((((1:4,10:2):3,9:8):5,((2:4,7:2):12,5:8):10):8,3:3):13,11:2):17,8:0):8,6:3):16,12:3):5,4:1):0,13:4):0;
tree B_86.77 = [&R] [&W 1/78] (((((((((1:4,10:2):3,9:8):5,((2:4,7:2):12,5:8):10):8,3:3):13,11:2):17,8:0):8,6:3):19,(4:2,12:3):1):0,13:4):0;
tree B_86.78 = [&R] [&W 1/78] ((((((((((1:4,10:2):3,9:8):5,((2:4,7:2):12,5:8):10):8,3:3):13,11:2):17,8:0):9,6:2):20,4:1):2,12:2):0,13:4):0;

[Trees found in bootstrap replicate #87]
tree B_87.1 = [&R] [&W 1] (((((((((1:8,10:3):5,9:4):8,((2:8,7:3):7,5:7):10):23,(8:1,11:2):11):7,3:1):11,6:0):17,4:2):4,12:0):0,13:2):0;

[Trees found in bootstrap replicate #88]
tree B_88.1 = [&R] [&W 1/6] ((((((((((1:5,10:4):3,9:6):10,((2:7,5:3):5,7:6):7):6,3:2):23,8:0):3,11:2):14,6:2):21,4:1):2,12:1):0,13:4):0;
tree B_88.2 = [&R] [&W 1/6] ((((((((((1:5,10:4):11,((2:7,5:3):5,7:6):8):2,9:5):7,3:2):22,8:0):3,11:2):14,6:2):21,4:1):2,12:1):0,13:4):0;
tree B_88.3 = [&R] [&W 1/6] (((((((((1:5,10:4):11,(((2:7,5:3):3,7:8):8,9:4):3):7,3:2):22,8:0):3,11:2):14,6:2):21,4:1):2,12:1):0,13:4):0;
tree B_88.4 = [&R] [&W 1/6] ((((((((((1:5,10:4):3,9:6):10,((2:7,5:3):5,7:6):7):6,3:2):23,8:0):3,11:2):13,6:3):15,12:2):7,4:1):0,13:4):0;
tree B_88.5 = [&R] [&W 1/6] ((((((((((1:5,10:4):11,((2:7,5:3):5,7:6):8):2,9:5):7,3:2):22,8:0):3,11:2):13,6:3):15,12:2):7,4:1):0,13:4):0;
tree B_88.6 = [&R] [&W 1/6] (((((((((1:5,10:4):11,(((2:7,5:3):3,7:8):8,9:4):3):7,3:2):22,8:0):3,11:2):13,6:3):15,12:2):7,4:1):0,13:4):0;

[Trees found in bootstrap replicate #89]
tree B_89.1 = [&R] [&W 1/3] ((((((((((1:9,9:5):13,(5:9,7:8):8):3,10:3):8,3:7):5,2:8):17,8:0):1,11:2):19,6:4):17,(4:1,12:0):3):0,13:0):0;
tree B_89.2 = [&R] [&W 1/3] (((((((((1:10,9:4):12,((5:2,10:5):9,7:6):9):7,3:7):8,2:8):16,8:0):1,11:2):19,6:4):17,(4:1,12:0):3):0,13:0):0;
tree B_89.3 = [&R] [&W 1/3] ((((((((1:9,9:5):12,((2:11,7:0):9,(5:5,10:2):8):12):8,3:6):16,8:0):1,11:2):19,6:4):17,(4:1,12:0):3):0,13:0):0;

[Trees found in bootstrap replicate #90]
tree B_90.1 = [&R] [&W 1] ((((((((((1:7,9:6):3,10:4):12,(2:7,5:7):9):9,7:5):21,11:1):16,8:1):9,3:7):14,6:3):14,(4:3,12:4):4):0,13:4):0;

[Trees found in bootstrap replicate #91]
tree B_91.1 = [&R] [&W 1/2] (((((((((((1:12,(5:2,10:4):16):7,9:2):3,7:7):9,3:6):5,2:8):17,8:1):2,11:2):11,6:3):10,12:0):9,4:2):0,13:2):0;
tree B_91.2 = [&R] [&W 1/2] (((((((((((1:12,(5:2,10:4):16):7,9:2):3,7:7):10,3:5):5,2:8):7,11:2):13,8:0):12,6:3):10,12:0):8,4:2):0,13:2):0;

[Trees found in bootstrap replicate #92]
tree B_92.1 = [&R] [&W 1/6] (((((((((1:7,9:4):7,(((2:4,7:6):11,5:4):0,10:2):10):14,3:4):22,8:2):10,6:0):4,11:3):24,4:0):1,12:3):0,13:3):0;
tree B_92.2 = [&R] [&W 1/6] ((((((((1:7,9:4):7,(((2:4,7:6):11,5:4):0,10:2):10):14,3:4):22,8:2):10,6:0):4,11:3):23,(4:0,12:4):1):0,13:3):0;
tree B_92.3 = [&R] [&W 1/6] (((((((((1:7,9:4):7,((2:4,7:6):9,(5:1,10:2):5):10):14,3:4):22,8:2):10,6:0):4,11:3):24,4:0):1,12:3):0,13:3):0;
tree B_92.4 = [&R] [&W 1/6] (((((((((1:7,9:4):6,(((2:4,7:6):3,10:2):9,5:3):10):14,3:4):23,8:2):10,6:0):4,11:3):24,4:0):1,12:3):0,13:3):0;
tree B_92.5 = [&R] [&W 1/6] ((((((((1:7,9:4):7,((2:4,7:6):9,(5:1,10:2):5):10):14,3:4):22,8:2):10,6:0):4,11:3):23,(4:0,12:4):1):0,13:3):0;
tree B_92.6 = [&R] [&W 1/6] ((((((((1:7,9:4):6,(((2:4,7:6):3,10:2):9,5:3):10):14,3:4):23,8:2):10,6:0):4,11:3):23,(4:0,12:4):1):0,13:3):0;

[Trees found in bootstrap replicate #93]
tree B_93.1 = [&R] [&W 1] (((((((((((1:5,10:7):7,9:2):2,(2:6,5:3):13):7,7:6):12,11:0):14,8:0):8,3:6):8,6:0):18,4:1):3,12:1):0,13:4):0;

[Trees found in bootstrap replicate #94]
tree B_94.1 = [&R] [&W 1/7] (((((((((1:5,10:2):2,(7:10,9:2):6):4,(2:8,5:2):13):13,3:1):10,11:2):18,8:0):10,6:0):15,(4:1,12:3):3):0,13:3):0;
tree B_94.2 = [&R] [&W 1/7] ((((((((1:5,10:2):4,(((2:5,5:5):6,7:6):9,9:2):8):13,3:2):11,11:1):19,8:0):10,6:0):15,(4:1,12:3):3):0,13:3):0;
tree B_94.3 = [&R] [&W 1/7] (((((((((1:5,10:2):4,9:6):4,((2:6,5:4):5,7:7):9):12,3:2):10,11:1):21,8:0):10,6:0):15,(4:1,12:3):3):0,13:3):0;
tree B_94.4 = [&R] [&W 1/7] (((((((((1:5,10:2):2,9:8):5,((2:5,7:7):6,5:4):11):12,3:1):10,11:2):18,8:0):10,6:0):15,(4:1,12:3):3):0,13:3):0;
tree B_94.5 = [&R] [&W 1/7] ((((((((1:5,10:2):4,(((2:5,5:5):6,7:6):9,9:2):8):12,3:3):25,8:2):8,6:1):2,11:3):15,(4:1,12:3):3):0,13:3):0;
tree B_94.6 = [&R] [&W 1/7] (((((((1:5,10:2):4,(((2:5,5:5):6,7:6):9,9:2):8):12,3:3):25,(8:1,11:3):2):9,6:0):16,(4:1,12:3):3):0,13:3):0;
tree B_94.7 = [&R] [&W 1/7] ((((((((1:7,9:8):5,((2:6,7:6):6,(5:1,10:2):4):10):12,3:1):10,11:2):18,8:0):10,6:0):15,(4:1,12:3):3):0,13:3):0;

[Trees found in bootstrap replicate #95]
tree B_95.1 = [&R] [&W 1/2] ((((((((((1:4,10:6):7,(2:13,5:1):18):8,9:4):10,7:7):11,11:2):21,(3:5,8:3):2):12,6:0):8,12:0):9,4:0):0,13:0):0;
tree B_95.2 = [&R] [&W 1/2] ((((((((((1:3,10:7):9,9:6):3,(2:10,5:4):19):9,7:8):11,11:2):22,(3:6,8:2):2):11,6:0):8,12:0):9,4:0):0,13:0):0;

[Trees found in bootstrap replicate #96]
tree B_96.1 = [&R] [&W 1/111] ((((((((((((1:7,9:3):10,5:7):3,2:2):3,7:5):18,8:2):1,11:1):5,3:4):1,10:1):13,6:1):12,12:1):12,4:1):0,13:2):0;
tree B_96.2 = [&R] [&W 1/111] (((((((((((1:7,(2:3,9:1):2):10,5:7):3,7:6):19,8:2):1,11:1):5,3:4):1,10:1):13,6:1):12,12:1):12,4:1):0,13:2):0;
tree B_96.3 = [&R] [&W 1/111] (((((((((((1:7,9:3):10,5:7):3,2:2):3,7:5):17,8:3):0,10:2):5,(3:0,11:1):5):13,6:0):12,12:1):13,4:1):0,13:2):0;
tree B_96.4 = [&R] [&W 1/111] (((((((((((1:7,9:3):10,5:7):3,2:2):3,7:5):17,(8:0,11:1):4):4,3:5):1,10:1):13,6:0):12,12:1):13,4:1):0,13:2):0;
tree B_96.5 = [&R] [&W 1/111] ((((((((((((1:7,9:3):10,5:7):3,2:2):3,7:5):17,8:3):5,3:4):0,10:2):1,11:1):13,6:1):12,12:1):12,4:1):0,13:2):0;
tree B_96.6 = [&R] [&W 1/111] (((((((((((1:7,9:3):10,5:7):3,2:2):3,7:5):17,(8:0,11:1):4):1,10:1):4,3:5):13,6:0):12,12:1):13,4:1):0,13:2):0;
tree B_96.7 = [&R] [&W 1/111] ((((((((((1:7,9:3):10,5:7):3,2:2):3,7:5):17,(8:0,11:1):4):5,(3:0,10:0):6):13,6:0):12,12:1):13,4:1):0,13:2):0;
tree B_96.8 = [&R] [&W 1/111] ((((((((((((1:7,9:3):10,5:7):3,2:2):3,7:5):17,8:3):5,3:4):0,11:2):1,10:1):13,6:1):12,12:1):12,4:1):0,13:2):0;
tree B_96.9 = [&R] [&W 1/111] ((((((((((((1:7,9:3):10,5:7):3,2:2):3,7:5):17,8:3):5,3:4):1,11:1):13,6:1):0,10:2):12,12:1):12,4:1):0,13:2):0;
tree B_96.10 = [&R] [&W 1/111] (((((((((((1:7,9:3):10,5:7):3,2:2):3,7:5):17,8:3):5,(3:0,11:1):5):13,6:0):0,10:2):12,12:1):13,4:1):0,13:2):0;
tree B_96.11 = [&R] [&W 1/111] (((((((((((1:7,9:3):10,5:7):3,2:2):3,7:5):17,8:3):5,3:4):1,11:1):13,(6:0,10:2):1):12,12:1):12,4:1):0,13:2):0;
tree B_96.12 = [&R] [&W 1/111] ((((((((((1:7,9:3):10,5:7):3,2:2):3,7:5):17,8:3):5,(3:0,11:1):5):13,(6:0,10:2):0):12,12:1):13,4:1):0,13:2):0;
tree B_96.13 = [&R] [&W 1/111] (((((((((((1:7,9:3):10,5:7):3,2:2):3,7:5):17,8:3):4,(3:0,11:1):6):1,10:1):13,6:0):12,12:1):13,4:1):0,13:2):0;
tree B_96.14 = [&R] [&W 1/111] (((((((((((1:7,9:3):10,5:7):3,2:2):3,7:5):18,8:2):1,11:1):6,(3:0,10:0):5):13,6:1):12,12:1):12,4:1):0,13:2):0;
tree B_96.15 = [&R] [&W 1/111] ((((((((((((1:7,9:3):10,5:7):3,2:2):3,7:5):17,8:3):0,10:2):2,11:1):4,3:4):13,6:1):12,12:1):12,4:1):0,13:2):0;
tree B_96.16 = [&R] [&W 1/111] (((((((((((1:7,9:3):10,5:7):3,2:2):3,7:5):18,8:2):2,11:0):5,3:4):13,6:1):12,(10:1,12:0):2):12,4:1):0,13:2):0;
tree B_96.17 = [&R] [&W 1/111] ((((((((((((1:7,9:3):10,5:7):3,2:2):3,7:5):18,8:2):2,11:0):5,3:4):13,6:1):12,12:1):0,10:2):12,4:1):0,13:2):0;
tree B_96.18 = [&R] [&W 1/111] (((((((((((1:7,9:3):10,5:7):3,2:2):3,7:5):17,(8:1,10:2):2):2,11:1):4,3:4):13,6:1):12,12:1):12,4:1):0,13:2):0;
tree B_96.19 = [&R] [&W 1/111] ((((((((((((1:7,9:3):11,5:6):3,2:2):3,7:5):0,10:1):19,8:2):2,11:0):5,3:4):13,6:1):12,12:1):12,4:1):0,13:2):0;
tree B_96.20 = [&R] [&W 1/111] (((((((((((1:7,9:3):11,5:6):3,2:2):3,(7:1,10:1):4):19,8:2):2,11:0):5,3:4):13,6:1):12,12:1):12,4:1):0,13:2):0;
tree B_96.21 = [&R] [&W 1/111] ((((((((((((1:7,9:3):11,5:6):3,2:2):1,10:1):3,7:4):19,8:2):2,11:0):5,3:4):13,6:1):12,12:1):12,4:1):0,13:2):0;
tree B_96.22 = [&R] [&W 1/111] ((((((((((((1:7,9:3):10,5:7):3,2:2):3,7:5):18,8:2):1,11:1):2,10:1):4,3:4):13,6:1):12,12:1):12,4:1):0,13:2):0;
tree B_96.23 = [&R] [&W 1/111] (((((((((((1:7,9:3):10,5:7):3,2:2):3,7:5):17,8:3):5,(3:0,10:0):6):1,11:1):13,6:1):12,12:1):12,4:1):0,13:2):0;
tree B_96.24 = [&R] [&W 1/111] (((((((((((1:7,9:3):10,5:7):3,2:2):3,7:5):18,8:2):2,11:0):5,3:4):13,(6:0,10:2):1):12,12:1):12,4:1):0,13:2):0;
tree B_96.25 = [&R] [&W 1/111] ((((((((((((1:7,9:3):10,5:7):3,2:2):3,7:5):18,8:2):2,11:0):5,3:4):13,6:1):0,10:2):12,12:1):12,4:1):0,13:2):0;
tree B_96.26 = [&R] [&W 1/111] ((((((((((1:7,(2:3,9:1):2):10,5:7):3,7:6):18,8:3):0,10:2):5,(3:0,11:1):5):13,6:0):12,12:1):13,4:1):0,13:2):0;
tree B_96.27 = [&R] [&W 1/111] ((((((((((1:7,(2:3,9:1):2):10,5:7):3,7:6):18,(8:0,11:1):4):4,3:5):1,10:1):13,6:0):12,12:1):13,4:1):0,13:2):0;
tree B_96.28 = [&R] [&W 1/111] (((((((((((1:7,(2:3,9:1):2):10,5:7):3,7:6):18,8:3):5,3:4):0,10:2):1,11:1):13,6:1):12,12:1):12,4:1):0,13:2):0;
tree B_96.29 = [&R] [&W 1/111] ((((((((((1:7,(2:3,9:1):2):10,5:7):3,7:6):18,(8:0,11:1):4):1,10:1):4,3:5):13,6:0):12,12:1):13,4:1):0,13:2):0;
tree B_96.30 = [&R] [&W 1/111] (((((((((1:7,(2:3,9:1):2):10,5:7):3,7:6):18,(8:0,11:1):4):5,(3:0,10:0):6):13,6:0):12,12:1):13,4:1):0,13:2):0;
tree B_96.31 = [&R] [&W 1/111] (((((((((((1:7,(2:3,9:1):2):10,5:7):3,7:6):18,8:3):5,3:4):0,11:2):1,10:1):13,6:1):12,12:1):12,4:1):0,13:2):0;
tree B_96.32 = [&R] [&W 1/111] (((((((((((1:7,(2:3,9:1):2):10,5:7):3,7:6):18,8:3):5,3:4):1,11:1):13,6:1):0,10:2):12,12:1):12,4:1):0,13:2):0;
tree B_96.33 = [&R] [&W 1/111] ((((((((((1:7,(2:3,9:1):2):10,5:7):3,7:6):18,8:3):5,(3:0,11:1):5):13,6:0):0,10:2):12,12:1):13,4:1):0,13:2):0;
tree B_96.34 = [&R] [&W 1/111] ((((((((((1:7,(2:3,9:1):2):10,5:7):3,7:6):18,8:3):5,3:4):1,11:1):13,(6:0,10:2):1):12,12:1):12,4:1):0,13:2):0;
tree B_96.35 = [&R] [&W 1/111] (((((((((1:7,(2:3,9:1):2):10,5:7):3,7:6):18,8:3):5,(3:0,11:1):5):13,(6:0,10:2):0):12,12:1):13,4:1):0,13:2):0;
tree B_96.36 = [&R] [&W 1/111] ((((((((((1:7,(2:3,9:1):2):10,5:7):3,7:6):18,8:3):4,(3:0,11:1):6):1,10:1):13,6:0):12,12:1):13,4:1):0,13:2):0;
tree B_96.37 = [&R] [&W 1/111] ((((((((((1:7,(2:3,9:1):2):10,5:7):3,7:6):19,8:2):1,11:1):6,(3:0,10:0):5):13,6:1):12,12:1):12,4:1):0,13:2):0;
tree B_96.38 = [&R] [&W 1/111] (((((((((((1:7,(2:3,9:1):2):10,5:7):3,7:6):18,8:3):0,10:2):2,11:1):4,3:4):13,6:1):12,12:1):12,4:1):0,13:2):0;
tree B_96.39 = [&R] [&W 1/111] ((((((((((1:7,(2:3,9:1):2):10,5:7):3,7:6):19,8:2):2,11:0):5,3:4):13,6:1):12,(10:1,12:0):2):12,4:1):0,13:2):0;
tree B_96.40 = [&R] [&W 1/111] (((((((((((1:7,(2:3,9:1):2):10,5:7):3,7:6):19,8:2):2,11:0):5,3:4):13,6:1):12,12:1):0,10:2):12,4:1):0,13:2):0;
tree B_96.41 = [&R] [&W 1/111] ((((((((((1:7,(2:3,9:1):2):10,5:7):3,7:6):18,(8:1,10:2):2):2,11:1):4,3:4):13,6:1):12,12:1):12,4:1):0,13:2):0;
tree B_96.42 = [&R] [&W 1/111] (((((((((((1:7,(2:3,9:1):2):11,5:6):3,7:6):2,10:1):18,8:2):2,11:0):5,3:4):13,6:1):12,12:1):12,4:1):0,13:2):0;
tree B_96.43 = [&R] [&W 1/111] ((((((((((1:7,(2:3,9:1):2):11,5:6):5,(7:1,10:1):5):18,8:2):2,11:0):5,3:4):13,6:1):12,12:1):12,4:1):0,13:2):0;
tree B_96.44 = [&R] [&W 1/111] (((((((((((1:7,(2:3,9:1):2):12,5:5):3,10:0):4,7:5):18,8:2):2,11:0):5,3:4):13,6:1):12,12:1):12,4:1):0,13:2):0;
tree B_96.45 = [&R] [&W 1/111] (((((((((((1:7,(2:3,9:1):2):10,5:7):3,7:6):19,8:2):1,11:1):2,10:1):4,3:4):13,6:1):12,12:1):12,4:1):0,13:2):0;
tree B_96.46 = [&R] [&W 1/111] ((((((((((1:7,(2:3,9:1):2):10,5:7):3,7:6):18,8:3):5,(3:0,10:0):6):1,11:1):13,6:1):12,12:1):12,4:1):0,13:2):0;
tree B_96.47 = [&R] [&W 1/111] ((((((((((1:7,(2:3,9:1):2):10,5:7):3,7:6):19,8:2):2,11:0):5,3:4):13,(6:0,10:2):1):12,12:1):12,4:1):0,13:2):0;
tree B_96.48 = [&R] [&W 1/111] (((((((((((1:7,(2:3,9:1):2):10,5:7):3,7:6):19,8:2):2,11:0):5,3:4):13,6:1):0,10:2):12,12:1):12,4:1):0,13:2):0;
tree B_96.49 = [&R] [&W 1/111] ((((((((((1:7,9:3):10,5:7):3,2:2):3,7:5):17,(8:1,10:2):2):5,(3:0,11:1):5):13,6:0):12,12:1):13,4:1):0,13:2):0;
tree B_96.50 = [&R] [&W 1/111] ((((((((((1:7,9:3):11,5:6):3,2:2):3,(7:1,10:1):4):18,8:3):5,(3:0,11:1):5):13,6:0):12,12:1):13,4:1):0,13:2):0;
tree B_96.51 = [&R] [&W 1/111] (((((((((((1:7,9:3):11,5:6):3,2:2):1,10:1):3,7:4):18,8:3):5,(3:0,11:1):5):13,6:0):12,12:1):13,4:1):0,13:2):0;
tree B_96.52 = [&R] [&W 1/111] ((((((((((1:7,9:3):10,5:7):3,2:2):3,7:5):17,8:3):5,(3:0,11:1):5):13,6:0):12,(10:1,12:0):2):13,4:1):0,13:2):0;
tree B_96.53 = [&R] [&W 1/111] (((((((((((1:7,9:3):10,5:7):3,2:2):3,7:5):17,8:3):5,(3:0,11:1):5):13,6:0):12,12:1):0,10:2):13,4:1):0,13:2):0;
tree B_96.54 = [&R] [&W 1/111] (((((((((((1:7,9:3):11,5:6):3,2:2):3,7:5):0,10:1):18,8:3):5,(3:0,11:1):5):13,6:0):12,12:1):13,4:1):0,13:2):0;
tree B_96.55 = [&R] [&W 1/111] ((((((((((((1:7,9:3):11,5:6):3,2:2):3,7:5):0,10:1):18,8:3):5,3:4):1,11:1):13,6:1):12,12:1):12,4:1):0,13:2):0;
tree B_96.56 = [&R] [&W 1/111] (((((((((((1:7,9:3):10,5:7):3,2:2):3,7:5):17,(8:1,10:2):2):5,3:4):1,11:1):13,6:1):12,12:1):12,4:1):0,13:2):0;
tree B_96.57 = [&R] [&W 1/111] ((((((((((((1:7,9:3):10,5:7):3,2:2):3,7:5):17,8:3):0,10:2):5,3:4):1,11:1):13,6:1):12,12:1):12,4:1):0,13:2):0;
tree B_96.58 = [&R] [&W 1/111] (((((((((((1:7,9:3):11,5:6):3,2:2):3,7:5):0,10:1):19,(8:0,11:1):3):4,3:5):13,6:0):12,12:1):13,4:1):0,13:2):0;
tree B_96.59 = [&R] [&W 1/111] ((((((((((1:7,9:3):10,5:7):3,2:2):3,7:5):18,(8:0,11:1):3):4,3:5):13,6:0):12,(10:1,12:0):2):13,4:1):0,13:2):0;
tree B_96.60 = [&R] [&W 1/111] (((((((((((1:7,9:3):10,5:7):3,2:2):3,7:5):18,(8:0,11:1):3):4,3:5):13,6:0):12,12:1):0,10:2):13,4:1):0,13:2):0;
tree B_96.61 = [&R] [&W 1/111] ((((((((((1:7,9:3):11,5:6):3,2:2):3,(7:1,10:1):4):19,(8:0,11:1):3):4,3:5):13,6:0):12,12:1):13,4:1):0,13:2):0;
tree B_96.62 = [&R] [&W 1/111] (((((((((((1:7,9:3):11,5:6):3,2:2):1,10:1):3,7:4):19,(8:0,11:1):3):4,3:5):13,6:0):12,12:1):13,4:1):0,13:2):0;
tree B_96.63 = [&R] [&W 1/111] ((((((((((1:7,9:3):10,5:7):3,2:2):3,7:5):18,(8:0,11:1):3):4,3:5):13,(6:0,10:2):0):12,12:1):13,4:1):0,13:2):0;
tree B_96.64 = [&R] [&W 1/111] (((((((((((1:7,9:3):10,5:7):3,2:2):3,7:5):18,(8:0,11:1):3):4,3:5):13,6:0):0,10:2):12,12:1):13,4:1):0,13:2):0;
tree B_96.65 = [&R] [&W 1/111] (((((((((((1:7,9:3):11,5:6):3,2:2):3,(7:1,10:1):4):18,8:3):5,3:4):1,11:1):13,6:1):12,12:1):12,4:1):0,13:2):0;
tree B_96.66 = [&R] [&W 1/111] ((((((((((((1:7,9:3):11,5:6):3,2:2):1,10:1):3,7:4):18,8:3):5,3:4):1,11:1):13,6:1):12,12:1):12,4:1):0,13:2):0;
tree B_96.67 = [&R] [&W 1/111] (((((((((((1:7,9:3):10,5:7):3,2:2):3,7:5):17,8:3):5,3:4):1,11:1):13,6:1):12,(10:1,12:0):2):12,4:1):0,13:2):0;
tree B_96.68 = [&R] [&W 1/111] ((((((((((((1:7,9:3):10,5:7):3,2:2):3,7:5):17,8:3):5,3:4):1,11:1):13,6:1):12,12:1):0,10:2):12,4:1):0,13:2):0;
tree B_96.69 = [&R] [&W 1/111] (((((((((1:7,(2:3,9:1):2):10,5:7):3,7:6):18,(8:1,10:2):2):5,(3:0,11:1):5):13,6:0):12,12:1):13,4:1):0,13:2):0;
tree B_96.70 = [&R] [&W 1/111] (((((((((1:7,(2:3,9:1):2):11,5:6):5,(7:1,10:1):5):17,8:3):5,(3:0,11:1):5):13,6:0):12,12:1):13,4:1):0,13:2):0;
tree B_96.71 = [&R] [&W 1/111] ((((((((((1:7,(2:3,9:1):2):12,5:5):3,10:0):4,7:5):17,8:3):5,(3:0,11:1):5):13,6:0):12,12:1):13,4:1):0,13:2):0;
tree B_96.72 = [&R] [&W 1/111] (((((((((1:7,(2:3,9:1):2):10,5:7):3,7:6):18,8:3):5,(3:0,11:1):5):13,6:0):12,(10:1,12:0):2):13,4:1):0,13:2):0;
tree B_96.73 = [&R] [&W 1/111] ((((((((((1:7,(2:3,9:1):2):10,5:7):3,7:6):18,8:3):5,(3:0,11:1):5):13,6:0):12,12:1):0,10:2):13,4:1):0,13:2):0;
tree B_96.74 = [&R] [&W 1/111] ((((((((((1:7,(2:3,9:1):2):11,5:6):3,7:6):2,10:1):17,8:3):5,(3:0,11:1):5):13,6:0):12,12:1):13,4:1):0,13:2):0;
tree B_96.75 = [&R] [&W 1/111] (((((((((((1:7,(2:3,9:1):2):11,5:6):3,7:6):2,10:1):17,8:3):5,3:4):1,11:1):13,6:1):12,12:1):12,4:1):0,13:2):0;
tree B_96.76 = [&R] [&W 1/111] ((((((((((1:7,(2:3,9:1):2):10,5:7):3,7:6):18,(8:1,10:2):2):5,3:4):1,11:1):13,6:1):12,12:1):12,4:1):0,13:2):0;
tree B_96.77 = [&R] [&W 1/111] (((((((((((1:7,(2:3,9:1):2):10,5:7):3,7:6):18,8:3):0,10:2):5,3:4):1,11:1):13,6:1):12,12:1):12,4:1):0,13:2):0;
tree B_96.78 = [&R] [&W 1/111] ((((((((((1:7,(2:3,9:1):2):11,5:6):3,7:6):2,10:1):18,(8:0,11:1):3):4,3:5):13,6:0):12,12:1):13,4:1):0,13:2):0;
tree B_96.79 = [&R] [&W 1/111] (((((((((1:7,(2:3,9:1):2):10,5:7):3,7:6):19,(8:0,11:1):3):4,3:5):13,6:0):12,(10:1,12:0):2):13,4:1):0,13:2):0;
tree B_96.80 = [&R] [&W 1/111] ((((((((((1:7,(2:3,9:1):2):10,5:7):3,7:6):19,(8:0,11:1):3):4,3:5):13,6:0):12,12:1):0,10:2):13,4:1):0,13:2):0;
tree B_96.81 = [&R] [&W 1/111] (((((((((1:7,(2:3,9:1):2):11,5:6):5,(7:1,10:1):5):18,(8:0,11:1):3):4,3:5):13,6:0):12,12:1):13,4:1):0,13:2):0;
tree B_96.82 = [&R] [&W 1/111] ((((((((((1:7,(2:3,9:1):2):12,5:5):3,10:0):4,7:5):18,(8:0,11:1):3):4,3:5):13,6:0):12,12:1):13,4:1):0,13:2):0;
tree B_96.83 = [&R] [&W 1/111] (((((((((1:7,(2:3,9:1):2):10,5:7):3,7:6):19,(8:0,11:1):3):4,3:5):13,(6:0,10:2):0):12,12:1):13,4:1):0,13:2):0;
tree B_96.84 = [&R] [&W 1/111] ((((((((((1:7,(2:3,9:1):2):10,5:7):3,7:6):19,(8:0,11:1):3):4,3:5):13,6:0):0,10:2):12,12:1):13,4:1):0,13:2):0;
tree B_96.85 = [&R] [&W 1/111] ((((((((((1:7,(2:3,9:1):2):11,5:6):5,(7:1,10:1):5):17,8:3):5,3:4):1,11:1):13,6:1):12,12:1):12,4:1):0,13:2):0;
tree B_96.86 = [&R] [&W 1/111] (((((((((((1:7,(2:3,9:1):2):12,5:5):3,10:0):4,7:5):17,8:3):5,3:4):1,11:1):13,6:1):12,12:1):12,4:1):0,13:2):0;
tree B_96.87 = [&R] [&W 1/111] ((((((((((1:7,(2:3,9:1):2):10,5:7):3,7:6):18,8:3):5,3:4):1,11:1):13,6:1):12,(10:1,12:0):2):12,4:1):0,13:2):0;
tree B_96.88 = [&R] [&W 1/111] (((((((((((1:7,(2:3,9:1):2):10,5:7):3,7:6):18,8:3):5,3:4):1,11:1):13,6:1):12,12:1):0,10:2):12,4:1):0,13:2):0;
tree B_96.89 = [&R] [&W 1/111] (((((((((((1:8,9:2):8,(5:8,7:6):4):2,10:1):6,3:5):1,2:2):16,8:0):1,11:1):13,6:1):14,12:1):12,4:1):0,13:2):0;
tree B_96.90 = [&R] [&W 1/111] (((((((((((1:8,9:2):8,(5:8,7:6):4):6,3:5):2,10:1):1,2:2):16,8:0):1,11:1):13,6:1):14,12:1):12,4:1):0,13:2):0;
tree B_96.91 = [&R] [&W 1/111] ((((((((((1:8,9:2):8,(5:8,7:6):4):8,(3:0,10:0):6):1,2:2):16,8:0):1,11:1):13,6:1):14,12:1):12,4:1):0,13:2):0;
tree B_96.92 = [&R] [&W 1/111] ((((((((((1:8,9:2):7,((5:2,10:2):7,7:5):5):6,3:5):3,2:2):15,8:0):1,11:1):13,6:1):14,12:1):12,4:1):0,13:2):0;
tree B_96.93 = [&R] [&W 1/111] ((((((((((1:8,9:2):8,(5:8,7:6):4):2,10:1):6,3:5):1,2:2):17,(8:0,11:1):0):13,6:1):14,12:1):12,4:1):0,13:2):0;
tree B_96.94 = [&R] [&W 1/111] (((((((((((1:8,9:2):8,(5:8,7:6):4):2,10:1):7,3:4):1,2:2):4,11:0):14,8:0):13,6:1):14,12:1):12,4:1):0,13:2):0;
tree B_96.95 = [&R] [&W 1/111] ((((((((((1:8,9:2):7,(5:9,7:5):5):6,3:5):3,2:2):15,8:0):1,11:1):13,(6:0,10:2):1):14,12:1):12,4:1):0,13:2):0;
tree B_96.96 = [&R] [&W 1/111] ((((((((((1:8,9:2):8,(5:8,7:6):4):6,3:5):2,10:1):1,2:2):17,(8:0,11:1):0):13,6:1):14,12:1):12,4:1):0,13:2):0;
tree B_96.97 = [&R] [&W 1/111] (((((((((((1:8,9:2):8,(5:8,7:6):4):7,3:4):2,10:1):1,2:2):4,11:0):14,8:0):13,6:1):14,12:1):12,4:1):0,13:2):0;
tree B_96.98 = [&R] [&W 1/111] (((((((((1:8,9:2):8,(5:8,7:6):4):8,(3:0,10:0):6):1,2:2):17,(8:0,11:1):0):13,6:1):14,12:1):12,4:1):0,13:2):0;
tree B_96.99 = [&R] [&W 1/111] ((((((((((1:8,9:2):8,(5:8,7:6):4):9,(3:0,10:0):5):1,2:2):4,11:0):14,8:0):13,6:1):14,12:1):12,4:1):0,13:2):0;
tree B_96.100 = [&R] [&W 1/111] (((((((((1:7,9:3):9,((2:2,7:1):6,(5:4,10:0):6):5):6,3:5):15,8:0):1,11:1):13,6:1):14,12:1):12,4:1):0,13:2):0;
tree B_96.101 = [&R] [&W 1/111] (((((((((1:8,9:2):7,((5:2,10:2):7,7:5):5):6,3:5):3,2:2):16,(8:0,11:1):0):13,6:1):14,12:1):12,4:1):0,13:2):0;
tree B_96.102 = [&R] [&W 1/111] ((((((((((1:8,9:2):7,((5:2,10:2):7,7:5):5):7,3:4):3,2:2):4,11:0):13,8:0):13,6:1):14,12:1):12,4:1):0,13:2):0;
tree B_96.103 = [&R] [&W 1/111] (((((((((1:8,9:2):7,(5:9,7:5):5):6,3:5):3,2:2):16,(8:0,11:1):0):13,(6:0,10:2):1):14,12:1):12,4:1):0,13:2):0;
tree B_96.104 = [&R] [&W 1/111] ((((((((((1:8,9:2):8,(5:8,7:6):4):2,10:1):1,2:2):10,(3:1,11:0):5):13,8:0):13,6:1):14,12:1):12,4:1):0,13:2):0;
tree B_96.105 = [&R] [&W 1/111] ((((((((((1:8,9:2):7,(5:9,7:5):5):7,3:4):3,2:2):4,11:0):13,8:0):13,(6:0,10:2):1):14,12:1):12,4:1):0,13:2):0;
tree B_96.106 = [&R] [&W 1/111] ((((((((1:7,9:3):9,((2:2,7:1):6,(5:4,10:0):6):5):6,3:5):15,(8:0,11:1):1):13,6:0):14,12:1):13,4:1):0,13:2):0;
tree B_96.107 = [&R] [&W 1/111] ((((((((1:7,9:3):9,((2:2,7:1):6,(5:4,10:0):6):5):10,(3:0,11:1):5):11,8:1):13,6:0):14,12:1):13,4:1):0,13:2):0;
tree B_96.108 = [&R] [&W 1/111] (((((((((1:7,9:3):9,((2:2,7:1):6,(5:4,10:0):6):5):7,3:4):5,11:0):12,8:0):13,6:1):14,12:1):12,4:1):0,13:2):0;
tree B_96.109 = [&R] [&W 1/111] (((((((((1:8,9:2):7,((5:2,10:2):7,7:5):5):3,2:2):10,(3:1,11:0):5):12,8:0):13,6:1):14,12:1):12,4:1):0,13:2):0;
tree B_96.110 = [&R] [&W 1/111] (((((((((1:7,9:3):7,(5:8,7:6):5):3,2:1):11,(3:1,11:0):5):12,8:0):13,(6:0,10:2):1):14,12:1):12,4:1):0,13:2):0;
tree B_96.111 = [&R] [&W 1/111] (((((((((1:8,9:2):7,(5:9,7:5):5):11,((2:1,11:1):1,3:0):6):12,8:1):1,10:1):13,6:0):14,12:1):13,4:1):0,13:2):0;

[Trees found in bootstrap replicate #97]
tree B_97.1 = [&R] [&W 1/10] (((((((((1:7,9:5):12,((2:6,10:1):1,5:3):9):5,7:4):26,(8:1,11:2):5):9,3:5):18,6:0):16,4:3):3,12:0):0,13:3):0;
tree B_97.2 = [&R] [&W 1/10] ((((((((1:7,9:5):13,((2:4,(5:3,10:1):3):5,7:6):7):23,(8:1,11:2):7):9,3:3):20,6:0):16,4:3):3,12:0):0,13:3):0;
tree B_97.3 = [&R] [&W 1/10] (((((((((1:7,9:5):13,(2:6,(5:3,10:1):1):9):5,7:4):25,(8:1,11:2):5):9,3:5):18,6:0):16,4:3):3,12:0):0,13:3):0;
tree B_97.4 = [&R] [&W 1/10] ((((((((((1:7,9:5):12,(2:7,5:3):9):1,10:1):5,7:4):25,(8:1,11:2):5):9,3:5):18,6:0):16,4:3):3,12:0):0,13:3):0;
tree B_97.5 = [&R] [&W 1/10] ((((((((((1:7,9:5):1,10:1):12,(2:6,5:4):9):5,7:4):25,(8:1,11:2):5):9,3:5):18,6:0):16,4:3):3,12:0):0,13:3):0;
tree B_97.6 = [&R] [&W 1/10] (((((((((1:7,9:5):13,((2:6,5:4):0,10:1):9):5,7:4):25,(8:1,11:2):5):9,3:5):18,6:0):16,4:3):3,12:0):0,13:3):0;
tree B_97.7 = [&R] [&W 1/10] (((((((((1:7,9:5):1,10:1):12,((2:4,5:6):5,7:6):7):23,(8:1,11:2):7):9,3:3):20,6:0):16,4:3):3,12:0):0,13:3):0;
tree B_97.8 = [&R] [&W 1/10] ((((((((((((1:6,9:6):14,5:9):1,10:1):5,7:5):3,2:3):25,8:4):11,3:5):2,11:0):19,6:5):11,4:3):3,12:0):0,13:3):0;
tree B_97.9 = [&R] [&W 1/10] (((((((((((1:6,9:6):14,5:9):1,10:1):5,7:5):3,2:3):25,8:4):11,(3:3,11:0):4):19,6:3):13,4:3):3,12:0):0,13:3):0;
tree B_97.10 = [&R] [&W 1/10] ((((((((((((1:6,9:6):14,5:9):1,10:1):5,7:5):3,2:3):25,8:4):4,11:0):12,3:2):19,6:2):14,4:3):3,12:0):0,13:3):0;

[Trees found in bootstrap replicate #98]
tree B_98.1 = [&R] [&W 1/2] (((((((((((1:7,9:5):7,(5:4,10:4):7):4,7:13):8,3:7):5,2:6):20,8:2):14,6:2):17,4:6):2,11:2):2,12:2):0,13:1):0;
tree B_98.2 = [&R] [&W 1/2] (((((((((((1:8,(5:7,10:1):9):8,9:1):4,7:14):8,3:7):5,2:3):22,8:2):14,6:2):17,4:6):2,11:2):2,12:2):0,13:1):0;

[Trees found in bootstrap replicate #99]
tree B_99.1 = [&R] [&W 1] ((((((((((1:7,7:11):4,9:3):13,(5:2,10:5):12):7,3:7):6,2:3):7,11:3):18,8:0):16,6:2):22,(4:0,12:2):5):0,13:3):0;

[Trees found in bootstrap replicate #100]
tree B_100.1 = [&R] [&W 1/4] (((((((((((1:11,(5:2,10:2):10):7,9:3):5,3:7):4,7:8):5,2:4):11,11:1):18,8:0):11,6:2):13,12:1):6,4:3):0,13:1):0;
tree B_100.2 = [&R] [&W 1/4] (((((((((((1:11,(5:2,10:2):10):7,9:3):5,7:10):4,3:5):5,2:3):11,11:2):18,8:0):11,6:2):13,12:1):6,4:3):0,13:1):0;
tree B_100.3 = [&R] [&W 1/4] ((((((((((((1:6,10:2):7,5:10):7,9:3):5,3:7):4,7:8):5,2:4):11,11:1):18,8:0):11,6:2):13,12:1):6,4:3):0,13:1):0;
tree B_100.4 = [&R] [&W 1/4] ((((((((((((1:6,10:2):7,5:10):7,9:3):5,7:10):4,3:5):5,2:3):11,11:2):18,8:0):11,6:2):13,12:1):6,4:3):0,13:1):0;

[Trees found in bootstrap replicate #101]
tree B_101.1 = [&R] [&W 1/5] ((((((((((1:10,(2:8,(5:2,10:2):1):20):8,9:5):4,7:8):11,11:1):15,8:3):9,3:2):12,6:0):13,12:1):10,4:0):0,13:0):0;
tree B_101.2 = [&R] [&W 1/5] ((((((((((1:11,9:8):7,((2:8,5:3):2,10:0):17):4,7:8):11,11:1):17,8:1):9,3:4):10,6:0):13,12:1):10,4:0):0,13:0):0;
tree B_101.3 = [&R] [&W 1/5] ((((((((((1:11,((2:5,10:2):4,5:2):20):7,9:5):4,7:8):11,11:1):15,8:3):9,3:2):12,6:0):13,12:1):10,4:0):0,13:0):0;
tree B_101.4 = [&R] [&W 1/5] (((((((((((1:9,(2:8,5:3):18):6,10:0):7,9:5):4,7:8):11,11:1):15,8:3):9,3:2):12,6:0):13,12:1):10,4:0):0,13:0):0;
tree B_101.5 = [&R] [&W 1/5] ((((((((((1:11,((2:9,5:2):0,10:2):20):7,9:5):4,7:8):11,11:1):15,8:3):9,3:2):12,6:0):13,12:1):10,4:0):0,13:0):0;

[Trees found in bootstrap replicate #102]
tree B_102.1 = [&R] [&W 1/2] ((((((((((((1:5,10:9):7,9:4):4,7:8):8,5:15):6,3:5):8,2:2):8,11:4):20,8:0):9,6:1):7,4:3):3,12:1):0,13:6):0;
tree B_102.2 = [&R] [&W 1/2] ((((((((((((1:5,10:9):7,9:4):5,7:7):4,3:7):8,5:15):8,2:2):9,11:4):19,8:0):9,6:1):7,4:3):3,12:1):0,13:6):0;

[Trees found in bootstrap replicate #103]
tree B_103.1 = [&R] [&W 1/9] ((((((((1:11,9:4):14,(2:6,(5:1,10:2):4):11):8,3:9):8,(7:3,11:3):9):20,8:2):25,6:1):19,(4:1,12:3):2):0,13:1):0;
tree B_103.2 = [&R] [&W 1/9] (((((((((1:11,9:4):15,(2:6,(5:1,10:2):4):10):7,3:10):10,7:6):6,11:1):19,8:0):28,6:3):17,(4:1,12:3):2):0,13:1):0;
tree B_103.3 = [&R] [&W 1/9] (((((((((1:11,9:4):16,(5:2,10:1):12):7,3:9):4,2:5):7,(7:5,11:1):9):22,8:0):25,6:3):17,(4:1,12:3):2):0,13:1):0;
tree B_103.4 = [&R] [&W 1/9] (((((((((1:11,9:4):14,(2:6,(5:1,10:2):4):11):8,3:9):8,(7:3,11:3):9):20,8:2):26,6:0):19,4:2):1,12:3):0,13:1):0;
tree B_103.5 = [&R] [&W 1/9] (((((((((1:11,9:4):14,(2:6,(5:1,10:2):4):11):8,3:9):8,(7:3,11:3):9):20,8:2):25,6:1):11,12:3):8,4:3):0,13:1):0;
tree B_103.6 = [&R] [&W 1/9] ((((((((((1:11,9:4):15,(2:6,(5:1,10:2):4):10):7,3:10):10,7:6):6,11:1):19,8:0):29,6:2):17,4:2):1,12:3):0,13:1):0;
tree B_103.7 = [&R] [&W 1/9] ((((((((((1:11,9:4):15,(2:6,(5:1,10:2):4):10):7,3:10):10,7:6):6,11:1):19,8:0):25,6:6):11,12:0):9,4:3):0,13:1):0;
tree B_103.8 = [&R] [&W 1/9] ((((((((((1:11,9:4):16,(5:2,10:1):12):7,3:9):4,2:5):7,(7:5,11:1):9):22,8:0):26,6:2):17,4:2):1,12:3):0,13:1):0;
tree B_103.9 = [&R] [&W 1/9] ((((((((((1:11,9:4):16,(5:2,10:1):12):7,3:9):4,2:5):7,(7:5,11:1):9):22,8:0):25,6:3):11,12:3):6,4:3):0,13:1):0;

[Trees found in bootstrap replicate #104]
tree B_104.1 = [&R] [&W 1] ((((((((((1:9,9:6):15,(5:9,7:6):6):3,10:2):5,3:5):7,2:6):22,(8:0,11:1):2):8,6:1):19,4:3):2,12:1):0,13:3):0;

[Trees found in bootstrap replicate #105]
tree B_105.1 = [&R] [&W 1/2] ((((((((((1:9,9:3):9,(5:4,10:3):9):4,2:5):5,7:6):22,(8:0,11:1):6):8,3:5):12,6:0):14,12:3):10,4:1):0,13:5):0;
tree B_105.2 = [&R] [&W 1/2] ((((((((((1:9,9:3):9,(5:4,10:3):9):4,2:5):5,7:6):22,(8:0,11:1):6):8,3:5):12,6:0):22,4:3):2,12:1):0,13:5):0;

[Trees found in bootstrap replicate #106]
tree B_106.1 = [&R] [&W 1/2] ((((((((((1:8,((2:7,10:4):8,5:3):19):7,9:3):7,7:11):7,3:5):23,8:1):3,11:3):14,6:2):8,12:2):8,4:3):0,13:5):0;
tree B_106.2 = [&R] [&W 1/2] (((((((((1:8,((2:7,10:4):8,5:3):19):7,9:3):7,7:11):7,3:5):23,8:1):3,11:3):14,6:2):14,(4:3,12:2):2):0,13:5):0;

[Trees found in bootstrap replicate #107]
tree B_107.1 = [&R] [&W 1/2] ((((((((((1:5,10:4):3,9:7):12,((2:7,7:4):7,5:3):16):12,3:0):10,11:4):14,8:0):10,6:3):15,12:1):11,4:1):0,13:3):0;
tree B_107.2 = [&R] [&W 1/2] (((((((((1:5,10:4):3,9:7):12,((2:7,7:4):7,5:3):16):12,3:0):10,11:4):14,8:0):10,6:3):22,(4:3,12:1):2):0,13:3):0;

[Trees found in bootstrap replicate #108]
tree B_108.1 = [&R] [&W 1/30] ((((((((((1:7,((2:10,5:0):0,10:4):19):6,9:2):6,7:4):11,3:2):17,6:2):4,8:5):3,11:2):10,12:0):3,4:1):0,13:2):0;
tree B_108.2 = [&R] [&W 1/30] (((((((((((1:8,(2:10,5:0):18):1,10:3):6,9:2):6,7:4):11,3:2):17,6:2):4,8:5):3,11:2):10,12:0):3,4:1):0,13:2):0;
tree B_108.3 = [&R] [&W 1/30] ((((((((((1:7,(2:10,(5:0,10:4):0):19):6,9:2):6,7:4):11,3:2):17,6:2):4,8:5):3,11:2):10,12:0):3,4:1):0,13:2):0;
tree B_108.4 = [&R] [&W 1/30] ((((((((((1:7,((2:6,10:4):4,5:0):19):6,9:2):6,7:4):11,3:2):17,6:2):4,8:5):3,11:2):10,12:0):3,4:1):0,13:2):0;
tree B_108.5 = [&R] [&W 1/30] ((((((((((1:8,((2:10,5:0):0,10:4):18):6,9:2):6,7:4):11,3:2):17,6:2):4,8:5):10,12:0):4,4:1):0,11:4):0,13:2):0;
tree B_108.6 = [&R] [&W 1/30] (((((((((1:8,((2:10,5:0):0,10:4):18):6,9:2):6,7:4):11,3:2):17,6:2):4,8:5):10,12:0):4,(4:0,11:4):1):0,13:2):0;
tree B_108.7 = [&R] [&W 1/30] (((((((((1:7,((2:10,5:0):0,10:4):19):6,9:2):6,7:4):11,3:2):17,6:2):3,8:6):12,(11:3,12:0):0):3,4:1):0,13:2):0;
tree B_108.8 = [&R] [&W 1/30] ((((((((((1:7,((2:10,5:0):0,10:4):19):6,9:2):6,7:4):11,3:2):17,6:2):3,8:6):10,12:0):2,11:3):3,4:1):0,13:2):0;
tree B_108.9 = [&R] [&W 1/30] (((((((((((1:9,(2:10,5:0):17):1,10:3):6,9:2):6,7:4):11,3:2):17,6:2):4,8:5):10,12:0):4,4:1):0,11:4):0,13:2):0;
tree B_108.10 = [&R] [&W 1/30] ((((((((((1:9,(2:10,5:0):17):1,10:3):6,9:2):6,7:4):11,3:2):17,6:2):4,8:5):10,12:0):4,(4:0,11:4):1):0,13:2):0;
tree B_108.11 = [&R] [&W 1/30] ((((((((((1:8,(2:10,5:0):18):1,10:3):6,9:2):6,7:4):11,3:2):17,6:2):3,8:6):12,(11:3,12:0):0):3,4:1):0,13:2):0;
tree B_108.12 = [&R] [&W 1/30] (((((((((((1:8,(2:10,5:0):18):1,10:3):6,9:2):6,7:4):11,3:2):17,6:2):3,8:6):10,12:0):2,11:3):3,4:1):0,13:2):0;
tree B_108.13 = [&R] [&W 1/30] ((((((((((1:8,(2:10,(5:0,10:4):0):18):6,9:2):6,7:4):11,3:2):17,6:2):4,8:5):10,12:0):4,4:1):0,11:4):0,13:2):0;
tree B_108.14 = [&R] [&W 1/30] (((((((((1:8,(2:10,(5:0,10:4):0):18):6,9:2):6,7:4):11,3:2):17,6:2):4,8:5):10,12:0):4,(4:0,11:4):1):0,13:2):0;
tree B_108.15 = [&R] [&W 1/30] (((((((((1:7,(2:10,(5:0,10:4):0):19):6,9:2):6,7:4):11,3:2):17,6:2):3,8:6):12,(11:3,12:0):0):3,4:1):0,13:2):0;
tree B_108.16 = [&R] [&W 1/30] ((((((((((1:7,(2:10,(5:0,10:4):0):19):6,9:2):6,7:4):11,3:2):17,6:2):3,8:6):10,12:0):2,11:3):3,4:1):0,13:2):0;
tree B_108.17 = [&R] [&W 1/30] ((((((((((1:8,((2:6,10:4):4,5:0):18):6,9:2):6,7:4):11,3:2):17,6:2):4,8:5):10,12:0):4,4:1):0,11:4):0,13:2):0;
tree B_108.18 = [&R] [&W 1/30] (((((((((1:8,((2:6,10:4):4,5:0):18):6,9:2):6,7:4):11,3:2):17,6:2):4,8:5):10,12:0):4,(4:0,11:4):1):0,13:2):0;
tree B_108.19 = [&R] [&W 1/30] (((((((((1:7,((2:6,10:4):4,5:0):19):6,9:2):6,7:4):11,3:2):17,6:2):3,8:6):12,(11:3,12:0):0):3,4:1):0,13:2):0;
tree B_108.20 = [&R] [&W 1/30] ((((((((((1:7,((2:6,10:4):4,5:0):19):6,9:2):6,7:4):11,3:2):17,6:2):3,8:6):10,12:0):2,11:3):3,4:1):0,13:2):0;
tree B_108.21 = [&R] [&W 1/30] ((((((((((1:3,10:4):3,9:4):9,((2:8,5:2):7,7:3):12):11,3:4):15,8:3):10,6:0):8,12:0):7,4:1):0,11:4):0,13:2):0;
tree B_108.22 = [&R] [&W 1/30] (((((((((1:6,9:4):9,((2:8,(5:0,10:4):2):7,7:3):12):11,3:4):15,8:3):10,6:0):8,12:0):7,4:1):0,11:4):0,13:2):0;
tree B_108.23 = [&R] [&W 1/30] ((((((((((1:3,10:4):3,9:4):8,((2:8,5:2):7,7:3):13):11,3:4):14,8:4):10,6:0):8,12:0):5,11:3):3,4:1):0,13:2):0;
tree B_108.24 = [&R] [&W 1/30] (((((((((1:3,10:4):3,9:4):9,((2:8,5:2):7,7:3):12):11,3:4):15,8:3):10,6:0):8,12:0):7,(4:0,11:4):1):0,13:2):0;
tree B_108.25 = [&R] [&W 1/30] (((((((((1:3,10:4):3,9:4):8,((2:8,5:2):7,7:3):13):11,3:4):14,8:4):10,6:0):13,(11:3,12:0):0):3,4:1):0,13:2):0;
tree B_108.26 = [&R] [&W 1/30] ((((((((((1:3,10:4):3,9:4):8,((2:8,5:2):7,7:3):13):11,3:4):14,8:4):9,6:1):5,11:2):9,12:0):3,4:1):0,13:2):0;
tree B_108.27 = [&R] [&W 1/30] (((((((((1:6,9:4):8,((2:8,(5:0,10:4):2):7,7:3):13):11,3:4):14,8:4):10,6:0):8,12:0):5,11:3):3,4:1):0,13:2):0;
tree B_108.28 = [&R] [&W 1/30] ((((((((1:6,9:4):9,((2:8,(5:0,10:4):2):7,7:3):12):11,3:4):15,8:3):10,6:0):8,12:0):7,(4:0,11:4):1):0,13:2):0;
tree B_108.29 = [&R] [&W 1/30] ((((((((1:6,9:4):8,((2:8,(5:0,10:4):2):7,7:3):13):11,3:4):14,8:4):10,6:0):13,(11:3,12:0):0):3,4:1):0,13:2):0;
tree B_108.30 = [&R] [&W 1/30] (((((((((1:6,9:4):8,((2:8,(5:0,10:4):2):7,7:3):13):11,3:4):14,8:4):9,6:1):5,11:2):9,12:0):3,4:1):0,13:2):0;

[Trees found in bootstrap replicate #109]
tree B_109.1 = [&R] [&W 1/7] (((((((((1:10,((5:7,7:5):7,9:6):3):3,10:2):12,3:2):7,2:7):20,(8:1,11:0):3):7,6:3):18,4:1):3,12:0):0,13:0):0;
tree B_109.2 = [&R] [&W 1/7] ((((((((((1:7,9:6):9,(5:5,7:7):4):3,10:2):12,3:2):5,2:6):23,(8:1,11:0):2):8,6:3):18,4:1):3,12:0):0,13:0):0;
tree B_109.3 = [&R] [&W 1/7] ((((((((((1:9,(5:4,7:8):8):6,9:3):3,10:4):12,3:2):5,2:4):23,(8:1,11:0):3):7,6:3):18,4:1):3,12:0):0,13:0):0;
tree B_109.4 = [&R] [&W 1/7] ((((((((1:11,(((5:5,7:7):2,10:5):5,9:6):2):12,3:2):8,2:6):20,(8:1,11:0):3):7,6:4):17,4:1):3,12:0):0,13:0):0;
tree B_109.5 = [&R] [&W 1/7] (((((((((((1:9,5:10):6,9:3):2,7:9):3,10:4):11,3:2):5,2:4):23,(8:1,11:0):2):8,6:3):18,4:1):3,12:0):0,13:0):0;
tree B_109.6 = [&R] [&W 1/7] ((((((((((1:9,5:10):6,9:3):5,(7:2,10:4):7):11,3:2):5,2:4):23,(8:1,11:0):2):8,6:3):18,4:1):3,12:0):0,13:0):0;
tree B_109.7 = [&R] [&W 1/7] (((((((((((1:9,5:10):6,9:3):3,10:4):2,7:9):11,3:2):5,2:4):23,(8:1,11:0):2):8,6:3):18,4:1):3,12:0):0,13:0):0;

[Trees found in bootstrap replicate #110]
tree B_110.1 = [&R] [&W 1/9] ((((((((1:10,(((2:6,5:6):5,7:5):5,10:2):16):2,9:6):9,3:3):32,(8:2,11:0):5):7,6:0):21,4:3):5,12:0):0,13:6):0;
tree B_110.2 = [&R] [&W 1/9] ((((((((1:10,(((2:6,5:6):5,7:5):5,10:2):16):4,9:4):36,(8:2,11:0):8):3,3:2):7,6:0):21,4:3):5,12:0):0,13:6):0;
tree B_110.3 = [&R] [&W 1/9] ((((((((1:6,9:8):7,(((2:6,5:6):5,7:5):5,10:2):13):8,3:3):33,(8:2,11:0):4):8,6:0):21,4:3):5,12:0):0,13:6):0;
tree B_110.4 = [&R] [&W 1/9] ((((((((1:8,9:6):7,(((2:6,5:6):3,7:7):5,10:2):13):36,(8:2,11:0):7):3,3:2):8,6:0):21,4:3):5,12:0):0,13:6):0;
tree B_110.5 = [&R] [&W 1/9] ((((((((1:8,(((2:5,7:5):6,5:6):4,10:2):18):3,9:7):9,3:3):31,(8:2,11:0):5):7,6:0):21,4:3):5,12:0):0,13:6):0;
tree B_110.6 = [&R] [&W 1/9] ((((((((1:8,(((2:5,7:5):6,5:6):4,10:2):18):5,9:5):35,(8:2,11:0):8):3,3:2):7,6:0):21,4:3):5,12:0):0,13:6):0;
tree B_110.7 = [&R] [&W 1/9] ((((((((1:5,9:9):7,(((2:5,7:5):6,5:6):5,10:1):15):8,3:3):32,(8:2,11:0):4):8,6:0):21,4:3):5,12:0):0,13:6):0;
tree B_110.8 = [&R] [&W 1/9] ((((((((1:7,9:7):7,(((2:5,7:5):8,5:4):5,10:1):15):35,(8:2,11:0):7):3,3:2):8,6:0):21,4:3):5,12:0):0,13:6):0;
tree B_110.9 = [&R] [&W 1/9] (((((((1:5,9:9):7,(((2:5,7:5):6,5:6):5,10:1):15):11,3:0):34,6:1):4,(8:2,11:0):5):20,(4:5,12:1):4):0,13:5):0;

[Trees found in bootstrap replicate #111]
tree B_111.1 = [&R] [&W 1/7] ((((((((1:9,(7:8,9:2):5):6,(2:9,(5:2,10:3):4):15):17,(3:0,11:3):2):16,8:1):11,6:1):11,12:0):13,4:1):0,13:4):0;
tree B_111.2 = [&R] [&W 1/7] (((((((((1:13,(2:7,(5:2,10:3):6):14):6,9:2):4,7:6):15,(3:1,11:2):2):18,8:1):11,6:1):11,12:0):13,4:1):0,13:4):0;
tree B_111.3 = [&R] [&W 1/7] ((((((((((1:13,(2:7,(5:2,10:3):6):14):6,9:2):4,7:6):12,3:1):7,11:0):19,8:0):11,6:2):11,12:0):12,4:1):0,13:4):0;
tree B_111.4 = [&R] [&W 1/7] (((((((((1:9,(7:8,9:2):5):11,(5:2,10:3):14):3,2:6):16,(3:2,11:1):4):18,8:0):9,6:2):11,12:0):12,4:1):0,13:4):0;
tree B_111.5 = [&R] [&W 1/7] (((((((((1:9,(7:8,9:2):5):6,(2:9,(5:2,10:3):4):15):14,3:0):7,11:1):17,8:0):11,6:2):11,12:0):12,4:1):0,13:4):0;
tree B_111.6 = [&R] [&W 1/7] ((((((((1:15,((2:6,(5:2,10:3):7):7,9:2):11):2,7:8):15,(3:1,11:2):2):18,8:1):11,6:1):11,12:0):13,4:1):0,13:4):0;
tree B_111.7 = [&R] [&W 1/7] (((((((((1:15,((2:6,(5:2,10:3):7):7,9:2):11):2,7:8):12,3:1):7,11:0):19,8:0):11,6:2):11,12:0):12,4:1):0,13:4):0;

[Trees found in bootstrap replicate #112]
tree B_112.1 = [&R] [&W 1] ((((((((((1:11,10:2):11,((2:10,5:6):5,7:6):14):5,9:1):12,3:2):26,6:2):8,11:1):3,8:4):16,12:0):13,4:4):0,13:0):0;

[Trees found in bootstrap replicate #113]
tree B_113.1 = [&R] [&W 1] ((((((((((1:9,9:8):4,7:5):7,3:6):8,(5:4,10:4):11):5,2:3):23,(8:0,11:2):4):13,6:1):23,4:2):4,12:2):0,13:1):0;

[Trees found in bootstrap replicate #114]
tree B_114.1 = [&R] [&W 1/10] ((((((((((1:5,9:6):10,((2:4,7:7):10,5:5):11):1,10:5):8,3:6):26,8:0):2,11:5):17,6:2):7,12:1):7,4:4):0,13:6):0;
tree B_114.2 = [&R] [&W 1/10] (((((((((1:5,9:6):11,(((2:4,7:7):10,5:5):1,10:4):11):8,3:6):26,8:0):2,11:5):17,6:2):7,12:1):7,4:4):0,13:6):0;
tree B_114.3 = [&R] [&W 1/10] ((((((((((1:3,10:5):2,9:6):10,((2:4,7:7):10,5:5):11):8,3:6):27,8:0):2,11:5):17,6:2):7,12:1):7,4:4):0,13:6):0;
tree B_114.4 = [&R] [&W 1/10] (((((((((1:5,9:6):11,((2:4,7:7):9,(5:2,10:5):4):11):8,3:6):26,8:0):2,11:5):17,6:2):7,12:1):7,4:4):0,13:6):0;
tree B_114.5 = [&R] [&W 1/10] ((((((((((1:4,9:7):1,10:4):11,((2:4,7:7):9,5:6):11):8,3:6):26,8:0):2,11:5):17,6:2):7,12:1):7,4:4):0,13:6):0;
tree B_114.6 = [&R] [&W 1/10] (((((((((1:5,9:6):10,((2:4,7:7):10,5:5):11):1,10:5):8,3:6):26,8:0):2,11:5):17,6:2):10,(4:3,12:1):5):0,13:6):0;
tree B_114.7 = [&R] [&W 1/10] ((((((((1:5,9:6):11,(((2:4,7:7):10,5:5):1,10:4):11):8,3:6):26,8:0):2,11:5):17,6:2):10,(4:3,12:1):5):0,13:6):0;
tree B_114.8 = [&R] [&W 1/10] (((((((((1:3,10:5):2,9:6):10,((2:4,7:7):10,5:5):11):8,3:6):27,8:0):2,11:5):17,6:2):10,(4:3,12:1):5):0,13:6):0;
tree B_114.9 = [&R] [&W 1/10] ((((((((1:5,9:6):11,((2:4,7:7):9,(5:2,10:5):4):11):8,3:6):26,8:0):2,11:5):17,6:2):10,(4:3,12:1):5):0,13:6):0;
tree B_114.10 = [&R] [&W 1/10] (((((((((1:4,9:7):1,10:4):11,((2:4,7:7):9,5:6):11):8,3:6):26,8:0):2,11:5):17,6:2):10,(4:3,12:1):5):0,13:6):0;

[Trees found in bootstrap replicate #115]
tree B_115.1 = [&R] [&W 1/12] (((((((((((1:7,9:9):18,5:11):7,10:3):5,3:6):10,7:7):7,2:7):25,(8:1,11:3):1):9,6:1):15,4:2):4,12:0):0,13:2):0;
tree B_115.2 = [&R] [&W 1/12] ((((((((((((1:7,9:9):18,5:11):7,10:3):5,3:6):10,7:7):7,2:7):25,8:1):2,11:2):9,6:1):15,4:2):4,12:0):0,13:2):0;
tree B_115.3 = [&R] [&W 1/12] ((((((((((((1:7,9:9):18,5:11):7,10:3):6,3:5):10,7:7):7,2:7):6,11:2):22,8:0):10,6:1):14,4:2):4,12:0):0,13:2):0;
tree B_115.4 = [&R] [&W 1/12] (((((((((((1:7,9:9):17,5:12):7,10:3):12,7:8):4,3:4):5,2:7):27,(8:1,11:3):1):9,6:1):15,4:2):4,12:0):0,13:2):0;
tree B_115.5 = [&R] [&W 1/12] (((((((((((1:7,9:9):18,5:11):8,3:6):4,10:3):10,7:7):7,2:7):25,(8:1,11:3):1):9,6:1):15,4:2):4,12:0):0,13:2):0;
tree B_115.6 = [&R] [&W 1/12] ((((((((((1:7,9:9):18,5:11):12,(3:2,10:2):5):10,7:7):7,2:7):25,(8:1,11:3):1):9,6:1):15,4:2):4,12:0):0,13:2):0;
tree B_115.7 = [&R] [&W 1/12] ((((((((((((1:7,9:9):17,5:12):7,10:3):12,7:8):4,3:4):5,2:7):27,8:1):2,11:2):9,6:1):15,4:2):4,12:0):0,13:2):0;
tree B_115.8 = [&R] [&W 1/12] ((((((((((((1:7,9:9):18,5:11):8,3:6):4,10:3):10,7:7):7,2:7):25,8:1):2,11:2):9,6:1):15,4:2):4,12:0):0,13:2):0;
tree B_115.9 = [&R] [&W 1/12] (((((((((((1:7,9:9):18,5:11):12,(3:2,10:2):5):10,7:7):7,2:7):25,8:1):2,11:2):9,6:1):15,4:2):4,12:0):0,13:2):0;
tree B_115.10 = [&R] [&W 1/12] ((((((((((((1:7,9:9):17,5:12):7,10:3):12,7:8):5,3:3):5,2:7):6,11:2):24,8:0):10,6:1):14,4:2):4,12:0):0,13:2):0;
tree B_115.11 = [&R] [&W 1/12] ((((((((((((1:7,9:9):18,5:11):9,3:5):4,10:3):10,7:7):7,2:7):6,11:2):22,8:0):10,6:1):14,4:2):4,12:0):0,13:2):0;
tree B_115.12 = [&R] [&W 1/12] (((((((((((1:7,9:9):18,5:11):13,(3:2,10:2):4):10,7:7):7,2:7):6,11:2):22,8:0):10,6:1):14,4:2):4,12:0):0,13:2):0;

[Trees found in bootstrap replicate #116]
tree B_116.1 = [&R] [&W 1/4] (((((((((1:4,10:3):3,(2:2,9:2):6):14,(5:6,7:7):12):7,3:6):25,8:1):4,11:2):8,6:2):19,(4:3,12:0):4):0,13:3):0;
tree B_116.2 = [&R] [&W 1/4] ((((((((((1:4,10:3):3,(2:2,9:2):6):14,(5:6,7:7):12):7,3:6):25,8:1):4,11:2):8,6:2):12,12:0):9,4:5):0,13:3):0;
tree B_116.3 = [&R] [&W 1/4] ((((((((1:6,(2:2,9:2):7):14,((5:3,7:10):2,10:2):10):8,3:6):25,8:1):4,11:2):8,6:2):19,(4:3,12:0):4):0,13:3):0;
tree B_116.4 = [&R] [&W 1/4] (((((((((1:6,(2:2,9:2):7):14,((5:3,7:10):2,10:2):10):8,3:6):25,8:1):4,11:2):8,6:2):12,12:0):9,4:5):0,13:3):0;

[Trees found in bootstrap replicate #117]
tree B_117.1 = [&R] [&W 1/2] (((((((((1:21,(5:1,10:3):12):7,9:3):6,7:6):5,2:4):10,(3:3,11:2):3):15,8:0):9,6:0):19,(4:1,12:4):5):0,13:4):0;
tree B_117.2 = [&R] [&W 1/2] ((((((((((1:21,(5:1,10:3):12):7,9:3):6,7:6):5,2:4):10,(3:3,11:2):3):15,8:0):9,6:0):21,4:4):2,12:2):0,13:4):0;

[Trees found in bootstrap replicate #118]
tree B_118.1 = [&R] [&W 1/2] (((((((((((1:9,(2:5,5:3):15):6,10:5):7,7:4):8,9:3):16,11:1):15,8:3):6,3:2):8,6:0):11,4:3):3,12:1):0,13:6):0;
tree B_118.2 = [&R] [&W 1/2] (((((((((((1:9,(2:5,5:3):15):6,10:5):7,7:4):8,9:3):16,11:1):15,8:3):6,3:2):7,6:1):6,12:3):7,4:2):0,13:6):0;

[Trees found in bootstrap replicate #119]
tree B_119.1 = [&R] [&W 1/2] ((((((((((((1:8,10:4):5,5:10):7,9:0):7,7:6):9,3:6):8,2:6):5,11:2):15,8:0):10,6:5):13,12:2):11,4:1):0,13:5):0;
tree B_119.2 = [&R] [&W 1/2] ((((((((((((1:8,10:4):4,9:4):7,5:7):7,7:8):9,3:6):6,2:3):5,11:2):18,8:0):10,6:5):13,12:2):11,4:1):0,13:5):0;

[Trees found in bootstrap replicate #120]
tree B_120.1 = [&R] [&W 1] ((((((((((1:11,7:4):8,9:0):7,2:6):16,(5:3,10:3):2):24,(8:0,11:2):8):5,3:6):13,6:0):13,12:3):10,4:1):0,13:4):0;

[Trees found in bootstrap replicate #121]
tree B_121.1 = [&R] [&W 1/2] (((((((((1:8,(7:9,9:4):6):11,(5:3,10:6):9):7,2:4):19,(8:2,11:4):8):8,3:5):14,6:0):12,4:3):5,12:2):0,13:6):0;
tree B_121.2 = [&R] [&W 1/2] ((((((((((1:8,(7:9,9:4):6):11,(5:3,10:6):9):7,2:4):10,11:5):14,8:4):8,3:5):16,6:0):10,4:3):5,12:2):0,13:6):0;

[Trees found in bootstrap replicate #122]
tree B_122.1 = [&R] [&W 1] ((((((((((1:8,10:2):10,9:3):9,(2:11,5:5):15):4,7:3):18,(8:2,11:3):7):8,3:5):12,6:0):10,12:0):14,4:0):0,13:2):0;

[Trees found in bootstrap replicate #123]
tree B_123.1 = [&R] [&W 1/2] ((((((((((1:12,9:4):12,((2:11,5:3):1,10:5):13):10,7:8):15,11:0):13,8:1):8,3:8):8,6:0):15,4:3):2,12:1):0,13:5):0;
tree B_123.2 = [&R] [&W 1/2] ((((((((((1:12,9:4):12,(2:10,(5:3,10:6):1):13):10,7:8):15,11:0):13,8:1):8,3:8):8,6:0):15,4:3):2,12:1):0,13:5):0;

[Trees found in bootstrap replicate #124]
tree B_124.1 = [&R] [&W 1/12] (((((((((((1:6,9:6):7,(5:10,7:6):7):0,10:3):16,3:4):7,2:5):5,11:3):24,8:0):9,6:3):13,12:0):6,4:0):0,13:0):0;
tree B_124.2 = [&R] [&W 1/12] (((((((((((1:6,9:6):0,10:3):7,(5:10,7:6):7):16,3:4):7,2:5):5,11:3):24,8:0):9,6:3):13,12:0):6,4:0):0,13:0):0;
tree B_124.3 = [&R] [&W 1/12] ((((((((((1:6,9:6):7,((5:10,7:6):0,10:3):7):16,3:4):7,2:5):5,11:3):24,8:0):9,6:3):13,12:0):6,4:0):0,13:0):0;
tree B_124.4 = [&R] [&W 1/12] ((((((((((1:6,(9:2,10:3):4):7,(5:10,7:6):7):16,3:4):7,2:5):5,11:3):24,8:0):9,6:3):13,12:0):6,4:0):0,13:0):0;
tree B_124.5 = [&R] [&W 1/12] (((((((((((1:3,10:3):3,9:6):7,(5:10,7:6):7):16,3:4):7,2:5):5,11:3):24,8:0):9,6:3):13,12:0):6,4:0):0,13:0):0;
tree B_124.6 = [&R] [&W 1/12] ((((((((((1:6,9:6):7,(5:10,(7:1,10:3):5):7):16,3:4):7,2:5):5,11:3):24,8:0):9,6:3):13,12:0):6,4:0):0,13:0):0;
tree B_124.7 = [&R] [&W 1/12] ((((((((((1:6,9:6):7,((5:2,10:3):8,7:6):7):16,3:4):7,2:5):5,11:3):24,8:0):9,6:3):13,12:0):6,4:0):0,13:0):0;
tree B_124.8 = [&R] [&W 1/12] (((((((((((1:3,(7:11,9:1):8):9,5:11):1,10:3):14,3:4):7,2:7):5,11:3):22,8:0):9,6:3):13,12:0):6,4:0):0,13:0):0;
tree B_124.9 = [&R] [&W 1/12] (((((((((((1:4,(7:11,9:1):7):0,10:3):9,5:12):14,3:4):7,2:7):5,11:3):22,8:0):9,6:3):13,12:0):6,4:0):0,13:0):0;
tree B_124.10 = [&R] [&W 1/12] ((((((((((1:4,(7:11,9:1):7):9,(5:2,10:3):10):14,3:4):7,2:7):5,11:3):22,8:0):9,6:3):13,12:0):6,4:0):0,13:0):0;
tree B_124.11 = [&R] [&W 1/12] ((((((((((1:3,((7:11,9:1):1,10:3):7):9,5:11):14,3:5):7,2:6):6,11:3):22,8:0):9,6:3):13,12:0):6,4:0):0,13:0):0;
tree B_124.12 = [&R] [&W 1/12] (((((((((((1:3,10:3):1,(7:11,9:1):7):9,5:12):14,3:4):7,2:7):5,11:3):22,8:0):9,6:3):13,12:0):6,4:0):0,13:0):0;

[Trees found in bootstrap replicate #125]
tree B_125.1 = [&R] [&W 1/24] ((((((((((((1:3,10:4):3,9:8):10,5:16):5,7:6):4,2:2):26,8:3):8,3:3):1,11:1):10,6:4):9,12:0):8,4:2):0,13:4):0;
tree B_125.2 = [&R] [&W 1/24] ((((((((((((1:3,10:4):3,9:8):10,5:16):5,7:6):4,2:2):26,8:3):3,11:1):7,3:2):10,6:3):9,12:0):9,4:2):0,13:4):0;
tree B_125.3 = [&R] [&W 1/24] (((((((((((1:3,10:4):3,9:8):10,5:16):5,7:6):4,2:2):26,8:3):7,(3:3,11:1):2):10,6:2):9,12:0):10,4:2):0,13:4):0;
tree B_125.4 = [&R] [&W 1/24] (((((((((((1:3,10:4):3,9:8):10,5:16):5,7:6):4,2:2):26,8:3):8,3:3):1,11:1):10,6:4):15,(4:2,12:0):2):0,13:4):0;
tree B_125.5 = [&R] [&W 1/24] ((((((((((1:3,10:4):3,9:8):8,((2:4,7:6):5,5:5):15):23,8:6):8,3:0):3,11:2):10,6:3):9,12:0):9,4:2):0,13:4):0;
tree B_125.6 = [&R] [&W 1/24] (((((((((((1:3,10:4):5,9:6):8,(2:5,5:3):17):4,7:5):25,8:5):8,3:1):3,11:2):9,6:3):9,12:0):9,4:2):0,13:4):0;
tree B_125.7 = [&R] [&W 1/24] ((((((((((1:3,10:4):3,9:8):8,((2:4,7:6):5,5:5):15):26,8:3):3,11:1):7,3:2):10,6:3):9,12:0):9,4:2):0,13:4):0;
tree B_125.8 = [&R] [&W 1/24] (((((((((((1:3,10:4):3,9:8):10,5:16):5,7:6):4,2:2):26,8:3):3,11:1):7,3:2):10,6:3):16,(4:2,12:0):2):0,13:4):0;
tree B_125.9 = [&R] [&W 1/24] (((((((((((1:3,10:4):5,9:6):8,(2:5,5:3):17):4,7:5):27,8:3):3,11:0):8,3:3):9,6:3):9,12:0):9,4:2):0,13:4):0;
tree B_125.10 = [&R] [&W 1/24] (((((((((1:3,10:4):3,9:8):8,((2:4,7:6):5,5:5):15):25,8:4):7,(3:2,11:2):2):10,6:1):9,12:0):11,4:2):0,13:4):0;
tree B_125.11 = [&R] [&W 1/24] ((((((((((1:3,10:4):5,9:6):8,(2:5,5:3):17):4,7:5):27,8:3):7,(3:2,11:2):3):9,6:1):9,12:0):11,4:2):0,13:4):0;
tree B_125.12 = [&R] [&W 1/24] ((((((((((1:3,10:4):3,9:8):10,5:16):5,7:6):4,2:2):26,8:3):7,(3:3,11:1):2):10,6:2):17,(4:2,12:0):2):0,13:4):0;
tree B_125.13 = [&R] [&W 1/24] (((((((((1:3,10:4):3,9:8):8,((2:4,7:6):5,5:5):15):23,8:6):8,3:0):3,11:2):10,6:3):16,(4:2,12:0):2):0,13:4):0;
tree B_125.14 = [&R] [&W 1/24] ((((((((((1:3,10:4):5,9:6):8,(2:5,5:3):17):4,7:5):25,8:5):8,3:1):3,11:2):9,6:3):16,(4:2,12:0):2):0,13:4):0;
tree B_125.15 = [&R] [&W 1/24] ((((((((((1:3,10:4):3,9:8):8,((2:4,7:6):5,5:5):15):22,8:7):6,3:2):12,6:1):4,11:1):10,12:0):8,4:2):0,13:4):0;
tree B_125.16 = [&R] [&W 1/24] (((((((((1:3,10:4):3,9:8):8,((2:4,7:6):5,5:5):15):22,8:7):6,3:2):12,6:1):4,11:1):16,(4:2,12:0):2):0,13:4):0;
tree B_125.17 = [&R] [&W 1/24] (((((((((((1:3,10:4):5,9:6):8,(2:5,5:3):17):4,7:5):16,11:2):14,8:1):7,3:5):9,6:1):9,12:0):10,4:2):0,13:4):0;
tree B_125.18 = [&R] [&W 1/24] (((((((((((1:3,10:4):5,9:6):8,(2:5,5:3):17):4,7:5):25,8:5):6,3:3):11,6:2):3,11:1):10,12:0):8,4:2):0,13:4):0;
tree B_125.19 = [&R] [&W 1/24] ((((((((((1:3,10:4):5,9:6):8,(2:5,5:3):17):4,7:5):25,8:5):6,3:3):11,6:2):3,11:1):16,(4:2,12:0):2):0,13:4):0;
tree B_125.20 = [&R] [&W 1/24] (((((((((1:3,10:4):3,9:8):8,((2:4,7:6):5,5:5):15):26,8:3):3,11:1):7,3:2):10,6:3):16,(4:2,12:0):2):0,13:4):0;
tree B_125.21 = [&R] [&W 1/24] ((((((((((1:3,10:4):5,9:6):8,(2:5,5:3):17):4,7:5):27,8:3):3,11:0):8,3:3):9,6:3):16,(4:2,12:0):2):0,13:4):0;
tree B_125.22 = [&R] [&W 1/24] ((((((((1:3,10:4):3,9:8):8,((2:4,7:6):5,5:5):15):25,8:4):7,(3:2,11:2):2):10,6:1):18,(4:2,12:0):2):0,13:4):0;
tree B_125.23 = [&R] [&W 1/24] (((((((((1:3,10:4):5,9:6):8,(2:5,5:3):17):4,7:5):27,8:3):7,(3:2,11:2):3):9,6:1):18,(4:2,12:0):2):0,13:4):0;
tree B_125.24 = [&R] [&W 1/24] ((((((((((1:3,10:4):5,9:6):8,(2:5,5:3):17):4,7:5):16,11:2):14,8:1):7,3:5):9,6:1):17,(4:2,12:0):2):0,13:4):0;

[Trees found in bootstrap replicate #126]
tree B_126.1 = [&R] [&W 1/8] ((((((((((1:6,9:3):12,(5:5,7:6):5):3,10:3):13,3:6):7,2:4):8,11:3):18,8:0):12,6:4):15,(4:2,12:1):5):0,13:2):0;
tree B_126.2 = [&R] [&W 1/8] (((((((((((1:6,9:3):12,(5:5,7:6):5):3,10:3):13,3:6):7,2:4):8,11:3):18,8:0):12,6:4):13,12:1):6,4:3):0,13:2):0;
tree B_126.3 = [&R] [&W 1/8] ((((((((((1:2,10:4):4,9:3):11,(5:6,7:5):6):13,3:6):10,2:4):8,11:3):17,8:0):12,6:4):15,(4:2,12:1):5):0,13:2):0;
tree B_126.4 = [&R] [&W 1/8] (((((((((((1:6,9:3):14,5:6):4,10:3):4,7:3):12,3:6):6,2:4):10,11:3):18,8:0):12,6:4):15,(4:2,12:1):5):0,13:2):0;
tree B_126.5 = [&R] [&W 1/8] (((((((((((1:2,10:4):4,9:3):11,(5:6,7:5):6):13,3:6):10,2:4):8,11:3):17,8:0):12,6:4):13,12:1):6,4:3):0,13:2):0;
tree B_126.6 = [&R] [&W 1/8] ((((((((((((1:6,9:3):14,5:6):4,10:3):4,7:3):12,3:6):6,2:4):10,11:3):18,8:0):12,6:4):13,12:1):6,4:3):0,13:2):0;
tree B_126.7 = [&R] [&W 1/8] (((((((((((1:2,10:4):5,9:2):13,5:8):3,7:4):12,3:6):9,2:4):10,11:3):17,8:0):12,6:4):15,(4:2,12:1):5):0,13:2):0;
tree B_126.8 = [&R] [&W 1/8] ((((((((((((1:2,10:4):5,9:2):13,5:8):3,7:4):12,3:6):9,2:4):10,11:3):17,8:0):12,6:4):13,12:1):6,4:3):0,13:2):0;

[Trees found in bootstrap replicate #127]
tree B_127.1 = [&R] [&W 1/9] ((((((((((1:6,(7:13,9:3):5):17,5:10):1,10:2):6,2:6):21,(8:0,11:3):6):6,3:5):11,6:0):12,4:2):4,12:1):0,13:4):0;
tree B_127.2 = [&R] [&W 1/9] ((((((((((1:11,9:3):8,7:5):9,2:5):11,(5:5,10:2):8):24,(8:0,11:3):5):6,3:6):10,6:0):12,4:2):4,12:1):0,13:4):0;
tree B_127.3 = [&R] [&W 1/9] ((((((((((1:8,9:6):14,5:11):1,10:2):6,(2:8,7:4):8):24,(8:0,11:3):4):6,3:4):12,6:0):12,4:2):4,12:1):0,13:4):0;
tree B_127.4 = [&R] [&W 1/9] (((((((((((1:8,9:6):0,10:3):17,5:8):7,(2:8,7:4):5):26,8:0):2,11:3):6,3:3):15,6:1):11,4:2):4,12:1):0,13:4):0;
tree B_127.5 = [&R] [&W 1/9] (((((((((((1:5,10:3):3,9:6):17,5:8):7,(2:8,7:4):5):26,8:0):2,11:3):6,3:3):15,6:1):11,4:2):4,12:1):0,13:4):0;
tree B_127.6 = [&R] [&W 1/9] ((((((((((((1:10,9:4):1,10:2):12,7:4):6,2:5):11,5:10):26,8:1):2,11:3):6,3:5):13,6:1):11,4:2):4,12:1):0,13:4):0;
tree B_127.7 = [&R] [&W 1/9] ((((((((((((1:5,10:3):7,9:2):11,7:3):7,2:6):11,5:9):27,8:1):2,11:3):6,3:5):13,6:1):11,4:2):4,12:1):0,13:4):0;
tree B_127.8 = [&R] [&W 1/9] ((((((((((1:8,(9:3,10:3):3):17,5:8):7,(2:8,7:4):5):26,8:0):2,11:3):6,3:3):15,6:1):11,4:2):4,12:1):0,13:4):0;
tree B_127.9 = [&R] [&W 1/9] ((((((((((((1:5,10:3):7,9:2):8,7:6):15,5:9):6,2:3):27,8:1):2,11:3):6,3:5):13,6:1):11,4:2):4,12:1):0,13:4):0;

[Trees found in bootstrap replicate #128]
tree B_128.1 = [&R] [&W 1/2] (((((((((1:12,5:7):4,10:3):5,(2:7,(7:9,9:3):4):5):28,8:3):6,3:2):2,11:3):10,6:4):14,(4:3,12:0):8):0,13:1):0;
tree B_128.2 = [&R] [&W 1/2] (((((((((1:12,5:7):4,10:3):5,(2:7,(7:9,9:3):4):5):26,8:5):5,3:3):10,6:1):5,11:3):14,(4:3,12:0):8):0,13:1):0;

[Trees found in bootstrap replicate #129]
tree B_129.1 = [&R] [&W 1/3] (((((((((1:11,9:5):10,(2:5,(5:0,10:5):2):18):6,7:4):14,11:0):15,8:0):8,3:7):10,6:0):17,(4:0,12:1):3):0,13:5):0;
tree B_129.2 = [&R] [&W 1/3] (((((((((1:12,9:4):10,((2:7,5:0):2,10:3):19):5,7:4):14,11:0):15,8:0):8,3:7):10,6:0):17,(4:0,12:1):3):0,13:5):0;
tree B_129.3 = [&R] [&W 1/3] ((((((((((1:9,10:5):4,9:3):10,(2:5,5:2):20):4,7:4):14,11:0):15,8:0):8,3:7):10,6:0):17,(4:0,12:1):3):0,13:5):0;

[Trees found in bootstrap replicate #130]
tree B_130.1 = [&R] [&W 1/16] (((((((((1:15,9:5):11,((2:7,5:3):3,10:5):12):11,7:7):29,8:2):4,11:0):9,3:9):7,6:3):11,(4:3,12:3):3):0,13:6):0;
tree B_130.2 = [&R] [&W 1/16] ((((((((((1:11,10:7):4,9:5):12,(2:6,5:4):13):11,7:6):29,8:2):4,11:0):9,3:9):7,6:3):11,(4:3,12:3):3):0,13:6):0;
tree B_130.3 = [&R] [&W 1/16] (((((((((1:15,9:5):11,((2:7,5:3):3,10:5):12):11,7:7):25,11:2):8,8:0):12,6:2):3,3:10):12,(4:3,12:3):3):0,13:6):0;
tree B_130.4 = [&R] [&W 1/16] ((((((((1:15,9:5):11,((2:7,5:3):3,10:5):12):11,7:7):30,(8:1,11:2):2):12,6:1):3,3:10):12,(4:2,12:4):3):0,13:7):0;
tree B_130.5 = [&R] [&W 1/16] ((((((((1:15,9:5):11,((2:7,5:3):3,10:5):12):11,7:7):30,8:1):4,11:0):13,(3:10,6:3):2):11,(4:3,12:3):3):0,13:6):0;
tree B_130.6 = [&R] [&W 1/16] (((((((((1:15,9:5):11,((2:7,5:3):3,10:5):12):11,7:7):30,8:1):4,11:0):10,(3:10,6:3):5):12,12:0):6,4:2):0,13:6):0;
tree B_130.7 = [&R] [&W 1/16] ((((((((((1:15,9:5):11,((2:7,5:3):3,10:5):12):11,7:7):29,8:2):4,11:0):9,3:9):7,6:3):12,12:3):3,4:2):0,13:6):0;
tree B_130.8 = [&R] [&W 1/16] ((((((((((1:11,10:7):4,9:5):12,(2:6,5:4):13):11,7:6):25,11:2):8,8:0):12,6:2):3,3:10):12,(4:3,12:3):3):0,13:6):0;
tree B_130.9 = [&R] [&W 1/16] (((((((((1:11,10:7):4,9:5):12,(2:6,5:4):13):11,7:6):31,(8:1,11:2):1):12,6:2):3,3:10):12,(4:3,12:3):3):0,13:6):0;
tree B_130.10 = [&R] [&W 1/16] (((((((((1:11,10:7):4,9:5):12,(2:6,5:4):13):11,7:6):30,8:1):4,11:0):13,(3:10,6:3):2):11,(4:3,12:3):3):0,13:6):0;
tree B_130.11 = [&R] [&W 1/16] ((((((((((1:11,10:7):4,9:5):12,(2:6,5:4):13):11,7:6):30,8:1):4,11:0):10,(3:10,6:3):5):12,12:0):6,4:2):0,13:6):0;
tree B_130.12 = [&R] [&W 1/16] (((((((((((1:11,10:7):4,9:5):12,(2:6,5:4):13):11,7:6):29,8:2):4,11:0):9,3:9):7,6:3):12,12:3):3,4:2):0,13:6):0;
tree B_130.13 = [&R] [&W 1/16] ((((((((((1:15,9:5):11,((2:7,5:3):3,10:5):12):11,7:7):25,11:2):8,8:0):12,6:2):3,3:10):12,12:3):4,4:2):0,13:6):0;
tree B_130.14 = [&R] [&W 1/16] (((((((((1:15,9:5):11,((2:7,5:3):3,10:5):12):11,7:7):30,(8:1,11:2):2):12,6:1):3,3:10):12,12:4):4,4:1):0,13:7):0;
tree B_130.15 = [&R] [&W 1/16] (((((((((((1:11,10:7):4,9:5):12,(2:6,5:4):13):11,7:6):25,11:2):8,8:0):12,6:2):3,3:10):12,12:3):4,4:2):0,13:6):0;
tree B_130.16 = [&R] [&W 1/16] ((((((((((1:11,10:7):4,9:5):12,(2:6,5:4):13):11,7:6):31,(8:1,11:2):1):12,6:2):3,3:10):12,12:3):4,4:2):0,13:6):0;

[Trees found in bootstrap replicate #131]
tree B_131.1 = [&R] [&W 1/2] ((((((((((1:7,10:5):7,9:8):5,((2:7,5:6):5,7:9):9):10,11:2):6,3:3):28,8:0):14,6:0):12,4:1):1,12:1):0,13:4):0;
tree B_131.2 = [&R] [&W 1/2] ((((((((((1:7,10:5):7,9:8):5,((2:7,5:6):5,7:9):9):10,11:2):6,3:3):28,8:0):14,6:0):9,12:2):4,4:0):0,13:4):0;

[Trees found in bootstrap replicate #132]
tree B_132.1 = [&R] [&W 1] (((((((((1:10,7:9):8,9:4):11,(2:9,(5:5,10:8):3):10):11,3:5):23,8:1):10,6:0):14,4:2):1,(11:4,12:1):4):0,13:2):0;

[Trees found in bootstrap replicate #133]
tree B_133.1 = [&R] [&W 1/9] (((((((((((1:8,9:5):3,7:6):10,(5:2,10:5):8):6,2:6):7,3:10):10,11:2):18,8:0):18,6:0):11,12:1):8,4:1):0,13:3):0;
tree B_133.2 = [&R] [&W 1/9] (((((((((((1:8,9:5):3,7:6):7,(5:2,10:5):11):9,3:8):7,2:5):10,11:2):18,8:0):18,6:0):11,12:1):8,4:1):0,13:3):0;
tree B_133.3 = [&R] [&W 1/9] (((((((((((1:8,9:5):3,7:6):7,(5:2,10:5):11):9,3:8):7,2:5):25,8:1):3,11:1):17,6:0):11,12:1):9,4:1):0,13:3):0;
tree B_133.4 = [&R] [&W 1/9] (((((((((((1:8,9:5):3,7:6):10,(5:2,10:5):8):7,2:5):15,11:1):13,8:7):7,3:4):20,6:0):9,12:1):8,4:1):0,13:3):0;
tree B_133.5 = [&R] [&W 1/9] ((((((((((1:8,9:5):3,7:6):10,(5:2,10:5):8):7,2:5):16,(3:1,11:2):10):18,8:0):18,6:0):11,12:1):8,4:1):0,13:3):0;
tree B_133.6 = [&R] [&W 1/9] (((((((((((1:8,9:5):3,7:6):10,(5:2,10:5):8):7,2:5):15,11:1):2,3:11):18,8:0):18,6:0):11,12:1):8,4:1):0,13:3):0;
tree B_133.7 = [&R] [&W 1/9] (((((((((((1:8,9:5):3,7:6):10,(5:2,10:5):8):7,2:5):24,8:8):7,3:4):3,11:1):19,6:0):9,12:1):9,4:1):0,13:3):0;
tree B_133.8 = [&R] [&W 1/9] (((((((((((1:8,9:5):3,7:6):10,(5:2,10:5):8):6,2:6):7,3:10):25,8:1):3,11:1):17,6:0):11,12:1):9,4:1):0,13:3):0;
tree B_133.9 = [&R] [&W 1/9] ((((((((((1:7,9:6):9,(2:9,(5:5,10:2):2):12):2,7:5):19,11:0):12,8:5):7,3:3):21,6:0):9,12:1):8,4:1):0,13:3):0;

[Trees found in bootstrap replicate #134]
tree B_134.1 = [&R] [&W 1/4] ((((((((((1:11,10:5):8,9:3):6,7:3):10,(2:4,5:6):12):9,(3:1,11:8):4):13,8:0):14,6:1):14,12:2):5,4:2):0,13:2):0;
tree B_134.2 = [&R] [&W 1/4] (((((((((((1:11,10:5):8,9:3):6,7:3):10,(2:4,5:6):12):7,3:3):6,11:6):13,8:0):14,6:1):14,12:2):5,4:2):0,13:2):0;
tree B_134.3 = [&R] [&W 1/4] (((((((((1:11,10:5):8,9:3):6,7:3):10,(2:4,5:6):12):9,(3:1,11:8):4):13,8:0):14,6:1):17,(4:2,12:2):2):0,13:2):0;
tree B_134.4 = [&R] [&W 1/4] ((((((((((1:11,10:5):8,9:3):6,7:3):10,(2:4,5:6):12):7,3:3):6,11:6):13,8:0):14,6:1):17,(4:2,12:2):2):0,13:2):0;

[Trees found in bootstrap replicate #135]
tree B_135.1 = [&R] [&W 1] ((((((((((1:3,10:4):7,9:5):8,(2:5,5:4):19):5,7:7):17,11:1):12,8:3):6,3:4):10,6:3):11,(4:3,12:0):3):0,13:2):0;

[Trees found in bootstrap replicate #136]
tree B_136.1 = [&R] [&W 1] ((((((((((1:11,(5:4,10:6):10):6,9:4):4,7:8):6,3:7):5,2:5):26,(8:1,11:2):2):13,6:1):18,4:2):3,12:0):0,13:4):0;

[Trees found in bootstrap replicate #137]
tree B_137.1 = [&R] [&W 1/4] (((((((((((1:7,(2:5,5:4):17):6,10:4):6,9:5):9,7:10):12,11:0):8,3:6):24,8:0):17,6:0):11,4:1):1,12:1):0,13:2):0;
tree B_137.2 = [&R] [&W 1/4] ((((((((((1:7,(2:5,5:4):17):6,10:4):6,9:5):8,7:11):15,(3:5,11:3):3):24,8:0):17,6:0):11,4:1):1,12:1):0,13:2):0;
tree B_137.3 = [&R] [&W 1/4] (((((((((((1:7,(2:5,5:4):17):6,10:4):6,9:5):9,7:10):12,11:0):8,3:6):24,8:0):17,6:0):10,12:2):2,4:0):0,13:2):0;
tree B_137.4 = [&R] [&W 1/4] ((((((((((1:7,(2:5,5:4):17):6,10:4):6,9:5):8,7:11):15,(3:5,11:3):3):24,8:0):17,6:0):10,12:2):2,4:0):0,13:2):0;

[Trees found in bootstrap replicate #138]
tree B_138.1 = [&R] [&W 1] (((((((((1:7,10:4):4,9:3):10,((2:8,5:2):4,7:3):7):16,11:2):15,8:4):5,3:3):10,6:1):21,(4:1,12:1):2):0,13:4):0;

[Trees found in bootstrap replicate #139]
tree B_139.1 = [&R] [&W 1/2] (((((((((1:9,(5:4,10:3):11):4,2:3):6,9:0):4,7:12):15,3:2):34,6:1):3,(8:0,11:1):7):20,(4:2,12:1):4):0,13:1):0;
tree B_139.2 = [&R] [&W 1/2] ((((((((((1:9,(5:4,10:3):11):4,2:3):6,9:0):4,7:12):15,3:2):34,6:1):4,8:5):1,11:1):20,(4:2,12:1):4):0,13:1):0;

[Trees found in bootstrap replicate #140]
tree B_140.1 = [&R] [&W 1/4] (((((((((((1:6,10:3):3,9:6):11,(5:12,7:4):6):11,3:6):2,2:5):24,8:0):5,11:1):9,6:2):14,12:0):13,4:4):0,13:3):0;
tree B_140.2 = [&R] [&W 1/4] (((((((((((1:6,10:3):3,9:6):11,(5:12,7:4):6):4,2:6):9,3:5):23,8:0):5,11:1):10,6:2):14,12:0):13,4:4):0,13:3):0;
tree B_140.3 = [&R] [&W 1/4] ((((((((((1:6,10:3):3,9:6):11,(5:12,7:4):6):11,3:6):2,2:5):24,8:0):5,11:1):9,6:2):25,(4:3,12:0):3):0,13:3):0;
tree B_140.4 = [&R] [&W 1/4] ((((((((((1:6,10:3):3,9:6):11,(5:12,7:4):6):4,2:6):9,3:5):23,8:0):5,11:1):10,6:2):25,(4:3,12:0):3):0,13:3):0;

[Trees found in bootstrap replicate #141]
tree B_141.1 = [&R] [&W 1/2] ((((((((((1:7,9:7):7,(2:7,(5:6,10:5):3):13):10,7:10):9,11:0):18,8:2):4,3:9):19,6:0):15,4:1):3,12:0):0,13:0):0;
tree B_141.2 = [&R] [&W 1/2] (((((((((((1:4,10:7):4,9:6):7,(2:9,5:5):14):9,7:8):11,11:0):18,8:2):4,3:9):19,6:0):15,4:1):3,12:0):0,13:0):0;

[Trees found in bootstrap replicate #142]
tree B_142.1 = [&R] [&W 1/4] ((((((((((1:8,10:2):2,9:6):9,((2:4,7:4):6,5:4):11):10,3:2):18,8:1):4,11:4):12,6:0):17,4:1):4,12:2):0,13:0):0;
tree B_142.2 = [&R] [&W 1/4] ((((((((((1:8,10:2):2,9:6):10,(2:4,(5:5,7:9):0):11):10,3:2):17,8:1):4,11:4):12,6:0):17,4:1):4,12:2):0,13:0):0;
tree B_142.3 = [&R] [&W 1/4] (((((((((((1:8,10:2):3,9:5):10,(2:5,5:2):9):5,7:7):10,3:2):18,8:1):4,11:4):12,6:0):17,4:1):4,12:2):0,13:0):0;
tree B_142.4 = [&R] [&W 1/4] ((((((((((1:8,10:2):2,9:6):9,((2:4,5:3):3,7:8):11):11,3:2):17,8:1):4,11:4):12,6:0):17,4:1):4,12:2):0,13:0):0;

[Trees found in bootstrap replicate #143]
tree B_143.1 = [&R] [&W 1] ((((((((((1:5,10:4):6,9:3):16,(2:3,5:6):13):7,7:4):19,11:0):19,8:2):6,3:6):12,6:1):14,(4:2,12:1):5):0,13:3):0;

[Trees found in bootstrap replicate #144]
tree B_144.1 = [&R] [&W 1/3] ((((((((((((1:5,10:5):5,9:8):7,5:13):7,3:0):4,7:11):9,2:2):7,11:2):22,8:0):6,6:2):7,12:1):9,4:2):0,13:1):0;
tree B_144.2 = [&R] [&W 1/3] ((((((((((((1:5,10:5):5,9:8):7,5:13):7,3:0):4,7:11):9,2:2):7,11:2):22,8:0):7,6:1):16,4:1):1,12:1):0,13:1):0;
tree B_144.3 = [&R] [&W 1/3] (((((((((((1:5,10:5):5,9:8):7,5:13):7,3:0):4,7:11):9,2:2):7,11:2):22,8:0):6,6:2):16,(4:1,12:1):1):0,13:1):0;

[Trees found in bootstrap replicate #145]
tree B_145.1 = [&R] [&W 1] (((((((((1:4,10:2):4,9:4):11,(2:10,5:3):8):4,7:5):16,11:1):11,8:0):12,(3:3,6:1):4):23,(4:3,12:1):2):0,13:2):0;

[Trees found in bootstrap replicate #146]
tree B_146.1 = [&R] [&W 1/9] ((((((((((1:11,9:9):4,7:10):5,3:5):11,(2:6,(5:4,10:5):4):12):10,11:2):20,8:0):11,6:2):19,12:0):5,4:0):0,13:1):0;
tree B_146.2 = [&R] [&W 1/9] ((((((((((1:11,9:9):4,7:10):5,3:5):11,(2:6,(5:4,10:5):4):12):10,11:2):20,8:0):11,6:2):24,4:0):0,12:0):0,13:1):0;
tree B_146.3 = [&R] [&W 1/9] (((((((((1:11,9:9):4,7:10):5,3:5):11,(2:6,(5:4,10:5):4):12):10,11:2):20,8:0):11,6:2):24,(4:0,12:0):0):0,13:1):0;
tree B_146.4 = [&R] [&W 1/9] ((((((((((1:3,3:10):12,9:6):8,(2:8,(5:4,10:5):2):13):6,7:10):11,11:0):19,8:0):12,6:2):19,12:0):5,4:0):0,13:1):0;
tree B_146.5 = [&R] [&W 1/9] ((((((((((1:3,3:10):12,9:6):8,((2:9,5:5):1,10:4):13):6,7:10):11,11:0):19,8:0):12,6:2):19,12:0):5,4:0):0,13:1):0;
tree B_146.6 = [&R] [&W 1/9] ((((((((((1:3,3:10):12,9:6):8,(2:8,(5:4,10:5):2):13):6,7:10):11,11:0):19,8:0):12,6:2):24,4:0):0,12:0):0,13:1):0;
tree B_146.7 = [&R] [&W 1/9] (((((((((1:3,3:10):12,9:6):8,(2:8,(5:4,10:5):2):13):6,7:10):11,11:0):19,8:0):12,6:2):24,(4:0,12:0):0):0,13:1):0;
tree B_146.8 = [&R] [&W 1/9] ((((((((((1:3,3:10):12,9:6):8,((2:9,5:5):1,10:4):13):6,7:10):11,11:0):19,8:0):12,6:2):24,4:0):0,12:0):0,13:1):0;
tree B_146.9 = [&R] [&W 1/9] (((((((((1:3,3:10):12,9:6):8,((2:9,5:5):1,10:4):13):6,7:10):11,11:0):19,8:0):12,6:2):24,(4:0,12:0):0):0,13:1):0;

[Trees found in bootstrap replicate #147]
tree B_147.1 = [&R] [&W 1/8] ((((((((((((1:6,9:4):11,5:11):4,10:4):8,3:7):4,7:9):4,2:4):18,8:0):3,11:2):17,6:1):11,12:0):9,4:0):0,13:4):0;
tree B_147.2 = [&R] [&W 1/8] ((((((((((((1:6,9:4):11,5:11):9,3:7):3,10:4):4,7:9):4,2:4):18,8:0):3,11:2):17,6:1):11,12:0):9,4:0):0,13:4):0;
tree B_147.3 = [&R] [&W 1/8] (((((((((((1:6,9:4):11,5:11):4,10:4):8,3:7):4,7:9):4,2:4):18,8:0):3,11:2):17,6:1):18,(4:1,12:0):1):0,13:4):0;
tree B_147.4 = [&R] [&W 1/8] (((((((((((1:6,9:4):11,5:11):12,(3:0,10:2):9):4,7:9):4,2:4):18,8:0):3,11:2):17,6:1):11,12:0):9,4:0):0,13:4):0;
tree B_147.5 = [&R] [&W 1/8] (((((((((((1:6,9:4):11,5:11):9,3:7):3,10:4):4,7:9):4,2:4):18,8:0):3,11:2):17,6:1):18,(4:1,12:0):1):0,13:4):0;
tree B_147.6 = [&R] [&W 1/8] ((((((((((1:6,9:4):11,5:11):12,(3:0,10:2):9):4,7:9):4,2:4):18,8:0):3,11:2):17,6:1):18,(4:1,12:0):1):0,13:4):0;
tree B_147.7 = [&R] [&W 1/8] (((((((((1:7,9:3):11,((2:6,5:4):1,10:4):13):8,3:7):5,7:8):15,8:0):3,11:2):19,6:1):18,(4:1,12:0):1):0,13:4):0;
tree B_147.8 = [&R] [&W 1/8] ((((((((((1:7,9:3):11,((2:6,5:4):1,10:4):13):8,3:7):5,7:8):15,8:0):3,11:2):19,6:1):11,12:0):9,4:0):0,13:4):0;

[Trees found in bootstrap replicate #148]
tree B_148.1 = [&R] [&W 1/8] ((((((((((((1:5,9:6):8,5:10):3,10:1):7,7:5):3,2:8):15,11:1):14,8:0):6,3:3):14,6:0):13,4:4):3,12:1):0,13:3):0;
tree B_148.2 = [&R] [&W 1/8] ((((((((((((1:8,5:14):4,9:3):2,10:3):6,7:7):3,2:6):14,11:1):15,8:0):6,3:3):14,6:0):13,4:4):3,12:1):0,13:3):0;
tree B_148.3 = [&R] [&W 1/8] ((((((((((((1:5,9:6):8,5:10):3,10:1):7,7:5):3,2:8):15,11:1):14,8:0):6,3:3):13,6:1):10,12:3):5,4:3):0,13:3):0;
tree B_148.4 = [&R] [&W 1/8] (((((((((((1:6,9:5):6,(5:3,10:3):10):5,7:6):5,2:8):15,11:1):13,8:0):6,3:3):14,6:0):13,4:4):3,12:1):0,13:3):0;
tree B_148.5 = [&R] [&W 1/8] ((((((((((((1:4,10:4):2,9:5):7,5:12):5,7:5):5,2:8):15,11:1):13,8:0):6,3:3):14,6:0):13,4:4):3,12:1):0,13:3):0;
tree B_148.6 = [&R] [&W 1/8] ((((((((((((1:8,5:14):4,9:3):2,10:3):6,7:7):3,2:6):14,11:1):15,8:0):6,3:3):13,6:1):10,12:3):5,4:3):0,13:3):0;
tree B_148.7 = [&R] [&W 1/8] (((((((((((1:6,9:5):6,(5:3,10:3):10):5,7:6):5,2:8):15,11:1):13,8:0):6,3:3):13,6:1):10,12:3):5,4:3):0,13:3):0;
tree B_148.8 = [&R] [&W 1/8] ((((((((((((1:4,10:4):2,9:5):7,5:12):5,7:5):5,2:8):15,11:1):13,8:0):6,3:3):13,6:1):10,12:3):5,4:3):0,13:3):0;

[Trees found in bootstrap replicate #149]
tree B_149.1 = [&R] [&W 1/11] ((((((((((1:9,(5:13,9:10):7):8,(2:4,7:2):17):1,10:5):7,3:3):24,8:4):14,6:0):5,11:0):10,12:0):5,4:5):0,13:5):0;
tree B_149.2 = [&R] [&W 1/11] ((((((((((1:7,(5:13,9:10):9):5,10:3):6,(2:5,7:1):17):7,3:3):24,8:4):14,6:0):5,11:0):10,12:0):5,4:5):0,13:5):0;
tree B_149.3 = [&R] [&W 1/11] (((((((((1:9,(5:13,9:10):7):9,((2:5,7:1):4,10:5):13):7,3:3):24,8:4):14,6:0):5,11:0):10,12:0):5,4:5):0,13:5):0;
tree B_149.4 = [&R] [&W 1/11] (((((((((1:9,(5:13,9:10):7):8,(2:4,(7:5,10:5):1):13):8,3:3):24,8:4):14,6:0):5,11:0):10,12:0):5,4:5):0,13:5):0;
tree B_149.5 = [&R] [&W 1/11] (((((((((1:9,(5:13,9:10):7):9,((2:3,10:4):3,7:5):13):7,3:3):24,8:4):14,6:0):5,11:0):10,12:0):5,4:5):0,13:5):0;
tree B_149.6 = [&R] [&W 1/11] ((((((((((1:9,((2:7,9:7):7,5:9):11):5,7:12):4,10:5):7,3:3):24,8:4):14,6:0):5,11:0):10,12:0):5,4:5):0,13:5):0;
tree B_149.7 = [&R] [&W 1/11] ((((((((((1:7,((2:7,9:7):7,5:9):13):5,10:3):6,7:12):7,3:3):24,8:4):14,6:0):5,11:0):10,12:0):5,4:5):0,13:5):0;
tree B_149.8 = [&R] [&W 1/11] (((((((((1:9,((2:7,9:7):7,5:9):11):9,(7:5,10:5):7):7,3:3):24,8:4):14,6:0):5,11:0):10,12:0):5,4:5):0,13:5):0;
tree B_149.9 = [&R] [&W 1/11] ((((((((((1:3,10:7):7,9:9):13,5:8):12,(2:4,(3:4,7:4):2):13):29,8:0):13,6:4):1,11:0):10,12:0):5,4:5):0,13:5):0;
tree B_149.10 = [&R] [&W 1/11] ((((((((((1:10,9:9):5,10:2):11,(2:6,5:9):8):9,(3:4,7:4):8):29,8:0):14,6:4):1,11:0):10,12:0):5,4:5):0,13:5):0;
tree B_149.11 = [&R] [&W 1/11] (((((((((1:9,((2:3,10:4):10,9:2):8):9,5:11):9,(3:4,7:4):11):30,8:0):14,6:4):1,11:0):10,12:0):5,4:5):0,13:5):0;

[Trees found in bootstrap replicate #150]
tree B_150.1 = [&R] [&W 1/4] (((((((((((1:5,10:4):5,9:7):8,5:9):9,7:10):3,2:7):10,(3:1,11:2):4):28,8:0):12,6:1):15,12:1):14,4:0):0,13:3):0;
tree B_150.2 = [&R] [&W 1/4] ((((((((((1:5,10:4):5,(5:11,9:7):6):9,7:11):3,2:10):9,(3:1,11:2):4):25,8:0):12,6:1):15,12:1):14,4:0):0,13:3):0;
tree B_150.3 = [&R] [&W 1/4] ((((((((((1:5,10:4):5,9:7):8,5:9):9,7:10):3,2:7):10,(3:1,11:2):4):28,8:0):12,6:1):27,(4:1,12:1):1):0,13:3):0;
tree B_150.4 = [&R] [&W 1/4] (((((((((1:5,10:4):5,(5:11,9:7):6):9,7:11):3,2:10):9,(3:1,11:2):4):25,8:0):12,6:1):27,(4:1,12:1):1):0,13:3):0;

[Trees found in bootstrap replicate #151]
tree B_151.1 = [&R] [&W 1/6] ((((((((((1:15,9:4):11,(5:1,10:1):8):9,(3:6,7:5):7):6,2:4):4,11:2):18,8:0):10,6:1):13,12:4):7,4:1):0,13:7):0;
tree B_151.2 = [&R] [&W 1/6] ((((((((((1:15,((5:1,10:1):9,9:4):10):6,7:5):9,3:5):5,2:7):4,11:2):18,8:0):10,6:1):13,12:4):7,4:1):0,13:7):0;
tree B_151.3 = [&R] [&W 1/6] ((((((((((1:15,9:4):11,(5:1,10:1):8):9,(3:6,7:5):7):6,2:4):4,11:2):18,8:0):10,6:1):18,4:3):2,12:2):0,13:7):0;
tree B_151.4 = [&R] [&W 1/6] (((((((((1:15,9:4):11,(5:1,10:1):8):9,(3:6,7:5):7):6,2:4):4,11:2):18,8:0):10,6:1):16,(4:2,12:4):3):0,13:7):0;
tree B_151.5 = [&R] [&W 1/6] ((((((((((1:15,((5:1,10:1):9,9:4):10):6,7:5):9,3:5):5,2:7):4,11:2):18,8:0):10,6:1):18,4:3):2,12:2):0,13:7):0;
tree B_151.6 = [&R] [&W 1/6] (((((((((1:15,((5:1,10:1):9,9:4):10):6,7:5):9,3:5):5,2:7):4,11:2):18,8:0):10,6:1):16,(4:2,12:4):3):0,13:7):0;

[Trees found in bootstrap replicate #152]
tree B_152.1 = [&R] [&W 1/2] (((((((((1:12,(((2:4,7:5):4,10:1):15,5:1):11):5,9:5):7,3:3):23,8:2):11,6:0):2,11:3):19,4:4):6,12:2):0,13:3):0;
tree B_152.2 = [&R] [&W 1/2] ((((((((1:12,(((2:4,7:5):4,10:1):15,5:1):11):5,9:5):7,3:3):23,(8:0,11:1):4):11,6:0):21,4:4):6,12:2):0,13:3):0;

[Trees found in bootstrap replicate #153]
tree B_153.1 = [&R] [&W 1/4] ((((((((1:7,9:5):11,(2:8,((5:1,10:1):9,7:9):0):10):9,3:4):25,8:2):3,11:0):17,6:0):18,(4:1,12:0):7):0,13:2):0;
tree B_153.2 = [&R] [&W 1/4] ((((((((1:7,9:5):8,((2:6,7:2):12,(5:1,10:1):6):10):9,3:4):28,8:2):3,11:0):17,6:0):18,(4:1,12:0):7):0,13:2):0;
tree B_153.3 = [&R] [&W 1/4] ((((((((1:7,9:5):11,((2:7,(5:0,10:2):8):2,7:9):10):9,3:4):25,8:2):3,11:0):17,6:0):18,(4:1,12:0):7):0,13:2):0;
tree B_153.4 = [&R] [&W 1/4] ((((((((((1:7,9:5):13,(5:1,10:1):8):8,7:7):2,2:6):29,8:5):4,3:6):3,11:0):17,6:0):17,(4:1,12:0):7):0,13:2):0;

[Trees found in bootstrap replicate #154]
tree B_154.1 = [&R] [&W 1/2] (((((((1:12,(((5:2,10:4):7,7:6):6,9:2):5):7,2:5):11,(3:3,11:2):3):15,8:0):12,6:1):14,(4:1,12:2):1):0,13:4):0;
tree B_154.2 = [&R] [&W 1/2] ((((((((1:12,(((5:2,10:4):7,7:6):6,9:2):5):7,2:5):11,(3:3,11:2):3):15,8:0):12,6:1):8,12:2):8,4:0):0,13:4):0;

[Trees found in bootstrap replicate #155]
tree B_155.1 = [&R] [&W 1/6] ((((((((((((1:6,5:15):3,10:2):5,9:2):6,7:11):9,3:6):5,2:5):16,8:3):12,6:3):3,11:3):19,4:1):2,12:1):0,13:3):0;
tree B_155.2 = [&R] [&W 1/6] ((((((((((((1:6,5:15):3,10:2):5,9:2):6,7:11):9,3:6):5,2:5):16,8:3):12,6:3):5,11:1):13,12:1):8,4:1):0,13:3):0;
tree B_155.3 = [&R] [&W 1/6] (((((((((((1:6,5:15):3,10:2):5,9:2):6,7:11):9,3:6):5,2:5):16,8:3):12,6:3):4,11:2):18,(4:2,12:2):1):0,13:3):0;
tree B_155.4 = [&R] [&W 1/6] ((((((((((((1:7,5:14):6,9:3):1,10:2):7,7:11):9,3:6):4,2:5):16,8:3):12,6:3):3,11:3):19,4:1):2,12:1):0,13:3):0;
tree B_155.5 = [&R] [&W 1/6] ((((((((((((1:7,5:14):6,9:3):1,10:2):7,7:11):9,3:6):4,2:5):16,8:3):12,6:3):5,11:1):13,12:1):8,4:1):0,13:3):0;
tree B_155.6 = [&R] [&W 1/6] (((((((((((1:7,5:14):6,9:3):1,10:2):7,7:11):9,3:6):4,2:5):16,8:3):12,6:3):4,11:2):18,(4:2,12:2):1):0,13:3):0;

[Trees found in bootstrap replicate #156]
tree B_156.1 = [&R] [&W 1/15] ((((((((1:9,(7:10,9:4):6):4,3:8):7,(2:7,(5:4,10:5):3):17):24,(8:2,11:5):4):10,6:0):18,4:1):3,12:0):0,13:1):0;
tree B_156.2 = [&R] [&W 1/15] (((((((((1:9,(7:10,9:4):6):4,3:8):7,(2:7,(5:4,10:5):3):17):26,8:2):4,11:3):10,6:2):16,4:1):3,12:0):0,13:1):0;
tree B_156.3 = [&R] [&W 1/15] (((((((((1:9,(7:10,9:4):6):4,3:8):7,(2:7,(5:4,10:5):3):17):22,8:6):11,6:1):3,11:4):16,4:1):3,12:0):0,13:1):0;
tree B_156.4 = [&R] [&W 1/15] (((((((((1:9,(7:10,9:4):6):4,3:8):7,(2:7,(5:4,10:5):3):17):15,11:5):15,8:0):12,6:2):14,4:1):3,12:0):0,13:1):0;
tree B_156.5 = [&R] [&W 1/15] ((((((((1:9,(7:10,9:4):6):4,3:8):7,(2:7,(5:4,10:5):3):17):22,8:6):11,6:1):5,11:2):15,(4:2,12:1):2):0,13:1):0;
tree B_156.6 = [&R] [&W 1/15] ((((((((1:9,(7:10,9:4):6):4,3:8):7,(2:7,(5:4,10:5):3):17):26,8:2):4,11:3):8,6:4):15,(4:2,12:1):2):0,13:1):0;
tree B_156.7 = [&R] [&W 1/15] ((((((((1:9,(7:10,9:4):6):4,3:8):7,(2:7,(5:4,10:5):3):17):15,11:5):15,8:0):10,6:4):13,(4:2,12:1):2):0,13:1):0;
tree B_156.8 = [&R] [&W 1/15] (((((((((((1:3,10:6):8,9:8):4,7:6):3,3:8):7,(2:5,5:7):16):27,8:4):11,6:3):3,11:2):16,4:3):1,12:0):0,13:1):0;
tree B_156.9 = [&R] [&W 1/15] (((((((((((1:3,10:6):8,9:8):4,7:6):3,3:8):7,(2:5,5:7):16):29,8:2):4,11:3):10,6:2):16,4:1):3,12:0):0,13:1):0;
tree B_156.10 = [&R] [&W 1/15] ((((((((((1:3,10:6):8,9:8):4,7:6):3,3:8):7,(2:5,5:7):16):27,8:4):11,6:3):3,11:2):15,(4:2,12:1):2):0,13:1):0;
tree B_156.11 = [&R] [&W 1/15] ((((((((((1:3,10:6):8,9:8):4,7:6):3,3:8):7,(2:5,5:7):16):29,8:2):4,11:3):8,6:4):15,(4:2,12:1):2):0,13:1):0;
tree B_156.12 = [&R] [&W 1/15] (((((((((((1:3,10:6):8,9:8):4,7:6):3,3:8):7,(2:5,5:7):16):16,11:5):17,8:0):12,6:2):14,4:1):3,12:0):0,13:1):0;
tree B_156.13 = [&R] [&W 1/15] ((((((((((1:3,10:6):8,9:8):4,7:6):3,3:8):7,(2:5,5:7):16):16,11:5):17,8:0):10,6:4):13,(4:2,12:1):2):0,13:1):0;
tree B_156.14 = [&R] [&W 1/15] (((((((((1:11,7:8):5,(2:5,(5:4,10:5):5):20):5,9:3):11,3:4):28,6:1):5,11:3):2,8:6):15,(4:2,12:1):2):0,13:1):0;
tree B_156.15 = [&R] [&W 1/15] ((((((((((1:11,7:8):5,(2:5,(5:4,10:5):5):20):5,9:3):11,3:4):28,6:1):5,11:3):2,8:6):16,4:3):1,12:0):0,13:1):0;

[Trees found in bootstrap replicate #157]
tree B_157.1 = [&R] [&W 1/3] ((((((((1:8,9:2):10,(2:6,((5:2,10:5):10,7:8):0):12):7,3:3):13,(8:0,11:2):4):16,6:0):18,4:0):3,12:1):0,13:6):0;
tree B_157.2 = [&R] [&W 1/3] ((((((((1:8,9:2):10,((2:6,7:2):6,(5:2,10:5):10):12):7,3:3):13,(8:0,11:2):4):16,6:0):18,4:0):3,12:1):0,13:6):0;
tree B_157.3 = [&R] [&W 1/3] ((((((((1:8,9:2):9,((2:6,(5:2,10:5):4):7,7:7):12):8,3:3):13,(8:0,11:2):4):16,6:0):18,4:0):3,12:1):0,13:6):0;

[Trees found in bootstrap replicate #158]
tree B_158.1 = [&R] [&W 1/2] (((((((((1:6,(5:5,9:4):6):3,10:3):5,7:7):5,2:7):15,(3:3,11:2):4):12,8:0):14,6:1):21,(4:2,12:0):4):0,13:7):0;
tree B_158.2 = [&R] [&W 1/2] ((((((((((1:6,(5:5,9:4):6):3,10:3):5,7:7):3,2:9):11,3:5):17,8:0):2,11:2):13,6:1):21,(4:2,12:0):4):0,13:7):0;

[Trees found in bootstrap replicate #159]
tree B_159.1 = [&R] [&W 1/6] ((((((((((1:9,9:3):10,(5:1,10:10):8):5,7:6):9,2:4):27,8:5):6,3:4):2,11:2):10,6:1):20,(4:0,12:2):1):0,13:6):0;
tree B_159.2 = [&R] [&W 1/6] (((((((((((1:9,9:3):10,(5:1,10:10):8):5,7:6):9,2:4):27,8:5):6,3:4):2,11:2):10,6:1):20,4:1):0,12:2):0,13:6):0;
tree B_159.3 = [&R] [&W 1/6] (((((((((((1:9,9:3):10,(5:1,10:10):8):5,7:6):9,2:4):27,8:5):6,3:4):2,11:2):10,6:1):14,12:2):6,4:1):0,13:6):0;
tree B_159.4 = [&R] [&W 1/6] ((((((((((1:10,9:2):10,((5:1,10:10):7,7:5):7):7,2:6):13,3:6):22,8:0):2,11:2):9,6:1):16,12:2):6,4:1):0,13:6):0;
tree B_159.5 = [&R] [&W 1/6] ((((((((((1:10,9:2):10,((5:1,10:10):7,7:5):7):7,2:6):13,3:6):22,8:0):2,11:2):9,6:1):22,4:1):0,12:2):0,13:6):0;
tree B_159.6 = [&R] [&W 1/6] (((((((((1:10,9:2):10,((5:1,10:10):7,7:5):7):7,2:6):13,3:6):22,8:0):2,11:2):9,6:1):22,(4:0,12:2):1):0,13:6):0;

[Trees found in bootstrap replicate #160]
tree B_160.1 = [&R] [&W 1/3] (((((((((1:6,2:6):7,9:5):4,((5:2,10:6):11,7:7):9):9,3:1):24,(8:0,11:2):4):13,6:0):13,4:1):2,12:1):0,13:4):0;
tree B_160.2 = [&R] [&W 1/3] ((((((((((1:6,2:6):7,9:5):4,((5:2,10:6):11,7:7):9):9,3:1):27,8:0):1,11:2):13,6:2):11,4:1):2,12:1):0,13:4):0;
tree B_160.3 = [&R] [&W 1/3] ((((((((((1:6,2:6):7,9:5):4,((5:2,10:6):11,7:7):9):9,3:1):27,8:0):1,11:2):12,6:3):9,12:2):3,4:1):0,13:4):0;

[Trees found in bootstrap replicate #161]
tree B_161.1 = [&R] [&W 1/4] ((((((((((1:10,((2:9,7:6):7,5:6):18):1,10:1):6,9:7):14,3:3):24,6:1):5,8:1):3,11:0):16,12:0):5,4:4):0,13:3):0;
tree B_161.2 = [&R] [&W 1/4] ((((((((((1:8,10:2):3,((2:9,7:6):7,5:6):17):6,9:7):14,3:3):24,6:1):5,8:1):3,11:0):16,12:0):5,4:4):0,13:3):0;
tree B_161.3 = [&R] [&W 1/4] (((((((((1:10,((2:9,7:6):7,5:6):18):1,10:1):6,9:7):14,3:3):24,6:1):5,8:1):2,11:1):16,(4:6,12:1):2):0,13:3):0;
tree B_161.4 = [&R] [&W 1/4] (((((((((1:8,10:2):3,((2:9,7:6):7,5:6):17):6,9:7):14,3:3):24,6:1):5,8:1):2,11:1):16,(4:6,12:1):2):0,13:3):0;

[Trees found in bootstrap replicate #162]
tree B_162.1 = [&R] [&W 1/6] ((((((((((((1:7,10:4):3,9:4):10,5:12):7,7:2):16,11:1):11,8:1):8,3:3):10,6:2):3,2:12):8,12:2):6,4:2):0,13:4):0;
tree B_162.2 = [&R] [&W 1/6] ((((((((((((1:7,10:4):3,9:4):10,5:12):7,7:2):16,11:1):11,8:1):8,3:3):10,6:2):11,12:2):6,4:2):0,2:12):0,13:4):0;
tree B_162.3 = [&R] [&W 1/6] (((((((((((1:7,10:4):3,9:4):10,5:12):7,7:2):16,11:1):11,8:1):8,3:3):10,6:2):11,12:2):6,(2:10,4:0):4):0,13:4):0;
tree B_162.4 = [&R] [&W 1/6] (((((((((((1:7,10:4):3,9:4):10,5:12):7,7:2):16,11:1):11,8:1):8,3:3):10,6:2):11,(2:6,12:2):6):6,4:2):0,13:4):0;
tree B_162.5 = [&R] [&W 1/6] ((((((((((((1:7,10:4):3,9:4):10,5:12):7,7:2):16,11:1):11,8:1):8,3:3):10,6:2):11,12:2):0,2:12):6,4:2):0,13:4):0;
tree B_162.6 = [&R] [&W 1/6] ((((((((((1:7,10:4):4,9:3):11,((2:9,5:5):7,7:3):9):14,11:3):12,8:1):6,3:3):10,6:2):11,12:2):6,4:2):0,13:4):0;

[Trees found in bootstrap replicate #163]
tree B_163.1 = [&R] [&W 1] (((((((((((1:7,(7:8,9:2):8):11,5:12):3,10:4):4,2:5):10,3:4):19,8:0):3,11:2):14,6:0):11,4:4):3,12:0):0,13:4):0;

[Trees found in bootstrap replicate #164]
tree B_164.1 = [&R] [&W 1/3] (((((((((((1:7,9:3):7,(5:7,7:10):6):2,10:3):11,3:4):7,2:7):22,8:1):4,11:3):10,6:0):23,4:2):1,12:2):0,13:2):0;
tree B_164.2 = [&R] [&W 1/3] (((((((((((1:7,9:3):7,(5:7,7:10):6):2,10:3):11,3:4):7,2:7):22,8:1):4,11:3):10,6:0):15,12:3):9,4:1):0,13:2):0;
tree B_164.3 = [&R] [&W 1/3] ((((((((((1:7,9:3):7,(5:7,7:10):6):2,10:3):11,3:4):7,2:7):22,8:1):4,11:3):10,6:0):22,(4:1,12:3):2):0,13:2):0;

[Trees found in bootstrap replicate #165]
tree B_165.1 = [&R] [&W 1/5] ((((((((((1:10,((2:5,7:7):11,5:4):14):3,10:0):6,9:8):22,8:7):9,3:1):4,11:1):11,6:2):18,4:2):3,12:1):0,13:1):0;
tree B_165.2 = [&R] [&W 1/5] (((((((((1:10,((2:5,7:7):11,5:4):14):3,10:0):6,9:8):20,8:9):9,3:1):13,(6:2,11:3):0):18,4:2):3,12:1):0,13:1):0;
tree B_165.3 = [&R] [&W 1/5] ((((((((((1:10,((2:5,7:7):11,5:4):14):3,10:0):6,9:8):20,8:9):7,3:3):13,6:0):2,11:3):18,4:2):3,12:1):0,13:1):0;
tree B_165.4 = [&R] [&W 1/5] (((((((((((1:8,(2:10,5:3):17):6,10:0):7,9:6):6,7:6):23,8:5):9,3:3):4,11:1):9,6:2):18,4:2):3,12:1):0,13:1):0;
tree B_165.5 = [&R] [&W 1/5] (((((((((((1:9,10:0):7,9:7):7,(2:9,5:4):15):5,7:5):24,8:5):9,3:3):4,11:1):9,6:2):18,4:2):3,12:1):0,13:1):0;

[Trees found in bootstrap replicate #166]
tree B_166.1 = [&R] [&W 1/3] ((((((((((1:3,9:7):10,((5:8,7:8):2,10:3):6):7,2:4):29,8:2):6,3:6):9,6:0):15,4:6):2,11:2):2,12:1):0,13:1):0;
tree B_166.2 = [&R] [&W 1/3] (((((((((((1:3,9:7):11,(5:8,7:8):7):1,10:2):6,2:4):30,8:2):6,3:6):9,6:0):15,4:6):2,11:2):2,12:1):0,13:1):0;
tree B_166.3 = [&R] [&W 1/3] (((((((((((1:1,10:4):3,9:6):10,(5:10,7:6):8):6,2:4):29,8:2):6,3:6):9,6:0):15,4:6):2,11:2):2,12:1):0,13:1):0;

[Trees found in bootstrap replicate #167]
tree B_167.1 = [&R] [&W 1/10] (((((((((1:6,(((2:3,7:2):2,10:1):8,5:3):14):6,9:4):9,3:7):4,11:2):23,8:0):14,6:0):8,12:2):7,4:2):0,13:3):0;
tree B_167.2 = [&R] [&W 1/10] ((((((((1:6,(((2:3,7:2):2,10:1):8,5:3):14):6,9:4):11,(3:1,11:3):7):23,8:0):14,6:0):8,12:2):7,4:2):0,13:3):0;
tree B_167.3 = [&R] [&W 1/10] (((((((((1:6,((2:2,7:3):8,(5:0,10:2):4):14):6,9:4):9,3:7):4,11:2):23,8:0):14,6:0):8,12:2):7,4:2):0,13:3):0;
tree B_167.4 = [&R] [&W 1/10] ((((((((((1:7,((2:2,7:3):9,5:3):13):1,10:1):6,9:4):9,3:7):4,11:2):23,8:0):14,6:0):8,12:2):7,4:2):0,13:3):0;
tree B_167.5 = [&R] [&W 1/10] (((((((((1:6,(((2:2,7:3):9,5:3):0,10:2):14):6,9:4):9,3:7):4,11:2):23,8:0):14,6:0):8,12:2):7,4:2):0,13:3):0;
tree B_167.6 = [&R] [&W 1/10] (((((((((1:6,((2:2,(7:2,10:2):2):8,5:3):14):6,9:4):9,3:7):4,11:2):23,8:0):14,6:0):8,12:2):7,4:2):0,13:3):0;
tree B_167.7 = [&R] [&W 1/10] ((((((((1:6,((2:2,7:3):8,(5:0,10:2):4):14):6,9:4):11,(3:1,11:3):7):23,8:0):14,6:0):8,12:2):7,4:2):0,13:3):0;
tree B_167.8 = [&R] [&W 1/10] (((((((((1:7,((2:2,7:3):9,5:3):13):1,10:1):6,9:4):11,(3:1,11:3):7):23,8:0):14,6:0):8,12:2):7,4:2):0,13:3):0;
tree B_167.9 = [&R] [&W 1/10] ((((((((1:6,(((2:2,7:3):9,5:3):0,10:2):14):6,9:4):11,(3:1,11:3):7):23,8:0):14,6:0):8,12:2):7,4:2):0,13:3):0;
tree B_167.10 = [&R] [&W 1/10] ((((((((1:6,((2:2,(7:2,10:2):2):8,5:3):14):6,9:4):11,(3:1,11:3):7):23,8:0):14,6:0):8,12:2):7,4:2):0,13:3):0;

[Trees found in bootstrap replicate #168]
tree B_168.1 = [&R] [&W 1/8] (((((((((((1:4,10:4):12,9:8):6,5:10):8,(3:3,7:4):8):5,2:1):29,8:1):2,11:3):12,6:3):7,12:2):12,4:1):0,13:1):0;
tree B_168.2 = [&R] [&W 1/8] (((((((((((1:4,10:4):7,5:14):10,9:5):7,(3:3,7:4):8):6,2:5):25,8:1):2,11:3):12,6:3):7,12:2):12,4:1):0,13:1):0;
tree B_168.3 = [&R] [&W 1/8] (((((((((((1:4,10:4):12,9:8):6,5:10):10,(3:3,7:4):6):5,2:1):10,11:2):23,8:0):13,6:3):7,12:2):11,4:1):0,13:1):0;
tree B_168.4 = [&R] [&W 1/8] (((((((((((1:4,10:4):7,5:14):10,9:5):9,(3:3,7:4):6):6,2:5):10,11:2):19,8:0):13,6:3):7,12:2):11,4:1):0,13:1):0;
tree B_168.5 = [&R] [&W 1/8] (((((((((1:3,10:5):5,((2:3,7:3):9,5:7):11):4,3:6):10,9:7):26,(8:1,11:3):5):12,6:0):7,12:3):14,4:0):0,13:2):0;
tree B_168.6 = [&R] [&W 1/8] ((((((((((1:3,10:5):5,((2:3,7:3):9,5:7):11):4,3:6):10,9:7):29,8:1):2,11:3):12,6:3):7,12:2):12,4:1):0,13:1):0;
tree B_168.7 = [&R] [&W 1/8] ((((((((((1:3,10:5):5,((2:3,7:3):9,5:7):11):4,3:6):10,9:7):25,8:5):11,6:2):6,11:1):8,12:1):12,4:1):0,13:1):0;
tree B_168.8 = [&R] [&W 1/8] ((((((((((1:3,10:5):5,((2:3,7:3):9,5:7):11):6,3:4):10,9:7):17,11:2):16,8:0):13,6:3):7,12:2):11,4:1):0,13:1):0;

[Trees found in bootstrap replicate #169]
tree B_169.1 = [&R] [&W 1/2] ((((((((1:6,(7:6,9:2):6):7,(2:6,(5:3,10:2):3):8):29,(8:1,11:3):3):8,3:1):12,6:0):8,12:2):11,4:2):0,13:1):0;
tree B_169.2 = [&R] [&W 1/2] (((((((((1:6,(7:6,9:2):6):6,(2:6,(5:3,10:2):3):9):15,11:0):19,8:2):9,3:1):12,6:0):8,12:2):10,4:2):0,13:1):0;

[Trees found in bootstrap replicate #170]
tree B_170.1 = [&R] [&W 1/6] ((((((((((1:5,9:6):7,7:8):10,(5:3,10:3):13):4,2:5):10,3:5):8,11:2):22,8:0):13,6:0):15,(4:1,12:0):4):0,13:4):0;
tree B_170.2 = [&R] [&W 1/6] ((((((((((1:5,9:6):7,7:8):10,(5:3,10:3):13):6,2:3):13,11:2):3,3:7):22,8:0):13,6:0):15,(4:1,12:0):4):0,13:4):0;
tree B_170.3 = [&R] [&W 1/6] (((((((((1:5,9:6):7,7:8):10,(5:3,10:3):13):6,2:3):16,(3:5,11:2):2):22,8:0):13,6:0):15,(4:1,12:0):4):0,13:4):0;
tree B_170.4 = [&R] [&W 1/6] ((((((((((1:4,9:7):13,(5:3,10:3):13):5,7:7):4,2:5):10,3:5):8,11:2):22,8:0):13,6:0):15,(4:1,12:0):4):0,13:4):0;
tree B_170.5 = [&R] [&W 1/6] ((((((((((1:4,9:7):13,(5:3,10:3):13):5,7:7):4,2:5):13,11:0):5,3:7):22,8:0):13,6:0):15,(4:1,12:0):4):0,13:4):0;
tree B_170.6 = [&R] [&W 1/6] (((((((((1:4,9:7):13,(5:3,10:3):13):5,7:7):6,2:3):16,(3:5,11:2):2):22,8:0):13,6:0):15,(4:1,12:0):4):0,13:4):0;

[Trees found in bootstrap replicate #171]
tree B_171.1 = [&R] [&W 1] (((((((((1:7,(2:9,(5:1,10:3):3):18):10,9:5):5,3:5):8,7:4):27,8:1):2,11:0):14,6:4):13,(4:0,12:1):1):0,13:1):0;

[Trees found in bootstrap replicate #172]
tree B_172.1 = [&R] [&W 1/6] ((((((((((1:10,10:4):10,5:17):7,(7:10,9:3):4):5,2:7):18,(3:2,11:3):4):16,8:0):10,6:2):15,12:2):6,4:2):0,13:4):0;
tree B_172.2 = [&R] [&W 1/6] (((((((((1:10,10:4):10,5:17):7,(7:10,9:3):4):5,2:7):18,(3:2,11:3):4):16,8:0):10,6:2):19,(4:1,12:2):3):0,13:4):0;
tree B_172.3 = [&R] [&W 1/6] ((((((((((1:11,10:3):8,9:5):9,((2:6,7:6):7,5:7):14):14,3:3):8,11:3):16,8:0):10,6:2):15,12:2):6,4:2):0,13:4):0;
tree B_172.4 = [&R] [&W 1/6] ((((((((((1:11,10:3):9,9:4):8,((2:7,5:6):4,7:9):13):14,3:4):8,11:2):18,8:0):10,6:2):15,12:2):6,4:2):0,13:4):0;
tree B_172.5 = [&R] [&W 1/6] (((((((((1:11,10:3):8,9:5):9,((2:6,7:6):7,5:7):14):14,3:3):8,11:3):16,8:0):10,6:2):19,(4:1,12:2):3):0,13:4):0;
tree B_172.6 = [&R] [&W 1/6] (((((((((1:11,10:3):9,9:4):8,((2:7,5:6):4,7:9):13):14,3:4):8,11:2):18,8:0):10,6:2):19,(4:1,12:2):3):0,13:4):0;

[Trees found in bootstrap replicate #173]
tree B_173.1 = [&R] [&W 1] ((((((((1:4,9:1):10,(((2:4,5:6):7,7:6):2,10:7):8):20,11:0):6,3:2):16,8:0):7,6:2):22,(4:2,12:1):4):0,13:3):0;

[Trees found in bootstrap replicate #174]
tree B_174.1 = [&R] [&W 1/8] ((((((((1:7,9:4):6,((2:4,(5:3,10:3):3):5,7:9):9):15,11:2):7,3:1):17,8:2):9,6:0):17,(4:0,12:1):2):0,13:2):0;
tree B_174.2 = [&R] [&W 1/8] ((((((((1:7,9:4):6,((2:4,(5:3,10:3):3):5,7:9):9):12,3:3):10,11:0):19,8:0):9,6:2):15,(4:0,12:1):2):0,13:2):0;
tree B_174.3 = [&R] [&W 1/8] ((((((((1:12,((2:4,(5:3,10:3):3):5,7:9):10):1,9:3):15,11:2):8,3:1):16,8:2):9,6:0):17,(4:0,12:1):2):0,13:2):0;
tree B_174.4 = [&R] [&W 1/8] ((((((((1:12,((2:4,(5:3,10:3):3):5,7:9):10):1,9:3):13,3:3):10,11:0):18,8:0):9,6:2):15,(4:0,12:1):2):0,13:2):0;
tree B_174.5 = [&R] [&W 1/8] ((((((((1:7,9:4):8,(2:4,((5:3,10:3):6,7:11):0):9):12,3:1):10,11:2):17,8:0):9,6:2):15,(4:0,12:1):2):0,13:2):0;
tree B_174.6 = [&R] [&W 1/8] ((((((((1:7,9:4):8,((2:4,7:6):5,(5:3,10:3):6):9):12,3:1):10,11:2):17,8:0):9,6:2):15,(4:0,12:1):2):0,13:2):0;
tree B_174.7 = [&R] [&W 1/8] (((((((((1:7,9:4):9,((5:3,10:3):8,7:9):6):13,3:2):2,2:0):9,11:2):20,8:0):9,6:2):15,(4:0,12:1):2):0,13:2):0;
tree B_174.8 = [&R] [&W 1/8] ((((((((1:7,9:4):9,((5:3,10:3):8,7:9):6):6,2:0):17,(3:2,11:2):2):19,8:0):9,6:2):15,(4:0,12:1):2):0,13:2):0;

[Trees found in bootstrap replicate #175]
tree B_175.1 = [&R] [&W 1/11] ((((((((((1:7,(5:4,10:3):10):7,9:0):6,7:8):9,3:4):10,(2:2,11:2):1):14,8:0):7,6:5):11,12:2):11,4:3):0,13:5):0;
tree B_175.2 = [&R] [&W 1/11] (((((((((((1:7,10:3):4,5:10):7,9:0):6,7:8):9,3:4):10,(2:2,11:2):1):14,8:0):7,6:5):11,12:2):11,4:3):0,13:5):0;
tree B_175.3 = [&R] [&W 1/11] (((((((((((1:6,10:4):3,9:3):7,5:8):8,7:4):11,3:4):10,(2:2,11:2):1):14,8:0):7,6:5):11,12:2):11,4:3):0,13:5):0;
tree B_175.4 = [&R] [&W 1/11] (((((((((((1:7,(5:4,10:3):10):7,9:0):6,7:8):8,3:5):4,2:2):7,11:2):14,8:0):7,6:5):11,12:2):11,4:3):0,13:5):0;
tree B_175.5 = [&R] [&W 1/11] (((((((((((1:7,(5:4,10:3):10):7,9:0):6,7:8):8,3:5):10,11:1):1,2:3):14,8:0):7,6:5):11,12:2):11,4:3):0,13:5):0;
tree B_175.6 = [&R] [&W 1/11] ((((((((((((1:7,10:3):4,5:10):7,9:0):6,7:8):8,3:5):4,2:2):7,11:2):14,8:0):7,6:5):11,12:2):11,4:3):0,13:5):0;
tree B_175.7 = [&R] [&W 1/11] ((((((((((((1:7,10:3):4,5:10):7,9:0):6,7:8):8,3:5):10,11:1):1,2:3):14,8:0):7,6:5):11,12:2):11,4:3):0,13:5):0;
tree B_175.8 = [&R] [&W 1/11] ((((((((((((1:6,10:4):3,9:3):7,5:8):8,7:4):10,3:5):4,2:2):7,11:2):14,8:0):7,6:5):11,12:2):11,4:3):0,13:5):0;
tree B_175.9 = [&R] [&W 1/11] ((((((((((((1:6,10:4):3,9:3):7,5:8):8,7:4):10,3:5):10,11:1):1,2:3):14,8:0):7,6:5):11,12:2):11,4:3):0,13:5):0;
tree B_175.10 = [&R] [&W 1/11] (((((((((((1:6,10:4):3,9:3):7,5:8):9,7:3):4,2:3):11,11:2):15,8:0):6,(3:7,6:2):5):12,12:2):11,4:3):0,13:5):0;
tree B_175.11 = [&R] [&W 1/11] (((((((((((1:6,10:4):3,9:3):7,5:8):10,7:2):14,11:2):2,2:2):15,8:0):6,(3:7,6:2):5):12,12:2):11,4:3):0,13:5):0;

[Trees found in bootstrap replicate #176]
tree B_176.1 = [&R] [&W 1/2] (((((((((((1:8,9:4):2,10:4):7,7:5):5,(2:5,5:6):16):5,3:8):22,8:1):3,11:4):16,6:2):12,12:0):9,4:1):0,13:3):0;
tree B_176.2 = [&R] [&W 1/2] ((((((((((1:8,9:4):2,10:4):7,7:5):5,(2:5,5:6):16):5,3:8):22,8:1):3,11:4):16,6:2):19,(4:1,12:0):2):0,13:3):0;

[Trees found in bootstrap replicate #177]
tree B_177.1 = [&R] [&W 1] ((((((((((1:6,9:1):1,10:3):9,((2:4,5:2):7,7:7):12):12,11:1):4,3:3):15,8:0):11,6:1):8,12:1):8,4:2):0,13:0):0;

[Trees found in bootstrap replicate #178]
tree B_178.1 = [&R] [&W 1] ((((((((1:7,(((2:4,7:5):10,5:4):3,10:4):10):8,9:5):10,3:2):19,(8:0,11:3):5):8,6:0):15,4:3):3,12:1):0,13:6):0;

[Trees found in bootstrap replicate #179]
tree B_179.1 = [&R] [&W 1] (((((((((1:3,10:7):4,9:6):10,((2:8,5:3):5,7:5):14):17,3:5):23,(8:0,11:2):2):12,6:0):22,4:3):3,12:0):0,13:2):0;

[Trees found in bootstrap replicate #180]
tree B_180.1 = [&R] [&W 1/2] (((((((((1:10,9:4):16,((2:2,7:4):6,(5:5,10:4):6):7):24,8:2):4,3:3):2,11:2):7,6:1):16,4:1):1,12:1):0,13:5):0;
tree B_180.2 = [&R] [&W 1/2] (((((((((1:10,9:4):16,((2:2,7:4):6,(5:5,10:4):6):7):24,8:2):4,3:3):2,11:2):7,6:1):9,12:2):8,4:0):0,13:5):0;

[Trees found in bootstrap replicate #181]
tree B_181.1 = [&R] [&W 1/7] (((((((((1:11,(((5:9,7:11):2,10:2):7,9:0):11):10,3:7):4,2:6):8,11:5):14,8:0):17,6:7):11,12:2):8,4:3):0,13:2):0;
tree B_181.2 = [&R] [&W 1/7] ((((((((1:11,(((5:9,7:11):2,10:2):7,9:0):11):11,3:6):11,(2:5,11:3):4):14,8:0):17,6:7):11,12:2):8,4:3):0,13:2):0;
tree B_181.3 = [&R] [&W 1/7] (((((((((1:11,(((5:9,7:11):2,10:2):7,9:0):11):9,3:8):10,11:3):3,2:7):14,8:0):17,6:7):11,12:2):8,4:3):0,13:2):0;
tree B_181.4 = [&R] [&W 1/7] (((((((((1:11,(((5:9,7:11):2,10:2):7,9:0):11):10,3:7):4,2:6):20,8:2):2,11:3):15,6:7):11,12:2):10,4:3):0,13:2):0;
tree B_181.5 = [&R] [&W 1/7] (((((((((1:12,(((5:9,7:11):2,10:2):7,9:0):10):15,11:1):3,2:7):14,8:4):7,3:4):17,6:6):10,12:2):9,4:3):0,13:2):0;
tree B_181.6 = [&R] [&W 1/7] ((((((((1:15,((((2:9,5:2):8,7:10):2,10:3):6,9:0):7):16,11:0):14,8:4):8,3:4):17,6:2):14,12:2):9,4:3):0,13:2):0;
tree B_181.7 = [&R] [&W 1/7] (((((((((1:13,9:0):5,(((2:9,5:2):8,7:10):2,10:3):10):16,11:1):14,8:4):7,3:4):17,6:2):14,12:2):9,4:3):0,13:2):0;

[Trees found in bootstrap replicate #182]
tree B_182.1 = [&R] [&W 1/3] ((((((((((1:11,9:3):7,(2:7,(5:3,10:6):2):12):10,7:5):12,11:1):15,8:1):7,3:6):9,6:1):12,12:4):11,4:2):0,13:5):0;
tree B_182.2 = [&R] [&W 1/3] (((((((((((1:10,9:4):2,10:5):7,(2:8,5:3):13):10,7:4):12,11:1):15,8:1):7,3:6):9,6:1):12,12:4):11,4:2):0,13:5):0;
tree B_182.3 = [&R] [&W 1/3] (((((((((((1:8,10:7):4,9:2):6,(2:9,5:2):13):9,7:4):14,11:1):15,8:1):7,3:6):9,6:1):12,12:4):11,4:2):0,13:5):0;

[Trees found in bootstrap replicate #183]
tree B_183.1 = [&R] [&W 1/8] (((((((((1:9,9:3):6,((5:3,10:4):6,7:6):5):8,2:5):15,(3:3,11:3):5):15,8:0):10,6:2):12,12:1):9,4:0):0,13:5):0;
tree B_183.2 = [&R] [&W 1/8] (((((((((1:5,(7:8,9:2):5):9,(5:1,10:6):7):8,2:2):17,(3:3,11:3):6):15,8:0):9,6:2):12,12:1):9,4:0):0,13:5):0;
tree B_183.3 = [&R] [&W 1/8] ((((((((((1:5,(7:8,9:2):5):11,5:6):2,10:4):7,2:2):17,(3:3,11:3):6):16,8:0):9,6:2):12,12:1):9,4:0):0,13:5):0;
tree B_183.4 = [&R] [&W 1/8] (((((((((1:6,((7:9,9:1):3,10:6):2):8,5:8):8,2:2):17,(3:3,11:3):6):15,8:0):9,6:2):12,12:1):9,4:0):0,13:5):0;
tree B_183.5 = [&R] [&W 1/8] ((((((((((1:7,5:10):7,(7:8,9:2):3):2,10:4):7,2:5):15,(3:3,11:3):5):15,8:0):10,6:2):12,12:1):9,4:0):0,13:5):0;
tree B_183.6 = [&R] [&W 1/8] (((((((((((1:10,9:2):4,7:4):10,(5:3,10:4):5):7,2:4):26,8:4):5,3:6):2,11:2):8,6:3):11,12:1):9,4:0):0,13:5):0;
tree B_183.7 = [&R] [&W 1/8] (((((((((((1:8,9:4):9,(5:3,10:4):6):3,7:5):8,2:5):25,8:3):5,3:6):2,11:2):8,6:3):11,12:1):9,4:0):0,13:5):0;
tree B_183.8 = [&R] [&W 1/8] ((((((((((((1:6,9:6):11,5:5):4,10:2):5,7:4):6,2:5):26,8:3):5,3:6):2,11:2):8,6:3):11,12:1):9,4:0):0,13:5):0;

[Trees found in bootstrap replicate #184]
tree B_184.1 = [&R] [&W 1/2] (((((((((((1:5,10:4):3,9:4):7,(2:5,5:4):14):6,7:7):24,8:4):6,11:0):10,3:6):14,6:3):10,12:3):7,4:0):0,13:2):0;
tree B_184.2 = [&R] [&W 1/2] ((((((((((1:8,9:4):7,(2:5,(5:3,10:4):1):14):6,7:7):24,8:4):6,11:0):10,3:6):14,6:3):10,12:3):7,4:0):0,13:2):0;

[Trees found in bootstrap replicate #185]
tree B_185.1 = [&R] [&W 1/4] ((((((((((1:9,(2:8,(5:2,10:5):3):18):9,9:1):11,7:8):11,11:0):12,8:1):9,3:4):11,6:1):14,12:0):6,4:3):0,13:3):0;
tree B_185.2 = [&R] [&W 1/4] ((((((((((1:12,9:4):8,(2:6,(5:2,10:5):5):13):9,7:8):13,11:0):13,8:0):9,3:5):10,6:1):14,12:0):6,4:3):0,13:3):0;
tree B_185.3 = [&R] [&W 1/4] (((((((((1:9,(2:8,(5:2,10:5):3):18):9,9:1):11,7:8):11,11:0):12,8:1):9,3:4):11,6:1):18,(4:2,12:0):3):0,13:3):0;
tree B_185.4 = [&R] [&W 1/4] (((((((((1:12,9:4):8,(2:6,(5:2,10:5):5):13):9,7:8):13,11:0):13,8:0):9,3:5):10,6:1):18,(4:2,12:0):3):0,13:3):0;

[Trees found in bootstrap replicate #186]
tree B_186.1 = [&R] [&W 1/18] (((((((((1:13,(2:5,(5:5,10:1):3):19):6,9:1):7,7:9):17,11:0):18,8:2):7,3:4):7,6:1):12,(4:2,12:2):1):0,13:3):0;
tree B_186.2 = [&R] [&W 1/18] (((((((((1:14,9:4):6,(2:4,(5:5,10:1):4):15):5,7:10):18,11:0):19,8:1):7,3:5):6,6:1):12,(4:2,12:2):1):0,13:3):0;
tree B_186.3 = [&R] [&W 1/18] ((((((((((1:13,(2:5,(5:5,10:1):3):19):6,9:1):7,7:9):17,11:0):18,8:2):7,3:4):7,6:1):8,12:2):6,4:1):0,13:3):0;
tree B_186.4 = [&R] [&W 1/18] ((((((((((1:13,(2:5,(5:5,10:1):3):19):6,9:1):7,7:9):17,11:0):18,8:2):7,3:4):8,6:0):13,4:1):2,12:1):0,13:3):0;
tree B_186.5 = [&R] [&W 1/18] ((((((((1:13,9:5):7,((2:2,(5:4,10:2):6):7,7:8):14):17,11:0):19,8:2):7,3:4):7,6:1):12,(4:2,12:2):1):0,13:3):0;
tree B_186.6 = [&R] [&W 1/18] ((((((((1:13,9:5):5,((2:2,7:5):8,(5:4,10:2):8):15):19,11:1):18,8:2):6,3:4):7,6:1):12,(4:2,12:2):1):0,13:3):0;
tree B_186.7 = [&R] [&W 1/18] (((((((((1:12,9:6):8,(5:5,10:1):15):5,(2:3,7:4):8):18,11:1):20,8:1):6,3:5):6,6:1):12,(4:2,12:2):1):0,13:3):0;
tree B_186.8 = [&R] [&W 1/18] ((((((((((1:12,9:6):8,(5:5,10:1):15):6,7:11):1,2:2):17,11:1):21,8:1):6,3:5):6,6:1):12,(4:2,12:2):1):0,13:3):0;
tree B_186.9 = [&R] [&W 1/18] ((((((((((1:14,9:4):6,(2:4,(5:5,10:1):4):15):5,7:10):18,11:0):19,8:1):7,3:5):7,6:0):13,4:1):2,12:1):0,13:3):0;
tree B_186.10 = [&R] [&W 1/18] ((((((((((1:14,9:4):6,(2:4,(5:5,10:1):4):15):5,7:10):18,11:0):19,8:1):7,3:5):6,6:1):8,12:2):6,4:1):0,13:3):0;
tree B_186.11 = [&R] [&W 1/18] (((((((((1:13,9:5):7,((2:2,(5:4,10:2):6):7,7:8):14):17,11:0):19,8:2):7,3:4):7,6:1):8,12:2):6,4:1):0,13:3):0;
tree B_186.12 = [&R] [&W 1/18] (((((((((1:13,9:5):7,((2:2,(5:4,10:2):6):7,7:8):14):17,11:0):19,8:2):7,3:4):8,6:0):13,4:1):2,12:1):0,13:3):0;
tree B_186.13 = [&R] [&W 1/18] (((((((((1:13,9:5):5,((2:2,7:5):8,(5:4,10:2):8):15):19,11:1):18,8:2):6,3:4):8,6:0):13,4:1):2,12:1):0,13:3):0;
tree B_186.14 = [&R] [&W 1/18] (((((((((1:13,9:5):5,((2:2,7:5):8,(5:4,10:2):8):15):19,11:1):18,8:2):6,3:4):7,6:1):8,12:2):6,4:1):0,13:3):0;
tree B_186.15 = [&R] [&W 1/18] ((((((((((1:12,9:6):8,(5:5,10:1):15):5,(2:3,7:4):8):18,11:1):20,8:1):6,3:5):7,6:0):13,4:1):2,12:1):0,13:3):0;
tree B_186.16 = [&R] [&W 1/18] ((((((((((1:12,9:6):8,(5:5,10:1):15):5,(2:3,7:4):8):18,11:1):20,8:1):6,3:5):6,6:1):8,12:2):6,4:1):0,13:3):0;
tree B_186.17 = [&R] [&W 1/18] (((((((((((1:12,9:6):8,(5:5,10:1):15):6,7:11):1,2:2):17,11:1):21,8:1):6,3:5):7,6:0):13,4:1):2,12:1):0,13:3):0;
tree B_186.18 = [&R] [&W 1/18] (((((((((((1:12,9:6):8,(5:5,10:1):15):6,7:11):1,2:2):17,11:1):21,8:1):6,3:5):6,6:1):8,12:2):6,4:1):0,13:3):0;

[Trees found in bootstrap replicate #187]
tree B_187.1 = [&R] [&W 1/2] (((((((((((1:9,9:4):3,10:3):12,(2:7,5:5):11):7,7:1):21,11:1):14,8:2):5,3:7):11,6:0):15,4:6):3,12:1):0,13:6):0;
tree B_187.2 = [&R] [&W 1/2] (((((((((((1:9,9:4):3,10:3):12,(2:7,5:5):11):7,7:1):21,11:1):14,8:2):5,3:7):10,6:1):8,12:3):9,4:5):0,13:6):0;

[Trees found in bootstrap replicate #188]
tree B_188.1 = [&R] [&W 1] ((((((((((1:11,(2:7,(5:4,10:4):2):13):8,9:2):5,7:5):16,11:0):17,8:1):4,3:2):8,6:2):17,12:1):6,4:3):0,13:3):0;

[Trees found in bootstrap replicate #189]
tree B_189.1 = [&R] [&W 1/5] ((((((((((1:6,10:6):5,9:7):7,(5:10,7:9):9):8,3:7):10,2:3):27,(8:0,11:1):2):10,6:4):14,4:1):3,12:0):0,13:6):0;
tree B_189.2 = [&R] [&W 1/5] ((((((((((1:8,(5:3,10:5):14):7,9:5):5,7:12):8,3:7):10,2:5):25,(8:0,11:1):2):10,6:4):14,4:1):3,12:0):0,13:6):0;
tree B_189.3 = [&R] [&W 1/5] (((((((((1:10,9:8):7,((5:7,7:12):2,10:5):7):9,3:7):10,2:3):27,(8:0,11:1):2):10,6:4):14,4:1):3,12:0):0,13:6):0;
tree B_189.4 = [&R] [&W 1/5] ((((((((((1:10,9:8):9,(5:7,7:12):7):2,10:3):9,3:7):8,2:3):29,(8:0,11:1):2):10,6:4):14,4:1):3,12:0):0,13:6):0;
tree B_189.5 = [&R] [&W 1/5] (((((((((((1:8,5:16):5,9:7):2,10:5):6,7:13):8,3:7):7,2:5):25,(8:0,11:1):2):10,6:4):14,4:1):3,12:0):0,13:6):0;

[Trees found in bootstrap replicate #190]
tree B_190.1 = [&R] [&W 1/3] ((((((((((1:8,7:14):6,9:1):12,(5:3,10:3):11):11,3:5):4,2:2):11,11:6):19,8:0):8,6:3):13,(4:1,12:4):3):0,13:1):0;
tree B_190.2 = [&R] [&W 1/3] (((((((((((1:8,7:14):6,9:1):12,(5:3,10:3):11):11,3:5):4,2:2):11,11:6):19,8:0):9,6:2):14,4:2):2,12:3):0,13:1):0;
tree B_190.3 = [&R] [&W 1/3] ((((((((((1:8,7:14):6,9:1):12,(5:3,10:3):11):11,3:5):4,2:2):28,(8:1,11:3):4):8,6:2):15,4:2):2,12:3):0,13:1):0;

[Trees found in bootstrap replicate #191]
tree B_191.1 = [&R] [&W 1/3] ((((((((((1:8,(5:2,10:2):16):9,9:1):6,7:6):7,3:5):3,2:8):27,(8:0,11:2):0):12,6:1):11,12:0):11,4:0):0,13:0):0;
tree B_191.2 = [&R] [&W 1/3] (((((((((((1:8,(5:2,10:2):16):9,9:1):6,7:6):9,3:3):3,2:8):7,11:0):22,8:0):12,6:1):11,12:0):11,4:0):0,13:0):0;
tree B_191.3 = [&R] [&W 1/3] (((((((((((1:8,(5:2,10:2):16):9,9:1):6,7:6):7,3:5):3,2:8):26,8:0):1,11:2):12,6:1):11,12:0):11,4:0):0,13:0):0;

[Trees found in bootstrap replicate #192]
tree B_192.1 = [&R] [&W 1/2] ((((((((1:6,9:9):10,(((2:2,7:3):11,5:9):2,10:1):7):8,3:2):26,8:0):4,11:0):12,6:3):15,(4:2,12:0):3):0,13:4):0;
tree B_192.2 = [&R] [&W 1/2] ((((((((1:6,9:9):10,(((2:2,7:3):11,5:9):2,10:1):7):8,3:2):26,(8:0,11:1):3):13,6:0):17,4:2):2,12:0):0,13:5):0;

[Trees found in bootstrap replicate #193]
tree B_193.1 = [&R] [&W 1/2] (((((((((1:11,9:6):9,((2:6,7:2):7,(5:2,10:1):12):15):6,3:4):17,8:1):2,11:1):11,6:2):20,4:3):2,12:0):0,13:1):0;
tree B_193.2 = [&R] [&W 1/2] (((((((((1:11,9:6):9,((2:6,7:2):7,(5:2,10:1):12):15):6,3:4):7,11:2):12,8:0):12,6:2):19,4:3):2,12:0):0,13:1):0;

[Trees found in bootstrap replicate #194]
tree B_194.1 = [&R] [&W 1/3] ((((((((((1:2,10:5):7,9:4):13,(2:9,5:4):15):4,7:4):29,8:5):8,3:3):2,11:2):10,6:2):19,(4:1,12:1):4):0,13:4):0;
tree B_194.2 = [&R] [&W 1/3] (((((((((1:2,10:5):7,9:4):13,(2:9,5:4):15):4,7:4):29,(8:2,11:2):3):7,3:4):12,6:1):20,(4:1,12:1):4):0,13:4):0;
tree B_194.3 = [&R] [&W 1/3] ((((((((((1:2,10:5):7,9:4):13,(2:9,5:4):15):4,7:4):22,11:1):13,8:0):9,3:5):11,6:1):18,(4:1,12:1):4):0,13:4):0;

[Trees found in bootstrap replicate #195]
tree B_195.1 = [&R] [&W 1/12] (((((((((1:7,(((2:4,7:5):15,5:4):2,10:1):12):3,9:11):11,3:2):12,11:2):21,8:0):10,6:3):11,12:2):7,4:4):0,13:6):0;
tree B_195.2 = [&R] [&W 1/12] (((((((((1:2,9:13):8,(((2:4,7:5):15,5:4):2,10:1):10):10,3:2):11,11:2):23,8:0):10,6:3):11,12:2):7,4:4):0,13:6):0;
tree B_195.3 = [&R] [&W 1/12] (((((((((1:7,(((2:4,7:5):15,5:4):2,10:1):12):3,9:11):11,3:2):12,11:2):21,8:0):12,6:1):17,4:3):3,12:1):0,13:6):0;
tree B_195.4 = [&R] [&W 1/12] ((((((((1:7,(((2:4,7:5):15,5:4):2,10:1):12):3,9:11):11,3:2):12,11:2):21,8:0):10,6:3):16,(4:3,12:2):3):0,13:6):0;
tree B_195.5 = [&R] [&W 1/12] (((((((((1:2,(2:8,9:4):9):7,((5:4,7:16):2,10:2):9):10,3:2):12,11:2):23,8:0):10,6:3):11,12:2):7,4:4):0,13:6):0;
tree B_195.6 = [&R] [&W 1/12] (((((((((1:2,9:13):8,(((2:4,7:5):15,5:4):2,10:1):10):10,3:2):11,11:2):23,8:0):12,6:1):17,4:3):3,12:1):0,13:6):0;
tree B_195.7 = [&R] [&W 1/12] ((((((((1:2,9:13):8,(((2:4,7:5):15,5:4):2,10:1):10):10,3:2):11,11:2):23,8:0):10,6:3):16,(4:3,12:2):3):0,13:6):0;
tree B_195.8 = [&R] [&W 1/12] ((((((((1:7,(((2:4,7:5):15,5:4):2,10:1):12):3,9:11):11,3:2):28,(8:2,11:1):4):10,6:0):20,4:3):3,12:1):0,13:6):0;
tree B_195.9 = [&R] [&W 1/12] (((((((((1:2,(2:8,9:4):9):7,((5:4,7:16):2,10:2):9):10,3:2):12,11:2):23,8:0):12,6:1):17,4:3):3,12:1):0,13:6):0;
tree B_195.10 = [&R] [&W 1/12] ((((((((1:2,(2:8,9:4):9):7,((5:4,7:16):2,10:2):9):10,3:2):12,11:2):23,8:0):10,6:3):16,(4:3,12:2):3):0,13:6):0;
tree B_195.11 = [&R] [&W 1/12] ((((((((1:2,9:13):8,(((2:4,7:5):15,5:4):2,10:1):10):10,3:2):29,(8:2,11:1):4):10,6:0):20,4:3):3,12:1):0,13:6):0;
tree B_195.12 = [&R] [&W 1/12] ((((((((1:2,(2:8,9:4):9):7,((5:4,7:16):2,10:2):9):10,3:2):30,(8:2,11:1):4):10,6:0):20,4:3):3,12:1):0,13:6):0;

[Trees found in bootstrap replicate #196]
tree B_196.1 = [&R] [&W 1] (((((((((1:8,10:3):5,9:3):8,((2:3,5:4):8,7:9):14):20,(8:1,11:0):10):9,3:1):14,6:0):12,4:1):4,12:2):0,13:0):0;

[Trees found in bootstrap replicate #197]
tree B_197.1 = [&R] [&W 1/16] ((((((((((1:13,(2:8,5:3):9):11,9:5):1,10:5):11,7:4):15,11:1):17,8:3):6,3:7):11,6:0):22,(4:0,12:3):1):0,13:3):0;
tree B_197.2 = [&R] [&W 1/16] ((((((((((1:14,(2:8,5:3):8):7,10:5):6,9:4):10,7:4):16,11:1):17,8:3):6,3:7):11,6:0):22,(4:0,12:3):1):0,13:3):0;
tree B_197.3 = [&R] [&W 1/16] (((((((((((1:13,(2:8,5:3):9):11,9:5):1,10:5):11,7:4):15,11:1):17,8:3):6,3:7):11,6:0):23,4:0):1,12:2):0,13:3):0;
tree B_197.4 = [&R] [&W 1/16] ((((((((((1:13,(2:8,5:3):9):11,9:5):1,10:5):9,7:6):28,8:4):5,3:6):3,11:3):10,6:1):22,(4:0,12:3):1):0,13:3):0;
tree B_197.5 = [&R] [&W 1/16] (((((((((1:13,(2:8,5:3):9):11,9:5):1,10:5):9,7:6):28,8:4):5,3:6):13,(6:1,11:3):0):22,(4:0,12:3):1):0,13:3):0;
tree B_197.6 = [&R] [&W 1/16] ((((((((((1:13,(2:8,5:3):9):11,9:5):1,10:5):9,7:6):28,8:4):4,3:7):13,6:0):1,11:3):22,(4:0,12:3):1):0,13:3):0;
tree B_197.7 = [&R] [&W 1/16] ((((((((((1:14,(2:8,5:3):8):7,10:5):6,9:4):8,7:6):29,8:4):5,3:6):3,11:3):10,6:1):22,(4:0,12:3):1):0,13:3):0;
tree B_197.8 = [&R] [&W 1/16] (((((((((1:14,(2:8,5:3):8):7,10:5):6,9:4):8,7:6):29,8:4):5,3:6):13,(6:1,11:3):0):22,(4:0,12:3):1):0,13:3):0;
tree B_197.9 = [&R] [&W 1/16] ((((((((((1:14,(2:8,5:3):8):7,10:5):6,9:4):8,7:6):29,8:4):4,3:7):13,6:0):1,11:3):22,(4:0,12:3):1):0,13:3):0;
tree B_197.10 = [&R] [&W 1/16] (((((((((((1:14,(2:8,5:3):8):7,10:5):6,9:4):10,7:4):16,11:1):17,8:3):6,3:7):11,6:0):23,4:0):1,12:2):0,13:3):0;
tree B_197.11 = [&R] [&W 1/16] (((((((((((1:13,(2:8,5:3):9):11,9:5):1,10:5):9,7:6):28,8:4):5,3:6):3,11:3):10,6:1):23,4:0):1,12:2):0,13:3):0;
tree B_197.12 = [&R] [&W 1/16] ((((((((((1:13,(2:8,5:3):9):11,9:5):1,10:5):9,7:6):28,8:4):5,3:6):13,(6:1,11:3):0):23,4:0):1,12:2):0,13:3):0;
tree B_197.13 = [&R] [&W 1/16] (((((((((((1:13,(2:8,5:3):9):11,9:5):1,10:5):9,7:6):28,8:4):4,3:7):13,6:0):1,11:3):23,4:0):1,12:2):0,13:3):0;
tree B_197.14 = [&R] [&W 1/16] (((((((((((1:14,(2:8,5:3):8):7,10:5):6,9:4):8,7:6):29,8:4):4,3:7):13,6:0):1,11:3):23,4:0):1,12:2):0,13:3):0;
tree B_197.15 = [&R] [&W 1/16] ((((((((((1:14,(2:8,5:3):8):7,10:5):6,9:4):8,7:6):29,8:4):5,3:6):13,(6:1,11:3):0):23,4:0):1,12:2):0,13:3):0;
tree B_197.16 = [&R] [&W 1/16] (((((((((((1:14,(2:8,5:3):8):7,10:5):6,9:4):8,7:6):29,8:4):5,3:6):3,11:3):10,6:1):23,4:0):1,12:2):0,13:3):0;

[Trees found in bootstrap replicate #198]
tree B_198.1 = [&R] [&W 1] (((((((1:9,9:6):14,((2:4,7:3):7,(5:4,10:4):10):13):14,(3:1,11:3):4):15,8:1):12,6:1):21,(4:1,12:0):2):0,13:0):0;

[Trees found in bootstrap replicate #199]
tree B_199.1 = [&R] [&W 1/4] (((((((((((1:5,9:6):15,(5:0,10:2):10):10,7:11):10,11:0):4,2:4):12,8:1):5,3:4):15,6:0):11,12:2):5,4:4):0,13:1):0;
tree B_199.2 = [&R] [&W 1/4] ((((((((((1:5,9:6):15,(5:0,10:2):10):10,7:11):10,11:0):4,2:4):12,8:1):5,3:4):15,6:0):14,(4:1,12:2):5):0,13:1):0;
tree B_199.3 = [&R] [&W 1/4] (((((((((1:5,9:6):16,(5:0,10:2):9):14,(3:4,(7:2,11:3):5):11):3,2:3):14,8:0):17,6:1):11,12:2):4,4:4):0,13:1):0;
tree B_199.4 = [&R] [&W 1/4] ((((((((1:5,9:6):16,(5:0,10:2):9):14,(3:4,(7:2,11:3):5):11):3,2:3):14,8:0):17,6:1):13,(4:1,12:2):5):0,13:1):0;

[Trees found in bootstrap replicate #200]
tree B_200.1 = [&R] [&W 1/2] (((((((((((1:7,10:0):11,5:14):7,9:2):9,3:4):5,7:7):5,2:4):6,11:1):20,8:0):11,6:3):15,(4:1,12:2):4):0,13:2):0;
tree B_200.2 = [&R] [&W 1/2] (((((((((((1:6,10:1):7,9:6):11,5:10):10,3:4):4,7:8):4,2:2):6,11:1):22,8:0):11,6:3):15,(4:1,12:2):4):0,13:2):0;

[Trees found in bootstrap replicate #201]
tree B_201.1 = [&R] [&W 1] (((((((1:6,9:11):7,((2:5,7:9):5,(5:4,10:2):5):16):15,(3:1,11:3):3):20,8:0):13,6:1):14,(4:2,12:3):4):0,13:4):0;

[Trees found in bootstrap replicate #202]
tree B_202.1 = [&R] [&W 1/8] (((((((((1:7,9:6):10,(((2:4,5:5):4,7:14):2,10:7):10):12,11:1):13,8:4):9,3:3):17,6:0):10,4:1):2,12:1):0,13:4):0;
tree B_202.2 = [&R] [&W 1/8] (((((((((1:6,9:7):11,((2:4,(5:3,10:8):2):7,7:11):11):11,11:0):13,8:4):10,3:3):17,6:0):10,4:1):2,12:1):0,13:4):0;
tree B_202.3 = [&R] [&W 1/8] ((((((((1:7,9:6):10,(((2:4,5:5):4,7:14):2,10:7):10):21,(8:1,11:1):7):10,3:2):17,6:0):10,4:1):2,12:1):0,13:4):0;
tree B_202.4 = [&R] [&W 1/8] ((((((((((1:7,9:6):9,((2:6,5:3):2,10:6):11):8,7:12):13,11:0):14,8:1):10,3:6):14,6:0):10,4:1):2,12:1):0,13:4):0;
tree B_202.5 = [&R] [&W 1/8] ((((((((((1:6,9:7):9,(2:5,(5:4,10:7):1):10):9,7:12):13,11:0):14,8:1):10,3:6):14,6:0):10,4:1):2,12:1):0,13:4):0;
tree B_202.6 = [&R] [&W 1/8] (((((((((1:6,9:7):9,(2:5,(5:4,10:7):1):10):9,7:12):23,(8:1,11:1):3):11,3:5):14,6:0):10,4:1):2,12:1):0,13:4):0;
tree B_202.7 = [&R] [&W 1/8] ((((((((1:6,9:7):11,((2:4,(5:3,10:8):2):7,7:11):11):20,(8:1,11:1):6):11,3:2):17,6:0):10,4:1):2,12:1):0,13:4):0;
tree B_202.8 = [&R] [&W 1/8] (((((((((1:7,9:6):9,((2:6,5:3):2,10:6):11):8,7:12):23,(8:1,11:1):3):11,3:5):14,6:0):10,4:1):2,12:1):0,13:4):0;

[Trees found in bootstrap replicate #203]
tree B_203.1 = [&R] [&W 1/2] ((((((((1:9,9:3):10,(2:8,(5:3,10:4):3):12):5,7:8):24,(8:1,11:0):3):6,3:5):12,6:0):24,(4:0,12:2):2):0,13:5):0;
tree B_203.2 = [&R] [&W 1/2] (((((((((1:9,9:3):10,(2:8,(5:3,10:4):3):12):5,7:8):24,(8:1,11:0):3):6,3:5):12,6:0):26,4:0):2,12:0):0,13:5):0;

[Trees found in bootstrap replicate #204]
tree B_204.1 = [&R] [&W 1/44] (((((((((((1:15,9:2):7,7:2):11,2:5):6,(5:3,10:5):11):12,11:3):27,8:2):3,3:4):9,6:0):18,4:3):3,12:0):0,13:8):0;
tree B_204.2 = [&R] [&W 1/44] ((((((((((1:13,9:4):7,7:2):6,(2:6,(5:2,10:6):4):17):12,11:0):30,8:2):3,3:2):11,6:0):18,4:3):3,12:0):0,13:8):0;
tree B_204.3 = [&R] [&W 1/44] (((((((((((1:13,9:4):6,7:3):12,(5:2,10:6):12):4,2:5):10,11:3):29,8:2):3,3:4):9,6:0):18,4:3):3,12:0):0,13:8):0;
tree B_204.4 = [&R] [&W 1/44] ((((((((((1:9,9:8):8,(2:7,(5:2,10:6):3):16):3,7:5):12,11:0):30,8:2):3,3:2):11,6:0):18,4:3):3,12:0):0,13:8):0;
tree B_204.5 = [&R] [&W 1/44] (((((((((1:10,9:7):9,((2:6,(5:1,10:7):4):8,7:3):12):12,11:0):29,8:3):3,3:1):12,6:0):18,4:3):3,12:0):0,13:8):0;
tree B_204.6 = [&R] [&W 1/44] (((((((((((1:15,9:2):7,7:2):11,2:5):6,(5:3,10:5):11):14,3:5):5,11:4):22,8:0):10,6:0):18,4:3):3,12:0):0,13:8):0;
tree B_204.7 = [&R] [&W 1/44] (((((((((((1:15,9:2):7,7:2):11,2:5):6,(5:3,10:5):11):12,11:3):27,8:2):3,3:4):8,6:1):12,12:2):8,4:2):0,13:8):0;
tree B_204.8 = [&R] [&W 1/44] ((((((((((1:9,9:8):8,((2:8,5:3):2,10:5):16):3,7:5):12,11:0):30,8:2):3,3:2):11,6:0):18,4:3):3,12:0):0,13:8):0;
tree B_204.9 = [&R] [&W 1/44] (((((((((((1:9,9:8):2,10:5):9,7:4):2,(2:6,5:5):16):12,11:0):31,8:2):3,3:2):11,6:0):18,4:3):3,12:0):0,13:8):0;
tree B_204.10 = [&R] [&W 1/44] (((((((((((1:6,10:7):7,9:4):8,7:1):5,(2:7,5:4):17):13,11:0):30,8:2):3,3:2):11,6:0):18,4:3):3,12:0):0,13:8):0;
tree B_204.11 = [&R] [&W 1/44] ((((((((((1:13,9:4):7,7:2):9,(2:6,(5:2,10:6):4):14):14,3:3):5,11:4):22,8:0):12,6:0):18,4:3):3,12:0):0,13:8):0;
tree B_204.12 = [&R] [&W 1/44] ((((((((((1:13,9:4):7,7:2):6,(2:6,(5:2,10:6):4):17):12,11:0):30,8:2):3,3:2):10,6:1):12,12:2):8,4:2):0,13:8):0;
tree B_204.13 = [&R] [&W 1/44] ((((((((((((1:6,10:7):7,9:4):7,7:2):13,5:12):4,2:4):11,11:3):29,8:2):3,3:4):9,6:0):18,4:3):3,12:0):0,13:8):0;
tree B_204.14 = [&R] [&W 1/44] (((((((((((1:13,9:4):6,7:3):12,(5:2,10:6):12):4,2:5):10,11:3):29,8:2):3,3:4):8,6:1):12,12:2):8,4:2):0,13:8):0;
tree B_204.15 = [&R] [&W 1/44] (((((((((((1:9,9:8):2,10:5):8,(2:8,5:3):16):4,7:3):12,11:0):31,8:2):3,3:2):11,6:0):18,4:3):3,12:0):0,13:8):0;
tree B_204.16 = [&R] [&W 1/44] (((((((((((1:6,10:7):4,9:7):8,(2:8,5:3):17):2,7:4):13,11:0):30,8:2):3,3:2):11,6:0):18,4:3):3,12:0):0,13:8):0;
tree B_204.17 = [&R] [&W 1/44] ((((((((((1:9,9:8):8,(2:7,(5:2,10:6):3):16):3,7:5):12,11:0):30,8:2):3,3:2):10,6:1):12,12:2):8,4:2):0,13:8):0;
tree B_204.18 = [&R] [&W 1/44] (((((((((1:10,9:7):9,((2:6,(5:1,10:7):4):8,7:3):12):11,11:1):10,3:3):23,8:0):12,6:0):18,4:3):3,12:0):0,13:8):0;
tree B_204.19 = [&R] [&W 1/44] (((((((((1:10,9:7):8,(((2:6,5:5):7,7:4):2,10:6):11):13,11:0):29,8:3):3,3:1):12,6:0):18,4:3):3,12:0):0,13:8):0;
tree B_204.20 = [&R] [&W 1/44] ((((((((((1:9,9:8):2,10:5):9,((2:6,5:5):7,7:4):11):12,11:0):30,8:3):3,3:1):12,6:0):18,4:3):3,12:0):0,13:8):0;
tree B_204.21 = [&R] [&W 1/44] ((((((((((1:6,10:7):4,9:7):8,((2:7,5:4):8,7:3):12):13,11:0):29,8:3):3,3:1):12,6:0):18,4:3):3,12:0):0,13:8):0;
tree B_204.22 = [&R] [&W 1/44] (((((((((1:10,9:7):9,((2:6,(5:1,10:7):4):8,7:3):12):12,11:0):29,8:3):3,3:1):11,6:1):12,12:2):8,4:2):0,13:8):0;
tree B_204.23 = [&R] [&W 1/44] (((((((((((1:15,9:2):7,7:2):11,2:5):6,(5:3,10:5):11):14,3:5):5,11:4):22,8:0):9,6:1):12,12:2):8,4:2):0,13:8):0;
tree B_204.24 = [&R] [&W 1/44] ((((((((((1:9,9:8):8,((2:8,5:3):2,10:5):16):3,7:5):12,11:0):30,8:2):3,3:2):10,6:1):12,12:2):8,4:2):0,13:8):0;
tree B_204.25 = [&R] [&W 1/44] (((((((((((1:9,9:8):2,10:5):9,7:4):5,(2:6,5:5):13):14,3:3):5,11:4):23,8:0):12,6:0):18,4:3):3,12:0):0,13:8):0;
tree B_204.26 = [&R] [&W 1/44] (((((((((((1:9,9:8):2,10:5):9,7:4):2,(2:6,5:5):16):12,11:0):31,8:2):3,3:2):10,6:1):12,12:2):8,4:2):0,13:8):0;
tree B_204.27 = [&R] [&W 1/44] (((((((((((1:6,10:7):7,9:4):8,7:1):8,(2:7,5:4):14):14,3:3):6,11:4):22,8:0):12,6:0):18,4:3):3,12:0):0,13:8):0;
tree B_204.28 = [&R] [&W 1/44] (((((((((((1:6,10:7):7,9:4):8,7:1):5,(2:7,5:4):17):13,11:0):30,8:2):3,3:2):10,6:1):12,12:2):8,4:2):0,13:8):0;
tree B_204.29 = [&R] [&W 1/44] ((((((((((1:13,9:4):7,7:2):9,(2:6,(5:2,10:6):4):14):14,3:3):5,11:4):22,8:0):11,6:1):12,12:2):8,4:2):0,13:8):0;
tree B_204.30 = [&R] [&W 1/44] ((((((((((((1:6,10:7):7,9:4):7,7:2):13,5:12):4,2:4):11,11:3):29,8:2):3,3:4):8,6:1):12,12:2):8,4:2):0,13:8):0;
tree B_204.31 = [&R] [&W 1/44] (((((((((((1:9,9:8):2,10:5):8,(2:8,5:3):16):4,7:3):12,11:0):31,8:2):3,3:2):10,6:1):12,12:2):8,4:2):0,13:8):0;
tree B_204.32 = [&R] [&W 1/44] (((((((((((1:6,10:7):4,9:7):8,(2:8,5:3):17):2,7:4):13,11:0):30,8:2):3,3:2):10,6:1):12,12:2):8,4:2):0,13:8):0;
tree B_204.33 = [&R] [&W 1/44] (((((((((1:10,9:7):9,((2:6,(5:1,10:7):4):8,7:3):12):11,11:1):10,3:3):23,8:0):11,6:1):12,12:2):8,4:2):0,13:8):0;
tree B_204.34 = [&R] [&W 1/44] (((((((((1:10,9:7):8,(((2:6,5:5):7,7:4):2,10:6):11):12,11:1):10,3:3):23,8:0):12,6:0):18,4:3):3,12:0):0,13:8):0;
tree B_204.35 = [&R] [&W 1/44] ((((((((((1:9,9:8):2,10:5):9,((2:6,5:5):7,7:4):11):11,11:1):10,3:3):24,8:0):12,6:0):18,4:3):3,12:0):0,13:8):0;
tree B_204.36 = [&R] [&W 1/44] ((((((((((1:6,10:7):4,9:7):8,((2:7,5:4):8,7:3):12):12,11:1):10,3:3):23,8:0):12,6:0):18,4:3):3,12:0):0,13:8):0;
tree B_204.37 = [&R] [&W 1/44] (((((((((1:10,9:7):8,(((2:6,5:5):7,7:4):2,10:6):11):13,11:0):29,8:3):3,3:1):11,6:1):12,12:2):8,4:2):0,13:8):0;
tree B_204.38 = [&R] [&W 1/44] ((((((((((1:9,9:8):2,10:5):9,((2:6,5:5):7,7:4):11):12,11:0):30,8:3):3,3:1):11,6:1):12,12:2):8,4:2):0,13:8):0;
tree B_204.39 = [&R] [&W 1/44] ((((((((((1:6,10:7):4,9:7):8,((2:7,5:4):8,7:3):12):13,11:0):29,8:3):3,3:1):11,6:1):12,12:2):8,4:2):0,13:8):0;
tree B_204.40 = [&R] [&W 1/44] (((((((((((1:9,9:8):2,10:5):9,7:4):5,(2:6,5:5):13):14,3:3):5,11:4):23,8:0):11,6:1):12,12:2):8,4:2):0,13:8):0;
tree B_204.41 = [&R] [&W 1/44] (((((((((((1:6,10:7):7,9:4):8,7:1):8,(2:7,5:4):14):14,3:3):6,11:4):22,8:0):11,6:1):12,12:2):8,4:2):0,13:8):0;
tree B_204.42 = [&R] [&W 1/44] (((((((((1:10,9:7):8,(((2:6,5:5):7,7:4):2,10:6):11):12,11:1):10,3:3):23,8:0):11,6:1):12,12:2):8,4:2):0,13:8):0;
tree B_204.43 = [&R] [&W 1/44] ((((((((((1:9,9:8):2,10:5):9,((2:6,5:5):7,7:4):11):11,11:1):10,3:3):24,8:0):11,6:1):12,12:2):8,4:2):0,13:8):0;
tree B_204.44 = [&R] [&W 1/44] ((((((((((1:6,10:7):4,9:7):8,((2:7,5:4):8,7:3):12):12,11:1):10,3:3):23,8:0):11,6:1):12,12:2):8,4:2):0,13:8):0;

[Trees found in bootstrap replicate #205]
tree B_205.1 = [&R] [&W 1/10] (((((((((((1:11,9:8):5,7:4):5,3:5):9,(5:3,10:4):11):3,2:5):12,11:3):21,8:0):9,6:1):23,4:1):2,12:1):0,13:1):0;
tree B_205.2 = [&R] [&W 1/10] ((((((((((1:11,9:8):5,7:4):5,3:5):9,(5:3,10:4):11):3,2:5):31,(8:1,11:2):2):8,6:1):24,4:1):2,12:1):0,13:1):0;
tree B_205.3 = [&R] [&W 1/10] (((((((((((1:11,9:8):5,7:4):9,(5:3,10:4):13):6,3:2):5,2:5):10,11:3):21,8:0):9,6:1):23,4:1):2,12:1):0,13:1):0;
tree B_205.4 = [&R] [&W 1/10] ((((((((((1:11,9:8):5,7:4):5,3:5):9,(5:3,10:4):11):3,2:5):12,11:3):21,8:0):8,6:2):22,(4:1,12:2):2):0,13:1):0;
tree B_205.5 = [&R] [&W 1/10] ((((((((((((1:7,10:5):5,9:7):6,7:4):4,3:5):10,5:12):3,2:4):13,11:3):21,8:0):9,6:1):23,4:1):2,12:1):0,13:1):0;
tree B_205.6 = [&R] [&W 1/10] ((((((((((1:11,9:8):5,7:4):9,(5:3,10:4):13):6,3:2):5,2:5):29,(8:1,11:2):2):8,6:1):24,4:1):2,12:1):0,13:1):0;
tree B_205.7 = [&R] [&W 1/10] ((((((((((((1:7,10:5):5,9:7):6,7:4):8,5:15):6,3:2):5,2:5):10,11:3):21,8:0):9,6:1):23,4:1):2,12:1):0,13:1):0;
tree B_205.8 = [&R] [&W 1/10] ((((((((((1:11,9:8):5,7:4):9,(5:3,10:4):13):6,3:2):5,2:5):10,11:3):21,8:0):8,6:2):22,(4:1,12:2):2):0,13:1):0;
tree B_205.9 = [&R] [&W 1/10] (((((((((((1:7,10:5):5,9:7):6,7:4):4,3:5):10,5:12):3,2:4):13,11:3):21,8:0):8,6:2):22,(4:1,12:2):2):0,13:1):0;
tree B_205.10 = [&R] [&W 1/10] (((((((((((1:7,10:5):5,9:7):6,7:4):8,5:15):6,3:2):5,2:5):10,11:3):21,8:0):8,6:2):22,(4:1,12:2):2):0,13:1):0;

[Trees found in bootstrap replicate #206]
tree B_206.1 = [&R] [&W 1/8] ((((((((((1:7,10:7):6,9:7):18,(2:6,5:3):10):8,7:6):16,11:3):17,8:1):8,6:5):6,3:11):18,(4:3,12:4):4):0,13:0):0;
tree B_206.2 = [&R] [&W 1/8] ((((((((1:12,9:8):16,(((2:2,7:9):9,5:6):3,10:5):10):6,3:9):23,8:3):10,6:0):22,4:4):3,(11:7,12:3):4):0,13:0):0;
tree B_206.3 = [&R] [&W 1/8] ((((((((((1:7,10:7):7,9:6):10,7:9):16,(2:5,5:4):7):26,8:5):9,3:5):4,11:6):8,6:6):16,(4:3,12:4):4):0,13:0):0;
tree B_206.4 = [&R] [&W 1/8] ((((((((((1:7,10:7):6,9:7):18,(2:6,5:3):10):5,7:9):28,8:3):9,3:7):4,11:6):6,6:6):16,(4:3,12:4):4):0,13:0):0;
tree B_206.5 = [&R] [&W 1/8] (((((((((((1:7,10:7):6,9:7):21,5:10):4,7:10):6,2:2):26,8:3):9,3:7):3,11:6):7,6:6):16,(4:3,12:4):4):0,13:0):0;
tree B_206.6 = [&R] [&W 1/8] (((((((((((1:7,10:7):7,9:6):9,7:10):19,5:7):4,2:2):27,8:4):9,3:6):3,11:6):8,6:6):16,(4:3,12:4):4):0,13:0):0;
tree B_206.7 = [&R] [&W 1/8] ((((((((1:12,9:8):16,(((2:2,7:9):9,5:6):3,10:5):10):6,3:9):23,8:3):9,6:1):6,11:6):20,(4:3,12:4):4):0,13:0):0;
tree B_206.8 = [&R] [&W 1/8] ((((((((1:12,9:8):17,(((2:2,7:9):9,5:6):3,10:5):9):9,3:6):26,6:3):4,8:3):4,11:6):22,(4:3,12:4):4):0,13:0):0;

[Trees found in bootstrap replicate #207]
tree B_207.1 = [&R] [&W 1/6] (((((((((((1:5,10:2):6,5:10):6,9:1):8,7:5):1,2:6):23,(8:0,11:2):4):9,3:0):12,6:0):15,4:2):3,12:1):0,13:4):0;
tree B_207.2 = [&R] [&W 1/6] ((((((((((1:5,10:2):6,5:10):6,9:1):9,(2:5,7:1):5):23,(8:0,11:2):4):9,3:0):12,6:0):15,4:2):3,12:1):0,13:4):0;
tree B_207.3 = [&R] [&W 1/6] (((((((((((1:5,10:2):6,5:10):6,9:1):3,2:6):7,7:4):23,(8:0,11:2):3):10,3:0):12,6:0):15,4:2):3,12:1):0,13:4):0;
tree B_207.4 = [&R] [&W 1/6] ((((((((((1:9,(5:4,10:2):8):6,9:1):8,7:5):1,2:6):23,(8:0,11:2):4):9,3:0):12,6:0):15,4:2):3,12:1):0,13:4):0;
tree B_207.5 = [&R] [&W 1/6] (((((((((1:9,(5:4,10:2):8):6,9:1):9,(2:5,7:1):5):23,(8:0,11:2):4):9,3:0):12,6:0):15,4:2):3,12:1):0,13:4):0;
tree B_207.6 = [&R] [&W 1/6] ((((((((((1:9,(5:4,10:2):8):6,9:1):3,2:6):7,7:4):23,(8:0,11:2):3):10,3:0):12,6:0):15,4:2):3,12:1):0,13:4):0;

[Trees found in bootstrap replicate #208]
tree B_208.1 = [&R] [&W 1/4] ((((((((((1:7,(7:12,9:0):9):11,(5:1,10:7):16):9,3:3):10,11:7):3,2:6):22,8:0):15,6:2):15,4:0):3,12:0):0,13:4):0;
tree B_208.2 = [&R] [&W 1/4] ((((((((((1:7,(7:12,9:0):9):11,(5:1,10:7):16):7,3:5):11,2:6):18,8:4):4,11:5):11,6:2):19,4:0):3,12:0):0,13:4):0;
tree B_208.3 = [&R] [&W 1/4] ((((((((((1:7,(7:12,9:0):9):11,(5:1,10:7):16):9,3:3):11,2:6):2,11:7):22,8:0):15,6:2):15,4:0):3,12:0):0,13:4):0;
tree B_208.4 = [&R] [&W 1/4] (((((((((1:7,(7:12,9:0):9):11,(5:1,10:7):16):9,3:3):13,(2:0,11:3):10):22,8:0):15,6:2):15,4:0):3,12:0):0,13:4):0;

[Trees found in bootstrap replicate #209]
tree B_209.1 = [&R] [&W 1/3] ((((((((((((1:4,10:6):7,5:14):12,9:0):5,7:9):8,2:6):23,8:5):5,11:1):5,3:2):14,6:4):21,4:2):2,12:0):0,13:2):0;
tree B_209.2 = [&R] [&W 1/3] (((((((((((1:4,10:6):7,5:14):12,9:0):6,7:8):8,2:6):12,(3:2,11:1):8):18,8:0):13,6:0):26,4:2):2,12:0):0,13:2):0;
tree B_209.3 = [&R] [&W 1/3] ((((((((((1:13,9:4):10,(2:7,(5:5,10:5):5):9):5,7:8):24,8:4):5,11:0):6,3:4):12,6:4):21,4:2):2,12:0):0,13:2):0;

[Trees found in bootstrap replicate #210]
tree B_210.1 = [&R] [&W 1] ((((((((((1:5,9:4):8,(2:9,(5:2,10:5):2):11):9,7:5):12,11:1):16,8:1):5,3:4):10,6:0):15,12:1):8,4:1):0,13:0):0;

[Trees found in bootstrap replicate #211]
tree B_211.1 = [&R] [&W 1/4] ((((((((((((1:10,5:12):8,9:1):2,10:4):8,7:6):8,3:2):3,2:4):26,6:2):1,8:4):3,11:2):11,12:1):14,4:1):0,13:2):0;
tree B_211.2 = [&R] [&W 1/4] ((((((((((((1:10,5:12):8,9:1):2,10:4):6,7:8):6,3:4):3,2:4):23,8:0):1,11:5):9,6:1):10,12:3):12,4:1):0,13:2):0;
tree B_211.3 = [&R] [&W 1/4] (((((((((((1:10,5:12):8,9:1):2,10:4):6,7:8):6,3:4):3,2:4):23,(8:0,11:3):3):9,6:0):10,12:4):12,4:0):0,13:3):0;
tree B_211.4 = [&R] [&W 1/4] ((((((((((((1:10,5:12):8,9:1):2,10:4):6,7:8):7,3:3):3,2:4):5,11:4):20,8:0):9,6:1):10,12:3):12,4:1):0,13:2):0;

[Trees found in bootstrap replicate #212]
tree B_212.1 = [&R] [&W 1/5] ((((((((1:10,9:3):8,(2:6,(5:1,10:3):1):11):9,7:6):17,(8:0,11:1):5):4,3:5):11,6:0):20,(4:2,12:2):3):0,13:9):0;
tree B_212.2 = [&R] [&W 1/5] (((((((((1:10,9:3):8,(2:6,(5:1,10:3):1):11):9,7:6):19,8:3):1,11:0):5,3:4):11,6:2):19,(4:3,12:1):3):0,13:8):0;
tree B_212.3 = [&R] [&W 1/5] (((((((((1:10,9:3):8,(2:6,(5:1,10:3):1):11):9,7:6):17,(8:0,11:1):5):4,3:5):11,6:0):22,4:3):2,12:0):0,13:9):0;
tree B_212.4 = [&R] [&W 1/5] (((((((((1:10,9:3):8,(2:6,(5:1,10:3):1):11):9,7:6):17,(8:0,11:1):5):4,3:5):11,6:0):16,12:2):8,4:1):0,13:9):0;
tree B_212.5 = [&R] [&W 1/5] ((((((((((1:10,9:3):8,(2:6,(5:1,10:3):1):11):9,7:6):19,8:3):1,11:0):5,3:4):11,6:2):16,12:1):7,4:2):0,13:8):0;

[Trees found in bootstrap replicate #213]
tree B_213.1 = [&R] [&W 1/25] ((((((((((1:11,5:14):7,(7:9,9:2):4):3,10:4):9,3:4):4,2:6):23,8:0):15,(6:1,11:2):0):10,12:2):5,4:1):0,13:3):0;
tree B_213.2 = [&R] [&W 1/25] (((((((((((1:11,5:14):7,(7:9,9:2):4):3,10:4):9,3:4):4,2:6):23,8:0):2,11:2):13,6:1):10,12:2):5,4:1):0,13:3):0;
tree B_213.3 = [&R] [&W 1/25] (((((((((((1:11,5:14):7,(7:9,9:2):4):3,10:4):9,3:4):4,2:6):23,8:0):15,6:1):2,11:0):10,12:0):7,4:1):0,13:3):0;
tree B_213.4 = [&R] [&W 1/25] (((((((((((1:12,5:13):9,9:3):2,7:8):4,10:5):7,3:4):4,2:6):23,8:0):15,(6:1,11:2):0):10,12:2):5,4:1):0,13:3):0;
tree B_213.5 = [&R] [&W 1/25] ((((((((((1:11,5:14):7,(7:9,9:2):4):3,10:4):9,3:4):4,2:6):25,(8:0,11:0):2):13,6:1):10,12:2):5,4:1):0,13:3):0;
tree B_213.6 = [&R] [&W 1/25] (((((((((((1:11,5:14):7,(7:9,9:2):4):3,10:4):9,3:4):4,2:6):9,11:2):16,8:0):13,6:1):10,12:2):5,4:1):0,13:3):0;
tree B_213.7 = [&R] [&W 1/25] ((((((((((1:12,5:13):8,9:4):5,(7:3,10:5):6):7,3:4):4,2:6):23,8:0):15,(6:1,11:2):0):10,12:2):5,4:1):0,13:3):0;
tree B_213.8 = [&R] [&W 1/25] (((((((((((1:12,5:13):7,9:5):3,10:4):3,7:9):7,3:4):4,2:6):23,8:0):15,(6:1,11:2):0):10,12:2):5,4:1):0,13:3):0;
tree B_213.9 = [&R] [&W 1/25] ((((((((((((1:12,5:13):9,9:3):2,7:8):4,10:5):7,3:4):4,2:6):23,8:0):2,11:2):13,6:1):10,12:2):5,4:1):0,13:3):0;
tree B_213.10 = [&R] [&W 1/25] (((((((((((1:12,5:13):8,9:4):5,(7:3,10:5):6):7,3:4):4,2:6):23,8:0):2,11:2):13,6:1):10,12:2):5,4:1):0,13:3):0;
tree B_213.11 = [&R] [&W 1/25] ((((((((((((1:12,5:13):7,9:5):3,10:4):3,7:9):7,3:4):4,2:6):23,8:0):2,11:2):13,6:1):10,12:2):5,4:1):0,13:3):0;
tree B_213.12 = [&R] [&W 1/25] ((((((((((((1:12,5:13):9,9:3):2,7:8):4,10:5):7,3:4):4,2:6):23,8:0):15,6:1):2,11:0):10,12:0):7,4:1):0,13:3):0;
tree B_213.13 = [&R] [&W 1/25] (((((((((((1:12,5:13):8,9:4):5,(7:3,10:5):6):7,3:4):4,2:6):23,8:0):15,6:1):2,11:0):10,12:0):7,4:1):0,13:3):0;
tree B_213.14 = [&R] [&W 1/25] ((((((((((((1:12,5:13):7,9:5):3,10:4):3,7:9):7,3:4):4,2:6):23,8:0):15,6:1):2,11:0):10,12:0):7,4:1):0,13:3):0;
tree B_213.15 = [&R] [&W 1/25] (((((((((((1:12,5:13):9,9:3):2,7:8):4,10:5):7,3:4):4,2:6):25,(8:0,11:0):2):13,6:1):10,12:2):5,4:1):0,13:3):0;
tree B_213.16 = [&R] [&W 1/25] ((((((((((((1:12,5:13):9,9:3):2,7:8):4,10:5):7,3:4):4,2:6):9,11:2):16,8:0):13,6:1):10,12:2):5,4:1):0,13:3):0;
tree B_213.17 = [&R] [&W 1/25] ((((((((((1:12,5:13):8,9:4):5,(7:3,10:5):6):7,3:4):4,2:6):25,(8:0,11:0):2):13,6:1):10,12:2):5,4:1):0,13:3):0;
tree B_213.18 = [&R] [&W 1/25] (((((((((((1:12,5:13):7,9:5):3,10:4):3,7:9):7,3:4):4,2:6):25,(8:0,11:0):2):13,6:1):10,12:2):5,4:1):0,13:3):0;
tree B_213.19 = [&R] [&W 1/25] (((((((((((1:12,5:13):8,9:4):5,(7:3,10:5):6):7,3:4):4,2:6):9,11:2):16,8:0):13,6:1):10,12:2):5,4:1):0,13:3):0;
tree B_213.20 = [&R] [&W 1/25] ((((((((((((1:12,5:13):7,9:5):3,10:4):3,7:9):7,3:4):4,2:6):9,11:2):16,8:0):13,6:1):10,12:2):5,4:1):0,13:3):0;
tree B_213.21 = [&R] [&W 1/25] (((((((((1:13,((5:3,10:5):9,(7:9,9:2):7):5):9,3:4):7,2:7):20,8:0):15,6:3):2,11:0):8,12:0):7,4:1):0,13:3):0;
tree B_213.22 = [&R] [&W 1/25] (((((((((1:13,((5:3,10:5):9,(7:9,9:2):7):5):9,3:4):7,2:7):20,8:0):2,11:2):13,6:3):8,12:2):5,4:1):0,13:3):0;
tree B_213.23 = [&R] [&W 1/25] ((((((((1:13,((5:3,10:5):9,(7:9,9:2):7):5):9,3:4):7,2:7):20,8:0):15,(6:1,11:2):2):8,12:2):5,4:1):0,13:3):0;
tree B_213.24 = [&R] [&W 1/25] ((((((((1:13,((5:3,10:5):9,(7:9,9:2):7):5):9,3:4):7,2:7):22,(8:0,11:0):2):13,6:3):8,12:2):5,4:1):0,13:3):0;
tree B_213.25 = [&R] [&W 1/25] (((((((((1:13,((5:3,10:5):9,(7:9,9:2):7):5):9,3:4):7,2:7):9,11:2):13,8:0):13,6:3):8,12:2):5,4:1):0,13:3):0;

[Trees found in bootstrap replicate #214]
tree B_214.1 = [&R] [&W 1/12] (((((((((1:6,9:9):13,(((2:3,7:3):9,5:5):0,10:3):8):9,3:3):10,11:3):16,8:0):7,6:2):18,4:1):3,12:2):0,13:5):0;
tree B_214.2 = [&R] [&W 1/12] (((((((((1:6,9:9):13,((2:3,7:3):8,(5:2,10:3):4):8):9,3:3):10,11:3):16,8:0):7,6:2):18,4:1):3,12:2):0,13:5):0;
tree B_214.3 = [&R] [&W 1/12] (((((((((1:6,9:9):12,(((2:3,7:3):2,10:3):8,5:4):8):9,3:3):11,11:3):16,8:0):7,6:2):18,4:1):3,12:2):0,13:5):0;
tree B_214.4 = [&R] [&W 1/12] (((((((((1:6,9:9):13,(((2:3,7:3):9,5:5):0,10:3):8):8,3:4):22,8:2):7,6:1):3,11:3):18,4:1):3,12:2):0,13:5):0;
tree B_214.5 = [&R] [&W 1/12] ((((((((1:6,9:9):13,(((2:3,7:3):9,5:5):0,10:3):8):8,3:4):23,(8:0,11:2):4):7,6:0):20,4:1):3,12:2):0,13:5):0;
tree B_214.6 = [&R] [&W 1/12] (((((((((1:6,9:9):13,(((2:3,7:3):9,5:5):0,10:3):8):8,3:4):24,8:0):1,11:4):7,6:2):18,4:1):3,12:2):0,13:5):0;
tree B_214.7 = [&R] [&W 1/12] (((((((((1:6,9:9):13,((2:3,7:3):8,(5:2,10:3):4):8):8,3:4):22,8:2):7,6:1):3,11:3):18,4:1):3,12:2):0,13:5):0;
tree B_214.8 = [&R] [&W 1/12] ((((((((1:6,9:9):13,((2:3,7:3):8,(5:2,10:3):4):8):8,3:4):23,(8:0,11:2):4):7,6:0):20,4:1):3,12:2):0,13:5):0;
tree B_214.9 = [&R] [&W 1/12] (((((((((1:6,9:9):13,((2:3,7:3):8,(5:2,10:3):4):8):8,3:4):24,8:0):1,11:4):7,6:2):18,4:1):3,12:2):0,13:5):0;
tree B_214.10 = [&R] [&W 1/12] (((((((((1:6,9:9):12,(((2:3,7:3):2,10:3):8,5:4):8):8,3:4):23,8:2):7,6:1):3,11:3):18,4:1):3,12:2):0,13:5):0;
tree B_214.11 = [&R] [&W 1/12] ((((((((1:6,9:9):12,(((2:3,7:3):2,10:3):8,5:4):8):8,3:4):24,(8:0,11:2):4):7,6:0):20,4:1):3,12:2):0,13:5):0;
tree B_214.12 = [&R] [&W 1/12] (((((((((1:6,9:9):12,(((2:3,7:3):2,10:3):8,5:4):8):8,3:4):25,8:0):1,11:4):7,6:2):18,4:1):3,12:2):0,13:5):0;

[Trees found in bootstrap replicate #215]
tree B_215.1 = [&R] [&W 1] ((((((((((1:9,9:5):7,(5:4,10:5):11):6,7:10):3,2:7):25,11:1):18,8:0):6,3:5):11,6:1):6,(4:1,12:1):4):0,13:3):0;

[Trees found in bootstrap replicate #216]
tree B_216.1 = [&R] [&W 1/7] ((((((((((1:13,9:8):4,(2:6,(5:2,10:5):2):10):4,7:4):13,11:2):12,8:0):3,3:6):17,6:0):18,4:0):1,12:0):0,13:2):0;
tree B_216.2 = [&R] [&W 1/7] (((((((((((1:13,9:8):3,(2:7,5:3):10):2,10:5):3,7:4):13,11:2):12,8:0):3,3:6):17,6:0):18,4:0):1,12:0):0,13:2):0;
tree B_216.3 = [&R] [&W 1/7] (((((((((((1:13,9:8):1,10:4):4,(2:6,5:4):11):3,7:4):13,11:2):12,8:0):3,3:6):17,6:0):18,4:0):1,12:0):0,13:2):0;
tree B_216.4 = [&R] [&W 1/7] (((((((((((1:10,10:5):4,9:7):3,(2:7,5:3):11):3,7:4):14,11:2):12,8:0):3,3:6):17,6:0):18,4:0):1,12:0):0,13:2):0;
tree B_216.5 = [&R] [&W 1/7] ((((((((((1:13,9:8):3,(2:7,5:3):10):5,(7:0,10:5):4):13,11:2):12,8:0):3,3:6):17,6:0):18,4:0):1,12:0):0,13:2):0;
tree B_216.6 = [&R] [&W 1/7] (((((((((((1:13,9:8):3,(2:7,5:3):10):4,7:4):1,10:5):13,11:2):12,8:0):3,3:6):17,6:0):18,4:0):1,12:0):0,13:2):0;
tree B_216.7 = [&R] [&W 1/7] ((((((((((1:14,9:7):4,((2:7,5:3):1,10:4):11):3,7:4):13,11:2):12,8:0):3,3:6):17,6:0):18,4:0):1,12:0):0,13:2):0;

[Trees found in bootstrap replicate #217]
tree B_217.1 = [&R] [&W 1/11] (((((((((1:6,10:5):6,9:1):7,((2:9,5:5):6,7:5):18):21,(8:3,11:0):11):10,3:0):11,6:0):22,4:0):2,12:1):0,13:5):0;
tree B_217.2 = [&R] [&W 1/11] (((((((((1:6,10:5):6,9:1):7,((2:9,5:5):6,7:5):18):14,11:1):20,8:0):12,(3:6,6:2):3):20,4:0):2,12:1):0,13:5):0;
tree B_217.3 = [&R] [&W 1/11] (((((((((1:6,10:5):6,9:1):5,((2:9,5:5):6,7:5):20):14,3:3):22,6:1):3,(8:1,11:2):9):23,4:0):2,12:1):0,13:5):0;
tree B_217.4 = [&R] [&W 1/11] (((((((((1:6,10:5):4,9:3):9,((2:8,7:6):6,5:5):20):19,(8:1,11:2):11):8,3:0):11,6:0):22,4:0):2,12:1):0,13:5):0;
tree B_217.5 = [&R] [&W 1/11] ((((((((1:6,10:5):6,9:1):7,((2:9,5:5):6,7:5):18):14,11:1):20,8:0):11,(3:6,6:2):4):19,(4:1,12:2):1):0,13:5):0;
tree B_217.6 = [&R] [&W 1/11] ((((((((1:6,10:5):6,9:1):5,((2:9,5:5):6,7:5):20):14,3:3):22,6:1):4,(8:1,11:2):8):22,(4:1,12:2):1):0,13:5):0;
tree B_217.7 = [&R] [&W 1/11] (((((((((1:6,10:5):4,9:3):7,((2:8,7:6):6,5:5):22):12,3:3):20,6:1):3,(8:1,11:2):9):23,4:0):2,12:1):0,13:5):0;
tree B_217.8 = [&R] [&W 1/11] ((((((((1:10,9:3):9,((2:9,7:5):6,(5:2,10:5):4):19):19,(8:1,11:2):11):8,3:0):11,6:0):22,4:0):2,12:1):0,13:5):0;
tree B_217.9 = [&R] [&W 1/11] ((((((((1:6,10:5):4,9:3):7,((2:8,7:6):6,5:5):22):12,3:3):20,6:1):4,(8:1,11:2):8):22,(4:1,12:2):1):0,13:5):0;
tree B_217.10 = [&R] [&W 1/11] ((((((((1:10,9:3):7,((2:9,7:5):6,(5:2,10:5):4):21):12,3:3):20,6:1):3,(8:1,11:2):9):23,4:0):2,12:1):0,13:5):0;
tree B_217.11 = [&R] [&W 1/11] (((((((1:10,9:3):7,((2:9,7:5):6,(5:2,10:5):4):21):12,3:3):20,6:1):4,(8:1,11:2):8):22,(4:1,12:2):1):0,13:5):0;

[Trees found in bootstrap replicate #218]
tree B_218.1 = [&R] [&W 1/8] ((((((((((1:9,9:6):9,(5:2,10:5):12):3,7:9):4,2:4):11,(3:0,11:3):4):18,8:0):12,6:1):8,12:1):7,4:3):0,13:5):0;
tree B_218.2 = [&R] [&W 1/8] ((((((((((1:11,9:4):2,7:8):12,(5:2,10:5):11):4,2:3):12,(3:0,11:3):5):18,8:0):11,6:1):8,12:1):7,4:3):0,13:5):0;
tree B_218.3 = [&R] [&W 1/8] (((((((((1:10,9:5):6,(2:7,(5:2,10:5):3):13):2,7:9):14,(3:1,11:2):4):16,8:0):12,6:1):8,12:1):7,4:3):0,13:5):0;
tree B_218.4 = [&R] [&W 1/8] (((((((((1:8,(7:10,9:2):5):12,(5:2,10:5):10):5,2:3):12,(3:0,11:3):5):18,8:0):11,6:1):8,12:1):7,4:3):0,13:5):0;
tree B_218.5 = [&R] [&W 1/8] (((((((((1:11,9:4):3,7:7):8,(2:6,(5:2,10:5):4):12):15,(3:0,11:3):4):15,8:0):12,6:1):8,12:1):7,4:3):0,13:5):0;
tree B_218.6 = [&R] [&W 1/8] (((((((((1:11,(2:8,(5:2,10:5):2):15):5,9:3):4,7:7):14,(3:1,11:2):4):16,8:0):12,6:1):8,12:1):7,4:3):0,13:5):0;
tree B_218.7 = [&R] [&W 1/8] ((((((((((1:10,9:5):6,(2:7,(5:2,10:5):3):13):5,7:6):14,11:2):14,8:1):3,3:4):13,6:1):6,12:1):7,4:3):0,13:5):0;
tree B_218.8 = [&R] [&W 1/8] ((((((((((1:11,(2:8,(5:2,10:5):2):15):5,9:3):7,7:4):14,11:2):14,8:1):3,3:4):13,6:1):6,12:1):7,4:3):0,13:5):0;

[Trees found in bootstrap replicate #219]
tree B_219.1 = [&R] [&W 1/8] (((((((((1:6,10:0):6,9:5):8,(2:6,5:3):4):6,7:4):23,(8:1,11:4):3):8,3:3):15,6:1):14,(4:1,12:1):2):0,13:7):0;
tree B_219.2 = [&R] [&W 1/8] ((((((((((1:6,10:0):6,9:5):8,(2:6,5:3):4):6,7:4):14,11:1):14,8:2):9,3:3):15,6:1):13,(4:1,12:1):2):0,13:7):0;
tree B_219.3 = [&R] [&W 1/8] ((((((((((1:6,10:0):6,9:5):8,(2:6,5:3):4):6,7:4):22,8:3):3,11:3):9,3:2):15,6:2):13,(4:1,12:1):2):0,13:7):0;
tree B_219.4 = [&R] [&W 1/8] (((((((((1:6,10:0):5,(2:6,9:2):4):8,5:6):7,7:4):23,(8:1,11:4):3):8,3:3):15,6:1):14,(4:1,12:1):2):0,13:7):0;
tree B_219.5 = [&R] [&W 1/8] ((((((((((1:6,10:0):6,9:5):8,(2:6,5:3):4):5,7:5):21,8:4):5,3:5):5,11:2):15,6:2):13,(4:1,12:1):2):0,13:7):0;
tree B_219.6 = [&R] [&W 1/8] ((((((((((1:6,10:0):5,(2:6,9:2):4):8,5:6):7,7:4):14,11:1):14,8:2):9,3:3):15,6:1):13,(4:1,12:1):2):0,13:7):0;
tree B_219.7 = [&R] [&W 1/8] ((((((((((1:6,10:0):5,(2:6,9:2):4):8,5:6):7,7:4):22,8:3):3,11:3):9,3:2):15,6:2):13,(4:1,12:1):2):0,13:7):0;
tree B_219.8 = [&R] [&W 1/8] ((((((((((1:6,10:0):5,(2:6,9:2):4):8,5:6):6,7:5):21,8:4):5,3:5):5,11:2):15,6:2):13,(4:1,12:1):2):0,13:7):0;

[Trees found in bootstrap replicate #220]
tree B_220.1 = [&R] [&W 1/2] (((((((1:11,9:7):9,((2:5,7:9):5,(5:1,10:7):4):9):17,(3:0,11:5):3):20,8:0):7,6:0):22,(4:1,12:1):2):0,13:4):0;
tree B_220.2 = [&R] [&W 1/2] ((((((((1:11,9:7):7,((2:6,(5:1,10:7):3):7,7:7):9):15,11:1):7,3:1):23,8:0):7,6:0):22,(4:1,12:1):2):0,13:4):0;

[Trees found in bootstrap replicate #221]
tree B_221.1 = [&R] [&W 1/2] (((((((((1:5,9:9):6,7:6):6,3:5):13,(2:6,(5:7,10:4):5):20):9,11:5):10,8:0):14,6:2):11,(4:2,12:2):4):0,13:0):0;
tree B_221.2 = [&R] [&W 1/2] ((((((((((1:7,9:7):5,10:5):8,7:6):4,3:5):9,(2:6,5:10):19):9,11:5):11,8:0):14,6:2):11,(4:2,12:2):4):0,13:0):0;

[Trees found in bootstrap replicate #222]
tree B_222.1 = [&R] [&W 1/5] ((((((((((1:9,10:8):4,9:1):6,7:7):5,5:9):7,3:6):10,2:4):21,(8:0,11:3):0):10,6:4):11,(4:2,12:0):2):0,13:3):0;
tree B_222.2 = [&R] [&W 1/5] (((((((((((1:9,10:8):4,9:1):6,7:7):5,5:9):7,3:6):10,2:4):21,8:0):0,11:3):10,6:4):11,(4:2,12:0):2):0,13:3):0;
tree B_222.3 = [&R] [&W 1/5] ((((((((((1:9,10:8):4,9:1):6,7:7):5,5:9):10,3:3):14,(2:5,11:2):1):16,8:0):10,6:4):11,(4:2,12:0):2):0,13:3):0;
tree B_222.4 = [&R] [&W 1/5] (((((((((((1:9,10:8):4,9:1):6,7:7):5,5:9):10,3:3):13,11:2):1,2:6):16,8:0):10,6:4):11,(4:2,12:0):2):0,13:3):0;
tree B_222.5 = [&R] [&W 1/5] (((((((((((1:9,10:8):4,9:1):6,7:7):5,5:9):8,3:5):10,2:4):6,11:2):16,8:0):10,6:4):11,(4:2,12:0):2):0,13:3):0;

[Trees found in bootstrap replicate #223]
tree B_223.1 = [&R] [&W 1/6] ((((((((((1:6,9:8):12,(2:7,(5:1,10:5):2):12):7,7:8):10,11:1):15,8:1):5,3:4):18,6:0):15,4:1):0,12:0):0,13:2):0;
tree B_223.2 = [&R] [&W 1/6] ((((((((((1:7,9:7):12,((2:8,5:2):1,10:4):13):6,7:8):10,11:1):15,8:1):5,3:4):18,6:0):15,4:1):0,12:0):0,13:2):0;
tree B_223.3 = [&R] [&W 1/6] ((((((((((1:6,9:8):12,(2:7,(5:1,10:5):2):12):7,7:8):10,11:1):15,8:1):5,3:4):18,6:0):10,12:0):5,4:1):0,13:2):0;
tree B_223.4 = [&R] [&W 1/6] (((((((((1:6,9:8):12,(2:7,(5:1,10:5):2):12):7,7:8):10,11:1):15,8:1):5,3:4):18,6:0):15,(4:0,12:0):1):0,13:2):0;
tree B_223.5 = [&R] [&W 1/6] ((((((((((1:7,9:7):12,((2:8,5:2):1,10:4):13):6,7:8):10,11:1):15,8:1):5,3:4):18,6:0):10,12:0):5,4:1):0,13:2):0;
tree B_223.6 = [&R] [&W 1/6] (((((((((1:7,9:7):12,((2:8,5:2):1,10:4):13):6,7:8):10,11:1):15,8:1):5,3:4):18,6:0):15,(4:0,12:0):1):0,13:2):0;

[Trees found in bootstrap replicate #224]
tree B_224.1 = [&R] [&W 1/4] (((((((((((1:9,9:9):10,(5:12,7:8):8):3,10:2):5,3:6):3,2:3):24,8:2):5,11:3):14,6:5):14,12:2):10,4:3):0,13:1):0;
tree B_224.2 = [&R] [&W 1/4] (((((((((((1:9,9:9):10,(5:12,7:8):8):3,10:2):5,3:6):3,2:3):21,8:5):17,6:4):6,11:0):14,12:1):11,4:3):0,13:1):0;
tree B_224.3 = [&R] [&W 1/4] (((((((((((1:9,9:9):10,(5:12,7:8):8):3,10:2):5,3:6):3,2:3):21,8:5):17,6:4):2,11:4):23,4:1):4,12:1):0,13:1):0;
tree B_224.4 = [&R] [&W 1/4] (((((((((((1:9,9:9):10,(5:12,7:8):8):3,10:2):5,3:6):3,2:3):24,8:2):5,11:3):17,6:2):23,4:1):4,12:1):0,13:1):0;

[Trees found in bootstrap replicate #225]
tree B_225.1 = [&R] [&W 1/5] (((((((((1:11,9:5):8,((2:5,5:5):3,10:3):10):6,7:7):19,(8:1,11:1):2):7,3:6):12,6:0):17,4:2):3,12:1):0,13:6):0;
tree B_225.2 = [&R] [&W 1/5] ((((((((((1:11,9:5):8,((2:5,5:5):3,10:3):10):6,7:7):19,8:1):3,11:0):7,3:6):12,6:1):16,4:2):3,12:1):0,13:6):0;
tree B_225.3 = [&R] [&W 1/5] ((((((((((1:11,9:5):8,((2:5,5:5):3,10:3):10):6,7:7):10,11:1):12,8:0):6,3:7):12,6:0):17,4:2):3,12:1):0,13:6):0;
tree B_225.4 = [&R] [&W 1/5] ((((((((((1:11,9:5):8,((2:5,5:5):3,10:3):10):6,7:7):19,8:1):3,11:0):7,3:6):11,6:2):7,12:3):11,4:1):0,13:6):0;
tree B_225.5 = [&R] [&W 1/5] ((((((((((1:11,9:5):8,((2:5,5:5):3,10:3):10):6,7:7):10,11:1):12,8:0):6,3:7):11,6:1):7,12:3):12,4:1):0,13:6):0;

[Trees found in bootstrap replicate #226]
tree B_226.1 = [&R] [&W 1/6] ((((((((1:5,9:7):6,(((2:5,7:6):16,5:5):2,10:3):16):10,3:3):34,(8:0,11:1):4):9,6:0):20,4:1):1,12:1):0,13:4):0;
tree B_226.2 = [&R] [&W 1/6] ((((((((1:6,(((2:5,7:6):16,5:5):2,10:3):19):3,9:6):11,3:3):33,(8:0,11:1):6):7,6:0):20,4:1):1,12:1):0,13:4):0;
tree B_226.3 = [&R] [&W 1/6] (((((((1:5,9:7):6,(((2:5,7:6):16,5:5):2,10:3):16):10,3:3):34,(8:0,11:1):4):9,6:0):19,(4:0,12:2):2):0,13:4):0;
tree B_226.4 = [&R] [&W 1/6] (((((((1:6,(((2:5,7:6):16,5:5):2,10:3):19):3,9:6):11,3:3):33,(8:0,11:1):6):7,6:0):19,(4:0,12:2):2):0,13:4):0;
tree B_226.5 = [&R] [&W 1/6] ((((((((1:5,9:7):6,(((2:5,7:6):16,5:5):2,10:3):16):10,3:3):35,8:0):2,11:2):9,6:3):17,(4:1,12:1):2):0,13:3):0;
tree B_226.6 = [&R] [&W 1/6] ((((((((1:5,9:7):6,(((2:5,7:6):16,5:5):2,10:3):16):10,3:3):13,11:2):24,8:0):9,6:3):17,(4:1,12:1):2):0,13:3):0;

[Trees found in bootstrap replicate #227]
tree B_227.1 = [&R] [&W 1/4] ((((((((((1:7,10:4):3,9:8):5,((2:6,7:7):7,5:6):13):8,3:6):20,8:4):12,6:1):3,11:4):15,4:1):3,12:1):0,13:3):0;
tree B_227.2 = [&R] [&W 1/4] (((((((((1:7,10:4):3,9:8):7,((2:6,7:7):7,5:6):11):8,3:6):22,8:2):13,6:0):15,4:1):2,(11:3,12:1):4):0,13:4):0;
tree B_227.3 = [&R] [&W 1/4] ((((((((((1:7,10:4):3,9:8):7,((2:6,7:7):7,5:6):11):8,3:6):22,8:2):13,6:0):13,4:3):3,11:4):3,12:0):0,13:4):0;
tree B_227.4 = [&R] [&W 1/4] ((((((((((1:7,10:4):3,9:8):5,((2:6,7:7):7,5:6):13):8,3:6):20,8:4):12,6:1):6,11:1):6,12:1):11,4:2):0,13:3):0;

[Trees found in bootstrap replicate #228]
tree B_228.1 = [&R] [&W 1/16] (((((((((1:7,9:7):5,((2:6,(5:0,10:3):3):7,7:10):11):10,3:5):2,11:3):19,8:0):18,6:0):14,4:1):1,12:2):0,13:5):0;
tree B_228.2 = [&R] [&W 1/16] ((((((((((1:7,9:7):0,10:3):5,((2:6,5:3):7,7:10):11):10,3:5):2,11:3):19,8:0):18,6:0):14,4:1):1,12:2):0,13:5):0;
tree B_228.3 = [&R] [&W 1/16] (((((((((1:7,(9:3,10:3):4):5,((2:6,5:3):7,7:10):11):10,3:5):2,11:3):19,8:0):18,6:0):14,4:1):1,12:2):0,13:5):0;
tree B_228.4 = [&R] [&W 1/16] ((((((((((1:6,10:3):1,9:7):5,((2:6,5:3):7,7:10):11):10,3:5):2,11:3):19,8:0):18,6:0):14,4:1):1,12:2):0,13:5):0;
tree B_228.5 = [&R] [&W 1/16] (((((((((1:7,9:7):5,((2:6,(5:0,10:3):3):7,7:10):11):10,3:5):20,8:1):1,11:2):17,6:0):15,4:1):1,12:2):0,13:5):0;
tree B_228.6 = [&R] [&W 1/16] (((((((((1:7,9:7):5,((2:6,(5:0,10:3):3):7,7:10):11):10,3:5):2,11:3):19,8:0):18,6:0):9,12:3):6,4:0):0,13:5):0;
tree B_228.7 = [&R] [&W 1/16] ((((((((((1:7,9:7):0,10:3):5,((2:6,5:3):7,7:10):11):10,3:5):20,8:1):1,11:2):17,6:0):15,4:1):1,12:2):0,13:5):0;
tree B_228.8 = [&R] [&W 1/16] ((((((((((1:7,9:7):0,10:3):5,((2:6,5:3):7,7:10):11):10,3:5):2,11:3):19,8:0):18,6:0):9,12:3):6,4:0):0,13:5):0;
tree B_228.9 = [&R] [&W 1/16] (((((((((1:7,(9:3,10:3):4):5,((2:6,5:3):7,7:10):11):10,3:5):20,8:1):1,11:2):17,6:0):15,4:1):1,12:2):0,13:5):0;
tree B_228.10 = [&R] [&W 1/16] (((((((((1:7,(9:3,10:3):4):5,((2:6,5:3):7,7:10):11):10,3:5):2,11:3):19,8:0):18,6:0):9,12:3):6,4:0):0,13:5):0;
tree B_228.11 = [&R] [&W 1/16] ((((((((((1:6,10:3):1,9:7):5,((2:6,5:3):7,7:10):11):10,3:5):20,8:1):1,11:2):17,6:0):15,4:1):1,12:2):0,13:5):0;
tree B_228.12 = [&R] [&W 1/16] ((((((((((1:6,10:3):1,9:7):5,((2:6,5:3):7,7:10):11):10,3:5):2,11:3):19,8:0):18,6:0):9,12:3):6,4:0):0,13:5):0;
tree B_228.13 = [&R] [&W 1/16] (((((((((1:7,9:7):5,((2:6,(5:0,10:3):3):7,7:10):11):10,3:5):20,8:1):1,11:2):17,6:0):9,12:3):7,4:0):0,13:5):0;
tree B_228.14 = [&R] [&W 1/16] ((((((((((1:7,9:7):0,10:3):5,((2:6,5:3):7,7:10):11):10,3:5):20,8:1):1,11:2):17,6:0):9,12:3):7,4:0):0,13:5):0;
tree B_228.15 = [&R] [&W 1/16] (((((((((1:7,(9:3,10:3):4):5,((2:6,5:3):7,7:10):11):10,3:5):20,8:1):1,11:2):17,6:0):9,12:3):7,4:0):0,13:5):0;
tree B_228.16 = [&R] [&W 1/16] ((((((((((1:6,10:3):1,9:7):5,((2:6,5:3):7,7:10):11):10,3:5):20,8:1):1,11:2):17,6:0):9,12:3):7,4:0):0,13:5):0;

[Trees found in bootstrap replicate #229]
tree B_229.1 = [&R] [&W 1/4] (((((((((((1:11,9:6):11,(5:0,10:2):10):4,7:8):5,2:8):10,11:4):16,8:3):7,3:6):17,6:0):16,12:2):9,4:4):0,13:1):0;
tree B_229.2 = [&R] [&W 1/4] (((((((((((1:11,9:6):11,(5:0,10:2):10):5,7:7):12,3:7):5,2:6):4,11:3):21,8:0):17,6:1):17,12:2):8,4:4):0,13:1):0;
tree B_229.3 = [&R] [&W 1/4] ((((((((((1:11,9:6):11,(5:0,10:2):10):4,7:8):5,2:8):10,11:4):16,8:3):7,3:6):17,6:0):23,(4:1,12:2):5):0,13:1):0;
tree B_229.4 = [&R] [&W 1/4] ((((((((((1:11,9:6):11,(5:0,10:2):10):5,7:7):12,3:7):5,2:6):4,11:3):21,8:0):17,6:1):23,(4:1,12:2):5):0,13:1):0;

[Trees found in bootstrap replicate #230]
tree B_230.1 = [&R] [&W 1/3] ((((((((((1:9,10:5):5,9:5):9,(2:10,5:2):13):5,7:8):10,3:2):21,8:0):2,11:3):9,6:2):19,(4:1,12:2):5):0,13:3):0;
tree B_230.2 = [&R] [&W 1/3] ((((((((((1:9,10:5):5,9:5):5,7:9):9,(2:10,5:2):12):10,3:2):21,8:0):2,11:3):9,6:2):19,(4:1,12:2):5):0,13:3):0;
tree B_230.3 = [&R] [&W 1/3] ((((((((((1:9,10:5):5,9:5):9,(2:10,5:2):13):5,7:8):25,8:3):2,3:3):11,6:1):2,11:3):18,(4:1,12:2):5):0,13:3):0;

[Trees found in bootstrap replicate #231]
tree B_231.1 = [&R] [&W 1/4] (((((((((((1:9,5:16):5,10:6):7,9:3):9,7:7):8,2:5):16,11:1):16,8:1):7,3:5):5,6:2):16,(4:2,12:1):2):0,13:3):0;
tree B_231.2 = [&R] [&W 1/4] (((((((((((1:8,5:17):8,9:6):2,10:5):11,7:8):5,2:5):16,11:1):16,8:1):7,3:5):5,6:2):16,(4:2,12:1):2):0,13:3):0;
tree B_231.3 = [&R] [&W 1/4] ((((((((((1:8,5:17):10,9:4):11,(7:4,10:7):4):5,2:5):16,11:1):16,8:1):7,3:5):5,6:2):16,(4:2,12:1):2):0,13:3):0;
tree B_231.4 = [&R] [&W 1/4] (((((((((((1:8,5:17):11,9:3):9,7:7):3,10:7):5,2:5):16,11:1):16,8:1):7,3:5):5,6:2):16,(4:2,12:1):2):0,13:3):0;

[Trees found in bootstrap replicate #232]
tree B_232.1 = [&R] [&W 1] (((((((((((1:5,9:4):13,5:11):6,10:0):8,7:9):7,3:6):4,2:3):26,(8:1,11:3):3):10,6:0):25,4:0):4,12:1):0,13:0):0;

[Trees found in bootstrap replicate #233]
tree B_233.1 = [&R] [&W 1/12] ((((((((1:9,9:4):8,(((2:7,7:5):9,5:4):4,10:4):14):12,3:1):32,6:0):7,(11:2,12:3):2):3,8:4):8,4:6):0,13:5):0;
tree B_233.2 = [&R] [&W 1/12] (((((((((1:8,9:5):2,10:3):7,((2:7,7:5):9,5:4):18):12,3:1):32,6:0):7,(11:2,12:3):2):3,8:4):8,4:6):0,13:5):0;
tree B_233.3 = [&R] [&W 1/12] (((((((((1:9,9:4):2,10:3):9,((2:8,5:7):3,7:7):17):12,3:1):31,6:0):7,(11:2,12:3):2):3,8:4):8,4:6):0,13:5):0;
tree B_233.4 = [&R] [&W 1/12] (((((((((1:8,9:5):6,((2:7,7:5):11,5:2):17):3,10:4):12,3:1):32,6:0):7,(11:2,12:3):2):3,8:4):8,4:6):0,13:5):0;
tree B_233.5 = [&R] [&W 1/12] (((((((((1:7,10:5):3,9:3):6,((2:7,7:5):10,5:3):18):11,3:1):34,6:0):7,(11:2,12:3):2):3,8:4):8,4:6):0,13:5):0;
tree B_233.6 = [&R] [&W 1/12] (((((((((1:9,9:4):8,(((2:7,7:5):9,5:4):4,10:4):14):12,3:1):31,6:1):6,11:2):3,8:2):7,12:1):8,4:5):0,13:6):0;
tree B_233.7 = [&R] [&W 1/12] ((((((((((1:8,9:5):2,10:3):7,((2:7,7:5):9,5:4):18):12,3:1):31,6:1):6,11:2):3,8:2):7,12:1):8,4:5):0,13:6):0;
tree B_233.8 = [&R] [&W 1/12] (((((((((1:7,10:5):4,9:2):7,((2:10,5:5):3,7:7):17):12,3:1):33,6:0):7,(11:2,12:3):2):3,8:4):8,4:6):0,13:5):0;
tree B_233.9 = [&R] [&W 1/12] ((((((((((1:9,9:4):2,10:3):9,((2:8,5:7):3,7:7):17):12,3:1):30,6:1):6,11:2):3,8:2):7,12:1):8,4:5):0,13:6):0;
tree B_233.10 = [&R] [&W 1/12] ((((((((((1:8,9:5):6,((2:7,7:5):11,5:2):17):3,10:4):12,3:1):31,6:1):6,11:2):3,8:2):7,12:1):8,4:5):0,13:6):0;
tree B_233.11 = [&R] [&W 1/12] ((((((((((1:7,10:5):3,9:3):6,((2:7,7:5):10,5:3):18):11,3:1):33,6:1):6,11:2):3,8:2):7,12:1):8,4:5):0,13:6):0;
tree B_233.12 = [&R] [&W 1/12] ((((((((((1:7,10:5):4,9:2):7,((2:10,5:5):3,7:7):17):12,3:1):32,6:1):6,11:2):3,8:2):7,12:1):8,4:5):0,13:6):0;

[Trees found in bootstrap replicate #234]
tree B_234.1 = [&R] [&W 1/2] ((((((((((1:6,(2:8,5:2):12):3,(7:8,9:6):6):1,10:2):14,3:3):9,11:2):22,8:0):17,6:1):12,4:1):2,12:1):0,13:2):0;
tree B_234.2 = [&R] [&W 1/2] (((((((((1:6,(2:8,5:2):12):3,(7:8,9:6):6):1,10:2):21,(3:2,11:3):2):21,8:1):17,6:0):13,4:1):2,12:1):0,13:2):0;

[Trees found in bootstrap replicate #235]
tree B_235.1 = [&R] [&W 1/3] ((((((((((1:11,(5:3,10:2):18):8,9:0):8,(3:5,7:5):8):3,2:7):12,8:0):1,11:1):12,6:4):15,12:1):7,4:5):0,13:1):0;
tree B_235.2 = [&R] [&W 1/3] (((((((((1:11,9:4):6,((2:7,7:1):8,(5:2,10:3):10):14):7,3:3):14,8:0):1,11:1):12,6:4):15,12:1):7,4:5):0,13:1):0;
tree B_235.3 = [&R] [&W 1/3] ((((((((((1:7,10:4):5,9:3):7,((2:6,5:5):9,7:6):14):7,3:3):14,8:0):1,11:1):12,6:4):15,12:1):7,4:5):0,13:1):0;

[Trees found in bootstrap replicate #236]
tree B_236.1 = [&R] [&W 1/32] (((((((((((1:9,9:8):12,5:7):3,10:3):10,(3:6,7:7):6):3,2:5):24,8:0):2,11:3):15,6:1):17,4:1):2,12:1):0,13:4):0;
tree B_236.2 = [&R] [&W 1/32] ((((((((((((1:9,9:8):11,5:8):3,10:3):8,7:7):4,2:6):22,8:4):6,3:5):2,11:3):16,6:1):15,4:1):2,12:1):0,13:4):0;
tree B_236.3 = [&R] [&W 1/32] (((((((((((1:6,10:5):4,9:7):12,5:8):9,(3:6,7:7):6):5,2:5):23,8:0):2,11:3):15,6:1):17,4:1):2,12:1):0,13:4):0;
tree B_236.4 = [&R] [&W 1/32] (((((((((1:9,9:8):13,5:6):3,10:3):10,(2:5,(3:5,7:8):1):8):23,(8:0,11:3):3):15,6:0):18,4:1):2,12:1):0,13:4):0;
tree B_236.5 = [&R] [&W 1/32] ((((((((((1:9,9:8):13,5:6):3,10:3):10,(2:5,(3:5,7:8):1):8):24,8:0):2,11:3):15,6:1):17,4:1):2,12:1):0,13:4):0;
tree B_236.6 = [&R] [&W 1/32] ((((((((((1:9,9:8):12,5:7):3,10:3):10,(3:6,7:7):6):3,2:5):24,(8:0,11:3):2):15,6:1):17,4:1):2,12:1):0,13:4):0;
tree B_236.7 = [&R] [&W 1/32] (((((((((((1:9,9:8):12,5:7):3,10:3):10,(3:6,7:7):6):3,2:5):24,8:0):2,11:3):14,6:2):13,12:2):5,4:1):0,13:4):0;
tree B_236.8 = [&R] [&W 1/32] ((((((((((1:9,9:8):12,5:7):3,10:3):10,(3:6,7:7):6):3,2:5):24,8:0):2,11:3):14,6:2):16,(4:2,12:2):1):0,13:4):0;
tree B_236.9 = [&R] [&W 1/32] (((((((((((1:9,9:8):11,5:8):3,10:3):8,7:7):4,2:6):22,(8:0,11:3):6):7,3:4):16,6:0):16,4:1):2,12:1):0,13:4):0;
tree B_236.10 = [&R] [&W 1/32] ((((((((((((1:6,10:5):4,9:7):11,5:9):7,7:7):6,2:6):21,8:4):6,3:5):2,11:3):16,6:1):15,4:1):2,12:1):0,13:4):0;
tree B_236.11 = [&R] [&W 1/32] ((((((((((((1:9,9:8):11,5:8):3,10:3):8,7:7):4,2:6):22,8:4):6,3:5):2,11:3):15,6:2):11,12:2):5,4:1):0,13:4):0;
tree B_236.12 = [&R] [&W 1/32] (((((((((((1:9,9:8):11,5:8):3,10:3):8,7:7):4,2:6):22,8:4):6,3:5):2,11:3):15,6:2):14,(4:2,12:2):1):0,13:4):0;
tree B_236.13 = [&R] [&W 1/32] ((((((((((1:6,10:5):4,9:7):13,5:7):11,(2:5,(3:5,7:8):1):8):23,8:0):2,11:3):15,6:1):17,4:1):2,12:1):0,13:4):0;
tree B_236.14 = [&R] [&W 1/32] (((((((((((1:6,10:5):4,9:7):12,5:8):9,(3:6,7:7):6):5,2:5):23,8:0):2,11:3):14,6:2):13,12:2):5,4:1):0,13:4):0;
tree B_236.15 = [&R] [&W 1/32] ((((((((((1:6,10:5):4,9:7):12,5:8):9,(3:6,7:7):6):5,2:5):23,8:0):2,11:3):14,6:2):16,(4:2,12:2):1):0,13:4):0;
tree B_236.16 = [&R] [&W 1/32] ((((((((((1:9,9:8):13,5:6):3,10:3):7,(2:7,7:3):8):22,(8:0,11:3):7):6,3:4):16,6:0):16,4:1):2,12:1):0,13:4):0;
tree B_236.17 = [&R] [&W 1/32] ((((((((((1:9,9:8):13,5:6):3,10:3):10,(2:5,(3:5,7:8):1):8):24,8:0):2,11:3):14,6:2):13,12:2):5,4:1):0,13:4):0;
tree B_236.18 = [&R] [&W 1/32] (((((((((1:9,9:8):13,5:6):3,10:3):10,(2:5,(3:5,7:8):1):8):24,8:0):2,11:3):14,6:2):16,(4:2,12:2):1):0,13:4):0;
tree B_236.19 = [&R] [&W 1/32] ((((((((((((1:6,10:5):5,9:6):10,7:8):8,5:8):4,2:4):24,8:5):6,3:5):2,11:3):16,6:1):15,4:1):2,12:1):0,13:4):0;
tree B_236.20 = [&R] [&W 1/32] ((((((((((((1:6,10:5):4,9:7):11,5:9):7,7:7):6,2:6):21,8:4):6,3:5):2,11:3):15,6:2):11,12:2):5,4:1):0,13:4):0;
tree B_236.21 = [&R] [&W 1/32] (((((((((((1:6,10:5):4,9:7):11,5:9):7,7:7):6,2:6):21,8:4):6,3:5):2,11:3):15,6:2):14,(4:2,12:2):1):0,13:4):0;
tree B_236.22 = [&R] [&W 1/32] ((((((((((1:6,10:5):4,9:7):13,5:7):11,(2:5,(3:5,7:8):1):8):23,8:0):2,11:3):14,6:2):13,12:2):5,4:1):0,13:4):0;
tree B_236.23 = [&R] [&W 1/32] (((((((((1:6,10:5):4,9:7):13,5:7):11,(2:5,(3:5,7:8):1):8):23,8:0):2,11:3):14,6:2):16,(4:2,12:2):1):0,13:4):0;
tree B_236.24 = [&R] [&W 1/32] ((((((((((((1:6,10:5):5,9:6):10,7:8):8,5:8):4,2:4):24,8:5):6,3:5):2,11:3):15,6:2):11,12:2):5,4:1):0,13:4):0;
tree B_236.25 = [&R] [&W 1/32] (((((((((((1:6,10:5):5,9:6):10,7:8):8,5:8):4,2:4):24,8:5):6,3:5):2,11:3):15,6:2):14,(4:2,12:2):1):0,13:4):0;
tree B_236.26 = [&R] [&W 1/32] (((((((((1:12,9:5):11,(2:6,(5:4,10:4):3):8):6,7:7):21,(8:2,11:1):6):9,3:4):16,6:0):16,4:1):2,12:1):0,13:4):0;
tree B_236.27 = [&R] [&W 1/32] ((((((((((1:12,9:5):11,(2:6,(5:4,10:4):3):8):6,7:7):11,11:0):15,8:4):8,3:4):17,6:0):16,4:1):2,12:1):0,13:4):0;
tree B_236.28 = [&R] [&W 1/32] ((((((((((1:12,9:5):11,(2:6,(5:4,10:4):3):8):6,7:7):11,11:0):15,8:4):8,3:4):16,6:1):11,12:2):6,4:1):0,13:4):0;
tree B_236.29 = [&R] [&W 1/32] (((((((((1:12,9:5):11,(2:6,(5:4,10:4):3):8):6,7:7):11,11:0):15,8:4):8,3:4):16,6:1):15,(4:2,12:2):1):0,13:4):0;
tree B_236.30 = [&R] [&W 1/32] (((((((((((1:6,10:5):7,9:4):10,(2:8,5:4):9):5,7:6):13,11:0):15,8:4):8,3:4):17,6:0):16,4:1):2,12:1):0,13:4):0;
tree B_236.31 = [&R] [&W 1/32] (((((((((((1:6,10:5):7,9:4):10,(2:8,5:4):9):5,7:6):13,11:0):15,8:4):8,3:4):16,6:1):11,12:2):6,4:1):0,13:4):0;
tree B_236.32 = [&R] [&W 1/32] ((((((((((1:6,10:5):7,9:4):10,(2:8,5:4):9):5,7:6):13,11:0):15,8:4):8,3:4):16,6:1):15,(4:2,12:2):1):0,13:4):0;

[Trees found in bootstrap replicate #237]
tree B_237.1 = [&R] [&W 1/2] ((((((((((1:14,7:10):13,((2:9,5:5):4,10:4):13):5,9:1):7,3:3):18,8:2):5,11:4):14,6:2):24,4:3):3,12:3):0,13:2):0;
tree B_237.2 = [&R] [&W 1/2] ((((((((((1:14,7:10):13,((2:9,5:5):4,10:4):13):5,9:1):6,3:4):12,11:5):12,8:0):16,6:2):22,4:3):3,12:3):0,13:2):0;

[Trees found in bootstrap replicate #238]
tree B_238.1 = [&R] [&W 1/2] ((((((((((1:11,9:2):9,((5:3,10:5):8,7:8):10):6,3:5):6,2:4):9,11:3):18,8:0):11,6:3):16,4:2):2,12:1):0,13:2):0;
tree B_238.2 = [&R] [&W 1/2] (((((((((1:11,9:2):7,((2:7,(5:3,10:5):2):7,7:8):13):5,3:6):12,11:1):17,8:0):12,6:3):16,4:2):2,12:1):0,13:2):0;

[Trees found in bootstrap replicate #239]
tree B_239.1 = [&R] [&W 1] ((((((((1:12,9:6):7,((2:6,7:3):5,(5:4,10:2):8):12):11,3:4):8,11:2):15,8:0):14,6:1):11,(4:1,12:3):3):0,13:3):0;

[Trees found in bootstrap replicate #240]
tree B_240.1 = [&R] [&W 1/3] (((((((((((1:8,10:3):5,9:3):6,(2:10,5:6):12):9,7:1):21,8:2):6,11:2):11,3:1):11,6:3):13,12:3):5,4:1):0,13:2):0;
tree B_240.2 = [&R] [&W 1/3] (((((((((((1:8,10:3):5,9:3):6,(2:10,5:6):12):7,7:3):21,8:2):7,3:4):13,6:1):6,11:3):13,12:1):7,4:1):0,13:2):0;
tree B_240.3 = [&R] [&W 1/3] (((((((((((1:8,10:3):5,9:3):6,(2:10,5:6):12):7,7:3):21,8:2):8,3:3):5,11:4):11,6:3):13,12:3):5,4:1):0,13:2):0;

[Trees found in bootstrap replicate #241]
tree B_241.1 = [&R] [&W 1/13] ((((((((((1:14,((2:6,10:9):4,5:1):14):7,9:2):8,7:4):10,3:1):32,6:1):3,8:2):2,11:3):16,12:0):5,4:1):0,13:3):0;
tree B_241.2 = [&R] [&W 1/13] (((((((((1:14,((2:6,10:9):4,5:1):14):7,9:2):8,7:4):10,3:1):33,6:0):2,(8:1,11:4):3):15,12:0):6,4:1):0,13:3):0;
tree B_241.3 = [&R] [&W 1/13] ((((((((1:14,((2:6,10:9):4,5:1):14):7,9:2):8,7:4):10,3:1):33,6:0):2,(8:1,11:4):3):21,(4:1,12:0):0):0,13:3):0;
tree B_241.4 = [&R] [&W 1/13] (((((((((1:14,((2:6,10:9):4,5:1):14):7,9:2):8,7:4):10,3:1):33,6:0):1,(8:1,11:4):4):21,4:0):1,12:0):0,13:3):0;
tree B_241.5 = [&R] [&W 1/13] ((((((((((1:14,((2:6,10:9):4,5:1):14):7,9:2):8,7:4):10,3:1):32,6:1):3,8:2):2,11:3):21,4:1):0,12:0):0,13:3):0;
tree B_241.6 = [&R] [&W 1/13] (((((((((1:14,((2:6,10:9):4,5:1):14):7,9:2):8,7:4):10,3:1):32,6:1):3,8:2):2,11:3):21,(4:1,12:0):0):0,13:3):0;
tree B_241.7 = [&R] [&W 1/13] ((((((((((1:13,9:5):5,7:6):9,((2:9,5:1):3,10:7):12):8,3:2):24,8:2):10,6:1):2,11:4):21,4:0):1,12:0):0,13:3):0;
tree B_241.8 = [&R] [&W 1/13] (((((((((1:13,9:5):5,7:6):9,((2:9,5:1):3,10:7):12):8,3:2):24,(8:0,11:5):2):11,6:0):22,4:0):1,12:0):0,13:3):0;
tree B_241.9 = [&R] [&W 1/13] ((((((((((1:13,9:5):5,7:6):9,((2:9,5:1):3,10:7):12):8,3:2):26,8:0):1,11:4):11,6:1):21,4:0):1,12:0):0,13:3):0;
tree B_241.10 = [&R] [&W 1/13] (((((((((1:13,9:5):5,7:6):9,((2:9,5:1):3,10:7):12):8,3:2):26,8:0):1,11:4):10,6:2):21,(4:1,12:0):0):0,13:3):0;
tree B_241.11 = [&R] [&W 1/13] ((((((((((1:13,9:5):5,7:6):9,((2:9,5:1):3,10:7):12):8,3:2):26,8:0):1,11:4):10,6:2):15,12:0):6,4:1):0,13:3):0;
tree B_241.12 = [&R] [&W 1/13] ((((((((((1:13,9:5):5,7:6):9,((2:9,5:1):3,10:7):12):8,3:2):24,8:2):10,6:1):3,11:3):16,12:0):5,4:1):0,13:3):0;
tree B_241.13 = [&R] [&W 1/13] (((((((((1:13,9:5):5,7:6):9,((2:9,5:1):3,10:7):12):8,3:2):24,8:2):10,6:1):3,11:3):21,(4:1,12:0):0):0,13:3):0;

[Trees found in bootstrap replicate #242]
tree B_242.1 = [&R] [&W 1/2] (((((((((1:9,9:5):10,(2:9,(5:5,10:3):3):10):11,7:5):27,(8:3,11:2):3):7,3:2):14,6:0):16,4:0):3,12:2):0,13:0):0;
tree B_242.2 = [&R] [&W 1/2] ((((((((((1:9,9:5):10,(2:9,(5:5,10:3):3):10):11,7:5):15,11:0):20,8:0):8,3:2):15,6:0):14,4:0):3,12:2):0,13:0):0;

[Trees found in bootstrap replicate #243]
tree B_243.1 = [&R] [&W 1/3] (((((((((1:11,(2:4,(5:1,10:3):5):17):11,9:0):10,3:5):5,7:9):18,(8:1,11:1):3):12,6:0):26,4:2):3,12:1):0,13:4):0;
tree B_243.2 = [&R] [&W 1/3] ((((((((((1:11,(2:4,(5:1,10:3):5):17):11,9:0):11,3:4):5,7:9):12,11:0):11,8:0):13,6:2):23,4:2):3,12:1):0,13:4):0;
tree B_243.3 = [&R] [&W 1/3] ((((((((((1:11,(2:4,(5:1,10:3):5):17):11,9:0):11,3:4):5,7:9):12,11:0):11,8:0):11,6:4):16,12:2):10,4:1):0,13:4):0;

[Trees found in bootstrap replicate #244]
tree B_244.1 = [&R] [&W 1/3] ((((((((((1:7,10:4):7,9:3):6,7:5):9,(2:5,5:7):13):9,3:5):22,8:1):4,11:1):16,6:2):9,(4:1,12:0):5):0,13:2):0;
tree B_244.2 = [&R] [&W 1/3] ((((((((((1:7,10:4):5,9:5):12,(2:5,5:7):14):1,7:6):9,3:5):22,8:1):4,11:1):16,6:2):9,(4:1,12:0):5):0,13:2):0;
tree B_244.3 = [&R] [&W 1/3] (((((((((1:7,10:4):5,9:5):10,((2:5,5:7):7,7:7):9):9,3:5):22,8:1):4,11:1):16,6:2):9,(4:1,12:0):5):0,13:2):0;

[Trees found in bootstrap replicate #245]
tree B_245.1 = [&R] [&W 1/5] ((((((((1:13,((5:3,10:3):7,(7:11,9:1):9):5):8,3:4):8,2:8):8,11:2):18,8:0):8,6:5):21,(4:1,12:2):1):0,13:3):0;
tree B_245.2 = [&R] [&W 1/5] ((((((((1:13,((5:3,10:3):7,(7:11,9:1):9):5):8,3:4):8,2:8):24,8:1):2,11:1):7,6:5):22,(4:1,12:2):1):0,13:3):0;
tree B_245.3 = [&R] [&W 1/5] (((((((((1:13,((5:3,10:3):7,(7:11,9:1):9):5):8,3:4):8,2:8):8,11:2):18,8:0):9,6:4):22,4:0):2,12:1):0,13:3):0;
tree B_245.4 = [&R] [&W 1/5] (((((((((1:13,((5:3,10:3):7,(7:11,9:1):9):5):8,3:4):8,2:8):24,8:1):2,11:1):8,6:4):23,4:0):2,12:1):0,13:3):0;
tree B_245.5 = [&R] [&W 1/5] ((((((((1:13,((5:3,10:3):7,(7:11,9:1):9):5):8,3:4):8,2:8):24,(8:1,11:1):2):8,6:4):23,4:0):2,12:1):0,13:3):0;

[Trees found in bootstrap replicate #246]
tree B_246.1 = [&R] [&W 1/2] (((((((((((1:6,10:0):7,9:0):6,(2:3,5:4):10):4,7:3):23,8:5):6,3:4):8,6:2):3,11:1):9,12:2):10,4:2):0,13:6):0;
tree B_246.2 = [&R] [&W 1/2] ((((((((((1:6,10:0):7,9:0):6,(2:3,5:4):10):4,7:3):23,8:5):6,3:4):8,6:2):10,(11:1,12:3):1):10,4:2):0,13:6):0;

[Trees found in bootstrap replicate #247]
tree B_247.1 = [&R] [&W 1/2] (((((((((((1:3,10:3):2,9:7):16,5:13):6,7:7):6,2:0):26,8:1):2,11:3):12,(3:5,6:2):3):22,4:1):6,12:2):0,13:1):0;
tree B_247.2 = [&R] [&W 1/2] (((((((((((1:3,10:3):2,9:7):16,5:13):6,7:7):5,2:1):14,11:3):15,8:0):12,(3:6,6:1):3):22,4:1):6,12:2):0,13:1):0;

[Trees found in bootstrap replicate #248]
tree B_248.1 = [&R] [&W 1/2] ((((((((((1:9,9:4):13,(2:3,(5:5,10:4):3):11):11,7:3):10,11:0):17,8:0):2,3:5):6,6:0):22,4:3):2,12:1):0,13:4):0;
tree B_248.2 = [&R] [&W 1/2] (((((((((1:9,9:4):13,(2:3,(5:5,10:4):3):11):11,7:3):10,11:0):17,(3:6,8:0):1):6,6:0):22,4:3):2,12:1):0,13:4):0;

[Trees found in bootstrap replicate #249]
tree B_249.1 = [&R] [&W 1/24] ((((((((((1:14,9:6):2,10:2):4,3:5):5,7:7):6,(2:10,5:8):10):13,11:3):17,8:0):6,6:2):12,(4:1,12:4):3):0,13:3):0;
tree B_249.2 = [&R] [&W 1/24] (((((((((1:15,9:5):5,(3:1,10:3):4):5,7:7):6,(2:10,5:8):10):13,11:3):17,8:0):6,6:2):12,(4:1,12:4):3):0,13:3):0;
tree B_249.3 = [&R] [&W 1/24] ((((((((((1:15,9:5):3,3:5):2,10:3):5,7:7):6,(2:10,5:8):10):13,11:3):17,8:0):6,6:2):12,(4:1,12:4):3):0,13:3):0;
tree B_249.4 = [&R] [&W 1/24] ((((((((((1:14,9:6):2,10:2):7,7:9):2,3:3):6,(2:10,5:8):10):13,11:5):15,8:0):6,6:2):12,(4:1,12:4):3):0,13:3):0;
tree B_249.5 = [&R] [&W 1/24] (((((((((1:14,9:6):2,10:2):4,3:5):5,7:7):8,(2:10,5:8):8):24,8:1):9,6:1):11,(4:3,(11:5,12:1):3):3):0,13:3):0;
tree B_249.6 = [&R] [&W 1/24] (((((((((1:14,9:6):2,10:2):4,3:5):5,7:7):8,(2:10,5:8):8):27,(8:0,11:2):4):6,6:1):13,(4:1,12:4):3):0,13:3):0;
tree B_249.7 = [&R] [&W 1/24] ((((((((((1:14,9:6):2,10:2):4,3:5):5,7:7):8,(2:10,5:8):8):25,8:0):3,11:5):6,6:2):12,(4:1,12:4):3):0,13:3):0;
tree B_249.8 = [&R] [&W 1/24] ((((((((1:15,9:5):5,(3:1,10:3):4):5,7:7):8,(2:10,5:8):8):24,8:1):9,6:1):11,(4:3,(11:5,12:1):3):3):0,13:3):0;
tree B_249.9 = [&R] [&W 1/24] ((((((((1:15,9:5):5,(3:1,10:3):4):5,7:7):8,(2:10,5:8):8):27,(8:0,11:2):4):6,6:1):13,(4:1,12:4):3):0,13:3):0;
tree B_249.10 = [&R] [&W 1/24] (((((((((1:15,9:5):5,(3:1,10:3):4):5,7:7):8,(2:10,5:8):8):25,8:0):3,11:5):6,6:2):12,(4:1,12:4):3):0,13:3):0;
tree B_249.11 = [&R] [&W 1/24] (((((((((1:15,9:5):3,3:5):2,10:3):5,7:7):8,(2:10,5:8):8):24,8:1):9,6:1):11,(4:3,(11:5,12:1):3):3):0,13:3):0;
tree B_249.12 = [&R] [&W 1/24] (((((((((1:15,9:5):3,3:5):2,10:3):5,7:7):8,(2:10,5:8):8):27,(8:0,11:2):4):6,6:1):13,(4:1,12:4):3):0,13:3):0;
tree B_249.13 = [&R] [&W 1/24] ((((((((((1:15,9:5):3,3:5):2,10:3):5,7:7):8,(2:10,5:8):8):25,8:0):3,11:5):6,6:2):12,(4:1,12:4):3):0,13:3):0;
tree B_249.14 = [&R] [&W 1/24] (((((((((1:14,9:6):2,10:2):7,7:9):2,3:3):6,(2:10,5:8):10):24,8:1):9,6:1):11,(4:3,(11:5,12:1):3):3):0,13:3):0;
tree B_249.15 = [&R] [&W 1/24] (((((((((1:14,9:6):2,10:2):7,7:9):2,3:3):6,(2:10,5:8):10):27,(8:0,11:2):4):6,6:1):13,(4:1,12:4):3):0,13:3):0;
tree B_249.16 = [&R] [&W 1/24] ((((((((((1:14,9:6):2,10:2):7,7:9):2,3:3):6,(2:10,5:8):10):25,8:0):3,11:5):6,6:2):12,(4:1,12:4):3):0,13:3):0;
tree B_249.17 = [&R] [&W 1/24] ((((((((((1:14,9:6):2,10:2):4,3:5):5,7:7):8,(2:10,5:8):8):24,8:1):10,6:0):11,4:5):1,(11:3,12:3):3):0,13:3):0;
tree B_249.18 = [&R] [&W 1/24] ((((((((((1:14,9:6):2,10:2):4,3:5):5,7:7):8,(2:10,5:8):8):24,8:1):9,6:1):6,(11:3,12:3):3):7,4:4):0,13:3):0;
tree B_249.19 = [&R] [&W 1/24] (((((((((1:15,9:5):5,(3:1,10:3):4):5,7:7):8,(2:10,5:8):8):24,8:1):10,6:0):11,4:5):1,(11:3,12:3):3):0,13:3):0;
tree B_249.20 = [&R] [&W 1/24] (((((((((1:15,9:5):5,(3:1,10:3):4):5,7:7):8,(2:10,5:8):8):24,8:1):9,6:1):6,(11:3,12:3):3):7,4:4):0,13:3):0;
tree B_249.21 = [&R] [&W 1/24] ((((((((((1:15,9:5):3,3:5):2,10:3):5,7:7):8,(2:10,5:8):8):24,8:1):10,6:0):11,4:5):1,(11:3,12:3):3):0,13:3):0;
tree B_249.22 = [&R] [&W 1/24] ((((((((((1:15,9:5):3,3:5):2,10:3):5,7:7):8,(2:10,5:8):8):24,8:1):9,6:1):6,(11:3,12:3):3):7,4:4):0,13:3):0;
tree B_249.23 = [&R] [&W 1/24] ((((((((((1:14,9:6):2,10:2):7,7:9):2,3:3):6,(2:10,5:8):10):24,8:1):10,6:0):11,4:5):1,(11:3,12:3):3):0,13:3):0;
tree B_249.24 = [&R] [&W 1/24] ((((((((((1:14,9:6):2,10:2):7,7:9):2,3:3):6,(2:10,5:8):10):24,8:1):9,6:1):6,(11:3,12:3):3):7,4:4):0,13:3):0;

[Trees found in bootstrap replicate #250]
tree B_250.1 = [&R] [&W 1/4] (((((((((1:7,9:9):11,((2:6,7:2):6,(5:3,10:4):9):11):5,3:4):21,8:0):1,11:0):16,6:2):13,12:0):8,4:2):0,13:5):0;
tree B_250.2 = [&R] [&W 1/4] (((((((((1:9,9:7):11,((2:6,7:2):8,(5:3,10:4):7):11):20,8:4):4,3:2):3,11:0):15,6:2):12,12:0):8,4:2):0,13:5):0;
tree B_250.3 = [&R] [&W 1/4] ((((((((1:7,9:9):11,((2:6,7:2):6,(5:3,10:4):9):11):5,3:4):21,8:0):1,11:0):16,6:2):17,(4:4,12:0):2):0,13:5):0;
tree B_250.4 = [&R] [&W 1/4] ((((((((1:9,9:7):11,((2:6,7:2):8,(5:3,10:4):7):11):20,8:4):4,3:2):3,11:0):15,6:2):16,(4:4,12:0):2):0,13:5):0;

[Trees found in bootstrap replicate #251]
tree B_251.1 = [&R] [&W 1/6] ((((((((((1:11,9:3):8,((2:6,5:2):2,10:2):9):4,7:6):31,8:5):3,11:2):10,3:7):10,6:2):18,4:2):3,12:1):0,13:6):0;
tree B_251.2 = [&R] [&W 1/6] ((((((((((1:11,9:3):8,((2:6,5:2):2,10:2):9):3,7:7):30,8:6):7,3:8):12,6:0):3,11:5):17,4:2):3,12:1):0,13:6):0;
tree B_251.3 = [&R] [&W 1/6] ((((((((((1:11,9:3):9,((2:6,5:2):2,10:2):8):3,7:7):31,8:5):7,3:8):12,6:0):17,4:4):1,11:5):3,12:2):0,13:5):0;
tree B_251.4 = [&R] [&W 1/6] (((((((((1:11,9:3):9,((2:6,5:2):2,10:2):8):3,7:7):31,8:5):7,3:8):12,6:0):17,(4:2,11:6):2):3,12:3):0,13:4):0;
tree B_251.5 = [&R] [&W 1/6] ((((((((((1:11,9:3):8,((2:6,5:2):2,10:2):9):4,7:6):20,11:2):16,8:3):9,3:9):10,6:0):19,4:2):3,12:1):0,13:6):0;
tree B_251.6 = [&R] [&W 1/6] (((((((((1:11,9:3):8,((2:6,5:2):2,10:2):9):3,7:7):30,8:6):7,3:8):12,6:0):14,(11:4,12:5):1):6,4:2):0,13:5):0;

[Trees found in bootstrap replicate #252]
tree B_252.1 = [&R] [&W 1/8] (((((((((1:4,9:5):6,(2:7,(5:3,10:1):4):15):5,7:5):14,11:0):9,8:0):5,3:3):12,6:1):12,(4:3,12:1):2):0,13:5):0;
tree B_252.2 = [&R] [&W 1/8] (((((((((1:4,9:5):6,(2:7,(5:3,10:1):4):15):5,7:5):19,8:2):5,3:2):3,11:0):11,6:1):13,(4:3,12:1):2):0,13:5):0;
tree B_252.3 = [&R] [&W 1/8] (((((((((1:2,(2:6,(5:3,10:1):5):20):6,9:2):5,7:6):13,11:0):8,8:1):5,3:2):13,6:1):12,(4:3,12:1):2):0,13:5):0;
tree B_252.4 = [&R] [&W 1/8] ((((((((((1:4,9:5):6,(2:7,(5:3,10:1):4):15):5,7:5):14,11:0):9,8:0):5,3:3):12,6:1):13,12:1):3,4:1):0,13:5):0;
tree B_252.5 = [&R] [&W 1/8] (((((((((1:2,(2:6,(5:3,10:1):5):20):6,9:2):5,7:6):17,8:3):5,3:1):3,11:0):12,6:1):13,(4:3,12:1):2):0,13:5):0;
tree B_252.6 = [&R] [&W 1/8] ((((((((((1:4,9:5):6,(2:7,(5:3,10:1):4):15):5,7:5):19,8:2):5,3:2):3,11:0):11,6:1):13,12:1):4,4:1):0,13:5):0;
tree B_252.7 = [&R] [&W 1/8] ((((((((((1:2,(2:6,(5:3,10:1):5):20):6,9:2):5,7:6):13,11:0):8,8:1):5,3:2):13,6:1):13,12:1):3,4:1):0,13:5):0;
tree B_252.8 = [&R] [&W 1/8] ((((((((((1:2,(2:6,(5:3,10:1):5):20):6,9:2):5,7:6):17,8:3):5,3:1):3,11:0):12,6:1):13,12:1):4,4:1):0,13:5):0;

[Trees found in bootstrap replicate #253]
tree B_253.1 = [&R] [&W 1/3] ((((((((((1:7,10:6):6,9:4):7,7:5):13,5:14):7,2:3):16,(3:2,11:5):7):18,8:0):12,6:2):15,(4:2,12:2):5):0,13:1):0;
tree B_253.2 = [&R] [&W 1/3] (((((((((1:7,10:6):6,9:4):8,7:4):6,(2:9,5:7):15):19,(3:1,11:6):6):15,8:0):13,6:2):15,(4:2,12:2):5):0,13:1):0;
tree B_253.3 = [&R] [&W 1/3] (((((((((1:10,9:7):2,10:4):10,7:5):5,(2:7,5:9):15):17,(3:1,11:6):6):15,8:0):13,6:2):15,(4:2,12:2):5):0,13:1):0;

[Trees found in bootstrap replicate #254]
tree B_254.1 = [&R] [&W 1/5] (((((((((1:9,(2:9,(5:0,10:4):7):15):11,9:4):5,7:4):12,3:2):8,11:2):14,8:0):16,6:3):11,(4:2,12:3):4):0,13:4):0;
tree B_254.2 = [&R] [&W 1/5] (((((((((1:10,(2:9,(5:0,10:4):7):14):10,7:4):5,9:5):14,3:2):8,11:2):12,8:0):16,6:3):11,(4:2,12:3):4):0,13:4):0;
tree B_254.3 = [&R] [&W 1/5] (((((((((1:9,(2:9,(5:0,10:4):7):15):11,9:4):5,7:4):11,3:3):20,8:1):1,11:2):15,6:3):12,(4:2,12:3):4):0,13:4):0;
tree B_254.4 = [&R] [&W 1/5] ((((((((1:9,(2:9,(5:0,10:4):7):15):11,9:4):6,7:3):25,(8:1,11:2):4):3,3:3):15,6:0):15,(4:2,12:3):4):0,13:4):0;
tree B_254.5 = [&R] [&W 1/5] (((((((((1:10,(2:9,(5:0,10:4):7):14):10,7:4):5,9:5):13,3:3):18,8:1):1,11:2):15,6:3):12,(4:2,12:3):4):0,13:4):0;

[Trees found in bootstrap replicate #255]
tree B_255.1 = [&R] [&W 1/6] (((((((((1:5,9:2):8,((5:0,10:3):9,7:8):11):5,2:4):14,(3:3,11:3):2):20,8:0):13,6:0):14,4:3):1,12:1):0,13:3):0;
tree B_255.2 = [&R] [&W 1/6] (((((((((1:5,9:2):8,((5:0,10:3):9,7:8):11):5,2:4):14,(3:3,11:3):2):20,8:0):13,6:0):9,12:2):6,4:2):0,13:3):0;
tree B_255.3 = [&R] [&W 1/6] (((((((((1:4,9:3):7,((2:6,7:1):9,(5:0,10:3):8):12):11,3:3):24,8:2):2,11:2):11,6:0):16,4:3):1,12:1):0,13:3):0;
tree B_255.4 = [&R] [&W 1/6] (((((((((1:4,9:3):7,((2:6,7:1):9,(5:0,10:3):8):12):12,3:2):8,11:3):19,8:0):13,6:0):14,4:3):1,12:1):0,13:3):0;
tree B_255.5 = [&R] [&W 1/6] (((((((((1:4,9:3):7,((2:6,7:1):9,(5:0,10:3):8):12):11,3:3):24,8:2):2,11:2):11,6:0):9,12:2):8,4:2):0,13:3):0;
tree B_255.6 = [&R] [&W 1/6] (((((((((1:4,9:3):7,((2:6,7:1):9,(5:0,10:3):8):12):12,3:2):8,11:3):19,8:0):13,6:0):9,12:2):6,4:2):0,13:3):0;

[Trees found in bootstrap replicate #256]
tree B_256.1 = [&R] [&W 1/2] ((((((((1:3,9:5):4,((5:5,7:13):2,10:6):13):7,2:3):21,(3:4,11:3):3):21,8:0):14,6:2):13,(4:3,12:1):2):0,13:3):0;
tree B_256.2 = [&R] [&W 1/2] (((((((((1:3,9:5):4,((5:5,7:13):2,10:6):13):7,2:3):21,(3:4,11:3):3):21,8:0):14,6:2):6,12:1):9,4:3):0,13:3):0;

[Trees found in bootstrap replicate #257]
tree B_257.1 = [&R] [&W 1/5] (((((((1:17,((5:1,10:5):13,(7:9,9:5):8):5):7,3:4):8,2:11):23,(8:0,11:0):1):12,6:4):16,(4:0,12:1):1):0,13:0):0;
tree B_257.2 = [&R] [&W 1/5] ((((((((1:17,((5:1,10:5):13,(7:9,9:5):8):5):7,3:4):8,2:11):23,8:0):0,11:1):12,6:4):16,(4:0,12:1):1):0,13:0):0;
tree B_257.3 = [&R] [&W 1/5] (((((((1:17,((5:1,10:5):13,(7:9,9:5):8):5):8,3:3):11,(2:5,11:1):7):19,8:0):12,6:4):16,(4:0,12:1):1):0,13:0):0;
tree B_257.4 = [&R] [&W 1/5] ((((((((1:17,((5:1,10:5):13,(7:9,9:5):8):5):8,3:3):8,11:1):3,2:12):19,8:0):12,6:4):16,(4:0,12:1):1):0,13:0):0;
tree B_257.5 = [&R] [&W 1/5] ((((((((1:17,((5:1,10:5):13,(7:9,9:5):8):5):7,3:4):8,2:11):4,11:1):19,8:0):12,6:4):16,(4:0,12:1):1):0,13:0):0;

[Trees found in bootstrap replicate #258]
tree B_258.1 = [&R] [&W 1/27] (((((((((1:9,9:8):0,10:4):9,((2:4,5:3):9,7:8):12):10,3:6):20,8:1):3,11:5):14,6:1):17,(4:1,12:1):0):0,13:2):0;
tree B_258.2 = [&R] [&W 1/27] ((((((((1:9,(9:5,10:4):3):9,((2:4,5:3):9,7:8):12):10,3:6):20,8:1):3,11:5):14,6:1):17,(4:1,12:1):0):0,13:2):0;
tree B_258.3 = [&R] [&W 1/27] (((((((((1:7,10:4):2,9:8):9,((2:4,5:3):9,7:8):12):10,3:6):20,8:1):3,11:5):14,6:1):17,(4:1,12:1):0):0,13:2):0;
tree B_258.4 = [&R] [&W 1/27] ((((((((1:9,9:8):0,10:4):9,((2:4,5:3):9,7:8):12):13,(3:3,11:4):5):19,8:0):16,6:1):16,(4:1,12:1):0):0,13:2):0;
tree B_258.5 = [&R] [&W 1/27] (((((((((1:9,9:8):0,10:4):9,((2:4,5:3):9,7:8):12):12,11:2):7,3:4):19,8:0):16,6:1):16,(4:1,12:1):0):0,13:2):0;
tree B_258.6 = [&R] [&W 1/27] ((((((((((1:9,9:8):0,10:4):9,((2:4,5:3):9,7:8):12):10,3:6):20,8:1):3,11:5):15,6:0):17,4:0):1,12:1):0,13:2):0;
tree B_258.7 = [&R] [&W 1/27] ((((((((((1:9,9:8):0,10:4):9,((2:4,5:3):9,7:8):12):10,3:6):20,8:1):3,11:5):14,6:1):11,12:1):6,4:1):0,13:2):0;
tree B_258.8 = [&R] [&W 1/27] (((((((1:9,(9:5,10:4):3):9,((2:4,5:3):9,7:8):12):13,(3:3,11:4):5):19,8:0):16,6:1):16,(4:1,12:1):0):0,13:2):0;
tree B_258.9 = [&R] [&W 1/27] ((((((((1:8,(9:5,10:4):4):9,((2:4,5:3):10,7:7):12):12,11:1):8,3:4):19,8:0):16,6:1):16,(4:1,12:1):0):0,13:2):0;
tree B_258.10 = [&R] [&W 1/27] (((((((((1:9,(9:5,10:4):3):9,((2:4,5:3):9,7:8):12):10,3:6):20,8:1):3,11:5):15,6:0):17,4:0):1,12:1):0,13:2):0;
tree B_258.11 = [&R] [&W 1/27] (((((((((1:9,(9:5,10:4):3):9,((2:4,5:3):9,7:8):12):10,3:6):20,8:1):3,11:5):14,6:1):11,12:1):6,4:1):0,13:2):0;
tree B_258.12 = [&R] [&W 1/27] ((((((((1:7,10:4):2,9:8):9,((2:4,5:3):9,7:8):12):13,(3:3,11:4):5):19,8:0):16,6:1):16,(4:1,12:1):0):0,13:2):0;
tree B_258.13 = [&R] [&W 1/27] (((((((((1:7,10:4):2,9:8):9,((2:4,5:3):9,7:8):12):12,11:2):7,3:4):19,8:0):16,6:1):16,(4:1,12:1):0):0,13:2):0;
tree B_258.14 = [&R] [&W 1/27] ((((((((((1:7,10:4):2,9:8):9,((2:4,5:3):9,7:8):12):10,3:6):20,8:1):3,11:5):15,6:0):17,4:0):1,12:1):0,13:2):0;
tree B_258.15 = [&R] [&W 1/27] ((((((((((1:7,10:4):2,9:8):9,((2:4,5:3):9,7:8):12):10,3:6):20,8:1):3,11:5):14,6:1):11,12:1):6,4:1):0,13:2):0;
tree B_258.16 = [&R] [&W 1/27] (((((((((1:9,9:8):0,10:4):9,((2:4,5:3):9,7:8):12):13,(3:3,11:4):5):19,8:0):17,6:0):16,4:0):1,12:1):0,13:2):0;
tree B_258.17 = [&R] [&W 1/27] (((((((((1:9,9:8):0,10:4):9,((2:4,5:3):9,7:8):12):13,(3:3,11:4):5):19,8:0):16,6:1):11,12:1):5,4:1):0,13:2):0;
tree B_258.18 = [&R] [&W 1/27] ((((((((((1:9,9:8):0,10:4):9,((2:4,5:3):9,7:8):12):12,11:2):7,3:4):19,8:0):17,6:0):16,4:0):1,12:1):0,13:2):0;
tree B_258.19 = [&R] [&W 1/27] ((((((((((1:9,9:8):0,10:4):9,((2:4,5:3):9,7:8):12):12,11:2):7,3:4):19,8:0):16,6:1):11,12:1):5,4:1):0,13:2):0;
tree B_258.20 = [&R] [&W 1/27] ((((((((1:9,(9:5,10:4):3):9,((2:4,5:3):9,7:8):12):13,(3:3,11:4):5):19,8:0):17,6:0):16,4:0):1,12:1):0,13:2):0;
tree B_258.21 = [&R] [&W 1/27] ((((((((1:9,(9:5,10:4):3):9,((2:4,5:3):9,7:8):12):13,(3:3,11:4):5):19,8:0):16,6:1):11,12:1):5,4:1):0,13:2):0;
tree B_258.22 = [&R] [&W 1/27] (((((((((1:8,(9:5,10:4):4):9,((2:4,5:3):10,7:7):12):12,11:1):8,3:4):19,8:0):17,6:0):16,4:0):1,12:1):0,13:2):0;
tree B_258.23 = [&R] [&W 1/27] (((((((((1:8,(9:5,10:4):4):9,((2:4,5:3):10,7:7):12):12,11:1):8,3:4):19,8:0):16,6:1):11,12:1):5,4:1):0,13:2):0;
tree B_258.24 = [&R] [&W 1/27] (((((((((1:7,10:4):2,9:8):9,((2:4,5:3):9,7:8):12):13,(3:3,11:4):5):19,8:0):17,6:0):16,4:0):1,12:1):0,13:2):0;
tree B_258.25 = [&R] [&W 1/27] (((((((((1:7,10:4):2,9:8):9,((2:4,5:3):9,7:8):12):13,(3:3,11:4):5):19,8:0):16,6:1):11,12:1):5,4:1):0,13:2):0;
tree B_258.26 = [&R] [&W 1/27] ((((((((((1:7,10:4):2,9:8):9,((2:4,5:3):9,7:8):12):12,11:2):7,3:4):19,8:0):17,6:0):16,4:0):1,12:1):0,13:2):0;
tree B_258.27 = [&R] [&W 1/27] ((((((((((1:7,10:4):2,9:8):9,((2:4,5:3):9,7:8):12):12,11:2):7,3:4):19,8:0):16,6:1):11,12:1):5,4:1):0,13:2):0;

[Trees found in bootstrap replicate #259]
tree B_259.1 = [&R] [&W 1/14] ((((((((((1:8,(2:10,5:2):18):4,10:8):10,9:3):10,7:5):17,11:3):19,8:3):6,3:5):14,6:1):12,(4:2,12:3):4):0,13:6):0;
tree B_259.2 = [&R] [&W 1/14] (((((((((((1:8,(2:10,5:2):18):4,10:8):10,9:3):10,7:5):17,11:3):19,8:3):6,3:5):15,6:0):14,4:3):3,12:1):0,13:6):0;
tree B_259.3 = [&R] [&W 1/14] ((((((((((1:8,(2:10,5:2):18):4,10:8):10,9:3):9,7:6):30,8:6):8,3:2):3,11:4):11,6:4):12,(4:2,12:3):4):0,13:6):0;
tree B_259.4 = [&R] [&W 1/14] (((((((((1:10,(2:9,(5:2,10:10):2):17):10,9:3):10,7:5):17,11:3):19,8:3):6,3:5):14,6:1):12,(4:2,12:3):4):0,13:6):0;
tree B_259.5 = [&R] [&W 1/14] ((((((((((1:7,10:9):8,9:5):7,(2:6,5:6):16):8,7:5):18,11:3):19,8:3):6,3:5):14,6:1):12,(4:2,12:3):4):0,13:6):0;
tree B_259.6 = [&R] [&W 1/14] (((((((((((1:8,(2:10,5:2):18):4,10:8):10,9:3):9,7:6):30,8:6):8,3:2):3,11:4):12,6:3):14,4:3):3,12:1):0,13:6):0;
tree B_259.7 = [&R] [&W 1/14] ((((((((((1:10,(2:9,(5:2,10:10):2):17):10,9:3):10,7:5):17,11:3):19,8:3):6,3:5):15,6:0):14,4:3):3,12:1):0,13:6):0;
tree B_259.8 = [&R] [&W 1/14] (((((((((((1:7,10:9):8,9:5):7,(2:6,5:6):16):8,7:5):18,11:3):19,8:3):6,3:5):15,6:0):14,4:3):3,12:1):0,13:6):0;
tree B_259.9 = [&R] [&W 1/14] (((((((((1:10,(2:9,(5:2,10:10):2):17):10,9:3):9,7:6):30,8:6):8,3:2):3,11:4):11,6:4):12,(4:2,12:3):4):0,13:6):0;
tree B_259.10 = [&R] [&W 1/14] ((((((((((1:7,10:9):8,9:5):7,(2:6,5:6):16):7,7:6):31,8:6):8,3:2):3,11:4):11,6:4):12,(4:2,12:3):4):0,13:6):0;
tree B_259.11 = [&R] [&W 1/14] ((((((((((1:7,10:9):9,9:4):8,7:6):9,(2:4,5:8):13):30,8:7):8,3:1):3,11:4):12,6:4):12,(4:2,12:3):4):0,13:6):0;
tree B_259.12 = [&R] [&W 1/14] ((((((((((1:10,(2:9,(5:2,10:10):2):17):10,9:3):9,7:6):30,8:6):8,3:2):3,11:4):12,6:3):14,4:3):3,12:1):0,13:6):0;
tree B_259.13 = [&R] [&W 1/14] (((((((((((1:7,10:9):8,9:5):7,(2:6,5:6):16):7,7:6):31,8:6):8,3:2):3,11:4):12,6:3):14,4:3):3,12:1):0,13:6):0;
tree B_259.14 = [&R] [&W 1/14] (((((((((((1:7,10:9):9,9:4):8,7:6):9,(2:4,5:8):13):30,8:7):8,3:1):3,11:4):13,6:3):14,4:3):3,12:1):0,13:6):0;

[Trees found in bootstrap replicate #260]
tree B_260.1 = [&R] [&W 1/8] (((((((((1:7,9:7):7,((2:2,(5:1,10:2):1):6,7:10):10):9,11:0):5,3:6):18,8:0):21,6:0):8,12:2):4,4:0):0,13:3):0;
tree B_260.2 = [&R] [&W 1/8] ((((((((1:7,9:7):7,((2:2,(5:1,10:2):1):6,7:10):10):13,(3:3,11:1):3):18,8:0):21,6:0):8,12:2):4,4:0):0,13:3):0;
tree B_260.3 = [&R] [&W 1/8] (((((((((1:7,9:7):7,((2:2,(5:1,10:2):1):6,7:10):10):8,3:6):5,11:1):18,8:0):21,6:0):8,12:2):4,4:0):0,13:3):0;
tree B_260.4 = [&R] [&W 1/8] (((((((((1:7,9:7):7,((2:2,(5:1,10:2):1):6,7:10):10):9,11:0):5,3:6):18,8:0):21,6:0):10,4:2):2,12:0):0,13:3):0;
tree B_260.5 = [&R] [&W 1/8] ((((((((1:7,9:7):7,((2:2,(5:1,10:2):1):6,7:10):10):13,(3:3,11:1):3):18,8:0):21,6:0):10,4:2):2,12:0):0,13:3):0;
tree B_260.6 = [&R] [&W 1/8] (((((((((1:7,9:7):7,((2:2,(5:1,10:2):1):6,7:10):10):8,3:6):5,11:1):18,8:0):21,6:0):10,4:2):2,12:0):0,13:3):0;
tree B_260.7 = [&R] [&W 1/8] ((((((((((1:8,9:6):12,(2:2,(5:1,10:2):1):10):5,7:6):13,11:0):14,8:3):6,3:5):18,6:0):8,12:2):4,4:0):0,13:3):0;
tree B_260.8 = [&R] [&W 1/8] ((((((((((1:8,9:6):12,(2:2,(5:1,10:2):1):10):5,7:6):13,11:0):14,8:3):6,3:5):18,6:0):10,4:2):2,12:0):0,13:3):0;

[Trees found in bootstrap replicate #261]
tree B_261.1 = [&R] [&W 1/2] (((((((((1:7,7:4):4,9:6):11,(5:2,10:5):12):7,2:4):11,(3:1,11:6):5):28,8:0):11,6:0):12,(4:0,12:2):2):0,13:2):0;
tree B_261.2 = [&R] [&W 1/2] ((((((((((1:7,7:4):4,9:6):11,(5:2,10:5):12):7,2:4):11,(3:1,11:6):5):28,8:0):11,6:0):13,4:1):1,12:1):0,13:2):0;

[Trees found in bootstrap replicate #262]
tree B_262.1 = [&R] [&W 1/2] ((((((((((((1:2,10:3):5,9:4):6,7:9):4,3:3):11,5:13):4,2:6):11,11:2):15,8:0):12,6:1):18,4:2):3,12:0):0,13:3):0;
tree B_262.2 = [&R] [&W 1/2] ((((((((((((1:2,10:3):6,9:3):8,7:7):4,3:3):5,2:7):9,5:13):13,11:2):13,8:0):12,6:1):18,4:2):3,12:0):0,13:3):0;

[Trees found in bootstrap replicate #263]
tree B_263.1 = [&R] [&W 1] (((((((((1:9,(2:9,(5:4,10:2):2):10):5,9:2):3,7:8):15,(8:1,11:1):7):7,3:2):15,6:0):25,4:2):3,12:0):0,13:6):0;

[Trees found in bootstrap replicate #264]
tree B_264.1 = [&R] [&W 1/8] (((((((((1:8,(2:6,5:3):15):4,10:0):10,9:2):4,7:9):11,3:1):28,6:1):4,(8:1,11:0):9):23,(4:4,12:0):3):0,13:1):0;
tree B_264.2 = [&R] [&W 1/8] ((((((((((1:8,(2:6,5:3):15):4,10:0):10,9:2):4,7:9):11,3:1):28,6:1):4,(8:1,11:0):9):14,12:0):13,4:3):0,13:1):0;
tree B_264.3 = [&R] [&W 1/8] ((((((((1:8,((2:7,5:2):2,10:2):15):10,9:2):4,7:9):11,3:1):28,6:1):4,(8:1,11:0):9):23,(4:4,12:0):3):0,13:1):0;
tree B_264.4 = [&R] [&W 1/8] ((((((((1:7,(2:6,(5:4,10:2):1):15):11,9:2):4,7:9):11,3:1):28,6:1):4,(8:1,11:0):9):23,(4:4,12:0):3):0,13:1):0;
tree B_264.5 = [&R] [&W 1/8] ((((((((1:8,((2:6,10:2):1,5:4):15):10,9:2):4,7:9):11,3:1):28,6:1):4,(8:1,11:0):9):23,(4:4,12:0):3):0,13:1):0;
tree B_264.6 = [&R] [&W 1/8] (((((((((1:8,((2:7,5:2):2,10:2):15):10,9:2):4,7:9):11,3:1):28,6:1):4,(8:1,11:0):9):14,12:0):13,4:3):0,13:1):0;
tree B_264.7 = [&R] [&W 1/8] (((((((((1:7,(2:6,(5:4,10:2):1):15):11,9:2):4,7:9):11,3:1):28,6:1):4,(8:1,11:0):9):14,12:0):13,4:3):0,13:1):0;
tree B_264.8 = [&R] [&W 1/8] (((((((((1:8,((2:6,10:2):1,5:4):15):10,9:2):4,7:9):11,3:1):28,6:1):4,(8:1,11:0):9):14,12:0):13,4:3):0,13:1):0;

[Trees found in bootstrap replicate #265]
tree B_265.1 = [&R] [&W 1] ((((((((1:4,10:1):2,9:6):10,((2:3,7:3):9,5:3):9):21,(3:0,11:3):2):18,8:0):6,6:0):18,(4:0,12:4):7):0,13:3):0;

[Trees found in bootstrap replicate #266]
tree B_266.1 = [&R] [&W 1/3] ((((((((((1:7,10:0):5,9:4):7,(2:7,5:3):16):7,7:3):21,8:5):3,3:3):10,6:1):2,11:1):11,(4:1,12:1):3):0,13:2):0;
tree B_266.2 = [&R] [&W 1/3] (((((((((1:7,10:0):5,9:4):7,(2:7,5:3):16):8,7:2):22,(8:1,11:0):4):4,3:3):9,6:1):13,(4:1,12:1):3):0,13:2):0;
tree B_266.3 = [&R] [&W 1/3] ((((((((((1:7,10:0):5,9:4):7,(2:7,5:3):16):5,7:5):8,3:3):10,11:1):12,8:0):9,6:3):11,(4:1,12:1):3):0,13:2):0;

[Trees found in bootstrap replicate #267]
tree B_267.1 = [&R] [&W 1/2] (((((((((((1:8,10:4):6,9:3):11,(2:5,5:7):14):8,3:7):9,7:6):20,8:1):4,11:2):15,6:0):16,4:0):4,12:1):0,13:1):0;
tree B_267.2 = [&R] [&W 1/2] ((((((((((1:8,10:4):6,9:3):10,((2:3,5:9):6,7:10):12):12,11:1):9,3:3):19,8:0):16,6:0):15,4:0):4,12:1):0,13:1):0;

[Trees found in bootstrap replicate #268]
tree B_268.1 = [&R] [&W 1/18] (((((((1:4,10:6):11,(((2:5,5:10):11,7:11):12,9:3):11):8,3:6):34,(8:0,11:3):2):15,6:0):12,(4:0,12:1):4):0,13:4):0;
tree B_268.2 = [&R] [&W 1/18] ((((((((1:4,10:6):13,((2:6,5:9):11,7:11):14):2,9:8):8,3:6):34,(8:0,11:3):2):15,6:0):12,(4:0,12:1):4):0,13:4):0;
tree B_268.3 = [&R] [&W 1/18] ((((((((1:4,10:6):11,(((2:5,5:10):11,7:11):12,9:3):11):8,3:6):31,8:1):17,6:1):2,11:3):11,(4:0,12:1):4):0,13:4):0;
tree B_268.4 = [&R] [&W 1/18] (((((((1:4,10:6):11,(((2:5,5:10):11,7:11):12,9:3):11):8,3:6):31,8:1):18,6:0):10,(4:2,(11:3,12:0):2):4):0,13:4):0;
tree B_268.5 = [&R] [&W 1/18] ((((((((1:4,10:6):11,(((2:5,5:10):11,7:11):12,9:3):11):8,3:6):34,(8:0,11:3):2):15,6:0):12,4:4):0,12:1):0,13:4):0;
tree B_268.6 = [&R] [&W 1/18] ((((((((1:4,10:6):11,(((2:5,5:10):11,7:11):12,9:3):11):8,3:6):34,(8:0,11:3):2):15,6:0):7,12:1):5,4:4):0,13:4):0;
tree B_268.7 = [&R] [&W 1/18] (((((((((1:4,10:6):13,((2:6,5:9):11,7:11):14):2,9:8):8,3:6):31,8:1):17,6:1):2,11:3):11,(4:0,12:1):4):0,13:4):0;
tree B_268.8 = [&R] [&W 1/18] ((((((((1:4,10:6):13,((2:6,5:9):11,7:11):14):2,9:8):8,3:6):31,8:1):18,6:0):10,(4:2,(11:3,12:0):2):4):0,13:4):0;
tree B_268.9 = [&R] [&W 1/18] (((((((((1:4,10:6):13,((2:6,5:9):11,7:11):14):2,9:8):8,3:6):34,(8:0,11:3):2):15,6:0):12,4:4):0,12:1):0,13:4):0;
tree B_268.10 = [&R] [&W 1/18] (((((((((1:4,10:6):13,((2:6,5:9):11,7:11):14):2,9:8):8,3:6):34,(8:0,11:3):2):15,6:0):7,12:1):5,4:4):0,13:4):0;
tree B_268.11 = [&R] [&W 1/18] (((((((((1:4,10:6):11,(((2:5,5:10):11,7:11):12,9:3):11):8,3:6):31,8:1):17,6:1):2,11:3):11,4:4):0,12:1):0,13:4):0;
tree B_268.12 = [&R] [&W 1/18] ((((((((1:4,10:6):11,(((2:5,5:10):11,7:11):12,9:3):11):8,3:6):31,8:1):17,6:1):8,(11:2,12:1):1):5,4:4):0,13:4):0;
tree B_268.13 = [&R] [&W 1/18] (((((((((1:4,10:6):11,(((2:5,5:10):11,7:11):12,9:3):11):8,3:6):31,8:1):17,6:1):3,11:2):7,12:0):5,4:4):0,13:4):0;
tree B_268.14 = [&R] [&W 1/18] (((((((1:4,10:6):11,(((2:5,5:10):11,7:11):12,9:3):11):8,3:6):31,8:1):18,6:0):10,4:6,(11:3,12:0):2):0,13:4):0;
tree B_268.15 = [&R] [&W 1/18] ((((((((((1:4,10:6):13,((2:6,5:9):11,7:11):14):2,9:8):8,3:6):31,8:1):17,6:1):2,11:3):11,4:4):0,12:1):0,13:4):0;
tree B_268.16 = [&R] [&W 1/18] (((((((((1:4,10:6):13,((2:6,5:9):11,7:11):14):2,9:8):8,3:6):31,8:1):17,6:1):8,(11:2,12:1):1):5,4:4):0,13:4):0;
tree B_268.17 = [&R] [&W 1/18] ((((((((((1:4,10:6):13,((2:6,5:9):11,7:11):14):2,9:8):8,3:6):31,8:1):17,6:1):3,11:2):7,12:0):5,4:4):0,13:4):0;
tree B_268.18 = [&R] [&W 1/18] ((((((((1:4,10:6):13,((2:6,5:9):11,7:11):14):2,9:8):8,3:6):31,8:1):18,6:0):10,4:6,(11:3,12:0):2):0,13:4):0;

[Trees found in bootstrap replicate #269]
tree B_269.1 = [&R] [&W 1/4] ((((((((((((1:8,10:4):2,9:4):10,5:16):9,7:6):8,3:2):4,2:5):19,8:1):3,11:1):11,6:2):9,12:3):7,4:2):0,13:4):0;
tree B_269.2 = [&R] [&W 1/4] ((((((((((((1:8,10:4):2,9:4):10,5:16):9,7:6):8,3:2):4,2:5):6,11:2):16,8:0):12,6:2):9,12:3):6,4:2):0,13:4):0;
tree B_269.3 = [&R] [&W 1/4] (((((((((((1:10,9:4):9,(5:4,10:3):13):9,7:7):8,3:2):4,2:5):19,8:1):3,11:1):11,6:2):9,12:3):7,4:2):0,13:4):0;
tree B_269.4 = [&R] [&W 1/4] (((((((((((1:10,9:4):9,(5:4,10:3):13):9,7:7):8,3:2):4,2:5):6,11:2):16,8:0):12,6:2):9,12:3):6,4:2):0,13:4):0;

[Trees found in bootstrap replicate #270]
tree B_270.1 = [&R] [&W 1/3] (((((((((((1:4,10:3):4,9:7):10,(2:10,5:2):10):6,7:4):26,8:5):4,3:5):13,6:2):4,11:0):9,12:0):9,4:3):0,13:3):0;
tree B_270.2 = [&R] [&W 1/3] (((((((((((1:4,10:3):4,9:7):10,(2:10,5:2):10):6,7:4):26,8:5):6,3:3):6,11:2):8,6:3):8,12:1):9,4:3):0,13:3):0;
tree B_270.3 = [&R] [&W 1/3] ((((((((((((1:4,10:3):3,9:8):14,5:7):6,7:5):6,2:5):27,8:3):6,3:5):4,11:1):9,6:4):8,12:1):8,4:3):0,13:3):0;

[Trees found in bootstrap replicate #271]
tree B_271.1 = [&R] [&W 1/21] (((((((((1:12,((2:5,7:6):11,5:6):15):2,10:4):6,9:7):12,3:3):26,(8:1,11:2):4):8,6:0):23,4:5):2,12:1):0,13:4):0;
tree B_271.2 = [&R] [&W 1/21] ((((((((((1:5,10:4):5,9:8):14,(2:10,5:3):13):5,7:7):8,3:4):8,11:2):25,8:0):9,6:2):21,(4:3,12:1):5):0,13:3):0;
tree B_271.3 = [&R] [&W 1/21] ((((((((((1:9,9:9):1,10:3):15,(2:9,5:4):13):5,7:7):8,3:4):7,11:2):25,8:0):9,6:2):21,(4:3,12:1):5):0,13:3):0;
tree B_271.4 = [&R] [&W 1/21] ((((((((((1:7,9:11):1,10:3):8,7:8):10,(2:7,5:6):14):9,3:3):7,11:3):24,8:0):9,6:2):21,(4:3,12:1):5):0,13:3):0;
tree B_271.5 = [&R] [&W 1/21] ((((((((((1:5,10:4):5,9:8):7,7:6):12,(2:8,5:5):14):9,3:3):8,11:3):24,8:0):9,6:2):21,(4:3,12:1):5):0,13:3):0;
tree B_271.6 = [&R] [&W 1/21] ((((((((((1:5,10:4):5,9:8):14,(2:10,5:3):13):6,7:6):14,11:1):4,3:3):25,8:0):9,6:2):21,(4:3,12:1):5):0,13:3):0;
tree B_271.7 = [&R] [&W 1/21] ((((((((((1:5,10:4):5,9:8):14,(2:10,5:3):13):5,7:7):9,3:3):30,8:1):2,11:2):8,6:2):22,(4:3,12:1):5):0,13:3):0;
tree B_271.8 = [&R] [&W 1/21] (((((((((((1:5,10:4):5,9:8):14,(2:10,5:3):13):5,7:7):8,3:4):8,11:2):25,8:0):9,6:2):17,12:1):6,4:6):0,13:3):0;
tree B_271.9 = [&R] [&W 1/21] ((((((((((1:9,9:9):1,10:3):15,(2:9,5:4):13):6,7:6):13,11:1):4,3:3):25,8:0):9,6:2):21,(4:3,12:1):5):0,13:3):0;
tree B_271.10 = [&R] [&W 1/21] ((((((((((1:9,9:9):1,10:3):15,(2:9,5:4):13):5,7:7):9,3:3):29,8:1):2,11:2):8,6:2):22,(4:3,12:1):5):0,13:3):0;
tree B_271.11 = [&R] [&W 1/21] (((((((((((1:9,9:9):1,10:3):15,(2:9,5:4):13):5,7:7):8,3:4):7,11:2):25,8:0):9,6:2):17,12:1):6,4:6):0,13:3):0;
tree B_271.12 = [&R] [&W 1/21] ((((((((((1:7,9:11):1,10:3):8,7:8):10,(2:7,5:6):14):9,3:3):29,8:1):2,11:2):8,6:2):22,(4:3,12:1):5):0,13:3):0;
tree B_271.13 = [&R] [&W 1/21] (((((((((((1:7,9:11):1,10:3):8,7:8):10,(2:7,5:6):14):9,3:3):7,11:3):24,8:0):9,6:2):17,12:1):6,4:6):0,13:3):0;
tree B_271.14 = [&R] [&W 1/21] ((((((((((1:5,10:4):5,9:8):7,7:6):12,(2:8,5:5):14):9,3:3):30,8:1):2,11:2):8,6:2):22,(4:3,12:1):5):0,13:3):0;
tree B_271.15 = [&R] [&W 1/21] (((((((((((1:5,10:4):5,9:8):7,7:6):12,(2:8,5:5):14):9,3:3):8,11:3):24,8:0):9,6:2):17,12:1):6,4:6):0,13:3):0;
tree B_271.16 = [&R] [&W 1/21] (((((((((((1:5,10:4):5,9:8):14,(2:10,5:3):13):6,7:6):14,11:1):4,3:3):25,8:0):9,6:2):17,12:1):6,4:6):0,13:3):0;
tree B_271.17 = [&R] [&W 1/21] (((((((((((1:5,10:4):5,9:8):14,(2:10,5:3):13):5,7:7):9,3:3):30,8:1):2,11:2):8,6:2):17,12:1):7,4:6):0,13:3):0;
tree B_271.18 = [&R] [&W 1/21] (((((((((((1:9,9:9):1,10:3):15,(2:9,5:4):13):6,7:6):13,11:1):4,3:3):25,8:0):9,6:2):17,12:1):6,4:6):0,13:3):0;
tree B_271.19 = [&R] [&W 1/21] (((((((((((1:9,9:9):1,10:3):15,(2:9,5:4):13):5,7:7):9,3:3):29,8:1):2,11:2):8,6:2):17,12:1):7,4:6):0,13:3):0;
tree B_271.20 = [&R] [&W 1/21] (((((((((((1:7,9:11):1,10:3):8,7:8):10,(2:7,5:6):14):9,3:3):29,8:1):2,11:2):8,6:2):17,12:1):7,4:6):0,13:3):0;
tree B_271.21 = [&R] [&W 1/21] (((((((((((1:5,10:4):5,9:8):7,7:6):12,(2:8,5:5):14):9,3:3):30,8:1):2,11:2):8,6:2):17,12:1):7,4:6):0,13:3):0;

[Trees found in bootstrap replicate #272]
tree B_272.1 = [&R] [&W 1/18] (((((((((((1:6,10:7):5,9:8):10,5:8):10,3:7):6,7:8):7,2:3):25,8:0):2,11:5):13,6:1):10,(4:0,12:2):1):0,13:2):0;
tree B_272.2 = [&R] [&W 1/18] ((((((((((((1:6,10:7):5,9:8):10,5:8):10,3:7):6,7:8):7,2:3):25,8:0):2,11:5):13,6:1):10,4:1):0,12:2):0,13:2):0;
tree B_272.3 = [&R] [&W 1/18] ((((((((((((1:6,10:7):5,9:8):10,5:8):10,3:7):6,7:8):7,2:3):25,8:0):2,11:5):13,6:1):6,12:2):4,4:1):0,13:2):0;
tree B_272.4 = [&R] [&W 1/18] ((((((((((1:6,10:7):5,9:8):10,5:8):12,(3:6,7:8):5):7,2:3):25,8:0):2,11:5):13,6:1):10,(4:0,12:2):1):0,13:2):0;
tree B_272.5 = [&R] [&W 1/18] ((((((((((1:11,9:8):10,(5:2,10:7):6):10,3:7):6,7:8):7,2:3):25,8:0):2,11:5):13,6:1):10,(4:0,12:2):1):0,13:2):0;
tree B_272.6 = [&R] [&W 1/18] (((((((((((1:10,9:9):12,5:5):3,10:5):10,3:7):8,7:7):5,2:3):26,8:0):2,11:5):13,6:1):10,(4:0,12:2):1):0,13:2):0;
tree B_272.7 = [&R] [&W 1/18] (((((((((((1:6,10:7):5,9:8):10,5:8):12,(3:6,7:8):5):7,2:3):25,8:0):2,11:5):13,6:1):10,4:1):0,12:2):0,13:2):0;
tree B_272.8 = [&R] [&W 1/18] (((((((((((1:11,9:8):10,(5:2,10:7):6):10,3:7):6,7:8):7,2:3):25,8:0):2,11:5):13,6:1):10,4:1):0,12:2):0,13:2):0;
tree B_272.9 = [&R] [&W 1/18] ((((((((((((1:10,9:9):12,5:5):3,10:5):10,3:7):8,7:7):5,2:3):26,8:0):2,11:5):13,6:1):10,4:1):0,12:2):0,13:2):0;
tree B_272.10 = [&R] [&W 1/18] (((((((((((1:6,10:7):5,9:8):10,5:8):12,(3:6,7:8):5):7,2:3):25,8:0):2,11:5):13,6:1):6,12:2):4,4:1):0,13:2):0;
tree B_272.11 = [&R] [&W 1/18] (((((((((((1:11,9:8):10,(5:2,10:7):6):10,3:7):6,7:8):7,2:3):25,8:0):2,11:5):13,6:1):6,12:2):4,4:1):0,13:2):0;
tree B_272.12 = [&R] [&W 1/18] ((((((((((((1:10,9:9):12,5:5):3,10:5):10,3:7):8,7:7):5,2:3):26,8:0):2,11:5):13,6:1):6,12:2):4,4:1):0,13:2):0;
tree B_272.13 = [&R] [&W 1/18] (((((((((1:11,9:8):10,(5:2,10:7):6):12,(3:6,7:8):5):7,2:3):25,8:0):2,11:5):13,6:1):10,(4:0,12:2):1):0,13:2):0;
tree B_272.14 = [&R] [&W 1/18] ((((((((((1:10,9:9):12,5:5):3,10:5):14,(3:6,7:8):4):5,2:3):26,8:0):2,11:5):13,6:1):10,(4:0,12:2):1):0,13:2):0;
tree B_272.15 = [&R] [&W 1/18] ((((((((((1:11,9:8):10,(5:2,10:7):6):12,(3:6,7:8):5):7,2:3):25,8:0):2,11:5):13,6:1):10,4:1):0,12:2):0,13:2):0;
tree B_272.16 = [&R] [&W 1/18] (((((((((((1:10,9:9):12,5:5):3,10:5):14,(3:6,7:8):4):5,2:3):26,8:0):2,11:5):13,6:1):10,4:1):0,12:2):0,13:2):0;
tree B_272.17 = [&R] [&W 1/18] ((((((((((1:11,9:8):10,(5:2,10:7):6):12,(3:6,7:8):5):7,2:3):25,8:0):2,11:5):13,6:1):6,12:2):4,4:1):0,13:2):0;
tree B_272.18 = [&R] [&W 1/18] (((((((((((1:10,9:9):12,5:5):3,10:5):14,(3:6,7:8):4):5,2:3):26,8:0):2,11:5):13,6:1):6,12:2):4,4:1):0,13:2):0;

[Trees found in bootstrap replicate #273]
tree B_273.1 = [&R] [&W 1/2] (((((((((1:9,10:1):10,(((2:6,5:5):6,9:6):3,7:7):9):12,3:7):23,8:0):2,11:5):13,6:1):16,4:2):2,12:3):0,13:3):0;
tree B_273.2 = [&R] [&W 1/2] ((((((((1:9,10:1):8,(((2:6,5:5):3,7:9):8,9:2):10):12,3:7):23,(8:0,11:3):6):12,6:0):17,4:2):2,12:3):0,13:3):0;

[Trees found in bootstrap replicate #274]
tree B_274.1 = [&R] [&W 1] ((((((((1:7,(((2:3,5:4):9,7:7):3,10:4):15):4,9:3):14,3:4):23,(8:0,11:3):2):13,6:0):15,4:2):3,12:0):0,13:3):0;

[Trees found in bootstrap replicate #275]
tree B_275.1 = [&R] [&W 1/2] ((((((((1:7,9:6):14,((2:1,(5:3,10:5):7):12,7:5):11):14,11:0):9,3:2):19,8:0):6,6:2):15,(4:2,12:0):7):0,13:2):0;
tree B_275.2 = [&R] [&W 1/2] (((((((((1:2,10:5):5,9:6):13,((2:2,5:9):12,7:5):11):15,11:0):9,3:2):19,8:0):6,6:2):15,(4:2,12:0):7):0,13:2):0;

[Trees found in bootstrap replicate #276]
tree B_276.1 = [&R] [&W 1/4] ((((((((((1:12,10:2):2,9:2):8,((2:9,5:4):7,7:10):8):10,3:4):19,8:0):2,11:5):10,6:1):10,12:6):8,4:0):0,13:6):0;
tree B_276.2 = [&R] [&W 1/4] (((((((((1:12,10:2):2,9:2):8,((2:9,5:4):7,7:10):8):10,3:4):20,(8:0,11:1):5):10,6:0):10,12:6):9,4:0):0,13:6):0;
tree B_276.3 = [&R] [&W 1/4] (((((((((1:12,10:2):2,9:2):8,((2:9,5:4):7,7:10):8):10,3:4):18,8:1):11,6:1):9,(11:1,12:5):4):11,4:0):0,13:6):0;
tree B_276.4 = [&R] [&W 1/4] ((((((((((1:12,10:2):2,9:2):8,((2:9,5:4):7,7:10):8):11,3:3):8,11:4):14,8:0):10,6:1):10,12:6):8,4:0):0,13:6):0;

[Trees found in bootstrap replicate #277]
tree B_277.1 = [&R] [&W 1/3] ((((((((((((1:9,5:15):6,9:6):3,10:5):6,7:15):3,2:4):22,8:5):4,3:6):14,6:0):15,4:6):4,11:2):3,12:1):0,13:3):0;
tree B_277.2 = [&R] [&W 1/3] (((((((((((1:8,(5:4,10:6):12):10,9:3):4,7:14):7,2:4):22,8:5):4,3:6):14,6:0):15,4:6):4,11:2):3,12:1):0,13:3):0;
tree B_277.3 = [&R] [&W 1/3] ((((((((((((1:7,9:11):7,5:11):4,10:3):9,7:11):3,2:7):23,8:3):4,3:8):12,6:0):15,4:6):4,11:2):3,12:1):0,13:3):0;

[Trees found in bootstrap replicate #278]
tree B_278.1 = [&R] [&W 1/5] (((((((((1:10,9:4):11,(((2:10,5:3):8,7:12):4,10:6):9):21,11:1):16,8:0):7,3:1):13,6:3):12,12:2):10,4:5):0,13:6):0;
tree B_278.2 = [&R] [&W 1/5] ((((((((1:10,9:4):11,(((2:10,5:3):8,7:12):4,10:6):9):21,11:1):16,8:0):7,3:1):13,6:3):18,(4:5,12:2):4):0,13:6):0;
tree B_278.3 = [&R] [&W 1/5] ((((((((((1:10,9:4):6,7:14):15,(5:5,10:5):9):5,2:7):27,(8:1,11:4):4):7,3:3):11,6:0):21,4:4):4,12:1):0,13:7):0;
tree B_278.4 = [&R] [&W 1/5] (((((((((1:10,9:4):7,7:13):10,(2:10,(5:4,10:6):2):14):26,(8:1,11:4):6):6,3:0):14,6:0):21,4:4):4,12:1):0,13:7):0;
tree B_278.5 = [&R] [&W 1/5] ((((((((1:10,9:4):11,(((2:10,5:3):8,7:12):4,10:6):9):26,(8:4,11:1):7):8,3:0):14,6:0):21,4:4):4,12:1):0,13:7):0;

[Trees found in bootstrap replicate #279]
tree B_279.1 = [&R] [&W 1/5] ((((((((((1:8,9:6):10,(5:3,10:3):8):6,7:5):7,3:6):8,2:5):23,(8:0,11:2):1):9,6:3):17,4:1):2,12:0):0,13:4):0;
tree B_279.2 = [&R] [&W 1/5] ((((((((((1:8,9:6):9,(5:3,10:3):9):8,3:7):2,7:7):9,2:5):22,(8:0,11:2):1):9,6:3):17,4:1):2,12:0):0,13:4):0;
tree B_279.3 = [&R] [&W 1/5] (((((((((((1:6,9:8):11,5:8):3,10:2):7,7:5):7,3:6):7,2:5):23,(8:0,11:2):1):9,6:3):17,4:1):2,12:0):0,13:4):0;
tree B_279.4 = [&R] [&W 1/5] (((((((((((1:5,5:16):5,10:3):6,9:2):7,7:6):5,3:6):9,2:7):21,(8:0,11:2):1):9,6:3):17,4:1):2,12:0):0,13:4):0;
tree B_279.5 = [&R] [&W 1/5] (((((((((((1:6,9:8):10,5:9):3,10:2):8,3:7):3,7:7):8,2:5):22,(8:0,11:2):1):9,6:3):17,4:1):2,12:0):0,13:4):0;

[Trees found in bootstrap replicate #280]
tree B_280.1 = [&R] [&W 1/4] ((((((((1:11,9:4):3,(((2:8,5:4):3,7:5):3,10:1):10):10,3:6):25,8:4):11,6:1):5,11:0):21,(4:3,12:0):2):0,13:0):0;
tree B_280.2 = [&R] [&W 1/4] ((((((((1:10,(((2:8,5:4):3,7:5):3,10:1):12):4,9:2):12,3:6):23,8:4):11,6:1):5,11:0):21,(4:3,12:0):2):0,13:0):0;
tree B_280.3 = [&R] [&W 1/4] (((((((1:10,((((2:7,5:5):3,7:5):3,10:1):10,9:3):5):12,3:6):23,8:4):11,6:1):5,11:0):21,(4:3,12:0):2):0,13:0):0;
tree B_280.4 = [&R] [&W 1/4] (((((((((1:7,((2:7,7:5):6,5:2):15):2,10:1):5,9:4):12,3:6):21,8:4):11,6:1):5,11:0):21,(4:3,12:0):2):0,13:0):0;

[Trees found in bootstrap replicate #281]
tree B_281.1 = [&R] [&W 1] ((((((((((1:5,10:4):7,9:5):10,(2:9,5:4):13):8,7:2):10,11:0):17,8:2):10,3:4):10,6:1):14,(4:1,12:2):2):0,13:1):0;

[Trees found in bootstrap replicate #282]
tree B_282.1 = [&R] [&W 1/4] (((((((((((1:2,9:10):8,(5:6,7:6):7):2,10:0):2,2:8):7,3:6):23,8:0):4,11:0):9,6:2):16,4:1):3,12:0):0,13:3):0;
tree B_282.2 = [&R] [&W 1/4] (((((((((((1:2,9:10):8,(5:6,7:6):7):2,10:0):7,3:8):2,2:6):23,8:0):4,11:0):9,6:2):16,4:1):3,12:0):0,13:3):0;
tree B_282.3 = [&R] [&W 1/4] ((((((((((1:2,(2:8,9:1):9):8,(5:6,7:6):7):2,10:0):9,3:6):23,8:0):4,11:0):9,6:2):16,4:1):3,12:0):0,13:3):0;
tree B_282.4 = [&R] [&W 1/4] (((((((((1:3,((2:3,10:1):6,9:1):8):7,(5:8,7:4):8):8,3:6):24,8:0):4,11:0):9,6:2):16,4:1):3,12:0):0,13:3):0;

[Trees found in bootstrap replicate #283]
tree B_283.1 = [&R] [&W 1/3] (((((((((((1:3,10:7):5,9:6):14,(2:4,5:3):22):7,7:8):18,11:2):16,8:2):8,3:10):15,6:0):15,4:2):2,12:0):0,13:3):0;
tree B_283.2 = [&R] [&W 1/3] (((((((((((1:3,10:7):5,9:6):14,(2:4,5:3):22):7,7:8):18,11:2):16,8:2):8,3:10):13,6:2):12,12:0):3,4:4):0,13:3):0;
tree B_283.3 = [&R] [&W 1/3] ((((((((((1:3,10:7):5,9:6):14,(2:4,5:3):22):7,7:8):18,11:2):16,8:2):8,3:10):13,6:2):15,(4:2,12:0):2):0,13:3):0;

[Trees found in bootstrap replicate #284]
tree B_284.1 = [&R] [&W 1/8] ((((((((((1:9,((5:3,10:0):13,9:4):5):6,7:10):4,3:5):5,2:9):27,8:0):2,11:1):10,6:2):15,4:0):4,12:0):0,13:1):0;
tree B_284.2 = [&R] [&W 1/8] (((((((((1:9,((5:3,10:0):13,9:4):5):6,7:10):4,3:5):5,2:9):27,(8:0,11:2):1):10,6:2):15,4:0):4,12:0):0,13:1):0;
tree B_284.3 = [&R] [&W 1/8] ((((((((((1:11,(5:2,10:1):14):5,9:1):6,(3:6,7:7):8):7,2:8):24,8:0):2,11:1):10,6:2):15,4:0):4,12:0):0,13:1):0;
tree B_284.4 = [&R] [&W 1/8] (((((((((1:10,((2:9,(5:2,10:1):6):10,9:2):6):5,7:10):6,3:3):29,8:0):2,11:1):11,6:2):15,4:0):4,12:0):0,13:1):0;
tree B_284.5 = [&R] [&W 1/8] ((((((((1:10,((2:9,(5:2,10:1):6):10,9:2):6):5,7:10):6,3:3):27,(8:0,11:2):3):11,6:0):17,4:0):4,12:0):0,13:1):0;
tree B_284.6 = [&R] [&W 1/8] (((((((((1:11,(5:2,10:1):14):5,9:1):6,(3:6,7:7):8):7,2:8):24,(8:0,11:2):1):10,6:2):15,4:0):4,12:0):0,13:1):0;
tree B_284.7 = [&R] [&W 1/8] (((((((((1:10,((2:9,(5:2,10:1):6):10,9:2):6):5,3:7):6,7:6):29,8:0):2,11:1):11,6:2):15,4:0):4,12:0):0,13:1):0;
tree B_284.8 = [&R] [&W 1/8] ((((((((1:10,((2:9,(5:2,10:1):6):10,9:2):6):5,3:7):6,7:6):27,(8:0,11:2):3):11,6:0):17,4:0):4,12:0):0,13:1):0;

[Trees found in bootstrap replicate #285]
tree B_285.1 = [&R] [&W 1/10] (((((((((1:11,9:6):1,10:3):9,((2:5,7:3):4,5:1):21):7,3:5):10,11:2):16,8:0):13,6:4):16,(4:3,12:0):3):0,13:3):0;
tree B_285.2 = [&R] [&W 1/10] ((((((((1:11,9:6):10,(((2:5,7:3):4,5:1):4,10:3):17):7,3:5):10,11:2):16,8:0):13,6:4):16,(4:3,12:0):3):0,13:3):0;
tree B_285.3 = [&R] [&W 1/10] (((((((((1:10,9:7):9,((2:5,7:3):5,5:0):20):2,10:3):7,3:5):10,11:2):16,8:0):13,6:4):16,(4:3,12:0):3):0,13:3):0;
tree B_285.4 = [&R] [&W 1/10] (((((((((1:10,9:7):9,((2:5,7:3):5,5:0):20):8,3:5):2,10:2):10,11:1):17,8:0):13,6:4):16,(4:3,12:0):3):0,13:3):0;
tree B_285.5 = [&R] [&W 1/10] ((((((((1:10,9:7):9,((2:5,7:3):5,5:0):20):9,(3:0,10:3):5):10,11:2):16,8:0):13,6:4):16,(4:3,12:0):3):0,13:3):0;
tree B_285.6 = [&R] [&W 1/10] (((((((((1:11,9:6):1,10:3):9,((2:5,7:3):4,5:1):21):7,3:5):20,(8:2,11:2):4):13,6:0):20,4:2):3,12:0):0,13:4):0;
tree B_285.7 = [&R] [&W 1/10] ((((((((1:11,9:6):10,(((2:5,7:3):4,5:1):4,10:3):17):7,3:5):20,(8:2,11:2):4):13,6:0):20,4:2):3,12:0):0,13:4):0;
tree B_285.8 = [&R] [&W 1/10] (((((((((1:10,9:7):9,((2:5,7:3):5,5:0):20):2,10:3):7,3:5):20,(8:2,11:2):4):13,6:0):20,4:2):3,12:0):0,13:4):0;
tree B_285.9 = [&R] [&W 1/10] (((((((((1:10,9:7):9,((2:5,7:3):5,5:0):20):8,3:5):1,10:3):20,(8:2,11:2):4):13,6:0):20,4:2):3,12:0):0,13:4):0;
tree B_285.10 = [&R] [&W 1/10] ((((((((1:10,9:7):9,((2:5,7:3):5,5:0):20):9,(3:0,10:3):5):20,(8:2,11:2):4):13,6:0):20,4:2):3,12:0):0,13:4):0;

[Trees found in bootstrap replicate #286]
tree B_286.1 = [&R] [&W 1/4] (((((((((1:5,9:3):15,((2:8,(5:7,10:1):3):5,7:4):22):5,3:3):7,11:1):16,8:0):9,6:0):10,12:2):6,4:0):0,13:5):0;
tree B_286.2 = [&R] [&W 1/4] (((((((((1:5,9:3):15,((2:8,(5:7,10:1):3):5,7:4):22):5,3:3):20,8:1):3,11:0):8,6:0):10,12:2):7,4:0):0,13:5):0;
tree B_286.3 = [&R] [&W 1/4] (((((((((1:5,9:3):15,((2:8,(5:7,10:1):3):5,7:4):22):5,3:3):7,11:1):16,8:0):9,6:0):14,4:2):2,12:0):0,13:5):0;
tree B_286.4 = [&R] [&W 1/4] (((((((((1:5,9:3):15,((2:8,(5:7,10:1):3):5,7:4):22):5,3:3):20,8:1):3,11:0):8,6:0):15,4:2):2,12:0):0,13:5):0;

[Trees found in bootstrap replicate #287]
tree B_287.1 = [&R] [&W 1/22] (((((((((((1:7,10:7):7,9:6):6,7:5):8,3:7):15,(2:7,5:5):11):31,8:0):10,6:3):1,11:2):13,12:2):6,4:3):0,13:3):0;
tree B_287.2 = [&R] [&W 1/22] ((((((((((((1:7,10:7):7,9:6):6,7:5):6,3:9):20,5:9):7,2:2):31,8:0):10,6:3):1,11:2):13,12:2):6,4:3):0,13:3):0;
tree B_287.3 = [&R] [&W 1/22] (((((((((((1:9,9:11):4,10:3):8,7:8):8,3:7):12,(2:5,5:7):9):31,8:0):10,6:3):1,11:2):13,12:2):6,4:3):0,13:3):0;
tree B_287.4 = [&R] [&W 1/22] (((((((((((1:7,10:7):7,9:6):6,7:5):8,3:7):15,(2:7,5:5):11):31,8:0):3,11:3):8,6:2):12,12:2):7,4:3):0,13:3):0;
tree B_287.5 = [&R] [&W 1/22] (((((((((((1:7,10:7):7,9:6):6,7:5):8,3:7):15,(2:7,5:5):11):31,8:0):3,11:3):10,6:0):17,4:3):4,12:0):0,13:3):0;
tree B_287.6 = [&R] [&W 1/22] (((((((((((1:7,10:7):7,9:6):6,7:5):8,3:7):15,(2:7,5:5):11):31,8:0):10,6:3):1,11:2):17,4:5):2,12:0):0,13:3):0;
tree B_287.7 = [&R] [&W 1/22] ((((((((((((1:7,10:7):7,9:6):6,7:5):6,3:9):20,5:9):7,2:2):31,8:0):3,11:3):8,6:2):12,12:2):7,4:3):0,13:3):0;
tree B_287.8 = [&R] [&W 1/22] ((((((((((((1:7,10:7):7,9:6):6,7:5):6,3:9):20,5:9):7,2:2):31,8:0):3,11:3):10,6:0):17,4:3):4,12:0):0,13:3):0;
tree B_287.9 = [&R] [&W 1/22] ((((((((((((1:7,10:7):7,9:6):6,7:5):6,3:9):20,5:9):7,2:2):31,8:0):10,6:3):1,11:2):17,4:5):2,12:0):0,13:3):0;
tree B_287.10 = [&R] [&W 1/22] (((((((((((1:9,9:11):4,10:3):8,7:8):8,3:7):12,(2:5,5:7):9):31,8:0):3,11:3):8,6:2):12,12:2):7,4:3):0,13:3):0;
tree B_287.11 = [&R] [&W 1/22] (((((((((((1:9,9:11):4,10:3):8,7:8):8,3:7):12,(2:5,5:7):9):31,8:0):3,11:3):10,6:0):17,4:3):4,12:0):0,13:3):0;
tree B_287.12 = [&R] [&W 1/22] (((((((((((1:9,9:11):4,10:3):8,7:8):8,3:7):12,(2:5,5:7):9):31,8:0):10,6:3):1,11:2):17,4:5):2,12:0):0,13:3):0;
tree B_287.13 = [&R] [&W 1/22] (((((((((1:9,(7:11,9:3):8):14,((2:9,5:3):3,10:5):13):9,3:5):24,8:2):14,6:1):1,11:4):17,4:3):4,12:0):0,13:3):0;
tree B_287.14 = [&R] [&W 1/22] (((((((((1:9,(7:11,9:3):8):10,3:9):14,(2:7,(5:5,10:6):2):9):27,8:2):10,6:1):1,11:4):17,4:3):4,12:0):0,13:3):0;
tree B_287.15 = [&R] [&W 1/22] ((((((((1:9,(7:11,9:3):8):14,((2:9,5:3):3,10:5):13):9,3:5):25,(8:0,11:5):2):14,6:0):17,4:3):4,12:0):0,13:3):0;
tree B_287.16 = [&R] [&W 1/22] (((((((((1:9,(7:11,9:3):8):14,((2:9,5:3):3,10:5):13):9,3:5):26,8:0):3,11:3):14,6:0):17,4:3):4,12:0):0,13:3):0;
tree B_287.17 = [&R] [&W 1/22] (((((((((1:9,(7:11,9:3):8):14,((2:9,5:3):3,10:5):13):9,3:5):26,8:0):3,11:3):12,6:2):12,12:2):7,4:3):0,13:3):0;
tree B_287.18 = [&R] [&W 1/22] (((((((((1:9,(7:11,9:3):8):14,((2:9,5:3):3,10:5):13):9,3:5):24,8:2):14,6:1):3,11:2):13,12:2):6,4:3):0,13:3):0;
tree B_287.19 = [&R] [&W 1/22] ((((((((1:9,(7:11,9:3):8):10,3:9):14,(2:7,(5:5,10:6):2):9):28,(8:0,11:5):2):10,6:0):17,4:3):4,12:0):0,13:3):0;
tree B_287.20 = [&R] [&W 1/22] (((((((((1:9,(7:11,9:3):8):10,3:9):14,(2:7,(5:5,10:6):2):9):29,8:0):3,11:3):10,6:0):17,4:3):4,12:0):0,13:3):0;
tree B_287.21 = [&R] [&W 1/22] (((((((((1:9,(7:11,9:3):8):10,3:9):14,(2:7,(5:5,10:6):2):9):29,8:0):3,11:3):8,6:2):12,12:2):7,4:3):0,13:3):0;
tree B_287.22 = [&R] [&W 1/22] (((((((((1:9,(7:11,9:3):8):10,3:9):14,(2:7,(5:5,10:6):2):9):27,8:2):10,6:1):3,11:2):13,12:2):6,4:3):0,13:3):0;

[Trees found in bootstrap replicate #288]
tree B_288.1 = [&R] [&W 1/6] ((((((((1:11,9:7):9,((2:6,7:3):15,(5:0,10:3):4):6):14,3:3):20,8:1):2,11:2):12,6:1):13,(4:0,12:1):0):0,13:1):0;
tree B_288.2 = [&R] [&W 1/6] (((((((((1:11,9:7):9,((2:6,7:3):15,(5:0,10:3):4):6):14,3:3):20,8:1):2,11:2):12,6:1):13,4:0):0,12:1):0,13:1):0;
tree B_288.3 = [&R] [&W 1/6] (((((((((1:11,9:7):9,((2:6,7:3):15,(5:0,10:3):4):6):14,3:3):20,8:1):2,11:2):12,6:1):9,12:1):4,4:0):0,13:1):0;
tree B_288.4 = [&R] [&W 1/6] (((((((((1:6,10:3):5,9:7):9,((2:6,7:3):15,5:4):6):14,3:3):20,8:1):2,11:2):12,6:1):13,(4:0,12:1):0):0,13:1):0;
tree B_288.5 = [&R] [&W 1/6] ((((((((((1:6,10:3):5,9:7):9,((2:6,7:3):15,5:4):6):14,3:3):20,8:1):2,11:2):12,6:1):13,4:0):0,12:1):0,13:1):0;
tree B_288.6 = [&R] [&W 1/6] ((((((((((1:6,10:3):5,9:7):9,((2:6,7:3):15,5:4):6):14,3:3):20,8:1):2,11:2):12,6:1):9,12:1):4,4:0):0,13:1):0;

[Trees found in bootstrap replicate #289]
tree B_289.1 = [&R] [&W 1] (((((((((1:7,((2:3,7:4):7,5:3):8):1,10:3):3,9:4):9,3:3):24,(8:0,11:3):5):11,6:0):16,4:4):5,12:1):0,13:4):0;

[Trees found in bootstrap replicate #290]
tree B_290.1 = [&R] [&W 1/2] ((((((((((((1:5,10:5):5,9:6):4,7:4):5,3:5):8,5:14):7,2:1):11,11:4):18,8:0):11,6:2):15,4:0):4,12:1):0,13:1):0;
tree B_290.2 = [&R] [&W 1/2] ((((((((((((1:5,10:5):5,9:6):4,7:4):5,3:5):8,5:14):7,2:1):25,8:1):4,11:3):10,6:2):16,4:0):4,12:1):0,13:1):0;

[Trees found in bootstrap replicate #291]
tree B_291.1 = [&R] [&W 1/6] (((((((((1:5,2:7):8,9:4):9,((5:8,7:10):3,10:1):6):8,3:3):27,(8:0,11:0):5):11,6:0):21,4:2):4,12:1):0,13:2):0;
tree B_291.2 = [&R] [&W 1/6] ((((((((((1:5,2:7):8,9:4):9,(5:9,7:9):8):0,10:2):8,3:3):27,(8:0,11:0):5):11,6:0):21,4:2):4,12:1):0,13:2):0;
tree B_291.3 = [&R] [&W 1/6] (((((((((1:5,2:7):8,(9:0,10:2):4):9,(5:9,7:9):8):8,3:3):27,(8:0,11:0):5):11,6:0):21,4:2):4,12:1):0,13:2):0;
tree B_291.4 = [&R] [&W 1/6] ((((((((((1:3,2:9):6,10:0):4,9:4):9,(5:9,7:9):8):8,3:3):27,(8:0,11:0):5):11,6:0):21,4:2):4,12:1):0,13:2):0;
tree B_291.5 = [&R] [&W 1/6] ((((((((((1:5,2:7):8,9:4):0,10:2):9,(5:9,7:9):8):8,3:3):27,(8:0,11:0):5):11,6:0):21,4:2):4,12:1):0,13:2):0;
tree B_291.6 = [&R] [&W 1/6] (((((((((1:8,10:0):5,9:4):9,((2:9,5:3):6,7:9):8):8,3:3):27,(8:0,11:0):5):11,6:0):21,4:2):4,12:1):0,13:2):0;

[Trees found in bootstrap replicate #292]
tree B_292.1 = [&R] [&W 1/8] (((((((((1:4,9:3):7,((2:4,7:3):6,(5:3,10:3):5):15):25,8:7):6,3:0):6,11:2):14,6:1):23,4:2):2,12:0):0,13:3):0;
tree B_292.2 = [&R] [&W 1/8] (((((((((1:4,9:3):7,((2:4,7:3):6,(5:3,10:3):5):15):7,3:6):24,8:1):5,11:2):14,6:1):24,4:2):2,12:0):0,13:3):0;
tree B_292.3 = [&R] [&W 1/8] (((((((((1:4,9:3):7,(((2:4,7:3):8,5:6):1,10:2):15):25,8:7):6,3:0):6,11:2):14,6:1):23,4:2):2,12:0):0,13:3):0;
tree B_292.4 = [&R] [&W 1/8] (((((((((1:4,9:3):7,((2:4,7:3):6,(5:3,10:3):5):15):25,8:7):6,3:0):6,11:2):13,6:2):14,12:1):10,4:2):0,13:3):0;
tree B_292.5 = [&R] [&W 1/8] (((((((((1:4,9:3):7,((2:4,7:3):6,(5:3,10:3):5):15):7,3:6):24,8:1):5,11:2):13,6:2):15,12:1):10,4:2):0,13:3):0;
tree B_292.6 = [&R] [&W 1/8] (((((((((1:4,9:3):7,(((2:4,7:3):8,5:6):1,10:2):15):7,3:6):24,8:1):5,11:2):14,6:1):24,4:2):2,12:0):0,13:3):0;
tree B_292.7 = [&R] [&W 1/8] (((((((((1:4,9:3):7,(((2:4,7:3):8,5:6):1,10:2):15):25,8:7):6,3:0):6,11:2):13,6:2):14,12:1):10,4:2):0,13:3):0;
tree B_292.8 = [&R] [&W 1/8] (((((((((1:4,9:3):7,(((2:4,7:3):8,5:6):1,10:2):15):7,3:6):24,8:1):5,11:2):13,6:2):15,12:1):10,4:2):0,13:3):0;

[Trees found in bootstrap replicate #293]
tree B_293.1 = [&R] [&W 1/2] (((((((((1:5,9:3):6,(2:2,(5:3,10:4):4):12):9,7:9):17,11:0):25,8:0):10,(3:8,6:0):3):10,12:1):9,4:2):0,13:4):0;
tree B_293.2 = [&R] [&W 1/2] ((((((((1:5,9:3):6,(2:2,(5:3,10:4):4):12):9,7:9):17,11:0):25,8:0):10,(3:8,6:0):3):15,(4:4,12:1):2):0,13:4):0;

[Trees found in bootstrap replicate #294]
tree B_294.1 = [&R] [&W 1/2] ((((((((((1:4,9:3):15,(5:2,10:3):7):10,7:12):10,3:5):4,2:2):26,(8:0,11:3):3):11,6:1):14,4:2):3,12:2):0,13:4):0;
tree B_294.2 = [&R] [&W 1/2] ((((((((((1:4,9:3):14,(5:2,10:3):8):11,3:6):4,7:16):5,2:2):25,(8:0,11:3):3):11,6:1):14,4:2):3,12:2):0,13:4):0;

[Trees found in bootstrap replicate #295]
tree B_295.1 = [&R] [&W 1] (((((((((1:11,9:11):4,((2:9,7:2):8,(5:2,10:3):10):10):7,3:5):22,8:0):2,11:2):9,6:1):13,4:0):2,12:0):0,13:3):0;

[Trees found in bootstrap replicate #296]
tree B_296.1 = [&R] [&W 1/3] ((((((((((1:9,9:0):8,(5:0,10:4):13):6,7:8):3,2:3):9,11:0):10,8:2):7,3:7):9,6:0):24,(4:0,12:0):2):0,13:3):0;
tree B_296.2 = [&R] [&W 1/3] (((((((((((1:9,9:0):8,(5:0,10:4):13):6,7:8):3,2:3):9,11:0):10,8:2):7,3:7):9,6:0):24,4:2):0,12:0):0,13:3):0;
tree B_296.3 = [&R] [&W 1/3] (((((((((((1:9,9:0):8,(5:0,10:4):13):6,7:8):3,2:3):9,11:0):10,8:2):7,3:7):9,6:0):16,12:0):8,4:2):0,13:3):0;

[Trees found in bootstrap replicate #297]
tree B_297.1 = [&R] [&W 1/7] ((((((((((1:7,9:7):8,(5:1,10:4):8):7,2:2):13,3:3):3,7:10):18,8:0):5,11:1):13,6:0):14,(4:0,12:0):5):0,13:0):0;
tree B_297.2 = [&R] [&W 1/7] ((((((((((1:8,9:6):8,(5:2,10:3):8):16,3:3):3,2:3):3,7:10):18,8:0):5,11:1):13,6:0):14,(4:0,12:0):5):0,13:0):0;
tree B_297.3 = [&R] [&W 1/7] (((((((((1:8,9:6):8,(5:2,10:3):8):17,(2:1,3:0):7):3,7:8):20,8:0):5,11:1):13,6:0):14,(4:0,12:0):5):0,13:0):0;
tree B_297.4 = [&R] [&W 1/7] ((((((((((1:7,9:7):10,5:7):3,10:1):16,(2:1,3:0):7):4,7:7):21,8:0):5,11:1):13,6:0):14,(4:0,12:0):5):0,13:0):0;
tree B_297.5 = [&R] [&W 1/7] (((((((((((1:7,9:7):10,5:7):3,10:1):16,3:3):2,2:3):4,7:9):19,8:0):5,11:1):13,6:0):14,(4:0,12:0):5):0,13:0):0;
tree B_297.6 = [&R] [&W 1/7] (((((((((((1:7,9:7):10,5:7):2,10:2):6,2:2):13,3:3):4,7:9):19,8:0):5,11:1):13,6:0):14,(4:0,12:0):5):0,13:0):0;
tree B_297.7 = [&R] [&W 1/7] (((((((((1:9,9:5):9,(2:5,(5:3,10:2):3):8):7,7:7):24,8:1):3,3:7):5,11:1):11,6:0):14,(4:0,12:0):5):0,13:0):0;

[Trees found in bootstrap replicate #298]
tree B_298.1 = [&R] [&W 1/10] ((((((((((1:11,9:2):5,(5:10,7:6):8):1,10:2):7,3:8):6,2:5):28,(8:1,11:2):2):7,6:1):20,4:0):3,12:0):0,13:3):0;
tree B_298.2 = [&R] [&W 1/10] ((((((((((1:7,10:2):4,9:2):5,(5:10,7:6):8):7,3:8):7,2:5):28,(8:1,11:2):2):7,6:1):20,4:0):3,12:0):0,13:3):0;
tree B_298.3 = [&R] [&W 1/10] ((((((((((1:7,10:2):4,9:2):5,(5:10,7:6):8):7,3:8):7,2:5):30,8:1):1,11:1):6,6:3):18,(4:2,12:1):2):0,13:2):0;
tree B_298.4 = [&R] [&W 1/10] ((((((((((1:11,9:2):5,(5:10,7:6):8):1,10:2):7,3:8):6,2:5):30,8:1):1,11:1):6,6:3):18,(4:2,12:1):2):0,13:2):0;
tree B_298.5 = [&R] [&W 1/10] (((((((((1:7,10:2):4,9:2):5,(5:10,7:6):8):11,3:4):12,(2:5,11:0):4):24,8:0):7,6:3):17,(4:2,12:1):2):0,13:2):0;
tree B_298.6 = [&R] [&W 1/10] ((((((((((1:7,10:2):4,9:2):5,(5:10,7:6):8):11,3:4):11,11:1):1,2:8):24,8:0):7,6:3):17,(4:2,12:1):2):0,13:2):0;
tree B_298.7 = [&R] [&W 1/10] ((((((((((1:7,10:2):4,9:2):5,(5:10,7:6):8):8,3:7):7,2:5):8,11:1):24,8:0):7,6:3):17,(4:2,12:1):2):0,13:2):0;
tree B_298.8 = [&R] [&W 1/10] (((((((((1:11,9:2):5,(5:10,7:6):8):1,10:2):11,3:4):11,(2:5,11:0):4):24,8:0):7,6:3):17,(4:2,12:1):2):0,13:2):0;
tree B_298.9 = [&R] [&W 1/10] ((((((((((1:11,9:2):5,(5:10,7:6):8):1,10:2):11,3:4):10,11:1):1,2:8):24,8:0):7,6:3):17,(4:2,12:1):2):0,13:2):0;
tree B_298.10 = [&R] [&W 1/10] ((((((((((1:11,9:2):5,(5:10,7:6):8):1,10:2):8,3:7):6,2:5):8,11:1):24,8:0):7,6:3):17,(4:2,12:1):2):0,13:2):0;

[Trees found in bootstrap replicate #299]
tree B_299.1 = [&R] [&W 1/7] (((((((((1:12,((5:1,10:3):9,9:2):5):6,7:11):6,3:8):5,2:9):23,8:1):14,6:0):14,(11:1,12:3):2):8,4:2):0,13:5):0;
tree B_299.2 = [&R] [&W 1/7] (((((((((1:14,((5:1,10:3):9,9:2):3):5,3:10):5,7:11):7,2:9):21,8:1):14,6:0):14,(11:1,12:3):2):8,4:2):0,13:5):0;
tree B_299.3 = [&R] [&W 1/7] ((((((((((1:14,(5:0,10:4):11):2,9:1):6,3:10):4,7:11):7,2:9):21,8:1):14,6:0):14,(11:1,12:3):2):8,4:2):0,13:5):0;
tree B_299.4 = [&R] [&W 1/7] ((((((((((1:14,(5:0,10:4):11):2,9:1):6,7:13):4,3:8):5,2:9):23,8:1):14,6:0):14,(11:1,12:3):2):8,4:2):0,13:5):0;
tree B_299.5 = [&R] [&W 1/7] ((((((((1:10,9:3):6,(((2:11,7:3):5,10:2):8,5:2):11):8,3:5):26,8:1):14,6:0):14,(11:1,12:3):2):8,4:2):0,13:5):0;
tree B_299.6 = [&R] [&W 1/7] ((((((((1:10,9:3):7,(((2:10,7:4):12,5:2):1,10:2):11):8,3:5):25,8:1):14,6:0):14,(11:1,12:3):2):8,4:2):0,13:5):0;
tree B_299.7 = [&R] [&W 1/7] ((((((((1:10,9:3):7,((2:11,7:3):9,(5:2,10:2):4):11):8,3:5):25,8:1):14,6:0):14,(11:1,12:3):2):8,4:2):0,13:5):0;

[Trees found in bootstrap replicate #300]
tree B_300.1 = [&R] [&W 1/2] (((((((((1:9,9:2):11,(2:4,(5:6,10:5):4):16):5,7:6):13,11:0):12,8:1):3,3:3):16,6:0):14,(4:1,12:2):5):0,13:5):0;
tree B_300.2 = [&R] [&W 1/2] (((((((((1:9,9:2):5,7:8):11,(2:3,(5:6,10:5):5):14):9,3:3):12,8:1):4,11:2):16,6:0):15,(4:1,12:2):5):0,13:5):0;

[Trees found in bootstrap replicate #301]
tree B_301.1 = [&R] [&W 1/6] ((((((((((1:8,10:3):7,9:7):7,(2:14,5:3):14):7,7:4):18,(8:1,11:0):3):6,3:2):11,6:0):20,4:0):1,12:2):0,13:1):0;
tree B_301.2 = [&R] [&W 1/6] (((((((((1:8,10:3):7,9:7):9,((2:10,5:7):8,7:7):8):16,(8:1,11:0):7):4,3:0):13,6:0):20,4:0):1,12:2):0,13:1):0;
tree B_301.3 = [&R] [&W 1/6] ((((((((((1:8,10:3):9,9:5):9,7:5):5,(2:10,5:7):13):18,(8:0,11:1):6):3,3:1):12,6:0):20,4:0):1,12:2):0,13:1):0;
tree B_301.4 = [&R] [&W 1/6] (((((((((1:8,10:3):7,9:7):9,((2:10,5:7):8,7:7):8):7,3:3):13,(8:0,11:1):4):13,6:0):20,4:0):1,12:2):0,13:1):0;
tree B_301.5 = [&R] [&W 1/6] ((((((((((1:8,10:3):7,9:7):9,((2:10,5:7):8,7:7):8):7,3:3):14,8:0):1,11:3):13,6:2):18,4:0):1,12:2):0,13:1):0;
tree B_301.6 = [&R] [&W 1/6] ((((((((((1:8,10:3):7,9:7):9,((2:10,5:7):8,7:7):8):6,3:4):7,11:2):9,8:0):13,6:2):18,4:0):1,12:2):0,13:1):0;

[Trees found in bootstrap replicate #302]
tree B_302.1 = [&R] [&W 1] ((((((((((1:6,10:4):5,9:7):7,((2:10,5:2):5,7:10):10):7,3:4):13,11:1):13,8:0):15,6:0):23,4:2):2,12:1):0,13:2):0;

[Trees found in bootstrap replicate #303]
tree B_303.1 = [&R] [&W 1] (((((((((((1:6,(7:7,9:2):12):9,5:7):5,2:6):3,10:5):8,3:3):4,11:4):22,8:0):9,6:1):15,4:2):1,12:1):0,13:0):0;

[Trees found in bootstrap replicate #304]
tree B_304.1 = [&R] [&W 1] (((((((((1:12,9:3):4,(2:8,(5:3,10:1):1):10):6,7:8):25,(8:1,11:1):8):6,3:2):15,6:0):21,4:2):4,12:1):0,13:4):0;

[Trees found in bootstrap replicate #305]
tree B_305.1 = [&R] [&W 1/16] (((((((((((1:6,10:1):3,9:4):8,(2:5,5:2):12):6,7:1):24,8:2):2,11:1):12,3:4):5,6:1):10,12:3):10,4:1):0,13:5):0;
tree B_305.2 = [&R] [&W 1/16] ((((((((((1:6,10:1):3,9:4):6,((2:4,5:3):8,7:5):8):17,11:4):7,8:4):9,3:2):8,6:0):10,12:3):10,4:1):0,13:5):0;
tree B_305.3 = [&R] [&W 1/16] (((((((((1:6,10:1):3,9:4):6,((2:4,5:3):8,7:5):8):21,(8:1,11:2):8):8,3:2):8,6:0):10,12:3):11,4:1):0,13:5):0;
tree B_305.4 = [&R] [&W 1/16] ((((((((((1:6,10:1):3,9:4):6,((2:4,5:3):8,7:5):8):21,8:5):2,11:4):9,3:1):8,6:1):10,12:3):10,4:1):0,13:5):0;
tree B_305.5 = [&R] [&W 1/16] ((((((((((1:6,10:1):3,9:4):8,(2:5,5:2):12):6,7:1):24,(8:1,11:2):2):11,3:5):5,6:0):10,12:3):11,4:1):0,13:5):0;
tree B_305.6 = [&R] [&W 1/16] (((((((((((1:6,10:1):3,9:4):8,(2:5,5:2):12):3,7:4):23,8:3):8,3:5):6,6:0):5,11:2):10,12:0):12,4:1):0,13:5):0;
tree B_305.7 = [&R] [&W 1/16] (((((((((((1:6,10:1):3,9:4):8,(2:5,5:2):12):6,7:1):18,11:1):9,8:1):12,3:5):5,6:0):10,12:3):10,4:1):0,13:5):0;
tree B_305.8 = [&R] [&W 1/16] ((((((((((1:6,10:1):3,9:4):8,(2:5,5:2):12):6,7:1):24,8:2):2,11:1):12,3:4):5,6:1):16,(4:2,12:3):3):0,13:5):0;
tree B_305.9 = [&R] [&W 1/16] ((((((((((1:6,10:1):3,9:4):6,((2:4,5:3):8,7:5):8):20,8:6):8,3:2):9,6:0):5,11:2):10,12:0):12,4:1):0,13:5):0;
tree B_305.10 = [&R] [&W 1/16] (((((((((1:6,10:1):3,9:4):6,((2:4,5:3):8,7:5):8):17,11:4):7,8:4):9,3:2):8,6:0):16,(4:2,12:3):3):0,13:5):0;
tree B_305.11 = [&R] [&W 1/16] ((((((((1:6,10:1):3,9:4):6,((2:4,5:3):8,7:5):8):21,(8:1,11:2):8):8,3:2):8,6:0):17,(4:2,12:3):3):0,13:5):0;
tree B_305.12 = [&R] [&W 1/16] (((((((((1:6,10:1):3,9:4):6,((2:4,5:3):8,7:5):8):21,8:5):2,11:4):9,3:1):8,6:1):16,(4:2,12:3):3):0,13:5):0;
tree B_305.13 = [&R] [&W 1/16] (((((((((1:6,10:1):3,9:4):8,(2:5,5:2):12):6,7:1):24,(8:1,11:2):2):11,3:5):5,6:0):17,(4:2,12:3):3):0,13:5):0;
tree B_305.14 = [&R] [&W 1/16] ((((((((((1:6,10:1):3,9:4):8,(2:5,5:2):12):3,7:4):23,8:3):8,3:5):6,6:0):2,11:5):15,(4:2,12:3):3):0,13:5):0;
tree B_305.15 = [&R] [&W 1/16] ((((((((((1:6,10:1):3,9:4):8,(2:5,5:2):12):6,7:1):18,11:1):9,8:1):12,3:5):5,6:0):16,(4:2,12:3):3):0,13:5):0;
tree B_305.16 = [&R] [&W 1/16] (((((((((1:6,10:1):3,9:4):6,((2:4,5:3):8,7:5):8):20,8:6):8,3:2):9,6:0):2,11:5):15,(4:2,12:3):3):0,13:5):0;

[Trees found in bootstrap replicate #306]
tree B_306.1 = [&R] [&W 1/5] ((((((((((1:6,7:4):2,9:2):10,(2:6,(5:4,10:4):2):16):12,11:1):21,8:3):4,3:1):8,6:0):16,4:4):2,12:1):0,13:4):0;
tree B_306.2 = [&R] [&W 1/5] ((((((((((1:7,9:3):1,7:3):10,(2:6,(5:4,10:4):2):16):12,11:0):22,8:2):5,3:2):7,6:0):16,4:4):2,12:1):0,13:4):0;
tree B_306.3 = [&R] [&W 1/5] ((((((((((1:8,9:2):11,(2:6,(5:4,10:4):2):15):1,7:3):12,11:0):22,8:2):5,3:2):7,6:0):16,4:4):2,12:1):0,13:4):0;
tree B_306.4 = [&R] [&W 1/5] (((((((((1:7,9:3):10,((2:6,(5:4,10:4):2):8,7:0):12):12,11:0):21,8:3):5,3:1):8,6:0):16,4:4):2,12:1):0,13:4):0;
tree B_306.5 = [&R] [&W 1/5] ((((((((((1:6,7:4):2,9:2):11,(2:6,(5:4,10:4):2):15):10,3:4):7,11:4):16,8:0):8,6:0):17,4:4):2,12:1):0,13:4):0;

[Trees found in bootstrap replicate #307]
tree B_307.1 = [&R] [&W 1/4] ((((((((((1:6,10:2):2,9:9):11,((2:3,7:6):8,5:5):10):4,3:2):17,8:1):2,11:3):8,6:0):20,4:1):2,12:1):0,13:1):0;
tree B_307.2 = [&R] [&W 1/4] (((((((((1:6,10:2):2,9:9):11,((2:3,7:6):8,5:5):10):4,3:2):17,(8:1,11:3):2):8,6:0):20,4:1):2,12:1):0,13:1):0;
tree B_307.3 = [&R] [&W 1/4] ((((((((((1:6,10:2):2,9:9):11,((2:3,7:6):8,5:5):10):4,3:2):5,11:4):14,8:0):9,6:0):19,4:1):2,12:1):0,13:1):0;
tree B_307.4 = [&R] [&W 1/4] ((((((((1:6,10:2):9,(((2:3,5:7):6,7:6):9,9:2):9):7,3:2):17,(8:1,11:3):3):7,6:0):20,4:1):2,12:1):0,13:1):0;

[Trees found in bootstrap replicate #308]
tree B_308.1 = [&R] [&W 1/12] (((((((((((1:10,(5:2,10:2):12):6,9:2):6,7:5):10,3:2):4,2:5):10,11:1):16,8:0):9,6:2):22,4:1):2,12:0):0,13:4):0;
tree B_308.2 = [&R] [&W 1/12] ((((((((((1:10,(5:2,10:2):12):6,9:2):6,7:5):9,3:3):4,2:5):25,(8:0,11:2):0):9,6:2):22,4:1):2,12:0):0,13:4):0;
tree B_308.3 = [&R] [&W 1/12] (((((((((((1:10,(5:2,10:2):12):6,9:2):6,7:5):9,3:3):4,2:5):23,8:0):2,11:2):9,6:2):22,4:1):2,12:0):0,13:4):0;
tree B_308.4 = [&R] [&W 1/12] ((((((((((1:10,(5:2,10:2):12):6,9:2):6,7:5):10,3:2):4,2:5):10,11:1):16,8:0):9,6:2):20,(4:1,12:2):2):0,13:4):0;
tree B_308.5 = [&R] [&W 1/12] (((((((((1:10,(5:2,10:2):12):6,9:2):6,7:5):9,3:3):4,2:5):25,(8:0,11:2):0):9,6:2):20,(4:1,12:2):2):0,13:4):0;
tree B_308.6 = [&R] [&W 1/12] ((((((((((1:10,(5:2,10:2):12):6,9:2):6,7:5):9,3:3):4,2:5):23,8:0):2,11:2):9,6:2):20,(4:1,12:2):2):0,13:4):0;
tree B_308.7 = [&R] [&W 1/12] (((((((((1:7,9:6):9,((2:6,7:4):6,(5:2,10:2):3):8):11,3:1):12,11:1):14,8:0):10,6:2):22,4:1):2,12:0):0,13:4):0;
tree B_308.8 = [&R] [&W 1/12] (((((((((1:7,9:6):9,((2:6,7:4):6,(5:2,10:2):3):8):10,3:2):23,8:0):2,11:2):10,6:2):22,4:1):2,12:0):0,13:4):0;
tree B_308.9 = [&R] [&W 1/12] ((((((((1:7,9:6):9,((2:6,7:4):6,(5:2,10:2):3):8):11,3:1):12,11:1):14,8:0):10,6:2):20,(4:1,12:2):2):0,13:4):0;
tree B_308.10 = [&R] [&W 1/12] ((((((((1:7,9:6):9,((2:6,7:4):6,(5:2,10:2):3):8):10,3:2):23,(8:0,11:2):2):10,6:0):24,4:1):2,12:0):0,13:4):0;
tree B_308.11 = [&R] [&W 1/12] ((((((((1:7,9:6):9,((2:6,7:4):6,(5:2,10:2):3):8):10,3:2):23,8:0):2,11:2):10,6:2):20,(4:1,12:2):2):0,13:4):0;
tree B_308.12 = [&R] [&W 1/12] (((((((1:7,9:6):9,((2:6,7:4):6,(5:2,10:2):3):8):10,3:2):23,(8:0,11:2):2):10,6:0):22,(4:1,12:2):2):0,13:4):0;

[Trees found in bootstrap replicate #309]
tree B_309.1 = [&R] [&W 1/2] (((((((((((1:9,(5:1,10:4):12):8,9:0):10,7:15):3,2:9):7,11:2):10,8:2):8,3:5):13,6:0):14,4:1):3,12:1):0,13:3):0;
tree B_309.2 = [&R] [&W 1/2] (((((((((((1:9,(5:1,10:4):12):8,9:0):10,7:15):4,2:8):15,8:3):1,11:2):8,3:4):13,6:1):14,4:1):3,12:1):0,13:3):0;

[Trees found in bootstrap replicate #310]
tree B_310.1 = [&R] [&W 1] ((((((((((1:3,10:5):6,9:6):9,((2:6,5:3):12,7:7):10):13,3:2):25,6:2):3,8:2):1,11:3):16,4:4):2,12:1):0,13:1):0;

[Trees found in bootstrap replicate #311]
tree B_311.1 = [&R] [&W 1/4] (((((((((((1:5,10:3):11,5:17):5,(7:5,9:4):6):9,3:2):2,2:2):18,8:0):7,11:2):10,6:0):19,4:3):2,12:1):0,13:3):0;
tree B_311.2 = [&R] [&W 1/4] (((((((((((1:5,10:3):11,5:17):5,(7:5,9:4):6):9,3:2):2,2:2):18,8:0):7,11:2):10,6:0):11,12:3):10,4:1):0,13:3):0;
tree B_311.3 = [&R] [&W 1/4] (((((((((((1:6,10:2):6,9:9):9,(5:12,7:5):7):9,3:2):2,2:2):18,8:0):7,11:2):10,6:0):19,4:3):2,12:1):0,13:3):0;
tree B_311.4 = [&R] [&W 1/4] (((((((((((1:6,10:2):6,9:9):9,(5:12,7:5):7):9,3:2):2,2:2):18,8:0):7,11:2):10,6:0):11,12:3):10,4:1):0,13:3):0;

[Trees found in bootstrap replicate #312]
tree B_312.1 = [&R] [&W 1/3] ((((((((((1:9,9:7):11,((5:2,10:4):12,7:2):7):10,3:4):7,2:4):18,8:0):4,11:3):11,6:2):11,12:2):10,4:2):0,13:4):0;
tree B_312.2 = [&R] [&W 1/3] (((((((((((1:8,9:8):12,(5:12,7:4):6):2,10:2):11,3:4):5,2:4):19,8:0):4,11:3):11,6:2):11,12:2):10,4:2):0,13:4):0;
tree B_312.3 = [&R] [&W 1/3] (((((((((((1:5,10:4):4,9:7):11,(5:14,7:2):7):10,3:4):7,2:4):18,8:0):4,11:3):11,6:2):11,12:2):10,4:2):0,13:4):0;

[Trees found in bootstrap replicate #313]
tree B_313.1 = [&R] [&W 1] ((((((((((1:4,10:1):6,9:2):10,(5:2,7:11):7):5,2:1):21,(8:1,11:5):8):5,3:2):18,6:0):16,4:1):4,12:1):0,13:2):0;

[Trees found in bootstrap replicate #314]
tree B_314.1 = [&R] [&W 1/18] (((((((((1:4,9:3):8,(2:4,((5:2,10:2):6,7:9):0):16):8,3:1):15,11:2):20,8:0):11,6:1):4,12:1):5,4:1):0,13:6):0;
tree B_314.2 = [&R] [&W 1/18] (((((((((1:4,9:3):7,((2:3,7:5):6,(5:2,10:2):5):16):8,3:1):16,11:2):20,8:0):11,6:1):4,12:1):5,4:1):0,13:6):0;
tree B_314.3 = [&R] [&W 1/18] (((((((((1:4,9:3):7,((2:4,(5:2,10:2):2):5,7:8):16):8,3:2):15,11:1):21,8:0):11,6:1):4,12:1):5,4:1):0,13:6):0;
tree B_314.4 = [&R] [&W 1/18] (((((((((1:4,9:3):8,(2:4,((5:2,10:2):6,7:9):0):16):7,3:2):32,8:1):2,11:2):10,6:1):4,12:1):6,4:1):0,13:6):0;
tree B_314.5 = [&R] [&W 1/18] (((((((((1:4,9:3):8,(2:4,((5:2,10:2):6,7:9):0):16):8,3:1):15,11:2):20,8:0):11,6:1):8,4:2):1,12:0):0,13:6):0;
tree B_314.6 = [&R] [&W 1/18] ((((((((1:4,9:3):8,(2:4,((5:2,10:2):6,7:9):0):16):8,3:1):15,11:2):20,8:0):11,6:1):7,(4:1,12:1):2):0,13:6):0;
tree B_314.7 = [&R] [&W 1/18] (((((((((1:4,9:3):7,((2:3,7:5):6,(5:2,10:2):5):16):7,3:2):33,8:1):2,11:2):10,6:1):4,12:1):6,4:1):0,13:6):0;
tree B_314.8 = [&R] [&W 1/18] (((((((((1:4,9:3):7,((2:3,7:5):6,(5:2,10:2):5):16):8,3:1):16,11:2):20,8:0):11,6:1):8,4:2):1,12:0):0,13:6):0;
tree B_314.9 = [&R] [&W 1/18] ((((((((1:4,9:3):7,((2:3,7:5):6,(5:2,10:2):5):16):8,3:1):16,11:2):20,8:0):11,6:1):7,(4:1,12:1):2):0,13:6):0;
tree B_314.10 = [&R] [&W 1/18] (((((((((1:4,9:3):7,((2:4,(5:2,10:2):2):5,7:8):16):8,3:2):32,8:1):2,11:2):10,6:1):4,12:1):6,4:1):0,13:6):0;
tree B_314.11 = [&R] [&W 1/18] (((((((((1:4,9:3):7,((2:4,(5:2,10:2):2):5,7:8):16):8,3:2):15,11:1):21,8:0):11,6:1):8,4:2):1,12:0):0,13:6):0;
tree B_314.12 = [&R] [&W 1/18] ((((((((1:4,9:3):7,((2:4,(5:2,10:2):2):5,7:8):16):8,3:2):15,11:1):21,8:0):11,6:1):7,(4:1,12:1):2):0,13:6):0;
tree B_314.13 = [&R] [&W 1/18] (((((((((1:4,9:3):8,(2:4,((5:2,10:2):6,7:9):0):16):7,3:2):32,8:1):2,11:2):10,6:1):9,4:2):1,12:0):0,13:6):0;
tree B_314.14 = [&R] [&W 1/18] ((((((((1:4,9:3):8,(2:4,((5:2,10:2):6,7:9):0):16):7,3:2):32,8:1):2,11:2):10,6:1):8,(4:1,12:1):2):0,13:6):0;
tree B_314.15 = [&R] [&W 1/18] (((((((((1:4,9:3):7,((2:3,7:5):6,(5:2,10:2):5):16):7,3:2):33,8:1):2,11:2):10,6:1):9,4:2):1,12:0):0,13:6):0;
tree B_314.16 = [&R] [&W 1/18] ((((((((1:4,9:3):7,((2:3,7:5):6,(5:2,10:2):5):16):7,3:2):33,8:1):2,11:2):10,6:1):8,(4:1,12:1):2):0,13:6):0;
tree B_314.17 = [&R] [&W 1/18] (((((((((1:4,9:3):7,((2:4,(5:2,10:2):2):5,7:8):16):8,3:2):32,8:1):2,11:2):10,6:1):9,4:2):1,12:0):0,13:6):0;
tree B_314.18 = [&R] [&W 1/18] ((((((((1:4,9:3):7,((2:4,(5:2,10:2):2):5,7:8):16):8,3:2):32,8:1):2,11:2):10,6:1):8,(4:1,12:1):2):0,13:6):0;

[Trees found in bootstrap replicate #315]
tree B_315.1 = [&R] [&W 1] (((((((((1:11,((2:5,(5:5,10:9):4):11,9:1):7):7,7:5):17,11:2):14,8:3):10,3:4):14,6:0):14,4:1):2,12:3):0,13:2):0;

[Trees found in bootstrap replicate #316]
tree B_316.1 = [&R] [&W 1/2] ((((((((1:6,(7:11,9:1):5):11,(5:1,10:6):11):7,2:1):19,(3:4,11:3):7):15,8:0):12,6:1):21,(4:1,12:2):3):0,13:5):0;
tree B_316.2 = [&R] [&W 1/2] (((((((((1:6,(7:11,9:1):5):14,5:9):3,10:3):6,2:1):19,(3:4,11:3):7):16,8:0):12,6:1):21,(4:1,12:2):3):0,13:5):0;

[Trees found in bootstrap replicate #317]
tree B_317.1 = [&R] [&W 1/12] (((((((((((1:8,9:2):10,(5:10,7:11):7):5,3:1):3,10:3):7,2:5):21,8:0):2,11:1):12,6:2):22,4:0):3,12:0):0,13:3):0;
tree B_317.2 = [&R] [&W 1/12] ((((((((((1:8,9:2):10,(5:10,7:11):7):8,(3:0,10:1):3):7,2:5):21,8:0):2,11:1):12,6:2):22,4:0):3,12:0):0,13:3):0;
tree B_317.3 = [&R] [&W 1/12] (((((((((((1:8,9:2):10,(5:10,7:11):7):3,10:3):5,3:1):7,2:5):21,8:0):2,11:1):12,6:2):22,4:0):3,12:0):0,13:3):0;
tree B_317.4 = [&R] [&W 1/12] ((((((((((1:8,9:2):10,(5:10,7:11):7):5,3:1):3,10:3):7,2:5):21,(8:0,11:2):1):12,6:2):22,4:0):3,12:0):0,13:3):0;
tree B_317.5 = [&R] [&W 1/12] (((((((((((1:8,9:2):10,(5:10,7:11):7):5,3:1):3,10:3):7,2:5):20,8:1):13,6:2):19,4:3):1,11:2):2,12:2):0,13:1):0;
tree B_317.6 = [&R] [&W 1/12] ((((((((((1:8,9:2):10,(5:10,7:11):7):5,3:1):3,10:3):7,2:5):21,8:0):2,11:1):11,6:3):20,(4:1,12:2):2):0,13:3):0;
tree B_317.7 = [&R] [&W 1/12] (((((((((1:8,9:2):10,(5:10,7:11):7):8,(3:0,10:1):3):7,2:5):21,(8:0,11:2):1):12,6:2):22,4:0):3,12:0):0,13:3):0;
tree B_317.8 = [&R] [&W 1/12] ((((((((((1:8,9:2):10,(5:10,7:11):7):8,(3:0,10:1):3):7,2:5):20,8:1):13,6:2):19,4:3):1,11:2):2,12:2):0,13:1):0;
tree B_317.9 = [&R] [&W 1/12] (((((((((1:8,9:2):10,(5:10,7:11):7):8,(3:0,10:1):3):7,2:5):21,8:0):2,11:1):11,6:3):20,(4:1,12:2):2):0,13:3):0;
tree B_317.10 = [&R] [&W 1/12] ((((((((((1:8,9:2):10,(5:10,7:11):7):3,10:3):5,3:1):7,2:5):21,(8:0,11:2):1):12,6:2):22,4:0):3,12:0):0,13:3):0;
tree B_317.11 = [&R] [&W 1/12] (((((((((((1:8,9:2):10,(5:10,7:11):7):3,10:3):5,3:1):7,2:5):20,8:1):13,6:2):19,4:3):1,11:2):2,12:2):0,13:1):0;
tree B_317.12 = [&R] [&W 1/12] ((((((((((1:8,9:2):10,(5:10,7:11):7):3,10:3):5,3:1):7,2:5):21,8:0):2,11:1):11,6:3):20,(4:1,12:2):2):0,13:3):0;

[Trees found in bootstrap replicate #318]
tree B_318.1 = [&R] [&W 1/4] ((((((((((((1:4,7:6):6,9:3):7,5:9):1,10:2):7,3:10):4,2:3):25,8:1):16,6:3):2,11:1):17,4:2):3,12:1):0,13:5):0;
tree B_318.2 = [&R] [&W 1/4] ((((((((((((1:5,7:5):7,5:11):5,9:2):1,10:2):7,3:10):4,2:5):23,8:1):16,6:3):2,11:1):17,4:2):3,12:1):0,13:5):0;
tree B_318.3 = [&R] [&W 1/4] (((((((((((1:4,7:6):9,(5:8,9:3):5):1,10:2):7,3:9):4,2:6):23,8:1):16,6:3):2,11:1):17,4:2):3,12:1):0,13:5):0;
tree B_318.4 = [&R] [&W 1/4] ((((((((((1:5,7:5):7,((2:6,10:2):3,5:2):9):5,9:2):9,3:8):20,8:4):17,6:0):5,11:1):17,4:2):3,12:1):0,13:5):0;

[Trees found in bootstrap replicate #319]
tree B_319.1 = [&R] [&W 1] (((((((((1:8,10:6):4,((2:10,5:2):7,7:8):12):3,9:5):12,3:1):24,(8:0,11:3):5):8,6:0):21,4:0):4,12:1):0,13:4):0;

[Trees found in bootstrap replicate #320]
tree B_320.1 = [&R] [&W 1] (((((((((((1:7,10:3):3,9:7):13,5:4):6,7:9):7,2:3):16,11:2):24,8:1):6,3:6):11,6:1):9,(4:1,12:2):6):0,13:2):0;

[Trees found in bootstrap replicate #321]
tree B_321.1 = [&R] [&W 1/13] ((((((((1:9,(5:3,10:6):13):4,(7:8,9:1):5):9,2:2):37,8:0):2,11:2):7,(3:4,6:4):5):13,(4:2,12:2):2):0,13:6):0;
tree B_321.2 = [&R] [&W 1/13] ((((((((1:4,(7:8,9:1):7):10,(5:2,10:7):10):9,2:1):38,8:0):2,11:2):7,(3:4,6:4):5):13,(4:2,12:2):2):0,13:6):0;
tree B_321.3 = [&R] [&W 1/13] (((((((((1:9,(5:3,10:6):13):4,(7:8,9:1):5):9,2:2):37,8:0):2,11:2):8,(3:4,6:4):4):14,4:2):2,12:1):0,13:6):0;
tree B_321.4 = [&R] [&W 1/13] (((((((((1:9,(5:3,10:6):13):4,(7:8,9:1):5):9,2:2):37,8:0):2,11:2):7,(3:4,6:4):5):12,12:2):3,4:2):0,13:6):0;
tree B_321.5 = [&R] [&W 1/13] (((((((((1:4,(7:8,9:1):7):10,(5:2,10:7):10):9,2:1):38,8:0):2,11:2):8,(3:4,6:4):4):14,4:2):2,12:1):0,13:6):0;
tree B_321.6 = [&R] [&W 1/13] (((((((((1:4,(7:8,9:1):7):10,(5:2,10:7):10):9,2:1):38,8:0):2,11:2):7,(3:4,6:4):5):12,12:2):3,4:2):0,13:6):0;
tree B_321.7 = [&R] [&W 1/13] ((((((((1:9,(5:3,10:6):13):4,(7:8,9:1):5):9,2:2):37,(8:0,11:2):2):7,(3:5,6:3):4):15,4:2):2,12:1):0,13:6):0;
tree B_321.8 = [&R] [&W 1/13] ((((((((1:4,(7:8,9:1):7):10,(5:2,10:7):10):9,2:1):38,(8:0,11:2):2):7,(3:5,6:3):4):15,4:2):2,12:1):0,13:6):0;
tree B_321.9 = [&R] [&W 1/13] ((((((((1:9,((2:9,10:5):2,5:2):14):8,9:0):3,7:6):18,3:2):27,6:2):5,(8:0,11:2):6):14,(4:2,12:2):2):0,13:6):0;
tree B_321.10 = [&R] [&W 1/13] (((((((((1:9,((2:9,10:5):2,5:2):14):8,9:0):3,7:6):18,3:2):27,6:2):6,(8:0,11:2):5):12,12:1):5,4:2):0,13:6):0;
tree B_321.11 = [&R] [&W 1/13] (((((((((1:9,((2:9,10:5):2,5:2):14):8,9:0):3,7:6):18,3:2):27,6:2):4,(8:0,11:2):7):15,4:2):2,12:1):0,13:6):0;
tree B_321.12 = [&R] [&W 1/13] (((((((((1:9,((2:9,10:5):2,5:2):14):8,9:0):3,7:6):18,3:2):27,6:2):5,8:5):12,(11:3,12:2):1):3,4:3):0,13:5):0;
tree B_321.13 = [&R] [&W 1/13] (((((((((1:9,((2:9,10:5):2,5:2):14):7,9:1):4,7:5):34,(8:1,11:1):8):7,3:1):9,6:0):16,4:2):2,12:1):0,13:6):0;

[Trees found in bootstrap replicate #322]
tree B_322.1 = [&R] [&W 1/2] ((((((((1:10,(((5:4,7:10):4,10:3):8,9:3):5):11,3:5):4,2:2):24,(8:2,11:3):6):13,6:3):16,4:2):5,12:1):0,13:3):0;
tree B_322.2 = [&R] [&W 1/2] (((((((((1:7,9:3):8,((5:4,7:10):4,10:3):8):10,3:5):4,2:1):26,(8:2,11:3):5):14,6:2):17,4:2):5,12:1):0,13:3):0;

[Trees found in bootstrap replicate #323]
tree B_323.1 = [&R] [&W 1] (((((((((1:3,9:3):11,((2:3,7:5):9,(5:1,10:3):6):13):18,8:4):7,3:0):1,11:4):15,6:4):10,12:2):10,4:1):0,13:4):0;

[Trees found in bootstrap replicate #324]
tree B_324.1 = [&R] [&W 1/8] (((((((((((1:3,(2:4,5:0):14):4,10:5):5,9:3):11,7:3):14,11:2):17,8:0):6,3:8):11,6:0):10,12:1):6,4:0):0,13:3):0;
tree B_324.2 = [&R] [&W 1/8] (((((((((((1:3,(2:4,5:0):14):4,10:5):5,9:3):11,7:3):27,8:2):2,11:2):8,3:6):11,6:2):10,12:1):4,4:0):0,13:3):0;
tree B_324.3 = [&R] [&W 1/8] ((((((((((1:3,(2:4,5:0):14):4,10:5):5,9:3):11,7:3):14,11:2):17,8:0):6,3:8):11,6:0):14,(4:1,12:1):1):0,13:3):0;
tree B_324.4 = [&R] [&W 1/8] ((((((((((1:4,((2:2,10:6):2,5:0):15):6,9:3):11,7:3):14,11:2):17,8:0):6,3:8):11,6:0):10,12:1):6,4:0):0,13:3):0;
tree B_324.5 = [&R] [&W 1/8] ((((((((((1:3,(2:4,5:0):14):4,10:5):5,9:3):11,7:3):27,8:2):2,11:2):8,3:6):11,6:2):12,(4:1,12:1):1):0,13:3):0;
tree B_324.6 = [&R] [&W 1/8] ((((((((((1:4,((2:2,10:6):2,5:0):15):6,9:3):11,7:3):27,8:2):2,11:2):8,3:6):11,6:2):10,12:1):4,4:0):0,13:3):0;
tree B_324.7 = [&R] [&W 1/8] (((((((((1:4,((2:2,10:6):2,5:0):15):6,9:3):11,7:3):14,11:2):17,8:0):6,3:8):11,6:0):14,(4:1,12:1):1):0,13:3):0;
tree B_324.8 = [&R] [&W 1/8] (((((((((1:4,((2:2,10:6):2,5:0):15):6,9:3):11,7:3):27,8:2):2,11:2):8,3:6):11,6:2):12,(4:1,12:1):1):0,13:3):0;

[Trees found in bootstrap replicate #325]
tree B_325.1 = [&R] [&W 1/4] (((((((((((1:10,2:8):9,9:3):7,(5:6,10:4):7):5,7:8):8,3:2):23,8:0):4,11:4):9,6:0):11,12:5):8,4:1):0,13:4):0;
tree B_325.2 = [&R] [&W 1/4] ((((((((((1:10,2:8):8,9:4):9,((5:6,10:4):7,7:7):4):8,3:2):23,8:0):4,11:4):9,6:0):11,12:5):8,4:1):0,13:4):0;
tree B_325.3 = [&R] [&W 1/4] (((((((((((1:10,2:8):9,9:3):7,7:8):5,(5:6,10:4):7):8,3:2):23,8:0):4,11:4):9,6:0):11,12:5):8,4:1):0,13:4):0;
tree B_325.4 = [&R] [&W 1/4] ((((((((((1:12,10:4):6,9:4):10,((2:8,5:7):7,7:6):4):8,3:2):22,8:0):4,11:4):9,6:0):11,12:5):8,4:1):0,13:4):0;

[Trees found in bootstrap replicate #326]
tree B_326.1 = [&R] [&W 1] ((((((((1:11,(2:9,(5:1,10:2):1):16):6,9:1):6,7:10):24,(8:1,11:1):5):5,3:8):14,6:0):18,(4:1,12:0):5):0,13:2):0;

[Trees found in bootstrap replicate #327]
tree B_327.1 = [&R] [&W 1/6] (((((((((((1:5,7:7):6,9:2):8,(5:2,10:5):9):6,2:4):31,8:1):0,11:1):6,3:5):7,6:1):12,12:2):7,4:2):0,13:5):0;
tree B_327.2 = [&R] [&W 1/6] (((((((((1:5,7:7):6,9:2):5,(2:7,(5:3,10:4):3):12):29,(8:0,11:0):5):5,3:2):10,6:0):12,12:3):7,4:1):0,13:6):0;
tree B_327.3 = [&R] [&W 1/6] ((((((((((1:5,7:7):6,9:2):8,(5:2,10:5):9):6,2:4):30,(8:0,11:0):3):6,3:5):7,6:0):12,12:3):7,4:1):0,13:6):0;
tree B_327.4 = [&R] [&W 1/6] (((((((((((1:5,7:7):6,9:2):8,(5:2,10:5):9):6,2:4):17,11:1):14,8:1):6,3:5):7,6:1):12,12:2):7,4:2):0,13:5):0;
tree B_327.5 = [&R] [&W 1/6] (((((((((1:5,7:7):6,9:2):5,(2:7,(5:3,10:4):3):12):29,(8:0,11:0):5):5,3:2):10,6:0):17,4:3):2,12:1):0,13:6):0;
tree B_327.6 = [&R] [&W 1/6] ((((((((((1:5,7:7):6,9:2):8,(5:2,10:5):9):6,2:4):30,(8:0,11:0):3):6,3:5):7,6:0):17,4:3):2,12:1):0,13:6):0;

[Trees found in bootstrap replicate #328]
tree B_328.1 = [&R] [&W 1] (((((((((1:8,10:5):4,9:5):10,((2:9,5:6):5,7:11):13):5,3:4):28,(8:1,11:1):8):14,6:0):17,4:4):3,12:4):0,13:0):0;

[Trees found in bootstrap replicate #329]
tree B_329.1 = [&R] [&W 1/3] (((((((((1:8,9:10):10,(((2:4,7:6):9,5:3):2,10:3):10):8,3:6):30,8:0):2,11:3):13,6:0):23,4:2):1,12:0):0,13:1):0;
tree B_329.2 = [&R] [&W 1/3] (((((((((1:8,9:10):10,(((2:4,7:6):9,5:3):2,10:3):10):8,3:6):30,8:0):2,11:3):12,6:1):15,12:0):8,4:3):0,13:1):0;
tree B_329.3 = [&R] [&W 1/3] ((((((((1:8,9:10):10,(((2:4,7:6):9,5:3):2,10:3):10):8,3:6):30,8:0):2,11:3):12,6:1):23,(4:1,12:0):2):0,13:1):0;

[Trees found in bootstrap replicate #330]
tree B_330.1 = [&R] [&W 1/2] (((((((((1:8,10:4):5,(((2:7,5:6):7,7:6):9,9:0):9):13,3:2):24,6:1):4,11:3):1,8:1):13,12:0):8,4:5):0,13:2):0;
tree B_330.2 = [&R] [&W 1/2] (((((((((1:8,10:4):5,(((2:7,5:6):7,7:6):9,9:0):9):13,3:2):24,6:1):4,8:2):1,11:2):13,12:0):8,4:5):0,13:2):0;

[Trees found in bootstrap replicate #331]
tree B_331.1 = [&R] [&W 1] (((((((((((1:11,10:6):5,9:5):7,(2:8,5:4):12):9,7:3):12,11:1):17,8:1):6,3:6):6,6:2):13,12:3):11,4:3):0,13:4):0;

[Trees found in bootstrap replicate #332]
tree B_332.1 = [&R] [&W 1/4] ((((((((1:15,((2:5,(5:4,10:2):8):12,9:3):7):7,7:3):26,8:0):1,11:0):10,3:4):10,6:1):16,(4:1,12:4):3):0,13:3):0;
tree B_332.2 = [&R] [&W 1/4] ((((((((1:15,((2:5,(5:4,10:2):8):12,9:3):7):7,7:3):11,11:0):16,8:0):10,3:4):10,6:1):16,(4:1,12:4):3):0,13:3):0;
tree B_332.3 = [&R] [&W 1/4] (((((((1:15,((2:5,(5:4,10:2):8):12,9:3):7):7,7:3):25,(8:0,11:0):2):10,3:3):11,6:0):16,(4:0,12:5):3):0,13:4):0;
tree B_332.4 = [&R] [&W 1/4] ((((((((1:15,((2:5,(5:4,10:2):8):12,9:3):7):7,7:3):25,(8:0,11:0):2):10,3:3):11,6:0):17,4:2):1,12:4):0,13:4):0;

[Trees found in bootstrap replicate #333]
tree B_333.1 = [&R] [&W 1] ((((((((1:13,(((2:4,(5:2,10:5):4):9,9:3):7,7:5):7):17,11:1):7,3:4):17,8:0):10,6:0):12,4:3):4,12:2):0,13:4):0;

[Trees found in bootstrap replicate #334]
tree B_334.1 = [&R] [&W 1] (((((((((1:13,9:5):10,(2:5,(5:7,10:2):4):13):6,7:11):14,8:5):4,3:4):16,6:0):16,4:4):2,(11:3,12:3):5):0,13:1):0;

[Trees found in bootstrap replicate #335]
tree B_335.1 = [&R] [&W 1/12] ((((((((((1:15,(2:7,5:5):16):9,10:1):13,(7:1,11:3):6):3,9:6):16,8:5):4,3:1):15,6:0):13,12:4):5,4:2):0,13:2):0;
tree B_335.2 = [&R] [&W 1/12] ((((((((((1:12,(2:7,5:5):19):8,10:2):5,9:3):15,(7:1,11:3):5):16,8:5):4,3:1):15,6:0):13,12:4):5,4:2):0,13:2):0;
tree B_335.3 = [&R] [&W 1/12] ((((((((((1:12,(2:7,5:5):19):8,10:2):5,9:3):16,(7:1,11:3):4):5,3:4):16,8:1):13,6:0):15,12:4):5,4:2):0,13:2):0;
tree B_335.4 = [&R] [&W 1/12] ((((((((((1:15,(2:7,5:5):16):9,10:1):13,(7:1,11:3):6):2,9:7):6,3:4):15,8:1):13,6:0):15,12:4):5,4:2):0,13:2):0;
tree B_335.5 = [&R] [&W 1/12] ((((((((((1:15,(2:7,5:5):16):9,10:1):13,(7:1,11:3):6):3,9:6):16,8:5):4,3:1):15,6:0):17,4:3):1,12:3):0,13:2):0;
tree B_335.6 = [&R] [&W 1/12] (((((((((1:15,(2:7,5:5):16):9,10:1):13,(7:1,11:3):6):3,9:6):16,8:5):4,3:1):15,6:0):16,(4:1,12:4):3):0,13:2):0;
tree B_335.7 = [&R] [&W 1/12] ((((((((((1:12,(2:7,5:5):19):8,10:2):5,9:3):15,(7:1,11:3):5):16,8:5):4,3:1):15,6:0):17,4:3):1,12:3):0,13:2):0;
tree B_335.8 = [&R] [&W 1/12] (((((((((1:12,(2:7,5:5):19):8,10:2):5,9:3):15,(7:1,11:3):5):16,8:5):4,3:1):15,6:0):16,(4:1,12:4):3):0,13:2):0;
tree B_335.9 = [&R] [&W 1/12] ((((((((((1:12,(2:7,5:5):19):8,10:2):5,9:3):16,(7:1,11:3):4):5,3:4):16,8:1):13,6:0):19,4:3):1,12:3):0,13:2):0;
tree B_335.10 = [&R] [&W 1/12] (((((((((1:12,(2:7,5:5):19):8,10:2):5,9:3):16,(7:1,11:3):4):5,3:4):16,8:1):13,6:0):18,(4:1,12:4):3):0,13:2):0;
tree B_335.11 = [&R] [&W 1/12] ((((((((((1:15,(2:7,5:5):16):9,10:1):13,(7:1,11:3):6):2,9:7):6,3:4):15,8:1):13,6:0):19,4:3):1,12:3):0,13:2):0;
tree B_335.12 = [&R] [&W 1/12] (((((((((1:15,(2:7,5:5):16):9,10:1):13,(7:1,11:3):6):2,9:7):6,3:4):15,8:1):13,6:0):18,(4:1,12:4):3):0,13:2):0;

[Trees found in bootstrap replicate #336]
tree B_336.1 = [&R] [&W 1/6] (((((((((1:13,9:2):10,((2:3,(5:1,10:2):5):6,7:4):6):9,3:4):21,8:0):2,11:2):14,6:0):16,12:2):9,4:2):0,13:3):0;
tree B_336.2 = [&R] [&W 1/6] (((((((((1:10,9:5):10,((2:3,7:6):4,(5:1,10:2):5):9):9,3:4):18,8:0):2,11:2):14,6:0):16,12:2):9,4:2):0,13:3):0;
tree B_336.3 = [&R] [&W 1/6] ((((((((((1:7,10:2):6,9:2):10,((2:3,5:6):6,7:4):6):9,3:4):21,8:0):2,11:2):14,6:0):16,12:2):9,4:2):0,13:3):0;
tree B_336.4 = [&R] [&W 1/6] ((((((((((1:7,10:2):3,9:5):10,((2:3,7:6):4,5:6):9):9,3:4):18,8:0):2,11:2):14,6:0):16,12:2):9,4:2):0,13:3):0;
tree B_336.5 = [&R] [&W 1/6] ((((((((((((1:7,10:2):7,9:1):7,7:3):4,3:7):6,2:2):8,5:12):23,8:0):2,11:2):11,6:0):16,12:2):9,4:2):0,13:3):0;
tree B_336.6 = [&R] [&W 1/6] (((((((((((1:13,9:2):7,7:2):5,3:7):6,2:2):8,(5:1,10:2):11):23,8:0):2,11:2):11,6:0):16,12:2):9,4:2):0,13:3):0;

[Trees found in bootstrap replicate #337]
tree B_337.1 = [&R] [&W 1/6] (((((((((1:4,10:3):5,((2:7,5:5):5,7:4):7):6,9:3):20,8:2):6,3:0):2,11:0):14,6:3):22,(4:3,12:1):2):0,13:4):0;
tree B_337.2 = [&R] [&W 1/6] ((((((((1:4,10:3):5,((2:7,5:5):5,7:4):7):6,9:3):20,8:2):6,(3:0,11:0):2):14,6:1):24,(4:3,12:1):2):0,13:4):0;
tree B_337.3 = [&R] [&W 1/6] (((((((((1:4,10:3):5,((2:7,5:5):5,7:4):7):6,9:3):20,8:2):4,11:0):4,3:0):14,6:3):22,(4:3,12:1):2):0,13:4):0;
tree B_337.4 = [&R] [&W 1/6] ((((((((((1:4,10:3):5,((2:7,5:5):5,7:4):7):6,9:3):20,8:2):6,3:0):2,11:0):14,6:3):14,12:1):12,4:1):0,13:4):0;
tree B_337.5 = [&R] [&W 1/6] (((((((((1:4,10:3):5,((2:7,5:5):5,7:4):7):6,9:3):20,8:2):6,(3:0,11:0):2):14,6:1):14,12:1):14,4:1):0,13:4):0;
tree B_337.6 = [&R] [&W 1/6] ((((((((((1:4,10:3):5,((2:7,5:5):5,7:4):7):6,9:3):20,8:2):4,11:0):4,3:0):14,6:3):14,12:1):12,4:1):0,13:4):0;

[Trees found in bootstrap replicate #338]
tree B_338.1 = [&R] [&W 1/3] ((((((((((1:2,10:2):4,9:4):8,(5:6,7:10):6):7,3:6):4,2:2):25,(8:0,11:1):3):10,6:0):16,4:2):4,12:0):0,13:4):0;
tree B_338.2 = [&R] [&W 1/3] ((((((((((1:2,10:2):5,(5:11,9:4):3):6,7:12):5,3:6):3,2:6):21,(8:0,11:1):3):10,6:0):16,4:2):4,12:0):0,13:4):0;
tree B_338.3 = [&R] [&W 1/3] (((((((((((1:3,10:1):6,5:12):5,9:0):6,7:10):5,3:6):5,2:5):22,(8:0,11:1):3):10,6:0):16,4:2):4,12:0):0,13:4):0;

[Trees found in bootstrap replicate #339]
tree B_339.1 = [&R] [&W 1] ((((((((1:13,9:7):10,((2:4,7:7):9,(5:3,10:3):9):11):6,3:2):26,8:2):11,6:0):16,4:3):1,(11:5,12:1):6):0,13:1):0;

[Trees found in bootstrap replicate #340]
tree B_340.1 = [&R] [&W 1/2] (((((((((1:11,9:8):10,((2:9,7:1):7,(5:5,10:2):4):9):23,8:4):5,3:0):4,11:3):13,6:1):14,12:2):7,4:1):0,13:1):0;
tree B_340.2 = [&R] [&W 1/2] ((((((((1:11,9:8):10,((2:9,7:1):7,(5:5,10:2):4):9):25,(8:0,11:2):5):4,3:1):15,6:0):14,12:2):8,4:1):0,13:1):0;

[Trees found in bootstrap replicate #341]
tree B_341.1 = [&R] [&W 1/2] (((((((((1:6,9:4):11,((2:4,7:4):6,(5:3,10:1):9):18):9,3:4):6,11:2):18,8:0):10,6:1):10,12:1):6,4:1):0,13:2):0;
tree B_341.2 = [&R] [&W 1/2] ((((((((1:6,9:4):11,((2:4,7:4):6,(5:3,10:1):9):18):9,3:4):6,11:2):18,8:0):10,6:1):14,(4:1,12:1):2):0,13:2):0;

[Trees found in bootstrap replicate #342]
tree B_342.1 = [&R] [&W 1] (((((((((((1:3,10:7):5,9:5):8,(2:10,5:4):9):6,7:2):17,11:2):17,8:3):7,3:5):10,6:2):11,12:1):11,4:4):0,13:5):0;

[Trees found in bootstrap replicate #343]
tree B_343.1 = [&R] [&W 1/8] (((((((((1:7,9:6):15,((2:4,7:5):8,(5:2,10:1):4):9):23,8:5):1,11:1):6,3:1):14,6:1):11,12:1):7,4:0):0,13:1):0;
tree B_343.2 = [&R] [&W 1/8] (((((((((1:7,9:6):14,((2:4,7:5):8,(5:2,10:1):4):10):10,11:1):15,8:4):6,3:2):14,6:0):11,12:1):7,4:0):0,13:1):0;
tree B_343.3 = [&R] [&W 1/8] (((((((((1:7,9:6):15,((2:4,7:5):8,(5:2,10:1):4):9):23,8:5):1,11:1):6,3:1):14,6:1):17,4:1):1,12:0):0,13:1):0;
tree B_343.4 = [&R] [&W 1/8] (((((((((1:7,9:6):14,((2:4,7:5):8,(5:2,10:1):4):10):10,11:1):15,8:4):6,3:2):14,6:0):17,4:1):1,12:0):0,13:1):0;
tree B_343.5 = [&R] [&W 1/8] ((((((((((1:7,9:6):17,(2:3,(5:1,10:2):3):9):3,7:9):12,11:1):16,8:2):6,3:4):12,6:0):11,12:1):7,4:0):0,13:1):0;
tree B_343.6 = [&R] [&W 1/8] (((((((((1:8,9:5):14,((2:3,(5:1,10:2):3):4,7:11):9):10,11:1):16,8:4):6,3:2):14,6:0):11,12:1):7,4:0):0,13:1):0;
tree B_343.7 = [&R] [&W 1/8] ((((((((((1:7,9:6):17,(2:3,(5:1,10:2):3):9):3,7:9):12,11:1):16,8:2):6,3:4):12,6:0):17,4:1):1,12:0):0,13:1):0;
tree B_343.8 = [&R] [&W 1/8] (((((((((1:8,9:5):14,((2:3,(5:1,10:2):3):4,7:11):9):10,11:1):16,8:4):6,3:2):14,6:0):17,4:1):1,12:0):0,13:1):0;

[Trees found in bootstrap replicate #344]
tree B_344.1 = [&R] [&W 1/2] ((((((((((1:10,(2:5,5:3):15):6,(7:9,9:4):5):2,10:4):7,3:5):6,11:3):20,8:0):21,6:0):12,4:2):1,12:1):0,13:3):0;
tree B_344.2 = [&R] [&W 1/2] ((((((((((1:10,(2:5,5:3):15):6,(7:9,9:4):5):2,10:4):7,3:5):20,8:2):4,11:3):19,6:0):14,4:2):1,12:1):0,13:3):0;

[Trees found in bootstrap replicate #345]
tree B_345.1 = [&R] [&W 1/30] (((((((((1:12,(5:1,10:4):13):9,9:1):10,7:7):5,2:8):10,3:1):24,6:0):1,(8:1,11:0):9):13,(4:0,12:0):1):0,13:4):0;
tree B_345.2 = [&R] [&W 1/30] (((((((((1:12,(5:1,10:4):13):9,9:1):8,7:9):7,2:6):22,(8:0,11:1):3):5,3:1):14,6:0):13,(4:0,12:0):1):0,13:4):0;
tree B_345.3 = [&R] [&W 1/30] ((((((((((1:12,(5:1,10:4):13):9,9:1):8,7:9):5,2:8):7,3:4):19,8:0):2,11:0):13,6:1):13,(4:0,12:0):1):0,13:4):0;
tree B_345.4 = [&R] [&W 1/30] ((((((((((1:12,(5:1,10:4):13):9,9:1):8,7:9):5,3:8):7,2:4):21,8:0):2,11:0):11,6:1):13,(4:0,12:0):1):0,13:4):0;
tree B_345.5 = [&R] [&W 1/30] ((((((((((1:12,(5:1,10:4):13):9,9:1):10,7:7):5,2:8):10,3:1):24,6:0):1,(8:1,11:0):9):13,4:1):0,12:0):0,13:4):0;
tree B_345.6 = [&R] [&W 1/30] ((((((((((1:12,(5:1,10:4):13):9,9:1):10,7:7):5,2:8):10,3:1):24,6:0):1,(8:1,11:0):9):10,12:0):3,4:1):0,13:4):0;
tree B_345.7 = [&R] [&W 1/30] (((((((((1:12,(5:1,10:4):13):6,9:4):3,2:9):10,7:8):24,(8:0,11:1):2):4,3:3):12,6:0):13,(4:0,12:0):1):0,13:4):0;
tree B_345.8 = [&R] [&W 1/30] ((((((((((1:12,(5:1,10:4):13):9,9:1):8,7:9):7,2:6):21,8:3):1,11:1):5,3:1):14,6:0):13,(4:0,12:0):1):0,13:4):0;
tree B_345.9 = [&R] [&W 1/30] ((((((((((1:12,(5:1,10:4):13):9,9:1):8,7:9):7,2:6):10,11:0):13,8:3):5,3:1):14,6:0):13,(4:0,12:0):1):0,13:4):0;
tree B_345.10 = [&R] [&W 1/30] (((((((((1:16,(5:1,10:4):9):5,2:8):8,9:1):11,7:6):25,(8:0,11:1):2):4,3:3):12,6:0):13,(4:0,12:0):1):0,13:4):0;
tree B_345.11 = [&R] [&W 1/30] ((((((((1:12,((2:8,10:3):5,5:1):13):9,9:1):11,7:6):25,(8:0,11:1):2):4,3:3):12,6:0):13,(4:0,12:0):1):0,13:4):0;
tree B_345.12 = [&R] [&W 1/30] ((((((((((1:12,(5:1,10:4):13):9,9:1):8,7:9):7,2:6):22,(8:0,11:1):3):5,3:1):14,6:0):13,4:1):0,12:0):0,13:4):0;
tree B_345.13 = [&R] [&W 1/30] ((((((((((1:12,(5:1,10:4):13):9,9:1):8,7:9):7,2:6):22,(8:0,11:1):3):5,3:1):14,6:0):9,12:0):4,4:1):0,13:4):0;
tree B_345.14 = [&R] [&W 1/30] (((((((((((1:12,(5:1,10:4):13):9,9:1):8,7:9):5,2:8):7,3:4):19,8:0):2,11:0):13,6:1):13,4:1):0,12:0):0,13:4):0;
tree B_345.15 = [&R] [&W 1/30] (((((((((((1:12,(5:1,10:4):13):9,9:1):8,7:9):5,2:8):7,3:4):19,8:0):2,11:0):13,6:1):10,12:0):3,4:1):0,13:4):0;
tree B_345.16 = [&R] [&W 1/30] (((((((((((1:12,(5:1,10:4):13):9,9:1):8,7:9):5,3:8):7,2:4):21,8:0):2,11:0):11,6:1):13,4:1):0,12:0):0,13:4):0;
tree B_345.17 = [&R] [&W 1/30] (((((((((((1:12,(5:1,10:4):13):9,9:1):8,7:9):5,3:8):7,2:4):21,8:0):2,11:0):11,6:1):10,12:0):3,4:1):0,13:4):0;
tree B_345.18 = [&R] [&W 1/30] ((((((((1:12,9:4):10,(2:7,(5:2,10:3):5):10):9,7:8):24,(8:0,11:1):2):4,3:3):12,6:0):13,(4:0,12:0):1):0,13:4):0;
tree B_345.19 = [&R] [&W 1/30] ((((((((((1:12,(5:1,10:4):13):6,9:4):3,2:9):10,7:8):24,(8:0,11:1):2):4,3:3):12,6:0):13,4:1):0,12:0):0,13:4):0;
tree B_345.20 = [&R] [&W 1/30] ((((((((((1:12,(5:1,10:4):13):6,9:4):3,2:9):10,7:8):24,(8:0,11:1):2):4,3:3):12,6:0):9,12:0):4,4:1):0,13:4):0;
tree B_345.21 = [&R] [&W 1/30] (((((((((((1:12,(5:1,10:4):13):9,9:1):8,7:9):7,2:6):21,8:3):1,11:1):5,3:1):14,6:0):13,4:1):0,12:0):0,13:4):0;
tree B_345.22 = [&R] [&W 1/30] (((((((((((1:12,(5:1,10:4):13):9,9:1):8,7:9):7,2:6):21,8:3):1,11:1):5,3:1):14,6:0):9,12:0):4,4:1):0,13:4):0;
tree B_345.23 = [&R] [&W 1/30] (((((((((((1:12,(5:1,10:4):13):9,9:1):8,7:9):7,2:6):10,11:0):13,8:3):5,3:1):14,6:0):13,4:1):0,12:0):0,13:4):0;
tree B_345.24 = [&R] [&W 1/30] (((((((((((1:12,(5:1,10:4):13):9,9:1):8,7:9):7,2:6):10,11:0):13,8:3):5,3:1):14,6:0):9,12:0):4,4:1):0,13:4):0;
tree B_345.25 = [&R] [&W 1/30] ((((((((((1:16,(5:1,10:4):9):5,2:8):8,9:1):11,7:6):25,(8:0,11:1):2):4,3:3):12,6:0):13,4:1):0,12:0):0,13:4):0;
tree B_345.26 = [&R] [&W 1/30] ((((((((((1:16,(5:1,10:4):9):5,2:8):8,9:1):11,7:6):25,(8:0,11:1):2):4,3:3):12,6:0):9,12:0):4,4:1):0,13:4):0;
tree B_345.27 = [&R] [&W 1/30] (((((((((1:12,((2:8,10:3):5,5:1):13):9,9:1):11,7:6):25,(8:0,11:1):2):4,3:3):12,6:0):13,4:1):0,12:0):0,13:4):0;
tree B_345.28 = [&R] [&W 1/30] (((((((((1:12,((2:8,10:3):5,5:1):13):9,9:1):11,7:6):25,(8:0,11:1):2):4,3:3):12,6:0):9,12:0):4,4:1):0,13:4):0;
tree B_345.29 = [&R] [&W 1/30] (((((((((1:12,9:4):10,(2:7,(5:2,10:3):5):10):9,7:8):24,(8:0,11:1):2):4,3:3):12,6:0):13,4:1):0,12:0):0,13:4):0;
tree B_345.30 = [&R] [&W 1/30] (((((((((1:12,9:4):10,(2:7,(5:2,10:3):5):10):9,7:8):24,(8:0,11:1):2):4,3:3):12,6:0):9,12:0):4,4:1):0,13:4):0;

[Trees found in bootstrap replicate #346]
tree B_346.1 = [&R] [&W 1/2] (((((((((((1:0,10:6):10,9:5):11,(5:15,7:10):10):10,3:5):6,2:2):24,8:0):1,11:2):13,6:1):11,12:1):6,4:2):0,13:1):0;
tree B_346.2 = [&R] [&W 1/2] ((((((((((1:10,9:5):11,((5:0,10:6):15,7:10):10):10,3:5):6,2:2):24,8:0):1,11:2):13,6:1):11,12:1):6,4:2):0,13:1):0;

[Trees found in bootstrap replicate #347]
tree B_347.1 = [&R] [&W 1/2] (((((((((((1:11,(5:4,10:2):16):7,9:2):8,7:11):7,2:8):10,11:2):16,8:3):8,3:7):11,6:0):14,4:0):5,12:0):0,13:2):0;
tree B_347.2 = [&R] [&W 1/2] (((((((((((1:11,(5:4,10:2):16):7,9:2):8,7:11):8,2:7):19,8:5):5,11:2):8,3:5):11,6:2):14,4:0):5,12:0):0,13:2):0;

[Trees found in bootstrap replicate #348]
tree B_348.1 = [&R] [&W 1] ((((((((((1:6,2:11):14,((5:5,10:3):12,9:1):6):7,3:7):9,7:5):24,8:0):2,11:2):10,6:1):16,4:2):2,12:1):0,13:3):0;

[Trees found in bootstrap replicate #349]
tree B_349.1 = [&R] [&W 1/3] ((((((((((1:11,((2:12,5:1):2,10:2):16):12,9:5):9,7:11):27,8:3):5,3:3):17,6:0):11,4:2):1,11:3):1,12:0):0,13:1):0;
tree B_349.2 = [&R] [&W 1/3] ((((((((((1:12,((2:8,10:3):4,5:2):16):11,9:5):9,7:11):27,8:3):5,3:3):17,6:0):11,4:2):1,11:3):1,12:0):0,13:1):0;
tree B_349.3 = [&R] [&W 1/3] ((((((((((1:11,(2:11,(5:2,10:3):1):16):12,9:5):9,7:11):27,8:3):5,3:3):17,6:0):11,4:2):1,11:3):1,12:0):0,13:1):0;

[Trees found in bootstrap replicate #350]
tree B_350.1 = [&R] [&W 1/2] (((((((((((1:6,7:8):7,9:3):3,2:5):10,(5:5,10:3):9):4,3:4):11,11:8):17,8:0):12,6:3):12,12:4):11,4:3):0,13:1):0;
tree B_350.2 = [&R] [&W 1/2] (((((((((((1:6,7:8):7,9:3):3,2:5):10,(5:5,10:3):9):4,3:4):25,8:2):3,11:6):10,6:3):12,12:4):13,4:3):0,13:1):0;

[Trees found in bootstrap replicate #351]
tree B_351.1 = [&R] [&W 1] (((((((((1:4,10:7):5,9:4):8,((2:9,5:7):12,7:7):11):10,3:3):14,(8:1,11:3):7):15,6:0):20,4:0):6,12:0):0,13:3):0;

[Trees found in bootstrap replicate #352]
tree B_352.1 = [&R] [&W 1] ((((((((((1:11,10:4):6,(7:11,9:4):3):3,3:8):8,5:17):5,2:5):22,8:1):5,11:4):11,6:2):27,(4:0,12:2):2):0,13:2):0;

[Trees found in bootstrap replicate #353]
tree B_353.1 = [&R] [&W 1] (((((((((1:6,10:5):4,9:5):12,((2:3,5:6):7,7:10):11):9,3:7):26,(8:0,11:4):7):14,6:0):9,4:3):5,12:3):0,13:2):0;

[Trees found in bootstrap replicate #354]
tree B_354.1 = [&R] [&W 1/3] ((((((((1:3,10:3):4,9:4):7,((2:5,5:6):8,7:4):12):9,3:2):28,6:2):4,(8:1,11:3):3):21,(4:3,12:2):4):0,13:3):0;
tree B_354.2 = [&R] [&W 1/3] (((((((((1:3,10:3):4,9:4):9,((2:5,5:6):8,7:4):10):8,3:3):25,(8:1,11:3):4):8,6:0):23,4:3):4,12:0):0,13:3):0;
tree B_354.3 = [&R] [&W 1/3] (((((((((1:3,10:3):4,9:4):7,((2:5,5:6):8,7:4):12):9,3:2):28,6:2):2,(8:1,11:3):5):23,4:3):4,12:0):0,13:3):0;

[Trees found in bootstrap replicate #355]
tree B_355.1 = [&R] [&W 1] (((((((((1:4,9:8):10,((2:6,7:3):12,(5:3,10:1):3):10):7,3:1):15,11:0):14,8:0):13,6:1):7,12:0):7,4:1):0,13:1):0;

[Trees found in bootstrap replicate #356]
tree B_356.1 = [&R] [&W 1/2] (((((((((((1:8,(5:3,10:2):15):12,9:0):6,7:6):5,2:7):26,8:4):7,3:3):4,11:0):14,6:3):12,12:0):7,4:0):0,13:1):0;
tree B_356.2 = [&R] [&W 1/2] (((((((((((1:10,9:8):6,(5:0,10:5):11):6,7:6):5,2:11):22,8:4):7,3:3):4,11:0):14,6:3):12,12:0):7,4:0):0,13:1):0;

[Trees found in bootstrap replicate #357]
tree B_357.1 = [&R] [&W 1/2] (((((((((((1:8,9:6):7,5:5):3,10:3):5,3:7):4,7:7):3,2:6):26,(8:0,11:3):3):11,6:1):13,4:1):4,12:1):0,13:3):0;
tree B_357.2 = [&R] [&W 1/2] ((((((((((((1:8,10:5):1,9:5):8,5:5):5,3:7):3,7:6):5,2:6):27,8:0):1,11:3):12,6:1):13,4:1):4,12:1):0,13:3):0;

[Trees found in bootstrap replicate #358]
tree B_358.1 = [&R] [&W 1] (((((((((((1:10,9:5):3,7:7):13,(5:0,10:6):6):6,2:2):22,8:3):4,11:4):6,3:6):17,6:4):11,12:2):11,4:2):0,13:2):0;

[Trees found in bootstrap replicate #359]
tree B_359.1 = [&R] [&W 1] (((((((((1:8,(2:9,(5:1,10:6):4):12):7,9:5):7,7:8):23,(8:2,11:1):6):8,3:5):14,6:0):19,4:0):1,12:0):0,13:3):0;

[Trees found in bootstrap replicate #360]
tree B_360.1 = [&R] [&W 1/3] ((((((((((1:10,10:6):9,9:3):8,(2:8,5:3):14):7,7:5):24,(8:1,11:2):3):9,3:10):9,6:0):6,12:2):9,4:0):0,13:7):0;
tree B_360.2 = [&R] [&W 1/3] (((((((((((1:10,10:6):9,9:3):8,(2:8,5:3):14):7,7:5):26,8:2):1,11:1):10,3:10):8,6:1):6,12:2):8,4:0):0,13:7):0;
tree B_360.3 = [&R] [&W 1/3] (((((((((((1:10,10:6):9,9:3):8,(2:8,5:3):14):7,7:5):13,11:1):15,8:1):9,3:11):8,6:0):6,12:2):9,4:0):0,13:7):0;

[Trees found in bootstrap replicate #361]
tree B_361.1 = [&R] [&W 1] (((((((((1:2,10:4):4,((2:2,7:4):11,5:7):14):5,9:6):10,3:2):20,(8:1,11:2):4):12,6:0):17,4:1):3,12:1):0,13:8):0;

[Trees found in bootstrap replicate #362]
tree B_362.1 = [&R] [&W 1/3] (((((((((1:4,((7:8,9:1):4,10:8):4):8,5:15):7,2:5):13,(3:3,11:3):5):14,8:0):8,6:3):10,12:0):11,4:2):0,13:4):0;
tree B_362.2 = [&R] [&W 1/3] (((((((((1:4,(7:8,9:1):8):8,(5:4,10:8):11):7,2:5):13,(3:3,11:3):5):14,8:0):8,6:3):10,12:0):11,4:2):0,13:4):0;
tree B_362.3 = [&R] [&W 1/3] ((((((((((1:4,(7:8,9:1):8):10,5:13):2,10:6):7,2:5):13,(3:3,11:3):5):14,8:0):8,6:3):10,12:0):11,4:2):0,13:4):0;

[Trees found in bootstrap replicate #363]
tree B_363.1 = [&R] [&W 1/8] ((((((((1:9,9:4):8,((2:4,(5:2,10:6):3):9,7:7):11):13,11:0):15,8:3):6,3:0):14,6:0):18,(4:1,12:0):1):0,13:8):0;
tree B_363.2 = [&R] [&W 1/8] (((((((((1:8,(2:4,(5:2,10:6):3):19):6,9:4):6,7:8):14,11:0):13,8:1):6,3:2):12,6:0):18,(4:1,12:0):1):0,13:8):0;
tree B_363.3 = [&R] [&W 1/8] (((((((((1:10,((2:5,10:6):3,5:1):19):4,9:4):6,7:8):14,11:0):13,8:1):6,3:2):12,6:0):18,(4:1,12:0):1):0,13:8):0;
tree B_363.4 = [&R] [&W 1/8] (((((((((1:8,9:5):10,(2:4,(5:2,10:6):3):14):7,7:4):17,11:0):13,8:1):6,3:2):12,6:0):18,(4:1,12:0):1):0,13:8):0;
tree B_363.5 = [&R] [&W 1/8] (((((((((1:9,9:4):8,((2:4,(5:2,10:6):3):9,7:7):11):13,11:0):15,8:3):6,3:0):14,6:0):12,12:0):8,4:0):0,13:8):0;
tree B_363.6 = [&R] [&W 1/8] ((((((((((1:8,(2:4,(5:2,10:6):3):19):6,9:4):6,7:8):14,11:0):13,8:1):6,3:2):12,6:0):12,12:0):8,4:0):0,13:8):0;
tree B_363.7 = [&R] [&W 1/8] ((((((((((1:10,((2:5,10:6):3,5:1):19):4,9:4):6,7:8):14,11:0):13,8:1):6,3:2):12,6:0):12,12:0):8,4:0):0,13:8):0;
tree B_363.8 = [&R] [&W 1/8] ((((((((((1:8,9:5):10,(2:4,(5:2,10:6):3):14):7,7:4):17,11:0):13,8:1):6,3:2):12,6:0):12,12:0):8,4:0):0,13:8):0;

[Trees found in bootstrap replicate #364]
tree B_364.1 = [&R] [&W 1] ((((((((((1:11,(5:3,10:4):16):10,9:3):5,7:7):13,3:4):9,2:5):23,8:0):2,11:1):11,6:5):11,(4:3,12:0):6):0,13:2):0;

[Trees found in bootstrap replicate #365]
tree B_365.1 = [&R] [&W 1] ((((((((((1:6,10:5):6,9:2):9,(2:10,5:5):16):5,7:6):16,3:5):26,8:0):1,11:5):10,6:3):12,(4:2,12:3):3):0,13:3):0;

[Trees found in bootstrap replicate #366]
tree B_366.1 = [&R] [&W 1/2] ((((((((((1:14,10:3):3,9:7):5,((2:11,5:2):10,7:8):12):9,3:5):21,8:0):2,11:4):9,6:1):21,4:0):3,12:4):0,13:7):0;
tree B_366.2 = [&R] [&W 1/2] (((((((((1:14,10:3):3,9:7):5,((2:11,5:2):10,7:8):12):9,3:5):21,8:0):2,11:4):8,6:2):19,(4:1,12:6):2):0,13:7):0;

[Trees found in bootstrap replicate #367]
tree B_367.1 = [&R] [&W 1] ((((((((((1:8,10:2):5,9:4):7,5:14):11,(3:3,7:7):5):6,2:3):8,11:3):16,8:0):14,6:2):19,(4:4,12:2):3):0,13:1):0;

[Trees found in bootstrap replicate #368]
tree B_368.1 = [&R] [&W 1/3] ((((((((1:6,9:9):12,((2:6,7:6):4,(5:3,10:5):9):12):12,3:4):19,(8:0,11:4):4):10,6:0):19,4:5):2,12:1):0,13:7):0;
tree B_368.2 = [&R] [&W 1/3] (((((((((1:6,9:9):12,((2:6,7:6):4,(5:3,10:5):9):12):12,3:4):21,8:0):1,11:5):10,6:3):16,4:5):2,12:1):0,13:7):0;
tree B_368.3 = [&R] [&W 1/3] (((((((((1:6,9:9):12,((2:6,7:6):4,(5:3,10:5):9):12):13,3:3):10,11:4):13,8:0):10,6:3):16,4:5):2,12:1):0,13:7):0;

[Trees found in bootstrap replicate #369]
tree B_369.1 = [&R] [&W 1/20] (((((((((((1:6,10:7):5,(2:9,5:3):13):11,9:2):6,7:8):13,11:0):9,3:2):23,8:0):10,6:1):10,12:2):4,4:1):0,13:3):0;
tree B_369.2 = [&R] [&W 1/20] ((((((((((1:6,10:7):5,(2:9,5:3):13):11,9:2):6,7:8):13,11:0):9,3:2):23,8:0):10,6:1):12,(4:2,12:2):1):0,13:3):0;
tree B_369.3 = [&R] [&W 1/20] (((((((((1:6,10:7):9,(7:13,9:2):5):3,(2:6,5:6):13):17,(3:0,11:6):4):20,8:0):10,6:1):10,12:2):4,4:1):0,13:3):0;
tree B_369.4 = [&R] [&W 1/20] ((((((((((1:6,10:7):6,(7:13,9:2):8):6,5:13):6,2:3):15,(3:0,11:6):4):22,8:0):10,6:1):10,12:2):4,4:1):0,13:3):0;
tree B_369.5 = [&R] [&W 1/20] ((((((((1:6,10:7):9,(7:13,9:2):5):3,(2:6,5:6):13):17,(3:0,11:6):4):20,8:0):10,6:1):12,(4:2,12:2):1):0,13:3):0;
tree B_369.6 = [&R] [&W 1/20] (((((((((1:6,10:7):6,(7:13,9:2):8):6,5:13):6,2:3):15,(3:0,11:6):4):22,8:0):10,6:1):12,(4:2,12:2):1):0,13:3):0;
tree B_369.7 = [&R] [&W 1/20] ((((((((((1:7,10:6):4,5:16):8,(7:13,9:2):5):6,2:4):15,(3:0,11:6):4):21,8:0):10,6:1):10,12:2):4,4:1):0,13:3):0;
tree B_369.8 = [&R] [&W 1/20] (((((((((1:6,10:7):9,(7:13,9:2):5):3,(2:6,5:6):13):9,3:4):24,8:2):11,6:1):10,(11:3,12:2):3):5,4:1):0,13:3):0;
tree B_369.9 = [&R] [&W 1/20] (((((((((((1:7,10:6):5,5:15):12,9:2):4,7:10):8,2:5):12,(3:0,11:6):4):21,8:0):10,6:1):10,12:2):4,4:1):0,13:3):0;
tree B_369.10 = [&R] [&W 1/20] ((((((((((1:6,10:7):6,(7:13,9:2):8):6,5:13):6,2:3):10,3:4):23,8:2):11,6:1):10,(11:3,12:2):3):5,4:1):0,13:3):0;
tree B_369.11 = [&R] [&W 1/20] (((((((((1:7,10:6):4,5:16):8,(7:13,9:2):5):6,2:4):15,(3:0,11:6):4):21,8:0):10,6:1):12,(4:2,12:2):1):0,13:3):0;
tree B_369.12 = [&R] [&W 1/20] ((((((((((1:7,10:6):5,5:15):12,9:2):4,7:10):8,2:5):12,(3:0,11:6):4):21,8:0):10,6:1):12,(4:2,12:2):1):0,13:3):0;
tree B_369.13 = [&R] [&W 1/20] ((((((((((1:7,10:6):4,5:16):8,(7:13,9:2):5):6,2:4):10,3:4):22,8:2):11,6:1):10,(11:3,12:2):3):5,4:1):0,13:3):0;
tree B_369.14 = [&R] [&W 1/20] (((((((((1:6,10:7):9,(7:13,9:2):5):4,(2:6,5:6):12):9,3:4):25,8:1):12,6:0):12,4:2):1,(11:4,12:1):4):0,13:3):0;
tree B_369.15 = [&R] [&W 1/20] (((((((((((1:7,10:6):5,5:15):12,9:2):14,(7:1,11:3):9):6,2:5):5,3:2):23,8:0):12,6:1):10,12:2):4,4:1):0,13:3):0;
tree B_369.16 = [&R] [&W 1/20] (((((((((((1:7,10:6):5,5:15):12,9:2):4,7:10):8,2:5):7,3:4):22,8:2):11,6:1):10,(11:3,12:2):3):5,4:1):0,13:3):0;
tree B_369.17 = [&R] [&W 1/20] ((((((((((1:6,10:7):6,(7:13,9:2):8):7,5:12):6,2:3):10,3:4):24,8:1):12,6:0):12,4:2):1,(11:4,12:1):4):0,13:3):0;
tree B_369.18 = [&R] [&W 1/20] ((((((((((1:7,10:6):5,5:15):12,9:2):14,(7:1,11:3):9):6,2:5):5,3:2):23,8:0):12,6:1):12,(4:2,12:2):1):0,13:3):0;
tree B_369.19 = [&R] [&W 1/20] ((((((((((1:7,10:6):5,5:15):8,(7:13,9:2):5):6,2:4):10,3:4):23,8:1):12,6:0):12,4:2):1,(11:4,12:1):4):0,13:3):0;
tree B_369.20 = [&R] [&W 1/20] (((((((((((1:7,10:6):6,5:14):12,9:2):4,7:10):8,2:5):7,3:4):23,8:1):12,6:0):12,4:2):1,(11:4,12:1):4):0,13:3):0;

[Trees found in bootstrap replicate #370]
tree B_370.1 = [&R] [&W 1/27] (((((((((1:9,5:19):6,(7:10,9:4):6):4,10:4):6,2:11):16,(3:3,11:3):3):17,8:0):10,6:2):15,(4:2,12:1):1):0,13:4):0;
tree B_370.2 = [&R] [&W 1/27] ((((((((((1:9,5:19):6,(7:10,9:4):6):4,10:4):6,2:11):16,(3:3,11:3):3):17,8:0):12,6:0):15,4:1):2,12:1):0,13:4):0;
tree B_370.3 = [&R] [&W 1/27] ((((((((((1:9,5:19):6,(7:10,9:4):6):4,10:4):6,2:11):16,(3:3,11:3):3):17,8:0):10,6:2):12,12:1):3,4:3):0,13:4):0;
tree B_370.4 = [&R] [&W 1/27] (((((((((1:12,((2:10,10:4):7,5:3):13):10,9:3):4,7:9):9,3:4):26,8:2):11,6:0):14,4:2):2,(11:3,12:0):4):0,13:4):0;
tree B_370.5 = [&R] [&W 1/27] ((((((((1:11,((2:10,10:4):7,5:3):14):7,(7:10,9:4):5):10,3:4):25,8:2):11,6:0):14,4:2):2,(11:3,12:0):4):0,13:4):0;
tree B_370.6 = [&R] [&W 1/27] (((((((((1:11,((2:10,10:4):7,5:3):14):9,7:8):4,9:5):10,3:4):25,8:2):11,6:0):14,4:2):2,(11:3,12:0):4):0,13:4):0;
tree B_370.7 = [&R] [&W 1/27] ((((((((((1:10,((2:10,10:4):7,5:3):15):10,9:3):4,7:9):9,3:4):26,8:2):3,11:2):10,6:0):17,4:1):2,12:1):0,13:4):0;
tree B_370.8 = [&R] [&W 1/27] (((((((((1:10,((2:10,10:4):7,5:3):15):10,9:3):4,7:9):9,3:4):25,(8:2,11:3):3):10,6:0):17,4:1):2,12:1):0,13:4):0;
tree B_370.9 = [&R] [&W 1/27] ((((((((((1:10,((2:10,10:4):7,5:3):15):10,9:3):4,7:9):10,3:3):13,11:3):17,8:0):12,6:0):15,4:1):2,12:1):0,13:4):0;
tree B_370.10 = [&R] [&W 1/27] (((((((((1:9,((2:10,10:4):7,5:3):16):7,(7:10,9:4):5):10,3:4):25,8:2):3,11:2):10,6:0):17,4:1):2,12:1):0,13:4):0;
tree B_370.11 = [&R] [&W 1/27] ((((((((1:9,((2:10,10:4):7,5:3):16):7,(7:10,9:4):5):10,3:4):24,(8:2,11:3):3):10,6:0):17,4:1):2,12:1):0,13:4):0;
tree B_370.12 = [&R] [&W 1/27] (((((((((1:9,((2:10,10:4):7,5:3):16):7,(7:10,9:4):5):11,3:3):13,11:3):16,8:0):12,6:0):15,4:1):2,12:1):0,13:4):0;
tree B_370.13 = [&R] [&W 1/27] ((((((((((1:9,((2:10,10:4):7,5:3):16):9,7:8):4,9:5):10,3:4):25,8:2):3,11:2):10,6:0):17,4:1):2,12:1):0,13:4):0;
tree B_370.14 = [&R] [&W 1/27] (((((((((1:9,((2:10,10:4):7,5:3):16):9,7:8):4,9:5):10,3:4):24,(8:2,11:3):3):10,6:0):17,4:1):2,12:1):0,13:4):0;
tree B_370.15 = [&R] [&W 1/27] ((((((((((1:9,((2:10,10:4):7,5:3):16):9,7:8):4,9:5):11,3:3):13,11:3):16,8:0):12,6:0):15,4:1):2,12:1):0,13:4):0;
tree B_370.16 = [&R] [&W 1/27] ((((((((((1:10,((2:10,10:4):7,5:3):15):10,9:3):4,7:9):9,3:4):26,8:2):3,11:2):8,6:2):12,12:1):5,4:3):0,13:4):0;
tree B_370.17 = [&R] [&W 1/27] (((((((((1:10,((2:10,10:4):7,5:3):15):10,9:3):4,7:9):9,3:4):26,8:2):3,11:2):8,6:2):17,(4:2,12:1):1):0,13:4):0;
tree B_370.18 = [&R] [&W 1/27] ((((((((((1:10,((2:10,10:4):7,5:3):15):10,9:3):4,7:9):10,3:3):13,11:3):17,8:0):10,6:2):12,12:1):3,4:3):0,13:4):0;
tree B_370.19 = [&R] [&W 1/27] (((((((((1:10,((2:10,10:4):7,5:3):15):10,9:3):4,7:9):10,3:3):13,11:3):17,8:0):10,6:2):15,(4:2,12:1):1):0,13:4):0;
tree B_370.20 = [&R] [&W 1/27] (((((((((1:9,((2:10,10:4):7,5:3):16):7,(7:10,9:4):5):10,3:4):25,8:2):3,11:2):8,6:2):12,12:1):5,4:3):0,13:4):0;
tree B_370.21 = [&R] [&W 1/27] ((((((((1:9,((2:10,10:4):7,5:3):16):7,(7:10,9:4):5):10,3:4):25,8:2):3,11:2):8,6:2):17,(4:2,12:1):1):0,13:4):0;
tree B_370.22 = [&R] [&W 1/27] (((((((((1:9,((2:10,10:4):7,5:3):16):7,(7:10,9:4):5):11,3:3):13,11:3):16,8:0):10,6:2):12,12:1):3,4:3):0,13:4):0;
tree B_370.23 = [&R] [&W 1/27] ((((((((1:9,((2:10,10:4):7,5:3):16):7,(7:10,9:4):5):11,3:3):13,11:3):16,8:0):10,6:2):15,(4:2,12:1):1):0,13:4):0;
tree B_370.24 = [&R] [&W 1/27] ((((((((((1:9,((2:10,10:4):7,5:3):16):9,7:8):4,9:5):10,3:4):25,8:2):3,11:2):8,6:2):12,12:1):5,4:3):0,13:4):0;
tree B_370.25 = [&R] [&W 1/27] (((((((((1:9,((2:10,10:4):7,5:3):16):9,7:8):4,9:5):10,3:4):25,8:2):3,11:2):8,6:2):17,(4:2,12:1):1):0,13:4):0;
tree B_370.26 = [&R] [&W 1/27] ((((((((((1:9,((2:10,10:4):7,5:3):16):9,7:8):4,9:5):11,3:3):13,11:3):16,8:0):10,6:2):12,12:1):3,4:3):0,13:4):0;
tree B_370.27 = [&R] [&W 1/27] (((((((((1:9,((2:10,10:4):7,5:3):16):9,7:8):4,9:5):11,3:3):13,11:3):16,8:0):10,6:2):15,(4:2,12:1):1):0,13:4):0;

[Trees found in bootstrap replicate #371]
tree B_371.1 = [&R] [&W 1/4] ((((((((((1:4,10:2):7,((2:5,7:3):6,5:1):10):5,9:2):9,3:3):18,6:3):5,8:2):3,11:1):24,4:2):1,12:1):0,13:4):0;
tree B_371.2 = [&R] [&W 1/4] ((((((((((1:4,10:2):7,((2:5,7:3):6,5:1):10):3,9:4):7,3:5):15,8:3):8,6:2):5,11:1):22,4:2):1,12:1):0,13:4):0;
tree B_371.3 = [&R] [&W 1/4] ((((((((((1:4,10:2):7,((2:5,7:3):6,5:1):10):3,9:4):7,3:5):18,8:0):1,11:3):9,6:3):22,4:2):1,12:1):0,13:4):0;
tree B_371.4 = [&R] [&W 1/4] (((((((((1:4,10:2):7,((2:5,7:3):6,5:1):10):5,9:2):9,3:3):19,6:2):3,(8:1,11:2):5):24,4:2):1,12:1):0,13:4):0;

[Trees found in bootstrap replicate #372]
tree B_372.1 = [&R] [&W 1/5] ((((((((((1:4,10:3):4,9:5):15,(5:7,7:3):10):8,3:7):4,2:3):5,11:5):15,8:0):15,6:1):15,(4:1,12:1):3):0,13:2):0;
tree B_372.2 = [&R] [&W 1/5] (((((((((1:4,10:3):4,9:5):15,(2:7,(5:5,7:5):0):12):8,3:5):7,11:5):13,8:0):15,6:1):15,(4:1,12:1):3):0,13:2):0;
tree B_372.3 = [&R] [&W 1/5] (((((((((1:4,10:3):4,9:5):15,((2:5,7:4):3,5:5):12):8,3:5):7,11:5):13,8:0):15,6:1):15,(4:1,12:1):3):0,13:2):0;
tree B_372.4 = [&R] [&W 1/5] (((((((((1:4,10:3):4,9:5):13,((2:7,5:2):5,7:3):12):8,3:7):7,11:3):15,8:0):15,6:1):15,(4:1,12:1):3):0,13:2):0;
tree B_372.5 = [&R] [&W 1/5] (((((((((((1:4,10:3):5,9:4):9,7:3):12,5:11):4,2:3):10,11:3):17,8:2):6,3:5):13,6:0):15,(4:1,12:1):3):0,13:2):0;

[Trees found in bootstrap replicate #373]
tree B_373.1 = [&R] [&W 1] ((((((((1:10,((2:2,(5:5,10:4):4):13,9:2):14):6,7:10):19,11:1):8,3:3):15,8:1):12,6:2):20,(4:2,12:2):2):0,13:4):0;

[Trees found in bootstrap replicate #374]
tree B_374.1 = [&R] [&W 1/6] ((((((((((((1:8,9:6):9,5:4):2,10:2):4,7:5):5,2:7):25,8:2):4,3:3):10,6:0):1,11:1):15,4:2):4,12:0):0,13:3):0;
tree B_374.2 = [&R] [&W 1/6] ((((((((((((1:8,9:6):9,5:4):2,10:2):4,7:5):5,2:7):26,8:1):3,3:4):4,11:0):7,6:1):15,4:2):4,12:0):0,13:3):0;
tree B_374.3 = [&R] [&W 1/6] (((((((((((1:8,9:6):9,5:4):2,10:2):4,7:5):5,2:7):25,8:2):3,3:4):10,(6:1,11:1):0):15,4:2):4,12:0):0,13:3):0;
tree B_374.4 = [&R] [&W 1/6] ((((((((((((1:6,10:3):2,9:6):10,5:3):4,7:4):7,2:7):26,8:1):4,3:3):10,6:1):1,11:0):15,4:3):3,12:0):0,13:3):0;
tree B_374.5 = [&R] [&W 1/6] ((((((((((((1:6,10:3):2,9:6):10,5:3):4,7:4):7,2:7):26,8:1):3,3:4):4,11:0):7,6:1):15,4:2):4,12:0):0,13:3):0;
tree B_374.6 = [&R] [&W 1/6] (((((((((((1:6,10:3):2,9:6):10,5:3):4,7:4):7,2:7):26,8:1):3,3:4):10,(6:2,11:0):0):15,4:3):3,12:0):0,13:3):0;

[Trees found in bootstrap replicate #375]
tree B_375.1 = [&R] [&W 1] ((((((((((1:1,10:3):5,9:5):10,(2:3,5:3):14):3,7:8):14,11:0):15,8:1):3,3:3):16,6:2):16,(4:5,12:0):4):0,13:4):0;

[Trees found in bootstrap replicate #376]
tree B_376.1 = [&R] [&W 1/4] ((((((((((1:2,10:3):6,((2:3,7:6):10,5:7):15):5,9:3):7,3:4):10,11:2):21,8:0):14,6:3):15,12:1):4,4:2):0,13:2):0;
tree B_376.2 = [&R] [&W 1/4] (((((((((1:2,10:3):6,((2:3,7:6):10,5:7):15):5,9:3):7,3:4):10,11:2):21,8:0):14,6:3):17,(4:2,12:1):2):0,13:2):0;
tree B_376.3 = [&R] [&W 1/4] ((((((((((1:3,10:2):5,9:5):7,((2:3,5:7):4,7:12):14):6,3:4):7,11:2):23,8:0):14,6:3):15,12:1):4,4:2):0,13:2):0;
tree B_376.4 = [&R] [&W 1/4] (((((((((1:3,10:2):5,9:5):7,((2:3,5:7):4,7:12):14):6,3:4):7,11:2):23,8:0):14,6:3):17,(4:2,12:1):2):0,13:2):0;

[Trees found in bootstrap replicate #377]
tree B_377.1 = [&R] [&W 1/2] (((((((((1:9,9:10):15,((2:5,7:6):10,(5:1,10:2):7):13):10,3:3):10,11:2):15,8:0):13,6:0):9,12:1):5,4:1):0,13:4):0;
tree B_377.2 = [&R] [&W 1/2] ((((((((1:9,9:10):15,((2:5,7:6):10,(5:1,10:2):7):13):10,3:3):10,11:2):15,8:0):13,6:0):10,(4:2,12:1):3):0,13:4):0;

[Trees found in bootstrap replicate #378]
tree B_378.1 = [&R] [&W 1/18] ((((((((((1:9,(7:10,9:2):7):14,5:8):4,10:5):3,3:7):5,2:8):24,8:2):14,6:2):16,4:3):2,(11:7,12:1):3):0,13:3):0;
tree B_378.2 = [&R] [&W 1/18] ((((((((((1:8,10:6):5,(7:12,9:0):5):11,5:11):3,3:7):7,2:8):23,8:2):14,6:2):16,4:3):2,(11:7,12:1):3):0,13:3):0;
tree B_378.3 = [&R] [&W 1/18] ((((((((((((1:8,10:6):5,9:5):12,5:10):3,3:7):4,7:10):5,2:7):24,8:1):12,6:6):2,11:5):18,4:4):1,12:2):0,13:2):0;
tree B_378.4 = [&R] [&W 1/18] (((((((((((1:8,10:6):7,9:3):8,(2:12,5:2):14):2,3:7):4,7:9):22,8:3):12,6:4):4,11:5):18,4:4):1,12:2):0,13:2):0;
tree B_378.5 = [&R] [&W 1/18] ((((((((((((1:8,10:6):5,9:5):12,5:10):3,3:7):4,7:10):5,2:7):24,8:1):4,11:7):12,6:2):18,4:2):3,12:2):0,13:2):0;
tree B_378.6 = [&R] [&W 1/18] ((((((((((((1:8,10:6):5,9:5):12,5:10):3,3:7):4,7:10):5,2:7):24,8:1):4,11:7):10,6:4):10,12:3):9,4:3):0,13:2):0;
tree B_378.7 = [&R] [&W 1/18] ((((((((((((1:8,10:6):5,9:5):12,5:10):3,3:7):4,7:10):5,2:7):24,8:1):12,6:6):4,11:3):12,12:1):9,4:3):0,13:2):0;
tree B_378.8 = [&R] [&W 1/18] (((((((((((1:8,10:6):5,9:5):12,5:10):3,3:7):4,7:10):5,2:7):24,8:1):14,6:4):10,(11:5,12:3):2):9,4:3):0,13:2):0;
tree B_378.9 = [&R] [&W 1/18] (((((((((((1:8,10:6):9,9:1):5,7:7):7,(2:10,5:4):14):2,3:7):24,8:3):12,6:4):4,11:5):18,4:4):1,12:2):0,13:2):0;
tree B_378.10 = [&R] [&W 1/18] (((((((((((1:8,10:6):7,9:3):8,(2:12,5:2):14):2,3:7):6,7:7):24,8:1):4,11:5):14,6:2):18,4:2):3,12:2):0,13:2):0;
tree B_378.11 = [&R] [&W 1/18] (((((((((((1:8,10:6):7,9:3):8,(2:12,5:2):14):2,3:7):6,7:7):24,8:1):4,11:5):10,6:6):10,12:1):11,4:3):0,13:2):0;
tree B_378.12 = [&R] [&W 1/18] (((((((((((1:8,10:6):7,9:3):8,(2:12,5:2):14):2,3:7):4,7:9):22,8:3):12,6:4):6,11:3):12,12:1):9,4:3):0,13:2):0;
tree B_378.13 = [&R] [&W 1/18] ((((((((((1:8,10:6):7,9:3):8,(2:12,5:2):14):2,3:7):4,7:9):22,8:3):14,6:2):12,(11:5,12:3):2):9,4:3):0,13:2):0;
tree B_378.14 = [&R] [&W 1/18] (((((((((((1:8,10:6):9,9:1):5,7:7):7,(2:10,5:4):14):2,3:7):26,8:1):4,11:7):12,6:2):18,4:2):3,12:2):0,13:2):0;
tree B_378.15 = [&R] [&W 1/18] (((((((((((1:8,10:6):9,9:1):5,7:7):7,(2:10,5:4):14):2,3:7):26,8:1):4,11:7):10,6:4):10,12:3):9,4:3):0,13:2):0;
tree B_378.16 = [&R] [&W 1/18] (((((((((((1:8,10:6):9,9:1):5,7:7):7,(2:10,5:4):14):2,3:7):24,8:3):12,6:4):6,11:3):12,12:1):9,4:3):0,13:2):0;
tree B_378.17 = [&R] [&W 1/18] ((((((((((1:8,10:6):9,9:1):5,7:7):7,(2:10,5:4):14):2,3:7):24,8:3):14,6:2):12,(11:5,12:3):2):9,4:3):0,13:2):0;
tree B_378.18 = [&R] [&W 1/18] (((((((((((1:10,5:17):7,9:4):2,10:6):5,7:10):4,3:7):3,2:11):20,8:2):14,6:2):16,4:3):2,(11:7,12:1):3):0,13:3):0;

[Trees found in bootstrap replicate #379]
tree B_379.1 = [&R] [&W 1/2] (((((((((1:10,9:9):10,((2:4,7:5):9,(5:1,10:5):10):9):10,3:2):23,8:0):4,11:2):10,6:1):16,4:2):1,12:1):0,13:4):0;
tree B_379.2 = [&R] [&W 1/2] (((((((((1:10,9:9):10,((2:4,7:5):9,(5:1,10:5):10):9):10,3:2):23,8:0):4,11:2):10,6:1):11,12:2):6,4:1):0,13:4):0;

[Trees found in bootstrap replicate #380]
tree B_380.1 = [&R] [&W 1/6] (((((((((((1:4,10:6):4,9:8):12,5:11):8,(2:4,7:1):6):5,3:3):20,8:1):2,11:1):11,6:1):19,4:2):2,12:0):0,13:1):0;
tree B_380.2 = [&R] [&W 1/6] (((((((((((1:4,10:6):4,9:8):12,5:11):8,(2:4,7:1):6):6,3:2):10,11:1):13,8:0):12,6:1):18,4:2):2,12:0):0,13:1):0;
tree B_380.3 = [&R] [&W 1/6] (((((((((((1:4,10:6):4,(2:8,9:3):5):11,5:12):6,7:4):5,3:3):21,8:1):2,11:1):11,6:1):19,4:2):2,12:0):0,13:1):0;
tree B_380.4 = [&R] [&W 1/6] (((((((((((1:4,10:6):4,(2:8,9:3):5):11,5:12):6,7:4):6,3:2):12,11:1):12,8:0):12,6:1):18,4:2):2,12:0):0,13:1):0;
tree B_380.5 = [&R] [&W 1/6] ((((((((((1:8,((2:5,10:6):3,9:3):5):11,5:12):6,7:4):5,3:3):21,8:1):2,11:1):11,6:1):19,4:2):2,12:0):0,13:1):0;
tree B_380.6 = [&R] [&W 1/6] ((((((((((1:8,((2:5,10:6):3,9:3):5):11,5:12):6,7:4):6,3:2):12,11:1):12,8:0):12,6:1):18,4:2):2,12:0):0,13:1):0;

[Trees found in bootstrap replicate #381]
tree B_381.1 = [&R] [&W 1] ((((((((((1:8,9:1):11,(2:6,(5:3,10:4):3):17):5,7:4):15,11:0):16,8:2):4,3:1):13,6:0):8,12:0):8,4:0):0,13:7):0;

[Trees found in bootstrap replicate #382]
tree B_382.1 = [&R] [&W 1/4] (((((((((1:12,9:6):12,((2:4,(5:3,10:3):6):6,7:3):7):13,11:0):15,8:2):9,3:1):13,6:0):16,4:2):1,12:3):0,13:0):0;
tree B_382.2 = [&R] [&W 1/4] (((((((((1:13,9:5):11,((2:5,7:6):5,(5:4,10:2):3):9):14,11:3):13,8:2):6,3:1):13,6:0):16,4:2):1,12:3):0,13:0):0;
tree B_382.3 = [&R] [&W 1/4] ((((((((1:13,9:5):12,((2:5,7:6):5,(5:4,10:2):3):8):23,(8:0,11:3):6):6,3:0):14,6:0):16,4:2):1,12:3):0,13:0):0;
tree B_382.4 = [&R] [&W 1/4] (((((((((1:13,9:5):12,((2:5,7:6):5,(5:4,10:2):3):8):23,8:2):1,11:6):6,3:1):13,6:0):16,4:2):1,12:3):0,13:0):0;

[Trees found in bootstrap replicate #383]
tree B_383.1 = [&R] [&W 1/4] (((((((((1:13,((2:5,10:2):6,5:1):15):4,9:4):6,7:11):18,(8:2,11:1):5):9,3:6):6,6:0):21,4:1):2,12:0):0,13:3):0;
tree B_383.2 = [&R] [&W 1/4] ((((((((((1:13,((2:5,10:2):6,5:1):15):4,9:4):6,7:11):9,11:1):13,8:3):9,3:6):7,6:0):20,4:1):2,12:0):0,13:3):0;
tree B_383.3 = [&R] [&W 1/4] ((((((((((1:13,((2:5,10:2):6,5:1):15):4,9:4):6,7:11):9,11:1):13,8:3):9,3:6):6,6:1):15,12:1):6,4:1):0,13:3):0;
tree B_383.4 = [&R] [&W 1/4] (((((((((1:13,((2:5,10:2):6,5:1):15):4,9:4):6,7:11):9,11:1):13,8:3):9,3:6):6,6:1):19,(4:2,12:1):1):0,13:3):0;

[Trees found in bootstrap replicate #384]
tree B_384.1 = [&R] [&W 1/4] (((((((((1:10,9:2):6,(((2:3,5:3):7,7:7):4,10:2):10):14,3:4):20,6:2):5,8:3):3,11:4):20,4:7):2,12:2):0,13:5):0;
tree B_384.2 = [&R] [&W 1/4] (((((((((1:10,9:2):6,(((2:3,5:3):7,7:7):4,10:2):10):14,3:4):20,6:2):5,8:3):5,11:2):16,12:2):8,4:5):0,13:5):0;
tree B_384.3 = [&R] [&W 1/4] ((((((((((1:10,9:2):2,10:2):6,((2:3,5:3):7,7:7):12):14,3:4):20,6:2):5,8:3):3,11:4):20,4:7):2,12:2):0,13:5):0;
tree B_384.4 = [&R] [&W 1/4] ((((((((((1:10,9:2):2,10:2):6,((2:3,5:3):7,7:7):12):14,3:4):20,6:2):5,8:3):5,11:2):16,12:2):8,4:5):0,13:5):0;

[Trees found in bootstrap replicate #385]
tree B_385.1 = [&R] [&W 1/8] ((((((((1:11,((5:4,10:5):15,(7:18,9:4):4):8):8,3:4):9,2:11):20,(8:1,11:2):1):15,6:5):16,4:1):2,12:0):0,13:1):0;
tree B_385.2 = [&R] [&W 1/8] (((((((((1:11,((5:4,10:5):15,(7:18,9:4):4):8):9,3:3):9,2:11):8,11:1):15,8:0):16,6:5):15,4:1):2,12:0):0,13:1):0;
tree B_385.3 = [&R] [&W 1/8] ((((((((1:13,(((5:3,10:6):12,7:14):13,9:2):6):8,3:4):9,2:9):22,(8:1,11:2):1):15,6:5):16,4:1):2,12:0):0,13:1):0;
tree B_385.4 = [&R] [&W 1/8] ((((((((1:14,(((5:4,10:5):18,9:5):2,7:16):6):7,3:4):9,2:9):22,(8:1,11:2):1):15,6:5):16,4:1):2,12:0):0,13:1):0;
tree B_385.5 = [&R] [&W 1/8] ((((((((((1:12,(5:5,10:4):19):6,9:2):5,7:16):6,3:4):8,2:12):22,(8:1,11:2):1):15,6:2):19,4:1):2,12:0):0,13:1):0;
tree B_385.6 = [&R] [&W 1/8] (((((((((((1:12,(5:5,10:4):19):6,9:2):5,7:16):7,3:3):8,2:12):8,11:1):17,8:0):16,6:2):18,4:1):2,12:0):0,13:1):0;
tree B_385.7 = [&R] [&W 1/8] (((((((((1:14,(((5:4,10:5):18,9:5):2,7:16):6):8,3:3):9,2:9):8,11:1):17,8:0):16,6:5):15,4:1):2,12:0):0,13:1):0;
tree B_385.8 = [&R] [&W 1/8] (((((((((1:13,(((5:3,10:6):12,7:14):13,9:2):6):9,3:3):9,2:9):8,11:1):17,8:0):16,6:5):15,4:1):2,12:0):0,13:1):0;

[Trees found in bootstrap replicate #386]
tree B_386.1 = [&R] [&W 1/4] (((((((((1:11,(2:5,(5:2,10:5):6):15):3,9:2):11,7:5):15,11:0):17,8:0):3,3:2):21,6:1):12,(4:2,12:1):6):0,13:4):0;
tree B_386.2 = [&R] [&W 1/4] (((((((((1:7,9:5):7,(2:5,(5:2,10:5):6):12):8,7:8):15,11:0):17,8:0):3,3:2):21,6:1):12,(4:2,12:1):6):0,13:4):0;
tree B_386.3 = [&R] [&W 1/4] ((((((((1:11,(2:5,(5:2,10:5):6):15):3,9:2):11,7:5):15,11:0):16,(3:4,8:0):2):20,6:1):13,(4:2,12:1):6):0,13:4):0;
tree B_386.4 = [&R] [&W 1/4] ((((((((1:7,9:5):7,(2:5,(5:2,10:5):6):12):8,7:8):15,11:0):16,(3:4,8:0):2):20,6:1):13,(4:2,12:1):6):0,13:4):0;

[Trees found in bootstrap replicate #387]
tree B_387.1 = [&R] [&W 1] (((((((((((1:6,10:1):7,9:3):12,(2:7,5:5):12):7,7:7):30,8:3):5,3:6):10,6:1):4,11:1):9,12:0):4,4:2):0,13:2):0;

[Trees found in bootstrap replicate #388]
tree B_388.1 = [&R] [&W 1] (((((((((((1:4,10:3):6,9:4):7,(2:4,5:3):7):2,7:7):18,8:1):5,3:2):3,11:1):13,6:1):20,4:2):3,12:1):0,13:4):0;

[Trees found in bootstrap replicate #389]
tree B_389.1 = [&R] [&W 1/3] ((((((((1:7,((2:4,(5:1,10:3):4):5,7:7):13):7,9:4):13,3:5):27,8:1):3,11:4):14,6:1):13,(4:0,12:3):5):0,13:1):0;
tree B_389.2 = [&R] [&W 1/3] ((((((((1:7,9:7):6,((2:4,7:5):7,(5:2,10:2):4):12):11,3:5):28,8:1):3,11:4):14,6:1):13,(4:0,12:3):5):0,13:1):0;
tree B_389.3 = [&R] [&W 1/3] ((((((((1:8,((2:3,7:6):8,(5:1,10:3):3):14):5,9:5):13,3:5):26,8:1):3,11:4):14,6:1):13,(4:0,12:3):5):0,13:1):0;

[Trees found in bootstrap replicate #390]
tree B_390.1 = [&R] [&W 1] ((((((((((1:8,7:10):5,9:3):9,(5:1,10:4):10):12,3:6):7,2:7):23,8:1):3,11:4):8,6:2):18,(4:0,12:4):3):0,13:3):0;

[Trees found in bootstrap replicate #391]
tree B_391.1 = [&R] [&W 1/4] (((((((((((1:10,5:12):6,10:3):6,9:2):5,2:10):6,7:8):22,(8:2,11:2):5):8,3:6):8,6:0):20,4:2):3,12:0):0,13:6):0;
tree B_391.2 = [&R] [&W 1/4] ((((((((((((1:10,5:12):6,10:3):6,9:2):5,2:10):6,7:8):13,11:1):15,8:2):9,3:6):8,6:2):12,12:1):8,4:2):0,13:5):0;
tree B_391.3 = [&R] [&W 1/4] ((((((((((((1:10,5:12):6,10:3):7,9:1):8,7:9):4,2:8):11,11:1):15,8:4):9,3:4):10,6:2):12,12:1):8,4:2):0,13:5):0;
tree B_391.4 = [&R] [&W 1/4] (((((((((((1:10,(9:5,10:4):5):8,5:7):8,2:6):8,7:6):13,11:1):16,8:2):9,3:6):8,6:2):12,12:1):8,4:2):0,13:5):0;

[Trees found in bootstrap replicate #392]
tree B_392.1 = [&R] [&W 1] ((((((((((1:6,(2:4,5:2):13):4,10:4):3,9:3):6,3:6):6,7:7):20,(8:0,11:1):2):14,6:0):21,4:0):1,12:1):0,13:3):0;

[Trees found in bootstrap replicate #393]
tree B_393.1 = [&R] [&W 1/2] ((((((((1:11,9:6):13,((2:3,7:8):10,(5:3,10:7):6):10):6,3:2):17,8:2):14,6:0):12,4:4):2,(11:6,12:2):5):0,13:3):0;
tree B_393.2 = [&R] [&W 1/2] ((((((((1:10,9:7):13,(((2:3,7:8):13,5:6):2,10:5):9):7,3:2):17,8:2):14,6:0):12,4:4):2,(11:6,12:2):5):0,13:3):0;

[Trees found in bootstrap replicate #394]
tree B_394.1 = [&R] [&W 1/2] ((((((((1:9,9:9):8,((2:4,7:6):13,(5:1,10:2):7):12):15,(3:0,11:0):1):17,8:0):16,6:0):14,12:0):7,4:1):0,13:4):0;
tree B_394.2 = [&R] [&W 1/2] (((((((1:9,9:9):8,((2:4,7:6):13,(5:1,10:2):7):12):15,(3:0,11:0):1):17,8:0):16,6:0):19,(4:1,12:0):2):0,13:4):0;

[Trees found in bootstrap replicate #395]
tree B_395.1 = [&R] [&W 1/3] ((((((((((1:7,9:7):11,((5:0,10:3):11,7:11):9):8,3:1):7,2:5):8,11:3):20,8:0):11,6:2):15,12:3):10,4:0):0,13:2):0;
tree B_395.2 = [&R] [&W 1/3] (((((((((1:7,9:7):11,((5:0,10:3):11,7:11):9):9,3:0):14,(2:2,11:3):4):20,8:0):11,6:2):15,12:3):10,4:0):0,13:2):0;
tree B_395.3 = [&R] [&W 1/3] ((((((((((1:7,9:7):11,((5:0,10:3):11,7:11):9):8,3:1):12,11:2):3,2:6):20,8:0):11,6:2):15,12:3):10,4:0):0,13:2):0;

[Trees found in bootstrap replicate #396]
tree B_396.1 = [&R] [&W 1/4] (((((((((((1:9,9:7):14,(5:0,10:6):11):6,7:10):10,3:8):8,2:3):22,8:0):3,11:3):14,6:0):12,4:3):3,12:2):0,13:3):0;
tree B_396.2 = [&R] [&W 1/4] (((((((((((1:9,9:7):14,(5:0,10:6):11):6,7:10):9,2:5):24,8:2):3,3:7):3,11:2):17,6:1):10,4:3):3,12:2):0,13:3):0;
tree B_396.3 = [&R] [&W 1/4] ((((((((((1:11,9:5):14,(2:10,(5:3,10:3):5):11):4,7:10):14,3:4):18,8:0):3,11:3):16,6:0):12,4:3):3,12:2):0,13:3):0;
tree B_396.4 = [&R] [&W 1/4] (((((((((1:11,9:5):12,((2:9,(5:3,10:3):6):5,7:10):12):14,3:4):18,8:0):3,11:3):16,6:0):12,4:3):3,12:2):0,13:3):0;

[Trees found in bootstrap replicate #397]
tree B_397.1 = [&R] [&W 1/2] (((((((((1:5,(((2:1,7:5):13,5:5):2,10:3):14):4,9:7):6,3:5):22,8:1):5,11:3):6,6:2):13,12:3):8,4:3):0,13:4):0;
tree B_397.2 = [&R] [&W 1/2] (((((((((1:5,((2:1,7:5):9,(5:2,10:5):7):14):4,9:7):6,3:5):22,8:1):5,11:3):6,6:2):13,12:3):8,4:3):0,13:4):0;

[Trees found in bootstrap replicate #398]
tree B_398.1 = [&R] [&W 1/2] (((((((((1:7,9:4):8,(2:5,(5:7,10:2):4):15):10,7:10):25,(8:2,11:0):4):3,3:4):8,6:0):19,4:2):4,12:0):0,13:6):0;
tree B_398.2 = [&R] [&W 1/2] ((((((((1:4,9:7):10,(((2:2,7:3):16,5:7):3,10:2):14):12,3:3):20,(8:2,11:0):3):10,6:0):19,4:2):4,12:0):0,13:6):0;

[Trees found in bootstrap replicate #399]
tree B_399.1 = [&R] [&W 1/2] ((((((((((((1:9,5:17):6,9:4):2,10:6):9,7:7):2,2:11):7,3:1):28,6:1):4,11:1):4,8:6):12,12:0):4,4:2):0,13:5):0;
tree B_399.2 = [&R] [&W 1/2] ((((((((((((1:9,5:17):6,9:4):2,10:6):7,7:9):4,3:6):5,2:6):13,11:3):19,8:0):8,6:3):11,12:0):3,4:2):0,13:5):0;

[Trees found in bootstrap replicate #400]
tree B_400.1 = [&R] [&W 1/4] ((((((((1:16,9:6):14,((2:7,(5:2,10:7):4):7,7:7):14):9,3:3):19,(8:0,11:4):4):10,6:0):20,4:3):4,12:2):0,13:3):0;
tree B_400.2 = [&R] [&W 1/4] (((((((((1:16,9:6):14,((2:7,(5:2,10:7):4):7,7:7):14):9,3:3):20,8:0):3,11:4):10,6:0):20,4:3):4,12:2):0,13:3):0;
tree B_400.3 = [&R] [&W 1/4] (((((((((1:11,10:7):5,9:6):13,((2:8,5:5):7,7:7):14):9,3:3):20,(8:0,11:4):4):10,6:0):20,4:3):4,12:2):0,13:3):0;
tree B_400.4 = [&R] [&W 1/4] ((((((((((1:11,10:7):5,9:6):13,((2:8,5:5):7,7:7):14):9,3:3):21,8:0):3,11:4):10,6:0):20,4:3):4,12:2):0,13:3):0;

[Trees found in bootstrap replicate #401]
tree B_401.1 = [&R] [&W 1/4] ((((((((((((1:14,9:7):14,5:5):4,10:2):9,7:6):4,2:5):11,11:3):16,8:0):6,3:6):9,6:1):9,12:3):5,4:2):0,13:1):0;
tree B_401.2 = [&R] [&W 1/4] ((((((((((((1:14,9:7):14,5:5):4,10:2):9,7:6):5,2:4):26,8:0):0,11:4):6,3:6):9,6:1):9,12:3):5,4:2):0,13:1):0;
tree B_401.3 = [&R] [&W 1/4] (((((((((((1:14,9:7):14,5:5):4,10:2):9,7:6):5,2:4):25,(8:0,11:1):4):6,3:6):9,6:0):9,12:4):5,4:1):0,13:2):0;
tree B_401.4 = [&R] [&W 1/4] (((((((((((1:14,9:7):14,5:5):4,10:2):9,7:6):5,2:4):25,(8:0,11:1):4):6,3:6):9,6:0):13,4:2):1,12:3):0,13:2):0;

[Trees found in bootstrap replicate #402]
tree B_402.1 = [&R] [&W 1/2] (((((((((1:8,9:4):4,(2:5,(5:3,10:1):4):12):2,7:8):11,3:3):22,(8:1,11:3):3):15,6:0):13,4:1):4,12:1):0,13:1):0;
tree B_402.2 = [&R] [&W 1/2] (((((((((1:7,9:5):4,7:8):3,(2:5,(5:3,10:1):4):11):11,3:3):22,(8:1,11:3):3):15,6:0):13,4:1):4,12:1):0,13:1):0;

[Trees found in bootstrap replicate #403]
tree B_403.1 = [&R] [&W 1/2] (((((((((1:7,9:6):14,((2:4,7:3):6,(5:4,10:4):2):9):22,8:2):1,11:1):5,3:2):14,6:1):15,4:3):6,12:0):0,13:5):0;
tree B_403.2 = [&R] [&W 1/2] ((((((((1:7,9:6):14,((2:4,7:3):6,(5:4,10:4):2):9):20,(8:0,11:2):4):5,3:2):14,6:0):16,4:3):6,12:0):0,13:5):0;

[Trees found in bootstrap replicate #404]
tree B_404.1 = [&R] [&W 1] ((((((((1:8,(7:12,9:3):9):10,(2:8,(5:5,10:2):2):9):9,3:4):24,8:0):5,11:2):10,6:1):14,(4:2,12:2):4):0,13:3):0;

[Trees found in bootstrap replicate #405]
tree B_405.1 = [&R] [&W 1/3] ((((((((((1:14,(5:1,10:3):11):9,9:2):3,7:8):8,3:2):6,2:3):26,8:1):2,11:3):9,6:3):16,(4:0,12:2):3):0,13:0):0;
tree B_405.2 = [&R] [&W 1/3] (((((((((((1:13,5:11):3,10:2):9,9:2):3,7:8):8,3:2):6,2:3):26,8:1):2,11:3):9,6:3):16,(4:0,12:2):3):0,13:0):0;
tree B_405.3 = [&R] [&W 1/3] (((((((((((1:7,10:3):9,5:10):9,9:2):3,7:8):8,3:2):6,2:3):26,8:1):2,11:3):9,6:3):16,(4:0,12:2):3):0,13:0):0;

[Trees found in bootstrap replicate #406]
tree B_406.1 = [&R] [&W 1/2] ((((((((((1:10,9:2):6,((2:10,5:5):3,10:4):15):7,7:8):12,11:1):18,8:4):7,3:4):17,6:0):16,4:2):3,12:0):0,13:4):0;
tree B_406.2 = [&R] [&W 1/2] (((((((((((1:5,10:5):5,9:2):7,(2:10,5:5):17):7,7:7):12,11:1):18,8:4):7,3:4):17,6:0):16,4:2):3,12:0):0,13:4):0;

[Trees found in bootstrap replicate #407]
tree B_407.1 = [&R] [&W 1/8] ((((((((((1:10,9:6):9,(2:8,(5:3,10:1):4):18):8,3:3):2,7:5):10,11:0):14,8:0):14,6:2):19,4:1):1,12:0):0,13:0):0;
tree B_407.2 = [&R] [&W 1/8] (((((((((1:10,9:6):10,((2:7,(5:3,10:1):5):10,7:4):12):8,3:2):8,11:0):15,8:0):14,6:2):19,4:1):1,12:0):0,13:0):0;
tree B_407.3 = [&R] [&W 1/8] (((((((((1:7,9:9):9,((2:7,7:5):6,(5:3,10:1):8):15):8,3:2):9,11:0):12,8:0):14,6:2):19,4:1):1,12:0):0,13:0):0;
tree B_407.4 = [&R] [&W 1/8] ((((((((((1:10,9:6):9,(2:8,(5:3,10:1):4):18):3,7:6):7,3:2):9,11:0):15,8:0):14,6:2):19,4:1):1,12:0):0,13:0):0;
tree B_407.5 = [&R] [&W 1/8] ((((((((((1:10,9:6):9,(2:8,(5:3,10:1):4):18):5,3:6):2,7:5):17,8:3):13,6:2):5,11:0):19,4:1):1,12:0):0,13:0):0;
tree B_407.6 = [&R] [&W 1/8] (((((((((1:10,9:6):10,((2:7,(5:3,10:1):5):10,7:4):12):5,3:5):16,8:3):13,6:2):5,11:0):19,4:1):1,12:0):0,13:0):0;
tree B_407.7 = [&R] [&W 1/8] (((((((((1:7,9:9):9,((2:7,7:5):6,(5:3,10:1):8):15):5,3:5):14,8:3):13,6:2):5,11:0):19,4:1):1,12:0):0,13:0):0;
tree B_407.8 = [&R] [&W 1/8] ((((((((((1:10,9:6):9,(2:8,(5:3,10:1):4):18):3,7:6):4,3:5):17,8:3):13,6:2):5,11:0):19,4:1):1,12:0):0,13:0):0;

[Trees found in bootstrap replicate #408]
tree B_408.1 = [&R] [&W 1/4] (((((((((1:12,9:7):9,(5:3,10:8):8):7,3:2):11,(2:6,(7:3,11:1):6):9):13,8:0):14,6:0):15,4:3):2,12:2):0,13:3):0;
tree B_408.2 = [&R] [&W 1/4] (((((((((1:12,9:7):9,(5:3,10:8):8):7,3:2):11,(2:6,(7:3,11:1):6):9):13,8:0):13,6:1):11,12:3):5,4:3):0,13:3):0;
tree B_408.3 = [&R] [&W 1/4] ((((((((1:12,9:7):9,(5:3,10:8):8):7,3:2):11,(2:6,(7:3,11:1):6):9):13,8:0):13,6:1):14,(4:2,12:3):3):0,13:3):0;
tree B_408.4 = [&R] [&W 1/4] ((((((((((1:12,9:7):9,(5:3,10:8):8):7,3:2):5,7:14):5,2:7):15,(8:0,11:1):3):13,6:0):15,4:3):2,12:2):0,13:3):0;

[Trees found in bootstrap replicate #409]
tree B_409.1 = [&R] [&W 1/2] ((((((((((1:10,9:3):8,(2:6,(5:2,10:2):1):11):7,3:9):5,7:7):20,8:3):11,6:2):6,11:2):18,4:2):1,12:1):0,13:2):0;
tree B_409.2 = [&R] [&W 1/2] ((((((((((1:10,9:3):8,(2:6,(5:2,10:2):1):11):7,3:9):5,7:7):20,8:3):11,6:2):7,11:1):14,12:1):6,4:1):0,13:2):0;

[Trees found in bootstrap replicate #410]
tree B_410.1 = [&R] [&W 1/2] (((((((((((1:3,10:3):6,9:4):14,(2:4,5:3):12):4,7:5):24,8:2):6,3:5):1,11:1):11,6:3):17,4:1):3,12:0):0,13:4):0;
tree B_410.2 = [&R] [&W 1/2] ((((((((((1:9,9:4):13,(2:3,(5:3,10:1):3):12):4,7:7):23,8:2):6,3:5):1,11:1):11,6:3):17,4:1):3,12:0):0,13:4):0;

[Trees found in bootstrap replicate #411]
tree B_411.1 = [&R] [&W 1] ((((((((((1:15,9:4):7,(2:5,(5:4,10:4):7):13):5,7:11):26,8:3):7,3:6):6,11:3):11,6:2):7,12:2):9,4:1):0,13:3):0;

[Trees found in bootstrap replicate #412]
tree B_412.1 = [&R] [&W 1/4] (((((((((1:8,9:4):6,((5:8,7:11):4,10:5):7):5,3:2):9,2:5):19,(8:1,11:2):6):6,6:2):15,4:0):7,12:2):0,13:2):0;
tree B_412.2 = [&R] [&W 1/4] ((((((((((1:8,9:4):8,(5:9,7:10):8):2,10:4):5,3:2):7,2:5):21,(8:1,11:2):6):6,6:2):15,4:0):7,12:2):0,13:2):0;
tree B_412.3 = [&R] [&W 1/4] (((((((((1:8,9:4):8,(5:9,7:10):8):7,(3:0,10:2):4):7,2:5):21,(8:1,11:2):6):6,6:2):15,4:0):7,12:2):0,13:2):0;
tree B_412.4 = [&R] [&W 1/4] ((((((((((1:8,9:4):8,(5:9,7:10):8):5,3:2):2,10:4):7,2:5):21,(8:1,11:2):6):6,6:2):15,4:0):7,12:2):0,13:2):0;

[Trees found in bootstrap replicate #413]
tree B_413.1 = [&R] [&W 1] ((((((((((((1:7,5:18):4,9:3):2,10:4):5,7:8):5,3:5):2,2:5):5,11:2):22,8:0):10,6:1):12,12:3):12,4:0):0,13:2):0;

[Trees found in bootstrap replicate #414]
tree B_414.1 = [&R] [&W 1] ((((((((1:11,(((2:6,5:3):5,7:8):4,10:5):10):3,9:6):11,3:5):17,(8:1,11:3):5):13,6:0):21,4:2):4,12:2):0,13:9):0;

[Trees found in bootstrap replicate #415]
tree B_415.1 = [&R] [&W 1/3] (((((((((1:5,10:3):7,((2:7,5:4):5,7:9):11):6,9:4):10,3:3):24,(8:0,11:3):4):6,6:0):9,12:4):10,4:2):0,13:5):0;
tree B_415.2 = [&R] [&W 1/3] ((((((((((1:5,10:3):7,((2:7,5:4):5,7:9):11):6,9:4):16,11:3):4,3:2):18,8:0):7,6:1):9,12:3):10,4:3):0,13:4):0;
tree B_415.3 = [&R] [&W 1/3] ((((((((((1:5,10:3):7,((2:7,5:4):5,7:9):11):6,9:4):10,3:3):23,8:2):7,6:0):4,11:3):9,12:1):11,4:3):0,13:4):0;

[Trees found in bootstrap replicate #416]
tree B_416.1 = [&R] [&W 1] (((((((((((1:11,9:3):1,10:5):9,(2:7,5:3):10):9,7:2):17,11:2):10,8:0):10,3:7):9,6:0):22,4:1):4,12:3):0,13:8):0;

[Trees found in bootstrap replicate #417]
tree B_417.1 = [&R] [&W 1/2] (((((((((1:12,9:3):7,(2:4,(5:4,10:1):5):6):6,7:7):19,(8:1,11:2):7):6,3:5):14,6:0):20,4:3):4,12:2):0,13:7):0;
tree B_417.2 = [&R] [&W 1/2] (((((((((1:8,10:4):3,9:4):6,((2:3,5:6):2,7:7):11):9,3:5):15,(8:1,11:2):7):14,6:0):22,4:3):4,12:2):0,13:7):0;

[Trees found in bootstrap replicate #418]
tree B_418.1 = [&R] [&W 1/3] (((((((((((1:15,(5:1,10:0):15):6,9:1):5,7:10):6,3:5):3,2:2):17,8:1):2,11:3):17,6:1):20,12:3):5,4:3):0,13:3):0;
tree B_418.2 = [&R] [&W 1/3] (((((((((((1:15,(5:1,10:0):15):6,9:1):5,7:10):6,3:5):3,2:2):17,8:1):2,11:3):17,6:1):24,4:4):1,12:2):0,13:3):0;
tree B_418.3 = [&R] [&W 1/3] ((((((((((1:15,(5:1,10:0):15):6,9:1):5,7:10):6,3:5):3,2:2):17,8:1):2,11:3):17,6:1):23,(4:1,12:3):4):0,13:3):0;

[Trees found in bootstrap replicate #419]
tree B_419.1 = [&R] [&W 1] (((((((((1:10,9:5):13,((5:2,10:3):8,7:3):7):4,2:5):15,(3:3,11:2):2):17,8:0):14,6:0):19,4:1):1,12:1):0,13:3):0;

[Trees found in bootstrap replicate #420]
tree B_420.1 = [&R] [&W 1/2] ((((((((((1:4,(2:9,5:3):18):10,9:3):2,10:4):5,7:7):27,(8:2,11:2):5):10,3:2):19,6:0):13,4:1):3,12:0):0,13:4):0;
tree B_420.2 = [&R] [&W 1/2] (((((((((((1:4,(2:9,5:3):18):10,9:3):2,10:4):5,7:7):21,11:1):12,8:2):9,3:3):19,6:0):13,4:1):3,12:0):0,13:4):0;

[Trees found in bootstrap replicate #421]
tree B_421.1 = [&R] [&W 1/2] ((((((((((1:5,10:3):3,9:5):11,(2:7,5:3):12):7,7:0):14,11:1):18,8:3):5,3:4):13,6:0):17,(4:0,12:1):2):0,13:3):0;
tree B_421.2 = [&R] [&W 1/2] ((((((((1:5,10:3):3,9:5):11,((2:6,5:4):6,7:4):9):17,(3:1,11:1):5):19,8:0):14,6:0):18,(4:0,12:1):2):0,13:3):0;

[Trees found in bootstrap replicate #422]
tree B_422.1 = [&R] [&W 1/15] ((((((((1:9,9:3):5,(((2:9,5:4):5,7:8):1,10:3):12):10,3:4):27,8:1):3,11:1):14,6:4):13,(4:2,12:2):1):0,13:6):0;
tree B_422.2 = [&R] [&W 1/15] (((((((((1:9,9:3):5,((2:9,5:4):5,7:8):13):0,10:3):10,3:4):27,8:1):3,11:1):14,6:4):13,(4:2,12:2):1):0,13:6):0;
tree B_422.3 = [&R] [&W 1/15] ((((((((1:9,(9:0,10:3):3):5,((2:9,5:4):5,7:8):13):10,3:4):27,8:1):3,11:1):14,6:4):13,(4:2,12:2):1):0,13:6):0;
tree B_422.4 = [&R] [&W 1/15] (((((((((1:5,10:3):4,9:3):5,((2:9,5:4):5,7:8):13):10,3:4):27,8:1):3,11:1):14,6:4):13,(4:2,12:2):1):0,13:6):0;
tree B_422.5 = [&R] [&W 1/15] (((((((((1:9,9:3):0,10:3):5,((2:9,5:4):5,7:8):13):10,3:4):27,8:1):3,11:1):14,6:4):13,(4:2,12:2):1):0,13:6):0;
tree B_422.6 = [&R] [&W 1/15] (((((((((1:9,9:3):5,(((2:9,5:4):5,7:8):1,10:3):12):10,3:4):27,8:1):3,11:1):15,6:3):14,4:1):2,12:1):0,13:6):0;
tree B_422.7 = [&R] [&W 1/15] (((((((((1:9,9:3):5,(((2:9,5:4):5,7:8):1,10:3):12):10,3:4):27,8:1):3,11:1):14,6:4):10,12:2):5,4:1):0,13:6):0;
tree B_422.8 = [&R] [&W 1/15] ((((((((((1:9,9:3):5,((2:9,5:4):5,7:8):13):0,10:3):10,3:4):27,8:1):3,11:1):15,6:3):14,4:1):2,12:1):0,13:6):0;
tree B_422.9 = [&R] [&W 1/15] ((((((((((1:9,9:3):5,((2:9,5:4):5,7:8):13):0,10:3):10,3:4):27,8:1):3,11:1):14,6:4):10,12:2):5,4:1):0,13:6):0;
tree B_422.10 = [&R] [&W 1/15] (((((((((1:9,(9:0,10:3):3):5,((2:9,5:4):5,7:8):13):10,3:4):27,8:1):3,11:1):15,6:3):14,4:1):2,12:1):0,13:6):0;
tree B_422.11 = [&R] [&W 1/15] (((((((((1:9,(9:0,10:3):3):5,((2:9,5:4):5,7:8):13):10,3:4):27,8:1):3,11:1):14,6:4):10,12:2):5,4:1):0,13:6):0;
tree B_422.12 = [&R] [&W 1/15] ((((((((((1:5,10:3):4,9:3):5,((2:9,5:4):5,7:8):13):10,3:4):27,8:1):3,11:1):15,6:3):14,4:1):2,12:1):0,13:6):0;
tree B_422.13 = [&R] [&W 1/15] ((((((((((1:5,10:3):4,9:3):5,((2:9,5:4):5,7:8):13):10,3:4):27,8:1):3,11:1):14,6:4):10,12:2):5,4:1):0,13:6):0;
tree B_422.14 = [&R] [&W 1/15] ((((((((((1:9,9:3):0,10:3):5,((2:9,5:4):5,7:8):13):10,3:4):27,8:1):3,11:1):15,6:3):14,4:1):2,12:1):0,13:6):0;
tree B_422.15 = [&R] [&W 1/15] ((((((((((1:9,9:3):0,10:3):5,((2:9,5:4):5,7:8):13):10,3:4):27,8:1):3,11:1):14,6:4):10,12:2):5,4:1):0,13:6):0;

[Trees found in bootstrap replicate #423]
tree B_423.1 = [&R] [&W 1/2] (((((((((1:8,9:1):6,(2:7,(5:3,10:0):3):11):6,7:5):15,(8:0,11:3):4):7,3:7):6,6:0):21,4:2):5,12:1):0,13:4):0;
tree B_423.2 = [&R] [&W 1/2] ((((((((((1:8,9:1):6,(2:7,(5:3,10:0):3):11):5,7:6):13,8:4):6,3:7):7,6:1):4,11:3):18,4:2):5,12:1):0,13:4):0;

[Trees found in bootstrap replicate #424]
tree B_424.1 = [&R] [&W 1/2] ((((((((((1:9,10:4):5,9:3):6,((2:10,5:7):6,7:12):8):9,3:5):22,8:0):4,11:6):16,6:4):10,12:4):9,4:2):0,13:1):0;
tree B_424.2 = [&R] [&W 1/2] (((((((((((1:9,10:4):5,9:3):7,(5:12,7:13):6):7,3:7):5,2:6):23,8:0):4,11:6):15,6:4):10,12:4):9,4:2):0,13:1):0;

[Trees found in bootstrap replicate #425]
tree B_425.1 = [&R] [&W 1/5] (((((((((1:8,9:2):11,(2:5,(5:3,10:2):2):12):6,7:6):23,8:4):3,6:7):8,3:7):3,11:3):21,(4:2,12:3):2):0,13:4):0;
tree B_425.2 = [&R] [&W 1/5] ((((((((((1:8,9:2):11,(2:5,(5:3,10:2):2):12):6,7:6):23,8:4):3,6:7):8,3:7):2,11:4):22,4:2):2,12:2):0,13:4):0;
tree B_425.3 = [&R] [&W 1/5] (((((((((1:8,9:2):11,(2:5,(5:3,10:2):2):12):6,7:6):23,8:4):5,6:5):8,3:7):12,(11:3,12:4):3):10,4:2):0,13:4):0;
tree B_425.4 = [&R] [&W 1/5] ((((((((((1:8,9:2):11,(2:5,(5:3,10:2):2):12):6,7:6):23,8:4):3,6:7):8,3:7):5,11:1):15,12:1):10,4:2):0,13:4):0;
tree B_425.5 = [&R] [&W 1/5] (((((((((1:8,9:2):12,(2:5,(5:3,10:2):2):11):6,7:6):24,8:3):6,6:4):8,3:7):19,4:3):1,(11:5,12:2):4):0,13:4):0;

[Trees found in bootstrap replicate #426]
tree B_426.1 = [&R] [&W 1] (((((((((1:12,9:3):9,(2:8,(5:4,10:3):3):10):12,7:4):24,(8:0,11:1):5):7,3:4):12,6:0):11,4:3):3,12:3):0,13:4):0;

[Trees found in bootstrap replicate #427]
tree B_427.1 = [&R] [&W 1/14] ((((((((((1:6,(5:1,10:3):16):8,9:0):7,7:7):10,3:11):6,2:10):18,8:1):10,6:7):4,11:3):12,(4:1,12:4):2):0,13:5):0;
tree B_427.2 = [&R] [&W 1/14] ((((((((((1:11,9:3):8,(5:1,10:3):8):7,7:6):10,3:11):5,2:6):24,8:1):10,6:7):4,11:3):12,(4:1,12:4):2):0,13:5):0;
tree B_427.3 = [&R] [&W 1/14] (((((((((((1:6,5:16):2,10:2):8,9:0):7,7:7):10,3:11):6,2:10):18,8:1):10,6:7):4,11:3):12,(4:1,12:4):2):0,13:5):0;
tree B_427.4 = [&R] [&W 1/14] ((((((((((1:6,5:16):7,(9:1,10:4):0):7,7:8):10,3:11):5,2:10):18,8:1):10,6:7):4,11:3):12,(4:1,12:4):2):0,13:5):0;
tree B_427.5 = [&R] [&W 1/14] (((((((((((1:6,5:16):7,9:1):0,10:4):7,7:8):10,3:11):5,2:10):18,8:1):10,6:7):4,11:3):12,(4:1,12:4):2):0,13:5):0;
tree B_427.6 = [&R] [&W 1/14] (((((((((((1:7,10:3):1,5:15):8,9:0):7,7:7):10,3:11):6,2:10):18,8:1):10,6:7):4,11:3):12,(4:1,12:4):2):0,13:5):0;
tree B_427.7 = [&R] [&W 1/14] (((((((((((1:7,10:3):4,9:3):8,5:9):7,7:6):10,3:11):5,2:6):24,8:1):10,6:7):4,11:3):12,(4:1,12:4):2):0,13:5):0;
tree B_427.8 = [&R] [&W 1/14] (((((((((((1:6,5:16):7,9:1):0,10:4):7,7:8):7,2:10):22,8:5):8,3:6):3,11:3):12,6:8):7,(4:1,12:4):2):0,13:5):0;
tree B_427.9 = [&R] [&W 1/14] (((((((((((1:6,5:16):2,10:2):8,9:0):7,7:7):8,2:10):22,8:5):8,3:6):3,11:3):12,6:8):7,(4:1,12:4):2):0,13:5):0;
tree B_427.10 = [&R] [&W 1/14] ((((((((((1:6,5:16):7,(9:1,10:4):0):7,7:8):7,2:10):22,8:5):8,3:6):3,11:3):12,6:8):7,(4:1,12:4):2):0,13:5):0;
tree B_427.11 = [&R] [&W 1/14] ((((((((((1:6,(5:1,10:3):16):8,9:0):7,7:7):8,2:10):22,8:5):8,3:6):3,11:3):12,6:8):7,(4:1,12:4):2):0,13:5):0;
tree B_427.12 = [&R] [&W 1/14] (((((((((((1:7,10:3):1,5:15):8,9:0):7,7:7):8,2:10):22,8:5):8,3:6):3,11:3):12,6:8):7,(4:1,12:4):2):0,13:5):0;
tree B_427.13 = [&R] [&W 1/14] ((((((((((1:11,9:3):8,(5:1,10:3):8):7,7:6):7,2:6):28,8:5):8,3:6):3,11:3):12,6:8):7,(4:1,12:4):2):0,13:5):0;
tree B_427.14 = [&R] [&W 1/14] (((((((((((1:7,10:3):4,9:3):8,5:9):7,7:6):7,2:6):28,8:5):8,3:6):3,11:3):12,6:8):7,(4:1,12:4):2):0,13:5):0;

[Trees found in bootstrap replicate #428]
tree B_428.1 = [&R] [&W 1/5] ((((((((((1:8,9:2):11,(5:9,7:9):7):1,10:3):6,3:5):5,2:2):21,8:0):2,11:4):11,6:0):14,(4:0,12:2):2):0,13:2):0;
tree B_428.2 = [&R] [&W 1/5] (((((((((1:8,9:2):10,((5:9,7:9):0,10:4):8):6,3:5):6,2:2):20,8:0):2,11:4):11,6:0):14,(4:0,12:2):2):0,13:2):0;
tree B_428.3 = [&R] [&W 1/5] ((((((((((1:6,10:4):2,9:2):10,(5:10,7:8):8):6,3:5):6,2:2):20,8:0):2,11:4):11,6:0):14,(4:0,12:2):2):0,13:2):0;
tree B_428.4 = [&R] [&W 1/5] (((((((((1:8,9:2):10,(5:9,(7:3,10:3):7):8):6,3:5):6,2:2):20,8:0):2,11:4):11,6:0):14,(4:0,12:2):2):0,13:2):0;
tree B_428.5 = [&R] [&W 1/5] (((((((((1:8,9:2):10,((5:1,10:4):9,7:8):8):6,3:5):6,2:2):20,8:0):2,11:4):11,6:0):14,(4:0,12:2):2):0,13:2):0;

[Trees found in bootstrap replicate #429]
tree B_429.1 = [&R] [&W 1/3] (((((((((((1:5,10:6):6,9:5):7,7:5):6,5:14):5,3:4):6,2:7):27,8:2):3,11:4):9,6:3):26,(4:1,12:0):2):0,13:3):0;
tree B_429.2 = [&R] [&W 1/3] ((((((((((1:5,10:6):6,9:5):8,7:4):5,(2:10,5:4):12):7,3:2):28,8:2):3,11:4):10,6:3):26,(4:1,12:0):2):0,13:3):0;
tree B_429.3 = [&R] [&W 1/3] (((((((((((1:5,10:6):6,9:5):6,7:6):3,3:6):7,5:13):6,2:5):29,8:2):3,11:4):9,6:3):26,(4:1,12:0):2):0,13:3):0;

[Trees found in bootstrap replicate #430]
tree B_430.1 = [&R] [&W 1] (((((((((((1:4,10:3):6,9:1):9,(2:6,5:2):15):5,3:5):6,7:6):15,11:1):12,8:0):12,6:2):15,4:1):4,12:0):0,13:3):0;

[Trees found in bootstrap replicate #431]
tree B_431.1 = [&R] [&W 1/2] ((((((((((((1:5,10:5):4,9:3):9,5:17):8,7:5):5,2:6):23,8:1):3,3:6):3,11:0):12,6:2):12,4:1):3,12:0):0,13:4):0;
tree B_431.2 = [&R] [&W 1/2] (((((((((((1:5,10:5):4,9:3):9,5:17):8,7:5):5,2:6):23,8:1):3,3:6):3,11:0):10,6:4):11,(4:2,12:1):2):0,13:4):0;

[Trees found in bootstrap replicate #432]
tree B_432.1 = [&R] [&W 1] ((((((((((((1:3,10:5):5,9:10):14,5:7):14,3:4):8,7:9):6,2:7):8,11:2):17,8:0):10,6:0):17,4:4):6,12:0):0,13:6):0;

[Trees found in bootstrap replicate #433]
tree B_433.1 = [&R] [&W 1/3] (((((((((((1:9,10:3):7,9:5):8,5:5):7,7:8):4,2:6):15,(3:0,11:5):2):20,8:0):8,6:1):13,12:4):11,4:1):0,13:4):0;
tree B_433.2 = [&R] [&W 1/3] (((((((((((1:9,10:3):7,9:5):8,5:5):7,7:8):4,2:6):15,(3:0,11:5):2):20,8:0):9,6:0):23,4:1):2,12:3):0,13:4):0;
tree B_433.3 = [&R] [&W 1/3] ((((((((((1:9,10:3):7,9:5):8,5:5):7,7:8):4,2:6):15,(3:0,11:5):2):20,8:0):8,6:1):22,(4:2,12:4):1):0,13:4):0;

[Trees found in bootstrap replicate #434]
tree B_434.1 = [&R] [&W 1/12] (((((((((((1:4,10:5):3,9:7):6,7:4):8,(2:5,5:3):12):19,8:6):4,3:4):5,11:2):16,6:2):14,4:3):2,12:0):0,13:6):0;
tree B_434.2 = [&R] [&W 1/12] ((((((((((((1:4,10:5):3,9:7):6,7:4):12,5:11):2,2:3):20,8:5):4,3:7):4,11:2):14,6:2):14,4:3):2,12:0):0,13:6):0;
tree B_434.3 = [&R] [&W 1/12] (((((((((((1:4,10:5):3,9:7):6,7:4):6,(2:5,5:3):14):9,3:5):17,8:2):4,11:4):14,6:0):17,4:3):2,12:0):0,13:6):0;
tree B_434.4 = [&R] [&W 1/12] (((((((((((1:4,10:5):3,9:7):6,7:4):6,(2:5,5:3):14):9,3:5):17,8:2):15,6:3):2,11:2):17,4:4):1,12:0):0,13:6):0;
tree B_434.5 = [&R] [&W 1/12] ((((((((((1:4,10:5):3,9:7):6,7:4):6,(2:5,5:3):14):14,(3:1,11:6):4):15,8:0):17,6:0):15,4:3):2,12:0):0,13:6):0;
tree B_434.6 = [&R] [&W 1/12] (((((((((((1:4,10:5):3,9:7):6,7:4):8,(2:5,5:3):12):19,8:6):4,3:4):5,11:2):15,6:3):8,12:1):7,4:3):0,13:6):0;
tree B_434.7 = [&R] [&W 1/12] (((((((((((1:4,10:5):3,9:7):6,7:4):10,5:13):2,2:3):13,(3:2,11:5):6):16,8:0):15,6:0):15,4:3):2,12:0):0,13:6):0;
tree B_434.8 = [&R] [&W 1/12] ((((((((((((1:4,10:5):3,9:7):6,7:4):12,5:11):2,2:3):20,8:5):4,3:7):4,11:2):13,6:3):8,12:1):7,4:3):0,13:6):0;
tree B_434.9 = [&R] [&W 1/12] (((((((((((1:4,10:5):3,9:7):6,7:4):6,(2:5,5:3):14):9,3:5):17,8:2):15,6:3):2,11:2):11,12:1):7,4:3):0,13:6):0;
tree B_434.10 = [&R] [&W 1/12] (((((((((((1:4,10:5):3,9:7):6,7:4):6,(2:5,5:3):14):9,3:5):17,8:2):4,11:4):13,6:1):9,12:1):9,4:3):0,13:6):0;
tree B_434.11 = [&R] [&W 1/12] ((((((((((1:4,10:5):3,9:7):6,7:4):6,(2:5,5:3):14):14,(3:1,11:6):4):15,8:0):16,6:1):9,12:1):7,4:3):0,13:6):0;
tree B_434.12 = [&R] [&W 1/12] (((((((((((1:4,10:5):3,9:7):6,7:4):10,5:13):2,2:3):13,(3:2,11:5):6):16,8:0):14,6:1):9,12:1):7,4:3):0,13:6):0;

[Trees found in bootstrap replicate #435]
tree B_435.1 = [&R] [&W 1/9] ((((((((((((1:12,5:12):2,9:9):3,10:4):8,7:10):3,2:6):20,8:3):5,11:2):10,3:5):14,6:3):17,4:0):0,12:1):0,13:2):0;
tree B_435.2 = [&R] [&W 1/9] ((((((((((((1:11,9:10):8,5:6):3,10:2):10,7:8):3,2:4):24,8:3):5,11:2):10,3:5):14,6:3):17,4:0):0,12:1):0,13:2):0;
tree B_435.3 = [&R] [&W 1/9] (((((((((((1:11,(5:3,10:4):10):5,9:7):7,7:9):7,2:6):20,8:3):5,11:2):10,3:5):14,6:3):17,4:0):0,12:1):0,13:2):0;
tree B_435.4 = [&R] [&W 1/9] ((((((((((((1:12,5:12):2,9:9):3,10:4):8,7:10):3,2:6):20,8:3):5,11:2):10,3:5):14,6:3):8,12:1):9,4:0):0,13:2):0;
tree B_435.5 = [&R] [&W 1/9] (((((((((((1:12,5:12):2,9:9):3,10:4):8,7:10):3,2:6):20,8:3):5,11:2):10,3:5):14,6:3):17,(4:0,12:1):0):0,13:2):0;
tree B_435.6 = [&R] [&W 1/9] ((((((((((((1:11,9:10):8,5:6):3,10:2):10,7:8):3,2:4):24,8:3):5,11:2):10,3:5):14,6:3):8,12:1):9,4:0):0,13:2):0;
tree B_435.7 = [&R] [&W 1/9] (((((((((((1:11,9:10):8,5:6):3,10:2):10,7:8):3,2:4):24,8:3):5,11:2):10,3:5):14,6:3):17,(4:0,12:1):0):0,13:2):0;
tree B_435.8 = [&R] [&W 1/9] (((((((((((1:11,(5:3,10:4):10):5,9:7):7,7:9):7,2:6):20,8:3):5,11:2):10,3:5):14,6:3):8,12:1):9,4:0):0,13:2):0;
tree B_435.9 = [&R] [&W 1/9] ((((((((((1:11,(5:3,10:4):10):5,9:7):7,7:9):7,2:6):20,8:3):5,11:2):10,3:5):14,6:3):17,(4:0,12:1):0):0,13:2):0;

[Trees found in bootstrap replicate #436]
tree B_436.1 = [&R] [&W 1/3] ((((((((((1:6,9:5):9,(2:5,(5:2,10:2):2):10):4,7:5):15,11:2):14,8:1):8,3:5):12,6:0):19,4:3):3,12:1):0,13:5):0;
tree B_436.2 = [&R] [&W 1/3] ((((((((((1:10,(2:5,(5:2,10:2):2):13):4,9:3):4,7:6):14,11:2):13,8:2):8,3:4):13,6:0):19,4:3):3,12:1):0,13:5):0;
tree B_436.3 = [&R] [&W 1/3] (((((((((1:6,9:5):8,((2:4,(5:2,10:2):3):7,7:5):8):14,11:2):13,8:3):8,3:3):14,6:0):19,4:3):3,12:1):0,13:5):0;

[Trees found in bootstrap replicate #437]
tree B_437.1 = [&R] [&W 1/8] (((((((((1:7,9:2):7,((2:10,5:2):3,10:3):9):9,7:5):21,(8:3,11:1):7):8,3:5):9,6:0):23,4:2):2,12:0):0,13:5):0;
tree B_437.2 = [&R] [&W 1/8] (((((((((1:7,9:2):7,((2:10,5:2):3,10:3):9):9,7:5):21,(8:3,11:1):7):8,3:5):9,6:0):6,12:2):19,4:0):0,13:5):0;
tree B_437.3 = [&R] [&W 1/8] ((((((((((1:7,9:2):2,10:3):7,(2:10,5:2):10):10,7:3):23,(8:3,11:1):6):8,3:5):9,6:1):6,12:1):19,4:1):0,13:4):0;
tree B_437.4 = [&R] [&W 1/8] (((((((((((1:5,(9:1,10:5):3):11,5:6):9,7:6):6,2:3):13,11:1):18,8:1):11,3:6):8,6:1):6,12:1):17,4:1):0,13:4):0;
tree B_437.5 = [&R] [&W 1/8] ((((((((((((1:7,9:2):1,10:4):11,5:7):10,7:3):6,2:5):11,11:1):19,8:1):11,3:6):8,6:1):6,12:1):17,4:1):0,13:4):0;
tree B_437.6 = [&R] [&W 1/8] (((((((((((1:7,9:2):10,(5:4,10:4):5):9,7:5):6,2:5):11,11:1):18,8:1):11,3:6):8,6:1):6,12:1):17,4:1):0,13:4):0;
tree B_437.7 = [&R] [&W 1/8] ((((((((((((1:5,9:4):11,5:6):3,10:3):10,7:4):5,2:5):11,11:1):19,8:1):11,3:6):8,6:1):6,12:1):17,4:1):0,13:4):0;
tree B_437.8 = [&R] [&W 1/8] ((((((((((((1:5,10:5):2,9:2):11,5:8):9,7:4):6,2:5):11,11:1):18,8:1):11,3:6):8,6:1):6,12:1):17,4:1):0,13:4):0;

[Trees found in bootstrap replicate #438]
tree B_438.1 = [&R] [&W 1/7] ((((((((((1:7,(9:3,10:5):3):8,(2:6,5:0):18):7,7:7):14,11:0):7,3:2):15,8:0):14,6:4):9,12:3):6,4:4):0,13:4):0;
tree B_438.2 = [&R] [&W 1/7] (((((((((((1:9,9:4):2,10:3):8,(2:6,5:0):18):7,7:5):14,11:0):7,3:2):17,8:0):14,6:4):9,12:3):6,4:4):0,13:4):0;
tree B_438.3 = [&R] [&W 1/7] (((((((((((1:9,10:5):0,9:4):8,(2:6,5:0):20):5,7:7):14,11:0):7,3:2):15,8:0):14,6:4):9,12:3):6,4:4):0,13:4):0;
tree B_438.4 = [&R] [&W 1/7] ((((((((((1:7,(9:3,10:5):3):8,(2:6,5:0):18):8,7:6):13,11:1):16,8:2):4,3:2):14,6:4):9,12:3):6,4:4):0,13:4):0;
tree B_438.5 = [&R] [&W 1/7] (((((((((1:9,9:4):3,(((2:5,5:1):9,7:11):5,10:3):12):14,11:2):7,3:2):15,8:0):14,6:4):9,12:3):6,4:4):0,13:4):0;
tree B_438.6 = [&R] [&W 1/7] (((((((((((1:9,9:4):2,10:3):8,(2:6,5:0):18):8,7:4):13,11:1):18,8:2):4,3:2):14,6:4):9,12:3):6,4:4):0,13:4):0;
tree B_438.7 = [&R] [&W 1/7] (((((((((((1:9,10:5):0,9:4):8,(2:6,5:0):20):6,7:6):13,11:1):16,8:2):4,3:2):14,6:4):9,12:3):6,4:4):0,13:4):0;

[Trees found in bootstrap replicate #439]
tree B_439.1 = [&R] [&W 1/8] (((((((((1:14,10:3):12,((2:5,5:4):7,7:7):11):5,9:1):20,8:9):8,3:2):12,6:0):5,11:3):17,(4:2,12:2):3):0,13:3):0;
tree B_439.2 = [&R] [&W 1/8] (((((((((1:13,10:4):8,9:3):8,((2:5,5:4):8,7:6):10):20,8:9):8,3:2):12,6:0):5,11:3):17,(4:2,12:2):3):0,13:3):0;
tree B_439.3 = [&R] [&W 1/8] ((((((((((1:13,10:4):8,9:3):11,(2:5,5:4):14):1,7:6):22,8:7):8,3:3):11,6:1):4,11:3):17,(4:2,12:2):3):0,13:3):0;
tree B_439.4 = [&R] [&W 1/8] ((((((((((1:13,10:4):8,9:3):5,7:7):7,(2:5,5:4):13):22,8:7):8,3:3):11,6:1):4,11:3):17,(4:2,12:2):3):0,13:3):0;
tree B_439.5 = [&R] [&W 1/8] ((((((((((1:14,10:3):12,((2:5,5:4):7,7:7):11):5,9:1):20,8:9):8,3:2):12,6:0):7,11:1):14,12:0):7,4:3):0,13:3):0;
tree B_439.6 = [&R] [&W 1/8] ((((((((((1:13,10:4):8,9:3):8,((2:5,5:4):8,7:6):10):20,8:9):8,3:2):12,6:0):7,11:1):14,12:0):7,4:3):0,13:3):0;
tree B_439.7 = [&R] [&W 1/8] (((((((((((1:13,10:4):8,9:3):11,(2:5,5:4):14):1,7:6):22,8:7):8,3:3):11,6:1):6,11:1):14,12:0):7,4:3):0,13:3):0;
tree B_439.8 = [&R] [&W 1/8] (((((((((((1:13,10:4):8,9:3):5,7:7):7,(2:5,5:4):13):22,8:7):8,3:3):11,6:1):6,11:1):14,12:0):7,4:3):0,13:3):0;

[Trees found in bootstrap replicate #440]
tree B_440.1 = [&R] [&W 1/5] (((((((((1:11,9:2):12,(2:3,(5:2,10:4):6):11):5,3:1):6,(7:3,11:3):5):22,8:1):9,6:1):15,12:2):8,4:3):0,13:5):0;
tree B_440.2 = [&R] [&W 1/5] (((((((((1:12,9:1):12,((2:3,(5:2,10:4):6):5,3:4):8):7,7:2):7,11:1):21,8:0):9,6:4):15,12:0):9,4:3):0,13:5):0;
tree B_440.3 = [&R] [&W 1/5] (((((((((1:7,9:6):13,(5:2,10:4):10):5,3:2):8,(2:2,(7:5,11:1):6):4):22,8:0):9,6:2):15,12:2):7,4:3):0,13:5):0;
tree B_440.4 = [&R] [&W 1/5] ((((((((((1:6,10:5):6,9:1):12,((2:4,5:6):5,3:4):8):7,7:1):8,11:1):21,8:0):9,6:4):15,12:0):9,4:3):0,13:5):0;
tree B_440.5 = [&R] [&W 1/5] (((((((((1:9,9:4):5,3:4):10,(5:2,10:4):11):9,(2:1,(7:5,11:1):7):5):21,8:0):8,6:2):15,12:2):7,4:3):0,13:5):0;

[Trees found in bootstrap replicate #441]
tree B_441.1 = [&R] [&W 1/3] (((((((((1:8,(5:0,10:3):16):6,9:6):6,(3:6,7:2):7):4,2:4):8,11:1):20,8:0):12,6:3):18,(4:0,12:0):2):0,13:3):0;
tree B_441.2 = [&R] [&W 1/3] (((((((((1:8,((5:2,10:1):6,9:10):12):4,7:7):4,3:5):4,2:7):8,11:1):18,8:0):12,6:3):18,(4:0,12:0):2):0,13:3):0;
tree B_441.3 = [&R] [&W 1/3] ((((((((((1:10,5:14):2,10:1):6,9:6):6,(3:6,7:2):7):4,2:4):8,11:1):20,8:0):12,6:3):18,(4:0,12:0):2):0,13:3):0;

[Trees found in bootstrap replicate #442]
tree B_442.1 = [&R] [&W 1/2] (((((((((1:6,9:9):8,(5:4,10:4):11):8,(2:8,7:2):12):26,(8:0,11:1):5):4,3:3):18,6:0):16,4:1):4,12:1):0,13:5):0;
tree B_442.2 = [&R] [&W 1/2] (((((((((1:9,9:6):10,(2:8,(5:5,10:3):5):10):7,7:8):28,(8:0,11:1):3):5,3:4):17,6:0):16,4:1):4,12:1):0,13:5):0;

[Trees found in bootstrap replicate #443]
tree B_443.1 = [&R] [&W 1/3] (((((((((1:6,10:5):4,9:7):5,((2:6,5:4):11,7:6):9):16,11:0):7,3:1):19,8:0):6,6:0):15,(4:1,12:2):3):0,13:4):0;
tree B_443.2 = [&R] [&W 1/3] ((((((((1:6,10:5):4,9:7):5,((2:6,5:4):11,7:6):9):20,(3:1,11:1):2):19,8:0):6,6:0):15,(4:1,12:2):3):0,13:4):0;
tree B_443.3 = [&R] [&W 1/3] (((((((1:10,(((5:2,10:5):13,7:6):8,9:2):10):4,2:4):20,(3:0,11:2):2):18,8:0):6,6:2):13,(4:1,12:2):3):0,13:4):0;

[Trees found in bootstrap replicate #444]
tree B_444.1 = [&R] [&W 1/10] (((((((((1:7,(2:11,(5:3,10:8):1):19):8,9:2):6,7:11):15,(8:1,11:1):4):8,3:3):11,6:0):8,12:2):12,4:2):0,13:4):0;
tree B_444.2 = [&R] [&W 1/10] (((((((((1:8,((2:9,10:8):3,5:3):19):7,9:2):6,7:11):15,(8:1,11:1):4):8,3:3):11,6:0):8,12:2):12,4:2):0,13:4):0;
tree B_444.3 = [&R] [&W 1/10] (((((((((1:5,((2:12,5:2):4,10:5):19):10,9:2):6,7:11):15,(8:1,11:1):4):8,3:3):11,6:0):8,12:2):12,4:2):0,13:4):0;
tree B_444.4 = [&R] [&W 1/10] ((((((((((1:7,(2:11,(5:3,10:8):1):19):8,9:2):6,7:11):14,8:4):7,3:3):12,6:1):4,11:1):9,12:1):9,4:3):0,13:3):0;
tree B_444.5 = [&R] [&W 1/10] ((((((((((1:8,((2:9,10:8):3,5:3):19):7,9:2):6,7:11):14,8:4):7,3:3):12,6:1):4,11:1):9,12:1):9,4:3):0,13:3):0;
tree B_444.6 = [&R] [&W 1/10] ((((((((((1:4,10:6):5,9:4):9,(2:11,5:3):18):5,7:9):19,(8:1,11:1):2):8,3:4):10,6:1):8,12:1):12,4:3):0,13:3):0;
tree B_444.7 = [&R] [&W 1/10] (((((((((1:4,10:6):5,9:4):8,((2:8,5:6):9,7:7):17):15,(8:1,11:1):6):8,3:1):13,6:0):8,12:2):12,4:2):0,13:4):0;
tree B_444.8 = [&R] [&W 1/10] ((((((((((1:5,((2:12,5:2):4,10:5):19):10,9:2):6,7:11):14,8:4):7,3:3):12,6:1):4,11:1):9,12:1):9,4:3):0,13:3):0;
tree B_444.9 = [&R] [&W 1/10] (((((((((((1:4,10:6):5,9:4):9,(2:11,5:3):18):5,7:9):18,8:2):7,3:4):11,6:2):3,11:1):9,12:1):9,4:3):0,13:3):0;
tree B_444.10 = [&R] [&W 1/10] ((((((((((1:4,10:6):5,9:4):8,((2:8,5:6):9,7:7):17):14,8:6):7,3:1):14,6:1):4,11:1):9,12:1):9,4:3):0,13:3):0;

[Trees found in bootstrap replicate #445]
tree B_445.1 = [&R] [&W 1/2] ((((((((((1:6,9:4):16,(5:9,7:5):7):2,10:3):9,3:5):3,2:2):33,(8:0,11:2):3):15,6:1):16,4:1):5,12:1):0,13:4):0;
tree B_445.2 = [&R] [&W 1/2] ((((((((((1:4,10:3):2,9:4):16,(5:9,7:5):7):9,3:5):5,2:2):33,(8:0,11:2):3):15,6:1):16,4:1):5,12:1):0,13:4):0;

[Trees found in bootstrap replicate #446]
tree B_446.1 = [&R] [&W 1/3] (((((((1:13,((2:6,7:4):3,(5:3,10:3):4):13):3,9:4):15,(3:2,11:0):4):13,8:0):9,6:1):21,(4:2,12:1):2):0,13:2):0;
tree B_446.2 = [&R] [&W 1/3] (((((((1:11,9:5):5,((2:6,7:4):3,(5:3,10:3):4):12):14,(3:2,11:0):4):14,8:0):9,6:1):21,(4:2,12:1):2):0,13:2):0;
tree B_446.3 = [&R] [&W 1/3] ((((((((1:7,10:4):6,((2:6,7:4):4,5:6):12):3,9:4):15,(3:2,11:0):4):13,8:0):9,6:1):21,(4:2,12:1):2):0,13:2):0;

[Trees found in bootstrap replicate #447]
tree B_447.1 = [&R] [&W 1/12] ((((((((((((1:11,5:17):7,9:3):1,10:1):10,3:7):7,7:10):6,2:7):8,11:0):27,8:0):10,6:3):13,4:3):3,12:0):0,13:3):0;
tree B_447.2 = [&R] [&W 1/12] (((((((((((1:11,5:17):7,9:3):11,(3:3,10:0):5):7,7:10):6,2:7):8,11:0):27,8:0):10,6:3):13,4:3):3,12:0):0,13:3):0;
tree B_447.3 = [&R] [&W 1/12] ((((((((((((1:11,5:17):7,9:3):10,3:7):1,10:1):7,7:10):6,2:7):8,11:0):27,8:0):10,6:3):13,4:3):3,12:0):0,13:3):0;
tree B_447.4 = [&R] [&W 1/12] ((((((((((((1:13,5:15):7,9:3):1,10:1):8,3:9):7,7:10):6,2:7):28,8:2):11,6:3):12,4:4):2,11:3):2,12:0):0,13:3):0;
tree B_447.5 = [&R] [&W 1/12] (((((((((((1:11,5:17):7,9:3):1,10:1):8,3:9):7,7:10):6,2:7):29,(8:2,11:2):2):8,6:3):15,4:3):3,12:0):0,13:3):0;
tree B_447.6 = [&R] [&W 1/12] ((((((((((((1:11,5:17):7,9:3):1,10:1):10,3:7):7,7:10):6,2:7):8,11:0):27,8:0):8,6:5):9,12:1):5,4:4):0,13:3):0;
tree B_447.7 = [&R] [&W 1/12] (((((((((((1:13,5:15):7,9:3):9,(3:3,10:0):7):7,7:10):6,2:7):28,8:2):11,6:3):12,4:4):2,11:3):2,12:0):0,13:3):0;
tree B_447.8 = [&R] [&W 1/12] ((((((((((1:11,5:17):7,9:3):9,(3:3,10:0):7):7,7:10):6,2:7):29,(8:2,11:2):2):8,6:3):15,4:3):3,12:0):0,13:3):0;
tree B_447.9 = [&R] [&W 1/12] (((((((((((1:11,5:17):7,9:3):11,(3:3,10:0):5):7,7:10):6,2:7):8,11:0):27,8:0):8,6:5):9,12:1):5,4:4):0,13:3):0;
tree B_447.10 = [&R] [&W 1/12] ((((((((((((1:13,5:15):7,9:3):8,3:9):1,10:1):7,7:10):6,2:7):28,8:2):11,6:3):12,4:4):2,11:3):2,12:0):0,13:3):0;
tree B_447.11 = [&R] [&W 1/12] (((((((((((1:11,5:17):7,9:3):8,3:9):1,10:1):7,7:10):6,2:7):29,(8:2,11:2):2):8,6:3):15,4:3):3,12:0):0,13:3):0;
tree B_447.12 = [&R] [&W 1/12] ((((((((((((1:11,5:17):7,9:3):10,3:7):1,10:1):7,7:10):6,2:7):8,11:0):27,8:0):8,6:5):9,12:1):5,4:4):0,13:3):0;

[Trees found in bootstrap replicate #448]
tree B_448.1 = [&R] [&W 1/20] ((((((((1:7,9:4):13,((2:5,(5:1,10:3):4):3,7:7):8):12,3:3):25,(8:1,11:2):6):11,6:0):20,4:1):4,12:2):0,13:6):0;
tree B_448.2 = [&R] [&W 1/20] ((((((((1:6,9:5):12,((2:4,7:6):7,(5:1,10:3):2):9):11,3:3):26,(8:1,11:2):6):11,6:0):20,4:1):4,12:2):0,13:6):0;
tree B_448.3 = [&R] [&W 1/20] (((((((((1:7,9:4):13,((2:5,(5:1,10:3):4):3,7:7):8):12,3:3):14,11:2):18,8:0):12,6:3):16,4:1):4,12:2):0,13:6):0;
tree B_448.4 = [&R] [&W 1/20] ((((((((1:6,9:5):12,(((2:4,7:6):8,5:2):1,10:2):9):11,3:3):26,(8:1,11:2):6):11,6:0):20,4:1):4,12:2):0,13:6):0;
tree B_448.5 = [&R] [&W 1/20] (((((((((1:7,9:4):0,10:3):13,((2:5,5:5):3,7:7):8):12,3:3):25,(8:1,11:2):6):11,6:0):20,4:1):4,12:2):0,13:6):0;
tree B_448.6 = [&R] [&W 1/20] ((((((((1:7,(9:0,10:3):4):13,((2:5,5:5):3,7:7):8):12,3:3):25,(8:1,11:2):6):11,6:0):20,4:1):4,12:2):0,13:6):0;
tree B_448.7 = [&R] [&W 1/20] (((((((((1:5,10:3):2,9:4):13,((2:5,5:5):3,7:7):8):12,3:3):25,(8:1,11:2):6):11,6:0):20,4:1):4,12:2):0,13:6):0;
tree B_448.8 = [&R] [&W 1/20] (((((((((1:6,9:5):12,((2:4,7:6):7,5:3):9):0,10:3):11,3:3):26,(8:1,11:2):6):11,6:0):20,4:1):4,12:2):0,13:6):0;
tree B_448.9 = [&R] [&W 1/20] (((((((((1:6,9:5):0,10:3):12,((2:4,7:6):7,5:3):9):11,3:3):26,(8:1,11:2):6):11,6:0):20,4:1):4,12:2):0,13:6):0;
tree B_448.10 = [&R] [&W 1/20] ((((((((1:6,(9:0,10:3):5):12,((2:4,7:6):7,5:3):9):11,3:3):26,(8:1,11:2):6):11,6:0):20,4:1):4,12:2):0,13:6):0;
tree B_448.11 = [&R] [&W 1/20] (((((((((1:5,10:3):1,9:5):12,((2:4,7:6):7,5:3):9):11,3:3):26,(8:1,11:2):6):11,6:0):20,4:1):4,12:2):0,13:6):0;
tree B_448.12 = [&R] [&W 1/20] (((((((((1:6,9:5):12,((2:4,7:6):7,(5:1,10:3):2):9):12,3:2):16,11:3):16,8:0):12,6:3):16,4:1):4,12:2):0,13:6):0;
tree B_448.13 = [&R] [&W 1/20] (((((((((1:6,9:5):12,(((2:4,7:6):8,5:2):1,10:2):9):12,3:2):16,11:3):16,8:0):12,6:3):16,4:1):4,12:2):0,13:6):0;
tree B_448.14 = [&R] [&W 1/20] ((((((((((1:7,9:4):0,10:3):13,((2:5,5:5):3,7:7):8):12,3:3):14,11:2):18,8:0):12,6:3):16,4:1):4,12:2):0,13:6):0;
tree B_448.15 = [&R] [&W 1/20] (((((((((1:7,(9:0,10:3):4):13,((2:5,5:5):3,7:7):8):12,3:3):14,11:2):18,8:0):12,6:3):16,4:1):4,12:2):0,13:6):0;
tree B_448.16 = [&R] [&W 1/20] ((((((((((1:5,10:3):2,9:4):13,((2:5,5:5):3,7:7):8):12,3:3):14,11:2):18,8:0):12,6:3):16,4:1):4,12:2):0,13:6):0;
tree B_448.17 = [&R] [&W 1/20] ((((((((((1:6,9:5):12,((2:4,7:6):7,5:3):9):0,10:3):12,3:2):16,11:3):16,8:0):12,6:3):16,4:1):4,12:2):0,13:6):0;
tree B_448.18 = [&R] [&W 1/20] ((((((((((1:6,9:5):0,10:3):12,((2:4,7:6):7,5:3):9):12,3:2):16,11:3):16,8:0):12,6:3):16,4:1):4,12:2):0,13:6):0;
tree B_448.19 = [&R] [&W 1/20] (((((((((1:6,(9:0,10:3):5):12,((2:4,7:6):7,5:3):9):12,3:2):16,11:3):16,8:0):12,6:3):16,4:1):4,12:2):0,13:6):0;
tree B_448.20 = [&R] [&W 1/20] ((((((((((1:5,10:3):1,9:5):12,((2:4,7:6):7,5:3):9):12,3:2):16,11:3):16,8:0):12,6:3):16,4:1):4,12:2):0,13:6):0;

[Trees found in bootstrap replicate #449]
tree B_449.1 = [&R] [&W 1/16] ((((((((((1:10,((5:2,10:4):9,9:6):3):4,3:9):8,7:7):8,2:5):20,8:0):5,11:2):10,6:1):19,4:0):3,12:0):0,13:4):0;
tree B_449.2 = [&R] [&W 1/16] ((((((((((1:12,(5:3,10:3):9):5,9:2):8,(3:7,7:5):8):9,2:4):20,8:0):5,11:2):10,6:1):19,4:0):3,12:0):0,13:4):0;
tree B_449.3 = [&R] [&W 1/16] ((((((((((1:10,((5:2,10:4):9,9:6):3):9,7:9):3,3:7):6,2:5):22,8:0):5,11:2):10,6:1):19,4:0):3,12:0):0,13:4):0;
tree B_449.4 = [&R] [&W 1/16] (((((((((((1:9,(5:11,9:6):4):2,10:3):4,3:9):9,7:7):6,2:5):20,8:0):5,11:2):10,6:1):19,4:0):3,12:0):0,13:4):0;
tree B_449.5 = [&R] [&W 1/16] ((((((((((1:9,(5:11,9:6):4):6,(3:3,10:1):8):9,7:7):6,2:5):20,8:0):5,11:2):10,6:1):19,4:0):3,12:0):0,13:4):0;
tree B_449.6 = [&R] [&W 1/16] (((((((((((1:9,(5:11,9:6):4):4,3:9):2,10:3):9,7:7):6,2:5):20,8:0):5,11:2):10,6:1):19,4:0):3,12:0):0,13:4):0;
tree B_449.7 = [&R] [&W 1/16] ((((((((((1:10,((5:2,10:4):9,9:6):3):4,3:9):8,7:7):8,2:5):20,8:0):13,6:3):2,11:0):19,4:0):3,12:0):0,13:4):0;
tree B_449.8 = [&R] [&W 1/16] (((((((((((1:11,5:11):5,9:3):2,10:4):8,(3:7,7:5):9):6,2:4):20,8:0):5,11:2):10,6:1):19,4:0):3,12:0):0,13:4):0;
tree B_449.9 = [&R] [&W 1/16] ((((((((((1:12,(5:3,10:3):9):5,9:2):8,(3:7,7:5):8):9,2:4):20,8:0):13,6:3):2,11:0):19,4:0):3,12:0):0,13:4):0;
tree B_449.10 = [&R] [&W 1/16] ((((((((((1:10,((5:2,10:4):9,9:6):3):9,7:9):3,3:7):6,2:5):22,8:0):13,6:3):2,11:0):19,4:0):3,12:0):0,13:4):0;
tree B_449.11 = [&R] [&W 1/16] (((((((((((1:9,(5:11,9:6):4):2,10:3):10,7:9):3,3:7):4,2:5):22,8:0):5,11:2):10,6:1):19,4:0):3,12:0):0,13:4):0;
tree B_449.12 = [&R] [&W 1/16] (((((((((((1:9,(5:11,9:6):4):2,10:3):4,3:9):9,7:7):6,2:5):20,8:0):13,6:3):2,11:0):19,4:0):3,12:0):0,13:4):0;
tree B_449.13 = [&R] [&W 1/16] ((((((((((1:9,(5:11,9:6):4):6,(3:3,10:1):8):9,7:7):6,2:5):20,8:0):13,6:3):2,11:0):19,4:0):3,12:0):0,13:4):0;
tree B_449.14 = [&R] [&W 1/16] (((((((((((1:9,(5:11,9:6):4):4,3:9):2,10:3):9,7:7):6,2:5):20,8:0):13,6:3):2,11:0):19,4:0):3,12:0):0,13:4):0;
tree B_449.15 = [&R] [&W 1/16] (((((((((((1:11,5:11):5,9:3):2,10:4):8,(3:7,7:5):9):6,2:4):20,8:0):13,6:3):2,11:0):19,4:0):3,12:0):0,13:4):0;
tree B_449.16 = [&R] [&W 1/16] (((((((((((1:9,(5:11,9:6):4):2,10:3):10,7:9):3,3:7):4,2:5):22,8:0):13,6:3):2,11:0):19,4:0):3,12:0):0,13:4):0;

[Trees found in bootstrap replicate #450]
tree B_450.1 = [&R] [&W 1/5] (((((((((((1:4,10:2):3,9:5):13,5:5):7,7:3):9,3:4):10,(2:1,11:1):1):23,8:0):15,6:2):14,4:1):2,12:0):0,13:3):0;
tree B_450.2 = [&R] [&W 1/5] ((((((((((((1:4,10:2):3,9:5):13,5:5):7,7:3):8,3:5):9,11:0):2,2:2):23,8:0):15,6:2):14,4:1):2,12:0):0,13:3):0;
tree B_450.3 = [&R] [&W 1/5] ((((((((((((1:4,10:2):3,9:5):13,5:5):7,7:3):9,3:4):6,2:2):4,11:1):23,8:0):15,6:2):14,4:1):2,12:0):0,13:3):0;
tree B_450.4 = [&R] [&W 1/5] (((((((((((1:4,10:2):3,9:5):13,5:5):7,7:3):7,3:6):6,2:2):25,(8:0,11:3):0):15,6:2):14,4:1):2,12:0):0,13:3):0;
tree B_450.5 = [&R] [&W 1/5] ((((((((((((1:4,10:2):3,9:5):13,5:5):7,7:3):7,3:6):6,2:2):25,8:0):0,11:3):15,6:2):14,4:1):2,12:0):0,13:3):0;

[Trees found in bootstrap replicate #451]
tree B_451.1 = [&R] [&W 1/4] ((((((((((((1:12,5:17):11,9:2):3,10:2):8,7:11):7,3:2):1,2:7):19,6:2):5,11:3):3,8:3):20,4:4):2,12:1):0,13:1):0;
tree B_451.2 = [&R] [&W 1/4] ((((((((((((1:12,5:17):9,9:4):3,10:2):8,7:11):9,3:0):2,2:6):6,11:1):20,8:0):10,6:1):17,4:1):5,12:1):0,13:1):0;
tree B_451.3 = [&R] [&W 1/4] (((((((((((1:12,5:17):9,9:4):3,10:2):8,7:11):7,3:2):2,2:6):18,(8:3,11:2):4):7,6:1):20,4:1):5,12:1):0,13:1):0;
tree B_451.4 = [&R] [&W 1/4] (((((((((((1:12,5:17):9,9:4):3,10:2):8,7:11):3,2:6):12,(3:2,11:1):2):18,8:0):10,6:1):17,4:1):5,12:1):0,13:1):0;

[Trees found in bootstrap replicate #452]
tree B_452.1 = [&R] [&W 1/2] ((((((((1:9,9:7):5,((2:5,(5:3,10:3):4):7,7:6):9):13,3:3):28,8:1):3,11:2):14,6:2):15,(4:1,12:1):4):0,13:8):0;
tree B_452.2 = [&R] [&W 1/2] ((((((((1:9,9:7):5,((2:5,(5:3,10:3):4):7,7:6):9):12,3:4):8,11:2):24,8:0):15,6:2):14,(4:1,12:1):4):0,13:8):0;

[Trees found in bootstrap replicate #453]
tree B_453.1 = [&R] [&W 1/8] ((((((((((1:6,10:3):4,9:6):7,((2:5,7:1):7,5:4):11):16,11:1):8,8:3):7,3:1):17,6:0):10,12:2):7,4:1):0,13:3):0;
tree B_453.2 = [&R] [&W 1/8] (((((((((1:6,10:3):4,9:6):7,((2:5,7:1):7,5:4):11):21,(8:1,11:0):6):6,3:0):18,6:0):10,12:2):8,4:1):0,13:3):0;
tree B_453.3 = [&R] [&W 1/8] (((((((((1:10,9:6):8,((2:5,7:1):6,(5:1,10:3):4):11):15,11:1):8,8:3):7,3:1):17,6:0):10,12:2):7,4:1):0,13:3):0;
tree B_453.4 = [&R] [&W 1/8] ((((((((((1:6,10:3):4,9:6):7,((2:5,7:1):7,5:4):11):16,11:1):8,8:3):7,3:1):17,6:0):16,4:2):1,12:1):0,13:3):0;
tree B_453.5 = [&R] [&W 1/8] ((((((((1:10,9:6):8,((2:5,7:1):6,(5:1,10:3):4):11):20,(8:1,11:0):6):6,3:0):18,6:0):10,12:2):8,4:1):0,13:3):0;
tree B_453.6 = [&R] [&W 1/8] (((((((((1:6,10:3):4,9:6):7,((2:5,7:1):7,5:4):11):21,(8:1,11:0):6):6,3:0):18,6:0):17,4:2):1,12:1):0,13:3):0;
tree B_453.7 = [&R] [&W 1/8] (((((((((1:10,9:6):8,((2:5,7:1):6,(5:1,10:3):4):11):15,11:1):8,8:3):7,3:1):17,6:0):16,4:2):1,12:1):0,13:3):0;
tree B_453.8 = [&R] [&W 1/8] ((((((((1:10,9:6):8,((2:5,7:1):6,(5:1,10:3):4):11):20,(8:1,11:0):6):6,3:0):18,6:0):17,4:2):1,12:1):0,13:3):0;

[Trees found in bootstrap replicate #454]
tree B_454.1 = [&R] [&W 1/4] ((((((((1:9,9:4):7,((2:11,5:3):4,10:0):9):8,7:4):27,(8:1,11:0):5):8,3:6):3,6:0):13,(4:0,12:1):2):0,13:5):0;
tree B_454.2 = [&R] [&W 1/4] (((((((((1:5,10:2):5,9:3):8,(2:10,5:4):12):7,7:3):28,(8:1,11:0):4):8,3:6):3,6:1):13,(4:1,12:0):2):0,13:4):0;
tree B_454.3 = [&R] [&W 1/4] ((((((((1:9,9:4):7,((2:11,5:3):4,10:0):9):8,7:4):16,11:0):17,8:0):8,(3:8,6:1):3):11,(4:1,12:0):2):0,13:4):0;
tree B_454.4 = [&R] [&W 1/4] (((((((((1:5,10:2):5,9:3):8,(2:10,5:4):12):7,7:3):16,11:0):17,8:0):8,(3:8,6:1):3):11,(4:1,12:0):2):0,13:4):0;

[Trees found in bootstrap replicate #455]
tree B_455.1 = [&R] [&W 1] (((((((((1:6,10:0):4,9:4):5,(2:6,5:3):7):6,7:2):22,(8:0,11:1):3):9,3:2):15,6:1):23,(4:2,12:1):3):0,13:5):0;

[Trees found in bootstrap replicate #456]
tree B_456.1 = [&R] [&W 1/2] (((((((((1:9,(5:5,10:1):17):8,9:3):7,7:8):2,2:5):13,(3:3,11:3):6):18,8:0):17,6:2):14,(4:2,12:1):3):0,13:2):0;
tree B_456.2 = [&R] [&W 1/2] ((((((((((1:5,10:1):8,5:18):8,9:3):7,7:8):2,2:5):13,(3:3,11:3):6):18,8:0):17,6:2):14,(4:2,12:1):3):0,13:2):0;

[Trees found in bootstrap replicate #457]
tree B_457.1 = [&R] [&W 1/10] (((((((((1:9,9:9):7,((2:3,7:6):7,(5:2,10:3):7):12):4,3:5):19,8:1):3,11:3):16,6:0):17,12:2):7,4:1):0,13:4):0;
tree B_457.2 = [&R] [&W 1/10] ((((((((1:9,9:9):7,((2:3,7:6):7,(5:2,10:3):7):12):13,(3:1,11:4):4):12,8:0):18,6:0):17,12:2):6,4:1):0,13:4):0;
tree B_457.3 = [&R] [&W 1/10] (((((((((1:9,9:9):7,((2:3,7:6):7,(5:2,10:3):7):12):4,3:5):19,8:1):3,11:3):16,6:0):23,4:2):1,12:1):0,13:4):0;
tree B_457.4 = [&R] [&W 1/10] (((((((((1:10,9:8):8,((2:3,(5:1,10:4):5):8,7:7):11):5,3:5):18,8:1):3,11:3):16,6:0):17,12:2):7,4:1):0,13:4):0;
tree B_457.5 = [&R] [&W 1/10] ((((((((1:10,9:8):8,((2:3,(5:1,10:4):5):8,7:7):11):11,(3:2,11:3):4):14,8:0):18,6:0):17,12:2):6,4:1):0,13:4):0;
tree B_457.6 = [&R] [&W 1/10] ((((((((1:9,9:9):7,((2:3,7:6):7,(5:2,10:3):7):12):13,(3:1,11:4):4):12,8:0):18,6:0):22,4:2):1,12:1):0,13:4):0;
tree B_457.7 = [&R] [&W 1/10] (((((((((1:10,9:8):8,((2:3,(5:1,10:4):5):8,7:7):11):5,3:5):18,8:1):3,11:3):16,6:0):23,4:2):1,12:1):0,13:4):0;
tree B_457.8 = [&R] [&W 1/10] (((((((((1:9,9:9):8,((2:3,(5:1,10:4):5):9,7:6):11):11,11:0):5,3:4):14,8:0):18,6:0):17,12:2):6,4:1):0,13:4):0;
tree B_457.9 = [&R] [&W 1/10] ((((((((1:10,9:8):8,((2:3,(5:1,10:4):5):8,7:7):11):11,(3:2,11:3):4):14,8:0):18,6:0):22,4:2):1,12:1):0,13:4):0;
tree B_457.10 = [&R] [&W 1/10] (((((((((1:9,9:9):8,((2:3,(5:1,10:4):5):9,7:6):11):11,11:0):5,3:4):14,8:0):18,6:0):22,4:2):1,12:1):0,13:4):0;

[Trees found in bootstrap replicate #458]
tree B_458.1 = [&R] [&W 1/2] (((((((((1:7,10:5):3,9:3):8,((2:7,5:5):8,7:6):6):11,11:0):6,3:4):11,8:0):15,6:1):22,(4:1,12:1):3):0,13:3):0;
tree B_458.2 = [&R] [&W 1/2] ((((((((1:10,9:3):8,((2:7,(5:0,10:5):5):8,7:6):6):11,11:0):6,3:4):11,8:0):15,6:1):22,(4:1,12:1):3):0,13:3):0;

[Trees found in bootstrap replicate #459]
tree B_459.1 = [&R] [&W 1/84] ((((((((((1:5,9:6):11,((2:9,5:2):4,7:8):13):1,10:4):11,3:3):33,8:3):8,6:0):3,11:3):22,4:1):1,12:1):0,13:3):0;
tree B_459.2 = [&R] [&W 1/84] ((((((((((1:3,9:8):13,((2:8,7:7):6,5:2):13):2,10:4):9,3:3):32,8:3):8,6:0):3,11:3):22,4:1):1,12:1):0,13:3):0;
tree B_459.3 = [&R] [&W 1/84] ((((((((((1:4,9:7):1,10:3):12,((2:8,5:3):4,7:8):13):11,3:3):33,8:3):8,6:0):3,11:3):22,4:1):1,12:1):0,13:3):0;
tree B_459.4 = [&R] [&W 1/84] ((((((((((1:5,9:6):11,((2:9,5:2):4,7:8):13):1,10:4):11,3:3):36,8:0):3,11:3):5,6:3):22,4:1):1,12:1):0,13:3):0;
tree B_459.5 = [&R] [&W 1/84] (((((((((1:5,9:6):11,((2:9,5:2):4,7:8):13):1,10:4):11,3:3):33,8:3):8,6:0):3,11:3):21,(4:0,12:2):2):0,13:3):0;
tree B_459.6 = [&R] [&W 1/84] (((((((((1:5,9:6):11,((2:9,5:2):4,7:8):13):1,10:4):11,3:3):36,8:0):8,6:3,11:3):22,4:1):1,12:1):0,13:3):0;
tree B_459.7 = [&R] [&W 1/84] (((((((((1:5,9:6):12,(((2:8,5:3):4,7:8):0,10:4):13):11,3:3):33,8:3):8,6:0):3,11:3):22,4:1):1,12:1):0,13:3):0;
tree B_459.8 = [&R] [&W 1/84] (((((((((1:4,9:7):14,(((2:8,7:7):5,5:3):1,10:4):13):9,3:3):32,8:3):8,6:0):3,11:3):22,4:1):1,12:1):0,13:3):0;
tree B_459.9 = [&R] [&W 1/84] ((((((((((1:3,9:8):1,10:3):14,((2:8,7:7):5,5:3):14):9,3:3):32,8:3):8,6:0):3,11:3):22,4:1):1,12:1):0,13:3):0;
tree B_459.10 = [&R] [&W 1/84] (((((((((1:5,9:6):11,((2:9,5:2):4,7:8):13):1,10:4):11,3:3):36,8:0):3,11:3):5,6:3):21,(4:0,12:2):2):0,13:3):0;
tree B_459.11 = [&R] [&W 1/84] ((((((((1:5,9:6):11,((2:9,5:2):4,7:8):13):1,10:4):11,3:3):36,8:0):8,6:3,11:3):21,(4:0,12:2):2):0,13:3):0;
tree B_459.12 = [&R] [&W 1/84] ((((((((((1:3,10:4):2,9:6):11,((2:9,5:2):4,7:8):13):11,3:3):34,8:3):8,6:0):3,11:3):22,4:1):1,12:1):0,13:3):0;
tree B_459.13 = [&R] [&W 1/84] (((((((((1:5,9:6):12,((2:8,5:3):4,(7:2,10:4):6):13):11,3:3):33,8:3):8,6:0):3,11:3):22,4:1):1,12:1):0,13:3):0;
tree B_459.14 = [&R] [&W 1/84] (((((((((1:5,9:6):12,(((2:8,5:3):1,10:4):3,7:8):13):11,3:3):33,8:3):8,6:0):3,11:3):22,4:1):1,12:1):0,13:3):0;
tree B_459.15 = [&R] [&W 1/84] ((((((((((1:3,10:4):1,9:7):13,((2:8,7:7):6,5:2):14):9,3:3):33,8:3):8,6:0):3,11:3):22,4:1):1,12:1):0,13:3):0;
tree B_459.16 = [&R] [&W 1/84] (((((((((1:4,9:7):14,((2:9,7:6):5,(5:3,10:4):1):13):9,3:3):32,8:3):8,6:0):3,11:3):22,4:1):1,12:1):0,13:3):0;
tree B_459.17 = [&R] [&W 1/84] (((((((((1:4,9:7):13,(((2:9,7:6):0,10:4):6,5:3):13):9,3:3):33,8:3):8,6:0):3,11:3):22,4:1):1,12:1):0,13:3):0;
tree B_459.18 = [&R] [&W 1/84] (((((((((1:3,9:8):13,((2:8,(7:2,10:4):5):6,5:2):13):10,3:3):33,8:3):8,6:0):3,11:3):22,4:1):1,12:1):0,13:3):0;
tree B_459.19 = [&R] [&W 1/84] (((((((((1:4,9:7):13,(((2:6,10:4):3,7:6):6,5:3):13):9,3:3):33,8:3):8,6:0):3,11:3):22,4:1):1,12:1):0,13:3):0;
tree B_459.20 = [&R] [&W 1/84] (((((((((1:3,9:8):13,((2:8,7:7):6,5:2):13):2,10:4):9,3:3):35,8:0):8,6:3,11:3):22,4:1):1,12:1):0,13:3):0;
tree B_459.21 = [&R] [&W 1/84] ((((((((((1:3,9:8):13,((2:8,7:7):6,5:2):13):2,10:4):9,3:3):35,8:0):3,11:3):5,6:3):22,4:1):1,12:1):0,13:3):0;
tree B_459.22 = [&R] [&W 1/84] (((((((((1:3,9:8):13,((2:8,7:7):6,5:2):13):2,10:4):9,3:3):35,8:0):3,11:3):5,6:3):21,(4:0,12:2):2):0,13:3):0;
tree B_459.23 = [&R] [&W 1/84] ((((((((1:3,9:8):13,((2:8,7:7):6,5:2):13):2,10:4):9,3:3):35,8:0):8,6:3,11:3):21,(4:0,12:2):2):0,13:3):0;
tree B_459.24 = [&R] [&W 1/84] (((((((((1:3,9:8):13,((2:8,7:7):6,5:2):13):2,10:4):9,3:3):32,8:3):8,6:0):3,11:3):21,(4:0,12:2):2):0,13:3):0;
tree B_459.25 = [&R] [&W 1/84] (((((((((1:4,9:7):1,10:3):12,((2:8,5:3):4,7:8):13):11,3:3):36,8:0):8,6:3,11:3):22,4:1):1,12:1):0,13:3):0;
tree B_459.26 = [&R] [&W 1/84] ((((((((((1:4,9:7):1,10:3):12,((2:8,5:3):4,7:8):13):11,3:3):36,8:0):3,11:3):5,6:3):22,4:1):1,12:1):0,13:3):0;
tree B_459.27 = [&R] [&W 1/84] (((((((((1:4,9:7):1,10:3):12,((2:8,5:3):4,7:8):13):11,3:3):36,8:0):3,11:3):5,6:3):21,(4:0,12:2):2):0,13:3):0;
tree B_459.28 = [&R] [&W 1/84] ((((((((1:4,9:7):1,10:3):12,((2:8,5:3):4,7:8):13):11,3:3):36,8:0):8,6:3,11:3):21,(4:0,12:2):2):0,13:3):0;
tree B_459.29 = [&R] [&W 1/84] (((((((((1:4,9:7):1,10:3):12,((2:8,5:3):4,7:8):13):11,3:3):33,8:3):8,6:0):3,11:3):21,(4:0,12:2):2):0,13:3):0;
tree B_459.30 = [&R] [&W 1/84] (((((((((1:5,9:6):12,(((2:8,5:3):4,7:8):0,10:4):13):11,3:3):36,8:0):3,11:3):5,6:3):22,4:1):1,12:1):0,13:3):0;
tree B_459.31 = [&R] [&W 1/84] ((((((((((1:3,10:4):2,9:6):11,((2:9,5:2):4,7:8):13):11,3:3):37,8:0):3,11:3):5,6:3):22,4:1):1,12:1):0,13:3):0;
tree B_459.32 = [&R] [&W 1/84] (((((((((1:5,9:6):12,((2:8,5:3):4,(7:2,10:4):6):13):11,3:3):36,8:0):3,11:3):5,6:3):22,4:1):1,12:1):0,13:3):0;
tree B_459.33 = [&R] [&W 1/84] (((((((((1:5,9:6):12,(((2:8,5:3):1,10:4):3,7:8):13):11,3:3):36,8:0):3,11:3):5,6:3):22,4:1):1,12:1):0,13:3):0;
tree B_459.34 = [&R] [&W 1/84] (((((((((1:4,9:7):14,(((2:8,7:7):5,5:3):1,10:4):13):9,3:3):35,8:0):3,11:3):5,6:3):22,4:1):1,12:1):0,13:3):0;
tree B_459.35 = [&R] [&W 1/84] ((((((((((1:3,9:8):1,10:3):14,((2:8,7:7):5,5:3):14):9,3:3):35,8:0):3,11:3):5,6:3):22,4:1):1,12:1):0,13:3):0;
tree B_459.36 = [&R] [&W 1/84] ((((((((1:5,9:6):12,(((2:8,5:3):4,7:8):0,10:4):13):11,3:3):33,8:3):8,6:0):3,11:3):21,(4:0,12:2):2):0,13:3):0;
tree B_459.37 = [&R] [&W 1/84] (((((((((1:3,10:4):2,9:6):11,((2:9,5:2):4,7:8):13):11,3:3):34,8:3):8,6:0):3,11:3):21,(4:0,12:2):2):0,13:3):0;
tree B_459.38 = [&R] [&W 1/84] ((((((((1:5,9:6):12,((2:8,5:3):4,(7:2,10:4):6):13):11,3:3):33,8:3):8,6:0):3,11:3):21,(4:0,12:2):2):0,13:3):0;
tree B_459.39 = [&R] [&W 1/84] ((((((((1:5,9:6):12,(((2:8,5:3):1,10:4):3,7:8):13):11,3:3):33,8:3):8,6:0):3,11:3):21,(4:0,12:2):2):0,13:3):0;
tree B_459.40 = [&R] [&W 1/84] ((((((((1:4,9:7):14,(((2:8,7:7):5,5:3):1,10:4):13):9,3:3):32,8:3):8,6:0):3,11:3):21,(4:0,12:2):2):0,13:3):0;
tree B_459.41 = [&R] [&W 1/84] (((((((((1:3,9:8):1,10:3):14,((2:8,7:7):5,5:3):14):9,3:3):32,8:3):8,6:0):3,11:3):21,(4:0,12:2):2):0,13:3):0;
tree B_459.42 = [&R] [&W 1/84] ((((((((1:5,9:6):12,(((2:8,5:3):4,7:8):0,10:4):13):11,3:3):36,8:0):8,6:3,11:3):22,4:1):1,12:1):0,13:3):0;
tree B_459.43 = [&R] [&W 1/84] (((((((((1:3,10:4):2,9:6):11,((2:9,5:2):4,7:8):13):11,3:3):37,8:0):8,6:3,11:3):22,4:1):1,12:1):0,13:3):0;
tree B_459.44 = [&R] [&W 1/84] ((((((((1:5,9:6):12,((2:8,5:3):4,(7:2,10:4):6):13):11,3:3):36,8:0):8,6:3,11:3):22,4:1):1,12:1):0,13:3):0;
tree B_459.45 = [&R] [&W 1/84] ((((((((1:5,9:6):12,(((2:8,5:3):1,10:4):3,7:8):13):11,3:3):36,8:0):8,6:3,11:3):22,4:1):1,12:1):0,13:3):0;
tree B_459.46 = [&R] [&W 1/84] ((((((((1:4,9:7):14,(((2:8,7:7):5,5:3):1,10:4):13):9,3:3):35,8:0):8,6:3,11:3):22,4:1):1,12:1):0,13:3):0;
tree B_459.47 = [&R] [&W 1/84] (((((((((1:3,9:8):1,10:3):14,((2:8,7:7):5,5:3):14):9,3:3):35,8:0):8,6:3,11:3):22,4:1):1,12:1):0,13:3):0;
tree B_459.48 = [&R] [&W 1/84] ((((((((1:5,9:6):12,(((2:8,5:3):4,7:8):0,10:4):13):11,3:3):36,8:0):3,11:3):5,6:3):21,(4:0,12:2):2):0,13:3):0;
tree B_459.49 = [&R] [&W 1/84] (((((((1:5,9:6):12,(((2:8,5:3):4,7:8):0,10:4):13):11,3:3):36,8:0):8,6:3,11:3):21,(4:0,12:2):2):0,13:3):0;
tree B_459.50 = [&R] [&W 1/84] ((((((((1:4,9:7):14,(((2:8,7:7):5,5:3):1,10:4):13):9,3:3):35,8:0):3,11:3):5,6:3):21,(4:0,12:2):2):0,13:3):0;
tree B_459.51 = [&R] [&W 1/84] (((((((1:4,9:7):14,(((2:8,7:7):5,5:3):1,10:4):13):9,3:3):35,8:0):8,6:3,11:3):21,(4:0,12:2):2):0,13:3):0;
tree B_459.52 = [&R] [&W 1/84] (((((((((1:3,9:8):1,10:3):14,((2:8,7:7):5,5:3):14):9,3:3):35,8:0):3,11:3):5,6:3):21,(4:0,12:2):2):0,13:3):0;
tree B_459.53 = [&R] [&W 1/84] ((((((((1:3,9:8):1,10:3):14,((2:8,7:7):5,5:3):14):9,3:3):35,8:0):8,6:3,11:3):21,(4:0,12:2):2):0,13:3):0;
tree B_459.54 = [&R] [&W 1/84] (((((((((1:3,10:4):2,9:6):11,((2:9,5:2):4,7:8):13):11,3:3):37,8:0):3,11:3):5,6:3):21,(4:0,12:2):2):0,13:3):0;
tree B_459.55 = [&R] [&W 1/84] ((((((((1:5,9:6):12,((2:8,5:3):4,(7:2,10:4):6):13):11,3:3):36,8:0):3,11:3):5,6:3):21,(4:0,12:2):2):0,13:3):0;
tree B_459.56 = [&R] [&W 1/84] ((((((((1:5,9:6):12,(((2:8,5:3):1,10:4):3,7:8):13):11,3:3):36,8:0):3,11:3):5,6:3):21,(4:0,12:2):2):0,13:3):0;
tree B_459.57 = [&R] [&W 1/84] ((((((((1:3,10:4):2,9:6):11,((2:9,5:2):4,7:8):13):11,3:3):37,8:0):8,6:3,11:3):21,(4:0,12:2):2):0,13:3):0;
tree B_459.58 = [&R] [&W 1/84] (((((((1:5,9:6):12,((2:8,5:3):4,(7:2,10:4):6):13):11,3:3):36,8:0):8,6:3,11:3):21,(4:0,12:2):2):0,13:3):0;
tree B_459.59 = [&R] [&W 1/84] (((((((1:5,9:6):12,(((2:8,5:3):1,10:4):3,7:8):13):11,3:3):36,8:0):8,6:3,11:3):21,(4:0,12:2):2):0,13:3):0;
tree B_459.60 = [&R] [&W 1/84] (((((((((1:3,10:4):1,9:7):13,((2:8,7:7):6,5:2):14):9,3:3):36,8:0):8,6:3,11:3):22,4:1):1,12:1):0,13:3):0;
tree B_459.61 = [&R] [&W 1/84] ((((((((((1:3,10:4):1,9:7):13,((2:8,7:7):6,5:2):14):9,3:3):36,8:0):3,11:3):5,6:3):22,4:1):1,12:1):0,13:3):0;
tree B_459.62 = [&R] [&W 1/84] (((((((((1:3,10:4):1,9:7):13,((2:8,7:7):6,5:2):14):9,3:3):36,8:0):3,11:3):5,6:3):21,(4:0,12:2):2):0,13:3):0;
tree B_459.63 = [&R] [&W 1/84] ((((((((1:3,10:4):1,9:7):13,((2:8,7:7):6,5:2):14):9,3:3):36,8:0):8,6:3,11:3):21,(4:0,12:2):2):0,13:3):0;
tree B_459.64 = [&R] [&W 1/84] (((((((((1:3,10:4):1,9:7):13,((2:8,7:7):6,5:2):14):9,3:3):33,8:3):8,6:0):3,11:3):21,(4:0,12:2):2):0,13:3):0;
tree B_459.65 = [&R] [&W 1/84] ((((((((1:4,9:7):14,((2:9,7:6):5,(5:3,10:4):1):13):9,3:3):35,8:0):8,6:3,11:3):22,4:1):1,12:1):0,13:3):0;
tree B_459.66 = [&R] [&W 1/84] (((((((((1:4,9:7):14,((2:9,7:6):5,(5:3,10:4):1):13):9,3:3):35,8:0):3,11:3):5,6:3):22,4:1):1,12:1):0,13:3):0;
tree B_459.67 = [&R] [&W 1/84] ((((((((1:4,9:7):14,((2:9,7:6):5,(5:3,10:4):1):13):9,3:3):35,8:0):3,11:3):5,6:3):21,(4:0,12:2):2):0,13:3):0;
tree B_459.68 = [&R] [&W 1/84] (((((((1:4,9:7):14,((2:9,7:6):5,(5:3,10:4):1):13):9,3:3):35,8:0):8,6:3,11:3):21,(4:0,12:2):2):0,13:3):0;
tree B_459.69 = [&R] [&W 1/84] ((((((((1:4,9:7):14,((2:9,7:6):5,(5:3,10:4):1):13):9,3:3):32,8:3):8,6:0):3,11:3):21,(4:0,12:2):2):0,13:3):0;
tree B_459.70 = [&R] [&W 1/84] ((((((((1:4,9:7):13,(((2:9,7:6):0,10:4):6,5:3):13):9,3:3):36,8:0):8,6:3,11:3):22,4:1):1,12:1):0,13:3):0;
tree B_459.71 = [&R] [&W 1/84] (((((((((1:4,9:7):13,(((2:9,7:6):0,10:4):6,5:3):13):9,3:3):36,8:0):3,11:3):5,6:3):22,4:1):1,12:1):0,13:3):0;
tree B_459.72 = [&R] [&W 1/84] ((((((((1:4,9:7):13,(((2:9,7:6):0,10:4):6,5:3):13):9,3:3):36,8:0):3,11:3):5,6:3):21,(4:0,12:2):2):0,13:3):0;
tree B_459.73 = [&R] [&W 1/84] (((((((1:4,9:7):13,(((2:9,7:6):0,10:4):6,5:3):13):9,3:3):36,8:0):8,6:3,11:3):21,(4:0,12:2):2):0,13:3):0;
tree B_459.74 = [&R] [&W 1/84] ((((((((1:4,9:7):13,(((2:9,7:6):0,10:4):6,5:3):13):9,3:3):33,8:3):8,6:0):3,11:3):21,(4:0,12:2):2):0,13:3):0;
tree B_459.75 = [&R] [&W 1/84] ((((((((1:3,9:8):13,((2:8,(7:2,10:4):5):6,5:2):13):10,3:3):36,8:0):8,6:3,11:3):22,4:1):1,12:1):0,13:3):0;
tree B_459.76 = [&R] [&W 1/84] (((((((((1:3,9:8):13,((2:8,(7:2,10:4):5):6,5:2):13):10,3:3):36,8:0):3,11:3):5,6:3):22,4:1):1,12:1):0,13:3):0;
tree B_459.77 = [&R] [&W 1/84] ((((((((1:3,9:8):13,((2:8,(7:2,10:4):5):6,5:2):13):10,3:3):36,8:0):3,11:3):5,6:3):21,(4:0,12:2):2):0,13:3):0;
tree B_459.78 = [&R] [&W 1/84] (((((((1:3,9:8):13,((2:8,(7:2,10:4):5):6,5:2):13):10,3:3):36,8:0):8,6:3,11:3):21,(4:0,12:2):2):0,13:3):0;
tree B_459.79 = [&R] [&W 1/84] ((((((((1:3,9:8):13,((2:8,(7:2,10:4):5):6,5:2):13):10,3:3):33,8:3):8,6:0):3,11:3):21,(4:0,12:2):2):0,13:3):0;
tree B_459.80 = [&R] [&W 1/84] ((((((((1:4,9:7):13,(((2:6,10:4):3,7:6):6,5:3):13):9,3:3):36,8:0):8,6:3,11:3):22,4:1):1,12:1):0,13:3):0;
tree B_459.81 = [&R] [&W 1/84] (((((((((1:4,9:7):13,(((2:6,10:4):3,7:6):6,5:3):13):9,3:3):36,8:0):3,11:3):5,6:3):22,4:1):1,12:1):0,13:3):0;
tree B_459.82 = [&R] [&W 1/84] ((((((((1:4,9:7):13,(((2:6,10:4):3,7:6):6,5:3):13):9,3:3):36,8:0):3,11:3):5,6:3):21,(4:0,12:2):2):0,13:3):0;
tree B_459.83 = [&R] [&W 1/84] (((((((1:4,9:7):13,(((2:6,10:4):3,7:6):6,5:3):13):9,3:3):36,8:0):8,6:3,11:3):21,(4:0,12:2):2):0,13:3):0;
tree B_459.84 = [&R] [&W 1/84] ((((((((1:4,9:7):13,(((2:6,10:4):3,7:6):6,5:3):13):9,3:3):33,8:3):8,6:0):3,11:3):21,(4:0,12:2):2):0,13:3):0;

[Trees found in bootstrap replicate #460]
tree B_460.1 = [&R] [&W 1/7] (((((((((1:8,(((2:2,10:4):1,5:5):13,9:5):10):8,7:4):11,11:2):20,8:3):14,3:3):14,6:0):16,4:1):1,12:2):0,13:0):0;
tree B_460.2 = [&R] [&W 1/7] ((((((((((1:8,9:7):7,((2:2,10:4):3,5:3):14):8,7:5):12,11:2):20,8:1):14,3:5):12,6:0):16,4:1):1,12:2):0,13:0):0;
tree B_460.3 = [&R] [&W 1/7] ((((((((((1:8,9:7):8,((2:4,5:4):0,10:4):14):8,7:5):11,11:2):20,8:1):14,3:5):12,6:0):16,4:1):1,12:2):0,13:0):0;
tree B_460.4 = [&R] [&W 1/7] ((((((((((1:8,9:7):8,(2:4,(5:3,10:4):1):14):8,7:5):11,11:2):20,8:1):14,3:5):12,6:0):16,4:1):1,12:2):0,13:0):0;
tree B_460.5 = [&R] [&W 1/7] (((((((((((1:8,9:7):7,(2:5,5:3):14):1,10:4):8,7:5):11,11:2):20,8:1):14,3:5):12,6:0):16,4:1):1,12:2):0,13:0):0;
tree B_460.6 = [&R] [&W 1/7] (((((((((((1:7,9:8):1,10:3):8,(2:4,5:4):14):8,7:5):11,11:2):20,8:1):14,3:5):12,6:0):16,4:1):1,12:2):0,13:0):0;
tree B_460.7 = [&R] [&W 1/7] (((((((((((1:4,10:4):4,9:7):7,(2:5,5:3):14):8,7:5):12,11:2):20,8:1):14,3:5):12,6:0):16,4:1):1,12:2):0,13:0):0;

[Trees found in bootstrap replicate #461]
tree B_461.1 = [&R] [&W 1/5] ((((((((1:13,((2:6,(5:2,10:1):4):4,7:4):14):2,9:3):7,3:3):21,8:0):3,11:2):11,6:0):20,(4:0,12:1):3):0,13:1):0;
tree B_461.2 = [&R] [&W 1/5] ((((((((1:6,9:4):9,((2:6,(5:2,10:1):4):4,7:4):13):7,3:3):21,8:0):3,11:2):11,6:0):20,(4:0,12:1):3):0,13:1):0;
tree B_461.3 = [&R] [&W 1/5] ((((((((1:6,9:4):9,((2:5,7:1):6,(5:2,10:1):6):13):6,3:3):22,8:0):3,11:2):11,6:0):20,(4:0,12:1):3):0,13:1):0;
tree B_461.4 = [&R] [&W 1/5] ((((((((1:6,9:4):10,(2:6,((5:2,10:1):7,7:5):0):13):6,3:3):21,8:0):3,11:2):11,6:0):20,(4:0,12:1):3):0,13:1):0;
tree B_461.5 = [&R] [&W 1/5] ((((((((1:12,((2:5,7:1):7,(5:2,10:1):5):14):3,9:3):7,3:3):21,8:0):3,11:2):11,6:0):20,(4:0,12:1):3):0,13:1):0;

[Trees found in bootstrap replicate #462]
tree B_462.1 = [&R] [&W 1] (((((((((((1:5,10:3):8,9:8):4,7:4):4,3:5):10,(2:6,5:1):14):8,11:4):17,8:0):5,6:1):12,12:2):12,4:2):0,13:4):0;

[Trees found in bootstrap replicate #463]
tree B_463.1 = [&R] [&W 1/2] (((((((((1:14,9:2):15,((2:5,(5:3,10:2):4):9,7:8):6):21,8:2):4,3:3):2,11:6):12,6:1):11,12:3):8,4:1):0,13:2):0;
tree B_463.2 = [&R] [&W 1/2] ((((((((1:11,9:5):15,((2:5,(5:3,10:2):4):12,7:5):6):21,(8:1,11:2):2):7,3:4):13,6:0):11,12:3):9,4:1):0,13:2):0;

[Trees found in bootstrap replicate #464]
tree B_464.1 = [&R] [&W 1/4] ((((((((((1:7,9:6):2,10:3):7,(2:4,5:5):12):7,7:3):26,(8:2,11:1):3):6,3:6):14,6:1):12,12:1):11,4:2):0,13:4):0;
tree B_464.2 = [&R] [&W 1/4] (((((((((1:7,9:6):2,10:3):7,(2:4,5:5):12):7,7:3):26,(8:2,11:1):3):6,3:6):14,6:1):21,(4:2,12:1):2):0,13:4):0;
tree B_464.3 = [&R] [&W 1/4] (((((((((((1:7,9:6):2,10:3):7,(2:4,5:5):12):7,7:3):14,11:1):16,8:1):7,3:6):14,6:1):12,12:1):10,4:2):0,13:4):0;
tree B_464.4 = [&R] [&W 1/4] ((((((((((1:7,9:6):2,10:3):7,(2:4,5:5):12):7,7:3):14,11:1):16,8:1):7,3:6):14,6:1):20,(4:2,12:1):2):0,13:4):0;

[Trees found in bootstrap replicate #465]
tree B_465.1 = [&R] [&W 1/4] ((((((((((1:11,9:8):10,5:9):2,10:1):4,7:8):4,2:7):20,(3:1,11:4):3):16,8:0):15,6:0):12,(4:0,12:3):4):0,13:2):0;
tree B_465.2 = [&R] [&W 1/4] (((((((((1:10,9:9):7,7:6):8,(5:1,10:3):9):6,2:5):20,(3:1,11:4):5):16,8:0):13,6:0):12,(4:0,12:3):4):0,13:2):0;
tree B_465.3 = [&R] [&W 1/4] ((((((((((1:10,9:9):7,7:6):10,5:8):2,10:1):6,2:5):20,(3:1,11:4):5):16,8:0):13,6:0):12,(4:0,12:3):4):0,13:2):0;
tree B_465.4 = [&R] [&W 1/4] ((((((((((1:9,10:3):3,9:7):7,7:8):6,5:10):6,2:5):20,(3:1,11:4):5):16,8:0):13,6:0):12,(4:0,12:3):4):0,13:2):0;

[Trees found in bootstrap replicate #466]
tree B_466.1 = [&R] [&W 1/3] ((((((((((((1:6,10:3):3,9:5):15,5:15):5,7:9):4,2:2):16,11:1):18,8:2):7,3:4):15,6:0):16,4:2):3,12:1):0,13:2):0;
tree B_466.2 = [&R] [&W 1/3] ((((((((((((1:6,10:3):3,9:5):15,5:15):5,7:9):4,2:2):16,11:1):18,8:2):7,3:4):13,6:2):11,12:2):6,4:3):0,13:2):0;
tree B_466.3 = [&R] [&W 1/3] (((((((((((1:6,10:3):3,9:5):15,5:15):5,7:9):4,2:2):16,11:1):18,8:2):7,3:4):13,6:2):15,(4:3,12:2):2):0,13:2):0;

[Trees found in bootstrap replicate #467]
tree B_467.1 = [&R] [&W 1/3] ((((((((((1:12,9:4):4,(2:8,(5:3,10:4):4):12):4,7:7):19,8:2):5,3:3):3,11:3):6,6:2):12,12:2):11,4:1):0,13:2):0;
tree B_467.2 = [&R] [&W 1/3] ((((((((((1:8,(2:7,9:3):5):6,(5:3,10:4):14):5,7:8):18,8:2):5,3:3):3,11:3):6,6:2):12,12:2):11,4:1):0,13:2):0;
tree B_467.3 = [&R] [&W 1/3] (((((((((((1:7,2:7):8,9:1):6,(5:4,10:3):16):3,7:7):19,8:2):5,3:3):3,11:3):6,6:2):12,12:2):11,4:1):0,13:2):0;

[Trees found in bootstrap replicate #468]
tree B_468.1 = [&R] [&W 1/8] (((((((((((1:8,9:4):8,(5:1,10:4):8):5,7:9):6,3:7):11,11:1):4,2:4):14,8:0):13,6:0):20,4:3):2,12:0):0,13:2):0;
tree B_468.2 = [&R] [&W 1/8] (((((((((((1:8,9:4):8,(5:1,10:4):8):5,7:9):12,11:2):6,3:5):4,2:4):14,8:0):13,6:0):20,4:3):2,12:0):0,13:2):0;
tree B_468.3 = [&R] [&W 1/8] ((((((((((1:8,9:4):8,(5:1,10:4):8):5,7:9):8,3:5):13,(2:2,11:2):3):14,8:0):13,6:0):20,4:3):2,12:0):0,13:2):0;
tree B_468.4 = [&R] [&W 1/8] (((((((((((1:8,9:4):8,(5:1,10:4):8):5,7:9):7,3:6):5,2:3):9,11:3):14,8:0):13,6:0):20,4:3):2,12:0):0,13:2):0;
tree B_468.5 = [&R] [&W 1/8] (((((((((((1:8,9:4):8,(5:1,10:4):8):5,7:9):7,3:6):5,2:3):22,8:1):1,11:2):12,6:0):21,4:3):2,12:0):0,13:2):0;
tree B_468.6 = [&R] [&W 1/8] (((((((((((1:8,9:4):8,(5:1,10:4):8):6,7:8):13,11:1):2,2:5):13,8:3):5,3:5):16,6:0):17,4:3):2,12:0):0,13:2):0;
tree B_468.7 = [&R] [&W 1/8] ((((((((((1:7,9:5):8,(2:8,(5:1,10:4):1):8):9,7:6):13,11:0):13,8:1):5,3:7):14,6:0):17,4:3):2,12:0):0,13:2):0;
tree B_468.8 = [&R] [&W 1/8] ((((((((((1:8,9:4):8,((2:9,5:1):1,10:3):9):8,7:6):13,11:0):13,8:1):5,3:7):14,6:0):17,4:3):2,12:0):0,13:2):0;

[Trees found in bootstrap replicate #469]
tree B_469.1 = [&R] [&W 1/15] ((((((((((1:4,10:4):7,9:6):13,5:12):9,(3:2,7:3):6):5,2:6):10,11:0):19,8:0):10,6:1):18,(4:0,12:0):6):0,13:0):0;
tree B_469.2 = [&R] [&W 1/15] ((((((((((1:5,10:3):10,5:16):10,9:2):9,(3:2,7:3):6):7,2:9):8,11:0):16,8:0):10,6:1):18,(4:0,12:0):6):0,13:0):0;
tree B_469.3 = [&R] [&W 1/15] (((((((((((1:5,10:3):10,5:16):10,9:2):5,7:6):6,3:3):6,2:9):8,11:0):17,8:0):10,6:1):18,(4:0,12:0):6):0,13:0):0;
tree B_469.4 = [&R] [&W 1/15] ((((((((((1:4,10:4):12,(5:16,9:6):4):5,7:8):6,3:3):4,2:10):8,11:0):16,8:0):10,6:1):18,(4:0,12:0):6):0,13:0):0;
tree B_469.5 = [&R] [&W 1/15] (((((((((((1:5,10:3):10,5:16):10,9:2):7,3:4):4,7:5):7,2:9):8,11:0):16,8:0):10,6:1):18,(4:0,12:0):6):0,13:0):0;
tree B_469.6 = [&R] [&W 1/15] ((((((((((1:4,10:4):12,(5:16,9:6):4):7,3:4):4,7:7):5,2:10):8,11:0):15,8:0):10,6:1):18,(4:0,12:0):6):0,13:0):0;
tree B_469.7 = [&R] [&W 1/15] (((((((((((1:4,10:4):7,9:6):13,5:12):8,3:4):3,7:5):5,2:6):10,11:0):19,8:0):10,6:1):18,(4:0,12:0):6):0,13:0):0;
tree B_469.8 = [&R] [&W 1/15] ((((((((((1:4,10:4):7,9:6):11,(5:12,7:8):4):7,3:3):6,2:6):8,11:0):20,8:0):10,6:1):18,(4:0,12:0):6):0,13:0):0;
tree B_469.9 = [&R] [&W 1/15] (((((((((((1:4,10:4):7,9:6):14,5:11):5,7:5):7,3:3):4,2:6):10,11:0):20,8:0):10,6:1):18,(4:0,12:0):6):0,13:0):0;
tree B_469.10 = [&R] [&W 1/15] (((((((((1:4,10:4):7,9:6):9,((2:10,5:9):5,7:6):8):7,3:3):12,11:0):16,8:0):10,6:1):18,(4:0,12:0):6):0,13:0):0;
tree B_469.11 = [&R] [&W 1/15] ((((((((1:11,9:6):11,((2:8,(5:6,10:4):5):5,7:6):8):7,3:3):10,11:0):16,8:0):10,6:1):18,(4:0,12:0):6):0,13:0):0;
tree B_469.12 = [&R] [&W 1/15] ((((((((1:11,9:6):11,(2:9,((5:7,10:3):9,7:6):0):8):7,3:3):10,11:0):16,8:0):10,6:1):18,(4:0,12:0):6):0,13:0):0;
tree B_469.13 = [&R] [&W 1/15] ((((((((1:11,9:6):9,((2:8,7:2):7,(5:7,10:3):7):8):7,3:3):12,11:0):16,8:0):10,6:1):18,(4:0,12:0):6):0,13:0):0;
tree B_469.14 = [&R] [&W 1/15] ((((((((1:15,(((5:5,10:5):8,7:7):8,9:3):6):7,3:3):6,2:8):9,11:0):16,8:0):10,6:3):16,(4:0,12:0):6):0,13:0):0;
tree B_469.15 = [&R] [&W 1/15] (((((((1:15,(((5:5,10:5):8,7:7):8,9:3):6):7,3:3):6,2:8):23,(8:1,11:0):1):9,6:3):17,(4:0,12:0):6):0,13:0):0;

[Trees found in bootstrap replicate #470]
tree B_470.1 = [&R] [&W 1] ((((((((((1:6,7:12):9,9:3):5,2:5):8,(5:10,10:2):11):29,(8:0,11:0):8):3,3:5):10,6:0):23,4:3):5,12:3):0,13:4):0;

[Trees found in bootstrap replicate #471]
tree B_471.1 = [&R] [&W 1] ((((((((1:10,9:6):12,(((2:6,5:5):9,7:7):1,10:4):11):10,(3:2,11:1):5):19,8:0):16,6:1):14,12:1):8,4:3):0,13:3):0;

[Trees found in bootstrap replicate #472]
tree B_472.1 = [&R] [&W 1] (((((((((1:4,9:6):8,(2:8,(5:2,10:2):1):13):4,7:6):7,3:3):10,11:0):17,8:0):16,6:1):19,(4:1,12:0):1):0,13:3):0;

[Trees found in bootstrap replicate #473]
tree B_473.1 = [&R] [&W 1] (((((((((((1:7,(5:2,10:5):12):5,9:3):2,7:6):8,2:6):24,8:4):3,11:1):7,3:4):14,6:3):8,12:0):5,4:1):0,13:2):0;

[Trees found in bootstrap replicate #474]
tree B_474.1 = [&R] [&W 1/15] (((((((((1:8,9:6):11,((2:4,(5:1,10:4):2):10,7:8):10):8,11:1):14,8:2):5,3:3):18,6:0):9,12:1):9,4:1):0,13:4):0;
tree B_474.2 = [&R] [&W 1/15] (((((((((1:9,9:5):11,((2:4,(5:1,10:4):2):9,7:9):10):18,8:4):3,3:3):2,11:3):17,6:1):9,12:1):9,4:1):0,13:4):0;
tree B_474.3 = [&R] [&W 1/15] (((((((((1:9,9:5):10,((2:5,5:2):8,(7:5,10:3):6):10):9,11:2):14,8:2):4,3:3):18,6:0):9,12:1):9,4:1):0,13:4):0;
tree B_474.4 = [&R] [&W 1/15] (((((((((1:9,9:5):10,(((2:4,5:3):8,7:10):1,10:3):10):9,11:2):14,8:2):4,3:3):18,6:0):9,12:1):9,4:1):0,13:4):0;
tree B_474.5 = [&R] [&W 1/15] ((((((((((1:9,9:5):2,10:3):10,((2:4,5:3):8,7:10):9):8,11:2):15,8:2):4,3:3):18,6:0):9,12:1):9,4:1):0,13:4):0;
tree B_474.6 = [&R] [&W 1/15] (((((((((1:8,9:6):10,(((2:6,5:1):2,10:2):9,7:9):10):9,11:1):14,8:2):5,3:3):18,6:0):9,12:1):9,4:1):0,13:4):0;
tree B_474.7 = [&R] [&W 1/15] (((((((((1:7,9:7):11,((2:4,(5:1,10:4):2):11,7:7):10):7,3:4):16,8:1):2,11:3):16,6:1):10,12:1):9,4:1):0,13:4):0;
tree B_474.8 = [&R] [&W 1/15] (((((((((1:9,9:5):10,((2:5,5:2):8,(7:5,10:3):6):10):19,8:4):3,3:3):2,11:3):17,6:1):9,12:1):9,4:1):0,13:4):0;
tree B_474.9 = [&R] [&W 1/15] (((((((((1:9,9:5):10,(((2:4,5:3):8,7:10):1,10:3):10):19,8:4):3,3:3):2,11:3):17,6:1):9,12:1):9,4:1):0,13:4):0;
tree B_474.10 = [&R] [&W 1/15] ((((((((((1:9,9:5):2,10:3):10,((2:4,5:3):8,7:10):9):19,8:4):3,3:3):2,11:3):17,6:1):9,12:1):9,4:1):0,13:4):0;
tree B_474.11 = [&R] [&W 1/15] (((((((((1:9,9:5):10,(((2:6,5:1):2,10:2):8,7:10):10):19,8:4):3,3:3):2,11:3):17,6:1):9,12:1):9,4:1):0,13:4):0;
tree B_474.12 = [&R] [&W 1/15] (((((((((1:7,9:7):10,((2:5,5:2):10,(7:5,10:3):4):10):7,3:4):17,8:1):2,11:3):16,6:1):10,12:1):9,4:1):0,13:4):0;
tree B_474.13 = [&R] [&W 1/15] (((((((((1:7,9:7):10,(((2:4,5:3):10,7:8):1,10:3):10):7,3:4):17,8:1):2,11:3):16,6:1):10,12:1):9,4:1):0,13:4):0;
tree B_474.14 = [&R] [&W 1/15] ((((((((((1:7,9:7):2,10:3):10,((2:4,5:3):10,7:8):9):7,3:4):17,8:1):2,11:3):16,6:1):10,12:1):9,4:1):0,13:4):0;
tree B_474.15 = [&R] [&W 1/15] (((((((((1:7,9:7):10,(((2:6,5:1):2,10:2):10,7:8):10):7,3:4):17,8:1):2,11:3):16,6:1):10,12:1):9,4:1):0,13:4):0;

[Trees found in bootstrap replicate #475]
tree B_475.1 = [&R] [&W 1/3] ((((((((1:11,9:6):7,(((2:7,5:6):5,7:10):2,10:5):10):12,3:5):24,(8:1,11:2):3):6,6:0):26,4:1):3,12:0):0,13:2):0;
tree B_475.2 = [&R] [&W 1/3] (((((((((1:7,10:4):6,((2:9,5:4):5,7:10):12):8,9:3):14,3:4):27,6:0):1,(8:1,11:2):6):25,4:1):3,12:0):0,13:2):0;
tree B_475.3 = [&R] [&W 1/3] ((((((((1:7,10:4):6,((2:9,5:4):5,7:10):12):8,9:3):14,3:4):27,6:0):3,(8:1,11:2):4):24,(4:2,12:1):2):0,13:2):0;

[Trees found in bootstrap replicate #476]
tree B_476.1 = [&R] [&W 1/4] ((((((1:8,((((2:5,5:3):6,7:7):3,10:5):12,9:4):8):15,3:1):25,6:1):4,(8:3,11:2):4):22,(4:3,12:2):3):0,13:6):0;
tree B_476.2 = [&R] [&W 1/4] (((((((1:8,((((2:5,5:3):6,7:7):3,10:5):12,9:4):8):15,3:1):25,6:1):2,(8:3,11:2):6):24,4:2):4,12:0):0,13:6):0;
tree B_476.3 = [&R] [&W 1/4] ((((((((1:4,9:6):6,(((2:5,7:6):7,5:3):2,10:5):19):13,3:1):25,6:1):2,(8:3,11:2):6):24,4:2):4,12:0):0,13:6):0;
tree B_476.4 = [&R] [&W 1/4] (((((((1:4,9:6):6,(((2:5,7:6):7,5:3):2,10:5):19):13,3:1):25,6:1):4,(8:3,11:2):4):22,(4:3,12:2):3):0,13:6):0;

[Trees found in bootstrap replicate #477]
tree B_477.1 = [&R] [&W 1/4] ((((((((1:8,9:2):5,((2:4,(5:2,10:4):3):6,7:6):8):12,3:4):24,8:1):3,11:1):12,6:0):14,(4:0,12:2):1):0,13:4):0;
tree B_477.2 = [&R] [&W 1/4] ((((((((1:8,9:2):5,((2:4,(5:2,10:4):3):6,7:6):8):12,3:4):10,11:2):17,8:0):13,6:0):13,(4:0,12:2):1):0,13:4):0;
tree B_477.3 = [&R] [&W 1/4] (((((((((1:8,9:2):5,((2:4,(5:2,10:4):3):6,7:6):8):12,3:4):24,8:1):3,11:1):12,6:0):15,4:0):1,12:1):0,13:4):0;
tree B_477.4 = [&R] [&W 1/4] (((((((((1:8,9:2):5,((2:4,(5:2,10:4):3):6,7:6):8):12,3:4):10,11:2):17,8:0):13,6:0):14,4:0):1,12:1):0,13:4):0;

[Trees found in bootstrap replicate #478]
tree B_478.1 = [&R] [&W 1/21] (((((((((1:8,9:5):0,10:4):9,((2:5,5:7):8,7:6):13):15,3:5):20,(8:0,11:5):5):9,6:0):20,4:1):5,12:1):0,13:2):0;
tree B_478.2 = [&R] [&W 1/21] (((((((((1:5,10:4):3,9:5):9,((2:5,5:7):8,7:6):13):15,3:5):20,(8:0,11:5):5):9,6:0):20,4:1):5,12:1):0,13:2):0;
tree B_478.3 = [&R] [&W 1/21] ((((((((1:8,(9:2,10:4):3):9,((2:5,5:7):8,7:6):13):15,3:5):20,(8:0,11:5):5):9,6:0):20,4:1):5,12:1):0,13:2):0;
tree B_478.4 = [&R] [&W 1/21] (((((((((1:5,10:4):4,9:4):11,7:5):7,(2:5,5:7):13):24,(3:0,11:4):5):13,8:0):9,6:4):19,(4:5,12:2):1):0,13:2):0;
tree B_478.5 = [&R] [&W 1/21] (((((((((1:8,9:5):0,10:4):11,7:6):6,(2:5,5:7):13):24,(3:0,11:4):5):13,8:0):9,6:4):19,(4:5,12:2):1):0,13:2):0;
tree B_478.6 = [&R] [&W 1/21] ((((((((((1:5,10:4):4,9:4):11,7:5):7,(2:5,5:7):13):12,3:5):23,8:0):11,6:4):2,11:4):17,(4:5,12:2):1):0,13:2):0;
tree B_478.7 = [&R] [&W 1/21] ((((((((1:7,(9:2,10:4):4):11,7:5):7,(2:5,5:7):13):24,(3:0,11:4):5):13,8:0):9,6:4):19,(4:5,12:2):1):0,13:2):0;
tree B_478.8 = [&R] [&W 1/21] ((((((((((1:5,10:4):4,9:4):11,7:5):7,(2:5,5:7):13):24,(3:0,11:4):5):13,8:0):13,6:0):20,4:1):5,12:1):0,13:2):0;
tree B_478.9 = [&R] [&W 1/21] ((((((((((1:5,10:4):4,9:4):11,7:5):7,(2:5,5:7):13):24,(3:0,11:4):5):13,8:0):9,6:4):13,12:2):8,4:4):0,13:2):0;
tree B_478.10 = [&R] [&W 1/21] ((((((((((1:8,9:5):0,10:4):11,7:6):6,(2:5,5:7):13):12,3:5):23,8:0):11,6:4):2,11:4):17,(4:5,12:2):1):0,13:2):0;
tree B_478.11 = [&R] [&W 1/21] ((((((((((1:8,9:5):0,10:4):11,7:6):6,(2:5,5:7):13):24,(3:0,11:4):5):13,8:0):13,6:0):20,4:1):5,12:1):0,13:2):0;
tree B_478.12 = [&R] [&W 1/21] ((((((((((1:8,9:5):0,10:4):11,7:6):6,(2:5,5:7):13):24,(3:0,11:4):5):13,8:0):9,6:4):13,12:2):8,4:4):0,13:2):0;
tree B_478.13 = [&R] [&W 1/21] (((((((((((1:5,10:4):4,9:4):11,7:5):7,(2:5,5:7):13):12,3:5):23,8:0):11,6:4):2,11:4):18,4:5):1,12:1):0,13:2):0;
tree B_478.14 = [&R] [&W 1/21] (((((((((((1:5,10:4):4,9:4):11,7:5):7,(2:5,5:7):13):12,3:5):23,8:0):11,6:4):3,11:3):13,12:1):7,4:4):0,13:2):0;
tree B_478.15 = [&R] [&W 1/21] (((((((((1:7,(9:2,10:4):4):11,7:5):7,(2:5,5:7):13):12,3:5):23,8:0):11,6:4):2,11:4):17,(4:5,12:2):1):0,13:2):0;
tree B_478.16 = [&R] [&W 1/21] (((((((((1:7,(9:2,10:4):4):11,7:5):7,(2:5,5:7):13):24,(3:0,11:4):5):13,8:0):13,6:0):20,4:1):5,12:1):0,13:2):0;
tree B_478.17 = [&R] [&W 1/21] (((((((((1:7,(9:2,10:4):4):11,7:5):7,(2:5,5:7):13):24,(3:0,11:4):5):13,8:0):9,6:4):13,12:2):8,4:4):0,13:2):0;
tree B_478.18 = [&R] [&W 1/21] (((((((((((1:8,9:5):0,10:4):11,7:6):6,(2:5,5:7):13):12,3:5):23,8:0):11,6:4):2,11:4):18,4:5):1,12:1):0,13:2):0;
tree B_478.19 = [&R] [&W 1/21] (((((((((((1:8,9:5):0,10:4):11,7:6):6,(2:5,5:7):13):12,3:5):23,8:0):11,6:4):3,11:3):13,12:1):7,4:4):0,13:2):0;
tree B_478.20 = [&R] [&W 1/21] ((((((((((1:7,(9:2,10:4):4):11,7:5):7,(2:5,5:7):13):12,3:5):23,8:0):11,6:4):2,11:4):18,4:5):1,12:1):0,13:2):0;
tree B_478.21 = [&R] [&W 1/21] ((((((((((1:7,(9:2,10:4):4):11,7:5):7,(2:5,5:7):13):12,3:5):23,8:0):11,6:4):3,11:3):13,12:1):7,4:4):0,13:2):0;

[Trees found in bootstrap replicate #479]
tree B_479.1 = [&R] [&W 1] (((((((((1:9,((5:2,10:5):15,9:6):7):8,3:7):5,7:5):11,11:1):2,2:9):19,8:0):12,6:0):12,(4:0,12:1):2):0,13:3):0;

[Trees found in bootstrap replicate #480]
tree B_480.1 = [&R] [&W 1/2] ((((((((((1:7,9:5):15,(2:5,(5:3,10:2):3):13):10,7:3):18,11:0):13,8:1):9,3:7):14,6:1):13,12:3):9,4:3):0,13:1):0;
tree B_480.2 = [&R] [&W 1/2] (((((((((1:5,9:7):12,((2:3,(5:2,10:3):5):7,7:7):15):13,11:0):13,8:6):9,3:2):19,6:1):13,12:3):9,4:3):0,13:1):0;

[Trees found in bootstrap replicate #481]
tree B_481.1 = [&R] [&W 1/18] (((((((((1:18,(5:3,10:3):12):6,9:1):5,7:8):16,8:5):8,3:2):10,6:1):7,(2:2,11:3):9):14,(4:2,12:2):3):0,13:3):0;
tree B_481.2 = [&R] [&W 1/18] ((((((((((1:18,(5:3,10:3):12):6,9:1):5,7:8):16,8:5):8,3:2):10,6:1):7,(2:2,11:3):9):11,12:2):5,4:3):0,13:3):0;
tree B_481.3 = [&R] [&W 1/18] (((((((((1:17,(2:7,(5:3,10:3):3):12):7,9:1):5,7:8):16,8:5):8,3:2):10,6:1):5,11:4):16,(4:2,12:2):3):0,13:3):0;
tree B_481.4 = [&R] [&W 1/18] (((((((((1:19,((2:9,10:3):2,5:2):12):5,9:1):5,7:8):16,8:5):8,3:2):10,6:1):5,11:4):16,(4:2,12:2):3):0,13:3):0;
tree B_481.5 = [&R] [&W 1/18] ((((((((((1:17,(2:7,(5:3,10:3):3):12):7,9:1):5,7:8):16,8:5):8,3:2):10,6:1):7,11:2):13,12:0):7,4:3):0,13:3):0;
tree B_481.6 = [&R] [&W 1/18] ((((((((((1:19,((2:9,10:3):2,5:2):12):5,9:1):5,7:8):16,8:5):8,3:2):10,6:1):7,11:2):13,12:0):7,4:3):0,13:3):0;
tree B_481.7 = [&R] [&W 1/18] ((((((((1:15,9:2):13,((2:6,(5:2,10:4):4):6,7:7):7):16,8:5):8,3:2):10,6:1):5,11:4):16,(4:2,12:2):3):0,13:3):0;
[truncated: 24,233 more chars]
