# Supplementary material for: A new elpistostegalian from the Late Devonian of the Canadian Arctic
Source: Nature. 2022 Jul 20;608(7923):563–8. doi: 10.1038/s41586-022-04990-w (PMC9385497; doi:10.1038/s41586-022-04990-w)
Supplement: Supplementary file 7 — A zipped file that contains a PAUP* executable file, each of the most-parsimonious trees, and consensus trees (strict, Adams and 50% majority-rule). [file 41586_2022_4990_MOESM7_ESM.zip › parsimony/myAdamsConsensustree.tre]

#NEXUS 

Begin trees;  [Treefile saved Thu Mar  3 12:02:22 2022]
[!
>Consensus of 28 trees
>
>Source of trees from which consensus(es) calculated...
>Branch-and-bound search settings:
>  Optimality criterion = parsimony
>    Character-status summary:
>      Of 125 total characters:
>        All characters are of type 'unord'
>        All characters have equal weight
>        33 characters are constant (proportion = 0.264)
>        14 variable characters are parsimony-uninformative
>        Number of parsimony-informative characters = 78
>    Gaps are treated as "missing"
>    Multistate taxa interpreted as uncertainty
>  Initial upper bound: unknown (compute heuristically)
>  Addition sequence: furthest
>  Initial 'Maxtrees' setting = 1000000
>  Branches collapsed (creating polytomies) if maximum branch length is zero
>  'MulTrees' option in effect
>  No topological constraints in effect
>  Trees are unrooted
>
>Branch-and-bound search completed:
>  Score of best tree found = 151
>  Number of trees retained = 28
>  Time used = 0.03 sec (CPU time = 0.03 sec)
]
	tree Adams = [&R] ((((((Acanthostega,Ventastega),(Elginerpeton,Ichthyostega),Parmastega,Ymeria),Elpistostege,Tiktaalik,Qikiqtania),Panderichthys),Eusthenopteron,Tinirau),Megalichthys);
end;
