# Supplementary material for: A new elpistostegalian from the Late Devonian of the Canadian Arctic
Source: Nature. 2022 Jul 20;608(7923):563–8. doi: 10.1038/s41586-022-04990-w (PMC9385497; doi:10.1038/s41586-022-04990-w)
Supplement: Supplementary file 7 — A zipped file that contains a PAUP* executable file, each of the most-parsimonious trees, and consensus trees (strict, Adams and 50% majority-rule). [file 41586_2022_4990_MOESM7_ESM.zip › parsimony/early_tetrapod_phylo.trees]

#NEXUS 

Begin trees;  [Treefile saved Thu Mar  3 12:02:22 2022]
[!
>Data file = paup_runfile.nex
>Branch-and-bound search settings:
>  Optimality criterion = parsimony
>    Character-status summary:
>      Of 125 total characters:
>        All characters are of type 'unord'
>        All characters have equal weight
>        33 characters are constant (proportion = 0.264)
>        14 variable characters are parsimony-uninformative
>        Number of parsimony-informative characters = 78
>    Gaps are treated as "missing"
>    Multistate taxa interpreted as uncertainty
>  Initial upper bound: unknown (compute heuristically)
>  Addition sequence: furthest
>  Initial 'Maxtrees' setting = 1000000
>  Branches collapsed (creating polytomies) if maximum branch length is zero
>  'MulTrees' option in effect
>  No topological constraints in effect
>  Trees are unrooted
>
>Branch-and-bound search completed:
>  Score of best tree found = 151
>  Number of trees retained = 28
>  Time used = 0.03 sec (CPU time = 0.03 sec)
]
	Translate
		1 Acanthostega,
		2 Elginerpeton,
		3 Elpistostege,
		4 Eusthenopteron,
		5 Ichthyostega,
		6 Panderichthys,
		7 Parmastega,
		8 Tiktaalik,
		9 Ventastega,
		10 Ymeria,
		11 Qikiqtania,
		12 Tinirau,
		13 Megalichthys
		;
tree 'PAUP_1' = [&R] ((((((((((1:6,10:5):5,9:4):9,(2:8,5:4):12):6,7:5):16,11:1):15,8:2):6,3:6):12,6:1):17,(4:2,12:2):2):0,13:4):0;
tree 'PAUP_2' = [&R] (((((((((((1:6,10:5):5,9:4):9,(2:8,5:4):12):6,7:5):16,11:1):15,8:2):6,3:6):13,6:0):18,4:2):2,12:1):0,13:4):0;
tree 'PAUP_3' = [&R] (((((((((((1:6,10:5):5,9:4):9,(2:8,5:4):12):6,7:5):16,11:1):15,8:2):6,3:6):12,6:1):11,12:2):8,4:2):0,13:4):0;
tree 'PAUP_4' = [&R] ((((((((((1:10,9:5):9,(2:7,(5:3,10:4):3):11):7,7:6):15,11:1):15,8:2):6,3:6):12,6:1):11,12:2):8,4:2):0,13:4):0;
tree 'PAUP_5' = [&R] ((((((((((1:10,9:5):9,(2:7,(5:3,10:4):3):11):7,7:6):15,11:1):15,8:2):6,3:6):13,6:0):18,4:2):2,12:1):0,13:4):0;
tree 'PAUP_6' = [&R] (((((((((1:10,9:5):9,(2:7,(5:3,10:4):3):11):7,7:6):24,(8:2,11:2):5):6,3:5):13,6:0):19,4:2):2,12:1):0,13:4):0;
tree 'PAUP_7' = [&R] (((((((((1:10,9:5):9,(2:7,(5:3,10:4):3):11):7,7:6):15,11:1):15,8:2):6,3:6):12,6:1):17,(4:2,12:2):2):0,13:4):0;
tree 'PAUP_8' = [&R] (((((((((1:6,10:5):4,9:5):8,((2:7,5:5):7,7:7):10):10,3:5):9,11:2):18,8:0):13,6:2):17,(4:2,12:2):2):0,13:4):0;
tree 'PAUP_9' = [&R] (((((((((1:6,10:5):4,9:5):8,((2:7,5:5):7,7:7):10):10,3:5):23,8:1):2,11:3):12,6:2):18,(4:2,12:2):2):0,13:4):0;
tree 'PAUP_10' = [&R] ((((((((((1:6,10:5):4,9:5):8,((2:7,5:5):7,7:7):10):10,3:5):9,11:2):18,8:0):14,6:1):18,4:2):2,12:1):0,13:4):0;
tree 'PAUP_11' = [&R] (((((((((1:6,10:5):4,9:5):8,((2:7,5:5):7,7:7):10):10,3:5):22,(8:1,11:3):3):13,6:0):20,4:2):2,12:1):0,13:4):0;
tree 'PAUP_12' = [&R] ((((((((((1:6,10:5):4,9:5):8,((2:7,5:5):7,7:7):10):10,3:5):23,8:1):2,11:3):13,6:1):19,4:2):2,12:1):0,13:4):0;
tree 'PAUP_13' = [&R] ((((((((((1:6,10:5):4,9:5):8,((2:7,5:5):7,7:7):10):10,3:5):9,11:2):18,8:0):13,6:2):12,12:2):7,4:2):0,13:4):0;
tree 'PAUP_14' = [&R] ((((((((((1:6,10:5):4,9:5):8,((2:7,5:5):7,7:7):10):10,3:5):23,8:1):2,11:3):12,6:2):12,12:2):8,4:2):0,13:4):0;
tree 'PAUP_15' = [&R] (((((((((1:9,9:6):9,((2:6,7:5):7,(5:3,10:4):6):11):10,3:4):9,11:3):16,8:0):13,6:2):12,12:2):7,4:2):0,13:4):0;
tree 'PAUP_16' = [&R] (((((((((1:9,9:6):9,((2:6,7:5):7,(5:3,10:4):6):11):10,3:4):9,11:3):16,8:0):14,6:1):18,4:2):2,12:1):0,13:4):0;
tree 'PAUP_17' = [&R] ((((((((1:9,9:6):9,((2:6,7:5):7,(5:3,10:4):6):11):10,3:4):9,11:3):16,8:0):13,6:2):17,(4:2,12:2):2):0,13:4):0;
tree 'PAUP_18' = [&R] ((((((((1:9,9:6):9,((2:6,7:5):7,(5:3,10:4):6):11):9,3:5):21,(8:1,11:3):3):13,6:0):20,4:2):2,12:1):0,13:4):0;
tree 'PAUP_19' = [&R] (((((((((1:9,9:6):9,((2:6,7:5):7,(5:3,10:4):6):11):9,3:5):22,8:1):2,11:3):12,6:2):12,12:2):8,4:2):0,13:4):0;
tree 'PAUP_20' = [&R] (((((((((1:9,9:6):9,((2:6,7:5):7,(5:3,10:4):6):11):9,3:5):22,8:1):2,11:3):13,6:1):19,4:2):2,12:1):0,13:4):0;
tree 'PAUP_21' = [&R] ((((((((1:9,9:6):9,((2:6,7:5):7,(5:3,10:4):6):11):9,3:5):22,8:1):2,11:3):12,6:2):18,(4:2,12:2):2):0,13:4):0;
tree 'PAUP_22' = [&R] (((((((((1:10,9:5):9,((2:6,(5:2,10:5):4):7,7:7):10):10,3:5):8,11:2):18,8:0):13,6:2):12,12:2):7,4:2):0,13:4):0;
tree 'PAUP_23' = [&R] (((((((((1:10,9:5):9,((2:6,(5:2,10:5):4):7,7:7):10):10,3:5):8,11:2):18,8:0):14,6:1):18,4:2):2,12:1):0,13:4):0;
tree 'PAUP_24' = [&R] ((((((((1:10,9:5):9,((2:6,(5:2,10:5):4):7,7:7):10):10,3:5):8,11:2):18,8:0):13,6:2):17,(4:2,12:2):2):0,13:4):0;
tree 'PAUP_25' = [&R] ((((((((1:10,9:5):9,((2:6,(5:2,10:5):4):7,7:7):10):10,3:5):21,(8:1,11:3):3):13,6:0):20,4:2):2,12:1):0,13:4):0;
tree 'PAUP_26' = [&R] (((((((((1:10,9:5):9,((2:6,(5:2,10:5):4):7,7:7):10):10,3:5):22,8:1):2,11:3):12,6:2):12,12:2):8,4:2):0,13:4):0;
tree 'PAUP_27' = [&R] (((((((((1:10,9:5):9,((2:6,(5:2,10:5):4):7,7:7):10):10,3:5):22,8:1):2,11:3):13,6:1):19,4:2):2,12:1):0,13:4):0;
tree 'PAUP_28' = [&R] ((((((((1:10,9:5):9,((2:6,(5:2,10:5):4):7,7:7):10):10,3:5):22,8:1):2,11:3):12,6:2):18,(4:2,12:2):2):0,13:4):0;
End;
