# Supplementary material for: A new elpistostegalian from the Late Devonian of the Canadian Arctic
Source: Nature. 2022 Jul 20;608(7923):563–8. doi: 10.1038/s41586-022-04990-w (PMC9385497; doi:10.1038/s41586-022-04990-w)
Supplement: Supplementary file 7 — A zipped file that contains a PAUP* executable file, each of the most-parsimonious trees, and consensus trees (strict, Adams and 50% majority-rule). [file 41586_2022_4990_MOESM7_ESM.zip › parsimony/NUFV137_phylogenetic_analysis_main_ms.log]

P A U P *
Version 4.0a (build 168) for macOS (built on Aug  2 2020 at 06:41:30)
Thu Mar  3 12:02:20 2022


Branch-and-bound search settings:
  Optimality criterion = parsimony
    Character-status summary:
      Of 125 total characters:
        All characters are of type 'unord'
        All characters have equal weight
        33 characters are constant (proportion = 0.264)
        14 variable characters are parsimony-uninformative
        Number of parsimony-informative characters = 78
    Gaps are treated as "missing"
    Multistate taxa interpreted as uncertainty
  Initial upper bound: unknown (compute heuristically)
  Addition sequence: furthest
  Initial 'Maxtrees' setting = 1000000
  Branches collapsed (creating polytomies) if maximum branch length is zero
  'MulTrees' option in effect
  No topological constraints in effect
  Trees are unrooted

Branch-and-bound search completed:
  Score of best tree found = 151
  Number of trees retained = 28
  Time used = 0.03 sec (CPU time = 0.03 sec)

OK to replace file "myStrictConsensustree.tre"? (Y/n)Y

Strict consensus of 28 trees:

                                                                                                                             /------------------------------- Acanthostega(1)
                                                                                                                             +------------------------------- Elginerpeton(2)
                                                                                                                             +------------------------------- Ichthyostega(5)
                                                                                              /------------------------------+------------------------------- Parmastega(7)
                                                                                              |                              +------------------------------- Ventastega(9)
                                                              /-------------------------------+                              \------------------------------- Ymeria(10)
                                                              |                               +-------------------------------------------------------------- Elpistostege(3)
                               /------------------------------+                               +-------------------------------------------------------------- Tiktaalik(8)
                               |                              |                               \-------------------------------------------------------------- Qikiqtania(11)
/------------------------------+                              \---------------------------------------------------------------------------------------------- Panderichthys(6)
|                              +----------------------------------------------------------------------------------------------------------------------------- Eusthenopteron(4)
|                              \----------------------------------------------------------------------------------------------------------------------------- Tinirau(12)
\------------------------------------------------------------------------------------------------------------------------------------------------------------ Megalichthys(13)

Consensus tree(s) written to treefile:
~/Documents/papers/submitted/NUFV137/phylo_methods_project/tom_stuff/runfile_and_output/NUFV137_2022_03_02/parsimony/myStrictConsensustree.tre

28 trees saved to file "~/Documents/papers/submitted/NUFV137/phylo_methods_project/tom_stuff/runfile_and_output/NUFV137_2022_03_02/parsimony/early_tetrapod_phylo.trees"

50% Majority-rule consensus of 28 trees

                                                                                                                                      /---------------------- Acanthostega(1)
                                                                                                               /----------64----------+---------------------- Ventastega(9)
                                                                                                               |                      /---------------------- Ichthyostega(5)
                                                                                         /---------100---------+----------64----------+---------------------- Ymeria(10)
                                                                   /---------75----------+                     +--------------------------------------------- Elginerpeton(2)
                                                                   |                     |                     \--------------------------------------------- Parmastega(7)
                                             /---------100---------+                     \------------------------------------------------------------------- Elpistostege(3)
                                             |                     +----------------------------------------------------------------------------------------- Tiktaalik(8)
                      /---------100----------+                     \----------------------------------------------------------------------------------------- Qikiqtania(11)
/---------------------+                      \--------------------------------------------------------------------------------------------------------------- Panderichthys(6)
|                     +-------------------------------------------------------------------------------------------------------------------------------------- Eusthenopteron(4)
|                     \-------------------------------------------------------------------------------------------------------------------------------------- Tinirau(12)
\------------------------------------------------------------------------------------------------------------------------------------------------------------ Megalichthys(13)

Bipartitions found in one or more trees and frequency of occurrence:

         1  1
1234567890123          Freq        %
------------------------------------
...*.......**            28  100.00%
...*.*.....**            28  100.00%
..**.*.*..***            28  100.00%
...*.*.*..***            21   75.00%
....*....*...            18   64.29%
.*******.****            18   64.29%
.*..*.*..*...            14   50.00%
...........**            12   42.86%
.*..*....*...            11   39.29%
.*..*........            10   35.71%
.*******..***            10   35.71%
.********.***            10   35.71%
...*.*.*...**             9   32.14%
...*.*....***             9   32.14%
...*.......*.             8   28.57%
...*........*             8   28.57%
..**.*.....**             7   25.00%
..**.***..***             7   25.00%
.*..*.*......             7   25.00%
.*....*......             7   25.00%
..**.*.*...**             6   21.43%
.......*..*..             4   14.29%

Consensus tree(s) written to treefile:
~/Documents/papers/submitted/NUFV137/phylo_methods_project/tom_stuff/runfile_and_output/NUFV137_2022_03_02/parsimony/myMajRuleConsensustree.tre

Strict consensus of 28 trees:

                                                                                                                             /------------------------------- Acanthostega(1)
                                                                                                                             +------------------------------- Elginerpeton(2)
                                                                                                                             +------------------------------- Ichthyostega(5)
                                                                                              /------------------------------+------------------------------- Parmastega(7)
                                                                                              |                              +------------------------------- Ventastega(9)
                                                              /-------------------------------+                              \------------------------------- Ymeria(10)
                                                              |                               +-------------------------------------------------------------- Elpistostege(3)
                               /------------------------------+                               +-------------------------------------------------------------- Tiktaalik(8)
                               |                              |                               \-------------------------------------------------------------- Qikiqtania(11)
/------------------------------+                              \---------------------------------------------------------------------------------------------- Panderichthys(6)
|                              +----------------------------------------------------------------------------------------------------------------------------- Eusthenopteron(4)
|                              \----------------------------------------------------------------------------------------------------------------------------- Tinirau(12)
\------------------------------------------------------------------------------------------------------------------------------------------------------------ Megalichthys(13)

Consensus tree(s) written to treefile:
~/Documents/papers/submitted/NUFV137/phylo_methods_project/tom_stuff/runfile_and_output/NUFV137_2022_03_02/parsimony/myStrictConsensustree.tre

Adams consensus of 28 trees:

                                                                                                                                  /-------------------------- Acanthostega(1)
                                                                                                        /-------------------------+-------------------------- Ventastega(9)
                                                                                                        |                         /-------------------------- Elginerpeton(2)
                                                                              /-------------------------+-------------------------+-------------------------- Ichthyostega(5)
                                                                              |                         +---------------------------------------------------- Parmastega(7)
                                                    /-------------------------+                         \---------------------------------------------------- Ymeria(10)
                                                    |                         +------------------------------------------------------------------------------ Elpistostege(3)
                          /-------------------------+                         +------------------------------------------------------------------------------ Tiktaalik(8)
                          |                         |                         \------------------------------------------------------------------------------ Qikiqtania(11)
/-------------------------+                         \-------------------------------------------------------------------------------------------------------- Panderichthys(6)
|                         +---------------------------------------------------------------------------------------------------------------------------------- Eusthenopteron(4)
|                         \---------------------------------------------------------------------------------------------------------------------------------- Tinirau(12)
\------------------------------------------------------------------------------------------------------------------------------------------------------------ Megalichthys(13)

Consensus tree(s) written to treefile:
~/Documents/papers/submitted/NUFV137/phylo_methods_project/tom_stuff/runfile_and_output/NUFV137_2022_03_02/parsimony/myAdamsConsensustree.tre

Bootstrap method with heuristic search:
  Number of bootstrap replicates = 500
  Starting seed = generated automatically
  Number of characters resampled in each replicate = 125
  Optimality criterion = parsimony
    Character-status summary:
      Of 125 total characters:
        All characters are of type 'unord'
        All characters have equal weight
        33 characters are constant (proportion = 0.264)
        14 variable characters are parsimony-uninformative
        Number of parsimony-informative characters = 78
    Gaps are treated as "missing"
    Multistate taxa interpreted as uncertainty
  Starting tree(s) obtained via stepwise addition
    Addition sequence: random
    Number of replicates = 100
    Starting seed = generated automatically
    Number of trees held at each step = 1
  Branch-swapping algorithm: tree-bisection-reconnection (TBR) with reconnection limit = 8
    Steepest descent option not in effect
    No more than 1000 trees of score (length) greater than or equal to 1 will be saved in each replicate
  Initial 'Maxtrees' setting = 1000000
  Branches collapsed (creating polytomies) if maximum branch length is zero
  'MulTrees' option in effect
  No topological constraints in effect
  Trees are unrooted

  500 bootstrap replicates completed
  Time used = 42.09 sec (CPU time = 41.69 sec)

Trees for each replicate written to treefile:
~/Documents/papers/submitted/NUFV137/phylo_methods_project/tom_stuff/runfile_and_output/NUFV137_2022_03_02/parsimony/NUFV137_phylogenetic_analysis_main_ms_bootstrap500.trees

Bootstrap 50% majority-rule consensus tree
   (plus other groups compatible with this tree)

                                                                                                                                              /-------------- Ichthyostega(5)
                                                                                                                                /-----39------+-------------- Ymeria(10)
                                                                                                                 /------21------+---------------------------- Elginerpeton(2)
                                                                                                   /-----28------+                            /-------------- Acanthostega(1)
                                                                                     /-----74------+             \-------------39-------------+-------------- Ventastega(9)
                                                                       /-----52------+             \--------------------------------------------------------- Parmastega(7)
                                                         /-----33------+             \----------------------------------------------------------------------- Elpistostege(3)
                                           /-----86------+             \------------------------------------------------------------------------------------- Tiktaalik(8)
                            /------97------+             \--------------------------------------------------------------------------------------------------- Qikiqtania(11)
              /-----39------+              \----------------------------------------------------------------------------------------------------------------- Panderichthys(6)
/-------------+             \-------------------------------------------------------------------------------------------------------------------------------- Eusthenopteron(4)
|             \---------------------------------------------------------------------------------------------------------------------------------------------- Tinirau(12)
\------------------------------------------------------------------------------------------------------------------------------------------------------------ Megalichthys(13)

Bipartitions found in one or more trees and frequency of occurrence (bootstrap support values):

         1  1
1234567890123          Freq        %
------------------------------------
...*.......**        482.69   96.54%
...*.*.....**        428.35   85.67%
..**.*.*..***        372.34   74.47%
...*.*.*..***        261.46   52.29%
....*....*...        195.60   39.12%
...........**        194.47   38.89%
.*******.****        192.78   38.56%
...*.*....***        162.63   32.53%
...*........*        155.91   31.18%
.********.***        153.54   30.71%
.*..*........        150.54   30.11%
...*.......*.        142.62   28.52%
.*******..***        140.91   28.18%
..**.***..***        138.68   27.74%
.***.*.*..***        134.76   26.95%
...*.*.*...**        131.16   26.23%
..**.*.....**        131.10   26.22%
.*..*....*...        107.08   21.42%
.***.***..***         99.47   19.89%
.*.*.*.*..***         97.87   19.57%
.......*..*..         96.39   19.28%
..**.*.*...**         90.83   18.17%
.*..*.*......         88.61   17.72%
.*..*.*..*...         73.57   14.71%
.*....*......         64.04   12.81%
..**.*....***         63.04   12.61%
...*......***         51.96   10.39%
..**.****.***         40.09    8.02%
.***.****.***         37.93    7.59%
..*.......*..         36.30    7.26%
.*****.*.****         33.07    6.61%
..**.*.**.***         30.91    6.18%
......*.*....         28.33    5.67%
....*.*......         27.39    5.48%
.***.***.****         26.86    5.37%

97 groups at (relative) frequency less than 5% not shown

OK to replace file "NUFV137_phylogenetic_analysis_main_ms_bootstrap500_con.tre"? (Y/n)Y

1 tree saved to file
"~/Documents/papers/submitted/NUFV137/phylo_methods_project/tom_stuff/runfile_and_output/NUFV137_2022_03_02/parsimony/NUFV137_phylogenetic_analysis_main_ms_bootstrap500_con.tre
"

Processing of input file "paup_runfile.nex" completed.
