# Supplementary material for: A new elpistostegalian from the Late Devonian of the Canadian Arctic
Source: Nature. 2022 Jul 20;608(7923):563–8. doi: 10.1038/s41586-022-04990-w (PMC9385497; doi:10.1038/s41586-022-04990-w)
Supplement: Supplementary file 7 — A zipped file that contains a PAUP* executable file, each of the most-parsimonious trees, and consensus trees (strict, Adams and 50% majority-rule). [file 41586_2022_4990_MOESM7_ESM.zip › parsimony/NUFV137_phylogenetic_analysis_main_ms_bootstrap500_con.tre]

#NEXUS 

Begin trees;  [Treefile saved Thu Mar  3 12:03:21 2022]
[!
>Data file = paup_runfile.nex
>Bootstrap method with heuristic search:
>  Number of bootstrap replicates = 500
>  Starting seed = generated automatically
>  Number of characters resampled in each replicate = 125
>  Optimality criterion = parsimony
>    Character-status summary:
>      Of 125 total characters:
>        All characters are of type 'unord'
>        All characters have equal weight
>        33 characters are constant (proportion = 0.264)
>        14 variable characters are parsimony-uninformative
>        Number of parsimony-informative characters = 78
>    Gaps are treated as "missing"
>    Multistate taxa interpreted as uncertainty
>  Starting tree(s) obtained via stepwise addition
>    Addition sequence: random
>    Number of replicates = 100
>    Starting seed = generated automatically
>    Number of trees held at each step = 1
>  Branch-swapping algorithm: tree-bisection-reconnection (TBR) with reconnection limit = 8
>    Steepest descent option not in effect
>    No more than 1000 trees of score (length) greater than or equal to 1 will be saved in each replicate
>  Initial 'Maxtrees' setting = 1000000
>  Branches collapsed (creating polytomies) if maximum branch length is zero
>  'MulTrees' option in effect
>  No topological constraints in effect
>  Trees are unrooted
>
>  500 bootstrap replicates completed
>  Time used = 42.09 sec (CPU time = 41.69 sec)
]
	Translate
		1 Acanthostega,
		2 Elginerpeton,
		3 Elpistostege,
		4 Eusthenopteron,
		5 Ichthyostega,
		6 Panderichthys,
		7 Parmastega,
		8 Tiktaalik,
		9 Ventastega,
		10 Ymeria,
		11 Qikiqtania,
		12 Tinirau,
		13 Megalichthys
		;
tree 'PAUP_1' = [&U] (1,((2,(5,10)39.12)21.416,((3,((((4,(12,13)38.893)96.539,6)85.67,11)32.526,8)52.292)74.468,7)27.736)38.556,9)100;
End;
