# Supplementary material for: A new elpistostegalian from the Late Devonian of the Canadian Arctic
Source: Nature. 2022 Jul 20;608(7923):563–8. doi: 10.1038/s41586-022-04990-w (PMC9385497; doi:10.1038/s41586-022-04990-w)
Supplement: Supplementary file 8 — A zipped file that contains a MrBayes executable file, screen log, and majority-rule consensus tree. [file 41586_2022_4990_MOESM8_ESM.zip]

Archive with 22 entries (21 files):
- bayesian/
- bayesian/NUFV137_tree_all_mrb.vstat
- bayesian/bayesian_runfile.nex
- __MACOSX/bayesian/._bayesian_runfile.nex
- bayesian/NUFV137_tree_all_mrb.run2.p
- bayesian/NUFV137_tree_all_mrb.run3.p
- bayesian/NUFV137_tree_all_mrb.mcmc
- bayesian/NUFV137_tree_all_mrb.run1.t
- bayesian/NUFV137_tree_all_mrb.trprobs
- bayesian/NUFV137_tree_all_mrb.ckp~
- bayesian/NUFV137_tree_all_mrb.ckp
- bayesian/NUFV137_tree_all_mrb.tstat
- bayesian/NUFV137_tree_all_mrb.run4.p
- bayesian/NUFV137_tree_all_mrb.lstat
- bayesian/NUFV137_tree_mrb.screenlog
- bayesian/NUFV137_tree_all_mrb.run2.t
- bayesian/NUFV137_tree_all_mrb.run4.t
- bayesian/NUFV137_tree_all_mrb.run1.p
- bayesian/NUFV137_tree_all_mrb.con.tre
- bayesian/NUFV137_tree_all_mrb.run3.t
- bayesian/NUFV137_tree_all_mrb.pstat
- bayesian/NUFV137_tree_all_mrb.parts
