# Supplementary material for: A new elpistostegalian from the Late Devonian of the Canadian Arctic
Source: Nature. 2022 Jul 20;608(7923):563–8. doi: 10.1038/s41586-022-04990-w (PMC9385497; doi:10.1038/s41586-022-04990-w)
Supplement: Supplementary file 8 — A zipped file that contains a MrBayes executable file, screen log, and majority-rule consensus tree. [file 41586_2022_4990_MOESM8_ESM.zip › bayesian/NUFV137_tree_all_mrb.vstat]

[ID: 8668784713]
Parameter	Mean	Variance	CredInt_Lower	CredInt_Upper	Median	PSRF	Nruns
length[1]	1.529249e-01	8.486518e-03	1.512137e-02	3.373695e-01	1.381667e-01	9.998107e-01	4
length[2]	2.215736e-01	2.648268e-02	1.245704e-04	5.484258e-01	1.870688e-01	9.995940e-01	4
length[3]	8.641621e-02	9.883236e-03	1.353268e-05	2.922004e-01	5.432895e-02	9.997260e-01	4
length[4]	1.697127e-02	3.101995e-04	8.241700e-07	5.252853e-02	1.162752e-02	9.995393e-01	4
length[5]	1.300922e-01	1.137812e-02	6.722550e-05	3.386697e-01	1.030047e-01	9.996976e-01	4
length[6]	2.028799e-02	5.028857e-04	7.238272e-06	6.537175e-02	1.295565e-02	9.995060e-01	4
length[7]	1.499704e-01	1.498747e-02	5.926422e-05	3.824896e-01	1.193617e-01	9.995875e-01	4
length[8]	3.312926e-02	1.079191e-03	6.695873e-06	9.840620e-02	2.299896e-02	9.995910e-01	4
length[9]	6.399524e-02	3.870116e-03	3.479438e-06	1.857174e-01	4.511247e-02	9.996452e-01	4
length[10]	1.379230e-01	1.245557e-02	2.558923e-05	3.605912e-01	1.083176e-01	9.994651e-01	4
length[11]	6.404287e-02	2.509315e-03	2.674790e-05	1.589180e-01	5.325724e-02	9.994261e-01	4
length[12]	3.276103e-02	7.351999e-04	2.851256e-05	8.496315e-02	2.567653e-02	9.998974e-01	4
length[13]	4.688493e-02	1.071305e-03	2.513245e-04	1.088670e-01	4.003706e-02	9.997663e-01	4
length[14]	2.027687e-01	1.004251e-02	4.378907e-02	3.882587e-01	1.937481e-01	9.994138e-01	4
length[15]	4.604817e-01	8.851030e-02	4.820494e-02	1.009532e+00	4.062634e-01	9.998472e-01	4
length[16]	2.960204e-01	3.553224e-02	1.253175e-02	6.287531e-01	2.613362e-01	9.995510e-01	4
length[17]	1.104120e-01	5.092034e-03	3.626845e-05	2.459585e-01	9.917817e-02	9.998656e-01	4
length[18]	3.346183e-02	6.587748e-04	1.001438e-03	8.288086e-02	2.693166e-02	9.993293e-01	4
length[19]	1.311646e-01	1.097158e-02	1.327536e-04	3.331507e-01	1.064934e-01	9.988545e-01	4
length[20]	7.643391e-02	3.864186e-03	1.362822e-04	1.959746e-01	6.040577e-02	9.992532e-01	4
length[21]	1.263937e-01	1.259430e-02	1.151715e-04	3.513684e-01	9.747024e-02	9.994180e-01	4
length[22]	1.638181e-01	1.479209e-02	1.396364e-03	4.064859e-01	1.389404e-01	9.984014e-01	4
length[23]	1.389591e-01	1.383498e-02	3.164282e-05	3.453029e-01	1.095873e-01	9.985758e-01	4
length[24]	6.886223e-02	3.679975e-03	1.595238e-04	1.881509e-01	5.321964e-02	9.983746e-01	4
length[25]	1.526125e-01	1.506768e-02	3.567449e-04	3.746540e-01	1.259615e-01	9.999918e-01	4
length[26]	1.978461e-01	2.521119e-02	2.317745e-04	5.166238e-01	1.612474e-01	1.000017e+00	4
length[27]	1.646123e-01	1.643164e-02	5.786875e-04	4.046365e-01	1.364557e-01	9.984137e-01	4
length[28]	2.906391e-02	6.656973e-04	3.410116e-05	8.195578e-02	2.045517e-02	9.973608e-01	4
length[29]	1.337939e-01	1.143591e-02	4.101799e-04	3.344549e-01	1.123346e-01	9.999777e-01	4
length[30]	4.209347e-02	1.534027e-03	5.214161e-05	1.146078e-01	3.199858e-02	9.968816e-01	4
length[31]	1.186432e-01	1.348374e-02	2.677810e-04	3.395636e-01	7.960445e-02	9.955751e-01	4
length[32]	8.717697e-02	5.739404e-03	2.165121e-04	2.241831e-01	6.619507e-02	9.967272e-01	4
length[33]	1.249786e-01	1.445145e-02	1.148689e-05	3.367364e-01	9.888422e-02	9.960938e-01	4
length[34]	1.264573e-01	1.101483e-02	1.553770e-03	3.214184e-01	1.058366e-01	1.003485e+00	4
length[35]	1.549849e-01	1.921971e-02	7.523282e-04	3.968211e-01	1.168865e-01	9.977858e-01	4
length[36]	6.628275e-02	3.585607e-03	3.544372e-04	1.848428e-01	4.766925e-02	9.957758e-01	4
length[37]	1.131023e-01	1.458518e-02	4.723253e-05	3.092182e-01	7.936320e-02	9.939910e-01	4
