# Supplementary material for: A new elpistostegalian from the Late Devonian of the Canadian Arctic
Source: Nature. 2022 Jul 20;608(7923):563–8. doi: 10.1038/s41586-022-04990-w (PMC9385497; doi:10.1038/s41586-022-04990-w)
Supplement: Supplementary file 8 — A zipped file that contains a MrBayes executable file, screen log, and majority-rule consensus tree. [file 41586_2022_4990_MOESM8_ESM.zip › bayesian/bayesian_runfile.nex]

#NEXUS
[Mr Bayes phylogenetic analysis for NUFV137, dataset presented in main manuscript. Jan 2022]

BEGIN DATA;
	DIMENSIONS NTAX=13 NCHAR=125;
	FORMAT DATATYPE = STANDARD GAP = - MISSING = ? SYMBOLS = "  0 1 2 3";
	
	MATRIX
	Acanthostega     0011111100011110101-0111100010000010000000110?1001111100101001100001100101011111101110110111112001111010202011111--0110?111-1
	Elginerpeton     ???????????0????????????????????0?0???????1???00000100011000011???110000?001111????11??11??????11????????0?1????1????????????
	Elpistostege     0??11100?001011?0?1?0?????0?0?????1???????????0?00??0?????0??0???0?0?????10?????0?100001??0??????11010{0 1}?1????110?010?001110??
	Eusthenopteron   0000000000000000000-?000000000000000000000100?000000000000000000?0000000000000000000000000000100?0000000000?00000101000000000
	Ichthyostega     0111111?10001110101-011?1000{0 1}0020110010000010?1000010000101001000001100121011120001110?101110011112111111021?1?111-0111?011-1
	Panderichthys    00110{0 1}0000000000000-0000000000000010000000000?000000000000000000?00000000000000000100000000000???000001?101?0011001010000????
	Parmastega       0111111100011010000?0?0?1???00010110000000010?1001011?0?100001100000000{0 1}21011210001110001????????12?????????????????????1????
	Tiktaalik        01110110000?11?0000-0110000000000000000000{0 1}00?000000{0 1}00000000110-0000000100000{0 1}000100000000000000000?011101001110010100101111
	Ventastega       00?1?1110001?110101-?01010000?0000100?0000010?1001010001100001100000100101010210101110111??????0011?1????020?1???????1??0????
	Ymeria           ??1??????00??????0??0???????00?20?100?0?000?0?10021?000??010??0?00?0100001011110?0?31????????????????????????????????????????
	Qikiqtania       01??????00??????????0???????000?00000000???0??000{1 2}?0100??000?11?-0000000100???0????00????0?0??2????0?0????????10?01?1000???1?
	Tinirau          -0100?0-00??000000???000000?001??0?00000?0100-?0000?1????0?000?0???0??0010????00000000?0000????0-??0??000???000?010?00?00?0?0
	Megalichthys     1?00000000?00??00???1000000?001??0?0?000?0100-?0????0??000?00000???0??0010000??000030?00?000???0?0?000???00?000000010000000??
;


BEGIN ASSUMPTIONS;
TYPESET * UNTITLED = unord:  1-125;
ENDBLOCK;

BEGIN mrbayes;
	log start file= NUFV137_tree_mrb.screenlog replace;
	set autoclose=yes nowarn=yes;

	lset coding=variable rates=gamma;

	outgroup Megalichthys;

	mcmcp temp=0.1  nruns=4 nchain=4  ;
	mcmcp filename=NUFV137_tree_all_mrb  savebrlens=yes;

	mcmc ngen=5000000 samplefreq=5000 printfr=5000 ;
	
	sumt filename=NUFV137_tree_all_mrb  relburnin=yes burninfrac=0.2 contype=allcompat;
	sump filename=NUFV137_tree_all_mrb  relburnin=yes burninfrac=0.2;
END;
