# Supplementary material for: A new elpistostegalian from the Late Devonian of the Canadian Arctic
Source: Nature. 2022 Jul 20;608(7923):563–8. doi: 10.1038/s41586-022-04990-w (PMC9385497; doi:10.1038/s41586-022-04990-w)
Supplement: Supplementary file 8 — A zipped file that contains a MrBayes executable file, screen log, and majority-rule consensus tree. [file 41586_2022_4990_MOESM8_ESM.zip › bayesian/NUFV137_tree_all_mrb.run2.p]

[ID: 8668784713]
Gen	LnL	LnPr	TL	alpha
0	-8.496709e+02	3.886198e+01	4.600000e-01	1.000000e+00
5000	-4.789970e+02	-2.708514e+00	2.942017e+00	1.498553e+00
10000	-4.697727e+02	1.764007e+00	2.488916e+00	7.508001e-01
15000	-4.733797e+02	-2.960418e+00	3.094762e+00	6.216380e-01
20000	-4.704041e+02	-1.835257e+00	2.842409e+00	1.393019e+00
25000	-4.703523e+02	-8.400795e+00	3.625257e+00	2.528258e+00
30000	-4.687323e+02	1.116052e+01	1.667624e+00	2.462696e-01
35000	-4.672539e+02	1.648864e+01	1.309670e+00	2.696875e-01
40000	-4.665252e+02	3.978787e+00	2.272218e+00	5.616930e-01
45000	-4.693356e+02	-2.010317e+00	2.898161e+00	1.135164e+00
50000	-4.699797e+02	1.439786e+01	1.439893e+00	2.619757e-01
55000	-4.623590e+02	-3.149003e+00	2.940960e+00	1.947052e+00
60000	-4.686182e+02	-9.921110e+00	4.022275e+00	1.722578e+00
65000	-4.737563e+02	-5.414111e-02	2.698613e+00	7.683903e-01
70000	-4.693530e+02	-8.303009e+00	3.865768e+00	9.932448e-01
75000	-4.668578e+02	2.406162e+01	9.366645e-01	1.085204e-01
80000	-4.711148e+02	2.364007e+01	9.561129e-01	7.599931e-02
85000	-4.670081e+02	1.405569e+01	1.470565e+00	1.373687e-01
90000	-4.697209e+02	1.630176e+01	1.322963e+00	2.330615e-01
95000	-4.656510e+02	2.126815e+01	1.056586e+00	2.396007e-01
100000	-4.633522e+02	-6.312717e+00	3.446149e+00	1.572779e+00
105000	-4.690309e+02	4.029559e+00	2.281978e+00	4.156427e-01
110000	-4.673401e+02	5.998747e+00	2.053478e+00	7.904806e-01
115000	-4.697277e+02	-3.974877e+00	3.138488e+00	1.323063e+00
120000	-4.637858e+02	-4.211753e+00	3.218160e+00	1.000464e+00
125000	-4.714561e+02	-8.228579e+00	3.902360e+00	7.078942e-01
130000	-4.704649e+02	6.532385e+00	2.052220e+00	2.704447e-01
135000	-4.707515e+02	-2.674137e+00	2.937357e+00	1.499516e+00
140000	-4.742634e+02	-5.034199e+00	3.254374e+00	1.573104e+00
145000	-4.756644e+02	6.458313e+00	1.932399e+00	1.680014e+00
150000	-4.659514e+02	-4.174503e+00	3.082824e+00	1.921947e+00
155000	-4.724847e+02	-1.177013e+01	4.491820e+00	1.095612e+00
160000	-4.656840e+02	6.162950e+00	2.082196e+00	3.178596e-01
165000	-4.702767e+02	7.425519e+00	1.976092e+00	2.165478e-01
170000	-4.666876e+02	1.971226e+00	2.509866e+00	3.570848e-01
175000	-4.678272e+02	-4.203498e+00	3.240226e+00	8.396687e-01
180000	-4.643251e+02	1.752118e+00	2.427713e+00	1.316563e+00
185000	-4.662570e+02	-3.104650e+00	3.086508e+00	8.254529e-01
190000	-4.694549e+02	1.783477e+00	2.440594e+00	1.167496e+00
195000	-4.725345e+02	-1.056949e+01	4.303004e+00	8.586347e-01
200000	-4.690381e+02	6.133274e+00	2.017897e+00	1.044048e+00
205000	-4.684396e+02	2.883605e+01	7.561065e-01	6.328503e-02
210000	-4.722012e+02	-1.740295e+00	2.939838e+00	5.468524e-01
215000	-4.675473e+02	-5.679377e+00	3.421868e+00	1.097426e+00
220000	-4.671496e+02	-7.519342e+00	3.769770e+00	7.723975e-01
225000	-4.680331e+02	1.249041e+01	1.564953e+00	3.246004e-01
230000	-4.712551e+02	2.277132e+01	9.893766e-01	1.890489e-01
235000	-4.732674e+02	-1.353561e+01	4.851030e+00	1.132643e+00
240000	-4.731403e+02	8.580883e-01	2.621380e+00	5.026919e-01
245000	-4.777232e+02	-4.508725e+00	3.304946e+00	7.033295e-01
250000	-4.696334e+02	2.008067e+01	1.113138e+00	2.743381e-01
255000	-4.765506e+02	-3.550809e+00	3.160624e+00	7.421605e-01
260000	-4.659966e+02	-1.953445e+01	6.262669e+00	1.371183e+00
265000	-4.631883e+02	-7.721899e+00	3.708059e+00	1.344245e+00
270000	-4.726467e+02	2.246216e+01	1.004970e+00	1.526120e-01
275000	-4.680925e+02	4.445363e+00	2.152869e+00	1.294065e+00
280000	-4.666085e+02	-1.782141e+00	2.746778e+00	2.102376e+00
285000	-4.710008e+02	-1.252483e+00	2.728883e+00	1.718307e+00
290000	-4.688678e+02	-2.283576e+00	2.913721e+00	1.289065e+00
295000	-4.714036e+02	6.186072e-01	2.674352e+00	2.967427e-01
300000	-4.641971e+02	-5.960901e+00	3.425939e+00	1.352388e+00
305000	-4.637454e+02	-7.110667e+00	3.388809e+00	2.745598e+00
310000	-4.654916e+02	-3.723588e+00	3.060932e+00	1.630013e+00
315000	-4.649688e+02	-4.794522e+00	3.267503e+00	1.243542e+00
320000	-4.672166e+02	7.062997e+00	1.989386e+00	4.302337e-01
325000	-4.706130e+02	2.915851e+01	7.441907e-01	9.149093e-02
330000	-4.669653e+02	9.778868e+00	1.782472e+00	1.511989e-01
335000	-4.690849e+02	-1.093887e+00	2.645113e+00	2.254016e+00
340000	-4.737457e+02	-7.327140e+00	3.540726e+00	1.982107e+00
345000	-4.683326e+02	-3.257070e+00	3.129014e+00	6.727140e-01
350000	-4.686843e+02	-6.082444e+00	3.323037e+00	2.155139e+00
355000	-4.675454e+02	1.239506e+01	1.582881e+00	1.675665e-01
360000	-4.789180e+02	7.028717e+00	1.993284e+00	4.210620e-01
365000	-4.743550e+02	-1.530519e+01	5.103878e+00	1.759133e+00
370000	-4.677883e+02	2.390138e+01	9.428655e-01	1.229718e-01
375000	-4.705175e+02	2.555731e+01	8.779799e-01	4.213309e-02
380000	-4.702727e+02	-4.161110e+00	3.154533e+00	1.395507e+00
385000	-4.699421e+02	-2.336735e+00	2.911837e+00	1.356642e+00
390000	-4.628212e+02	1.090472e+00	2.572809e+00	6.866260e-01
395000	-4.674424e+02	-1.182747e+01	4.490920e+00	1.157455e+00
400000	-4.688195e+02	2.061105e+01	1.085840e+00	2.929284e-01
405000	-4.819890e+02	-7.299115e-01	2.625133e+00	2.058842e+00
410000	-4.714091e+02	2.033374e+00	2.374059e+00	1.532338e+00
415000	-4.625328e+02	-2.083848e+00	2.978178e+00	6.015159e-01
420000	-4.671303e+02	4.171074e+00	2.250258e+00	5.852527e-01
425000	-4.707923e+02	-7.018280e-01	2.735752e+00	1.111658e+00
430000	-4.695254e+02	-4.177681e+00	3.216009e+00	9.813176e-01
435000	-4.688578e+02	6.249810e-02	2.601379e+00	1.468788e+00
440000	-4.706539e+02	-1.246674e+01	4.345171e+00	2.537134e+00
445000	-4.701863e+02	6.797398e+00	1.926791e+00	1.405436e+00
450000	-4.709569e+02	-1.826676e+01	5.986492e+00	1.123327e+00
455000	-4.774486e+02	-1.637801e+01	5.573727e+00	8.475704e-01
460000	-4.703192e+02	1.476364e+01	1.415518e+00	2.742487e-01
465000	-4.634799e+02	-5.860101e+00	3.244824e+00	2.464615e+00
470000	-4.750716e+02	2.325989e+00	2.414327e+00	8.656710e-01
475000	-4.644310e+02	-6.749867e+00	3.402474e+00	2.294899e+00
480000	-4.698065e+02	-8.601296e+00	3.833547e+00	1.478895e+00
485000	-4.660080e+02	-4.609760e+00	3.266337e+00	1.066745e+00
490000	-4.711205e+02	1.384193e+00	2.424568e+00	1.713322e+00
495000	-4.675130e+02	-1.002957e+00	2.874263e+00	3.123574e-01
500000	-4.699315e+02	-2.175814e+00	2.960375e+00	8.271678e-01
505000	-4.651827e+02	2.072976e+01	1.088598e+00	1.181361e-01
510000	-4.710840e+02	3.095430e+00	2.363204e+00	5.721919e-01
515000	-4.728013e+02	-3.884769e+00	3.094129e+00	1.550554e+00
520000	-4.693836e+02	-1.175788e+00	2.829989e+00	8.311301e-01
525000	-4.696899e+02	-9.104573e+00	3.877192e+00	1.728748e+00
530000	-4.635313e+02	-4.014867e+00	3.098196e+00	1.651348e+00
535000	-4.719052e+02	6.818720e+00	1.981099e+00	7.671770e-01
540000	-4.664189e+02	-9.784421e+00	4.099530e+00	1.159621e+00
545000	-4.664794e+02	-6.481284e+00	3.454501e+00	1.687259e+00
550000	-4.747384e+02	1.558082e+01	1.368433e+00	2.060234e-01
555000	-4.628082e+02	-3.780940e+00	3.231957e+00	4.741558e-01
560000	-4.662527e+02	2.631928e+01	8.494294e-01	1.030509e-02
565000	-4.691683e+02	-3.113867e-01	2.548565e+00	2.299202e+00
570000	-4.691141e+02	-1.247137e+01	4.425225e+00	2.132122e+00
575000	-4.741264e+02	7.713793e+00	1.949419e+00	2.299173e-01
580000	-4.640931e+02	-5.190179e+00	3.038790e+00	3.258538e+00
585000	-4.716989e+02	-3.287033e+00	2.962596e+00	1.921662e+00
590000	-4.678273e+02	-1.240876e+01	4.210990e+00	3.182654e+00
595000	-4.703777e+02	-5.730828e+00	3.257388e+00	2.249069e+00
600000	-4.686627e+02	-7.751914e+00	3.678971e+00	1.550431e+00
605000	-4.699375e+02	-7.324890e+00	3.594356e+00	1.643768e+00
610000	-4.697153e+02	3.317117e+00	2.312786e+00	8.299843e-01
615000	-4.669960e+02	-1.491295e+01	5.154351e+00	1.145349e+00
620000	-4.660412e+02	-1.755733e+00	2.804438e+00	1.613162e+00
625000	-4.675887e+02	1.218090e+00	2.555291e+00	7.110687e-01
630000	-4.660087e+02	-6.633378e+00	3.446584e+00	1.890620e+00
635000	-4.644929e+02	-4.694007e+00	3.263817e+00	1.168224e+00
640000	-4.710351e+02	-6.429238e+00	3.334516e+00	2.424921e+00
645000	-4.690493e+02	-1.986586e+00	2.952927e+00	6.941002e-01
650000	-4.665418e+02	-6.767034e+00	3.647774e+00	7.560210e-01
655000	-4.685741e+02	-1.449726e+00	2.921869e+00	3.929604e-01
660000	-4.688436e+02	-3.561578e+00	2.945872e+00	2.322421e+00
665000	-4.655719e+02	-4.105628e+00	3.077331e+00	1.892858e+00
670000	-4.650223e+02	2.248444e+01	1.006179e+00	1.037693e-01
675000	-4.702652e+02	-1.437128e+01	4.612330e+00	3.102260e+00
680000	-4.677556e+02	-7.023710e+00	3.680614e+00	8.122380e-01
685000	-4.656768e+02	-1.533210e+00	2.842730e+00	1.088452e+00
690000	-4.642935e+02	4.204511e+00	2.211029e+00	9.426553e-01
695000	-4.727602e+02	-2.798762e-01	2.706755e+00	9.270283e-01
700000	-4.661442e+02	-1.080713e+01	4.287849e+00	1.175410e+00
705000	-4.717455e+02	-7.911744e-01	2.782507e+00	8.235128e-01
710000	-4.698786e+02	2.858537e+00	2.277086e+00	1.634374e+00
715000	-4.681277e+02	-1.336864e+00	2.872819e+00	6.574577e-01
720000	-4.667051e+02	4.870807e+00	2.090731e+00	1.519164e+00
725000	-4.730450e+02	-7.254803e-01	2.741452e+00	1.088944e+00
730000	-4.679060e+02	-1.329631e+00	2.825740e+00	1.018450e+00
735000	-4.710133e+02	-3.420320e+00	2.929524e+00	2.305231e+00
740000	-4.686906e+02	-1.092246e+01	4.133622e+00	2.112055e+00
745000	-4.669960e+02	-3.641934e+00	3.059731e+00	1.557109e+00
750000	-4.700413e+02	-8.019983e+00	3.691742e+00	1.740984e+00
755000	-4.680112e+02	-9.053659e+00	3.679216e+00	2.850687e+00
760000	-4.698381e+02	-8.336260e+00	3.818517e+00	1.301781e+00
765000	-4.714880e+02	9.806025e+00	1.770494e+00	2.735806e-01
770000	-4.681068e+02	-2.054573e-02	2.726586e+00	5.051203e-01
775000	-4.710566e+02	-1.597002e+00	2.938977e+00	4.100928e-01
780000	-4.672047e+02	-5.106827e+00	3.196491e+00	2.046342e+00
785000	-4.751263e+02	-1.720599e+01	5.085703e+00	3.740230e+00
790000	-4.667702e+02	2.103743e+01	1.072243e+00	1.451285e-01
795000	-4.731388e+02	2.800324e+01	7.854739e-01	5.485112e-02
800000	-4.703272e+02	-9.745098e+00	3.743295e+00	3.155852e+00
805000	-4.672164e+02	1.102501e+01	1.666579e+00	3.956639e-01
810000	-4.711964e+02	2.644053e+01	8.416607e-01	9.196895e-02
815000	-4.656620e+02	6.205017e+00	2.062867e+00	4.829109e-01
820000	-4.673958e+02	5.843285e+00	2.054935e+00	9.301952e-01
825000	-4.684602e+02	-9.618231e+00	3.613452e+00	3.818627e+00
830000	-4.690535e+02	4.387360e+00	2.224853e+00	6.212928e-01
835000	-4.668496e+02	-1.048555e+00	2.805224e+00	8.997381e-01
840000	-4.740370e+02	2.079666e+01	1.089795e+00	2.692455e-02
845000	-4.677172e+02	-8.927439e+00	3.836626e+00	1.787065e+00
850000	-4.637954e+02	-1.471761e-02	2.596786e+00	1.585341e+00
855000	-4.714634e+02	1.510826e+00	2.492750e+00	9.697385e-01
860000	-4.713606e+02	3.075585e+00	2.178048e+00	2.405517e+00
865000	-4.685172e+02	-2.806090e+00	2.921389e+00	1.752991e+00
870000	-4.680202e+02	1.232277e+01	1.569640e+00	4.259900e-01
875000	-4.732610e+02	-6.258028e+00	3.507723e+00	1.122322e+00
880000	-4.731047e+02	-8.965918e+00	4.027599e+00	7.377510e-01
885000	-4.693458e+02	-1.010850e+01	3.820681e+00	3.061339e+00
890000	-4.684008e+02	-1.047005e+01	3.785885e+00	3.627653e+00
895000	-4.713031e+02	9.702745e+00	1.767525e+00	4.140772e-01
900000	-4.686512e+02	1.136371e+01	1.650240e+00	2.753601e-01
905000	-4.647551e+02	1.528921e+01	1.391050e+00	1.347370e-01
910000	-4.723487e+02	-9.741314e+00	3.649519e+00	3.719604e+00
915000	-4.653175e+02	-1.206203e+01	4.544104e+00	1.127690e+00
920000	-4.669278e+02	2.414922e+00	2.309207e+00	1.766607e+00
925000	-4.666397e+02	1.805195e+01	1.223474e+00	2.127734e-01
930000	-4.728107e+02	-1.204713e+01	4.249590e+00	2.616415e+00
935000	-4.707348e+02	-3.835925e+00	3.259688e+00	3.384024e-01
940000	-4.659801e+02	1.482126e+00	2.499567e+00	9.376698e-01
945000	-4.742897e+02	-7.598050e+00	3.769376e+00	8.534440e-01
950000	-4.704251e+02	-1.643098e+01	4.827159e+00	4.138929e+00
955000	-4.740576e+02	2.265947e+00	2.295025e+00	2.052529e+00
960000	-4.713451e+02	-7.867674e+00	3.482989e+00	2.890121e+00
965000	-4.752157e+02	2.085641e+01	1.081106e+00	1.441631e-01
970000	-4.710189e+02	-9.055904e+00	3.370711e+00	4.810453e+00
975000	-4.721090e+02	-3.599096e+00	3.101962e+00	1.208479e+00
980000	-4.673418e+02	4.736990e+00	2.201446e+00	5.066881e-01
985000	-4.711212e+02	-6.449795e+00	3.509880e+00	1.300349e+00
990000	-4.759079e+02	-1.878293e+01	5.949656e+00	1.778972e+00
995000	-4.682712e+02	-3.758612e+00	3.117966e+00	1.253180e+00
1000000	-4.661308e+02	-3.726839e+00	3.044213e+00	1.755425e+00
1005000	-4.662532e+02	2.126212e+00	2.265081e+00	2.484195e+00
1010000	-4.738348e+02	6.977405e+00	1.947006e+00	9.937891e-01
1015000	-4.701443e+02	1.433397e+01	1.441195e+00	3.058518e-01
1020000	-4.636294e+02	-6.353293e+00	3.428235e+00	1.729811e+00
1025000	-4.686823e+02	1.426294e+01	1.448083e+00	2.713025e-01
1030000	-4.680522e+02	-5.814289e+00	3.348476e+00	1.716666e+00
1035000	-4.679512e+02	3.828642e+00	2.228991e+00	1.138720e+00
1040000	-4.706028e+02	-7.475641e+00	3.415843e+00	2.933066e+00
1045000	-4.633734e+02	-6.324890e+00	3.397033e+00	1.905678e+00
1050000	-4.764703e+02	7.066980e+00	1.960587e+00	7.499400e-01
1055000	-4.732564e+02	-6.766781e+00	3.618873e+00	9.336588e-01
1060000	-4.691099e+02	2.319677e+01	9.776692e-01	2.665116e-02
1065000	-4.730568e+02	-1.485264e+01	5.094887e+00	1.346271e+00
1070000	-4.686281e+02	2.256161e+01	1.001819e+00	1.225667e-01
1075000	-4.678291e+02	-2.910012e+00	2.921427e+00	1.856623e+00
1080000	-4.677166e+02	2.490695e+01	9.021090e-01	9.362061e-02
1085000	-4.719405e+02	2.302030e+01	9.808119e-01	1.321963e-01
1090000	-4.735263e+02	3.699073e+00	2.253567e+00	1.024596e+00
1095000	-4.719202e+02	-1.396835e+01	4.164232e+00	4.992574e+00
1100000	-4.620540e+02	5.477140e+00	2.121153e+00	5.919725e-01
1105000	-4.666987e+02	-3.975218e+00	2.935397e+00	2.815482e+00
1110000	-4.667756e+02	-1.065759e+00	2.847087e+00	5.868733e-01
1115000	-4.709706e+02	-3.676674e+00	3.241232e+00	3.059131e-01
1120000	-4.669428e+02	-3.448049e+00	2.938975e+00	2.261156e+00
1125000	-4.701685e+02	1.941310e+01	1.159669e+00	3.630433e-02
1130000	-4.647515e+02	1.539411e+01	1.385331e+00	1.210340e-01
1135000	-4.670623e+02	-2.703664e+00	2.929701e+00	1.587225e+00
1140000	-4.751084e+02	-8.293240e+00	3.963844e+00	4.224807e-01
1145000	-4.658501e+02	-5.947109e+00	3.353373e+00	1.816845e+00
1150000	-4.698694e+02	-1.880620e+00	2.824268e+00	1.581053e+00
1155000	-4.732697e+02	-3.090914e+00	3.128037e+00	5.135262e-01
1160000	-4.693080e+02	-2.117265e+00	3.006826e+00	4.214507e-01
1165000	-4.688168e+02	-8.432217e+00	3.895858e+00	9.488643e-01
1170000	-4.698095e+02	3.951253e+00	2.141600e+00	1.904761e+00
1175000	-4.621368e+02	2.826515e+01	7.767397e-01	3.981930e-02
1180000	-4.659527e+02	-6.987991e+00	3.697090e+00	6.766108e-01
1185000	-4.695301e+02	-8.692292e+00	3.803146e+00	1.748092e+00
1190000	-4.694905e+02	-4.004736e+00	3.192678e+00	9.708896e-01
1195000	-4.745299e+02	1.319310e+01	1.510641e+00	4.044335e-01
1200000	-4.653215e+02	1.451612e+01	1.433671e+00	2.396180e-01
1205000	-4.666180e+02	1.621135e+01	1.326908e+00	2.575610e-01
1210000	-4.706678e+02	4.794890e+00	2.127109e+00	1.211937e+00
1215000	-4.748905e+02	-2.517276e-01	2.748106e+00	5.611948e-01
1220000	-4.695557e+02	-2.440149e+00	3.011982e+00	7.061257e-01
1225000	-4.651366e+02	2.287648e+01	9.891135e-01	8.976501e-02
1230000	-4.657622e+02	-4.433717e+00	3.086968e+00	2.151196e+00
1235000	-4.800270e+02	-6.630213e+00	3.691293e+00	3.539362e-01
1240000	-4.674754e+02	-3.825179e+00	3.174422e+00	9.193185e-01
1245000	-4.642499e+02	-6.771296e-01	2.626912e+00	1.990978e+00
1250000	-4.701187e+02	4.943469e+00	2.198628e+00	3.286764e-01
1255000	-4.668111e+02	-7.651748e-01	2.770337e+00	8.951631e-01
1260000	-4.710672e+02	2.337234e+01	9.657519e-01	1.220855e-01
1265000	-4.641820e+02	-4.928229e+00	3.204956e+00	1.808711e+00
1270000	-4.741076e+02	4.295566e-01	2.618445e+00	9.561646e-01
1275000	-4.607879e+02	1.842973e+01	1.206030e+00	1.526671e-01
1280000	-4.645996e+02	-8.477093e+00	3.644926e+00	2.483549e+00
1285000	-4.689060e+02	5.673875e+00	2.053525e+00	1.114839e+00
1290000	-4.689025e+02	-1.523821e+01	4.904673e+00	2.587939e+00
1295000	-4.690101e+02	-7.500369e+00	3.688666e+00	1.240017e+00
1300000	-4.751394e+02	-1.200178e+01	4.656482e+00	5.187471e-01
1305000	-4.736972e+02	-1.241049e+01	4.718885e+00	6.283434e-01
1310000	-4.775825e+02	4.115298e+00	2.256510e+00	5.793629e-01
1315000	-4.713119e+02	2.694067e+01	8.209389e-01	1.423254e-01
1320000	-4.667705e+02	-7.464869e+00	3.718521e+00	1.024188e+00
1325000	-4.637085e+02	1.024102e+01	1.734930e+00	2.885602e-01
1330000	-4.683209e+02	-3.561659e+00	3.187851e+00	5.615783e-01
1335000	-4.665266e+02	-8.697762e+00	3.521604e+00	3.473777e+00
1340000	-4.655909e+02	2.344970e+01	9.628441e-01	1.113639e-01
1345000	-4.685394e+02	1.666215e+01	1.304891e+00	1.770764e-01
1350000	-4.683389e+02	-3.166472e+00	3.008151e+00	1.460835e+00
1355000	-4.677597e+02	2.721547e+00	2.337498e+00	1.189258e+00
1360000	-4.675079e+02	-2.589325e+00	2.970644e+00	1.163473e+00
1365000	-4.814955e+02	-1.821523e+01	5.987856e+00	1.066650e+00
1370000	-4.666212e+02	2.458595e-01	2.546525e+00	1.759773e+00
1375000	-4.695101e+02	9.922251e-01	2.448528e+00	1.886549e+00
1380000	-4.743776e+02	-6.848465e+00	3.501367e+00	1.753296e+00
1385000	-4.679500e+02	4.819434e+00	2.121173e+00	1.249472e+00
1390000	-4.706793e+02	-1.399388e+01	4.525204e+00	3.153118e+00
1395000	-4.639079e+02	-9.927247e+00	3.989034e+00	1.914604e+00
1400000	-4.651037e+02	-6.683511e+00	3.365421e+00	2.473145e+00
1405000	-4.668790e+02	-2.297841e+00	2.893441e+00	1.459016e+00
1410000	-4.717987e+02	-1.641602e+01	5.103435e+00	2.871909e+00
1415000	-4.792059e+02	-1.327646e+01	4.704404e+00	1.563379e+00
1420000	-4.748834e+02	-1.202926e+00	2.776586e+00	1.282721e+00
1425000	-4.762347e+02	3.782955e-02	2.652385e+00	1.061167e+00
1430000	-4.682251e+02	-9.768283e+00	3.129144e+00	7.183003e+00
1435000	-4.712899e+02	-3.330916e+00	3.143471e+00	6.437035e-01
1440000	-4.725124e+02	-1.570609e+01	5.365703e+00	1.033260e+00
1445000	-4.671756e+02	8.462057e-01	2.611213e+00	6.010870e-01
1450000	-4.667390e+02	2.182061e+00	2.241757e+00	2.658383e+00
1455000	-4.703110e+02	1.013638e+01	1.726636e+00	4.994554e-01
1460000	-4.644062e+02	-6.163813e+00	3.503660e+00	1.054012e+00
1465000	-4.764250e+02	-6.890036e+00	3.391802e+00	2.505248e+00
1470000	-4.760793e+02	7.973421e+00	1.886922e+00	6.933914e-01
1475000	-4.696068e+02	2.765859e+00	2.335859e+00	1.160545e+00
1480000	-4.674085e+02	2.366498e+01	9.501107e-01	1.902411e-01
1485000	-4.666257e+02	-1.416520e+01	4.302357e+00	4.457719e+00
1490000	-4.667554e+02	-3.531911e+00	2.958277e+00	2.199069e+00
1495000	-4.699781e+02	1.668303e+00	2.430482e+00	1.375023e+00
1500000	-4.662737e+02	-7.974433e+00	3.655303e+00	1.917305e+00
1505000	-4.790651e+02	-1.683169e+01	5.380734e+00	2.095814e+00
1510000	-4.662518e+02	1.412224e+00	2.532909e+00	7.127193e-01
1515000	-4.702338e+02	3.696579e+00	2.239550e+00	1.165754e+00
1520000	-4.690800e+02	-2.635945e+00	2.984296e+00	1.107854e+00
1525000	-4.672341e+02	-5.861168e+00	3.266487e+00	2.317130e+00
1530000	-4.657001e+02	-4.013155e+00	3.137803e+00	1.366210e+00
1535000	-4.729223e+02	4.987713e+00	2.186347e+00	4.088878e-01
1540000	-4.709868e+02	2.663590e+01	8.376316e-01	2.568795e-03
1545000	-4.756466e+02	5.937962e+00	2.091129e+00	4.477797e-01
1550000	-4.703683e+02	3.378973e+00	2.278069e+00	1.104345e+00
1555000	-4.664064e+02	-9.991230e+00	3.551210e+00	4.580108e+00
1560000	-4.678084e+02	2.797659e+01	7.835686e-01	1.351258e-01
1565000	-4.695976e+02	1.978041e+00	2.506477e+00	3.803319e-01
1570000	-4.686503e+02	-7.983452e+00	3.815253e+00	9.681158e-01
1575000	-4.679018e+02	1.232083e+01	1.545880e+00	7.658787e-01
1580000	-4.674491e+02	-8.523693e+00	3.389967e+00	4.150992e+00
1585000	-4.712741e+02	-7.259036e+00	3.656302e+00	1.195797e+00
1590000	-4.718595e+02	1.166942e+01	1.625931e+00	2.985635e-01
1595000	-4.644653e+02	-8.611710e+00	3.823066e+00	1.550587e+00
1600000	-4.714816e+02	-5.387990e+00	3.280371e+00	1.749249e+00
1605000	-4.699747e+02	1.015070e+01	1.734384e+00	3.858557e-01
1610000	-4.683919e+02	1.730408e+00	2.378582e+00	1.792973e+00
1615000	-4.698715e+02	1.406025e+00	2.553633e+00	5.375777e-01
1620000	-4.687227e+02	-1.019706e+01	4.137076e+00	1.367929e+00
1625000	-4.721336e+02	-1.109084e+00	2.868078e+00	4.664945e-01
1630000	-4.690406e+02	-6.282514e+00	3.508198e+00	1.143780e+00
1635000	-4.691100e+02	-5.604924e+00	3.411375e+00	1.091590e+00
1640000	-4.656094e+02	-5.526088e+00	3.398722e+00	1.095768e+00
1645000	-4.625019e+02	1.169292e+00	2.573972e+00	5.977436e-01
1650000	-4.796587e+02	1.766814e+00	2.455002e+00	1.053216e+00
1655000	-4.716153e+02	9.436138e+00	1.773482e+00	6.060721e-01
1660000	-4.632575e+02	1.083830e+01	1.690532e+00	2.660430e-01
1665000	-4.714486e+02	-8.129621e+00	3.624728e+00	2.260345e+00
1670000	-4.710965e+02	-3.904279e+00	3.159865e+00	1.100992e+00
1675000	-4.726300e+02	-7.855757e-01	2.755550e+00	1.034786e+00
1680000	-4.708831e+02	-1.358780e+01	4.635754e+00	2.204994e+00
1685000	-4.661191e+02	-1.496933e+01	4.930325e+00	2.201736e+00
1690000	-4.685372e+02	1.497663e+01	1.405867e+00	2.127312e-01
1695000	-4.675506e+02	9.299229e-01	2.565789e+00	9.079869e-01
1700000	-4.741304e+02	-8.556505e+00	3.840203e+00	1.395271e+00
1705000	-4.752146e+02	-3.406625e+00	3.170472e+00	5.285506e-01
1710000	-4.660273e+02	-1.700473e+00	2.774110e+00	1.800141e+00
1715000	-4.679874e+02	-7.401846e+00	3.795111e+00	5.049777e-01
1720000	-4.662124e+02	1.342212e+00	2.433924e+00	1.669630e+00
1725000	-4.721954e+02	-4.191081e-01	2.717652e+00	9.767818e-01
1730000	-4.690823e+02	-1.979941e+00	2.951247e+00	7.001448e-01
1735000	-4.681198e+02	1.755234e+01	1.257973e+00	9.716459e-02
1740000	-4.673529e+02	-5.811219e+00	3.388593e+00	1.447574e+00
1745000	-4.791519e+02	-6.785592e+00	3.335264e+00	2.776264e+00
1750000	-4.703333e+02	-7.686257e+00	3.568321e+00	2.167670e+00
1755000	-4.701303e+02	-7.553528e+00	3.624479e+00	1.685787e+00
1760000	-4.657017e+02	-8.860140e+00	3.763847e+00	2.148384e+00
1765000	-4.657958e+02	-2.111632e+00	2.457088e+00	4.912778e+00
1770000	-4.664109e+02	-6.815546e+00	3.316594e+00	2.931581e+00
1775000	-4.675558e+02	-7.755437e+00	3.589268e+00	2.105990e+00
1780000	-4.678194e+02	-6.790198e+00	3.386643e+00	2.439413e+00
1785000	-4.667129e+02	-9.193762e+00	4.072871e+00	7.151575e-01
1790000	-4.700839e+02	9.649062e+00	1.763169e+00	5.224852e-01
1795000	-4.678090e+02	4.095498e+00	2.201615e+00	1.146480e+00
1800000	-4.737777e+02	2.055766e+00	2.503688e+00	3.273832e-01
1805000	-4.669094e+02	-6.496126e+00	3.409391e+00	1.995789e+00
1810000	-4.733772e+02	2.714001e+00	2.300617e+00	1.550376e+00
1815000	-4.736638e+02	-8.820482e+00	4.078215e+00	3.124978e-01
1820000	-4.680733e+02	8.019411e+00	1.872209e+00	8.210914e-01
1825000	-4.710920e+02	-9.404137e+00	3.572349e+00	3.860332e+00
1830000	-4.724047e+02	2.877393e+01	7.594761e-01	2.724493e-02
1835000	-4.695860e+02	-5.363577e+00	3.201377e+00	2.268998e+00
1840000	-4.643184e+02	1.718564e+01	1.274267e+00	1.791029e-01
1845000	-4.644363e+02	2.981210e+01	7.249465e-01	1.620572e-02
1850000	-4.669293e+02	8.572103e+00	1.863510e+00	3.717329e-01
1855000	-4.685677e+02	-1.554575e+01	4.589323e+00	4.389047e+00
1860000	-4.665776e+02	1.822186e+01	1.218267e+00	1.372101e-01
1865000	-4.673276e+02	-6.793556e+00	3.486937e+00	1.790681e+00
1870000	-4.731647e+02	-1.212906e+00	2.818857e+00	9.560697e-01
1875000	-4.677366e+02	2.465159e+01	9.105673e-01	1.428234e-01
1880000	-4.716626e+02	1.363116e+00	2.547603e+00	6.331021e-01
1885000	-4.692167e+02	3.324372e+00	2.257095e+00	1.364532e+00
1890000	-4.754831e+02	-9.450965e+00	3.853193e+00	2.214141e+00
1895000	-4.721792e+02	-5.046466e+00	3.317985e+00	1.153138e+00
1900000	-4.695244e+02	-2.228829e+00	2.958759e+00	8.923546e-01
1905000	-4.701050e+02	2.510839e+00	2.437866e+00	4.650126e-01
1910000	-4.684825e+02	2.595925e+00	2.458288e+00	1.943516e-01
1915000	-4.719073e+02	-1.970058e+00	2.814312e+00	1.749175e+00
1920000	-4.673530e+02	1.373154e+01	1.479016e+00	3.345966e-01
1925000	-4.691289e+02	-1.608149e+00	2.767703e+00	1.759330e+00
1930000	-4.721741e+02	8.025084e+00	1.783563e+00	1.891409e+00
1935000	-4.744455e+02	2.644586e+01	8.424981e-01	6.467562e-02
1940000	-4.676465e+02	-7.241307e+00	3.647494e+00	1.232012e+00
1945000	-4.655159e+02	-1.003134e+01	4.041694e+00	1.724906e+00
1950000	-4.693135e+02	2.618011e+01	8.544341e-01	1.974338e-02
1955000	-4.672495e+02	-1.638940e+01	5.536537e+00	1.009968e+00
1960000	-4.665287e+02	2.324139e-01	2.643039e+00	9.451758e-01
1965000	-4.708106e+02	-4.890830e-01	2.662652e+00	1.502059e+00
1970000	-4.683390e+02	-3.615022e+00	2.988700e+00	2.054050e+00
1975000	-4.762457e+02	-8.117470e-01	2.827688e+00	4.852148e-01
1980000	-4.762286e+02	-9.702411e+00	4.158784e+00	7.559727e-01
1985000	-4.744917e+02	-2.599193e+00	2.950805e+00	1.322741e+00
1990000	-4.615998e+02	-8.591316e+00	3.827837e+00	1.502279e+00
1995000	-4.753099e+02	-1.023864e+01	4.189610e+00	1.126656e+00
2000000	-4.700488e+02	2.671100e+01	8.343772e-01	1.344115e-02
2005000	-4.709512e+02	-3.573065e+00	2.854270e+00	3.038024e+00
2010000	-4.722494e+02	-1.032933e+01	4.087259e+00	1.771702e+00
2015000	-4.698836e+02	7.848407e+00	1.922783e+00	4.006395e-01
2020000	-4.738311e+02	-1.032515e+01	3.920699e+00	2.699480e+00
2025000	-4.689597e+02	1.372646e+01	1.488712e+00	1.949642e-01
2030000	-4.691626e+02	-1.040277e+01	4.006951e+00	2.289749e+00
2035000	-4.753163e+02	-5.632420e+00	3.485957e+00	6.358264e-01
2040000	-4.770214e+02	1.592528e+01	1.358021e+00	3.063475e-02
2045000	-4.679690e+02	-5.763282e+00	3.239129e+00	2.407013e+00
2050000	-4.719225e+02	2.232151e+00	2.494422e+00	2.334948e-01
2055000	-4.645674e+02	-1.410112e-01	2.690920e+00	9.188295e-01
2060000	-4.675645e+02	-4.037121e+00	3.075418e+00	1.838221e+00
2065000	-4.659472e+02	-5.642264e+00	3.189553e+00	2.630275e+00
2070000	-4.664714e+02	-5.905406e+00	3.402548e+00	1.449951e+00
2075000	-4.670113e+02	1.039217e+00	2.474912e+00	1.601126e+00
2080000	-4.682352e+02	8.791175e+00	1.812838e+00	7.642251e-01
2085000	-4.692693e+02	1.934693e+00	2.487504e+00	5.927461e-01
2090000	-4.714675e+02	-1.469871e+01	4.175031e+00	5.664867e+00
2095000	-4.667880e+02	1.488942e+01	1.405551e+00	3.049178e-01
2100000	-4.718810e+02	-7.830633e-01	2.809689e+00	5.988126e-01
2105000	-4.721377e+02	-1.777646e+01	5.859741e+00	1.116513e+00
2110000	-4.715502e+02	-5.205213e+00	3.171975e+00	2.316557e+00
2115000	-4.732808e+02	-1.553393e+00	2.746245e+00	1.877952e+00
2120000	-4.728798e+02	2.412090e+01	9.336117e-01	1.213650e-01
2125000	-4.706521e+02	-1.056895e+01	4.065281e+00	2.132137e+00
2130000	-4.671045e+02	-1.840539e+00	2.759482e+00	2.057987e+00
2135000	-4.633444e+02	-3.369507e+00	2.828899e+00	3.033432e+00
2140000	-4.664886e+02	8.849699e+00	1.700229e+00	2.127832e+00
2145000	-4.706473e+02	8.752484e+00	1.812214e+00	8.105518e-01
2150000	-4.638452e+02	-4.466283e+00	3.214638e+00	1.279436e+00
2155000	-4.685536e+02	2.966772e+01	7.293693e-01	2.633844e-02
2160000	-4.660146e+02	-1.681765e+01	5.156447e+00	3.040895e+00
2165000	-4.776003e+02	-1.206301e+01	4.556162e+00	1.069163e+00
2170000	-4.643805e+02	-5.228194e+00	3.298861e+00	1.463951e+00
2175000	-4.716628e+02	-1.310761e+01	4.748990e+00	1.182549e+00
2180000	-4.691632e+02	1.184222e+01	1.606238e+00	3.958233e-01
2185000	-4.709281e+02	3.084440e+01	6.912665e-01	3.386951e-02
2190000	-4.690543e+02	1.512753e+01	1.393931e+00	2.506071e-01
2195000	-4.704521e+02	-8.894960e+00	3.434921e+00	4.227945e+00
2200000	-4.716973e+02	-6.191752e+00	3.386393e+00	1.842615e+00
2205000	-4.654169e+02	-1.026989e+01	3.633823e+00	4.344578e+00
2210000	-4.648921e+02	-1.378371e+01	4.868244e+00	1.301097e+00
2215000	-4.675314e+02	-1.087784e+01	4.375855e+00	7.903520e-01
2220000	-4.685751e+02	2.759961e+01	7.992162e-01	7.552859e-02
2225000	-4.794147e+02	-1.352480e+01	4.466418e+00	2.977586e+00
2230000	-4.703277e+02	-8.713589e+00	3.782769e+00	1.889619e+00
2235000	-4.707852e+02	5.539674e+00	2.109748e+00	6.491819e-01
2240000	-4.724468e+02	2.014336e+01	1.118090e+00	1.134860e-01
2245000	-4.668067e+02	2.035178e+01	1.110145e+00	6.274787e-02
2250000	-4.687440e+02	-3.673804e+00	3.045346e+00	1.694089e+00
2255000	-4.689882e+02	2.398618e+01	9.418109e-01	6.289495e-02
2260000	-4.689610e+02	-9.627640e+00	4.126192e+00	8.575535e-01
2265000	-4.658205e+02	-1.343466e+01	4.420535e+00	3.119212e+00
2270000	-4.746765e+02	-4.380087e+00	3.266645e+00	8.349666e-01
2275000	-4.679482e+02	-1.476597e+01	4.974984e+00	1.795527e+00
2280000	-4.698693e+02	4.531926e+00	2.200049e+00	7.258562e-01
2285000	-4.677868e+02	3.255829e+00	2.375541e+00	2.960000e-01
2290000	-4.656103e+02	2.418429e+00	2.422728e+00	6.959678e-01
2295000	-4.718998e+02	4.125090e+00	2.299732e+00	1.478412e-01
2300000	-4.664811e+02	1.159630e+01	1.644245e+00	1.234280e-01
2305000	-4.771958e+02	-1.502933e+01	5.002907e+00	1.932956e+00
2310000	-4.699214e+02	-9.665143e+00	3.958656e+00	1.823719e+00
2315000	-4.694805e+02	-8.907298e+00	3.977445e+00	9.598223e-01
2320000	-4.730211e+02	-7.373385e+00	3.634765e+00	1.442271e+00
2325000	-4.662526e+02	-2.746373e+00	2.928260e+00	1.640901e+00
2330000	-4.693369e+02	-4.448291e+00	3.320192e+00	5.401153e-01
2335000	-4.689500e+02	3.395818e+00	2.295425e+00	9.187860e-01
2340000	-4.664045e+02	4.727741e+00	2.183182e+00	7.010422e-01
2345000	-4.716264e+02	-5.607324e+00	3.462521e+00	7.614817e-01
2350000	-4.715196e+02	-1.313399e+00	2.231077e+00	6.259972e+00
2355000	-4.693359e+02	3.011367e+01	7.148671e-01	2.367059e-02
2360000	-4.745439e+02	2.241748e+01	1.005619e+00	1.830334e-01
2365000	-4.740069e+02	-5.739549e+00	3.152804e+00	2.986182e+00
2370000	-4.693986e+02	3.079513e+01	6.919979e-01	5.980515e-02
2375000	-4.677532e+02	-3.083078e+00	2.706074e+00	3.735833e+00
2380000	-4.700787e+02	4.575921e+00	2.212517e+00	5.562896e-01
2385000	-4.763323e+02	1.954990e+01	1.149805e+00	8.842982e-02
2390000	-4.666839e+02	-2.734089e+00	2.854619e+00	2.196328e+00
2395000	-4.692060e+02	8.647038e+00	1.816916e+00	8.585205e-01
2400000	-4.713892e+02	-1.821373e+01	5.510287e+00	2.941476e+00
2405000	-4.695121e+02	-9.270266e+00	3.785794e+00	2.428405e+00
2410000	-4.674146e+02	7.519310e+00	1.896013e+00	1.040861e+00
2415000	-4.697243e+02	-7.951722e+00	3.499020e+00	2.871535e+00
2420000	-4.687989e+02	-8.769181e+00	3.556642e+00	3.323888e+00
2425000	-4.723486e+02	-1.548104e+01	4.455074e+00	4.990911e+00
2430000	-4.687452e+02	-6.148181e+00	3.414412e+00	1.614962e+00
2435000	-4.712175e+02	-3.975356e+00	2.846826e+00	3.498510e+00
2440000	-4.722730e+02	-1.178406e+01	3.990923e+00	3.760808e+00
2445000	-4.760077e+02	9.666884e-01	2.615874e+00	4.409072e-01
2450000	-4.677201e+02	7.935274e+00	1.812934e+00	1.618951e+00
2455000	-4.660336e+02	3.867846e-01	2.627942e+00	9.183436e-01
2460000	-4.737621e+02	-6.872917e-01	2.705630e+00	1.343707e+00
2465000	-4.678755e+02	4.074407e+00	2.233589e+00	8.471633e-01
2470000	-4.737814e+02	-4.373433e+00	3.226927e+00	1.101412e+00
2475000	-4.745569e+02	-7.433660e+00	3.547346e+00	2.046875e+00
2480000	-4.654830e+02	-9.364464e+00	4.122812e+00	6.127433e-01
2485000	-4.742694e+02	7.613085e+00	1.941098e+00	4.255624e-01
2490000	-4.704140e+02	-7.597961e+00	3.598426e+00	1.891535e+00
2495000	-4.741558e+02	-7.726756e+00	3.602416e+00	1.995554e+00
2500000	-4.680638e+02	-1.046587e+00	2.804970e+00	8.997865e-01
2505000	-4.697580e+02	1.527459e+00	2.546252e+00	4.805645e-01
2510000	-4.701970e+02	-8.241210e+00	3.915351e+00	6.461048e-01
2515000	-4.678571e+02	-2.878877e+00	2.631999e+00	4.149663e+00
2520000	-4.707772e+02	-4.860024e+00	3.228200e+00	1.579206e+00
2525000	-4.721724e+02	-6.189407e+00	3.546479e+00	8.080830e-01
2530000	-4.719830e+02	-4.407380e+00	2.830972e+00	4.054979e+00
2535000	-4.731592e+02	6.879754e+00	1.918812e+00	1.415172e+00
2540000	-4.706471e+02	-3.078024e+00	2.990277e+00	1.505286e+00
2545000	-4.691590e+02	9.169824e+00	1.820059e+00	2.973969e-01
2550000	-4.693492e+02	6.603421e+00	2.000341e+00	7.678960e-01
2555000	-4.708585e+02	-5.329696e+00	2.986588e+00	3.784481e+00
2560000	-4.630626e+02	2.176454e+01	1.036917e+00	1.585811e-01
2565000	-4.644130e+02	-7.296010e+00	3.739933e+00	7.268698e-01
2570000	-4.679883e+02	3.548563e+00	2.301541e+00	7.068877e-01
2575000	-4.709723e+02	-5.131944e+00	3.161839e+00	2.314718e+00
2580000	-4.706343e+02	-1.159827e+01	4.182340e+00	2.525218e+00
2585000	-4.685469e+02	-9.616247e-01	2.708535e+00	1.594137e+00
2590000	-4.675362e+02	2.464626e+01	9.089853e-01	1.865645e-01
2595000	-4.726553e+02	2.410370e+01	9.331630e-01	1.491844e-01
2600000	-4.659958e+02	-9.099964e+00	3.665061e+00	2.983209e+00
2605000	-4.664688e+02	2.007865e+01	1.114823e+00	2.429127e-01
2610000	-4.737816e+02	-1.131808e+01	4.205046e+00	2.123639e+00
2615000	-4.707742e+02	-1.089567e+00	2.698745e+00	1.802723e+00
2620000	-4.690195e+02	-9.526455e+00	4.015494e+00	1.365718e+00
2625000	-4.700098e+02	-1.057329e+01	3.982979e+00	2.594668e+00
2630000	-4.669367e+02	2.124521e+00	2.505816e+00	2.397210e-01
2635000	-4.679440e+02	-6.470913e+00	3.485270e+00	1.478727e+00
2640000	-4.694326e+02	-1.321240e+00	2.879914e+00	5.868586e-01
2645000	-4.689756e+02	4.993036e+00	2.180166e+00	4.664713e-01
2650000	-4.648970e+02	5.820559e+00	2.098966e+00	4.820947e-01
2655000	-4.683895e+02	-7.486432e+00	3.407773e+00	2.996702e+00
2660000	-4.635440e+02	2.672220e+01	8.302579e-01	1.115302e-01
2665000	-4.659356e+02	-6.154118e+00	3.497168e+00	1.085767e+00
2670000	-4.708007e+02	-1.066963e+00	2.763063e+00	1.255525e+00
2675000	-4.635151e+02	7.097066e+00	1.996680e+00	3.149166e-01
2680000	-4.738076e+02	1.782354e+01	1.237682e+00	1.857546e-01
2685000	-4.684506e+02	-1.219510e+00	2.730574e+00	1.671532e+00
2690000	-4.702106e+02	1.893147e+01	1.186196e+00	1.772845e-02
2695000	-4.699538e+02	-3.798489e+00	2.955999e+00	2.482820e+00
2700000	-4.699348e+02	7.997690e-01	2.573865e+00	9.681963e-01
2705000	-4.752750e+02	4.128774e+00	2.274039e+00	3.939029e-01
2710000	-4.720297e+02	-7.513929e+00	3.536990e+00	2.192499e+00
2715000	-4.682280e+02	-6.063227e+00	3.511935e+00	9.006973e-01
2720000	-4.668937e+02	-9.821183e+00	4.095354e+00	1.219219e+00
2725000	-4.761376e+02	-1.705314e+00	2.813290e+00	1.492524e+00
2730000	-4.614105e+02	1.664438e+01	1.305870e+00	1.782494e-01
2735000	-4.708868e+02	2.077660e-01	2.620856e+00	1.157465e+00
2740000	-4.676903e+02	-2.505296e+00	2.988044e+00	9.492121e-01
2745000	-4.681894e+02	8.512196e+00	1.879015e+00	2.477957e-01
2750000	-4.720105e+02	-7.313283e+00	3.764179e+00	5.995545e-01
2755000	-4.732536e+02	-4.690307e+00	3.042111e+00	2.734302e+00
2760000	-4.681684e+02	1.949435e+01	1.149227e+00	1.551064e-01
2765000	-4.705578e+02	2.701086e+01	8.232026e-01	1.132606e-02
2770000	-4.654635e+02	1.889366e+01	1.183010e+00	1.150123e-01
2775000	-4.647739e+02	-9.250826e+00	3.915671e+00	1.653891e+00
2780000	-4.700929e+02	-1.155667e+01	4.603549e+00	3.304528e-01
2785000	-4.684356e+02	-1.136621e+00	2.879954e+00	4.019299e-01
2790000	-4.750445e+02	1.715338e+01	1.280467e+00	1.039737e-01
2795000	-4.736561e+02	-3.419430e+00	3.036523e+00	1.504433e+00
2800000	-4.688612e+02	-8.759696e+00	3.809724e+00	1.776819e+00
2805000	-4.697868e+02	-1.695464e+01	5.473681e+00	1.832680e+00
2810000	-4.686652e+02	-2.691005e+00	2.756295e+00	2.934197e+00
2815000	-4.643434e+02	-4.118813e+00	3.218242e+00	9.069553e-01
2820000	-4.691867e+02	-2.295703e-01	2.694663e+00	9.764379e-01
2825000	-4.653169e+02	9.501210e-01	2.578141e+00	7.809004e-01
2830000	-4.705457e+02	-9.088981e+00	3.866722e+00	1.773694e+00
2835000	-4.679905e+02	7.941975e+00	1.850590e+00	1.156209e+00
2840000	-4.704810e+02	1.450688e+01	1.431684e+00	2.795649e-01
2845000	-4.757412e+02	-1.910729e+01	6.183329e+00	1.232448e+00
2850000	-4.697285e+02	-4.455946e+00	3.192294e+00	1.424783e+00
2855000	-4.648676e+02	-5.756480e+00	3.259511e+00	2.260170e+00
2860000	-4.658114e+02	-7.210052e-01	2.749301e+00	1.020788e+00
2865000	-4.699882e+02	-1.459138e+01	5.006231e+00	1.480062e+00
2870000	-4.705410e+02	-1.585177e+01	5.233260e+00	1.742023e+00
2875000	-4.664804e+02	-8.212924e+00	3.867567e+00	8.927426e-01
2880000	-4.661341e+02	2.356225e+01	9.627578e-01	7.922472e-04
2885000	-4.656028e+02	-7.266563e+00	3.619357e+00	1.430449e+00
2890000	-4.705789e+02	-2.110265e+00	2.739775e+00	2.487363e+00
2895000	-4.615470e+02	-5.758223e+00	3.394166e+00	1.357872e+00
2900000	-4.691206e+02	2.406950e+00	2.432483e+00	6.180641e-01
2905000	-4.675452e+02	-7.559602e+00	3.315609e+00	3.682272e+00
2910000	-4.697988e+02	-7.438023e+00	3.423892e+00	2.842862e+00
2915000	-4.633219e+02	-6.224694e+00	3.306793e+00	2.406826e+00
2920000	-4.739369e+02	-6.477163e+00	3.501986e+00	1.378039e+00
2925000	-4.698389e+02	-1.753093e+00	2.951415e+00	4.720293e-01
2930000	-4.742796e+02	-1.617863e+00	2.912513e+00	6.325979e-01
2935000	-4.653592e+02	-8.016342e+00	3.810436e+00	1.029279e+00
2940000	-4.736177e+02	-5.077498e+00	3.160436e+00	2.270175e+00
2945000	-4.722182e+02	-2.707038e+00	2.903169e+00	1.793397e+00
2950000	-4.730540e+02	-7.861100e+00	3.649386e+00	1.840206e+00
2955000	-4.669913e+02	-1.000903e+01	3.974866e+00	2.076089e+00
2960000	-4.702018e+02	-5.526396e+00	3.366225e+00	1.310694e+00
2965000	-4.677315e+02	-1.949377e+00	2.842227e+00	1.508559e+00
2970000	-4.663584e+02	-9.937492e+00	4.142711e+00	1.077856e+00
2975000	-4.652343e+02	2.017940e+01	1.114908e+00	1.404743e-01
2980000	-4.728950e+02	-5.524919e-01	2.794472e+00	4.892346e-01
2985000	-4.677804e+02	1.573722e+00	2.486583e+00	9.619505e-01
2990000	-4.678008e+02	3.327503e-01	2.619608e+00	1.043085e+00
2995000	-4.674389e+02	1.114764e+01	1.668059e+00	2.533554e-01
3000000	-4.642366e+02	-3.409073e+00	3.067862e+00	1.265050e+00
3005000	-4.652297e+02	-4.811998e+00	3.246929e+00	1.402033e+00
3010000	-4.661390e+02	-3.979491e+00	3.138233e+00	1.329489e+00
3015000	-4.693567e+02	-8.371518e+00	3.743969e+00	1.778244e+00
3020000	-4.656619e+02	4.251649e+00	2.221009e+00	7.954369e-01
3025000	-4.650320e+02	1.070039e+01	1.699812e+00	2.825792e-01
3030000	-4.687516e+02	1.581469e+01	1.357069e+00	1.567395e-01
3035000	-4.657177e+02	1.546072e+00	2.218106e+00	3.530082e+00
3040000	-4.704508e+02	8.398257e-01	2.573833e+00	9.284166e-01
3045000	-4.692768e+02	-1.159259e-01	2.688034e+00	9.176454e-01
3050000	-4.652712e+02	-2.558336e+00	2.950090e+00	1.287286e+00
3055000	-4.738834e+02	-8.037083e+00	3.432437e+00	3.386231e+00
3060000	-4.678448e+02	2.202035e+01	1.024793e+00	1.627072e-01
3065000	-4.670666e+02	-6.545593e+00	3.413026e+00	2.021446e+00
3070000	-4.674238e+02	-1.211340e+01	4.180261e+00	3.051489e+00
3075000	-4.700486e+02	4.363933e+00	2.209402e+00	7.995911e-01
3080000	-4.648304e+02	-5.141374e+00	3.264037e+00	1.614089e+00
3085000	-4.695369e+02	-1.906607e+01	5.577456e+00	3.520548e+00
3090000	-4.757913e+02	5.360275e+00	2.024420e+00	1.745396e+00
3095000	-4.717118e+02	-8.750688e+00	3.713963e+00	2.337447e+00
3100000	-4.707448e+02	5.170930e+00	2.160515e+00	4.897391e-01
3105000	-4.652142e+02	1.359421e+01	1.503014e+00	1.154423e-01
3110000	-4.714924e+02	6.901087e+00	1.976823e+00	7.327672e-01
3115000	-4.616617e+02	-2.652588e+00	2.913630e+00	1.658771e+00
3120000	-4.747000e+02	-9.985398e+00	4.040266e+00	1.686881e+00
3125000	-4.707580e+02	2.321987e+01	9.770513e-01	1.752215e-02
3130000	-4.691412e+02	1.544368e+01	1.381229e+00	1.371125e-01
3135000	-4.722480e+02	-1.114917e+01	4.389664e+00	9.909855e-01
3140000	-4.653432e+02	-3.799002e+00	2.708147e+00	4.434705e+00
3145000	-4.670602e+02	4.232954e+00	2.233830e+00	6.862180e-01
3150000	-4.732760e+02	5.624827e+00	2.131042e+00	3.409645e-01
3155000	-4.671597e+02	2.023668e+01	1.115605e+00	6.936381e-02
3160000	-4.678983e+02	2.510901e+01	8.927213e-01	1.226388e-01
3165000	-4.676230e+02	-1.110818e+01	4.252169e+00	1.663860e+00
3170000	-4.640092e+02	1.437603e+01	1.442748e+00	2.399449e-01
3175000	-4.661686e+02	-8.656202e-01	2.720675e+00	1.398531e+00
3180000	-4.645373e+02	6.851365e+00	2.025347e+00	2.441362e-01
3185000	-4.688565e+02	7.688754e+00	1.935737e+00	4.112727e-01
3190000	-4.675837e+02	1.855526e+01	1.196155e+00	2.089997e-01
3195000	-4.722328e+02	-9.495563e+00	3.913525e+00	1.910906e+00
3200000	-4.643690e+02	-8.279842e+00	3.858064e+00	1.014734e+00
3205000	-4.643704e+02	-8.120035e+00	3.829729e+00	1.019934e+00
3210000	-4.696988e+02	8.409881e+00	1.876237e+00	3.829419e-01
3215000	-4.663443e+02	-1.796352e+00	2.785209e+00	1.807068e+00
3220000	-4.641634e+02	-1.211028e+01	4.293660e+00	2.448190e+00
3225000	-4.708752e+02	7.728397e+00	1.881875e+00	9.978523e-01
3230000	-4.664269e+02	-9.034132e+00	3.733565e+00	2.503121e+00
3235000	-4.652829e+02	2.352596e-01	2.571801e+00	1.550564e+00
3240000	-4.645369e+02	-5.744567e-01	2.629367e+00	1.867516e+00
3245000	-4.768472e+02	4.435543e+00	2.217670e+00	6.449739e-01
3250000	-4.735822e+02	-1.682941e+01	5.629537e+00	1.074205e+00
3255000	-4.671242e+02	-4.860490e+00	3.335009e+00	8.528706e-01
3260000	-4.682633e+02	-9.088221e+00	3.813799e+00	2.081414e+00
3265000	-4.652874e+02	-1.691091e+00	2.595137e+00	3.275857e+00
3270000	-4.641076e+02	8.757739e+00	1.844588e+00	4.125130e-01
3275000	-4.644150e+02	1.034771e+01	1.725258e+00	3.058118e-01
3280000	-4.648940e+02	-7.766387e+00	3.133318e+00	5.151364e+00
3285000	-4.638846e+02	-1.184056e+00	2.797657e+00	1.095422e+00
3290000	-4.662505e+02	-9.812271e+00	4.104786e+00	1.158755e+00
3295000	-4.678388e+02	1.401319e+01	1.469107e+00	2.018413e-01
3300000	-4.705474e+02	1.358422e+01	1.478978e+00	4.824951e-01
3305000	-4.728408e+02	3.260169e-01	2.551573e+00	1.635545e+00
3310000	-4.661730e+02	9.194329e+00	1.771620e+00	8.711698e-01
3315000	-4.634437e+02	1.882117e+01	1.181524e+00	2.153139e-01
3320000	-4.659534e+02	-6.320128e+00	3.439728e+00	1.621863e+00
3325000	-4.668976e+02	-4.449547e+00	2.973305e+00	3.003726e+00
3330000	-4.693646e+02	-2.702602e+00	2.981764e+00	1.193436e+00
3335000	-4.673652e+02	2.386626e-01	2.666760e+00	7.399937e-01
3340000	-4.614137e+02	4.884954e+00	2.138272e+00	1.005606e+00
3345000	-4.712879e+02	4.707295e+00	2.181220e+00	7.414684e-01
3350000	-4.755130e+02	8.225466e+00	1.770508e+00	1.853968e+00
3355000	-4.675178e+02	3.663994e+00	2.193492e+00	1.660117e+00
3360000	-4.707928e+02	-3.872240e-04	2.599355e+00	1.549003e+00
3365000	-4.702271e+02	-1.717984e+01	5.173558e+00	3.328487e+00
3370000	-4.772065e+02	2.743324e+01	8.067508e-01	3.471619e-02
3375000	-4.667860e+02	1.361496e+00	2.529413e+00	7.941864e-01
3380000	-4.690939e+02	2.059258e+01	1.099125e+00	4.253065e-02
3385000	-4.681447e+02	-6.660754e+00	3.541904e+00	1.308287e+00
3390000	-4.700440e+02	-1.355084e+01	4.752813e+00	1.607697e+00
3395000	-4.682987e+02	-1.002654e+01	4.190026e+00	9.123247e-01
3400000	-4.644415e+02	-5.183600e+00	3.308845e+00	1.351874e+00
3405000	-4.653749e+02	-7.169119e+00	3.559335e+00	1.706908e+00
3410000	-4.706767e+02	3.608350e+00	2.210500e+00	1.544127e+00
3415000	-4.788086e+02	8.045762e+00	1.914360e+00	3.007117e-01
3420000	-4.801652e+02	-1.738310e+01	4.997208e+00	4.312378e+00
3425000	-4.690745e+02	-4.642206e+00	3.207389e+00	1.505747e+00
3430000	-4.729067e+02	1.525051e+01	1.382804e+00	3.050519e-01
3435000	-4.676307e+02	-1.027872e+01	4.091703e+00	1.696738e+00
3440000	-4.676907e+02	-6.135925e+00	2.968288e+00	4.727763e+00
3445000	-4.652459e+02	2.126654e+00	2.368059e+00	1.495327e+00
3450000	-4.652254e+02	-2.567813e+00	2.853387e+00	2.039671e+00
3455000	-4.747503e+02	-9.135479e+00	3.244958e+00	5.739074e+00
3460000	-4.658245e+02	-3.958819e+00	3.008762e+00	2.248655e+00
3465000	-4.677251e+02	5.734860e+00	2.126118e+00	2.823160e-01
3470000	-4.704683e+02	-2.996188e+00	2.936152e+00	1.830720e+00
3475000	-4.736410e+02	-4.106028e+00	3.260355e+00	6.039428e-01
3480000	-4.735783e+02	-8.934083e+00	3.602155e+00	3.204500e+00
3485000	-4.674101e+02	-5.774655e+00	3.385144e+00	1.433761e+00
3490000	-4.741310e+02	-4.973724e+00	3.407463e+00	4.860237e-01
3495000	-4.675409e+02	2.758785e+01	7.991274e-01	8.974615e-02
3500000	-4.692999e+02	-1.459517e+01	5.073209e+00	1.184775e+00
3505000	-4.687793e+02	-6.959574e-01	2.584586e+00	2.371404e+00
3510000	-4.679706e+02	-2.072179e+00	2.683296e+00	2.913183e+00
3515000	-4.685806e+02	-8.950792e+00	3.828773e+00	1.856283e+00
3520000	-4.697328e+02	2.135501e+01	1.056940e+00	1.453087e-01
3525000	-4.707872e+02	2.974208e+01	7.245489e-01	9.833624e-02
3530000	-4.799267e+02	2.102470e+01	1.073735e+00	1.271177e-01
3535000	-4.689713e+02	1.602930e+01	1.343392e+00	1.663525e-01
3540000	-4.679093e+02	-1.160355e+01	4.483003e+00	9.731368e-01
3545000	-4.692216e+02	-1.491456e+00	2.739939e+00	1.867220e+00
3550000	-4.631603e+02	-6.952334e+00	3.325445e+00	3.008855e+00
3555000	-4.673475e+02	6.381998e+00	2.038132e+00	5.737839e-01
3560000	-4.657947e+02	1.646872e+01	1.318948e+00	1.333766e-01
3565000	-4.629403e+02	7.457624e-01	2.438048e+00	2.228425e+00
3570000	-4.663007e+02	-1.460741e+01	4.710371e+00	2.865850e+00
3575000	-4.669505e+02	-4.480535e+00	3.162030e+00	1.661963e+00
3580000	-4.729637e+02	-3.029797e+00	2.975720e+00	1.565876e+00
3585000	-4.713026e+02	4.427501e-01	2.599253e+00	1.106738e+00
3590000	-4.699483e+02	-2.482995e+00	2.638300e+00	3.700540e+00
3595000	-4.700818e+02	-1.307191e+00	2.880673e+00	5.669357e-01
3600000	-4.632148e+02	8.096182e+00	1.881574e+00	6.336134e-01
3605000	-4.646816e+02	6.579417e+00	2.048110e+00	2.679314e-01
3610000	-4.697646e+02	-3.002537e+00	3.008000e+00	1.298023e+00
3615000	-4.749513e+02	-7.693170e+00	3.608352e+00	1.925150e+00
3620000	-4.651777e+02	-7.955752e+00	3.632373e+00	2.039364e+00
3625000	-4.654367e+02	-7.593371e-01	2.658769e+00	1.804814e+00
3630000	-4.663485e+02	2.354165e+01	9.590150e-01	1.074604e-01
3635000	-4.660938e+02	8.604882e+00	1.874388e+00	2.098104e-01
3640000	-4.725581e+02	-9.572033e+00	4.046389e+00	1.239590e+00
3645000	-4.654668e+02	3.021678e+01	7.114955e-01	2.490607e-02
3650000	-4.648563e+02	1.527123e+01	1.388848e+00	1.877894e-01
3655000	-4.689500e+02	5.416857e-01	2.614358e+00	8.788140e-01
3660000	-4.680164e+02	-8.284893e+00	3.650097e+00	2.259640e+00
3665000	-4.654753e+02	-7.050010e+00	3.745287e+00	4.488643e-01
3670000	-4.658774e+02	1.498096e+01	1.403955e+00	2.385402e-01
3675000	-4.686523e+02	-1.151202e+01	4.532470e+00	6.352362e-01
3680000	-4.661416e+02	-4.450859e+00	3.047726e+00	2.453723e+00
3685000	-4.672093e+02	-6.808766e-01	2.773810e+00	7.829563e-01
3690000	-4.622011e+02	1.599762e+01	1.343464e+00	1.968377e-01
3695000	-4.693749e+02	6.749362e+00	1.965012e+00	1.017512e+00
3700000	-4.697339e+02	-7.856999e+00	3.840759e+00	6.925241e-01
3705000	-4.715228e+02	-4.868004e+00	3.347550e+00	7.765588e-01
3710000	-4.725995e+02	1.305064e+00	2.569401e+00	5.015388e-01
3715000	-4.769042e+02	-8.512629e+00	3.520947e+00	3.292818e+00
3720000	-4.722138e+02	1.794405e+01	1.230064e+00	2.018299e-01
3725000	-4.774223e+02	-9.601762e+00	4.192584e+00	4.738686e-01
3730000	-4.654091e+02	2.800490e+01	7.870042e-01	1.022391e-02
3735000	-4.681093e+02	-1.514023e-01	2.717167e+00	7.130513e-01
3740000	-4.672963e+02	-7.623791e+00	3.576354e+00	2.054932e+00
3745000	-4.676500e+02	1.963798e+01	1.138769e+00	2.136330e-01
3750000	-4.687487e+02	-8.102300e+00	3.802031e+00	1.164663e+00
3755000	-4.719896e+02	-7.127192e+00	3.309521e+00	3.290906e+00
3760000	-4.619770e+02	2.765590e-01	2.629168e+00	1.018185e+00
3765000	-4.647473e+02	-4.485478e+00	2.824310e+00	4.185577e+00
3770000	-4.705189e+02	-5.820663e+00	3.373650e+00	1.555744e+00
3775000	-4.713267e+02	1.490902e+00	2.505234e+00	8.785129e-01
3780000	-4.686439e+02	-1.866606e+01	5.331564e+00	4.137062e+00
3785000	-4.644716e+02	2.108907e-01	2.654702e+00	8.686686e-01
3790000	-4.795278e+02	-1.186612e+01	4.600944e+00	6.526143e-01
3795000	-4.685799e+02	3.174579e+01	6.629476e-01	5.556732e-02
3800000	-4.661395e+02	1.283176e+01	1.537158e+00	3.802985e-01
3805000	-4.609475e+02	-2.395325e+00	2.672642e+00	3.324919e+00
3810000	-4.671487e+02	-3.403972e+00	3.056660e+00	1.341549e+00
3815000	-4.681597e+02	1.150168e+01	1.642285e+00	2.444869e-01
3820000	-4.688704e+02	-2.544948e+00	2.953581e+00	1.247531e+00
3825000	-4.685810e+02	1.345940e+01	1.510235e+00	1.440775e-01
3830000	-4.696202e+02	-3.815499e+00	3.199351e+00	7.350512e-01
3835000	-4.684776e+02	-7.720963e+00	3.486091e+00	2.723514e+00
3840000	-4.628576e+02	1.273204e+01	1.545302e+00	3.629497e-01
3845000	-4.717952e+02	-4.711095e+00	3.331584e+00	7.264275e-01
3850000	-4.693951e+02	-3.385196e+00	2.957875e+00	2.055385e+00
3855000	-4.743923e+02	-5.020654e+00	3.101417e+00	2.633954e+00
3860000	-4.681652e+02	-5.885103e+00	3.378827e+00	1.585935e+00
3865000	-4.621126e+02	-5.429845e-01	2.720242e+00	1.079442e+00
3870000	-4.709843e+02	-6.758521e+00	3.620920e+00	9.127508e-01
3875000	-4.722593e+02	-9.745535e-01	2.748906e+00	1.277535e+00
3880000	-4.702525e+02	-8.572393e+00	3.776234e+00	1.787109e+00
3885000	-4.705865e+02	-6.153415e+00	3.329777e+00	2.180858e+00
3890000	-4.673490e+02	6.704299e+00	1.996695e+00	7.075157e-01
3895000	-4.678614e+02	-7.106084e+00	3.492977e+00	2.064533e+00
3900000	-4.685418e+02	-4.204925e+00	3.173079e+00	1.308506e+00
3905000	-4.660523e+02	-4.915516e+00	3.377033e+00	6.282092e-01
3910000	-4.649554e+02	2.243284e+01	1.006330e+00	1.520385e-01
3915000	-4.656198e+02	3.175403e+00	2.311034e+00	9.885416e-01
3920000	-4.675226e+02	-1.471728e+01	4.432362e+00	4.341871e+00
3925000	-4.683099e+02	-4.788949e+00	3.057455e+00	2.720719e+00
3930000	-4.700537e+02	1.649042e+01	1.316926e+00	1.456320e-01
3935000	-4.632910e+02	1.885594e+01	1.185326e+00	1.094790e-01
3940000	-4.714255e+02	-9.381496e+00	3.990684e+00	1.359591e+00
3945000	-4.688117e+02	-1.696771e+00	2.846841e+00	1.219806e+00
3950000	-4.711154e+02	-1.149889e+01	4.490483e+00	8.310611e-01
3955000	-4.674703e+02	1.789869e+01	1.242106e+00	3.165904e-02
3960000	-4.651822e+02	1.752346e+01	1.254755e+00	1.827175e-01
3965000	-4.680234e+02	-4.528926e+00	3.150965e+00	1.788575e+00
3970000	-4.711677e+02	-2.262139e+00	2.881411e+00	1.516179e+00
3975000	-4.683645e+02	9.194324e+00	1.812853e+00	3.608881e-01
3980000	-4.724779e+02	-1.928928e+00	2.768251e+00	2.075696e+00
3985000	-4.654648e+02	-5.398942e+00	3.152337e+00	2.648880e+00
3990000	-4.705093e+02	-2.092917e+01	6.711326e+00	1.198857e+00
3995000	-4.669892e+02	6.056323e+00	2.074023e+00	5.118327e-01
4000000	-4.716481e+02	-1.539070e+01	4.912110e+00	2.706348e+00
4005000	-4.674072e+02	2.621852e+01	8.528513e-01	2.227791e-02
4010000	-4.652913e+02	2.254110e+01	1.005217e+00	6.824263e-02
4015000	-4.723760e+02	1.535792e-01	2.639029e+00	1.057813e+00
4020000	-4.655344e+02	3.123844e+01	6.795170e-01	1.815631e-02
4025000	-4.624541e+02	-1.483821e+00	2.693633e+00	2.239203e+00
4030000	-4.676605e+02	1.365946e+01	1.494796e+00	1.716235e-01
4035000	-4.694183e+02	-1.071499e+01	4.127308e+00	1.938845e+00
4040000	-4.746275e+02	-1.127776e+01	4.237471e+00	1.911092e+00
4045000	-4.669335e+02	9.195106e+00	1.829674e+00	1.552330e-01
4050000	-4.714369e+02	-5.045269e+00	3.146787e+00	2.334531e+00
4055000	-4.648069e+02	1.537637e+01	1.377602e+00	2.626261e-01
4060000	-4.660949e+02	-6.188027e+00	3.084527e+00	3.923153e+00
4065000	-4.666579e+02	-3.860161e+00	3.122265e+00	1.323983e+00
4070000	-4.649146e+02	-6.564308e+00	3.527249e+00	1.304525e+00
4075000	-4.714960e+02	-8.293099e+00	3.573774e+00	2.740376e+00
4080000	-4.655904e+02	-8.802828e+00	3.761504e+00	2.105002e+00
4085000	-4.652979e+02	1.999551e+01	1.121956e+00	1.850194e-01
4090000	-4.718698e+02	3.971526e+00	2.291355e+00	3.825256e-01
4095000	-4.695530e+02	1.141511e+01	1.624864e+00	5.674163e-01
4100000	-4.707589e+02	1.972684e+01	1.140604e+00	8.916370e-02
4105000	-4.667660e+02	2.156710e+01	1.053468e+00	5.970637e-03
4110000	-4.694088e+02	-1.212750e+01	4.399496e+00	1.919119e+00
4115000	-4.713922e+02	1.124196e+01	1.633246e+00	6.265281e-01
4120000	-4.678401e+02	7.380729e+00	1.978556e+00	2.336714e-01
4125000	-4.694634e+02	-5.562499e+00	3.038741e+00	3.631217e+00
4130000	-4.694741e+02	3.113018e+01	6.822091e-01	3.916225e-02
4135000	-4.644880e+02	-5.211631e+00	3.287329e+00	1.525585e+00
4140000	-4.713420e+02	-8.466680e+00	3.757602e+00	1.792080e+00
4145000	-4.702757e+02	7.846087e+00	1.900704e+00	6.592515e-01
4150000	-4.648857e+02	-6.076561e+00	3.346487e+00	1.992211e+00
4155000	-4.643116e+02	2.319575e+01	9.710701e-01	1.773296e-01
4160000	-4.731019e+02	-9.453552e+00	4.051836e+00	1.090967e+00
4165000	-4.701281e+02	-1.526498e+01	5.205450e+00	1.275245e+00
4170000	-4.731672e+02	-5.447278e+00	3.023014e+00	3.631720e+00
4175000	-4.647205e+02	-9.441473e+00	3.833751e+00	2.317877e+00
4180000	-4.663646e+02	-2.075651e+00	2.858214e+00	1.509836e+00
4185000	-4.660676e+02	-7.268770e-01	2.672090e+00	1.661068e+00
4190000	-4.680203e+02	1.680639e+01	1.288585e+00	3.111198e-01
4195000	-4.689621e+02	9.185132e+00	1.821348e+00	2.663812e-01
4200000	-4.752799e+02	-4.152075e+00	3.191016e+00	1.129848e+00
4205000	-4.719727e+02	-2.176704e+00	2.898889e+00	1.295952e+00
4210000	-4.723866e+02	-1.165390e+01	4.464300e+00	1.117337e+00
4215000	-4.685759e+02	6.404898e+00	2.034620e+00	5.891772e-01
4220000	-4.778688e+02	1.755899e+01	1.240991e+00	3.912317e-01
4225000	-4.696497e+02	-1.108467e+01	3.644653e+00	5.092799e+00
4230000	-4.636950e+02	4.205038e+00	2.241955e+00	6.334507e-01
4235000	-4.716867e+02	1.795457e+01	1.231304e+00	1.690284e-01
4240000	-4.707065e+02	-2.617654e+00	2.774283e+00	2.715935e+00
4245000	-4.646936e+02	5.829663e-01	2.511075e+00	1.734623e+00
4250000	-4.688437e+02	-5.605624e+00	3.339933e+00	1.565055e+00
4255000	-4.682824e+02	-3.117104e+00	2.984526e+00	1.587289e+00
4260000	-4.701216e+02	-1.623141e+01	4.668494e+00	4.690504e+00
4265000	-4.649715e+02	-4.026798e+00	3.160374e+00	1.219913e+00
4270000	-4.689413e+02	1.197635e+01	1.615529e+00	1.338654e-01
4275000	-4.729887e+02	-3.724327e+00	3.162583e+00	9.018510e-01
4280000	-4.774121e+02	-1.231790e+01	4.164497e+00	3.340690e+00
4285000	-4.658290e+02	-7.360537e-01	2.785234e+00	7.465717e-01
4290000	-4.654050e+02	-4.044209e+00	3.093413e+00	1.715162e+00
4295000	-4.667473e+02	7.302098e+00	1.936523e+00	7.889260e-01
4300000	-4.668965e+02	-7.924520e+00	3.569687e+00	2.397377e+00
4305000	-4.715114e+02	-1.193045e+01	4.417156e+00	1.632163e+00
4310000	-4.722836e+02	-7.878951e+00	3.528863e+00	2.608944e+00
4315000	-4.643326e+02	5.750369e+00	2.048932e+00	1.088064e+00
4320000	-4.754554e+02	2.389731e+00	2.309965e+00	1.784504e+00
4325000	-4.672822e+02	-1.482068e+01	4.583419e+00	3.692880e+00
4330000	-4.768207e+02	-8.135331e+00	3.148646e+00	5.411415e+00
4335000	-4.662408e+02	-1.036351e+01	4.127544e+00	1.586089e+00
4340000	-4.705161e+02	-4.825084e+00	3.364934e+00	6.179504e-01
4345000	-4.692604e+02	-4.305978e+00	3.262274e+00	7.907528e-01
4350000	-4.734033e+02	-6.980727e+00	3.645309e+00	9.848329e-01
4355000	-4.689818e+02	-4.815767e+00	3.163829e+00	1.984501e+00
4360000	-4.666810e+02	2.277467e+01	9.967944e-01	2.062426e-02
4365000	-4.702488e+02	-1.410387e+00	2.873253e+00	7.276191e-01
4370000	-4.690340e+02	-1.173011e+01	4.281411e+00	2.132096e+00
4375000	-4.707452e+02	-1.010435e+00	2.721286e+00	1.538346e+00
4380000	-4.750092e+02	8.114912e+00	1.900917e+00	3.879351e-01
4385000	-4.655008e+02	8.754848e+00	1.863607e+00	1.878249e-01
4390000	-4.694398e+02	2.638577e+01	8.427190e-01	1.189753e-01
4395000	-4.698970e+02	-1.005310e+01	3.878242e+00	2.671213e+00
4400000	-4.719159e+02	1.904928e-01	2.571730e+00	1.595946e+00
4405000	-4.673063e+02	1.902268e+00	2.475823e+00	7.298867e-01
4410000	-4.659204e+02	-6.710302e-01	2.719692e+00	1.211994e+00
4415000	-4.682853e+02	2.091542e+01	1.080463e+00	9.829566e-02
4420000	-4.693179e+02	-6.834010e+00	3.610209e+00	1.054485e+00
4425000	-4.669795e+02	4.959598e+00	2.132728e+00	9.886335e-01
4430000	-4.649492e+02	1.255178e+01	1.568170e+00	2.177455e-01
4435000	-4.665930e+02	-4.273049e+00	3.179356e+00	1.332527e+00
4440000	-4.691083e+02	-1.360526e+00	2.898945e+00	4.793404e-01
4445000	-4.701042e+02	3.736097e+00	2.328206e+00	2.632690e-01
4450000	-4.679981e+02	2.535719e+00	2.448814e+00	3.404542e-01
4455000	-4.661438e+02	-4.008436e-02	2.523664e+00	2.246403e+00
4460000	-4.763925e+02	7.709888e+00	1.892692e+00	8.891826e-01
4465000	-4.724701e+02	-8.017258e+00	3.743371e+00	1.427560e+00
4470000	-4.683033e+02	-1.381890e+01	4.507863e+00	3.064348e+00
4475000	-4.641283e+02	2.483037e+01	9.056336e-01	8.405584e-02
4480000	-4.659562e+02	-8.569193e+00	3.824681e+00	1.498616e+00
4485000	-4.677285e+02	-1.499749e+01	5.277801e+00	6.968376e-01
4490000	-4.743135e+02	-1.239743e+01	4.311224e+00	2.643773e+00
4495000	-4.624661e+02	-7.715569e+00	3.245337e+00	4.316555e+00
4500000	-4.634494e+02	2.820468e+01	7.797204e-01	1.572327e-02
4505000	-4.668010e+02	-6.749699e+00	3.601597e+00	1.023576e+00
4510000	-4.645085e+02	-3.327682e+00	3.046406e+00	1.340208e+00
4515000	-4.677989e+02	-1.033034e+01	4.192056e+00	1.205262e+00
4520000	-4.684519e+02	-9.105140e-01	2.706919e+00	1.556320e+00
4525000	-4.672913e+02	-2.317388e+00	2.900466e+00	1.424510e+00
4530000	-4.732312e+02	-6.464516e+00	3.417127e+00	1.913543e+00
4535000	-4.710983e+02	2.027924e+01	1.104346e+00	2.510886e-01
4540000	-4.696310e+02	-4.567785e+00	3.202322e+00	1.466617e+00
4545000	-4.634900e+02	-7.935756e+00	3.690667e+00	1.663271e+00
4550000	-4.736941e+02	-9.813323e+00	3.428670e+00	5.187003e+00
4555000	-4.653593e+02	-6.239128e+00	3.383049e+00	1.912063e+00
4560000	-4.643164e+02	-3.327784e+00	3.050963e+00	1.306968e+00
4565000	-4.754734e+02	2.534815e+01	8.872861e-01	1.839844e-02
4570000	-4.708115e+02	1.788573e+01	1.233714e+00	1.945946e-01
4575000	-4.633124e+02	1.483630e+01	1.414249e+00	2.214415e-01
4580000	-4.631300e+02	-4.796538e+00	3.017106e+00	3.024613e+00
4585000	-4.699018e+02	-3.720916e+00	3.141774e+00	1.045755e+00
4590000	-4.628666e+02	-1.500831e+01	4.299913e+00	5.313574e+00
4595000	-4.702634e+02	2.520631e+01	8.905471e-01	7.919680e-02
4600000	-4.712753e+02	-5.241585e+00	3.092756e+00	2.917274e+00
4605000	-4.761855e+02	1.553127e+01	1.371760e+00	2.018166e-01
4610000	-4.719078e+02	-9.243839e+00	4.060424e+00	8.338180e-01
4615000	-4.716575e+02	-3.368453e+00	2.908007e+00	2.417701e+00
4620000	-4.726293e+02	-9.121367e+00	3.991726e+00	1.093614e+00
4625000	-4.694298e+02	-3.827403e-01	2.692787e+00	1.145119e+00
4630000	-4.675178e+02	2.125603e+00	2.373630e+00	1.444129e+00
4635000	-4.720128e+02	2.188355e-01	2.670535e+00	7.283183e-01
4640000	-4.640164e+02	1.964697e+00	2.447239e+00	9.257942e-01
4645000	-4.733311e+02	-3.980875e+00	3.090769e+00	1.670899e+00
4650000	-4.704385e+02	1.649770e+00	2.225772e+00	3.349707e+00
4655000	-4.648361e+02	5.006743e+00	2.129328e+00	9.769272e-01
4660000	-4.742207e+02	1.162980e+01	1.611666e+00	5.334686e-01
4665000	-4.682921e+02	-7.249395e+00	3.174579e+00	4.342431e+00
4670000	-4.697760e+02	1.067377e-01	2.507456e+00	2.242946e+00
4675000	-4.704026e+02	-4.063625e+00	3.206182e+00	9.355691e-01
4680000	-4.685926e+02	-2.703871e+00	2.971725e+00	1.269907e+00
4685000	-4.687780e+02	-7.484510e+00	3.464945e+00	2.623027e+00
4690000	-4.691062e+02	-1.522968e+01	4.809524e+00	3.019913e+00
4695000	-4.753218e+02	1.575327e+01	1.350722e+00	3.219317e-01
4700000	-4.624843e+02	-4.797713e-01	2.679985e+00	1.348269e+00
4705000	-4.763552e+02	-1.394894e+01	4.635267e+00	2.568494e+00
4710000	-4.695174e+02	-6.775265e+00	3.552020e+00	1.359041e+00
4715000	-4.764710e+02	7.781231e+00	1.900973e+00	7.209627e-01
4720000	-4.746464e+02	4.389953e+00	2.202059e+00	8.475408e-01
4725000	-4.710182e+02	-1.610495e+01	5.472714e+00	9.869785e-01
4730000	-4.784396e+02	9.837092e+00	1.744475e+00	5.708243e-01
4735000	-4.692921e+02	-1.563234e+00	2.709433e+00	2.188368e+00
4740000	-4.675005e+02	-1.215427e+00	2.570672e+00	3.011020e+00
4745000	-4.723489e+02	-3.680278e+00	3.136453e+00	1.042941e+00
4750000	-4.672912e+02	3.135301e+01	6.761912e-01	1.186492e-02
4755000	-4.697238e+02	-5.155191e+00	3.391937e+00	7.695143e-01
4760000	-4.627772e+02	1.920393e+01	1.164611e+00	1.514281e-01
4765000	-4.699078e+02	2.344969e+00	2.310353e+00	1.825533e+00
4770000	-4.695991e+02	-6.526080e+00	3.273634e+00	2.933242e+00
4775000	-4.693094e+02	-1.007371e+01	3.998663e+00	2.007064e+00
4780000	-4.783093e+02	1.747033e+01	1.256975e+00	1.967422e-01
4785000	-4.645702e+02	-1.140280e+01	4.105999e+00	2.742657e+00
4790000	-4.691706e+02	-1.037548e+01	3.999479e+00	2.304259e+00
4795000	-4.705161e+02	-1.455638e+01	4.210805e+00	5.331257e+00
4800000	-4.618350e+02	1.582322e+01	1.343284e+00	3.742154e-01
4805000	-4.662844e+02	-6.221049e+00	3.462011e+00	1.378501e+00
4810000	-4.763589e+02	-1.480622e+01	4.974312e+00	1.838816e+00
4815000	-4.697150e+02	-5.879928e+00	3.339423e+00	1.842773e+00
4820000	-4.683247e+02	-4.755509e+00	3.327168e+00	8.004615e-01
4825000	-4.782052e+02	-1.417483e+01	4.798110e+00	2.018477e+00
4830000	-4.698324e+02	1.618635e-01	2.615609e+00	1.247981e+00
4835000	-4.730927e+02	3.376654e+01	6.033593e-01	1.127941e-01
4840000	-4.659008e+02	2.112371e+01	1.066324e+00	1.812220e-01
4845000	-4.781022e+02	-1.417602e+01	5.054418e+00	8.491384e-01
4850000	-4.746705e+02	-1.114080e+01	4.491590e+00	4.674366e-01
4855000	-4.684354e+02	1.764891e+00	2.495195e+00	6.938561e-01
4860000	-4.711100e+02	-5.926209e+00	3.583595e+00	3.121282e-01
4865000	-4.696950e+02	-4.852541e-01	2.784003e+00	5.056158e-01
4870000	-4.650711e+02	-1.107500e-01	2.557798e+00	2.018083e+00
4875000	-4.658392e+02	-8.960548e+00	3.842728e+00	1.784600e+00
4880000	-4.720072e+02	3.094236e+00	2.280769e+00	1.362755e+00
4885000	-4.652066e+02	-1.095484e+01	3.816462e+00	3.932413e+00
4890000	-4.713317e+02	-2.846526e+00	3.011701e+00	1.114586e+00
4895000	-4.668404e+02	2.259901e+01	1.000501e+00	1.142655e-01
4900000	-4.693420e+02	-1.829885e+00	2.944635e+00	6.000931e-01
4905000	-4.738621e+02	-2.013588e+00	2.618975e+00	3.394805e+00
4910000	-4.638182e+02	3.489707e+00	2.296644e+00	8.130932e-01
4915000	-4.706095e+02	-3.573960e+00	3.051060e+00	1.552435e+00
4920000	-4.701154e+02	-2.534836e+01	8.148344e+00	1.205945e+00
4925000	-4.686185e+02	2.243436e+01	1.006926e+00	1.374448e-01
4930000	-4.724103e+02	-2.069522e+01	6.257428e+00	2.550893e+00
4935000	-4.630255e+02	1.470423e+00	2.473469e+00	1.182894e+00
4940000	-4.791958e+02	-7.532182e+00	3.455944e+00	2.728824e+00
4945000	-4.741786e+02	-8.278724e+00	3.838790e+00	1.125729e+00
4950000	-4.619473e+02	1.606391e+01	1.340512e+00	1.792452e-01
4955000	-4.683992e+02	1.461140e+01	1.428475e+00	2.247231e-01
4960000	-4.680245e+02	-6.069825e+00	3.353402e+00	1.939366e+00
4965000	-4.720521e+02	1.678909e+01	1.300419e+00	1.261020e-01
4970000	-4.707461e+02	-5.677247e+00	3.391070e+00	1.297277e+00
4975000	-4.642393e+02	3.073531e+01	6.945677e-01	3.781633e-02
4980000	-4.749685e+02	2.587190e+01	8.666710e-01	1.388601e-02
4985000	-4.754634e+02	6.797484e-01	2.619607e+00	6.960992e-01
4990000	-4.699016e+02	-3.868512e+00	3.117682e+00	1.365108e+00
4995000	-4.677628e+02	-4.955315e+00	3.230051e+00	1.661701e+00
5000000	-4.729006e+02	5.590691e+00	2.138587e+00	2.965958e-01
