# Supplementary material for: A new elpistostegalian from the Late Devonian of the Canadian Arctic
Source: Nature. 2022 Jul 20;608(7923):563–8. doi: 10.1038/s41586-022-04990-w (PMC9385497; doi:10.1038/s41586-022-04990-w)
Supplement: Supplementary file 8 — A zipped file that contains a MrBayes executable file, screen log, and majority-rule consensus tree. [file 41586_2022_4990_MOESM8_ESM.zip › bayesian/NUFV137_tree_all_mrb.run3.p]

[ID: 8668784713]
Gen	LnL	LnPr	TL	alpha
0	-7.847141e+02	3.886198e+01	4.600000e-01	1.000000e+00
5000	-4.767886e+02	6.718744e+00	1.985777e+00	8.147985e-01
10000	-4.644579e+02	-3.289324e+00	3.002330e+00	1.626879e+00
15000	-4.732650e+02	-5.944469e+00	3.480970e+00	9.798751e-01
20000	-4.662436e+02	1.903632e+00	2.431853e+00	1.127151e+00
25000	-4.622812e+02	-7.629615e-02	2.675890e+00	9.788452e-01
30000	-4.637191e+02	-3.138303e+00	3.106001e+00	7.186514e-01
35000	-4.658556e+02	-3.750248e+00	3.105393e+00	1.334965e+00
40000	-4.653495e+02	-5.899946e+00	3.393315e+00	1.505195e+00
45000	-4.718778e+02	7.969344e+00	1.911258e+00	4.131122e-01
50000	-4.733050e+02	1.401338e+01	1.472146e+00	1.558910e-01
55000	-4.651038e+02	1.786947e+01	1.234914e+00	1.893524e-01
60000	-4.776646e+02	6.450866e+00	1.985937e+00	1.080879e+00
65000	-4.761740e+02	-6.306474e+00	3.617224e+00	4.835442e-01
70000	-4.705177e+02	-2.499539e+00	2.960260e+00	1.151761e+00
75000	-4.611077e+02	1.938469e+01	1.155739e+00	1.397899e-01
80000	-4.651193e+02	-6.576313e+00	3.192276e+00	3.545277e+00
85000	-4.672516e+02	-5.749600e+00	3.475676e+00	8.190139e-01
90000	-4.660837e+02	-3.856450e+00	2.876371e+00	3.149503e+00
95000	-4.650871e+02	-5.057854e+00	3.334618e+00	1.052859e+00
100000	-4.763970e+02	2.006981e+01	1.114270e+00	2.627156e-01
105000	-4.695154e+02	3.266141e+00	2.334831e+00	6.700488e-01
110000	-4.652414e+02	-1.261640e+01	4.615064e+00	1.334074e+00
115000	-4.760954e+02	1.336244e+01	1.493761e+00	4.839860e-01
120000	-4.759653e+02	9.523108e-01	2.556867e+00	9.631247e-01
125000	-4.763335e+02	-1.693757e+01	5.575577e+00	1.399644e+00
130000	-4.725241e+02	-1.214951e+00	2.801149e+00	1.098523e+00
135000	-4.691837e+02	-5.601547e+00	3.303125e+00	1.808462e+00
140000	-4.645090e+02	1.951912e+01	1.145936e+00	1.937428e-01
145000	-4.750452e+02	-3.004787e+00	2.856103e+00	2.455440e+00
150000	-4.739582e+02	2.594822e+01	8.619827e-01	5.736582e-02
155000	-4.703024e+02	1.345422e+01	1.520216e+00	3.350693e-03
160000	-4.711558e+02	2.523187e+01	8.924773e-01	5.819436e-03
165000	-4.631438e+02	1.848179e+01	1.203477e+00	1.474824e-01
170000	-4.771924e+02	2.121087e+01	1.067246e+00	7.495828e-02
175000	-4.688639e+02	-8.074058e-01	2.625961e+00	2.129322e+00
180000	-4.676356e+02	4.975679e+00	2.177333e+00	5.127181e-01
185000	-4.677794e+02	-4.525872e+00	3.261842e+00	1.013601e+00
190000	-4.683877e+02	3.116194e+01	6.821744e-01	8.521459e-03
195000	-4.657721e+02	2.322473e+01	9.776083e-01	6.310544e-05
200000	-4.693419e+02	2.585372e+01	8.648082e-01	7.959094e-02
205000	-4.712317e+02	-1.185571e+01	4.037342e+00	3.573414e+00
210000	-4.729346e+02	-9.093521e+00	3.850656e+00	1.871440e+00
215000	-4.683408e+02	9.637872e-01	2.583543e+00	7.206423e-01
220000	-4.701780e+02	1.377559e+01	1.478675e+00	2.956628e-01
225000	-4.665822e+02	-1.450798e+00	2.584039e+00	3.130959e+00
230000	-4.773388e+02	-3.477431e+00	2.952036e+00	2.191674e+00
235000	-4.672193e+02	-7.362146e+00	3.498252e+00	2.286867e+00
240000	-4.679176e+02	2.382432e+01	9.482712e-01	7.372452e-02
245000	-4.624939e+02	1.507419e+01	1.401351e+00	1.864007e-01
250000	-4.673844e+02	-1.148744e+01	4.435941e+00	1.093912e+00
255000	-4.705835e+02	5.887578e-01	2.637794e+00	6.330580e-01
260000	-4.736058e+02	7.545489e+00	1.877502e+00	1.232373e+00
265000	-4.736217e+02	-1.303175e+01	4.727306e+00	1.209543e+00
270000	-4.750159e+02	-1.112665e+01	4.444956e+00	6.875601e-01
275000	-4.686252e+02	-8.749038e+00	3.854291e+00	1.505837e+00
280000	-4.698463e+02	-6.936702e+00	3.043431e+00	4.971021e+00
285000	-4.705631e+02	3.321121e+00	2.368426e+00	2.974162e-01
290000	-4.734024e+02	9.635550e-01	2.619884e+00	4.099376e-01
295000	-4.695676e+02	-6.239790e+00	3.249912e+00	2.809327e+00
300000	-4.743090e+02	3.815634e-01	2.617446e+00	1.012657e+00
305000	-4.639325e+02	-1.122128e+01	4.267966e+00	1.693801e+00
310000	-4.701514e+02	1.653360e+00	2.461841e+00	1.104790e+00
315000	-4.721273e+02	1.282253e+01	1.552850e+00	1.645017e-01
320000	-4.693642e+02	3.002258e+00	2.359616e+00	6.991469e-01
325000	-4.676109e+02	1.598564e+01	1.333106e+00	3.801380e-01
330000	-4.628463e+02	-1.711907e+00	2.941027e+00	5.094509e-01
335000	-4.623021e+02	1.808299e+01	1.225125e+00	1.518973e-01
340000	-4.737435e+02	-4.994958e+00	3.236325e+00	1.658022e+00
345000	-4.731452e+02	1.895245e+01	1.169186e+00	3.161930e-01
350000	-4.720225e+02	2.785596e+01	7.899843e-01	7.570913e-02
355000	-4.679739e+02	-5.334596e+00	3.397709e+00	9.109387e-01
360000	-4.700609e+02	-2.606595e+00	3.022351e+00	7.959279e-01
365000	-4.682562e+02	-5.669156e+00	3.290821e+00	1.959401e+00
370000	-4.639904e+02	-7.249195e+00	3.478215e+00	2.302289e+00
375000	-4.671963e+02	-5.576643e+00	3.381654e+00	1.258792e+00
380000	-4.680296e+02	-3.798096e+00	3.141734e+00	1.123218e+00
385000	-4.687966e+02	-6.964124e+00	3.312962e+00	3.104632e+00
390000	-4.643448e+02	-5.280644e+00	2.898566e+00	4.402372e+00
395000	-4.779837e+02	1.599158e+00	2.423011e+00	1.512644e+00
400000	-4.737351e+02	-1.674503e+01	5.353789e+00	2.122295e+00
405000	-4.729006e+02	5.723490e+00	2.079301e+00	7.882274e-01
410000	-4.638684e+02	1.676128e+01	1.298122e+00	1.930455e-01
415000	-4.640152e+02	-2.234902e+00	2.913784e+00	1.239907e+00
420000	-4.643316e+02	-6.152840e+00	3.343031e+00	2.091566e+00
425000	-4.711674e+02	-9.323308e+00	4.076217e+00	8.263017e-01
430000	-4.710626e+02	2.254731e+00	2.424636e+00	8.421593e-01
435000	-4.684943e+02	-7.831884e+00	3.654644e+00	1.778788e+00
440000	-4.698067e+02	1.148165e+01	1.640082e+00	2.942632e-01
445000	-4.734168e+02	-1.560904e+00	2.848080e+00	1.074247e+00
450000	-4.723440e+02	5.845834e+00	2.114877e+00	2.890910e-01
455000	-4.734930e+02	1.165956e+01	1.613039e+00	4.848441e-01
460000	-4.668790e+02	-8.001038e+00	3.404998e+00	3.529506e+00
465000	-4.702090e+02	-6.851116e+00	3.544416e+00	1.482800e+00
470000	-4.644758e+02	-9.001890e+00	3.931615e+00	1.313962e+00
475000	-4.669675e+02	-1.059659e+01	4.222370e+00	1.309966e+00
480000	-4.775214e+02	-1.218861e+00	2.856834e+00	6.638126e-01
485000	-4.634507e+02	1.965107e+00	2.371451e+00	1.625042e+00
490000	-4.681327e+02	-6.100644e-01	2.805850e+00	4.562752e-01
495000	-4.680801e+02	-3.040012e+00	3.022758e+00	1.226349e+00
500000	-4.668753e+02	2.651233e+01	8.375137e-01	1.292538e-01
505000	-4.699532e+02	1.065730e+00	2.564911e+00	7.797985e-01
510000	-4.679551e+02	6.778793e+00	2.043228e+00	1.215414e-01
515000	-4.717191e+02	-2.381073e-01	2.682977e+00	1.081756e+00
520000	-4.670932e+02	2.113345e+00	2.497283e+00	3.267940e-01
525000	-4.695016e+02	-6.337775e-01	2.658941e+00	1.677810e+00
530000	-4.692295e+02	3.508019e-01	2.575256e+00	1.405136e+00
535000	-4.639734e+02	1.580090e+01	1.353254e+00	2.328487e-01
540000	-4.727092e+02	1.876477e+01	1.190263e+00	1.087037e-01
545000	-4.691897e+02	-4.196489e+00	3.047458e+00	2.201311e+00
550000	-4.690118e+02	1.473022e+01	1.421263e+00	2.179852e-01
555000	-4.775215e+02	-1.040887e+01	3.837358e+00	3.264228e+00
560000	-4.675636e+02	-3.160272e+00	2.945359e+00	1.925000e+00
565000	-4.789211e+02	4.291151e-01	2.674099e+00	4.883386e-01
570000	-4.726010e+02	-7.637166e+00	3.526766e+00	2.380439e+00
575000	-4.706073e+02	-6.946549e+00	3.519551e+00	1.735602e+00
580000	-4.691492e+02	-1.018442e+01	4.051490e+00	1.823748e+00
585000	-4.632752e+02	-1.296993e+01	4.480046e+00	2.354332e+00
590000	-4.641703e+02	-9.139945e+00	3.823971e+00	2.073524e+00
595000	-4.699611e+02	-5.111765e+00	3.348257e+00	1.015604e+00
600000	-4.646021e+02	-5.319965e+00	3.255800e+00	1.849091e+00
605000	-4.686214e+02	1.974765e+00	2.398641e+00	1.361862e+00
610000	-4.666277e+02	8.688734e+00	1.860344e+00	2.928193e-01
615000	-4.684982e+02	1.214910e+01	1.603448e+00	1.274613e-01
620000	-4.726048e+02	1.043104e+01	1.729324e+00	1.702982e-01
625000	-4.655310e+02	1.314703e+01	1.530489e+00	1.613367e-01
630000	-4.680526e+02	-8.942824e+00	3.843856e+00	1.760308e+00
635000	-4.670730e+02	4.746564e+00	2.200597e+00	5.056903e-01
640000	-4.687793e+02	-1.063850e+01	3.834806e+00	3.508750e+00
645000	-4.655189e+02	1.797432e+01	1.230072e+00	1.714029e-01
650000	-4.690020e+02	-7.638424e-01	2.789025e+00	7.440566e-01
655000	-4.687615e+02	8.748451e+00	1.842836e+00	4.428814e-01
660000	-4.726922e+02	1.029536e+01	1.693979e+00	7.638249e-01
665000	-4.750682e+02	-4.330465e+00	3.087173e+00	2.046465e+00
670000	-4.647836e+02	-5.717331e+00	3.352991e+00	1.589610e+00
675000	-4.690058e+02	-6.291446e+00	3.552916e+00	8.695859e-01
680000	-4.737090e+02	-5.985455e-02	2.685715e+00	8.807920e-01
685000	-4.692151e+02	-2.573163e+00	2.996809e+00	9.517637e-01
690000	-4.734373e+02	-5.341300e+00	3.413564e+00	8.136358e-01
695000	-4.688428e+02	-1.027862e+01	3.861023e+00	2.996349e+00
700000	-4.714709e+02	3.894237e-01	2.686625e+00	4.239699e-01
705000	-4.708432e+02	-1.332196e+01	4.543112e+00	2.392523e+00
710000	-4.737310e+02	4.956437e+00	2.081425e+00	1.532598e+00
715000	-4.693624e+02	-3.313024e+00	2.999817e+00	1.669256e+00
720000	-4.640514e+02	1.976649e-01	2.654254e+00	8.856538e-01
725000	-4.695508e+02	-2.514388e+00	3.000351e+00	8.666539e-01
730000	-4.740357e+02	-8.445561e+00	3.668588e+00	2.307292e+00
735000	-4.756134e+02	-1.657335e+00	2.879851e+00	9.234457e-01
740000	-4.631372e+02	2.456261e+01	9.177518e-01	5.818025e-02
745000	-4.655484e+02	8.098863e+00	1.836128e+00	1.173365e+00
750000	-4.648731e+02	-9.590436e-01	2.682941e+00	1.802989e+00
755000	-4.747789e+02	6.871071e-01	2.470991e+00	1.988507e+00
760000	-4.630631e+02	-1.416312e+01	4.954617e+00	1.284957e+00
765000	-4.655618e+02	2.474597e+01	9.059494e-01	1.607559e-01
770000	-4.749258e+02	-4.948777e+00	3.116675e+00	2.452582e+00
775000	-4.760060e+02	-1.171033e+01	4.241006e+00	2.324963e+00
780000	-4.719695e+02	1.027637e+01	1.686124e+00	8.858481e-01
785000	-4.708575e+02	-3.365968e+00	3.159185e+00	5.674843e-01
790000	-4.674913e+02	-2.393223e+00	2.482317e+00	4.967101e+00
795000	-4.707539e+02	2.890703e+01	7.543068e-01	4.491566e-02
800000	-4.680779e+02	6.258333e-01	2.657321e+00	4.317663e-01
805000	-4.718333e+02	-6.285525e+00	3.265852e+00	2.745826e+00
810000	-4.674981e+02	6.373862e+00	2.049286e+00	4.607387e-01
815000	-4.740647e+02	5.476397e+00	2.141124e+00	3.845554e-01
820000	-4.734047e+02	-2.273844e+00	2.856574e+00	1.720824e+00
825000	-4.666066e+02	-2.057679e+00	2.955797e+00	7.435345e-01
830000	-4.733669e+02	-1.406172e+01	4.836711e+00	1.725217e+00
835000	-4.647443e+02	1.179013e+01	1.622173e+00	2.291238e-01
840000	-4.688038e+02	2.014887e+01	1.113005e+00	2.087781e-01
845000	-4.760332e+02	-4.200327e+00	3.239115e+00	8.441523e-01
850000	-4.682754e+02	2.027069e+01	1.112924e+00	8.856752e-02
855000	-4.679126e+02	1.697206e+01	1.282181e+00	2.556910e-01
860000	-4.654827e+02	-6.789192e+00	3.597670e+00	1.087464e+00
865000	-4.820444e+02	-1.107617e+01	4.383760e+00	9.481840e-01
870000	-4.683542e+02	-5.549270e+00	3.009432e+00	3.834136e+00
875000	-4.731521e+02	-6.239283e+00	3.540246e+00	8.972851e-01
880000	-4.676559e+02	-5.969338e+00	3.314901e+00	2.096777e+00
885000	-4.792849e+02	-1.384718e+01	4.944650e+00	1.014321e+00
890000	-4.646160e+02	-1.380106e+01	4.458950e+00	3.291415e+00
895000	-4.645674e+02	-1.876991e+00	2.754535e+00	2.134411e+00
900000	-4.723580e+02	2.536376e-01	2.559012e+00	1.643133e+00
905000	-4.655812e+02	-6.339433e-01	2.655160e+00	1.709659e+00
910000	-4.659080e+02	-1.392740e+01	4.676025e+00	2.350276e+00
915000	-4.695000e+02	-1.366855e+01	4.659682e+00	2.170081e+00
920000	-4.689805e+02	-1.655678e+01	5.497856e+00	1.335452e+00
925000	-4.690048e+02	-6.557153e+00	3.606935e+00	7.979161e-01
930000	-4.666124e+02	-2.099460e+00	2.938365e+00	9.171908e-01
935000	-4.729463e+02	-1.705491e+00	2.837097e+00	1.304933e+00
940000	-4.723541e+02	-3.804373e+00	3.107677e+00	1.372685e+00
945000	-4.691535e+02	-9.888333e+00	3.874789e+00	2.526387e+00
950000	-4.657470e+02	-1.158952e+01	4.182372e+00	2.516297e+00
955000	-4.650748e+02	2.933213e+01	7.392977e-01	6.348287e-02
960000	-4.688070e+02	2.766858e+01	7.993400e-01	3.141742e-03
965000	-4.720787e+02	-6.637741e+00	3.330385e+00	2.661110e+00
970000	-4.711000e+02	4.179524e+00	2.110427e+00	2.002184e+00
975000	-4.682487e+02	8.310221e+00	1.871160e+00	5.427130e-01
980000	-4.690896e+02	-1.079428e+01	3.917560e+00	3.186548e+00
985000	-4.753132e+02	-3.877408e+00	2.840900e+00	3.446998e+00
990000	-4.634867e+02	-2.035848e+00	2.852245e+00	1.516624e+00
995000	-4.744711e+02	-3.784249e+00	3.047554e+00	1.788372e+00
1000000	-4.672192e+02	1.940598e+01	1.156500e+00	1.039431e-01
1005000	-4.706214e+02	-7.194744e+00	3.731871e+00	6.738867e-01
1010000	-4.672317e+02	-9.576439e+00	3.802418e+00	2.636518e+00
1015000	-4.667276e+02	-8.436453e+00	3.585191e+00	2.812417e+00
1020000	-4.614539e+02	2.180066e+01	1.037106e+00	1.184112e-01
1025000	-4.680807e+02	1.953937e+01	1.145060e+00	1.904006e-01
1030000	-4.745149e+02	9.391882e-01	2.370489e+00	2.659987e+00
1035000	-4.664980e+02	1.162276e+01	1.619485e+00	4.332581e-01
1040000	-4.695364e+02	-4.668603e+00	3.083748e+00	2.409366e+00
1045000	-4.703522e+02	8.598394e-01	2.465653e+00	1.863890e+00
1050000	-4.697138e+02	2.653809e+01	8.377987e-01	9.597552e-02
1055000	-4.729638e+02	1.417690e+01	1.454477e+00	2.597735e-01
1060000	-4.700901e+02	-7.229512e+00	3.631384e+00	1.319212e+00
1065000	-4.770521e+02	-1.356854e+01	4.959060e+00	6.702165e-01
1070000	-4.652826e+02	-9.724602e-01	2.806999e+00	8.095515e-01
1075000	-4.707737e+02	-4.147188e+00	2.900067e+00	3.257382e+00
1080000	-4.639522e+02	9.994654e+00	1.748376e+00	3.637302e-01
1085000	-4.651830e+02	-3.071042e+00	2.761040e+00	3.275913e+00
1090000	-4.699242e+02	-1.301109e+01	4.563396e+00	1.981615e+00
1095000	-4.712090e+02	2.220314e+01	1.011653e+00	2.651492e-01
1100000	-4.675280e+02	1.890637e+00	2.431267e+00	1.145501e+00
1105000	-4.694781e+02	-1.313025e+01	4.492462e+00	2.452525e+00
1110000	-4.632601e+02	-1.031594e+01	3.965284e+00	2.437053e+00
1115000	-4.672384e+02	4.958876e+00	2.183659e+00	4.650544e-01
1120000	-4.669843e+02	-8.486009e+00	3.646043e+00	2.485611e+00
1125000	-4.622328e+02	-1.481461e+01	4.428655e+00	4.457973e+00
1130000	-4.646779e+02	2.132694e+01	1.055199e+00	2.098470e-01
1135000	-4.680811e+02	3.058612e+01	6.982583e-01	7.005115e-02
1140000	-4.711368e+02	2.458879e+01	9.158423e-01	7.801185e-02
1145000	-4.720583e+02	-2.409811e+00	3.025898e+00	5.729868e-01
1150000	-4.722156e+02	-4.675546e+00	3.307556e+00	8.525237e-01
1155000	-4.700328e+02	-7.011939e+00	3.727901e+00	5.148902e-01
1160000	-4.686551e+02	1.160905e+01	1.636976e+00	2.088904e-01
1165000	-4.673931e+02	2.589211e+01	8.607995e-01	1.438139e-01
1170000	-4.671572e+02	-1.039630e+01	3.849659e+00	3.180013e+00
1175000	-4.698265e+02	1.146478e+01	1.642602e+00	2.771058e-01
1180000	-4.674817e+02	-5.343110e+00	3.225195e+00	2.083076e+00
1185000	-4.687078e+02	1.273762e+01	1.521057e+00	7.076850e-01
1190000	-4.713852e+02	-2.608362e+00	2.973891e+00	1.158150e+00
1195000	-4.599299e+02	-6.295137e+00	3.203924e+00	3.182806e+00
1200000	-4.786282e+02	-9.331855e+00	4.098575e+00	7.122715e-01
1205000	-4.705781e+02	-6.471730e+00	3.593823e+00	7.939260e-01
1210000	-4.657754e+02	1.493067e+00	2.435096e+00	1.508066e+00
1215000	-4.621058e+02	2.166964e+00	2.323553e+00	1.876877e+00
1220000	-4.701820e+02	-3.590601e+00	2.909404e+00	2.629142e+00
1225000	-4.715385e+02	-3.297288e+00	3.083843e+00	1.037362e+00
1230000	-4.639619e+02	-4.924323e+00	2.838924e+00	4.509417e+00
1235000	-4.700739e+02	-6.073331e+00	3.373190e+00	1.811459e+00
1240000	-4.685564e+02	1.035057e+01	1.733490e+00	1.974198e-01
1245000	-4.613487e+02	2.100273e+01	1.074082e+00	1.419460e-01
1250000	-4.638625e+02	1.750707e+01	1.254329e+00	2.066299e-01
1255000	-4.638665e+02	2.007550e+01	1.120516e+00	1.334315e-01
1260000	-4.662643e+02	2.492240e+01	9.005136e-01	1.172683e-01
1265000	-4.764059e+02	-2.099412e+00	2.982616e+00	5.838712e-01
1270000	-4.645733e+02	-5.690515e+00	3.372634e+00	1.432321e+00
1275000	-4.682790e+02	9.254978e+00	1.813870e+00	2.877960e-01
1280000	-4.652002e+02	1.735252e+00	2.493529e+00	7.383582e-01
1285000	-4.658099e+02	1.967859e+00	2.448306e+00	9.129295e-01
1290000	-4.694588e+02	1.149333e+01	1.622112e+00	5.267619e-01
1295000	-4.700952e+02	1.514358e-03	2.635910e+00	1.236213e+00
1300000	-4.673128e+02	-4.929927e+00	3.069084e+00	2.777022e+00
1305000	-4.693723e+02	-7.331430e+00	3.663687e+00	1.223061e+00
1310000	-4.716004e+02	-6.078021e+00	3.379612e+00	1.773665e+00
1315000	-4.691345e+02	-6.641624e+00	3.521261e+00	1.419820e+00
1320000	-4.711468e+02	-1.515776e+00	2.769362e+00	1.653607e+00
1325000	-4.737294e+02	-5.473007e+00	3.258853e+00	1.981211e+00
1330000	-4.679940e+02	2.586498e+01	8.647333e-01	7.024202e-02
1335000	-4.649157e+02	-6.844596e+00	3.275828e+00	3.236799e+00
1340000	-4.780998e+02	-8.049561e+00	3.838165e+00	9.002122e-01
1345000	-4.665825e+02	-2.102061e+00	2.699060e+00	2.812615e+00
1350000	-4.693271e+02	-8.943800e+00	3.963026e+00	1.077665e+00
1355000	-4.700420e+02	1.502852e+01	1.400539e+00	2.448996e-01
1360000	-4.646551e+02	9.980824e+00	1.761764e+00	2.083968e-01
1365000	-4.713457e+02	-9.227421e+00	3.938932e+00	1.497858e+00
1370000	-4.695323e+02	-2.301787e+00	2.793363e+00	2.247377e+00
1375000	-4.675514e+02	-3.952964e+00	3.136964e+00	1.311987e+00
1380000	-4.672465e+02	5.929064e+00	2.107617e+00	2.822415e-01
1385000	-4.744470e+02	7.564430e-01	2.517711e+00	1.502427e+00
1390000	-4.697640e+02	-9.301414e+00	4.022982e+00	1.098941e+00
1395000	-4.692977e+02	6.359976e+00	2.067386e+00	2.793573e-01
1400000	-4.665108e+02	-7.043018e+00	3.448192e+00	2.289838e+00
1405000	-4.722753e+02	1.207232e+01	1.593455e+00	3.427843e-01
1410000	-4.662443e+02	1.013895e+01	1.739750e+00	3.290956e-01
1415000	-4.644463e+02	-4.427920e+00	3.236796e+00	1.087738e+00
1420000	-4.671719e+02	-9.715325e+00	3.807309e+00	2.746636e+00
1425000	-4.715747e+02	2.980517e+00	2.356984e+00	7.457087e-01
1430000	-4.633158e+02	-3.882056e+00	3.184931e+00	9.024309e-01
1435000	-4.654909e+02	-7.598882e+00	3.545558e+00	2.223365e+00
1440000	-4.655617e+02	6.185175e+00	2.063388e+00	4.971486e-01
1445000	-4.683602e+02	-1.209085e+01	4.548597e+00	1.134324e+00
1450000	-4.724127e+02	-1.170893e+01	4.049791e+00	3.357664e+00
1455000	-4.700393e+02	-1.606859e+01	5.180826e+00	2.185635e+00
1460000	-4.640482e+02	-2.626935e+00	2.693446e+00	3.383862e+00
1465000	-4.674844e+02	4.974073e-01	2.674829e+00	4.139746e-01
1470000	-4.698544e+02	-2.671005e+00	2.880578e+00	1.931491e+00
1475000	-4.677819e+02	6.431574e+00	1.958782e+00	1.405784e+00
1480000	-4.719642e+02	-1.072824e+01	4.233114e+00	1.384641e+00
1485000	-4.701170e+02	-1.096197e+01	3.986694e+00	2.962469e+00
1490000	-4.743085e+02	1.517900e+01	1.381525e+00	3.970536e-01
1495000	-4.679063e+02	-8.346296e+00	3.419460e+00	3.780074e+00
1500000	-4.686092e+02	-1.318274e+01	4.713048e+00	1.428417e+00
1505000	-4.730783e+02	-1.455887e+01	4.819009e+00	2.304813e+00
1510000	-4.706265e+02	-9.849134e+00	3.581355e+00	4.249032e+00
1515000	-4.719657e+02	-9.263057e+00	3.318922e+00	5.363428e+00
1520000	-4.718860e+02	1.993969e+01	1.131680e+00	5.000671e-02
1525000	-4.668271e+02	1.682456e+01	1.296313e+00	1.606121e-01
1530000	-4.696590e+02	1.069644e+01	1.690004e+00	4.148196e-01
1535000	-4.708675e+02	7.342046e+00	1.984893e+00	2.013740e-01
1540000	-4.655257e+02	-5.630408e+00	3.373300e+00	1.367805e+00
1545000	-4.711043e+02	-4.593702e+00	3.167515e+00	1.736449e+00
1550000	-4.665490e+02	-8.915315e+00	3.817069e+00	1.889325e+00
1555000	-4.734975e+02	7.392418e+00	1.924303e+00	8.390889e-01
1560000	-4.657573e+02	4.390219e+00	2.252252e+00	3.464248e-01
1565000	-4.770028e+02	-4.288749e+00	3.012942e+00	2.547619e+00
1570000	-4.684368e+02	1.403589e+01	1.469242e+00	1.771006e-01
1575000	-4.648286e+02	5.406477e-01	2.522575e+00	1.675275e+00
1580000	-4.654703e+02	5.559974e-01	2.656574e+00	5.078657e-01
1585000	-4.650491e+02	8.975536e+00	1.821733e+00	4.712885e-01
1590000	-4.639086e+02	-2.747495e+00	2.989670e+00	1.179285e+00
1595000	-4.690567e+02	-6.565548e+00	3.554207e+00	1.135563e+00
1600000	-4.634811e+02	-1.054359e+01	3.843392e+00	3.363780e+00
1605000	-4.747695e+02	-9.411487e+00	3.884107e+00	1.995770e+00
1610000	-4.675120e+02	-1.224093e+00	2.710253e+00	1.842489e+00
1615000	-4.695096e+02	5.662306e+00	2.030665e+00	1.374970e+00
1620000	-4.645492e+02	-5.346775e+00	3.350900e+00	1.232987e+00
1625000	-4.648625e+02	-1.018850e+01	3.833177e+00	3.068259e+00
1630000	-4.683622e+02	3.211210e+01	6.523896e-01	4.349586e-02
1635000	-4.724242e+02	-3.332439e-01	2.471879e+00	3.000869e+00
1640000	-4.696291e+02	-2.203851e+00	2.942540e+00	9.899284e-01
1645000	-4.710037e+02	6.012220e+00	2.063673e+00	6.670366e-01
1650000	-4.707894e+02	1.221250e+01	1.578544e+00	4.109283e-01
1655000	-4.687473e+02	-2.513223e+00	2.902609e+00	1.603886e+00
1660000	-4.694910e+02	3.740144e+00	2.273899e+00	7.839013e-01
1665000	-4.700694e+02	4.891338e+00	2.163611e+00	7.375176e-01
1670000	-4.682598e+02	-8.453868e+00	3.662975e+00	2.349848e+00
1675000	-4.675512e+02	-6.103663e+00	3.414698e+00	1.568578e+00
1680000	-4.662468e+02	-1.165057e+01	4.526222e+00	8.047619e-01
1685000	-4.695568e+02	-6.229291e+00	3.424990e+00	1.626969e+00
1690000	-4.701132e+02	6.927846e+00	1.986768e+00	5.946185e-01
1695000	-4.697370e+02	4.811445e+00	2.145730e+00	1.001771e+00
1700000	-4.726352e+02	-1.671988e+01	5.638488e+00	9.288262e-01
1705000	-4.650630e+02	-1.328443e+00	2.841640e+00	8.922345e-01
1710000	-4.713857e+02	-1.071928e+01	4.190147e+00	1.604412e+00
1715000	-4.624289e+02	-2.910563e+00	2.960242e+00	1.562916e+00
1720000	-4.668588e+02	-5.553817e+00	3.460475e+00	7.211842e-01
1725000	-4.722093e+02	-6.466480e+00	3.122936e+00	3.925510e+00
1730000	-4.745969e+02	-2.622430e+00	2.739878e+00	2.998686e+00
1735000	-4.679281e+02	1.484992e+00	2.446187e+00	1.415059e+00
1740000	-4.727920e+02	-1.080994e+01	3.950892e+00	3.012485e+00
1745000	-4.747845e+02	1.676101e+01	1.298374e+00	1.890149e-01
1750000	-4.668042e+02	-5.188955e+00	3.409981e+00	6.847524e-01
1755000	-4.682783e+02	-5.597183e+00	3.374881e+00	1.324112e+00
1760000	-4.753997e+02	-1.246204e+01	4.289602e+00	2.821159e+00
1765000	-4.666929e+02	-2.599736e+00	2.979006e+00	1.111202e+00
1770000	-4.674962e+02	-2.694975e+00	2.949559e+00	1.427934e+00
1775000	-4.644532e+02	-1.843286e+00	2.850963e+00	1.334078e+00
1780000	-4.689159e+02	4.214089e+00	2.176817e+00	1.279574e+00
1785000	-4.646697e+02	-6.602591e+00	3.390701e+00	2.225058e+00
1790000	-4.717410e+02	-9.787045e+00	4.218284e+00	5.221347e-01
1795000	-4.711646e+02	-2.941163e+00	3.098851e+00	5.729279e-01
1800000	-4.703459e+02	1.933282e-01	2.700799e+00	5.028845e-01
1805000	-4.674413e+02	-2.984742e+00	2.966853e+00	1.587356e+00
1810000	-4.652368e+02	1.087866e+00	2.515014e+00	1.194849e+00
1815000	-4.751902e+02	-5.538987e+00	3.379866e+00	1.232949e+00
1820000	-4.629869e+02	2.705826e+01	8.207290e-01	3.037610e-02
1825000	-4.633884e+02	3.083753e+00	2.337494e+00	8.270961e-01
1830000	-4.651627e+02	-6.891284e+00	3.444866e+00	2.159670e+00
1835000	-4.762316e+02	-6.326697e+00	3.496546e+00	1.262318e+00
1840000	-4.678212e+02	1.820133e+01	1.215758e+00	2.033510e-01
1845000	-4.635163e+02	-8.772051e+00	3.750316e+00	2.140879e+00
1850000	-4.707022e+02	-3.757495e+00	3.134386e+00	1.134867e+00
1855000	-4.715900e+02	-4.631440e+00	3.236003e+00	1.296723e+00
1860000	-4.624968e+02	-4.891116e+00	3.065696e+00	2.762845e+00
1865000	-4.633021e+02	8.931074e+00	1.835192e+00	3.524700e-01
1870000	-4.695450e+02	-7.785432e+00	3.816065e+00	7.653350e-01
1875000	-4.695876e+02	2.099677e+01	1.076058e+00	1.072795e-01
1880000	-4.670969e+02	-1.486314e+01	4.398864e+00	4.657973e+00
1885000	-4.759845e+02	-2.314995e+00	2.977934e+00	8.344875e-01
1890000	-4.737872e+02	5.569323e+00	2.117537e+00	5.376877e-01
1895000	-4.652786e+02	4.831858e+00	2.165473e+00	7.778867e-01
1900000	-4.704167e+02	2.366524e+01	9.561008e-01	5.111589e-02
1905000	-4.674579e+02	-7.710513e+00	3.386184e+00	3.362754e+00
1910000	-4.725450e+02	2.221348e+01	1.016510e+00	1.489630e-01
1915000	-4.641457e+02	1.271448e+00	2.590304e+00	3.548048e-01
1920000	-4.687174e+02	-2.014335e+00	2.856107e+00	1.464956e+00
1925000	-4.746487e+02	-3.265197e+00	3.015764e+00	1.503191e+00
1930000	-4.671693e+02	8.481712e+00	1.878799e+00	2.808254e-01
1935000	-4.642952e+02	-8.878238e+00	3.848433e+00	1.669081e+00
1940000	-4.676213e+02	-3.810423e+00	3.211402e+00	6.460601e-01
1945000	-4.702994e+02	6.606808e+00	2.021705e+00	5.286527e-01
1950000	-4.641884e+02	-3.319894e+00	3.008934e+00	1.608454e+00
1955000	-4.730742e+02	-1.037760e+01	3.795194e+00	3.480243e+00
1960000	-4.659681e+02	2.912337e+00	2.392924e+00	4.773552e-01
1965000	-4.724011e+02	-9.039823e+00	3.525126e+00	3.793497e+00
1970000	-4.713630e+02	-1.294084e+01	4.698042e+00	1.258166e+00
1975000	-4.700395e+02	3.151048e+00	2.328759e+00	8.430381e-01
1980000	-4.719706e+02	-1.035505e+01	4.204098e+00	1.165667e+00
1985000	-4.745229e+02	9.520367e+00	1.768818e+00	5.802413e-01
1990000	-4.709296e+02	-1.692370e+01	5.043706e+00	3.644565e+00
1995000	-4.648254e+02	-1.426028e+01	4.771555e+00	2.228675e+00
2000000	-4.715086e+02	-1.194232e+00	2.569511e+00	2.999883e+00
2005000	-4.681299e+02	-6.057307e-01	2.708696e+00	1.236923e+00
2010000	-4.627125e+02	-5.094667e+00	3.238619e+00	1.741912e+00
2015000	-4.665426e+02	8.322350e+00	1.883778e+00	3.814712e-01
2020000	-4.681743e+02	-6.423293e+00	3.303192e+00	2.629748e+00
2025000	-4.771274e+02	-9.922786e+00	4.231688e+00	5.867359e-01
2030000	-4.746924e+02	1.285933e-01	2.674677e+00	7.840497e-01
2035000	-4.666486e+02	-7.936677e+00	3.589228e+00	2.287481e+00
2040000	-4.808362e+02	-1.004090e+01	4.289247e+00	4.018743e-01
2045000	-4.702005e+02	-6.060632e+00	3.306199e+00	2.246770e+00
2050000	-4.657650e+02	1.051366e+01	1.711537e+00	3.169128e-01
2055000	-4.640872e+02	-5.710797e-01	2.697168e+00	1.297253e+00
2060000	-4.657204e+02	-7.459226e+00	3.502515e+00	2.356726e+00
2065000	-4.718784e+02	-1.327941e+01	4.730156e+00	1.443652e+00
2070000	-4.711534e+02	3.357263e+00	2.279053e+00	1.116453e+00
2075000	-4.641040e+02	1.801037e+01	1.231342e+00	1.125356e-01
2080000	-4.712997e+02	-2.812514e+00	2.730549e+00	3.264739e+00
2085000	-4.678517e+02	1.141615e+01	1.646545e+00	2.726049e-01
2090000	-4.819420e+02	-1.673661e+01	4.910981e+00	4.057427e+00
2095000	-4.694908e+02	-1.246179e+01	4.529327e+00	1.600583e+00
2100000	-4.782746e+02	-1.337543e+00	2.683777e+00	2.174551e+00
2105000	-4.653597e+02	-9.133337e+00	4.002328e+00	1.046171e+00
2110000	-4.706425e+02	-1.161816e+01	4.240074e+00	2.237719e+00
2115000	-4.681074e+02	-5.114590e+00	3.327326e+00	1.158479e+00
2120000	-4.664295e+02	2.054087e+01	1.095282e+00	1.716776e-01
2125000	-4.730808e+02	6.097098e+00	2.049831e+00	7.315952e-01
2130000	-4.683486e+02	2.093706e+01	1.077817e+00	1.308661e-01
2135000	-4.694000e+02	2.742106e+01	8.046790e-01	1.036732e-01
2140000	-4.715689e+02	-5.269713e+00	3.390242e+00	8.951992e-01
2145000	-4.684106e+02	-4.102070e+00	3.223004e+00	8.572061e-01
2150000	-4.669516e+02	-1.667512e+01	5.595721e+00	1.055844e+00
2155000	-4.662395e+02	3.101692e+00	2.235478e+00	1.801094e+00
2160000	-4.696993e+02	-7.868475e+00	2.952210e+00	6.581410e+00
2165000	-4.765828e+02	-1.260455e+01	4.143732e+00	3.739385e+00
2170000	-4.678776e+02	2.112283e+01	1.064889e+00	2.118788e-01
2175000	-4.707663e+02	-1.022819e+01	4.183052e+00	1.151317e+00
2180000	-4.677432e+02	1.872781e+01	1.180718e+00	3.237662e-01
2185000	-4.639928e+02	-8.264993e+00	3.748797e+00	1.642886e+00
2190000	-4.671728e+02	-1.492016e+00	2.889556e+00	6.831392e-01
2195000	-4.703645e+02	-5.782416e+00	3.266257e+00	2.239949e+00
2200000	-4.727366e+02	-9.182295e+00	3.975974e+00	1.243107e+00
2205000	-4.656293e+02	7.355248e+00	1.921233e+00	9.116892e-01
2210000	-4.714463e+02	5.562142e+00	2.143205e+00	2.772279e-01
2215000	-4.680169e+02	-1.342930e+01	4.724338e+00	1.621205e+00
2220000	-4.672290e+02	2.487223e+00	2.349650e+00	1.308291e+00
2225000	-4.717478e+02	1.589347e+00	2.461090e+00	1.175591e+00
2230000	-4.675175e+02	1.989689e+00	2.450013e+00	8.755941e-01
2235000	-4.667596e+02	-1.107013e+01	4.291282e+00	1.420462e+00
2240000	-4.698485e+02	1.384396e-01	2.629643e+00	1.152283e+00
2245000	-4.726913e+02	-8.028004e+00	3.505271e+00	2.907926e+00
2250000	-4.749903e+02	-1.814055e+01	5.479283e+00	2.995532e+00
2255000	-4.727770e+02	7.861858e+00	1.919397e+00	4.263027e-01
2260000	-4.692743e+02	-1.140008e+01	4.222128e+00	2.114750e+00
2265000	-4.734232e+02	-1.282862e+01	4.183728e+00	3.748122e+00
2270000	-4.712532e+02	-1.911395e+00	2.720901e+00	2.442461e+00
2275000	-4.662669e+02	2.291801e+01	9.882851e-01	6.675188e-02
2280000	-4.664181e+02	-6.137792e+00	3.447628e+00	1.388267e+00
2285000	-4.629398e+02	-7.587321e+00	3.619940e+00	1.747604e+00
2290000	-4.722530e+02	8.358605e-01	2.596749e+00	7.350836e-01
2295000	-4.707595e+02	-3.415983e-01	2.718669e+00	8.909431e-01
2300000	-4.646219e+02	-3.289763e+00	2.860419e+00	2.706763e+00
2305000	-4.658465e+02	-4.639694e+00	3.030266e+00	2.770701e+00
2310000	-4.670437e+02	-5.637027e+00	3.469965e+00	7.431955e-01
2315000	-4.737289e+02	-1.538671e+01	5.166540e+00	1.565924e+00
2320000	-4.682723e+02	-6.169115e+00	2.843895e+00	5.715224e+00
2325000	-4.745619e+02	1.103480e+01	1.674778e+00	2.770918e-01
2330000	-4.728912e+02	1.065625e+01	1.702487e+00	2.918627e-01
2335000	-4.672863e+02	1.871334e+01	1.192670e+00	1.154673e-01
2340000	-4.642132e+02	1.266456e+01	1.559287e+00	2.308147e-01
2345000	-4.656686e+02	3.047900e+01	7.015629e-01	7.296868e-02
2350000	-4.790892e+02	8.069036e+00	1.906670e+00	3.667595e-01
2355000	-4.642705e+02	6.007798e+00	2.088723e+00	4.035121e-01
2360000	-4.668331e+02	5.850525e+00	2.096117e+00	4.822988e-01
2365000	-4.642989e+02	1.981116e+00	2.500602e+00	4.294750e-01
2370000	-4.707409e+02	-1.251897e+00	2.723837e+00	1.758938e+00
2375000	-4.726568e+02	2.024328e+01	1.112434e+00	1.257071e-01
2380000	-4.680044e+02	-7.109904e+00	3.360631e+00	2.931349e+00
2385000	-4.644763e+02	1.246905e+00	2.537706e+00	8.359359e-01
2390000	-4.654636e+02	8.517050e+00	1.876942e+00	2.674330e-01
2395000	-4.672466e+02	-3.560441e+00	3.162584e+00	7.379573e-01
2400000	-4.740973e+02	1.227201e+01	1.590004e+00	1.911192e-01
2405000	-4.717137e+02	-1.275282e+01	4.293189e+00	3.093183e+00
2410000	-4.722137e+02	-1.106103e+01	4.064322e+00	2.629508e+00
2415000	-4.691047e+02	-7.690960e+00	3.569388e+00	2.165691e+00
2420000	-4.648047e+02	-4.906490e+00	3.258775e+00	1.415226e+00
2425000	-4.650303e+02	-7.175298e+00	3.391508e+00	2.792444e+00
2430000	-4.747487e+02	-5.322302e+00	3.425365e+00	7.175288e-01
2435000	-4.748724e+02	-5.107955e+00	3.343104e+00	1.046196e+00
2440000	-4.742437e+02	2.443574e+01	9.194504e-01	1.441983e-01
2445000	-4.673257e+02	-8.016165e+00	3.771026e+00	1.261766e+00
2450000	-4.653557e+02	8.129659e+00	1.882291e+00	5.916837e-01
2455000	-4.707069e+02	-3.970988e+00	3.010356e+00	2.249009e+00
2460000	-4.691990e+02	2.459235e+01	9.087696e-01	2.457205e-01
2465000	-4.699921e+02	-5.160553e+00	3.343539e+00	1.095882e+00
2470000	-4.659656e+02	-2.379307e+00	2.845805e+00	1.910454e+00
2475000	-4.711598e+02	3.013840e+00	2.330853e+00	9.602628e-01
2480000	-4.744214e+02	1.105567e+00	2.575228e+00	6.506160e-01
2485000	-4.633180e+02	1.048449e+01	1.686586e+00	6.716591e-01
2490000	-4.701545e+02	1.325769e+01	1.484701e+00	7.234844e-01
2495000	-4.667742e+02	-6.120362e+00	3.286963e+00	2.436801e+00
2500000	-4.686410e+02	-1.098787e+01	4.247033e+00	1.570659e+00
2505000	-4.693185e+02	-9.358538e+00	3.926726e+00	1.698476e+00
2510000	-4.681373e+02	1.302024e+01	1.526031e+00	3.527520e-01
2515000	-4.677760e+02	1.194151e+01	1.611598e+00	2.226957e-01
2520000	-4.724868e+02	-8.508862e+00	3.893095e+00	1.041395e+00
2525000	-4.671282e+02	1.761397e+01	1.238100e+00	3.878561e-01
2530000	-4.641301e+02	-3.809194e+00	2.872188e+00	3.134689e+00
2535000	-4.737555e+02	-1.000329e+01	3.532985e+00	4.707187e+00
2540000	-4.655880e+02	2.161037e+01	1.047225e+00	9.409332e-02
2545000	-4.686101e+02	2.083920e+01	1.082465e+00	1.336028e-01
2550000	-4.719569e+02	2.006082e+01	1.122211e+00	1.146798e-01
2555000	-4.787288e+02	-1.222497e+01	4.647269e+00	7.864365e-01
2560000	-4.699138e+02	6.261916e-01	2.430520e+00	2.416780e+00
2565000	-4.707652e+02	4.985452e+00	2.151898e+00	7.639941e-01
2570000	-4.668149e+02	-4.586996e+00	3.269664e+00	1.021253e+00
2575000	-4.654734e+02	5.820689e+00	2.055772e+00	9.437384e-01
2580000	-4.711595e+02	4.671090e+00	2.156474e+00	1.031168e+00
2585000	-4.665352e+02	-2.359485e+00	2.965908e+00	9.692040e-01
2590000	-4.674423e+02	-2.714859e-01	2.703887e+00	9.422524e-01
2595000	-4.644287e+02	1.561494e+01	1.361293e+00	2.876932e-01
2600000	-4.629326e+02	2.447017e+00	2.439059e+00	5.179466e-01
2605000	-4.767194e+02	-6.385498e+00	3.589550e+00	7.342916e-01
2610000	-4.718665e+02	-6.077919e+00	3.511800e+00	9.162524e-01
2615000	-4.706751e+02	1.625315e+01	1.320401e+00	3.245613e-01
2620000	-4.692663e+02	3.572917e+00	2.253972e+00	1.146755e+00
2625000	-4.683902e+02	-2.105624e+00	2.776764e+00	2.183996e+00
2630000	-4.661462e+02	7.221860e-01	2.638059e+00	4.973932e-01
2635000	-4.690991e+02	-6.581325e+00	3.468552e+00	1.696593e+00
2640000	-4.682905e+02	2.300284e+00	2.474512e+00	3.436592e-01
2645000	-4.640076e+02	2.403755e+01	9.387361e-01	8.377763e-02
2650000	-4.729610e+02	2.024691e+01	1.113374e+00	1.033924e-01
2655000	-4.822934e+02	-7.026344e+00	3.313019e+00	3.166464e+00
2660000	-4.683456e+02	1.532459e+01	1.373003e+00	3.884507e-01
2665000	-4.689417e+02	1.897122e+01	1.162407e+00	4.260323e-01
2670000	-4.689595e+02	1.108687e+01	1.668065e+00	3.140529e-01
2675000	-4.678456e+02	8.335078e+00	1.882886e+00	3.792525e-01
2680000	-4.651732e+02	-8.915479e+00	3.722608e+00	2.450220e+00
2685000	-4.649195e+02	1.817642e+01	1.216692e+00	2.112641e-01
2690000	-4.702165e+02	6.011886e+00	2.044675e+00	8.727342e-01
2695000	-4.657481e+02	-9.546655e+00	3.844811e+00	2.358580e+00
2700000	-4.681392e+02	-7.230356e+00	3.494861e+00	2.176752e+00
2705000	-4.669281e+02	-7.758258e+00	3.767323e+00	1.025843e+00
2710000	-4.758516e+02	-1.328087e+01	4.801234e+00	1.109880e+00
2715000	-4.652117e+02	-4.364423e+00	3.154796e+00	1.596962e+00
2720000	-4.690894e+02	2.737883e+01	8.073390e-01	7.303148e-02
2725000	-4.648878e+02	-2.735621e+00	2.986474e+00	1.191259e+00
2730000	-4.755750e+02	-1.408428e+01	4.629268e+00	2.732925e+00
2735000	-4.702503e+02	-6.524276e+00	3.587754e+00	8.842632e-01
2740000	-4.691174e+02	1.890467e+01	1.180240e+00	1.558479e-01
2745000	-4.686282e+02	-1.059149e+01	4.182119e+00	1.519626e+00
2750000	-4.711866e+02	7.415490e+00	1.982435e+00	1.554423e-01
2755000	-4.734777e+02	5.067647e+00	2.175033e+00	4.442306e-01
2760000	-4.708968e+02	6.855658e+00	2.000482e+00	5.141003e-01
2765000	-4.686604e+02	-2.828367e+00	3.058271e+00	7.541888e-01
2770000	-4.698798e+02	5.740013e+00	2.099345e+00	5.586311e-01
2775000	-4.626745e+02	-9.970352e+00	3.853208e+00	2.733437e+00
2780000	-4.780855e+02	1.554314e+01	1.366890e+00	2.686737e-01
2785000	-4.675566e+02	-1.336234e+01	4.642363e+00	1.947526e+00
2790000	-4.704287e+02	5.090408e+00	2.158218e+00	5.938883e-01
2795000	-4.713073e+02	-9.054257e+00	3.966325e+00	1.169486e+00
2800000	-4.661683e+02	-1.340009e+01	4.476877e+00	2.800375e+00
2805000	-4.772868e+02	6.762716e-01	2.545832e+00	1.335423e+00
2810000	-4.724851e+02	1.532513e+01	1.380067e+00	2.743006e-01
2815000	-4.681039e+02	1.000159e+01	1.719550e+00	7.254243e-01
2820000	-4.665467e+02	-2.150947e+00	2.869823e+00	1.494801e+00
2825000	-4.691019e+02	1.739928e+01	1.264273e+00	1.396951e-01
2830000	-4.690906e+02	-6.603350e+00	3.499589e+00	1.519531e+00
2835000	-4.726454e+02	-5.756894e+00	3.358473e+00	1.592688e+00
2840000	-4.761639e+02	6.852845e+00	1.901904e+00	1.638490e+00
2845000	-4.707587e+02	2.007920e+00	2.273769e+00	2.517389e+00
2850000	-4.647441e+02	-8.575251e+00	3.277073e+00	4.958969e+00
2855000	-4.662167e+02	-1.260486e+01	4.368413e+00	2.555569e+00
2860000	-4.670457e+02	-4.224064e+00	3.246221e+00	8.189660e-01
2865000	-4.655284e+02	-8.526637e+00	3.580476e+00	2.932023e+00
2870000	-4.701047e+02	-3.193946e+00	3.082385e+00	9.445658e-01
2875000	-4.708540e+02	1.721844e+01	1.276737e+00	1.034620e-01
2880000	-4.728122e+02	2.969322e+00	2.387875e+00	4.673460e-01
2885000	-4.723874e+02	1.278690e+01	1.547272e+00	2.798516e-01
2890000	-4.686748e+02	-1.629071e+01	5.388456e+00	1.522517e+00
2895000	-4.729367e+02	-4.766725e-01	2.724236e+00	9.804578e-01
2900000	-4.654297e+02	6.551890e+00	2.043056e+00	3.503185e-01
2905000	-4.709239e+02	-9.128653e+00	3.936413e+00	1.413418e+00
2910000	-4.649168e+02	1.791261e+01	1.233443e+00	1.725877e-01
2915000	-4.626620e+02	-7.315856e+00	3.528421e+00	2.048646e+00
2920000	-4.639625e+02	6.311207e-01	2.613893e+00	7.933337e-01
2925000	-4.703604e+02	6.716314e+00	2.007434e+00	5.764202e-01
2930000	-4.683529e+02	-9.238170e+00	3.719256e+00	2.793066e+00
2935000	-4.625187e+02	-6.790006e+00	3.334762e+00	2.784046e+00
2940000	-4.737161e+02	-2.727061e+00	2.802747e+00	2.597929e+00
2945000	-4.704993e+02	-5.024352e+00	3.327540e+00	1.066807e+00
2950000	-4.710675e+02	-1.035925e+01	4.062873e+00	1.935713e+00
2955000	-4.743433e+02	-6.772246e+00	3.479262e+00	1.818616e+00
2960000	-4.695733e+02	-5.831448e+00	3.235052e+00	2.503298e+00
2965000	-4.735312e+02	-5.188259e+00	3.206289e+00	2.059462e+00
2970000	-4.644442e+02	1.505465e+01	1.403254e+00	1.758994e-01
2975000	-4.755542e+02	4.898446e+00	2.176249e+00	6.010114e-01
2980000	-4.704436e+02	4.724457e+00	2.109523e+00	1.466774e+00
2985000	-4.722318e+02	1.024857e+00	2.579363e+00	6.956144e-01
2990000	-4.703127e+02	-1.676594e+00	2.683218e+00	2.518241e+00
2995000	-4.697611e+02	-7.970463e+00	3.701020e+00	1.635318e+00
3000000	-4.686083e+02	2.404234e+01	9.378004e-01	1.010187e-01
3005000	-4.656627e+02	-1.743527e+00	2.925217e+00	6.612361e-01
3010000	-4.673007e+02	1.377253e+01	1.482662e+00	2.390856e-01
3015000	-4.654585e+02	2.358167e+01	9.586822e-01	7.511149e-02
3020000	-4.644681e+02	-6.407362e+00	3.394949e+00	2.001858e+00
3025000	-4.729675e+02	-2.711643e+00	2.876070e+00	2.007032e+00
3030000	-4.663170e+02	1.743132e+01	1.263416e+00	1.226627e-01
3035000	-4.677355e+02	4.108079e+00	2.256263e+00	5.890204e-01
3040000	-4.714844e+02	-3.716289e+00	3.209694e+00	5.637977e-01
3045000	-4.818296e+02	6.125067e+00	2.070288e+00	4.831143e-01
3050000	-4.627612e+02	-5.976415e+00	3.217544e+00	2.769397e+00
3055000	-4.709705e+02	1.732807e-04	2.646009e+00	1.152413e+00
3060000	-4.669458e+02	1.541415e+01	1.384117e+00	1.204090e-01
3065000	-4.699512e+02	-1.482412e+01	5.273335e+00	5.425404e-01
3070000	-4.718164e+02	-3.022504e+00	3.091231e+00	7.091960e-01
3075000	-4.676457e+02	1.734218e+00	2.478760e+00	8.715602e-01
3080000	-4.638756e+02	-1.340606e+00	2.839611e+00	9.203084e-01
3085000	-4.671709e+02	-8.355801e+00	3.678095e+00	2.159642e+00
3090000	-4.703475e+02	-2.760369e+00	3.015539e+00	1.000028e+00
3095000	-4.704264e+02	-1.605775e+01	4.671678e+00	4.501518e+00
3100000	-4.695585e+02	4.035409e+00	2.213595e+00	1.085984e+00
3105000	-4.725777e+02	1.165644e+01	1.615286e+00	4.571135e-01
3110000	-4.681687e+02	-4.538530e+00	3.303487e+00	7.429915e-01
3115000	-4.723336e+02	2.786906e+00	2.354538e+00	9.624025e-01
3120000	-4.747337e+02	-2.108906e+00	2.910689e+00	1.137601e+00
3125000	-4.731772e+02	-4.395865e+00	3.214589e+00	1.209361e+00
3130000	-4.678047e+02	-4.715306e+00	3.352087e+00	5.936102e-01
3135000	-4.649669e+02	-2.754849e+00	3.034654e+00	8.535816e-01
3140000	-4.655304e+02	1.777860e+01	1.238451e+00	2.169553e-01
3145000	-4.671961e+02	6.865886e+00	1.998722e+00	5.234105e-01
3150000	-4.716998e+02	-2.580336e-02	2.732571e+00	4.615475e-01
3155000	-4.636298e+02	-6.835247e+00	3.421261e+00	2.257259e+00
3160000	-4.689853e+02	4.848105e+00	2.147209e+00	9.498029e-01
3165000	-4.741884e+02	2.948607e+00	2.397205e+00	4.013367e-01
3170000	-4.726417e+02	-7.378369e+00	3.165238e+00	4.537166e+00
3175000	-4.738066e+02	2.976766e+00	2.416099e+00	1.985747e-01
3180000	-4.714306e+02	-4.652816e+00	3.137842e+00	2.005594e+00
3185000	-4.735195e+02	2.242054e+01	1.011352e+00	5.433515e-02
3190000	-4.646830e+02	-4.773113e+00	3.124606e+00	2.220212e+00
3195000	-4.634534e+02	2.695410e+01	8.254997e-01	6.555356e-03
3200000	-4.741138e+02	2.569386e+01	8.699228e-01	1.092044e-01
3205000	-4.664417e+02	-1.367201e+01	3.715663e+00	7.248527e+00
3210000	-4.715012e+02	-9.992354e+00	4.060820e+00	1.580144e+00
3215000	-4.644875e+02	1.230102e+01	1.566923e+00	4.861229e-01
3220000	-4.671975e+02	-1.049163e+01	4.250847e+00	1.054290e+00
3225000	-4.661681e+02	-5.574338e+00	3.444607e+00	8.444027e-01
3230000	-4.665732e+02	-1.666020e+00	2.885657e+00	8.872376e-01
3235000	-4.726246e+02	-4.655790e+00	3.277413e+00	1.037192e+00
3240000	-4.673177e+02	-8.797711e+00	3.627196e+00	2.913215e+00
3245000	-4.727654e+02	1.616979e+01	1.316087e+00	4.803562e-01
3250000	-4.691118e+02	-3.025384e+00	2.711969e+00	3.629678e+00
3255000	-4.668465e+02	-2.209792e+00	2.786644e+00	2.209037e+00
3260000	-4.673990e+02	-2.699036e+00	3.013754e+00	9.518963e-01
3265000	-4.669680e+02	-1.352426e+01	4.907392e+00	8.615245e-01
3270000	-4.706018e+02	-4.891717e+00	3.219636e+00	1.670195e+00
3275000	-4.672846e+02	9.161187e+00	1.807805e+00	4.558843e-01
3280000	-4.672087e+02	-4.985753e-01	2.709360e+00	1.124306e+00
3285000	-4.680244e+02	1.011846e+01	1.743104e+00	3.068823e-01
3290000	-4.703916e+02	1.068568e+01	1.706480e+00	2.104877e-01
3295000	-4.709968e+02	-2.572234e+00	2.729548e+00	3.032626e+00
3300000	-4.705281e+02	-1.588844e+01	4.909355e+00	3.216705e+00
3305000	-4.700271e+02	-7.772497e+00	3.643760e+00	1.786108e+00
3310000	-4.664659e+02	-6.273584e+00	3.473390e+00	1.357704e+00
3315000	-4.709821e+02	1.418321e+01	1.465198e+00	9.082010e-02
3320000	-4.680716e+02	-1.366239e+01	4.841261e+00	1.304754e+00
3325000	-4.618617e+02	1.600493e+01	1.343080e+00	1.958544e-01
3330000	-4.693795e+02	4.436148e+00	2.252354e+00	2.994930e-01
3335000	-4.648221e+02	1.678047e+01	1.298624e+00	1.652979e-01
3340000	-4.744880e+02	-1.188023e+01	4.384873e+00	1.746550e+00
3345000	-4.758124e+02	8.077237e-01	2.431393e+00	2.227260e+00
3350000	-4.693253e+02	3.804217e+00	2.309083e+00	3.785062e-01
3355000	-4.676494e+02	-2.369597e+00	2.820287e+00	2.101458e+00
3360000	-4.754385e+02	2.123614e+00	2.295656e+00	2.188753e+00
3365000	-4.669666e+02	1.628718e+00	2.482209e+00	9.461265e-01
3370000	-4.665547e+02	2.553952e+01	8.784512e-01	4.806501e-02
3375000	-4.649238e+02	2.563242e+01	8.738692e-01	7.067734e-02
3380000	-4.741264e+02	-6.863602e+00	3.495856e+00	1.803635e+00
3385000	-4.655694e+02	-9.399310e+00	3.824412e+00	2.330307e+00
3390000	-4.671849e+02	2.513230e+01	8.939777e-01	6.828540e-02
3395000	-4.664171e+02	3.196501e+00	2.244173e+00	1.620007e+00
3400000	-4.706015e+02	3.475786e+00	2.330547e+00	5.012370e-01
3405000	-4.693309e+02	-6.041939e+00	3.248831e+00	2.618901e+00
3410000	-4.660721e+02	-5.273777e+00	3.362494e+00	1.082841e+00
3415000	-4.683364e+02	-5.828887e+00	3.291814e+00	2.112393e+00
3420000	-4.646159e+02	-9.815357e+00	3.844564e+00	2.628715e+00
3425000	-4.699895e+02	-1.867611e+00	2.971716e+00	4.337106e-01
3430000	-4.645458e+02	-8.123600e+00	3.746546e+00	1.514933e+00
3435000	-4.698038e+02	-6.787700e+00	3.462534e+00	1.941773e+00
3440000	-4.722755e+02	3.564006e+00	2.297765e+00	7.279505e-01
3445000	-4.691156e+02	7.402346e+00	1.961885e+00	3.998818e-01
3450000	-4.768874e+02	1.134981e+01	1.652866e+00	2.540128e-01
3455000	-4.682900e+02	-5.045558e+00	3.395831e+00	6.342484e-01
3460000	-4.729650e+02	-2.319213e+00	3.042053e+00	3.636314e-01
3465000	-4.723503e+02	1.457574e+01	1.427935e+00	2.687581e-01
3470000	-4.676911e+02	-8.368289e+00	3.386072e+00	4.021268e+00
3475000	-4.690188e+02	-8.492432e+00	3.768599e+00	1.752439e+00
3480000	-4.711534e+02	2.062477e+01	1.095649e+00	8.037999e-02
3485000	-4.722541e+02	-1.022463e+01	4.240875e+00	8.399578e-01
3490000	-4.716623e+02	2.058560e+01	1.093362e+00	1.657458e-01
3495000	-4.670521e+02	-8.734709e+00	3.880496e+00	1.339815e+00
3500000	-4.665609e+02	-4.680162e+00	3.312462e+00	8.240401e-01
3505000	-4.673741e+02	-6.164314e+00	3.200151e+00	3.078285e+00
3510000	-4.687004e+02	-9.433683e+00	4.053213e+00	1.063485e+00
3515000	-4.714990e+02	-2.849632e+00	2.915140e+00	1.844269e+00
3520000	-4.746132e+02	4.677641e+00	2.123548e+00	1.366407e+00
3525000	-4.654527e+02	-1.177664e+01	4.308952e+00	2.034804e+00
3530000	-4.728535e+02	-8.091854e+00	3.730993e+00	1.576261e+00
3535000	-4.701099e+02	7.235711e+00	1.995121e+00	1.936113e-01
3540000	-4.675441e+02	-5.460537e+00	3.241179e+00	2.090146e+00
3545000	-4.673909e+02	-6.146103e+00	3.473272e+00	1.230981e+00
3550000	-4.689793e+02	6.835251e+00	2.005646e+00	4.772685e-01
3555000	-4.659139e+02	-2.835303e+00	2.803284e+00	2.701902e+00
3560000	-4.739258e+02	-1.475859e+01	5.158293e+00	9.737752e-01
3565000	-4.629202e+02	8.905773e+00	1.852891e+00	1.648415e-01
3570000	-4.731714e+02	1.679032e+01	1.295388e+00	2.106669e-01
3575000	-4.669139e+02	-4.309420e+00	3.176951e+00	1.385786e+00
3580000	-4.642933e+02	-5.366360e+00	3.188841e+00	2.359351e+00
3585000	-4.740565e+02	-4.928498e+00	3.321016e+00	1.014782e+00
3590000	-4.676217e+02	5.853221e+00	2.081405e+00	6.360328e-01
3595000	-4.687872e+02	2.047816e+01	1.097491e+00	1.898549e-01
3600000	-4.726499e+02	-2.902345e+00	2.772623e+00	3.013958e+00
3605000	-4.699882e+02	1.088199e-01	2.623095e+00	1.237408e+00
3610000	-4.693457e+02	7.658160e+00	1.933401e+00	4.686631e-01
3615000	-4.698920e+02	6.279740e+00	2.047495e+00	5.742764e-01
3620000	-4.658030e+02	-8.921929e-01	2.771707e+00	1.011172e+00
3625000	-4.677061e+02	-4.124139e+00	2.976713e+00	2.652779e+00
3630000	-4.671589e+02	1.500862e+01	1.403707e+00	2.147793e-01
3635000	-4.650111e+02	-1.146058e+00	2.730835e+00	1.595950e+00
3640000	-4.659596e+02	1.178431e+01	1.608938e+00	4.165075e-01
3645000	-4.697509e+02	-1.885020e+01	6.099033e+00	1.285773e+00
3650000	-4.692402e+02	-7.269606e+00	3.726036e+00	7.837586e-01
3655000	-4.756493e+02	-1.952835e+01	6.044179e+00	2.168167e+00
3660000	-4.688067e+02	3.163077e+01	6.668618e-01	4.068335e-02
3665000	-4.701308e+02	3.733528e+00	2.288785e+00	6.454719e-01
3670000	-4.689463e+02	-1.007287e+01	3.517205e+00	4.876820e+00
3675000	-4.641723e+02	5.482281e+00	2.113337e+00	6.688230e-01
3680000	-4.690520e+02	-8.028980e+00	3.434329e+00	3.365811e+00
3685000	-4.659869e+02	-3.893825e+00	3.004693e+00	2.213841e+00
3690000	-4.751454e+02	-2.870930e+00	3.086825e+00	5.894385e-01
3695000	-4.672071e+02	-2.491918e+00	2.890092e+00	1.678905e+00
3700000	-4.664985e+02	2.704515e+01	8.173769e-01	1.338596e-01
3705000	-4.774717e+02	-9.028631e+00	4.066684e+00	5.840906e-01
3710000	-4.730376e+02	4.959445e-01	2.506647e+00	1.860923e+00
3715000	-4.688806e+02	1.819536e+00	2.491974e+00	6.679558e-01
3720000	-4.680078e+02	-1.552992e+01	5.320939e+00	1.045875e+00
3725000	-4.753544e+02	2.061061e+01	1.085217e+00	3.060530e-01
3730000	-4.638888e+02	7.054629e+00	1.965642e+00	7.051348e-01
3735000	-4.713109e+02	-2.018783e+01	6.388215e+00	1.575347e+00
3740000	-4.661440e+02	-7.375065e+00	3.666042e+00	1.252328e+00
3745000	-4.687320e+02	7.990060e+00	1.899336e+00	5.312569e-01
3750000	-4.800584e+02	-7.229520e+00	3.702963e+00	8.826331e-01
3755000	-4.700867e+02	-1.058798e+01	3.707674e+00	4.212652e+00
3760000	-4.733797e+02	-1.081852e+00	2.616371e+00	2.485215e+00
3765000	-4.745266e+02	-1.130082e+01	4.260334e+00	1.813477e+00
3770000	-4.734527e+02	-5.615361e-01	2.795248e+00	4.920949e-01
3775000	-4.666895e+02	4.750880e+00	2.215477e+00	3.516240e-01
3780000	-4.704448e+02	4.817439e+00	2.086997e+00	1.612224e+00
3785000	-4.682148e+02	-1.319071e+01	4.662956e+00	1.676466e+00
3790000	-4.664508e+02	-5.920953e+00	3.380907e+00	1.608037e+00
3795000	-4.704024e+02	-2.494053e+00	2.925367e+00	1.410623e+00
3800000	-4.693945e+02	-1.281480e+01	4.603556e+00	1.588547e+00
3805000	-4.687188e+02	-1.068050e+01	3.790072e+00	3.813362e+00
3810000	-4.642622e+02	-5.786049e+00	3.219334e+00	2.566617e+00
3815000	-4.720715e+02	7.850244e+00	1.890837e+00	7.705881e-01
3820000	-4.769463e+02	6.247138e-01	2.555561e+00	1.302097e+00
3825000	-4.702403e+02	1.213277e+00	2.586928e+00	4.420094e-01
3830000	-4.720955e+02	-4.398423e+00	3.321513e+00	4.813658e-01
3835000	-4.679156e+02	-8.426713e+00	3.732152e+00	1.904169e+00
3840000	-4.790917e+02	-4.980839e+00	3.337662e+00	9.554589e-01
3845000	-4.650192e+02	-1.384386e+00	2.814107e+00	1.165126e+00
3850000	-4.684867e+02	-5.077387e-01	2.710126e+00	1.127174e+00
3855000	-4.638451e+02	1.786209e+01	1.238264e+00	1.367973e-01
3860000	-4.693228e+02	8.309876e+00	1.863223e+00	6.373701e-01
3865000	-4.744082e+02	-7.645232e-01	2.753004e+00	1.034326e+00
3870000	-4.648482e+02	-8.921474e+00	3.912549e+00	1.342400e+00
3875000	-4.726483e+02	2.141873e+00	2.489377e+00	3.688165e-01
3880000	-4.712663e+02	-1.173646e+01	4.383222e+00	1.611232e+00
3885000	-4.673366e+02	-4.637521e+00	3.192204e+00	1.606989e+00
3890000	-4.674605e+02	8.792694e+00	1.835475e+00	4.874272e-01
3895000	-4.685171e+02	1.552569e+01	1.372067e+00	2.024452e-01
3900000	-4.776216e+02	3.124118e+00	2.316887e+00	9.835925e-01
3905000	-4.758627e+02	8.220612e+00	1.855844e+00	8.146694e-01
3910000	-4.690659e+02	1.305893e+01	1.534554e+00	1.906805e-01
3915000	-4.750207e+02	-1.647504e+01	5.361835e+00	1.818458e+00
3920000	-4.762350e+02	-4.894428e+00	3.217719e+00	1.686201e+00
3925000	-4.710254e+02	-8.499301e+00	3.859012e+00	1.228693e+00
3930000	-4.702824e+02	-1.045156e+00	2.816794e+00	8.046360e-01
3935000	-4.715440e+02	2.555296e+01	8.754910e-01	1.091851e-01
3940000	-4.724366e+02	1.442688e+01	1.443454e+00	1.782702e-01
3945000	-4.745143e+02	4.788400e+00	2.209392e+00	3.752212e-01
3950000	-4.665958e+02	-1.157760e+01	4.102724e+00	2.935344e+00
3955000	-4.728145e+02	-1.125397e+01	3.981530e+00	3.283506e+00
3960000	-4.642079e+02	-6.493007e+00	3.396791e+00	2.075382e+00
3965000	-4.671253e+02	-8.194938e+00	3.713895e+00	1.782103e+00
3970000	-4.643018e+02	2.463050e+00	2.327781e+00	1.540372e+00
3975000	-4.689733e+02	1.462907e+00	2.448328e+00	1.417688e+00
3980000	-4.700246e+02	-1.256350e-01	2.567052e+00	1.952588e+00
3985000	-4.746098e+02	1.633947e+00	2.561012e+00	2.454353e-01
3990000	-4.769897e+02	-2.230321e-01	2.773699e+00	3.260012e-01
3995000	-4.690338e+02	-3.819498e+00	3.076330e+00	1.613988e+00
4000000	-4.709608e+02	-6.676279e-01	2.739540e+00	1.046637e+00
4005000	-4.615895e+02	-1.014914e+00	2.555105e+00	2.945693e+00
4010000	-4.689095e+02	-5.224571e+00	3.414977e+00	6.876556e-01
4015000	-4.687809e+02	3.542645e+00	2.260896e+00	1.108862e+00
4020000	-4.662437e+02	-5.428375e+00	3.319123e+00	1.527388e+00
4025000	-4.707920e+02	1.938265e+00	2.361294e+00	1.747329e+00
4030000	-4.699940e+02	8.768273e-01	2.617623e+00	5.158839e-01
4035000	-4.699519e+02	9.477061e+00	1.739471e+00	9.945512e-01
4040000	-4.664172e+02	2.996108e+01	7.184617e-01	6.555488e-02
4045000	-4.634548e+02	1.062852e+00	2.553046e+00	8.858675e-01
4050000	-4.676394e+02	1.787151e+00	2.523323e+00	4.221706e-01
4055000	-4.736760e+02	-5.188549e+00	3.385250e+00	8.469559e-01
4060000	-4.703590e+02	9.399162e+00	1.797705e+00	3.421718e-01
4065000	-4.669228e+02	3.010928e+00	2.216153e+00	2.084795e+00
4070000	-4.756670e+02	1.569319e+00	2.453083e+00	1.268109e+00
4075000	-4.719965e+02	3.743094e+00	2.335248e+00	1.891203e-01
4080000	-4.651395e+02	-6.583179e+00	3.596325e+00	8.898159e-01
4085000	-4.679667e+02	-1.130820e+00	2.885504e+00	3.532226e-01
4090000	-4.673025e+02	-1.261582e+01	4.756017e+00	6.575282e-01
4095000	-4.728329e+02	-8.374602e-01	2.749588e+00	1.134920e+00
4100000	-4.678820e+02	-1.020374e+00	2.590565e+00	2.644385e+00
4105000	-4.768262e+02	-1.178081e+01	3.542226e+00	6.426311e+00
4110000	-4.662642e+02	-9.586304e+00	3.796380e+00	2.681952e+00
4115000	-4.684526e+02	9.079141e+00	1.770217e+00	1.003934e+00
4120000	-4.690457e+02	-2.589734e+00	2.647028e+00	3.733751e+00
4125000	-4.672952e+02	-3.056957e+00	2.917910e+00	2.030419e+00
4130000	-4.722064e+02	4.275037e+00	2.130838e+00	1.692884e+00
4135000	-4.654754e+02	-1.372461e+01	3.993173e+00	5.688735e+00
4140000	-4.752688e+02	-6.656653e+00	3.153507e+00	3.898311e+00
4145000	-4.669672e+02	-2.486747e+00	2.971439e+00	1.054926e+00
4150000	-4.827195e+02	-1.984872e+00	2.957602e+00	6.571232e-01
4155000	-4.677192e+02	6.545884e+00	2.011048e+00	7.069208e-01
4160000	-4.702169e+02	-1.109219e+00	2.677160e+00	2.001202e+00
4165000	-4.677902e+02	-1.345778e+01	4.543541e+00	2.526219e+00
4170000	-4.721617e+02	-7.336116e+00	3.499180e+00	2.254910e+00
4175000	-4.661641e+02	-7.763268e+00	3.761436e+00	1.065848e+00
4180000	-4.713535e+02	2.769561e+01	7.964651e-01	5.567369e-02
4185000	-4.685214e+02	-9.637581e+00	3.744940e+00	3.038504e+00
4190000	-4.693491e+02	-6.933900e+00	3.462745e+00	2.086613e+00
4195000	-4.714305e+02	-1.190344e+01	4.520149e+00	1.087785e+00
4200000	-4.724104e+02	-3.084591e+00	2.884796e+00	2.312463e+00
4205000	-4.750750e+02	9.077021e+00	1.822843e+00	3.562998e-01
4210000	-4.677554e+02	1.733092e+01	1.271504e+00	8.186269e-02
4215000	-4.664603e+02	2.678173e+01	8.318476e-01	9.756686e-03
4220000	-4.657228e+02	-6.053199e+00	3.220058e+00	2.828747e+00
4225000	-4.724195e+02	-6.302743e+00	3.347493e+00	2.211677e+00
4230000	-4.713538e+02	-7.834419e+00	3.548247e+00	2.441953e+00
4235000	-4.649209e+02	-3.568661e+00	3.022475e+00	1.757084e+00
4240000	-4.700694e+02	-1.005699e+01	4.154262e+00	1.134933e+00
4245000	-4.694714e+02	-6.477361e+00	3.541313e+00	1.128624e+00
4250000	-4.729283e+02	3.141511e+00	2.308886e+00	1.043106e+00
4255000	-4.681650e+02	-5.667079e+00	3.265542e+00	2.129497e+00
4260000	-4.652033e+02	1.127645e+00	2.555871e+00	7.964621e-01
4265000	-4.659862e+02	2.240302e+01	1.004853e+00	2.143337e-01
4270000	-4.685986e+02	-6.066017e+00	3.342223e+00	2.010142e+00
4275000	-4.667673e+02	-9.450359e-01	2.840223e+00	5.199363e-01
4280000	-4.670362e+02	1.968898e+01	1.136387e+00	2.089373e-01
4285000	-4.678302e+02	-7.731437e+00	3.748430e+00	1.111522e+00
4290000	-4.710525e+02	-1.651509e+01	5.385812e+00	1.757949e+00
4295000	-4.642776e+02	-5.064666e+00	3.256778e+00	1.587088e+00
4300000	-4.703192e+02	-1.708555e+01	5.291847e+00	2.725022e+00
4305000	-4.649547e+02	2.815980e+01	7.781649e-01	1.047001e-01
4310000	-4.697779e+02	1.013503e+00	2.480782e+00	1.574135e+00
4315000	-4.640880e+02	1.242443e+01	1.570746e+00	3.087179e-01
4320000	-4.719523e+02	-8.309728e+00	3.585240e+00	2.685389e+00
4325000	-4.669437e+02	-1.680042e+00	2.845741e+00	1.211693e+00
4330000	-4.706870e+02	8.540946e+00	1.836596e+00	7.256336e-01
4335000	-4.682474e+02	1.319542e+00	2.558123e+00	5.849682e-01
4340000	-4.711164e+02	-9.975363e+00	4.121633e+00	1.230054e+00
4345000	-4.691226e+02	6.249989e+00	2.030099e+00	7.934780e-01
4350000	-4.697145e+02	-1.573978e+00	2.722281e+00	2.093746e+00
4355000	-4.665489e+02	2.860923e+01	7.632174e-01	8.346636e-02
4360000	-4.683196e+02	8.494055e+00	1.839377e+00	7.389587e-01
4365000	-4.709687e+02	2.412086e+01	9.384595e-01	6.973956e-03
4370000	-4.700765e+02	-9.748082e+00	3.851673e+00	2.520087e+00
4375000	-4.701778e+02	-1.073613e+01	3.582173e+00	5.130919e+00
4380000	-4.747433e+02	2.613019e+01	8.564866e-01	1.667200e-02
4385000	-4.651331e+02	-7.690730e+00	3.400625e+00	3.247904e+00
4390000	-4.715412e+02	-4.344656e+00	2.792398e+00	4.297940e+00
4395000	-4.756168e+02	-2.347257e+00	2.804883e+00	2.201153e+00
4400000	-4.680289e+02	1.776248e+01	1.232806e+00	3.341470e-01
4405000	-4.666548e+02	6.627422e+00	2.007085e+00	6.691741e-01
4410000	-4.787233e+02	7.576021e+00	1.921188e+00	6.914354e-01
4415000	-4.698778e+02	2.528423e+01	8.865042e-01	1.017840e-01
4420000	-4.678041e+02	1.728211e+01	1.273668e+00	9.303945e-02
4425000	-4.705943e+02	-7.273637e+00	3.643553e+00	1.288517e+00
4430000	-4.629401e+02	2.567605e+01	8.723212e-01	6.620550e-02
4435000	-4.669006e+02	5.349583e+00	2.084390e+00	1.107848e+00
4440000	-4.665301e+02	1.804468e+00	2.515329e+00	4.754609e-01
4445000	-4.662066e+02	1.539228e+01	1.378358e+00	2.345761e-01
4450000	-4.748107e+02	-7.869109e+00	3.302133e+00	4.082728e+00
4455000	-4.664802e+02	-3.119097e+00	2.881072e+00	2.375754e+00
4460000	-4.637216e+02	-7.106904e+00	3.582374e+00	1.500440e+00
4465000	-4.675264e+02	-8.158830e+00	3.634183e+00	2.231299e+00
4470000	-4.727267e+02	1.410576e+01	1.455862e+00	3.098450e-01
4475000	-4.674533e+02	-2.093237e+00	2.966503e+00	6.984862e-01
4480000	-4.693291e+02	-1.427165e+01	4.571850e+00	3.200618e+00
4485000	-4.697403e+02	1.156351e+00	2.572153e+00	6.264265e-01
4490000	-4.643449e+02	-6.165829e-01	2.774779e+00	7.108836e-01
4495000	-4.711315e+02	-1.221452e+01	4.221420e+00	2.932947e+00
4500000	-4.677625e+02	9.376510e+00	1.798403e+00	3.562100e-01
4505000	-4.660940e+02	5.351355e+00	2.104053e+00	8.975368e-01
4510000	-4.686760e+02	6.495853e+00	2.068949e+00	1.266939e-01
4515000	-4.741931e+02	-1.853841e+00	2.910631e+00	8.829854e-01
4520000	-4.736852e+02	-4.627435e+00	3.170140e+00	1.751694e+00
4525000	-4.660964e+02	-6.420555e+00	3.274403e+00	2.822472e+00
4530000	-4.687018e+02	-9.239050e+00	3.656811e+00	3.172698e+00
4535000	-4.650474e+02	-4.441117e-01	2.758895e+00	6.662973e-01
4540000	-4.696973e+02	1.943488e+00	2.511846e+00	3.672765e-01
4545000	-4.702911e+02	-6.765545e+00	3.651520e+00	7.315789e-01
4550000	-4.687783e+02	-6.100574e+00	3.439609e+00	1.403084e+00
4555000	-4.636581e+02	2.361841e+01	9.535940e-01	1.559562e-01
4560000	-4.682180e+02	-6.125171e+00	3.340589e+00	2.080219e+00
4565000	-4.670924e+02	-1.369272e+01	4.827604e+00	1.398598e+00
4570000	-4.702235e+02	-1.356531e+01	4.592866e+00	2.391274e+00
4575000	-4.691916e+02	-1.553509e+01	4.996070e+00	2.469489e+00
4580000	-4.638114e+02	1.713561e+01	1.275351e+00	2.103360e-01
4585000	-4.684506e+02	2.355515e+01	9.611830e-01	4.406864e-02
4590000	-4.682107e+02	-3.716575e+00	3.137013e+00	1.075250e+00
4595000	-4.712472e+02	2.118820e+00	2.512694e+00	1.844331e-01
4600000	-4.689730e+02	2.949633e+01	7.309765e-01	1.491391e-01
4605000	-4.630099e+02	2.172774e+01	1.040259e+00	1.242399e-01
4610000	-4.702637e+02	-1.019927e+01	4.183855e+00	1.118101e+00
4615000	-4.725393e+02	-4.173775e-01	2.731969e+00	8.580220e-01
4620000	-4.693301e+02	1.510510e+00	2.304149e+00	2.719764e+00
4625000	-4.644104e+02	1.830039e+01	1.213052e+00	1.535706e-01
4630000	-4.698749e+02	-9.486485e+00	3.512108e+00	4.322858e+00
4635000	-4.711760e+02	2.641004e-01	2.600733e+00	1.272714e+00
4640000	-4.675983e+02	2.537444e+01	8.832986e-01	9.159121e-02
4645000	-4.682558e+02	1.226524e+01	1.575694e+00	3.982262e-01
4650000	-4.732042e+02	-1.841664e+00	2.865153e+00	1.221811e+00
4655000	-4.691216e+02	1.792886e+01	1.222071e+00	3.612382e-01
4660000	-4.792011e+02	7.710859e+00	1.908077e+00	7.085682e-01
4665000	-4.769476e+02	1.099586e+01	1.685733e+00	1.715007e-01
4670000	-4.701123e+02	-4.548038e-01	2.724341e+00	9.577270e-01
4675000	-4.660810e+02	-1.045914e+01	4.299323e+00	7.674821e-01
4680000	-4.680323e+02	-7.133357e+00	3.694773e+00	8.359991e-01
4685000	-4.735506e+02	-5.603015e-01	2.724873e+00	1.058880e+00
4690000	-4.672885e+02	3.746099e-01	2.572220e+00	1.407582e+00
4695000	-4.692996e+02	-2.581193e+00	2.985215e+00	1.046232e+00
4700000	-4.759790e+02	1.574522e+01	1.351646e+00	3.148534e-01
4705000	-4.717997e+02	-7.752207e-01	2.752115e+00	1.052216e+00
4710000	-4.672471e+02	-1.230974e+01	4.116937e+00	3.589984e+00
4715000	-4.675099e+02	-6.280385e+00	3.546607e+00	8.982591e-01
4720000	-4.672770e+02	2.814908e+01	7.808972e-01	3.802626e-02
4725000	-4.696681e+02	8.156658e+00	1.891580e+00	4.554564e-01
4730000	-4.733739e+02	6.951143e+00	2.012790e+00	2.824372e-01
4735000	-4.657716e+02	9.788192e+00	1.775351e+00	2.306578e-01
4740000	-4.669318e+02	-7.032281e+00	3.492884e+00	1.991323e+00
4745000	-4.728391e+02	-1.518403e+01	5.123950e+00	1.549610e+00
4750000	-4.744946e+02	3.500963e+00	2.320239e+00	5.746100e-01
4755000	-4.723878e+02	1.615024e+01	1.330273e+00	2.626285e-01
4760000	-4.741229e+02	-1.372595e+01	4.929590e+00	9.617109e-01
4765000	-4.628786e+02	1.190809e+01	1.613393e+00	2.314447e-01
4770000	-4.726608e+02	-1.481148e+00	2.865248e+00	8.605579e-01
4775000	-4.676800e+02	-1.085849e+01	4.186134e+00	1.765110e+00
4780000	-4.700485e+02	-1.010003e+01	4.049423e+00	1.750793e+00
4785000	-4.687151e+02	-6.040100e+00	2.986854e+00	4.492901e+00
4790000	-4.676987e+02	9.022416e+00	1.829999e+00	3.239861e-01
4795000	-4.785544e+02	-9.365364e+00	3.531403e+00	4.079269e+00
4800000	-4.733003e+02	-4.369461e+00	3.096149e+00	2.020688e+00
4805000	-4.762322e+02	-6.393932e+00	3.194825e+00	3.345084e+00
4810000	-4.689358e+02	3.364906e+00	2.347193e+00	4.538719e-01
4815000	-4.660309e+02	-9.996488e+00	3.425424e+00	5.391335e+00
4820000	-4.677641e+02	2.366357e+01	9.576614e-01	1.674359e-02
4825000	-4.692109e+02	3.469450e+00	2.218051e+00	1.607252e+00
4830000	-4.710995e+02	-8.555732e-01	2.604527e+00	2.359939e+00
4835000	-4.733728e+02	-8.386159e+00	3.904807e+00	8.514388e-01
4840000	-4.678929e+02	8.015272e+00	1.917793e+00	2.914394e-01
4845000	-4.681388e+02	1.862013e+01	1.196769e+00	1.327732e-01
4850000	-4.680860e+02	2.916791e+01	7.465775e-01	1.140174e-02
4855000	-4.679203e+02	1.387748e+01	1.480543e+00	1.658152e-01
4860000	-4.637304e+02	-2.686645e+00	2.958819e+00	1.349720e+00
4865000	-4.687126e+02	-4.263878e+00	3.079579e+00	2.034817e+00
4870000	-4.701865e+02	-1.926066e+00	2.758767e+00	2.149287e+00
4875000	-4.690927e+02	-6.365942e+00	3.341774e+00	2.313064e+00
4880000	-4.719185e+02	2.052684e+01	1.098369e+00	1.234885e-01
4885000	-4.696196e+02	2.314565e+00	2.469641e+00	3.732109e-01
4890000	-4.683995e+02	-4.720155e+00	3.303850e+00	9.221632e-01
4895000	-4.713543e+02	-5.533150e+00	3.435644e+00	8.614309e-01
4900000	-4.703601e+02	-4.289612e+00	3.298623e+00	5.269780e-01
4905000	-4.638142e+02	-4.415754e-01	2.735191e+00	8.559720e-01
4910000	-4.645073e+02	1.801869e-01	2.714998e+00	3.992451e-01
4915000	-4.743272e+02	-7.088950e+00	3.751852e+00	4.486182e-01
4920000	-4.668827e+02	2.761596e+01	7.995081e-01	5.112106e-02
4925000	-4.697242e+02	1.007211e+01	1.744702e+00	3.329135e-01
4930000	-4.691017e+02	2.309060e+01	9.777653e-01	1.306493e-01
4935000	-4.689829e+02	-4.266060e-01	2.733813e+00	8.522210e-01
4940000	-4.633595e+02	1.206933e+01	1.607495e+00	1.513646e-01
4945000	-4.632682e+02	-7.605423e+00	3.593803e+00	1.927744e+00
4950000	-4.627732e+02	-6.897605e+00	3.483405e+00	1.917382e+00
4955000	-4.642048e+02	4.263239e+00	2.229335e+00	7.006925e-01
4960000	-4.706675e+02	2.388873e+01	9.448861e-01	8.832665e-02
4965000	-4.733426e+02	-1.265294e+01	4.168165e+00	3.655997e+00
4970000	-4.685282e+02	4.069323e+00	2.249531e+00	6.941866e-01
4975000	-4.707343e+02	1.038194e-01	2.728094e+00	3.684432e-01
4980000	-4.689397e+02	4.978814e+00	2.204894e+00	2.300920e-01
4985000	-4.677342e+02	-8.284860e+00	3.802913e+00	1.342031e+00
4990000	-4.723980e+02	-1.044223e+01	4.279015e+00	8.567648e-01
4995000	-4.678881e+02	3.103954e-01	2.657022e+00	7.497126e-01
5000000	-4.710352e+02	4.697114e+00	2.168645e+00	8.801110e-01
