# Supplementary material for: A new elpistostegalian from the Late Devonian of the Canadian Arctic
Source: Nature. 2022 Jul 20;608(7923):563–8. doi: 10.1038/s41586-022-04990-w (PMC9385497; doi:10.1038/s41586-022-04990-w)
Supplement: Supplementary file 8 — A zipped file that contains a MrBayes executable file, screen log, and majority-rule consensus tree. [file 41586_2022_4990_MOESM8_ESM.zip › bayesian/NUFV137_tree_all_mrb.mcmc]

[ID: 8668784713]
[ Gen -- Generation]
[ <name1>(<name2>)$acc_run2 -- Acceptance rate of move <name1> changing parameter 1 in run 2]
[ Swap(1<>2)$acc_run3 -- Acceptance rate of swaps between chains 1 and 2 in run 3]
[ StdDev(s) -- Average standard deviation of split frequencies]
Gen	Multiplier(Alpha)$acc_run1	Multiplier(Alpha)$lambda_run1	ExtSPR(Tau)$acc_run1	ExtTBR(Tau)$acc_run1	NNI(Tau)$acc_run1	ParsSPR1(Tau)$acc_run1	ParsTBR1(Tau)$acc_run1	Multiplier(V)$acc_run1	Multiplier(V)$lambda_run1	Nodeslider(V)$acc_run1	TLMultiplier(V)$acc_run1	TLMultiplier(V)$lambda_run1	Swap(1<>2)$acc(1)	Swap(1<>3)$acc(1)	Swap(1<>4)$acc(1)	Swap(2<>3)$acc(1)	Swap(2<>4)$acc(1)	Swap(3<>4)$acc(1)	Multiplier(Alpha)$acc_run2	Multiplier(Alpha)$lambda_run2	ExtSPR(Tau)$acc_run2	ExtTBR(Tau)$acc_run2	NNI(Tau)$acc_run2	ParsSPR1(Tau)$acc_run2	ParsTBR1(Tau)$acc_run2	Multiplier(V)$acc_run2	Multiplier(V)$lambda_run2	Nodeslider(V)$acc_run2	TLMultiplier(V)$acc_run2	TLMultiplier(V)$lambda_run2	Swap(1<>2)$acc(2)	Swap(1<>3)$acc(2)	Swap(1<>4)$acc(2)	Swap(2<>3)$acc(2)	Swap(2<>4)$acc(2)	Swap(3<>4)$acc(2)	Multiplier(Alpha)$acc_run3	Multiplier(Alpha)$lambda_run3	ExtSPR(Tau)$acc_run3	ExtTBR(Tau)$acc_run3	NNI(Tau)$acc_run3	ParsSPR1(Tau)$acc_run3	ParsTBR1(Tau)$acc_run3	Multiplier(V)$acc_run3	Multiplier(V)$lambda_run3	Nodeslider(V)$acc_run3	TLMultiplier(V)$acc_run3	TLMultiplier(V)$lambda_run3	Swap(1<>2)$acc(3)
5000	NA	8.109302e-01	0.280000	0.210000	0.300000	0.170000	0.060000	0.800000	1.676376e+00	0.510000	0.290000	1.414299e+00	0.241540	0.082803	0.038037	0.628266	0.378313	0.677382	0.830000	8.190802e-01	0.200000	0.130000	0.320000	0.160000	0.110000	0.800000	1.693224e+00	0.520000	0.390000	1.428513e+00	0.491299	0.271429	0.131488	0.628938	0.317576	0.604167	NA	8.109302e-01	0.190000	0.220000	0.290000	0.220000	0.110000	0.780000	1.676376e+00	0.490000	0.360000	1.428513e+00	0.598120
10000	0.820000	8.190802e-01	0.220000	0.140000	0.240000	0.190000	0.130000	0.690000	2.047530e+00	0.420000	0.420000	1.457371e+00	0.337500	0.147531	0.072368	0.644287	0.364194	0.673337	0.830000	8.190802e-01	0.250000	0.130000	0.360000	0.170000	0.030000	0.700000	2.068108e+00	0.480000	0.300000	1.472018e+00	0.562897	0.323804	0.183514	0.639737	0.364881	0.623896	0.890000	8.190802e-01	0.310000	0.130000	0.320000	0.170000	0.030000	0.690000	2.047530e+00	0.540000	0.460000	1.472018e+00	0.626492
15000	0.850000	8.273121e-01	0.280000	0.190000	0.320000	0.080000	0.100000	0.700000	2.500859e+00	0.520000	0.400000	1.516848e+00	0.431034	0.217445	0.109400	0.644706	0.378824	0.675822	0.860000	8.273121e-01	0.260000	0.160000	0.250000	0.140000	0.060000	0.700000	2.525993e+00	0.540000	0.450000	1.516848e+00	0.590890	0.341320	0.191140	0.645047	0.380221	0.645728	0.860000	8.273121e-01	0.270000	0.130000	0.260000	0.200000	0.140000	0.630000	2.500859e+00	0.510000	0.410000	1.516848e+00	0.597027
20000	0.880000	8.356267e-01	0.140000	0.110000	0.310000	0.120000	0.060000	0.540000	3.054556e+00	0.580000	0.350000	1.563043e+00	0.491505	0.255814	0.141331	0.654113	0.389006	0.683464	0.880000	8.356267e-01	0.130000	0.210000	0.230000	0.170000	0.140000	0.530000	3.085255e+00	0.570000	0.400000	1.563043e+00	0.599049	0.339534	0.193890	0.647093	0.386604	0.670257	0.910000	8.356267e-01	0.180000	0.100000	0.180000	0.110000	0.070000	0.510000	3.054556e+00	0.500000	0.360000	1.563043e+00	0.578780
25000	0.890000	8.440249e-01	0.270000	0.140000	0.190000	0.230000	0.070000	0.550000	3.730843e+00	0.530000	0.390000	1.610644e+00	0.508450	0.261198	0.144006	0.647030	0.375151	0.684138	0.880000	8.440249e-01	0.180000	0.100000	0.240000	0.160000	0.100000	0.570000	3.768339e+00	0.440000	0.310000	1.610644e+00	0.609572	0.346117	0.187000	0.644303	0.391202	0.676247	0.840000	8.440249e-01	0.190000	0.080000	0.230000	0.130000	0.040000	0.420000	3.730843e+00	0.560000	0.390000	1.610644e+00	0.554222
30000	0.760000	8.525075e-01	0.230000	0.140000	0.250000	0.140000	0.100000	0.520000	4.511521e+00	0.470000	0.440000	1.659696e+00	0.494774	0.263541	0.138446	0.650122	0.388060	0.686530	0.860000	8.525075e-01	0.230000	0.120000	0.280000	0.170000	0.060000	0.440000	4.602659e+00	0.510000	0.340000	1.659696e+00	0.609690	0.344944	0.180626	0.638281	0.387154	0.679037	0.730000	8.525075e-01	0.150000	0.190000	0.250000	0.160000	0.030000	0.400000	4.602659e+00	0.530000	0.410000	1.659696e+00	0.571150
35000	0.830000	8.610753e-01	0.250000	0.190000	0.230000	0.220000	0.080000	0.450000	5.510384e+00	0.520000	0.420000	1.710241e+00	0.502109	0.271461	0.137812	0.645060	0.378772	0.683832	0.810000	8.610753e-01	0.140000	0.200000	0.310000	0.150000	0.060000	0.400000	5.621701e+00	0.520000	0.340000	1.710241e+00	0.559292	0.309747	0.159158	0.626639	0.378010	0.671438	0.790000	8.697293e-01	0.220000	0.150000	0.230000	0.200000	0.130000	0.460000	5.621701e+00	0.590000	0.360000	1.710241e+00	0.572959
40000	0.830000	8.697293e-01	0.190000	0.210000	0.370000	0.110000	0.100000	0.230000	6.663429e+00	0.510000	0.280000	1.744790e+00	0.493946	0.263452	0.134581	0.645029	0.377470	0.681752	0.760000	8.697293e-01	0.150000	0.130000	0.230000	0.140000	0.090000	0.340000	6.866361e+00	0.500000	0.300000	1.762326e+00	0.513293	0.280233	0.140939	0.625298	0.370074	0.658405	0.790000	8.697293e-01	0.230000	0.130000	0.380000	0.190000	0.060000	0.310000	6.730398e+00	0.490000	0.220000	1.727429e+00	0.578081
45000	0.750000	8.784702e-01	0.150000	0.200000	0.260000	0.130000	0.090000	0.270000	7.741800e+00	0.670000	0.330000	1.797927e+00	0.492795	0.261758	0.132657	0.646733	0.377588	0.677689	0.830000	8.784702e-01	0.310000	0.140000	0.290000	0.130000	0.090000	0.300000	8.220527e+00	0.470000	0.440000	1.815996e+00	0.514982	0.286738	0.143696	0.624204	0.369798	0.658605	0.820000	8.872990e-01	0.280000	0.160000	0.260000	0.140000	0.060000	0.300000	8.220527e+00	0.550000	0.350000	1.780037e+00	0.579188
50000	0.840000	8.872990e-01	0.190000	0.180000	0.200000	0.120000	0.090000	0.290000	7.977573e+00	0.550000	0.320000	1.815996e+00	0.465820	0.242377	0.122169	0.635791	0.367672	0.669845	0.890000	8.872990e-01	0.190000	0.210000	0.230000	0.170000	0.160000	0.220000	8.642002e+00	0.590000	0.340000	1.834247e+00	0.524176	0.295484	0.145173	0.629084	0.369433	0.654983	0.790000	8.962165e-01	0.260000	0.200000	0.300000	0.140000	0.050000	0.320000	8.220527e+00	0.480000	0.170000	1.797927e+00	0.553544
55000	0.770000	8.962165e-01	0.230000	0.140000	0.310000	0.110000	0.040000	0.280000	8.905190e+00	0.600000	0.240000	1.834247e+00	0.439696	0.223710	0.111317	0.622498	0.358628	0.669583	0.840000	8.962165e-01	0.180000	0.180000	0.250000	0.110000	0.110000	0.170000	8.470879e+00	0.530000	0.310000	1.890109e+00	0.532251	0.297283	0.146738	0.625095	0.366420	0.653449	0.790000	8.962165e-01	0.240000	0.190000	0.230000	0.090000	0.070000	0.180000	8.386592e+00	0.470000	0.280000	1.834247e+00	0.520981
60000	0.830000	9.052236e-01	0.240000	0.150000	0.280000	0.120000	0.080000	0.240000	8.905190e+00	0.460000	0.280000	1.890109e+00	0.458337	0.235727	0.120519	0.627175	0.362376	0.672414	0.830000	9.052236e-01	0.230000	0.090000	0.280000	0.170000	0.130000	0.320000	8.994689e+00	0.490000	0.260000	1.947671e+00	0.540089	0.300269	0.149860	0.627921	0.370441	0.655390	0.670000	9.052236e-01	0.220000	0.200000	0.210000	0.200000	0.090000	0.310000	9.268618e+00	0.530000	0.280000	1.909104e+00	0.510457
65000	0.890000	9.143213e-01	0.150000	0.110000	0.230000	0.230000	0.060000	0.170000	8.470879e+00	0.490000	0.310000	1.947671e+00	0.469256	0.242695	0.124469	0.626806	0.364688	0.674240	0.770000	9.143213e-01	0.220000	0.130000	0.200000	0.080000	0.070000	0.280000	8.642002e+00	0.580000	0.300000	1.967245e+00	0.551328	0.307345	0.152120	0.630375	0.367092	0.652081	0.870000	9.143213e-01	0.290000	0.190000	0.310000	0.160000	0.110000	0.220000	9.085087e+00	0.560000	0.320000	1.947671e+00	0.517988
70000	0.900000	9.235103e-01	0.250000	0.140000	0.330000	0.180000	0.050000	0.250000	8.816582e+00	0.520000	0.300000	1.967245e+00	0.478772	0.250367	0.128700	0.626960	0.368535	0.674493	0.830000	9.235103e-01	0.240000	0.130000	0.340000	0.210000	0.100000	0.210000	8.905190e+00	0.560000	0.340000	2.027157e+00	0.556426	0.307929	0.150755	0.626233	0.360456	0.648307	0.740000	9.327918e-01	0.270000	0.110000	0.280000	0.170000	0.110000	0.240000	8.642002e+00	0.500000	0.330000	1.909104e+00	0.495927
75000	0.770000	9.327918e-01	0.270000	0.280000	0.290000	0.110000	0.070000	0.340000	9.550889e+00	0.570000	0.320000	1.947671e+00	0.466980	0.238311	0.120607	0.619982	0.356877	0.664126	0.760000	9.327918e-01	0.200000	0.180000	0.230000	0.180000	0.100000	0.240000	8.994689e+00	0.580000	0.280000	2.088893e+00	0.554532	0.298587	0.146597	0.614302	0.353714	0.652879	0.850000	9.421665e-01	0.130000	0.110000	0.300000	0.120000	0.090000	0.270000	9.361769e+00	0.560000	0.240000	1.928291e+00	0.491643
80000	0.800000	9.421665e-01	0.220000	0.100000	0.330000	0.150000	0.040000	0.180000	9.176393e+00	0.480000	0.300000	2.006986e+00	0.460239	0.232315	0.117366	0.619476	0.356390	0.663885	0.880000	9.421665e-01	0.140000	0.140000	0.340000	0.120000	0.090000	0.310000	8.728855e+00	0.540000	0.180000	2.027157e+00	0.558036	0.281724	0.137545	0.587325	0.334261	0.654225	0.770000	9.516354e-01	0.230000	0.120000	0.230000	0.150000	0.100000	0.250000	9.646877e+00	0.550000	0.230000	1.909104e+00	0.490598
85000	0.770000	9.516354e-01	0.170000	0.050000	0.340000	0.130000	0.100000	0.200000	8.994689e+00	0.500000	0.320000	2.068108e+00	0.457022	0.230572	0.115032	0.620828	0.357540	0.664878	0.820000	9.516354e-01	0.200000	0.200000	0.220000	0.240000	0.140000	0.170000	8.728855e+00	0.470000	0.270000	2.006986e+00	0.551023	0.269301	0.130278	0.575973	0.323105	0.649837	0.770000	9.516354e-01	0.160000	0.110000	0.260000	0.170000	0.060000	0.190000	8.994689e+00	0.540000	0.280000	1.928291e+00	0.500245
90000	0.800000	9.611995e-01	0.150000	0.200000	0.260000	0.130000	0.090000	0.180000	9.176393e+00	0.550000	0.240000	2.047530e+00	0.441241	0.220910	0.110061	0.619510	0.355929	0.667150	0.710000	9.611995e-01	0.220000	0.120000	0.250000	0.140000	0.070000	0.320000	8.905190e+00	0.480000	0.380000	2.027157e+00	0.547460	0.270178	0.131465	0.578731	0.325603	0.652973	0.890000	9.611995e-01	0.170000	0.130000	0.280000	0.130000	0.090000	0.220000	9.176393e+00	0.530000	0.300000	1.987016e+00	0.505493
95000	0.840000	9.708597e-01	0.360000	0.150000	0.330000	0.180000	0.120000	0.250000	9.085087e+00	0.580000	0.220000	1.987016e+00	0.427478	0.211096	0.105379	0.618700	0.358056	0.668353	0.780000	9.708597e-01	0.250000	0.170000	0.240000	0.260000	0.090000	0.250000	8.905190e+00	0.530000	0.230000	2.006986e+00	0.533904	0.261556	0.126546	0.579566	0.328655	0.655114	0.820000	9.708597e-01	0.230000	0.150000	0.270000	0.170000	0.150000	0.370000	9.361769e+00	0.450000	0.340000	2.047530e+00	0.509734
100000	0.810000	9.806170e-01	0.240000	0.160000	0.300000	0.200000	0.090000	0.230000	8.905190e+00	0.540000	0.370000	2.047530e+00	0.434348	0.215097	0.107607	0.619809	0.356350	0.665356	0.690000	9.806170e-01	0.270000	0.150000	0.310000	0.280000	0.100000	0.320000	9.085087e+00	0.480000	0.220000	2.027157e+00	0.527531	0.258604	0.124626	0.582915	0.329909	0.655204	0.810000	9.806170e-01	0.330000	0.230000	0.320000	0.150000	0.110000	0.290000	9.176393e+00	0.500000	0.260000	2.109887e+00	0.504663
105000	0.810000	9.904724e-01	0.120000	0.120000	0.170000	0.160000	0.110000	0.300000	8.905190e+00	0.530000	0.320000	2.068108e+00	0.439748	0.218177	0.107257	0.619495	0.354046	0.662394	0.760000	1.000427e+00	0.220000	0.100000	0.240000	0.200000	0.060000	0.240000	8.728855e+00	0.540000	0.240000	2.047530e+00	0.533826	0.264124	0.123902	0.585238	0.327688	0.652549	0.800000	9.904724e-01	0.210000	0.150000	0.280000	0.200000	0.110000	0.380000	8.994689e+00	0.470000	0.320000	2.131091e+00	0.498131
110000	0.860000	1.000427e+00	0.270000	0.090000	0.320000	0.210000	0.090000	0.280000	8.220527e+00	0.570000	0.310000	2.131091e+00	0.447685	0.228429	0.112483	0.621442	0.354634	0.659685	0.760000	1.000427e+00	0.220000	0.120000	0.370000	0.160000	0.110000	0.250000	8.994689e+00	0.540000	0.340000	2.109887e+00	0.535646	0.265839	0.123965	0.588391	0.325618	0.649838	0.670000	1.000427e+00	0.210000	0.170000	0.330000	0.120000	0.130000	0.280000	9.176393e+00	0.550000	0.290000	2.152509e+00	0.504353
115000	0.850000	1.010481e+00	0.240000	0.180000	0.230000	0.170000	0.050000	0.260000	8.905190e+00	0.550000	0.290000	2.195993e+00	0.445614	0.225320	0.109058	0.617766	0.349285	0.657382	0.890000	1.020637e+00	0.180000	0.190000	0.280000	0.180000	0.080000	0.320000	8.994689e+00	0.510000	0.310000	2.174142e+00	0.541651	0.271770	0.128379	0.593212	0.328557	0.649513	0.850000	1.010481e+00	0.200000	0.090000	0.260000	0.190000	0.130000	0.280000	8.994689e+00	0.610000	0.320000	2.218063e+00	0.507138
120000	0.760000	1.020637e+00	0.310000	0.140000	0.240000	0.090000	0.150000	0.280000	9.268618e+00	0.500000	0.320000	2.174142e+00	0.438420	0.218626	0.105557	0.613351	0.346177	0.657351	0.890000	1.020637e+00	0.280000	0.140000	0.180000	0.130000	0.040000	0.280000	9.550889e+00	0.550000	0.280000	2.195993e+00	0.535981	0.270404	0.126697	0.598105	0.334431	0.651508	0.810000	1.020637e+00	0.280000	0.220000	0.260000	0.140000	0.140000	0.220000	8.816582e+00	0.570000	0.220000	2.195993e+00	0.515179
125000	0.680000	1.030894e+00	0.270000	0.110000	0.260000	0.110000	0.100000	0.240000	9.268618e+00	0.530000	0.270000	2.195993e+00	0.442572	0.220093	0.105589	0.610992	0.344174	0.657259	0.760000	1.041255e+00	0.280000	0.160000	0.270000	0.200000	0.110000	0.270000	9.361769e+00	0.550000	0.320000	2.218063e+00	0.536610	0.271565	0.127201	0.600791	0.335743	0.651401	0.830000	1.030894e+00	0.180000	0.150000	0.260000	0.180000	0.070000	0.240000	8.642002e+00	0.450000	0.220000	2.174142e+00	0.521210
130000	0.790000	1.041255e+00	0.210000	0.130000	0.200000	0.200000	0.110000	0.270000	8.816582e+00	0.500000	0.260000	2.262871e+00	0.441826	0.219625	0.105567	0.613506	0.347108	0.659046	0.760000	1.041255e+00	0.150000	0.130000	0.310000	0.160000	0.080000	0.320000	9.268618e+00	0.550000	0.270000	2.240355e+00	0.535833	0.272110	0.127119	0.600641	0.335100	0.651813	0.780000	1.041255e+00	0.190000	0.160000	0.240000	0.140000	0.120000	0.230000	8.816582e+00	0.470000	0.250000	2.174142e+00	0.524767
135000	0.780000	1.051720e+00	0.190000	0.110000	0.230000	0.140000	0.060000	0.280000	9.361769e+00	0.540000	0.190000	2.240355e+00	0.445348	0.223745	0.107405	0.616686	0.348740	0.658457	0.810000	1.062290e+00	0.260000	0.160000	0.250000	0.220000	0.100000	0.190000	8.905190e+00	0.560000	0.310000	2.262871e+00	0.539135	0.274287	0.126507	0.600433	0.334352	0.649455	0.790000	1.051720e+00	0.260000	0.140000	0.240000	0.150000	0.060000	0.170000	8.816582e+00	0.480000	0.200000	2.131091e+00	0.523202
140000	0.750000	1.062290e+00	0.230000	0.150000	0.220000	0.130000	0.080000	0.280000	9.550889e+00	0.510000	0.210000	2.262871e+00	0.452959	0.229198	0.112046	0.617944	0.351749	0.660950	0.820000	1.072966e+00	0.190000	0.190000	0.200000	0.210000	0.120000	0.260000	9.268618e+00	0.480000	0.260000	2.331785e+00	0.541872	0.276690	0.127642	0.603003	0.335351	0.648702	0.820000	1.062290e+00	0.200000	0.140000	0.390000	0.200000	0.080000	0.240000	8.642002e+00	0.580000	0.260000	2.195993e+00	0.526504
145000	0.840000	1.072966e+00	0.160000	0.090000	0.290000	0.230000	0.090000	0.290000	8.905190e+00	0.440000	0.270000	2.285613e+00	0.452326	0.229403	0.112277	0.617489	0.351145	0.660283	0.810000	1.083749e+00	0.130000	0.110000	0.320000	0.150000	0.080000	0.260000	8.556013e+00	0.570000	0.320000	2.308584e+00	0.541356	0.278598	0.128331	0.606963	0.335570	0.648971	0.760000	1.072966e+00	0.160000	0.090000	0.230000	0.230000	0.050000	0.230000	8.816582e+00	0.570000	0.270000	2.218063e+00	0.527080
150000	0.720000	1.083749e+00	0.210000	0.200000	0.360000	0.160000	0.130000	0.330000	9.085087e+00	0.520000	0.280000	2.262871e+00	0.443368	0.223967	0.109652	0.618143	0.352794	0.662452	0.830000	1.094641e+00	0.220000	0.180000	0.240000	0.140000	0.080000	0.330000	8.728855e+00	0.610000	0.200000	2.331785e+00	0.545791	0.282694	0.130135	0.607002	0.337432	0.649900	0.770000	1.083749e+00	0.250000	0.140000	0.350000	0.160000	0.080000	0.200000	8.642002e+00	0.460000	0.130000	2.152509e+00	0.519653
155000	0.710000	1.094641e+00	0.310000	0.190000	0.260000	0.130000	0.090000	0.340000	9.176393e+00	0.540000	0.250000	2.195993e+00	0.434853	0.217503	0.106406	0.614883	0.350835	0.660571	0.840000	1.105643e+00	0.120000	0.130000	0.220000	0.120000	0.080000	0.230000	8.905190e+00	0.510000	0.300000	2.285613e+00	0.547980	0.284743	0.131811	0.609042	0.339564	0.650167	0.770000	1.094641e+00	0.200000	0.170000	0.340000	0.150000	0.100000	0.300000	9.361769e+00	0.500000	0.120000	2.088893e+00	0.506748
160000	0.810000	1.105643e+00	0.180000	0.150000	0.310000	0.130000	0.100000	0.270000	9.176393e+00	0.650000	0.350000	2.218063e+00	0.439801	0.220206	0.107601	0.614850	0.349543	0.659281	0.800000	1.116755e+00	0.210000	0.110000	0.240000	0.130000	0.050000	0.240000	8.642002e+00	0.450000	0.220000	2.218063e+00	0.542477	0.281922	0.130451	0.608229	0.338078	0.648703	0.830000	1.105643e+00	0.240000	0.230000	0.270000	0.180000	0.090000	0.210000	8.816582e+00	0.530000	0.100000	2.068108e+00	0.495381
165000	0.760000	1.116755e+00	0.230000	0.290000	0.210000	0.170000	0.140000	0.280000	8.994689e+00	0.580000	0.270000	2.195993e+00	0.445841	0.225664	0.109865	0.616635	0.350356	0.659780	0.770000	1.127978e+00	0.240000	0.170000	0.220000	0.240000	0.070000	0.240000	9.455856e+00	0.490000	0.230000	2.195993e+00	0.532814	0.274796	0.126882	0.604899	0.334650	0.646526	0.880000	1.116755e+00	0.340000	0.140000	0.260000	0.110000	0.060000	0.240000	8.642002e+00	0.460000	0.180000	2.027157e+00	0.485891
170000	0.730000	1.127978e+00	0.190000	0.070000	0.310000	0.160000	0.060000	0.270000	8.816582e+00	0.490000	0.240000	2.218063e+00	0.449241	0.227160	0.110307	0.617048	0.350769	0.660290	0.720000	1.139314e+00	0.160000	0.090000	0.170000	0.190000	0.080000	0.270000	9.550889e+00	0.520000	0.250000	2.218063e+00	0.529733	0.273275	0.126413	0.606684	0.334943	0.646600	0.840000	1.127978e+00	0.200000	0.210000	0.270000	0.160000	0.110000	0.290000	8.642002e+00	0.530000	0.240000	1.987016e+00	0.478695
175000	0.770000	1.139314e+00	0.250000	0.130000	0.340000	0.170000	0.050000	0.290000	9.361769e+00	0.580000	0.210000	2.195993e+00	0.446201	0.222580	0.108049	0.613418	0.348649	0.661496	0.840000	1.150765e+00	0.280000	0.140000	0.240000	0.150000	0.120000	0.180000	9.361769e+00	0.590000	0.300000	2.285613e+00	0.529972	0.274125	0.127359	0.608946	0.337121	0.648167	0.720000	1.139314e+00	0.270000	0.150000	0.240000	0.110000	0.040000	0.320000	8.470879e+00	0.490000	0.310000	2.047530e+00	0.475673
180000	0.670000	1.150765e+00	0.270000	0.130000	0.260000	0.240000	0.120000	0.180000	9.361769e+00	0.520000	0.230000	2.174142e+00	0.447039	0.223015	0.108166	0.613597	0.348761	0.661530	0.810000	1.162330e+00	0.220000	0.100000	0.200000	0.170000	0.070000	0.210000	9.176393e+00	0.580000	0.340000	2.355220e+00	0.531449	0.274305	0.128740	0.608977	0.337271	0.648870	0.760000	1.150765e+00	0.180000	0.180000	0.300000	0.140000	0.120000	0.280000	8.642002e+00	0.600000	0.220000	2.068108e+00	0.474977
185000	0.780000	1.162330e+00	0.210000	0.230000	0.270000	0.190000	0.050000	0.250000	9.176393e+00	0.480000	0.310000	2.240355e+00	0.451276	0.227395	0.109104	0.613618	0.348820	0.659188	0.790000	1.174012e+00	0.290000	0.140000	0.250000	0.110000	0.080000	0.290000	8.994689e+00	0.520000	0.240000	2.285613e+00	0.535205	0.278205	0.130163	0.610218	0.338885	0.649297	0.680000	1.162330e+00	0.160000	0.120000	0.250000	0.150000	0.050000	0.310000	8.994689e+00	0.600000	0.320000	2.088893e+00	0.474101
190000	0.800000	1.174012e+00	0.260000	0.150000	0.230000	0.170000	0.100000	0.320000	8.816582e+00	0.480000	0.220000	2.218063e+00	0.456374	0.230976	0.111220	0.615269	0.350170	0.660497	0.800000	1.185811e+00	0.220000	0.190000	0.310000	0.240000	0.090000	0.220000	9.176393e+00	0.500000	0.400000	2.355220e+00	0.536484	0.279898	0.131570	0.611595	0.341478	0.651053	0.680000	1.162330e+00	0.340000	0.170000	0.300000	0.120000	0.110000	0.230000	8.994689e+00	0.470000	0.170000	2.109887e+00	0.472300
195000	0.780000	1.185811e+00	0.230000	0.140000	0.240000	0.150000	0.080000	0.290000	9.085087e+00	0.470000	0.230000	2.240355e+00	0.459602	0.233477	0.111903	0.615570	0.349445	0.659471	0.750000	1.197728e+00	0.220000	0.130000	0.350000	0.200000	0.050000	0.250000	8.905190e+00	0.430000	0.200000	2.285613e+00	0.539994	0.283322	0.132978	0.613170	0.342887	0.652143	0.900000	1.185811e+00	0.200000	0.160000	0.270000	0.150000	0.070000	0.370000	9.085087e+00	0.560000	0.220000	2.047530e+00	0.462576
200000	0.770000	1.197728e+00	0.210000	0.150000	0.360000	0.170000	0.080000	0.290000	9.268618e+00	0.560000	0.320000	2.308584e+00	0.464913	0.236299	0.113218	0.616024	0.349140	0.658741	0.800000	1.209766e+00	0.130000	0.120000	0.280000	0.180000	0.060000	0.200000	9.455856e+00	0.510000	0.210000	2.262871e+00	0.542538	0.284957	0.133608	0.613612	0.342891	0.650874	0.810000	1.197728e+00	0.290000	0.160000	0.220000	0.240000	0.070000	0.280000	8.556013e+00	0.610000	0.170000	1.987016e+00	0.455692
205000	0.830000	1.209766e+00	0.250000	0.200000	0.290000	0.230000	0.080000	0.230000	8.994689e+00	0.560000	0.270000	2.331785e+00	0.461613	0.234839	0.112118	0.617209	0.351642	0.659372	0.800000	1.221924e+00	0.190000	0.110000	0.320000	0.130000	0.050000	0.210000	9.268618e+00	0.550000	0.280000	2.331785e+00	0.541923	0.284514	0.133673	0.614987	0.343450	0.651931	0.700000	1.209766e+00	0.230000	0.150000	0.270000	0.200000	0.120000	0.290000	8.556013e+00	0.560000	0.290000	1.967245e+00	0.449878
210000	0.680000	1.221924e+00	0.160000	0.160000	0.320000	0.120000	0.010000	0.260000	8.642002e+00	0.540000	0.210000	2.262871e+00	0.460825	0.232741	0.110669	0.615184	0.349603	0.658963	0.730000	1.234205e+00	0.160000	0.170000	0.270000	0.240000	0.080000	0.340000	8.642002e+00	0.520000	0.280000	2.355220e+00	0.535706	0.281209	0.131925	0.615685	0.344007	0.652377	0.760000	1.221924e+00	0.170000	0.120000	0.260000	0.140000	0.160000	0.230000	8.994689e+00	0.500000	0.310000	2.027157e+00	0.454857
215000	0.720000	1.234205e+00	0.230000	0.180000	0.260000	0.170000	0.110000	0.270000	8.470879e+00	0.480000	0.250000	2.240355e+00	0.466635	0.238236	0.114119	0.616941	0.352405	0.660210	0.760000	1.246609e+00	0.260000	0.190000	0.230000	0.120000	0.090000	0.400000	8.816582e+00	0.490000	0.280000	2.426947e+00	0.539103	0.284097	0.133469	0.616694	0.345563	0.653356	0.790000	1.234205e+00	0.220000	0.200000	0.260000	0.230000	0.090000	0.250000	8.642002e+00	0.500000	0.200000	2.006986e+00	0.459539
220000	0.840000	1.246609e+00	0.220000	0.160000	0.250000	0.100000	0.040000	0.170000	8.642002e+00	0.550000	0.290000	2.262871e+00	0.467108	0.239845	0.113804	0.616709	0.352323	0.658682	0.800000	1.259137e+00	0.230000	0.130000	0.300000	0.190000	0.060000	0.280000	8.816582e+00	0.470000	0.210000	2.355220e+00	0.541723	0.286184	0.135271	0.618734	0.348115	0.654090	0.790000	1.234205e+00	0.200000	0.180000	0.260000	0.140000	0.090000	0.330000	8.220527e+00	0.500000	0.280000	2.068108e+00	0.461998
225000	0.860000	1.259137e+00	0.170000	0.130000	0.240000	0.130000	0.070000	0.250000	8.816582e+00	0.550000	0.280000	2.285613e+00	0.468581	0.239592	0.113313	0.616903	0.352318	0.658283	0.770000	1.271792e+00	0.130000	0.130000	0.220000	0.220000	0.130000	0.280000	8.556013e+00	0.530000	0.300000	2.426947e+00	0.544189	0.287233	0.135557	0.619795	0.348113	0.654555	0.720000	1.246609e+00	0.280000	0.150000	0.350000	0.220000	0.120000	0.310000	8.816582e+00	0.490000	0.260000	2.131091e+00	0.465435
230000	0.760000	1.271792e+00	0.230000	0.110000	0.320000	0.170000	0.080000	0.360000	9.176393e+00	0.530000	0.290000	2.308584e+00	0.471944	0.242110	0.114264	0.617793	0.352823	0.657908	0.720000	1.284573e+00	0.180000	0.110000	0.340000	0.170000	0.050000	0.230000	8.470879e+00	0.640000	0.300000	2.402799e+00	0.545500	0.287966	0.136117	0.620927	0.348969	0.655303	0.760000	1.271792e+00	0.190000	0.090000	0.300000	0.150000	0.090000	0.270000	9.361769e+00	0.450000	0.280000	2.109887e+00	0.470075
235000	0.760000	1.284573e+00	0.270000	0.190000	0.360000	0.200000	0.120000	0.130000	9.361769e+00	0.550000	0.180000	2.285613e+00	0.475068	0.244506	0.115831	0.617578	0.353692	0.658457	0.720000	1.284573e+00	0.270000	0.170000	0.300000	0.220000	0.120000	0.340000	8.728855e+00	0.480000	0.150000	2.378891e+00	0.544503	0.287236	0.135763	0.621204	0.349830	0.655846	0.750000	1.284573e+00	0.230000	0.150000	0.220000	0.170000	0.090000	0.280000	9.743830e+00	0.500000	0.330000	2.174142e+00	0.472513
240000	0.800000	1.297484e+00	0.240000	0.200000	0.320000	0.160000	0.070000	0.220000	9.176393e+00	0.540000	0.320000	2.308584e+00	0.478971	0.246789	0.117314	0.619486	0.354482	0.658059	0.690000	1.297484e+00	0.220000	0.090000	0.240000	0.100000	0.090000	0.370000	8.905190e+00	0.600000	0.300000	2.355220e+00	0.545754	0.287720	0.135972	0.621303	0.350862	0.657099	0.740000	1.297484e+00	0.230000	0.060000	0.320000	0.130000	0.060000	0.140000	9.455856e+00	0.530000	0.170000	2.152509e+00	0.467870
245000	0.730000	1.310524e+00	0.240000	0.180000	0.270000	0.180000	0.060000	0.270000	8.994689e+00	0.520000	0.320000	2.331785e+00	0.481320	0.248332	0.118339	0.619311	0.353863	0.658597	0.670000	1.310524e+00	0.230000	0.150000	0.270000	0.150000	0.080000	0.230000	8.470879e+00	0.520000	0.300000	2.378891e+00	0.547686	0.289782	0.137294	0.621780	0.350935	0.657191	0.740000	1.297484e+00	0.160000	0.150000	0.290000	0.130000	0.110000	0.240000	9.085087e+00	0.640000	0.410000	2.131091e+00	0.464273
250000	0.790000	1.323695e+00	0.180000	0.150000	0.210000	0.160000	0.060000	0.250000	9.361769e+00	0.570000	0.280000	2.402799e+00	0.483165	0.247682	0.117706	0.618255	0.352521	0.657855	0.760000	1.323695e+00	0.240000	0.150000	0.260000	0.180000	0.090000	0.260000	9.176393e+00	0.400000	0.330000	2.378891e+00	0.548140	0.289675	0.137665	0.621633	0.350894	0.656417	0.770000	1.323695e+00	0.270000	0.160000	0.210000	0.150000	0.090000	0.190000	9.085087e+00	0.450000	0.260000	2.152509e+00	0.468265
255000	0.800000	1.336998e+00	0.210000	0.180000	0.300000	0.190000	0.160000	0.220000	9.361769e+00	0.560000	0.200000	2.378891e+00	0.485704	0.249652	0.119379	0.618632	0.354151	0.659015	0.760000	1.336998e+00	0.210000	0.130000	0.210000	0.150000	0.080000	0.140000	8.905190e+00	0.540000	0.210000	2.355220e+00	0.543852	0.286748	0.136261	0.620534	0.350261	0.655498	0.730000	1.336998e+00	0.200000	0.170000	0.170000	0.220000	0.130000	0.240000	8.556013e+00	0.530000	0.220000	2.131091e+00	0.470914
260000	0.780000	1.350435e+00	0.280000	0.120000	0.300000	0.180000	0.110000	0.330000	9.176393e+00	0.520000	0.270000	2.451339e+00	0.487830	0.249844	0.119911	0.619181	0.354267	0.658551	0.660000	1.350435e+00	0.260000	0.170000	0.290000	0.240000	0.080000	0.270000	9.455856e+00	0.570000	0.270000	2.331785e+00	0.545687	0.289159	0.138410	0.621441	0.351842	0.656277	0.730000	1.350435e+00	0.230000	0.120000	0.270000	0.250000	0.090000	0.300000	8.386592e+00	0.510000	0.300000	2.218063e+00	0.472368
265000	0.790000	1.364007e+00	0.230000	0.210000	0.340000	0.190000	0.120000	0.340000	9.176393e+00	0.440000	0.170000	2.378891e+00	0.486946	0.249065	0.120025	0.619200	0.354746	0.659055	0.800000	1.364007e+00	0.280000	0.170000	0.250000	0.150000	0.120000	0.270000	9.455856e+00	0.630000	0.300000	2.355220e+00	0.547522	0.289447	0.139538	0.621122	0.352371	0.657810	0.710000	1.364007e+00	0.320000	0.120000	0.230000	0.160000	0.040000	0.280000	8.994689e+00	0.590000	0.310000	2.262871e+00	0.474480
270000	0.850000	1.377716e+00	0.130000	0.130000	0.270000	0.230000	0.170000	0.260000	9.176393e+00	0.470000	0.180000	2.355220e+00	0.485067	0.247864	0.120046	0.619292	0.355441	0.660094	0.770000	1.377716e+00	0.170000	0.190000	0.250000	0.280000	0.110000	0.150000	9.361769e+00	0.580000	0.220000	2.378891e+00	0.545798	0.289267	0.140045	0.622659	0.355012	0.659380	0.730000	1.377716e+00	0.210000	0.080000	0.220000	0.170000	0.040000	0.290000	8.994689e+00	0.580000	0.240000	2.240355e+00	0.474792
275000	0.770000	1.391562e+00	0.270000	0.120000	0.210000	0.190000	0.100000	0.200000	8.994689e+00	0.430000	0.260000	2.378891e+00	0.485659	0.247820	0.119474	0.619323	0.355215	0.659647	0.690000	1.391562e+00	0.130000	0.170000	0.220000	0.150000	0.070000	0.260000	9.176393e+00	0.520000	0.210000	2.308584e+00	0.545335	0.289212	0.139856	0.623062	0.356003	0.660089	0.730000	1.377716e+00	0.170000	0.150000	0.350000	0.190000	0.110000	0.290000	8.994689e+00	0.480000	0.230000	2.262871e+00	0.476769
280000	0.740000	1.405547e+00	0.210000	0.160000	0.290000	0.140000	0.110000	0.330000	8.470879e+00	0.600000	0.240000	2.402799e+00	0.488930	0.249388	0.120300	0.619845	0.355571	0.659535	0.790000	1.405547e+00	0.370000	0.090000	0.320000	0.100000	0.120000	0.250000	9.085087e+00	0.510000	0.280000	2.331785e+00	0.545443	0.289243	0.139998	0.623447	0.356558	0.660212	0.730000	1.391562e+00	0.140000	0.170000	0.230000	0.160000	0.120000	0.250000	8.642002e+00	0.510000	0.300000	2.262871e+00	0.479375
285000	0.710000	1.419673e+00	0.240000	0.200000	0.390000	0.220000	0.150000	0.210000	8.470879e+00	0.520000	0.210000	2.426947e+00	0.489885	0.249340	0.119827	0.620028	0.353623	0.658114	0.720000	1.419673e+00	0.220000	0.210000	0.270000	0.170000	0.090000	0.270000	9.268618e+00	0.570000	0.200000	2.285613e+00	0.546373	0.290663	0.140768	0.624674	0.356601	0.660074	0.740000	1.405547e+00	0.250000	0.110000	0.220000	0.140000	0.110000	0.270000	8.816582e+00	0.540000	0.280000	2.331785e+00	0.480868
290000	0.810000	1.433941e+00	0.210000	0.140000	0.320000	0.200000	0.160000	0.250000	8.728855e+00	0.620000	0.310000	2.402799e+00	0.492097	0.251188	0.121510	0.620898	0.354953	0.659150	0.800000	1.433941e+00	0.270000	0.100000	0.210000	0.220000	0.040000	0.220000	9.085087e+00	0.650000	0.270000	2.355220e+00	0.544651	0.289858	0.140171	0.624894	0.356902	0.659700	0.640000	1.419673e+00	0.200000	0.190000	0.310000	0.150000	0.090000	0.180000	8.728855e+00	0.540000	0.140000	2.262871e+00	0.480798
295000	0.670000	1.448353e+00	0.220000	0.120000	0.410000	0.090000	0.050000	0.290000	9.268618e+00	0.550000	0.270000	2.426947e+00	0.494583	0.253233	0.122652	0.620456	0.355687	0.660061	0.750000	1.448353e+00	0.180000	0.100000	0.220000	0.090000	0.080000	0.280000	8.642002e+00	0.500000	0.280000	2.378891e+00	0.540554	0.286994	0.139237	0.624465	0.356789	0.660471	0.720000	1.433941e+00	0.270000	0.150000	0.240000	0.250000	0.090000	0.200000	8.556013e+00	0.520000	0.230000	2.240355e+00	0.484461
300000	0.850000	1.462909e+00	0.200000	0.190000	0.310000	0.210000	0.080000	0.290000	9.268618e+00	0.550000	0.250000	2.402799e+00	0.495986	0.254208	0.122255	0.620019	0.354515	0.658359	0.630000	1.462909e+00	0.200000	0.130000	0.350000	0.170000	0.110000	0.260000	8.994689e+00	0.500000	0.210000	2.355220e+00	0.540728	0.287220	0.139927	0.624985	0.358147	0.662040	0.690000	1.448353e+00	0.280000	0.130000	0.300000	0.160000	0.050000	0.300000	9.268618e+00	0.530000	0.280000	2.240355e+00	0.487065
305000	0.740000	1.477611e+00	0.250000	0.150000	0.300000	0.090000	0.100000	0.250000	8.905190e+00	0.630000	0.210000	2.331785e+00	0.498017	0.256333	0.122572	0.620636	0.354540	0.658102	0.660000	1.477611e+00	0.300000	0.150000	0.390000	0.120000	0.070000	0.180000	8.816582e+00	0.540000	0.170000	2.355220e+00	0.542230	0.288149	0.140190	0.625184	0.357457	0.661219	0.690000	1.462909e+00	0.140000	0.130000	0.220000	0.230000	0.090000	0.230000	8.728855e+00	0.550000	0.230000	2.218063e+00	0.485467
310000	0.790000	1.492461e+00	0.170000	0.150000	0.300000	0.180000	0.090000	0.280000	9.361769e+00	0.550000	0.260000	2.355220e+00	0.497431	0.256504	0.122430	0.621423	0.354792	0.658160	0.740000	1.492461e+00	0.170000	0.160000	0.200000	0.210000	0.060000	0.230000	8.994689e+00	0.500000	0.370000	2.402799e+00	0.543002	0.289122	0.139943	0.625048	0.356965	0.660382	0.680000	1.477611e+00	0.270000	0.210000	0.320000	0.200000	0.090000	0.230000	8.470879e+00	0.650000	0.360000	2.285613e+00	0.488315
315000	0.670000	1.507461e+00	0.210000	0.180000	0.260000	0.260000	0.080000	0.260000	9.176393e+00	0.530000	0.270000	2.378891e+00	0.496145	0.255459	0.121607	0.621548	0.354127	0.657831	0.700000	1.507461e+00	0.250000	0.150000	0.370000	0.290000	0.130000	0.260000	8.905190e+00	0.590000	0.270000	2.426947e+00	0.543815	0.289724	0.140143	0.625602	0.356984	0.659633	0.670000	1.492461e+00	0.200000	0.160000	0.210000	0.160000	0.160000	0.200000	8.556013e+00	0.480000	0.230000	2.262871e+00	0.488104
320000	0.640000	1.522611e+00	0.230000	0.160000	0.240000	0.250000	0.100000	0.270000	9.176393e+00	0.530000	0.350000	2.451339e+00	0.497050	0.256322	0.122312	0.622341	0.354453	0.658031	0.680000	1.522611e+00	0.220000	0.150000	0.290000	0.180000	0.040000	0.340000	8.905190e+00	0.480000	0.270000	2.451339e+00	0.545028	0.290762	0.141453	0.625958	0.357931	0.660353	0.670000	1.507461e+00	0.210000	0.170000	0.270000	0.150000	0.140000	0.270000	9.176393e+00	0.560000	0.210000	2.285613e+00	0.487963
325000	0.700000	1.537914e+00	0.260000	0.160000	0.260000	0.180000	0.080000	0.240000	8.816582e+00	0.580000	0.200000	2.475975e+00	0.497067	0.255666	0.122001	0.621607	0.353430	0.656826	0.770000	1.537914e+00	0.240000	0.100000	0.280000	0.130000	0.130000	0.260000	8.994689e+00	0.510000	0.210000	2.402799e+00	0.541156	0.287253	0.139791	0.624756	0.356716	0.660118	0.630000	1.522611e+00	0.220000	0.110000	0.240000	0.150000	0.050000	0.240000	9.085087e+00	0.500000	0.270000	2.355220e+00	0.487996
330000	0.680000	1.553370e+00	0.280000	0.160000	0.360000	0.220000	0.070000	0.220000	8.905190e+00	0.430000	0.170000	2.451339e+00	0.499192	0.257249	0.122447	0.622142	0.353799	0.657178	0.680000	1.568982e+00	0.160000	0.090000	0.280000	0.090000	0.090000	0.250000	9.743830e+00	0.580000	0.210000	2.308584e+00	0.538495	0.284951	0.138846	0.623688	0.355993	0.660068	0.710000	1.537914e+00	0.180000	0.120000	0.270000	0.200000	0.120000	0.230000	8.905190e+00	0.550000	0.250000	2.331785e+00	0.490209
335000	0.680000	1.568982e+00	0.190000	0.130000	0.270000	0.160000	0.080000	0.220000	8.470879e+00	0.470000	0.230000	2.475975e+00	0.500698	0.258537	0.123080	0.622379	0.354114	0.657001	0.780000	1.584750e+00	0.200000	0.160000	0.260000	0.170000	0.090000	0.260000	9.361769e+00	0.530000	0.220000	2.285613e+00	0.539484	0.285941	0.140346	0.625194	0.357421	0.661223	0.620000	1.553370e+00	0.270000	0.220000	0.270000	0.130000	0.120000	0.280000	9.550889e+00	0.480000	0.230000	2.355220e+00	0.491366
340000	0.640000	1.584750e+00	0.180000	0.160000	0.340000	0.110000	0.040000	0.280000	8.642002e+00	0.550000	0.300000	2.500859e+00	0.497418	0.256125	0.122196	0.622918	0.354255	0.656378	0.780000	1.584750e+00	0.210000	0.190000	0.300000	0.110000	0.080000	0.160000	9.176393e+00	0.580000	0.300000	2.355220e+00	0.541483	0.287737	0.141093	0.626524	0.357633	0.661161	0.670000	1.584750e+00	0.230000	0.120000	0.220000	0.180000	0.070000	0.220000	9.646877e+00	0.520000	0.250000	2.285613e+00	0.490359
345000	0.660000	1.600677e+00	0.200000	0.170000	0.320000	0.140000	0.100000	0.280000	8.816582e+00	0.510000	0.240000	2.475975e+00	0.498210	0.255914	0.122091	0.622593	0.354268	0.655894	0.780000	1.600677e+00	0.270000	0.210000	0.250000	0.200000	0.080000	0.160000	9.646877e+00	0.580000	0.270000	2.378891e+00	0.543364	0.289152	0.141178	0.626281	0.357699	0.660729	0.720000	1.600677e+00	0.220000	0.160000	0.280000	0.090000	0.150000	0.240000	9.176393e+00	0.510000	0.310000	2.308584e+00	0.491506
350000	0.690000	1.616764e+00	0.200000	0.070000	0.260000	0.140000	0.050000	0.270000	8.642002e+00	0.520000	0.300000	2.451339e+00	0.496903	0.255274	0.121888	0.623005	0.354012	0.655812	0.670000	1.633013e+00	0.210000	0.160000	0.270000	0.310000	0.090000	0.280000	9.361769e+00	0.500000	0.330000	2.378891e+00	0.543813	0.289641	0.141430	0.626644	0.357999	0.660682	0.670000	1.616764e+00	0.220000	0.120000	0.140000	0.170000	0.050000	0.270000	9.085087e+00	0.430000	0.260000	2.331785e+00	0.490172
355000	0.730000	1.633013e+00	0.250000	0.220000	0.320000	0.200000	0.090000	0.220000	8.728855e+00	0.530000	0.200000	2.378891e+00	0.492956	0.252483	0.120350	0.622140	0.353874	0.656736	0.670000	1.649425e+00	0.320000	0.200000	0.340000	0.200000	0.060000	0.330000	8.905190e+00	0.520000	0.310000	2.355220e+00	0.544560	0.290407	0.142324	0.627116	0.358356	0.660875	0.670000	1.616764e+00	0.300000	0.120000	0.170000	0.160000	0.120000	0.350000	8.905190e+00	0.480000	0.240000	2.308584e+00	0.487948
360000	0.720000	1.649425e+00	0.250000	0.170000	0.300000	0.240000	0.100000	0.200000	8.556013e+00	0.540000	0.220000	2.355220e+00	0.492928	0.251607	0.119619	0.620686	0.352110	0.656017	0.620000	1.666002e+00	0.170000	0.190000	0.260000	0.200000	0.080000	0.210000	8.905190e+00	0.570000	0.280000	2.378891e+00	0.543876	0.289668	0.142362	0.627129	0.359250	0.661940	0.680000	1.633013e+00	0.170000	0.140000	0.280000	0.210000	0.040000	0.260000	9.085087e+00	0.460000	0.260000	2.331785e+00	0.489589
365000	0.800000	1.666002e+00	0.200000	0.190000	0.240000	0.170000	0.100000	0.250000	8.728855e+00	0.580000	0.190000	2.378891e+00	0.494764	0.252847	0.120580	0.621453	0.352884	0.655477	0.710000	1.682746e+00	0.210000	0.150000	0.300000	0.100000	0.060000	0.220000	8.728855e+00	0.500000	0.270000	2.402799e+00	0.544049	0.289882	0.142740	0.627240	0.359846	0.662005	0.700000	1.666002e+00	0.200000	0.090000	0.230000	0.120000	0.060000	0.290000	8.994689e+00	0.460000	0.200000	2.331785e+00	0.490880
370000	0.750000	1.682746e+00	0.200000	0.170000	0.210000	0.120000	0.120000	0.280000	9.085087e+00	0.440000	0.230000	2.402799e+00	0.496939	0.254596	0.120483	0.621859	0.351828	0.653964	0.690000	1.699657e+00	0.300000	0.160000	0.220000	0.120000	0.160000	0.290000	9.176393e+00	0.560000	0.250000	2.402799e+00	0.542502	0.289034	0.141840	0.627346	0.358686	0.660674	0.700000	1.666002e+00	0.150000	0.080000	0.230000	0.180000	0.070000	0.240000	8.994689e+00	0.600000	0.300000	2.308584e+00	0.492951
375000	0.770000	1.699657e+00	0.240000	0.140000	0.270000	0.300000	0.110000	0.240000	8.994689e+00	0.540000	0.220000	2.426947e+00	0.496522	0.255135	0.120220	0.622163	0.351081	0.653454	0.600000	1.716739e+00	0.290000	0.150000	0.230000	0.170000	0.090000	0.320000	8.556013e+00	0.560000	0.170000	2.355220e+00	0.538188	0.286107	0.140205	0.627796	0.358713	0.660307	0.680000	1.682746e+00	0.210000	0.180000	0.330000	0.170000	0.100000	0.260000	8.816582e+00	0.590000	0.290000	2.331785e+00	0.494195
380000	0.630000	1.716739e+00	0.290000	0.240000	0.280000	0.160000	0.050000	0.270000	9.361769e+00	0.520000	0.320000	2.451339e+00	0.495057	0.253962	0.119835	0.621688	0.350781	0.653118	0.750000	1.733993e+00	0.250000	0.160000	0.300000	0.110000	0.120000	0.240000	9.085087e+00	0.560000	0.280000	2.331785e+00	0.535634	0.284615	0.139584	0.627850	0.358969	0.660227	0.740000	1.699657e+00	0.190000	0.110000	0.240000	0.100000	0.020000	0.260000	8.994689e+00	0.590000	0.300000	2.331785e+00	0.493069
385000	0.560000	1.733993e+00	0.350000	0.200000	0.230000	0.140000	0.120000	0.210000	9.268618e+00	0.500000	0.280000	2.475975e+00	0.493636	0.253040	0.119635	0.621981	0.351789	0.654030	0.680000	1.751420e+00	0.150000	0.110000	0.270000	0.200000	0.090000	0.210000	9.085087e+00	0.450000	0.310000	2.355220e+00	0.535773	0.284462	0.139615	0.628337	0.359195	0.660163	0.710000	1.716739e+00	0.270000	0.160000	0.290000	0.170000	0.150000	0.310000	9.361769e+00	0.590000	0.250000	2.355220e+00	0.494457
390000	0.690000	1.751420e+00	0.290000	0.180000	0.260000	0.230000	0.080000	0.310000	8.816582e+00	0.440000	0.260000	2.500859e+00	0.495130	0.254209	0.120284	0.621653	0.351805	0.654280	0.620000	1.769022e+00	0.220000	0.160000	0.240000	0.250000	0.110000	0.290000	8.556013e+00	0.570000	0.210000	2.378891e+00	0.536954	0.284908	0.139897	0.628364	0.359285	0.660332	0.700000	1.733993e+00	0.250000	0.160000	0.320000	0.180000	0.140000	0.270000	9.361769e+00	0.590000	0.190000	2.378891e+00	0.496044
395000	0.750000	1.769022e+00	0.240000	0.220000	0.210000	0.200000	0.070000	0.100000	8.642002e+00	0.490000	0.270000	2.525993e+00	0.496867	0.255534	0.121507	0.622402	0.352993	0.655486	0.620000	1.769022e+00	0.180000	0.170000	0.290000	0.170000	0.080000	0.240000	8.728855e+00	0.510000	0.290000	2.402799e+00	0.535817	0.283874	0.139413	0.628579	0.359180	0.660649	0.740000	1.751420e+00	0.260000	0.150000	0.210000	0.100000	0.100000	0.290000	9.361769e+00	0.600000	0.250000	2.308584e+00	0.496246
400000	0.710000	1.786801e+00	0.270000	0.150000	0.200000	0.140000	0.110000	0.240000	8.642002e+00	0.580000	0.260000	2.525993e+00	0.498689	0.257047	0.122206	0.622975	0.352813	0.654447	0.640000	1.786801e+00	0.280000	0.130000	0.220000	0.160000	0.080000	0.340000	8.816582e+00	0.500000	0.260000	2.426947e+00	0.536253	0.284397	0.139534	0.628311	0.358874	0.660632	0.630000	1.769022e+00	0.280000	0.180000	0.280000	0.170000	0.060000	0.200000	8.642002e+00	0.460000	0.280000	2.331785e+00	0.497528
405000	0.670000	1.804758e+00	0.190000	0.140000	0.250000	0.200000	0.070000	0.280000	9.176393e+00	0.540000	0.250000	2.451339e+00	0.499393	0.257634	0.122953	0.623288	0.353407	0.655311	0.700000	1.804758e+00	0.160000	0.120000	0.290000	0.150000	0.120000	0.240000	8.816582e+00	0.410000	0.250000	2.355220e+00	0.537064	0.285147	0.139918	0.628610	0.358546	0.660288	0.580000	1.804758e+00	0.190000	0.170000	0.300000	0.170000	0.130000	0.240000	8.556013e+00	0.480000	0.200000	2.308584e+00	0.497642
410000	0.590000	1.822897e+00	0.270000	0.160000	0.230000	0.140000	0.070000	0.250000	8.642002e+00	0.520000	0.280000	2.475975e+00	0.501790	0.259345	0.123823	0.623736	0.353920	0.655173	0.670000	1.822897e+00	0.150000	0.160000	0.180000	0.180000	0.070000	0.320000	9.176393e+00	0.580000	0.190000	2.285613e+00	0.538062	0.286374	0.140943	0.629178	0.359117	0.660049	0.610000	1.822897e+00	0.170000	0.120000	0.290000	0.240000	0.100000	0.250000	8.556013e+00	0.550000	0.190000	2.285613e+00	0.497948
415000	0.590000	1.841217e+00	0.160000	0.170000	0.320000	0.150000	0.080000	0.240000	8.994689e+00	0.490000	0.230000	2.500859e+00	0.500758	0.258539	0.123356	0.623342	0.353451	0.654756	0.630000	1.841217e+00	0.220000	0.160000	0.330000	0.200000	0.100000	0.200000	8.816582e+00	0.600000	0.250000	2.308584e+00	0.537574	0.285455	0.140513	0.629329	0.358430	0.659661	0.550000	1.841217e+00	0.280000	0.130000	0.280000	0.110000	0.050000	0.260000	8.728855e+00	0.600000	0.290000	2.308584e+00	0.496335
420000	0.590000	1.841217e+00	0.120000	0.160000	0.180000	0.150000	0.130000	0.270000	9.455856e+00	0.560000	0.210000	2.525993e+00	0.502189	0.259555	0.124167	0.623954	0.353702	0.654430	0.660000	1.859721e+00	0.220000	0.110000	0.280000	0.170000	0.110000	0.290000	8.816582e+00	0.560000	0.240000	2.285613e+00	0.538397	0.285675	0.141072	0.629727	0.358683	0.659877	0.720000	1.859721e+00	0.180000	0.120000	0.220000	0.130000	0.100000	0.260000	9.176393e+00	0.610000	0.230000	2.285613e+00	0.497989
425000	0.600000	1.878412e+00	0.220000	0.100000	0.210000	0.110000	0.130000	0.280000	9.361769e+00	0.530000	0.330000	2.551380e+00	0.503748	0.260648	0.124332	0.624031	0.353288	0.654187	0.690000	1.878412e+00	0.190000	0.110000	0.230000	0.160000	0.080000	0.280000	9.085087e+00	0.480000	0.250000	2.308584e+00	0.539276	0.286036	0.140958	0.629857	0.358620	0.659798	0.710000	1.878412e+00	0.170000	0.180000	0.290000	0.170000	0.070000	0.240000	8.642002e+00	0.550000	0.280000	2.262871e+00	0.499774
430000	0.710000	1.897290e+00	0.240000	0.240000	0.280000	0.140000	0.100000	0.210000	9.550889e+00	0.500000	0.220000	2.525993e+00	0.505577	0.262269	0.125415	0.624656	0.353636	0.654766	0.700000	1.897290e+00	0.220000	0.240000	0.260000	0.140000	0.080000	0.250000	8.642002e+00	0.570000	0.290000	2.285613e+00	0.540308	0.286294	0.141015	0.630040	0.358713	0.659507	0.710000	1.878412e+00	0.340000	0.110000	0.280000	0.210000	0.020000	0.290000	8.905190e+00	0.580000	0.200000	2.285613e+00	0.501184
435000	0.710000	1.897290e+00	0.280000	0.100000	0.390000	0.130000	0.100000	0.250000	8.642002e+00	0.500000	0.210000	2.500859e+00	0.505378	0.262748	0.125507	0.625172	0.354051	0.654583	0.640000	1.916358e+00	0.220000	0.190000	0.260000	0.150000	0.080000	0.260000	8.994689e+00	0.470000	0.220000	2.218063e+00	0.541691	0.287496	0.141831	0.630584	0.359385	0.659602	0.680000	1.897290e+00	0.240000	0.150000	0.210000	0.170000	0.050000	0.300000	9.646877e+00	0.530000	0.240000	2.262871e+00	0.502300
440000	0.580000	1.916358e+00	0.220000	0.130000	0.260000	0.070000	0.090000	0.180000	8.642002e+00	0.520000	0.270000	2.475975e+00	0.504102	0.262118	0.124949	0.625080	0.353806	0.654342	0.790000	1.935618e+00	0.220000	0.100000	0.210000	0.110000	0.080000	0.290000	8.642002e+00	0.560000	0.240000	2.195993e+00	0.542587	0.288414	0.142180	0.630944	0.359127	0.659537	0.590000	1.916358e+00	0.200000	0.090000	0.190000	0.170000	0.050000	0.140000	9.268618e+00	0.510000	0.200000	2.240355e+00	0.502594
445000	0.570000	1.935618e+00	0.250000	0.220000	0.320000	0.150000	0.090000	0.300000	9.085087e+00	0.540000	0.300000	2.551380e+00	0.504144	0.262225	0.125237	0.625428	0.354427	0.654634	0.610000	1.955071e+00	0.250000	0.100000	0.250000	0.210000	0.060000	0.290000	8.994689e+00	0.470000	0.350000	2.218063e+00	0.542805	0.288466	0.142338	0.631077	0.359623	0.659864	0.620000	1.935618e+00	0.190000	0.120000	0.310000	0.140000	0.090000	0.280000	9.085087e+00	0.550000	0.290000	2.262871e+00	0.503851
450000	0.570000	1.955071e+00	0.190000	0.150000	0.230000	0.200000	0.100000	0.260000	8.728855e+00	0.560000	0.370000	2.525993e+00	0.505241	0.263487	0.126239	0.626125	0.355445	0.655129	0.640000	1.974720e+00	0.200000	0.200000	0.220000	0.130000	0.150000	0.290000	8.642002e+00	0.410000	0.280000	2.285613e+00	0.543254	0.288653	0.142550	0.631272	0.359791	0.659754	0.680000	1.955071e+00	0.240000	0.170000	0.230000	0.220000	0.030000	0.200000	9.268618e+00	0.480000	0.320000	2.331785e+00	0.502729
455000	0.640000	1.974720e+00	0.260000	0.130000	0.230000	0.190000	0.070000	0.260000	9.085087e+00	0.490000	0.190000	2.451339e+00	0.506158	0.264418	0.126696	0.626181	0.354914	0.654470	0.660000	1.994566e+00	0.300000	0.140000	0.290000	0.190000	0.040000	0.240000	8.816582e+00	0.580000	0.180000	2.262871e+00	0.544025	0.288821	0.142693	0.630930	0.359742	0.660000	0.590000	1.974720e+00	0.140000	0.110000	0.270000	0.160000	0.120000	0.250000	9.268618e+00	0.580000	0.230000	2.308584e+00	0.501014
460000	0.620000	1.994566e+00	0.150000	0.130000	0.220000	0.180000	0.070000	0.300000	8.905190e+00	0.560000	0.170000	2.426947e+00	0.507534	0.265692	0.127757	0.627437	0.355782	0.655109	0.650000	2.014612e+00	0.280000	0.170000	0.310000	0.160000	0.130000	0.290000	8.994689e+00	0.590000	0.310000	2.331785e+00	0.544502	0.288900	0.142833	0.631088	0.360099	0.660015	0.590000	2.014612e+00	0.220000	0.140000	0.350000	0.240000	0.110000	0.240000	9.085087e+00	0.640000	0.290000	2.378891e+00	0.502449
465000	0.570000	2.014612e+00	0.150000	0.070000	0.250000	0.160000	0.090000	0.300000	8.905190e+00	0.550000	0.280000	2.451339e+00	0.508612	0.266264	0.128154	0.627430	0.356337	0.655120	0.660000	2.034859e+00	0.260000	0.180000	0.240000	0.180000	0.090000	0.270000	9.176393e+00	0.570000	0.260000	2.402799e+00	0.545368	0.289132	0.143166	0.630866	0.360018	0.660593	0.590000	2.014612e+00	0.230000	0.120000	0.280000	0.150000	0.120000	0.320000	9.361769e+00	0.570000	0.220000	2.402799e+00	0.503497
470000	0.520000	2.034859e+00	0.140000	0.110000	0.170000	0.200000	0.100000	0.280000	9.268618e+00	0.490000	0.260000	2.475975e+00	0.509619	0.267331	0.128500	0.627583	0.356354	0.655012	0.530000	2.055310e+00	0.200000	0.170000	0.390000	0.150000	0.050000	0.200000	8.994689e+00	0.510000	0.310000	2.378891e+00	0.546595	0.289445	0.143210	0.631245	0.360013	0.660360	0.640000	2.034859e+00	0.170000	0.120000	0.280000	0.270000	0.100000	0.230000	9.361769e+00	0.480000	0.250000	2.331785e+00	0.504511
475000	0.690000	2.055310e+00	0.230000	0.110000	0.270000	0.180000	0.120000	0.230000	9.176393e+00	0.570000	0.290000	2.500859e+00	0.511003	0.268786	0.128971	0.628107	0.357062	0.655391	0.580000	2.075966e+00	0.200000	0.180000	0.180000	0.150000	0.110000	0.330000	8.994689e+00	0.520000	0.370000	2.355220e+00	0.546399	0.289311	0.142996	0.630923	0.359473	0.659952	0.670000	2.055310e+00	0.210000	0.140000	0.280000	0.160000	0.100000	0.240000	9.176393e+00	0.630000	0.290000	2.308584e+00	0.505891
480000	0.600000	2.075966e+00	0.210000	0.180000	0.260000	0.140000	0.060000	0.270000	8.905190e+00	0.560000	0.280000	2.475975e+00	0.511994	0.269414	0.128548	0.628096	0.356557	0.654588	0.540000	2.096830e+00	0.210000	0.170000	0.210000	0.230000	0.060000	0.250000	8.386592e+00	0.560000	0.220000	2.331785e+00	0.547010	0.289337	0.143138	0.631180	0.359637	0.660166	0.670000	2.075966e+00	0.190000	0.180000	0.320000	0.180000	0.090000	0.240000	9.176393e+00	0.560000	0.210000	2.285613e+00	0.505517
485000	0.590000	2.096830e+00	0.180000	0.140000	0.170000	0.150000	0.090000	0.210000	9.455856e+00	0.450000	0.180000	2.451339e+00	0.512136	0.269284	0.128186	0.628113	0.355608	0.653418	0.660000	2.117904e+00	0.230000	0.110000	0.280000	0.120000	0.110000	0.320000	8.556013e+00	0.530000	0.300000	2.308584e+00	0.547616	0.289778	0.143076	0.631418	0.360029	0.660247	0.620000	2.096830e+00	0.340000	0.150000	0.310000	0.190000	0.110000	0.240000	9.268618e+00	0.490000	0.350000	2.355220e+00	0.506505
490000	0.570000	2.117904e+00	0.250000	0.160000	0.300000	0.120000	0.110000	0.180000	9.361769e+00	0.420000	0.240000	2.426947e+00	0.511632	0.268889	0.128079	0.627818	0.355618	0.653374	0.700000	2.139189e+00	0.170000	0.100000	0.220000	0.090000	0.140000	0.290000	8.642002e+00	0.540000	0.280000	2.285613e+00	0.548417	0.290653	0.143323	0.631919	0.360211	0.660078	0.680000	2.117904e+00	0.230000	0.200000	0.270000	0.170000	0.090000	0.260000	8.994689e+00	0.570000	0.270000	2.378891e+00	0.507286
495000	0.480000	2.139189e+00	0.170000	0.150000	0.290000	0.140000	0.140000	0.270000	9.268618e+00	0.530000	0.230000	2.451339e+00	0.512729	0.269903	0.128251	0.628317	0.355594	0.653418	0.740000	2.160688e+00	0.240000	0.180000	0.230000	0.260000	0.060000	0.350000	8.642002e+00	0.480000	0.130000	2.308584e+00	0.548956	0.291392	0.144050	0.632524	0.361310	0.660550	0.630000	2.160688e+00	0.210000	0.170000	0.250000	0.150000	0.160000	0.330000	8.816582e+00	0.560000	0.220000	2.355220e+00	0.508600
500000	0.610000	2.160688e+00	0.200000	0.210000	0.240000	0.130000	0.090000	0.220000	9.268618e+00	0.500000	0.240000	2.378891e+00	0.513048	0.270383	0.128503	0.628774	0.355877	0.653757	0.680000	2.182403e+00	0.240000	0.180000	0.290000	0.130000	0.110000	0.210000	8.994689e+00	0.610000	0.240000	2.355220e+00	0.549049	0.291519	0.143802	0.632166	0.361070	0.660639	0.640000	2.182403e+00	0.180000	0.140000	0.230000	0.130000	0.090000	0.240000	8.728855e+00	0.590000	0.210000	2.285613e+00	0.506503
505000	0.710000	2.182403e+00	0.270000	0.140000	0.280000	0.180000	0.080000	0.220000	8.728855e+00	0.560000	0.260000	2.451339e+00	0.513754	0.270885	0.128978	0.629059	0.356915	0.654404	0.600000	2.204337e+00	0.200000	0.130000	0.260000	0.160000	0.090000	0.310000	9.268618e+00	0.500000	0.160000	2.331785e+00	0.547396	0.290675	0.143285	0.631834	0.360726	0.660333	0.660000	2.204337e+00	0.230000	0.210000	0.230000	0.200000	0.070000	0.210000	8.994689e+00	0.510000	0.290000	2.308584e+00	0.506618
510000	0.670000	2.204337e+00	0.190000	0.140000	0.240000	0.180000	0.140000	0.220000	8.556013e+00	0.500000	0.300000	2.451339e+00	0.514448	0.271638	0.129472	0.629454	0.357061	0.654759	0.590000	2.226491e+00	0.190000	0.080000	0.310000	0.170000	0.100000	0.200000	9.361769e+00	0.450000	0.230000	2.308584e+00	0.545411	0.289281	0.142581	0.632057	0.360556	0.660644	0.680000	2.226491e+00	0.170000	0.240000	0.280000	0.120000	0.080000	0.290000	8.816582e+00	0.520000	0.240000	2.240355e+00	0.506165
515000	0.620000	2.226491e+00	0.210000	0.120000	0.220000	0.120000	0.140000	0.280000	8.728855e+00	0.580000	0.220000	2.378891e+00	0.515537	0.272751	0.129957	0.629437	0.357094	0.655142	0.480000	2.248867e+00	0.250000	0.160000	0.290000	0.160000	0.050000	0.260000	9.550889e+00	0.520000	0.220000	2.285613e+00	0.545406	0.289593	0.142729	0.632683	0.360850	0.660888	0.680000	2.248867e+00	0.250000	0.190000	0.250000	0.180000	0.080000	0.230000	8.905190e+00	0.590000	0.240000	2.174142e+00	0.506341
520000	0.670000	2.248867e+00	0.220000	0.180000	0.190000	0.130000	0.100000	0.270000	8.556013e+00	0.480000	0.300000	2.402799e+00	0.516674	0.273904	0.131092	0.630077	0.357670	0.655498	0.630000	2.294298e+00	0.180000	0.140000	0.310000	0.240000	0.060000	0.260000	9.361769e+00	0.550000	0.210000	2.218063e+00	0.545683	0.289806	0.142624	0.632426	0.360529	0.660217	0.600000	2.271469e+00	0.120000	0.170000	0.210000	0.140000	0.080000	0.240000	9.268618e+00	0.620000	0.320000	2.240355e+00	0.506214
525000	0.620000	2.271469e+00	0.150000	0.160000	0.300000	0.160000	0.060000	0.260000	8.556013e+00	0.470000	0.150000	2.426947e+00	0.516481	0.273547	0.130678	0.629797	0.357513	0.655418	0.630000	2.294298e+00	0.220000	0.190000	0.320000	0.100000	0.080000	0.230000	9.176393e+00	0.570000	0.230000	2.195993e+00	0.546092	0.290612	0.143300	0.632802	0.360946	0.660395	0.620000	2.294298e+00	0.140000	0.150000	0.270000	0.200000	0.110000	0.250000	9.176393e+00	0.560000	0.250000	2.218063e+00	0.507600
530000	0.650000	2.294298e+00	0.140000	0.180000	0.230000	0.180000	0.110000	0.270000	9.085087e+00	0.620000	0.300000	2.475975e+00	0.517468	0.274395	0.131707	0.630306	0.358085	0.655594	0.550000	2.317356e+00	0.210000	0.080000	0.330000	0.210000	0.060000	0.280000	8.994689e+00	0.490000	0.380000	2.174142e+00	0.546386	0.291362	0.143484	0.633548	0.361518	0.660374	0.620000	2.294298e+00	0.200000	0.170000	0.290000	0.190000	0.090000	0.170000	9.361769e+00	0.540000	0.310000	2.195993e+00	0.508553
535000	0.590000	2.317356e+00	0.280000	0.150000	0.180000	0.130000	0.070000	0.320000	8.994689e+00	0.520000	0.270000	2.451339e+00	0.518539	0.275377	0.131991	0.630426	0.358321	0.655380	0.450000	2.340645e+00	0.210000	0.120000	0.260000	0.150000	0.120000	0.300000	8.816582e+00	0.500000	0.190000	2.152509e+00	0.546329	0.291398	0.143348	0.633290	0.361339	0.660218	0.580000	2.317356e+00	0.150000	0.200000	0.280000	0.180000	0.100000	0.270000	8.816582e+00	0.560000	0.270000	2.218063e+00	0.509651
540000	0.600000	2.364169e+00	0.240000	0.180000	0.320000	0.240000	0.160000	0.220000	8.642002e+00	0.550000	0.250000	2.426947e+00	0.519241	0.275795	0.132478	0.630478	0.358922	0.655708	0.500000	2.364169e+00	0.140000	0.130000	0.270000	0.250000	0.100000	0.260000	8.728855e+00	0.600000	0.190000	2.131091e+00	0.546027	0.291287	0.143227	0.633644	0.361307	0.660355	0.710000	2.340645e+00	0.190000	0.150000	0.270000	0.240000	0.080000	0.270000	9.268618e+00	0.550000	0.220000	2.195993e+00	0.506413
545000	0.540000	2.387930e+00	0.220000	0.190000	0.330000	0.160000	0.070000	0.240000	8.138731e+00	0.560000	0.210000	2.402799e+00	0.520430	0.277372	0.133658	0.631229	0.360360	0.656389	0.540000	2.387930e+00	0.200000	0.180000	0.330000	0.190000	0.060000	0.200000	8.386592e+00	0.640000	0.270000	2.152509e+00	0.546962	0.291809	0.143536	0.633813	0.361106	0.660074	0.500000	2.364169e+00	0.280000	0.130000	0.370000	0.200000	0.100000	0.200000	8.728855e+00	0.530000	0.260000	2.218063e+00	0.505293
550000	0.540000	2.387930e+00	0.190000	0.210000	0.350000	0.160000	0.080000	0.250000	8.470879e+00	0.510000	0.230000	2.378891e+00	0.520106	0.276785	0.133336	0.630964	0.360296	0.656728	0.630000	2.411929e+00	0.230000	0.130000	0.310000	0.130000	0.110000	0.280000	9.085087e+00	0.500000	0.320000	2.131091e+00	0.546457	0.291466	0.143452	0.633005	0.361135	0.660891	0.660000	2.387930e+00	0.120000	0.200000	0.280000	0.160000	0.170000	0.230000	8.728855e+00	0.560000	0.230000	2.240355e+00	0.504427
555000	0.570000	2.411929e+00	0.310000	0.180000	0.350000	0.170000	0.090000	0.200000	8.994689e+00	0.620000	0.320000	2.355220e+00	0.521507	0.277512	0.133698	0.630955	0.359898	0.656622	0.440000	2.436169e+00	0.220000	0.100000	0.280000	0.150000	0.090000	0.260000	9.455856e+00	0.440000	0.240000	2.109887e+00	0.542862	0.289381	0.142257	0.633343	0.361447	0.661048	0.440000	2.411929e+00	0.180000	0.130000	0.220000	0.130000	0.010000	0.220000	8.556013e+00	0.560000	0.280000	2.218063e+00	0.503711
560000	0.490000	2.436169e+00	0.250000	0.230000	0.280000	0.140000	0.120000	0.210000	8.642002e+00	0.600000	0.190000	2.331785e+00	0.518990	0.275825	0.132858	0.630808	0.360483	0.657176	0.630000	2.460653e+00	0.170000	0.200000	0.250000	0.180000	0.090000	0.320000	9.085087e+00	0.510000	0.270000	2.174142e+00	0.542874	0.289284	0.141816	0.632991	0.361066	0.660621	0.550000	2.436169e+00	0.250000	0.130000	0.290000	0.170000	0.050000	0.310000	8.728855e+00	0.630000	0.300000	2.240355e+00	0.504605
565000	0.690000	2.460653e+00	0.160000	0.130000	0.290000	0.110000	0.100000	0.270000	9.268618e+00	0.520000	0.230000	2.308584e+00	0.518747	0.275503	0.132640	0.630618	0.360701	0.657630	0.550000	2.485383e+00	0.200000	0.200000	0.290000	0.180000	0.140000	0.350000	8.905190e+00	0.540000	0.220000	2.152509e+00	0.541172	0.288819	0.141384	0.633342	0.361108	0.660484	0.610000	2.460653e+00	0.200000	0.110000	0.240000	0.170000	0.150000	0.310000	8.816582e+00	0.530000	0.250000	2.218063e+00	0.505370
570000	0.600000	2.485383e+00	0.250000	0.100000	0.290000	0.180000	0.090000	0.230000	9.268618e+00	0.480000	0.330000	2.331785e+00	0.519174	0.276304	0.133107	0.631025	0.361032	0.658136	0.490000	2.510361e+00	0.200000	0.230000	0.240000	0.120000	0.080000	0.300000	8.556013e+00	0.530000	0.330000	2.218063e+00	0.541436	0.289275	0.141277	0.633501	0.360450	0.659794	0.590000	2.485383e+00	0.310000	0.160000	0.280000	0.170000	0.040000	0.250000	8.470879e+00	0.500000	0.280000	2.285613e+00	0.506544
575000	0.630000	2.510361e+00	0.260000	0.140000	0.320000	0.170000	0.150000	0.280000	8.905190e+00	0.570000	0.250000	2.308584e+00	0.518748	0.276010	0.132786	0.631222	0.361117	0.658253	0.570000	2.535591e+00	0.210000	0.170000	0.240000	0.250000	0.100000	0.240000	8.905190e+00	0.510000	0.260000	2.240355e+00	0.542465	0.290150	0.141734	0.633746	0.360815	0.659779	0.640000	2.510361e+00	0.180000	0.170000	0.200000	0.100000	0.080000	0.260000	8.994689e+00	0.580000	0.220000	2.262871e+00	0.507380
580000	0.590000	2.535591e+00	0.300000	0.130000	0.220000	0.200000	0.060000	0.320000	9.176393e+00	0.450000	0.290000	2.355220e+00	0.519103	0.275592	0.132399	0.630768	0.360210	0.657683	0.490000	2.586813e+00	0.220000	0.110000	0.290000	0.230000	0.030000	0.170000	8.905190e+00	0.480000	0.200000	2.262871e+00	0.543145	0.290985	0.142474	0.634070	0.361386	0.660222	0.590000	2.535591e+00	0.260000	0.210000	0.250000	0.170000	0.080000	0.270000	9.361769e+00	0.540000	0.260000	2.240355e+00	0.508748
585000	0.520000	2.561074e+00	0.310000	0.110000	0.250000	0.210000	0.080000	0.190000	8.905190e+00	0.470000	0.330000	2.426947e+00	0.520202	0.276145	0.132290	0.630721	0.360198	0.657799	0.560000	2.612811e+00	0.230000	0.150000	0.320000	0.150000	0.040000	0.240000	8.728855e+00	0.570000	0.270000	2.240355e+00	0.543183	0.291263	0.142214	0.634268	0.361442	0.660107	0.620000	2.561074e+00	0.120000	0.140000	0.280000	0.170000	0.090000	0.200000	8.994689e+00	0.550000	0.330000	2.308584e+00	0.509607
590000	0.590000	2.586813e+00	0.320000	0.200000	0.290000	0.130000	0.090000	0.180000	8.556013e+00	0.560000	0.250000	2.355220e+00	0.520458	0.276254	0.132525	0.630868	0.360430	0.658135	0.570000	2.639070e+00	0.230000	0.210000	0.250000	0.150000	0.080000	0.270000	9.176393e+00	0.470000	0.260000	2.308584e+00	0.543904	0.291560	0.141906	0.634352	0.361292	0.659910	0.550000	2.586813e+00	0.270000	0.120000	0.330000	0.110000	0.160000	0.270000	8.728855e+00	0.640000	0.310000	2.378891e+00	0.510013
595000	0.520000	2.639070e+00	0.220000	0.130000	0.240000	0.090000	0.080000	0.220000	8.386592e+00	0.550000	0.240000	2.285613e+00	0.521804	0.277027	0.132893	0.630921	0.360402	0.658267	0.620000	2.665593e+00	0.190000	0.190000	0.260000	0.150000	0.130000	0.220000	8.386592e+00	0.540000	0.330000	2.331785e+00	0.544767	0.292358	0.142302	0.634851	0.361560	0.659852	0.520000	2.612811e+00	0.280000	0.190000	0.290000	0.190000	0.130000	0.220000	8.816582e+00	0.560000	0.350000	2.402799e+00	0.510584
600000	0.500000	2.665593e+00	0.140000	0.200000	0.300000	0.180000	0.040000	0.270000	8.816582e+00	0.580000	0.230000	2.262871e+00	0.519009	0.275028	0.131844	0.630555	0.359727	0.658088	0.590000	2.692383e+00	0.280000	0.170000	0.340000	0.190000	0.060000	0.350000	8.556013e+00	0.540000	0.280000	2.355220e+00	0.545807	0.293126	0.142696	0.635188	0.361607	0.659419	0.560000	2.639070e+00	0.260000	0.180000	0.280000	0.240000	0.100000	0.260000	8.905190e+00	0.620000	0.160000	2.331785e+00	0.511792
605000	0.500000	2.665593e+00	0.160000	0.120000	0.250000	0.130000	0.070000	0.200000	8.816582e+00	0.560000	0.250000	2.240355e+00	0.517892	0.274054	0.131268	0.630287	0.359441	0.658088	0.620000	2.719442e+00	0.160000	0.190000	0.240000	0.220000	0.090000	0.240000	8.556013e+00	0.580000	0.290000	2.378891e+00	0.545686	0.293018	0.142874	0.635504	0.362126	0.659541	0.540000	2.665593e+00	0.180000	0.110000	0.300000	0.230000	0.040000	0.170000	9.085087e+00	0.520000	0.250000	2.308584e+00	0.510910
610000	0.600000	2.719442e+00	0.280000	0.120000	0.230000	0.200000	0.060000	0.160000	8.470879e+00	0.570000	0.230000	2.218063e+00	0.518556	0.274484	0.131709	0.630368	0.359616	0.658447	0.600000	2.746773e+00	0.280000	0.190000	0.290000	0.200000	0.110000	0.260000	9.085087e+00	0.580000	0.270000	2.402799e+00	0.544912	0.291965	0.142434	0.635503	0.362352	0.659694	0.540000	2.692383e+00	0.330000	0.160000	0.310000	0.130000	0.080000	0.220000	9.268618e+00	0.510000	0.300000	2.331785e+00	0.510977
615000	0.600000	2.719442e+00	0.240000	0.130000	0.270000	0.190000	0.070000	0.330000	9.176393e+00	0.540000	0.200000	2.195993e+00	0.519651	0.274717	0.131774	0.630038	0.359559	0.658929	0.580000	2.774378e+00	0.300000	0.040000	0.280000	0.100000	0.080000	0.210000	9.361769e+00	0.510000	0.260000	2.426947e+00	0.545661	0.292519	0.142423	0.635817	0.362381	0.659828	0.590000	2.719442e+00	0.240000	0.130000	0.240000	0.130000	0.100000	0.210000	9.455856e+00	0.570000	0.280000	2.378891e+00	0.510399
620000	0.550000	2.746773e+00	0.290000	0.180000	0.260000	0.200000	0.100000	0.260000	8.905190e+00	0.550000	0.130000	2.174142e+00	0.520484	0.275583	0.132417	0.630658	0.359905	0.658959	0.530000	2.802261e+00	0.150000	0.110000	0.230000	0.240000	0.080000	0.240000	8.905190e+00	0.500000	0.270000	2.402799e+00	0.545644	0.292621	0.142469	0.635737	0.362640	0.659797	0.470000	2.746773e+00	0.200000	0.190000	0.240000	0.160000	0.060000	0.220000	9.268618e+00	0.490000	0.260000	2.402799e+00	0.510460
625000	0.480000	2.774378e+00	0.200000	0.100000	0.290000	0.140000	0.070000	0.230000	9.085087e+00	0.540000	0.380000	2.240355e+00	0.520858	0.276018	0.132544	0.631050	0.359867	0.658844	0.600000	2.830425e+00	0.190000	0.110000	0.300000	0.170000	0.130000	0.280000	9.268618e+00	0.530000	0.280000	2.426947e+00	0.546010	0.292932	0.142685	0.635736	0.362517	0.659939	0.510000	2.774378e+00	0.170000	0.200000	0.140000	0.140000	0.120000	0.260000	8.905190e+00	0.640000	0.220000	2.331785e+00	0.508557
630000	0.610000	2.802261e+00	0.210000	0.220000	0.260000	0.160000	0.130000	0.240000	8.905190e+00	0.550000	0.270000	2.262871e+00	0.521488	0.276378	0.132779	0.631157	0.359975	0.658493	0.490000	2.858871e+00	0.220000	0.170000	0.260000	0.080000	0.070000	0.280000	8.905190e+00	0.580000	0.230000	2.355220e+00	0.544735	0.292051	0.142387	0.635527	0.362710	0.660318	0.360000	2.802261e+00	0.250000	0.180000	0.250000	0.100000	0.070000	0.280000	8.905190e+00	0.550000	0.310000	2.378891e+00	0.508649
635000	0.540000	2.830425e+00	0.260000	0.200000	0.290000	0.230000	0.080000	0.320000	8.905190e+00	0.550000	0.250000	2.240355e+00	0.522457	0.277082	0.133410	0.631344	0.360584	0.658863	0.440000	2.887603e+00	0.290000	0.190000	0.290000	0.230000	0.070000	0.230000	9.085087e+00	0.620000	0.210000	2.378891e+00	0.545703	0.292578	0.142745	0.635658	0.363093	0.660473	0.530000	2.830425e+00	0.190000	0.170000	0.330000	0.170000	0.110000	0.260000	8.556013e+00	0.550000	0.260000	2.402799e+00	0.509416
640000	0.500000	2.858871e+00	0.230000	0.170000	0.210000	0.250000	0.090000	0.270000	8.556013e+00	0.530000	0.300000	2.262871e+00	0.522985	0.277400	0.133545	0.631181	0.360883	0.659576	0.610000	2.916624e+00	0.260000	0.210000	0.360000	0.130000	0.110000	0.200000	8.816582e+00	0.550000	0.320000	2.402799e+00	0.546167	0.292771	0.142840	0.635718	0.363186	0.660642	0.540000	2.858871e+00	0.250000	0.130000	0.260000	0.200000	0.090000	0.260000	9.268618e+00	0.490000	0.260000	2.426947e+00	0.509797
645000	0.440000	2.887603e+00	0.260000	0.160000	0.310000	0.190000	0.090000	0.240000	8.138731e+00	0.480000	0.310000	2.240355e+00	0.523674	0.278058	0.133833	0.631321	0.360627	0.659482	0.480000	2.945936e+00	0.210000	0.110000	0.330000	0.160000	0.070000	0.250000	8.642002e+00	0.520000	0.200000	2.378891e+00	0.546154	0.292683	0.142962	0.635929	0.363460	0.660761	0.530000	2.887603e+00	0.240000	0.140000	0.320000	0.180000	0.070000	0.280000	9.455856e+00	0.490000	0.190000	2.355220e+00	0.508674
650000	0.550000	2.916624e+00	0.260000	0.170000	0.240000	0.120000	0.090000	0.300000	8.470879e+00	0.550000	0.200000	2.218063e+00	0.524559	0.278535	0.134121	0.631651	0.361227	0.659763	0.510000	2.975544e+00	0.220000	0.160000	0.220000	0.170000	0.080000	0.280000	8.816582e+00	0.550000	0.210000	2.355220e+00	0.546922	0.293150	0.143381	0.635907	0.363479	0.660687	0.350000	2.916624e+00	0.200000	0.110000	0.270000	0.160000	0.100000	0.290000	9.268618e+00	0.560000	0.220000	2.378891e+00	0.509271
655000	0.570000	2.945936e+00	0.190000	0.110000	0.210000	0.100000	0.130000	0.310000	8.728855e+00	0.590000	0.350000	2.240355e+00	0.523725	0.278095	0.133992	0.631867	0.361979	0.660307	0.500000	3.005448e+00	0.240000	0.160000	0.290000	0.270000	0.030000	0.310000	8.816582e+00	0.510000	0.280000	2.378891e+00	0.547943	0.293786	0.143784	0.636335	0.363554	0.660478	0.510000	2.945936e+00	0.230000	0.150000	0.260000	0.170000	0.030000	0.240000	8.642002e+00	0.500000	0.250000	2.285613e+00	0.506812
660000	0.410000	2.975544e+00	0.210000	0.190000	0.290000	0.210000	0.070000	0.350000	8.728855e+00	0.440000	0.270000	2.262871e+00	0.524677	0.278917	0.134610	0.632288	0.362307	0.660488	0.610000	3.035654e+00	0.200000	0.200000	0.290000	0.160000	0.060000	0.300000	9.085087e+00	0.550000	0.130000	2.331785e+00	0.548821	0.294464	0.144273	0.636774	0.364159	0.660592	0.560000	2.975544e+00	0.220000	0.170000	0.160000	0.180000	0.060000	0.300000	8.994689e+00	0.440000	0.290000	2.262871e+00	0.507671
665000	0.450000	3.005448e+00	0.210000	0.190000	0.240000	0.220000	0.020000	0.230000	8.905190e+00	0.610000	0.230000	2.240355e+00	0.525501	0.279323	0.135044	0.632367	0.362889	0.660653	0.530000	3.066162e+00	0.170000	0.150000	0.230000	0.160000	0.110000	0.190000	9.268618e+00	0.530000	0.180000	2.285613e+00	0.548961	0.294501	0.144361	0.637055	0.364353	0.660615	0.520000	3.005448e+00	0.210000	0.190000	0.310000	0.120000	0.070000	0.220000	8.728855e+00	0.590000	0.250000	2.285613e+00	0.508251
670000	0.450000	3.035654e+00	0.120000	0.190000	0.270000	0.210000	0.090000	0.290000	9.085087e+00	0.580000	0.270000	2.218063e+00	0.526392	0.279886	0.135326	0.632414	0.363098	0.660815	0.510000	3.096978e+00	0.220000	0.120000	0.290000	0.210000	0.050000	0.170000	9.176393e+00	0.550000	0.310000	2.308584e+00	0.549521	0.294724	0.144452	0.637089	0.364196	0.660490	0.460000	3.035654e+00	0.200000	0.140000	0.250000	0.220000	0.070000	0.240000	8.816582e+00	0.520000	0.320000	2.355220e+00	0.509093
675000	0.510000	3.066162e+00	0.130000	0.140000	0.230000	0.200000	0.090000	0.200000	9.268618e+00	0.460000	0.250000	2.152509e+00	0.527091	0.280130	0.135563	0.632296	0.363218	0.661034	0.490000	3.128103e+00	0.180000	0.100000	0.240000	0.160000	0.060000	0.220000	9.361769e+00	0.480000	0.160000	2.285613e+00	0.546922	0.293412	0.143977	0.637459	0.364546	0.661047	0.440000	3.066162e+00	0.240000	0.150000	0.220000	0.150000	0.080000	0.300000	9.176393e+00	0.550000	0.270000	2.378891e+00	0.510208
680000	0.460000	3.096978e+00	0.200000	0.170000	0.250000	0.170000	0.150000	0.210000	9.085087e+00	0.510000	0.320000	2.218063e+00	0.527780	0.280857	0.136151	0.632409	0.364134	0.661363	0.470000	3.159541e+00	0.370000	0.100000	0.340000	0.130000	0.050000	0.190000	9.176393e+00	0.520000	0.370000	2.240355e+00	0.548016	0.294249	0.144388	0.637534	0.364486	0.660687	0.410000	3.096978e+00	0.270000	0.170000	0.310000	0.150000	0.060000	0.280000	8.994689e+00	0.580000	0.230000	2.355220e+00	0.510463
685000	0.460000	3.128103e+00	0.200000	0.170000	0.250000	0.130000	0.070000	0.240000	8.386592e+00	0.540000	0.280000	2.285613e+00	0.527317	0.280131	0.136033	0.632416	0.363933	0.661602	0.580000	3.191295e+00	0.220000	0.130000	0.310000	0.160000	0.050000	0.240000	9.361769e+00	0.520000	0.260000	2.218063e+00	0.547556	0.293897	0.144272	0.637623	0.364681	0.660942	0.440000	3.128103e+00	0.220000	0.170000	0.230000	0.200000	0.100000	0.280000	9.176393e+00	0.520000	0.150000	2.331785e+00	0.510321
690000	0.420000	3.159541e+00	0.220000	0.140000	0.330000	0.240000	0.110000	0.240000	8.470879e+00	0.490000	0.290000	2.308584e+00	0.526139	0.279489	0.135702	0.632652	0.363819	0.661516	0.500000	3.255763e+00	0.200000	0.160000	0.310000	0.130000	0.140000	0.220000	8.905190e+00	0.580000	0.340000	2.285613e+00	0.548204	0.294329	0.144147	0.637567	0.363974	0.659879	0.440000	3.159541e+00	0.180000	0.160000	0.290000	0.190000	0.110000	0.260000	8.642002e+00	0.570000	0.240000	2.355220e+00	0.510196
695000	0.550000	3.191295e+00	0.120000	0.120000	0.330000	0.160000	0.120000	0.250000	8.994689e+00	0.530000	0.260000	2.378891e+00	0.525889	0.279369	0.135735	0.632939	0.363957	0.661611	0.490000	3.288484e+00	0.190000	0.170000	0.200000	0.150000	0.080000	0.210000	8.556013e+00	0.470000	0.280000	2.308584e+00	0.548356	0.294282	0.143889	0.637877	0.363921	0.659471	0.530000	3.191295e+00	0.180000	0.190000	0.320000	0.250000	0.070000	0.320000	8.728855e+00	0.530000	0.220000	2.378891e+00	0.510659
700000	0.490000	3.223368e+00	0.300000	0.150000	0.310000	0.170000	0.130000	0.280000	8.816582e+00	0.540000	0.280000	2.402799e+00	0.526499	0.279543	0.135762	0.632445	0.363498	0.661604	0.500000	3.321534e+00	0.320000	0.220000	0.220000	0.160000	0.100000	0.240000	8.905190e+00	0.480000	0.350000	2.378891e+00	0.548931	0.294716	0.144480	0.638016	0.364568	0.659568	0.530000	3.223368e+00	0.210000	0.150000	0.330000	0.180000	0.140000	0.200000	9.085087e+00	0.500000	0.270000	2.402799e+00	0.511389
705000	0.430000	3.255763e+00	0.280000	0.110000	0.320000	0.150000	0.050000	0.210000	8.994689e+00	0.520000	0.260000	2.426947e+00	0.526039	0.279234	0.135508	0.632249	0.363242	0.661421	0.530000	3.354916e+00	0.200000	0.160000	0.390000	0.190000	0.070000	0.220000	9.455856e+00	0.580000	0.220000	2.355220e+00	0.549206	0.294884	0.144425	0.638013	0.364311	0.659048	0.450000	3.255763e+00	0.150000	0.200000	0.290000	0.210000	0.120000	0.260000	8.905190e+00	0.550000	0.270000	2.426947e+00	0.512303
710000	0.510000	3.288484e+00	0.270000	0.150000	0.300000	0.110000	0.130000	0.290000	9.176393e+00	0.600000	0.260000	2.451339e+00	0.526418	0.279756	0.135687	0.632447	0.363520	0.661533	0.470000	3.388633e+00	0.280000	0.160000	0.280000	0.160000	0.070000	0.240000	9.085087e+00	0.430000	0.220000	2.331785e+00	0.549257	0.294917	0.144311	0.638098	0.364507	0.658963	0.490000	3.288484e+00	0.190000	0.150000	0.260000	0.190000	0.120000	0.250000	8.905190e+00	0.620000	0.240000	2.426947e+00	0.512717
715000	0.430000	3.321534e+00	0.190000	0.190000	0.360000	0.220000	0.170000	0.150000	9.361769e+00	0.450000	0.270000	2.426947e+00	0.523877	0.278102	0.134812	0.632390	0.363599	0.661542	0.470000	3.388633e+00	0.320000	0.210000	0.210000	0.270000	0.120000	0.280000	9.085087e+00	0.490000	0.310000	2.308584e+00	0.549923	0.295062	0.144416	0.637793	0.364127	0.658803	0.510000	3.321534e+00	0.160000	0.110000	0.260000	0.100000	0.050000	0.310000	9.455856e+00	0.530000	0.340000	2.475975e+00	0.513353
720000	0.500000	3.354916e+00	0.170000	0.070000	0.190000	0.180000	0.090000	0.320000	9.361769e+00	0.550000	0.260000	2.402799e+00	0.522858	0.276726	0.133907	0.631143	0.362939	0.661460	0.420000	3.422690e+00	0.180000	0.210000	0.310000	0.130000	0.050000	0.150000	9.085087e+00	0.540000	0.280000	2.331785e+00	0.550227	0.295427	0.144624	0.638115	0.364409	0.658790	0.590000	3.354916e+00	0.280000	0.180000	0.320000	0.180000	0.130000	0.260000	9.455856e+00	0.540000	0.210000	2.451339e+00	0.513765
725000	0.400000	3.388633e+00	0.240000	0.180000	0.350000	0.150000	0.080000	0.340000	9.176393e+00	0.560000	0.320000	2.426947e+00	0.522481	0.276550	0.133994	0.631583	0.363234	0.661290	0.530000	3.457088e+00	0.270000	0.140000	0.310000	0.240000	0.040000	0.240000	9.085087e+00	0.500000	0.270000	2.402799e+00	0.550562	0.295920	0.144590	0.638616	0.364429	0.658692	0.540000	3.388633e+00	0.160000	0.170000	0.320000	0.200000	0.150000	0.250000	8.816582e+00	0.480000	0.320000	2.475975e+00	0.514100
730000	0.490000	3.422690e+00	0.290000	0.110000	0.190000	0.180000	0.180000	0.270000	9.361769e+00	0.580000	0.200000	2.451339e+00	0.522751	0.276800	0.133984	0.631503	0.362873	0.661088	0.400000	3.526926e+00	0.180000	0.140000	0.260000	0.190000	0.090000	0.200000	9.455856e+00	0.590000	0.180000	2.378891e+00	0.550227	0.295609	0.144322	0.638410	0.364089	0.658432	0.440000	3.422690e+00	0.300000	0.120000	0.280000	0.180000	0.090000	0.250000	8.642002e+00	0.550000	0.230000	2.451339e+00	0.514303
735000	0.530000	3.457088e+00	0.190000	0.140000	0.230000	0.180000	0.100000	0.220000	9.176393e+00	0.540000	0.210000	2.426947e+00	0.522676	0.276448	0.133805	0.631608	0.363008	0.661107	0.400000	3.526926e+00	0.330000	0.160000	0.280000	0.190000	0.100000	0.220000	9.743830e+00	0.480000	0.230000	2.355220e+00	0.548958	0.294761	0.144078	0.638367	0.363922	0.658357	0.540000	3.457088e+00	0.250000	0.190000	0.320000	0.200000	0.110000	0.290000	8.994689e+00	0.600000	0.290000	2.475975e+00	0.514549
740000	0.410000	3.491833e+00	0.220000	0.130000	0.290000	0.150000	0.100000	0.210000	9.361769e+00	0.640000	0.290000	2.402799e+00	0.523224	0.276878	0.134132	0.631899	0.363342	0.661442	0.390000	3.598175e+00	0.190000	0.150000	0.260000	0.160000	0.130000	0.290000	9.361769e+00	0.550000	0.260000	2.378891e+00	0.549301	0.295619	0.144415	0.638676	0.364207	0.658500	0.510000	3.491833e+00	0.240000	0.110000	0.250000	0.150000	0.110000	0.230000	9.361769e+00	0.590000	0.270000	2.451339e+00	0.512611
745000	0.430000	3.526926e+00	0.190000	0.140000	0.220000	0.200000	0.090000	0.280000	8.994689e+00	0.530000	0.180000	2.331785e+00	0.523520	0.276872	0.134215	0.632080	0.363226	0.661337	0.560000	3.634337e+00	0.170000	0.090000	0.250000	0.170000	0.090000	0.280000	8.905190e+00	0.490000	0.250000	2.308584e+00	0.549466	0.295746	0.144406	0.638774	0.364428	0.658499	0.460000	3.526926e+00	0.170000	0.090000	0.300000	0.120000	0.080000	0.300000	9.176393e+00	0.510000	0.230000	2.378891e+00	0.510504
750000	0.510000	3.562372e+00	0.220000	0.080000	0.350000	0.120000	0.140000	0.240000	8.816582e+00	0.520000	0.250000	2.262871e+00	0.523589	0.276654	0.134097	0.631764	0.362925	0.661276	0.430000	3.670863e+00	0.210000	0.120000	0.280000	0.250000	0.060000	0.280000	9.085087e+00	0.560000	0.210000	2.285613e+00	0.549911	0.296065	0.144566	0.638869	0.364641	0.658265	0.490000	3.562372e+00	0.230000	0.180000	0.270000	0.080000	0.070000	0.190000	8.816582e+00	0.490000	0.220000	2.402799e+00	0.510890
755000	0.420000	3.598175e+00	0.210000	0.120000	0.270000	0.220000	0.080000	0.270000	8.816582e+00	0.510000	0.310000	2.262871e+00	0.523475	0.276816	0.134303	0.632132	0.362941	0.661176	0.450000	3.707756e+00	0.130000	0.110000	0.290000	0.190000	0.100000	0.260000	9.268618e+00	0.540000	0.320000	2.262871e+00	0.549997	0.296119	0.144586	0.639077	0.365082	0.658560	0.360000	3.598175e+00	0.260000	0.120000	0.290000	0.130000	0.130000	0.250000	8.642002e+00	0.590000	0.240000	2.378891e+00	0.511483
760000	0.590000	3.634337e+00	0.270000	0.190000	0.220000	0.100000	0.090000	0.290000	8.816582e+00	0.580000	0.390000	2.285613e+00	0.524189	0.277279	0.134658	0.632182	0.362964	0.661484	0.380000	3.745019e+00	0.250000	0.130000	0.330000	0.180000	0.070000	0.270000	8.816582e+00	0.560000	0.270000	2.240355e+00	0.550415	0.296219	0.144529	0.639203	0.365006	0.658406	0.460000	3.634337e+00	0.250000	0.160000	0.310000	0.110000	0.120000	0.170000	8.994689e+00	0.620000	0.300000	2.402799e+00	0.512384
765000	0.270000	3.707756e+00	0.240000	0.130000	0.240000	0.150000	0.100000	0.300000	8.905190e+00	0.480000	0.250000	2.262871e+00	0.523827	0.276330	0.134023	0.631276	0.362024	0.661262	0.460000	3.782657e+00	0.220000	0.110000	0.230000	0.210000	0.120000	0.230000	8.905190e+00	0.640000	0.300000	2.262871e+00	0.550771	0.296317	0.144702	0.639156	0.365078	0.658675	0.310000	3.670863e+00	0.350000	0.150000	0.300000	0.160000	0.080000	0.290000	9.176393e+00	0.480000	0.350000	2.378891e+00	0.512456
770000	0.370000	3.745019e+00	0.210000	0.140000	0.330000	0.160000	0.130000	0.230000	9.268618e+00	0.470000	0.260000	2.285613e+00	0.523820	0.276499	0.133958	0.631590	0.361833	0.660885	0.420000	3.820674e+00	0.150000	0.160000	0.360000	0.140000	0.070000	0.380000	9.085087e+00	0.510000	0.330000	2.331785e+00	0.550357	0.295996	0.144667	0.638953	0.364992	0.658870	0.370000	3.707756e+00	0.180000	0.160000	0.230000	0.180000	0.050000	0.260000	9.268618e+00	0.550000	0.300000	2.355220e+00	0.511010
775000	0.520000	3.782657e+00	0.190000	0.160000	0.280000	0.170000	0.110000	0.240000	8.905190e+00	0.480000	0.280000	2.308584e+00	0.524133	0.276716	0.134055	0.631614	0.361483	0.660459	0.480000	3.859072e+00	0.130000	0.130000	0.200000	0.090000	0.050000	0.260000	9.455856e+00	0.600000	0.320000	2.355220e+00	0.550413	0.295781	0.144434	0.638763	0.364428	0.658630	0.470000	3.745019e+00	0.260000	0.170000	0.290000	0.180000	0.070000	0.280000	9.455856e+00	0.530000	0.290000	2.402799e+00	0.511401
780000	0.570000	3.820674e+00	0.230000	0.190000	0.360000	0.220000	0.110000	0.280000	9.085087e+00	0.530000	0.260000	2.378891e+00	0.524089	0.276719	0.134283	0.631852	0.361722	0.660650	0.380000	3.897856e+00	0.280000	0.190000	0.250000	0.210000	0.120000	0.240000	8.905190e+00	0.370000	0.190000	2.331785e+00	0.550682	0.295926	0.144708	0.638969	0.364550	0.658819	0.400000	3.782657e+00	0.170000	0.100000	0.250000	0.130000	0.110000	0.280000	9.085087e+00	0.490000	0.230000	2.378891e+00	0.511804
785000	0.410000	3.859072e+00	0.240000	0.150000	0.270000	0.160000	0.080000	0.310000	8.816582e+00	0.490000	0.220000	2.402799e+00	0.524075	0.276348	0.134071	0.631935	0.361450	0.660608	0.410000	3.937030e+00	0.200000	0.110000	0.310000	0.190000	0.100000	0.350000	8.556013e+00	0.550000	0.250000	2.308584e+00	0.551002	0.296147	0.145049	0.639178	0.364988	0.659154	0.530000	3.820674e+00	0.220000	0.120000	0.280000	0.240000	0.070000	0.270000	9.176393e+00	0.620000	0.270000	2.451339e+00	0.512521
790000	0.290000	3.897856e+00	0.200000	0.200000	0.300000	0.130000	0.080000	0.240000	9.176393e+00	0.490000	0.130000	2.378891e+00	0.521440	0.274867	0.133358	0.631878	0.361414	0.660915	0.400000	3.976598e+00	0.210000	0.160000	0.260000	0.210000	0.070000	0.260000	8.905190e+00	0.450000	0.300000	2.378891e+00	0.549925	0.295185	0.144643	0.638756	0.364510	0.659001	0.420000	3.859072e+00	0.220000	0.100000	0.230000	0.130000	0.090000	0.280000	9.085087e+00	0.500000	0.320000	2.475975e+00	0.513384
795000	0.350000	3.937030e+00	0.200000	0.090000	0.250000	0.200000	0.080000	0.300000	9.646877e+00	0.490000	0.280000	2.355220e+00	0.521637	0.275008	0.133327	0.631853	0.361184	0.660548	0.220000	3.937030e+00	0.190000	0.200000	0.260000	0.120000	0.060000	0.270000	9.268618e+00	0.480000	0.170000	2.308584e+00	0.547868	0.293764	0.143909	0.638326	0.364034	0.658965	0.470000	3.897856e+00	0.240000	0.150000	0.220000	0.130000	0.060000	0.270000	8.728855e+00	0.630000	0.290000	2.551380e+00	0.513388
800000	0.430000	3.976598e+00	0.200000	0.140000	0.250000	0.150000	0.120000	0.230000	9.085087e+00	0.470000	0.250000	2.378891e+00	0.521958	0.275457	0.133588	0.631971	0.361569	0.660540	0.280000	3.976598e+00	0.210000	0.180000	0.330000	0.120000	0.090000	0.260000	9.268618e+00	0.600000	0.340000	2.331785e+00	0.546880	0.293147	0.143383	0.637947	0.363808	0.658751	0.480000	3.937030e+00	0.240000	0.140000	0.280000	0.170000	0.070000	0.280000	9.361769e+00	0.580000	0.280000	2.525993e+00	0.512944
805000	0.410000	4.016564e+00	0.260000	0.160000	0.290000	0.120000	0.080000	0.230000	9.085087e+00	0.610000	0.290000	2.331785e+00	0.522894	0.276247	0.133978	0.632248	0.361869	0.660616	0.460000	4.016564e+00	0.120000	0.080000	0.220000	0.200000	0.080000	0.280000	9.841757e+00	0.540000	0.340000	2.402799e+00	0.546777	0.293140	0.143363	0.638274	0.363852	0.658593	0.390000	3.976598e+00	0.160000	0.120000	0.370000	0.150000	0.040000	0.230000	9.550889e+00	0.480000	0.270000	2.500859e+00	0.513147
810000	0.500000	4.056931e+00	0.220000	0.140000	0.330000	0.170000	0.080000	0.260000	9.455856e+00	0.580000	0.260000	2.378891e+00	0.523518	0.276725	0.134171	0.632325	0.361932	0.660733	0.360000	4.056931e+00	0.190000	0.060000	0.190000	0.220000	0.060000	0.250000	8.905190e+00	0.480000	0.150000	2.426947e+00	0.546526	0.292803	0.143101	0.638312	0.363680	0.658632	0.380000	4.016564e+00	0.180000	0.190000	0.270000	0.130000	0.090000	0.250000	9.361769e+00	0.570000	0.230000	2.475975e+00	0.511943
815000	0.390000	4.097704e+00	0.260000	0.250000	0.230000	0.170000	0.130000	0.190000	9.176393e+00	0.610000	0.300000	2.378891e+00	0.523892	0.277044	0.134412	0.632439	0.362225	0.661127	0.470000	4.097704e+00	0.220000	0.100000	0.240000	0.160000	0.120000	0.250000	9.176393e+00	0.490000	0.260000	2.402799e+00	0.544177	0.291255	0.142332	0.638110	0.363498	0.658635	0.360000	4.056931e+00	0.280000	0.140000	0.260000	0.130000	0.060000	0.280000	9.176393e+00	0.540000	0.220000	2.451339e+00	0.512249
820000	0.350000	4.138886e+00	0.230000	0.160000	0.270000	0.170000	0.070000	0.260000	9.176393e+00	0.540000	0.240000	2.402799e+00	0.524220	0.277177	0.134534	0.632409	0.362504	0.661233	0.380000	4.138886e+00	0.230000	0.180000	0.250000	0.120000	0.090000	0.270000	9.176393e+00	0.510000	0.290000	2.475975e+00	0.544629	0.291414	0.142421	0.638141	0.363612	0.658558	0.390000	4.097704e+00	0.260000	0.140000	0.280000	0.200000	0.090000	0.230000	8.816582e+00	0.530000	0.250000	2.426947e+00	0.513006
825000	0.380000	4.180483e+00	0.200000	0.120000	0.240000	0.160000	0.090000	0.270000	9.455856e+00	0.540000	0.280000	2.378891e+00	0.524529	0.277251	0.134718	0.632767	0.362746	0.661359	0.390000	4.180483e+00	0.220000	0.140000	0.240000	0.190000	0.050000	0.220000	8.642002e+00	0.570000	0.300000	2.500859e+00	0.544828	0.291503	0.142497	0.637960	0.363684	0.658740	0.400000	4.138886e+00	0.200000	0.170000	0.250000	0.170000	0.130000	0.300000	9.085087e+00	0.580000	0.250000	2.402799e+00	0.513754
830000	0.340000	4.222497e+00	0.180000	0.180000	0.220000	0.100000	0.100000	0.180000	9.268618e+00	0.530000	0.320000	2.355220e+00	0.524046	0.277006	0.134461	0.632810	0.362487	0.660798	0.380000	4.222497e+00	0.230000	0.090000	0.320000	0.140000	0.070000	0.260000	8.816582e+00	0.460000	0.190000	2.475975e+00	0.545173	0.291736	0.142361	0.638219	0.363372	0.658019	0.390000	4.180483e+00	0.240000	0.110000	0.180000	0.160000	0.070000	0.240000	9.176393e+00	0.510000	0.370000	2.378891e+00	0.514582
835000	0.460000	4.264934e+00	0.180000	0.170000	0.210000	0.160000	0.130000	0.220000	8.470879e+00	0.520000	0.250000	2.378891e+00	0.524230	0.277278	0.134728	0.632987	0.362861	0.660766	0.400000	4.264934e+00	0.120000	0.100000	0.310000	0.200000	0.090000	0.250000	8.905190e+00	0.490000	0.190000	2.402799e+00	0.545192	0.292129	0.142521	0.638433	0.363748	0.658008	0.340000	4.222497e+00	0.140000	0.130000	0.290000	0.200000	0.100000	0.280000	8.728855e+00	0.480000	0.220000	2.355220e+00	0.514575
840000	0.370000	4.307797e+00	0.210000	0.120000	0.260000	0.190000	0.050000	0.320000	8.994689e+00	0.580000	0.200000	2.308584e+00	0.524820	0.277270	0.134707	0.632891	0.362442	0.660541	0.410000	4.307797e+00	0.200000	0.180000	0.230000	0.170000	0.060000	0.260000	8.642002e+00	0.600000	0.150000	2.378891e+00	0.544763	0.292033	0.142386	0.638552	0.363752	0.657952	0.380000	4.264934e+00	0.230000	0.090000	0.260000	0.110000	0.070000	0.300000	9.176393e+00	0.550000	0.180000	2.331785e+00	0.512832
845000	0.310000	4.351091e+00	0.160000	0.130000	0.230000	0.160000	0.070000	0.230000	8.642002e+00	0.600000	0.190000	2.240355e+00	0.525539	0.277828	0.135372	0.633295	0.362944	0.660831	0.430000	4.351091e+00	0.260000	0.140000	0.210000	0.180000	0.080000	0.250000	8.220527e+00	0.470000	0.250000	2.355220e+00	0.543898	0.291341	0.142263	0.638390	0.363852	0.657972	0.310000	4.307797e+00	0.270000	0.100000	0.360000	0.170000	0.050000	0.230000	8.642002e+00	0.590000	0.270000	2.355220e+00	0.513233
850000	0.380000	4.394821e+00	0.230000	0.120000	0.230000	0.180000	0.160000	0.300000	8.816582e+00	0.540000	0.160000	2.262871e+00	0.525765	0.277742	0.135119	0.633281	0.362525	0.660728	0.400000	4.394821e+00	0.230000	0.110000	0.260000	0.130000	0.120000	0.210000	8.220527e+00	0.570000	0.300000	2.426947e+00	0.544604	0.291945	0.142535	0.638557	0.363604	0.657731	0.310000	4.351091e+00	0.190000	0.140000	0.220000	0.160000	0.060000	0.250000	8.303144e+00	0.530000	0.230000	2.331785e+00	0.511888
855000	0.360000	4.438989e+00	0.210000	0.130000	0.240000	0.150000	0.040000	0.220000	9.085087e+00	0.510000	0.270000	2.240355e+00	0.525359	0.277692	0.134903	0.633209	0.362464	0.660667	0.310000	4.438989e+00	0.230000	0.120000	0.220000	0.140000	0.050000	0.340000	8.728855e+00	0.500000	0.240000	2.355220e+00	0.545056	0.292263	0.142785	0.638618	0.363470	0.657388	0.370000	4.394821e+00	0.310000	0.180000	0.270000	0.230000	0.060000	0.300000	8.816582e+00	0.520000	0.280000	2.308584e+00	0.510118
860000	0.290000	4.483602e+00	0.190000	0.100000	0.330000	0.140000	0.070000	0.280000	8.728855e+00	0.490000	0.360000	2.262871e+00	0.525076	0.277420	0.134723	0.632826	0.362155	0.660558	0.370000	4.483602e+00	0.310000	0.220000	0.210000	0.150000	0.060000	0.140000	8.642002e+00	0.610000	0.200000	2.378891e+00	0.545279	0.292470	0.142953	0.638610	0.363327	0.657179	0.280000	4.438989e+00	0.170000	0.230000	0.400000	0.130000	0.060000	0.300000	8.556013e+00	0.490000	0.200000	2.285613e+00	0.509749
865000	0.370000	4.528663e+00	0.210000	0.190000	0.240000	0.260000	0.100000	0.280000	9.085087e+00	0.460000	0.250000	2.195993e+00	0.525751	0.277846	0.134933	0.632924	0.362239	0.660472	0.450000	4.528663e+00	0.300000	0.140000	0.360000	0.190000	0.080000	0.320000	8.816582e+00	0.510000	0.290000	2.402799e+00	0.545690	0.293048	0.143408	0.638714	0.363696	0.657568	0.340000	4.483602e+00	0.230000	0.170000	0.240000	0.170000	0.110000	0.310000	8.642002e+00	0.500000	0.270000	2.355220e+00	0.510401
870000	0.340000	4.574177e+00	0.300000	0.150000	0.220000	0.140000	0.130000	0.310000	8.905190e+00	0.550000	0.320000	2.218063e+00	0.525549	0.277889	0.134991	0.632999	0.362270	0.660586	0.340000	4.574177e+00	0.250000	0.110000	0.210000	0.180000	0.140000	0.320000	9.085087e+00	0.450000	0.320000	2.426947e+00	0.546189	0.293481	0.143819	0.638787	0.363996	0.657909	0.420000	4.528663e+00	0.170000	0.190000	0.300000	0.130000	0.120000	0.280000	9.085087e+00	0.560000	0.270000	2.378891e+00	0.511149
875000	0.300000	4.620148e+00	0.170000	0.200000	0.310000	0.160000	0.050000	0.190000	9.361769e+00	0.560000	0.230000	2.152509e+00	0.526336	0.278463	0.135717	0.633441	0.363044	0.661143	0.360000	4.620148e+00	0.140000	0.180000	0.280000	0.150000	0.090000	0.290000	9.268618e+00	0.590000	0.280000	2.451339e+00	0.546421	0.293435	0.143827	0.638567	0.363996	0.658065	0.410000	4.574177e+00	0.220000	0.290000	0.280000	0.140000	0.080000	0.220000	9.268618e+00	0.570000	0.260000	2.402799e+00	0.512000
880000	0.380000	4.666581e+00	0.180000	0.140000	0.230000	0.180000	0.110000	0.250000	9.176393e+00	0.430000	0.280000	2.195993e+00	0.526681	0.278781	0.135819	0.633509	0.362943	0.661111	0.310000	4.666581e+00	0.130000	0.180000	0.230000	0.250000	0.090000	0.310000	8.728855e+00	0.570000	0.250000	2.426947e+00	0.546711	0.293993	0.144254	0.638943	0.364470	0.658296	0.340000	4.620148e+00	0.210000	0.120000	0.330000	0.170000	0.070000	0.320000	9.646877e+00	0.560000	0.310000	2.426947e+00	0.512289
885000	0.330000	4.713481e+00	0.320000	0.140000	0.250000	0.150000	0.070000	0.260000	9.361769e+00	0.530000	0.260000	2.218063e+00	0.527355	0.279307	0.136315	0.633593	0.363249	0.661461	0.400000	4.713481e+00	0.250000	0.200000	0.200000	0.190000	0.070000	0.320000	8.905190e+00	0.610000	0.270000	2.451339e+00	0.547108	0.294146	0.144047	0.639105	0.363789	0.657774	0.330000	4.666581e+00	0.190000	0.120000	0.260000	0.100000	0.120000	0.270000	9.550889e+00	0.480000	0.260000	2.402799e+00	0.512677
890000	0.370000	4.760852e+00	0.210000	0.110000	0.290000	0.190000	0.060000	0.180000	9.176393e+00	0.540000	0.380000	2.240355e+00	0.527556	0.279288	0.136376	0.633498	0.363207	0.661270	0.350000	4.760852e+00	0.200000	0.150000	0.240000	0.170000	0.060000	0.250000	8.386592e+00	0.480000	0.270000	2.475975e+00	0.547011	0.294172	0.143888	0.639263	0.363844	0.657579	0.300000	4.713481e+00	0.180000	0.140000	0.270000	0.210000	0.100000	0.320000	9.743830e+00	0.570000	0.270000	2.426947e+00	0.513129
895000	0.320000	4.808700e+00	0.270000	0.170000	0.290000	0.230000	0.050000	0.310000	8.470879e+00	0.540000	0.200000	2.240355e+00	0.528302	0.279941	0.136574	0.633743	0.363110	0.660929	0.340000	4.808700e+00	0.270000	0.150000	0.200000	0.130000	0.080000	0.250000	8.386592e+00	0.550000	0.270000	2.500859e+00	0.547047	0.294011	0.143752	0.639287	0.363849	0.657538	0.400000	4.760852e+00	0.210000	0.200000	0.310000	0.150000	0.110000	0.260000	9.743830e+00	0.570000	0.220000	2.451339e+00	0.513874
900000	0.320000	4.857028e+00	0.250000	0.200000	0.240000	0.120000	0.050000	0.290000	8.728855e+00	0.580000	0.280000	2.262871e+00	0.528322	0.279939	0.136710	0.633863	0.363336	0.661137	0.430000	4.857028e+00	0.240000	0.140000	0.330000	0.150000	0.090000	0.250000	8.728855e+00	0.540000	0.260000	2.525993e+00	0.546919	0.293980	0.143976	0.639564	0.364339	0.657826	0.300000	4.808700e+00	0.280000	0.210000	0.370000	0.160000	0.060000	0.320000	9.550889e+00	0.530000	0.220000	2.378891e+00	0.514393
905000	0.320000	4.857028e+00	0.210000	0.110000	0.270000	0.130000	0.080000	0.220000	8.905190e+00	0.560000	0.180000	2.285613e+00	0.528880	0.280179	0.136907	0.633992	0.363562	0.661164	0.320000	4.905842e+00	0.310000	0.180000	0.270000	0.130000	0.110000	0.270000	8.386592e+00	0.560000	0.240000	2.451339e+00	0.546165	0.293277	0.143514	0.639327	0.364094	0.657792	0.290000	4.857028e+00	0.250000	0.180000	0.290000	0.140000	0.110000	0.230000	9.361769e+00	0.520000	0.180000	2.331785e+00	0.514050
910000	0.330000	4.905842e+00	0.220000	0.210000	0.270000	0.100000	0.050000	0.330000	9.085087e+00	0.680000	0.300000	2.262871e+00	0.528130	0.279886	0.136832	0.633838	0.363656	0.661346	0.230000	4.857028e+00	0.260000	0.170000	0.250000	0.150000	0.090000	0.210000	8.556013e+00	0.550000	0.240000	2.378891e+00	0.545821	0.292801	0.143297	0.639167	0.363731	0.657714	0.300000	4.905842e+00	0.270000	0.180000	0.270000	0.210000	0.110000	0.270000	9.361769e+00	0.460000	0.380000	2.355220e+00	0.514386
915000	0.390000	5.004947e+00	0.190000	0.190000	0.240000	0.130000	0.100000	0.360000	9.361769e+00	0.540000	0.270000	2.285613e+00	0.527320	0.279501	0.136507	0.633833	0.363391	0.661042	0.430000	4.905842e+00	0.270000	0.150000	0.280000	0.200000	0.120000	0.350000	9.455856e+00	0.530000	0.310000	2.402799e+00	0.546518	0.293163	0.143551	0.639239	0.363801	0.657866	0.350000	4.955146e+00	0.250000	0.190000	0.290000	0.190000	0.070000	0.230000	9.940668e+00	0.550000	0.250000	2.331785e+00	0.514855
920000	0.380000	5.055247e+00	0.230000	0.190000	0.350000	0.190000	0.120000	0.300000	8.905190e+00	0.560000	0.280000	2.355220e+00	0.527927	0.279676	0.136470	0.633814	0.363344	0.661080	0.280000	4.955146e+00	0.190000	0.200000	0.290000	0.190000	0.040000	0.250000	9.085087e+00	0.560000	0.240000	2.426947e+00	0.546225	0.292948	0.143439	0.638937	0.363679	0.657522	0.340000	5.004947e+00	0.330000	0.160000	0.260000	0.180000	0.080000	0.200000	9.841757e+00	0.550000	0.250000	2.262871e+00	0.515905
925000	0.400000	5.106053e+00	0.200000	0.110000	0.310000	0.240000	0.080000	0.300000	8.905190e+00	0.470000	0.330000	2.331785e+00	0.528397	0.279891	0.136469	0.633537	0.362964	0.660642	0.300000	5.004947e+00	0.210000	0.160000	0.290000	0.180000	0.060000	0.340000	9.085087e+00	0.490000	0.190000	2.451339e+00	0.546253	0.292775	0.143321	0.638999	0.363946	0.657814	0.260000	5.055247e+00	0.170000	0.160000	0.230000	0.090000	0.070000	0.200000	9.085087e+00	0.610000	0.310000	2.331785e+00	0.516265
930000	0.340000	5.157370e+00	0.190000	0.110000	0.330000	0.180000	0.070000	0.260000	8.386592e+00	0.500000	0.230000	2.308584e+00	0.529114	0.280395	0.136821	0.633749	0.363211	0.660864	0.260000	5.055247e+00	0.270000	0.170000	0.310000	0.200000	0.080000	0.200000	9.361769e+00	0.520000	0.200000	2.426947e+00	0.545557	0.292377	0.143245	0.639255	0.364307	0.658062	0.360000	5.106053e+00	0.190000	0.130000	0.250000	0.250000	0.100000	0.250000	8.816582e+00	0.550000	0.270000	2.355220e+00	0.516755
935000	0.340000	5.209202e+00	0.170000	0.150000	0.270000	0.160000	0.090000	0.260000	9.085087e+00	0.550000	0.330000	2.285613e+00	0.529799	0.281120	0.137103	0.634023	0.363237	0.660908	0.300000	5.106053e+00	0.240000	0.110000	0.280000	0.220000	0.090000	0.140000	8.642002e+00	0.500000	0.250000	2.402799e+00	0.545987	0.292804	0.143210	0.639557	0.364375	0.657883	0.330000	5.157370e+00	0.200000	0.160000	0.210000	0.120000	0.110000	0.290000	8.220527e+00	0.550000	0.320000	2.378891e+00	0.517340
940000	0.340000	5.261556e+00	0.270000	0.160000	0.300000	0.190000	0.120000	0.230000	8.905190e+00	0.540000	0.190000	2.308584e+00	0.530241	0.281430	0.137108	0.634166	0.363235	0.660696	0.400000	5.157370e+00	0.280000	0.160000	0.200000	0.190000	0.130000	0.240000	8.905190e+00	0.540000	0.150000	2.378891e+00	0.546495	0.293021	0.143480	0.639533	0.364771	0.658117	0.350000	5.209202e+00	0.300000	0.110000	0.390000	0.240000	0.080000	0.230000	8.905190e+00	0.570000	0.200000	2.308584e+00	0.517779
945000	0.420000	5.314435e+00	0.250000	0.200000	0.220000	0.190000	0.100000	0.210000	8.816582e+00	0.510000	0.250000	2.285613e+00	0.530698	0.281739	0.137367	0.634294	0.363662	0.660868	0.270000	5.209202e+00	0.290000	0.210000	0.230000	0.200000	0.110000	0.270000	8.556013e+00	0.600000	0.290000	2.355220e+00	0.546602	0.293072	0.143646	0.639403	0.364910	0.658423	0.360000	5.261556e+00	0.170000	0.130000	0.280000	0.160000	0.070000	0.210000	9.176393e+00	0.550000	0.220000	2.285613e+00	0.518045
950000	0.300000	5.367846e+00	0.190000	0.140000	0.300000	0.120000	0.110000	0.300000	8.728855e+00	0.570000	0.220000	2.240355e+00	0.531236	0.282279	0.137918	0.634609	0.363883	0.661069	0.280000	5.261556e+00	0.210000	0.140000	0.300000	0.190000	0.080000	0.280000	8.994689e+00	0.430000	0.240000	2.285613e+00	0.546471	0.292885	0.143819	0.639594	0.365068	0.658600	0.260000	5.314435e+00	0.310000	0.140000	0.200000	0.130000	0.130000	0.290000	9.361769e+00	0.480000	0.330000	2.262871e+00	0.518612
955000	0.320000	5.421794e+00	0.240000	0.200000	0.350000	0.200000	0.080000	0.320000	8.994689e+00	0.540000	0.280000	2.285613e+00	0.530978	0.281894	0.137667	0.634662	0.363773	0.660777	0.200000	5.209202e+00	0.210000	0.170000	0.290000	0.170000	0.130000	0.310000	8.994689e+00	0.460000	0.290000	2.262871e+00	0.545162	0.291909	0.143260	0.639241	0.364636	0.658362	0.290000	5.367846e+00	0.250000	0.170000	0.290000	0.150000	0.110000	0.240000	8.816582e+00	0.510000	0.260000	2.285613e+00	0.518601
960000	0.340000	5.476284e+00	0.200000	0.120000	0.230000	0.120000	0.020000	0.250000	8.816582e+00	0.520000	0.230000	2.285613e+00	0.530294	0.281253	0.137193	0.634316	0.363389	0.660418	0.330000	5.261556e+00	0.220000	0.170000	0.300000	0.190000	0.060000	0.290000	8.994689e+00	0.610000	0.250000	2.285613e+00	0.545936	0.292353	0.143374	0.639237	0.364637	0.658305	0.220000	5.314435e+00	0.380000	0.170000	0.290000	0.280000	0.110000	0.260000	8.816582e+00	0.560000	0.220000	2.218063e+00	0.518078
965000	0.310000	5.531321e+00	0.190000	0.110000	0.290000	0.110000	0.110000	0.320000	8.994689e+00	0.500000	0.250000	2.262871e+00	0.530011	0.280849	0.137078	0.633898	0.363133	0.660368	0.300000	5.314435e+00	0.190000	0.170000	0.330000	0.130000	0.120000	0.240000	9.176393e+00	0.520000	0.240000	2.308584e+00	0.545297	0.292101	0.143243	0.639446	0.365048	0.658423	0.430000	5.367846e+00	0.200000	0.080000	0.280000	0.110000	0.120000	0.220000	8.728855e+00	0.530000	0.220000	2.152509e+00	0.517117
970000	0.260000	5.586912e+00	0.250000	0.190000	0.250000	0.190000	0.040000	0.260000	8.994689e+00	0.560000	0.240000	2.240355e+00	0.530294	0.280960	0.137138	0.633674	0.363088	0.660283	0.320000	5.367846e+00	0.160000	0.170000	0.250000	0.240000	0.030000	0.310000	9.361769e+00	0.600000	0.260000	2.331785e+00	0.545500	0.292102	0.143088	0.639136	0.364674	0.658057	0.310000	5.421794e+00	0.260000	0.140000	0.230000	0.220000	0.120000	0.300000	9.085087e+00	0.550000	0.310000	2.240355e+00	0.517230
975000	0.250000	5.531321e+00	0.150000	0.110000	0.280000	0.130000	0.140000	0.280000	8.994689e+00	0.380000	0.220000	2.262871e+00	0.530666	0.281307	0.137382	0.633859	0.363285	0.660396	0.270000	5.421794e+00	0.140000	0.160000	0.310000	0.100000	0.110000	0.260000	9.176393e+00	0.500000	0.270000	2.355220e+00	0.546019	0.292575	0.143368	0.639379	0.364663	0.658106	0.380000	5.476284e+00	0.150000	0.160000	0.350000	0.190000	0.060000	0.200000	8.816582e+00	0.570000	0.260000	2.262871e+00	0.517479
980000	0.230000	5.476284e+00	0.240000	0.170000	0.200000	0.210000	0.100000	0.250000	9.176393e+00	0.590000	0.330000	2.331785e+00	0.531054	0.281211	0.137338	0.633773	0.363373	0.660227	0.270000	5.421794e+00	0.250000	0.120000	0.240000	0.150000	0.150000	0.290000	8.994689e+00	0.590000	0.190000	2.331785e+00	0.546687	0.293011	0.143445	0.639321	0.364691	0.658158	0.230000	5.421794e+00	0.270000	0.140000	0.350000	0.120000	0.120000	0.250000	9.176393e+00	0.490000	0.220000	2.240355e+00	0.517996
985000	0.340000	5.531321e+00	0.330000	0.180000	0.250000	0.120000	0.110000	0.220000	8.556013e+00	0.540000	0.180000	2.355220e+00	0.529904	0.280591	0.137132	0.633637	0.363126	0.660112	0.320000	5.476284e+00	0.140000	0.190000	0.200000	0.130000	0.060000	0.250000	9.455856e+00	0.560000	0.180000	2.308584e+00	0.547162	0.293487	0.143640	0.639552	0.364409	0.657791	0.380000	5.476284e+00	0.230000	0.210000	0.280000	0.200000	0.070000	0.270000	8.905190e+00	0.570000	0.250000	2.218063e+00	0.518300
990000	0.210000	5.476284e+00	0.200000	0.100000	0.240000	0.220000	0.110000	0.240000	8.642002e+00	0.510000	0.190000	2.262871e+00	0.529766	0.280290	0.136910	0.633480	0.362959	0.660054	0.230000	5.476284e+00	0.340000	0.200000	0.300000	0.160000	0.040000	0.240000	8.905190e+00	0.550000	0.290000	2.378891e+00	0.547484	0.293438	0.143536	0.639492	0.364132	0.657564	0.300000	5.531321e+00	0.200000	0.200000	0.400000	0.140000	0.100000	0.270000	8.905190e+00	0.600000	0.270000	2.285613e+00	0.518653
995000	0.290000	5.531321e+00	0.270000	0.210000	0.180000	0.160000	0.090000	0.200000	8.470879e+00	0.450000	0.250000	2.218063e+00	0.529505	0.280096	0.136830	0.633474	0.362941	0.660038	0.360000	5.531321e+00	0.290000	0.190000	0.320000	0.160000	0.130000	0.180000	9.268618e+00	0.530000	0.130000	2.331785e+00	0.547938	0.293804	0.143638	0.639540	0.364300	0.657593	0.330000	5.586912e+00	0.290000	0.150000	0.240000	0.110000	0.100000	0.280000	9.085087e+00	0.470000	0.330000	2.355220e+00	0.518867
1000000	0.310000	5.586912e+00	0.190000	0.130000	0.310000	0.220000	0.060000	0.220000	8.642002e+00	0.560000	0.270000	2.262871e+00	0.529916	0.280388	0.137099	0.633535	0.363108	0.660165	0.360000	5.586912e+00	0.270000	0.150000	0.290000	0.130000	0.100000	0.240000	8.905190e+00	0.480000	0.250000	2.308584e+00	0.547326	0.293545	0.143562	0.639363	0.364201	0.657612	0.290000	5.643061e+00	0.230000	0.160000	0.320000	0.270000	0.130000	0.140000	9.268618e+00	0.480000	0.150000	2.285613e+00	0.519341
1005000	0.320000	5.643061e+00	0.230000	0.180000	0.280000	0.120000	0.080000	0.260000	8.905190e+00	0.560000	0.280000	2.240355e+00	0.529839	0.280163	0.136940	0.633537	0.362870	0.660107	0.310000	5.643061e+00	0.230000	0.070000	0.200000	0.150000	0.020000	0.270000	8.905190e+00	0.500000	0.250000	2.285613e+00	0.547558	0.293899	0.143762	0.639642	0.364611	0.658040	0.280000	5.699775e+00	0.230000	0.100000	0.320000	0.170000	0.080000	0.330000	8.642002e+00	0.430000	0.290000	2.262871e+00	0.517834
1010000	0.350000	5.699775e+00	0.180000	0.120000	0.310000	0.100000	0.150000	0.240000	8.642002e+00	0.590000	0.290000	2.308584e+00	0.530040	0.280424	0.137067	0.633448	0.362977	0.659988	0.230000	5.586912e+00	0.200000	0.140000	0.240000	0.120000	0.100000	0.280000	8.728855e+00	0.590000	0.180000	2.308584e+00	0.547979	0.294222	0.143679	0.639791	0.364348	0.657696	0.260000	5.757059e+00	0.270000	0.210000	0.300000	0.120000	0.100000	0.170000	8.816582e+00	0.500000	0.210000	2.285613e+00	0.517937
1015000	0.360000	5.757059e+00	0.210000	0.190000	0.220000	0.140000	0.090000	0.330000	8.994689e+00	0.460000	0.260000	2.378891e+00	0.530068	0.280461	0.137172	0.633631	0.363338	0.660255	0.240000	5.531321e+00	0.260000	0.120000	0.190000	0.200000	0.090000	0.240000	8.905190e+00	0.590000	0.160000	2.240355e+00	0.548049	0.294108	0.143556	0.639623	0.363831	0.657348	0.260000	5.814918e+00	0.240000	0.120000	0.240000	0.160000	0.080000	0.310000	9.743830e+00	0.620000	0.340000	2.308584e+00	0.518337
1020000	0.390000	5.814918e+00	0.260000	0.180000	0.290000	0.130000	0.070000	0.300000	8.816582e+00	0.540000	0.230000	2.355220e+00	0.530452	0.280792	0.137224	0.633721	0.363641	0.660204	0.220000	5.476284e+00	0.330000	0.240000	0.300000	0.140000	0.110000	0.210000	8.905190e+00	0.650000	0.250000	2.218063e+00	0.548434	0.294132	0.143517	0.639433	0.363830	0.657471	0.270000	5.873359e+00	0.210000	0.130000	0.300000	0.110000	0.120000	0.210000	9.176393e+00	0.510000	0.320000	2.285613e+00	0.518275
1025000	0.260000	5.873359e+00	0.340000	0.140000	0.340000	0.200000	0.120000	0.300000	9.455856e+00	0.570000	0.240000	2.331785e+00	0.530954	0.281263	0.137506	0.633769	0.363803	0.660102	0.240000	5.421794e+00	0.310000	0.180000	0.240000	0.250000	0.100000	0.280000	8.905190e+00	0.620000	0.290000	2.240355e+00	0.548692	0.294541	0.143746	0.639576	0.364034	0.657760	0.300000	5.932387e+00	0.190000	0.160000	0.250000	0.160000	0.090000	0.260000	8.994689e+00	0.480000	0.220000	2.262871e+00	0.517761
1030000	0.350000	5.932387e+00	0.190000	0.070000	0.300000	0.140000	0.110000	0.320000	9.550889e+00	0.540000	0.310000	2.308584e+00	0.531305	0.281451	0.137630	0.633920	0.363862	0.659905	0.290000	5.476284e+00	0.140000	0.160000	0.280000	0.170000	0.060000	0.260000	8.905190e+00	0.560000	0.210000	2.174142e+00	0.549031	0.295051	0.144031	0.639615	0.364164	0.657743	0.320000	5.992009e+00	0.180000	0.120000	0.220000	0.140000	0.080000	0.250000	8.994689e+00	0.450000	0.210000	2.195993e+00	0.516498
1035000	0.250000	5.873359e+00	0.180000	0.120000	0.250000	0.140000	0.070000	0.280000	9.361769e+00	0.520000	0.170000	2.331785e+00	0.530624	0.281060	0.137407	0.634013	0.363972	0.660004	0.260000	5.531321e+00	0.180000	0.160000	0.280000	0.110000	0.070000	0.220000	8.816582e+00	0.630000	0.260000	2.195993e+00	0.548644	0.294844	0.143974	0.639539	0.364240	0.657749	0.400000	6.052230e+00	0.150000	0.250000	0.290000	0.190000	0.050000	0.240000	8.994689e+00	0.530000	0.180000	2.174142e+00	0.516753
1040000	0.200000	5.814918e+00	0.260000	0.110000	0.200000	0.150000	0.100000	0.220000	8.556013e+00	0.530000	0.180000	2.262871e+00	0.529546	0.280376	0.137117	0.633861	0.363637	0.659780	0.220000	5.476284e+00	0.160000	0.140000	0.260000	0.170000	0.090000	0.320000	8.642002e+00	0.530000	0.350000	2.262871e+00	0.548460	0.294727	0.143864	0.639525	0.364098	0.657524	0.230000	5.992009e+00	0.230000	0.170000	0.220000	0.140000	0.120000	0.320000	9.085087e+00	0.580000	0.270000	2.195993e+00	0.517106
1045000	0.260000	5.873359e+00	0.220000	0.120000	0.270000	0.130000	0.110000	0.320000	8.728855e+00	0.560000	0.260000	2.331785e+00	0.529443	0.280188	0.137029	0.634108	0.363812	0.659760	0.280000	5.531321e+00	0.280000	0.220000	0.230000	0.140000	0.060000	0.260000	9.176393e+00	0.590000	0.250000	2.240355e+00	0.548628	0.294680	0.143565	0.639440	0.363772	0.657067	0.310000	6.052230e+00	0.210000	0.150000	0.250000	0.200000	0.030000	0.280000	9.455856e+00	0.510000	0.350000	2.174142e+00	0.517502
1050000	0.260000	5.873359e+00	0.280000	0.110000	0.140000	0.160000	0.110000	0.200000	8.303144e+00	0.530000	0.270000	2.355220e+00	0.528021	0.279166	0.136557	0.634007	0.363720	0.659799	0.310000	5.586912e+00	0.170000	0.120000	0.250000	0.200000	0.130000	0.280000	9.176393e+00	0.480000	0.230000	2.262871e+00	0.549018	0.295118	0.143861	0.639642	0.363818	0.656853	0.390000	6.113055e+00	0.160000	0.140000	0.210000	0.150000	0.070000	0.230000	9.268618e+00	0.520000	0.290000	2.195993e+00	0.517275
1055000	0.300000	5.932387e+00	0.220000	0.070000	0.320000	0.160000	0.060000	0.220000	8.303144e+00	0.500000	0.230000	2.331785e+00	0.528488	0.279521	0.136764	0.634381	0.363883	0.659798	0.340000	5.643061e+00	0.210000	0.050000	0.260000	0.150000	0.060000	0.330000	9.268618e+00	0.540000	0.310000	2.285613e+00	0.548198	0.294326	0.143424	0.639655	0.363778	0.656766	0.200000	6.052230e+00	0.200000	0.140000	0.250000	0.070000	0.060000	0.350000	8.728855e+00	0.390000	0.230000	2.174142e+00	0.515707
1060000	0.180000	5.873359e+00	0.260000	0.150000	0.350000	0.190000	0.110000	0.260000	8.994689e+00	0.420000	0.310000	2.355220e+00	0.528678	0.279576	0.136795	0.634490	0.364040	0.660005	0.340000	5.643061e+00	0.260000	0.200000	0.200000	0.150000	0.110000	0.310000	9.085087e+00	0.520000	0.190000	2.262871e+00	0.546690	0.293319	0.142930	0.639504	0.363652	0.656829	0.250000	5.992009e+00	0.200000	0.080000	0.280000	0.110000	0.070000	0.180000	8.905190e+00	0.510000	0.320000	2.152509e+00	0.515774
1065000	0.210000	5.814918e+00	0.290000	0.130000	0.210000	0.130000	0.050000	0.290000	9.176393e+00	0.590000	0.260000	2.331785e+00	0.528409	0.279123	0.136498	0.633946	0.363727	0.660045	0.320000	5.699775e+00	0.230000	0.140000	0.310000	0.170000	0.140000	0.350000	9.268618e+00	0.530000	0.300000	2.285613e+00	0.545932	0.292822	0.142886	0.639315	0.363604	0.656962	0.210000	5.932387e+00	0.230000	0.130000	0.270000	0.100000	0.120000	0.310000	9.455856e+00	0.590000	0.250000	2.174142e+00	0.515572
1070000	0.280000	5.873359e+00	0.210000	0.160000	0.350000	0.110000	0.100000	0.200000	8.816582e+00	0.540000	0.220000	2.262871e+00	0.527630	0.278645	0.136191	0.633820	0.363726	0.659975	0.250000	5.643061e+00	0.260000	0.140000	0.320000	0.230000	0.050000	0.160000	8.816582e+00	0.530000	0.210000	2.262871e+00	0.545409	0.292193	0.142482	0.638966	0.363128	0.656662	0.270000	5.992009e+00	0.250000	0.190000	0.380000	0.130000	0.170000	0.210000	9.085087e+00	0.500000	0.300000	2.195993e+00	0.516102
1075000	0.100000	5.814918e+00	0.250000	0.220000	0.220000	0.220000	0.060000	0.230000	8.642002e+00	0.540000	0.180000	2.240355e+00	0.528017	0.278889	0.136140	0.633926	0.363483	0.659604	0.230000	5.586912e+00	0.160000	0.120000	0.250000	0.210000	0.050000	0.350000	8.816582e+00	0.470000	0.310000	2.285613e+00	0.544724	0.291715	0.142159	0.638596	0.362961	0.656399	0.350000	6.052230e+00	0.190000	0.180000	0.320000	0.190000	0.130000	0.360000	8.728855e+00	0.530000	0.240000	2.218063e+00	0.516338
1080000	0.240000	5.757059e+00	0.210000	0.160000	0.230000	0.140000	0.090000	0.190000	8.642002e+00	0.540000	0.220000	2.218063e+00	0.527645	0.278302	0.135834	0.633600	0.363085	0.659441	0.260000	5.643061e+00	0.130000	0.090000	0.260000	0.190000	0.040000	0.250000	8.642002e+00	0.610000	0.360000	2.355220e+00	0.544615	0.291463	0.141966	0.638691	0.362711	0.656305	0.320000	6.113055e+00	0.180000	0.190000	0.350000	0.200000	0.120000	0.260000	9.455856e+00	0.440000	0.240000	2.195993e+00	0.515656
1085000	0.410000	5.814918e+00	0.270000	0.190000	0.240000	0.150000	0.150000	0.190000	9.176393e+00	0.540000	0.200000	2.195993e+00	0.525825	0.277237	0.135405	0.633609	0.362912	0.659227	0.290000	5.699775e+00	0.230000	0.210000	0.290000	0.180000	0.110000	0.220000	8.994689e+00	0.570000	0.210000	2.331785e+00	0.543942	0.290943	0.141829	0.638740	0.362885	0.656264	0.160000	6.052230e+00	0.240000	0.180000	0.230000	0.140000	0.090000	0.250000	9.085087e+00	0.520000	0.260000	2.218063e+00	0.515613
1090000	0.270000	5.932387e+00	0.210000	0.090000	0.290000	0.110000	0.080000	0.240000	8.994689e+00	0.510000	0.170000	2.218063e+00	0.526039	0.277082	0.135216	0.633345	0.362817	0.659136	0.140000	5.643061e+00	0.260000	0.130000	0.240000	0.130000	0.090000	0.210000	8.994689e+00	0.620000	0.230000	2.285613e+00	0.544131	0.290959	0.141821	0.638938	0.362887	0.656215	0.220000	5.992009e+00	0.190000	0.180000	0.300000	0.120000	0.080000	0.300000	8.470879e+00	0.460000	0.210000	2.240355e+00	0.516052
1095000	0.310000	5.992009e+00	0.250000	0.210000	0.210000	0.170000	0.100000	0.260000	8.994689e+00	0.420000	0.280000	2.195993e+00	0.526490	0.277413	0.135402	0.633159	0.362722	0.659059	0.310000	5.699775e+00	0.240000	0.140000	0.330000	0.200000	0.080000	0.310000	9.361769e+00	0.520000	0.240000	2.308584e+00	0.544348	0.291271	0.142166	0.639147	0.363297	0.656463	0.230000	5.932387e+00	0.240000	0.140000	0.290000	0.220000	0.130000	0.250000	8.470879e+00	0.540000	0.300000	2.285613e+00	0.515575
1100000	0.260000	6.052230e+00	0.300000	0.110000	0.220000	0.180000	0.100000	0.260000	8.816582e+00	0.540000	0.320000	2.218063e+00	0.526938	0.277621	0.135386	0.633131	0.362816	0.659102	0.300000	5.757059e+00	0.270000	0.230000	0.330000	0.140000	0.110000	0.260000	9.361769e+00	0.580000	0.190000	2.285613e+00	0.544372	0.291424	0.142164	0.639234	0.363341	0.656398	0.280000	5.992009e+00	0.260000	0.140000	0.320000	0.170000	0.050000	0.340000	8.994689e+00	0.520000	0.240000	2.308584e+00	0.515709
1105000	0.280000	6.113055e+00	0.180000	0.100000	0.290000	0.160000	0.070000	0.280000	9.176393e+00	0.450000	0.250000	2.152509e+00	0.526896	0.277607	0.135280	0.633182	0.362788	0.658960	0.310000	5.814918e+00	0.260000	0.150000	0.280000	0.150000	0.120000	0.220000	8.728855e+00	0.530000	0.260000	2.308584e+00	0.544791	0.291925	0.142240	0.639445	0.363422	0.656355	0.320000	6.052230e+00	0.160000	0.150000	0.320000	0.180000	0.070000	0.210000	9.268618e+00	0.530000	0.340000	2.331785e+00	0.516187
1110000	0.200000	6.052230e+00	0.290000	0.100000	0.250000	0.160000	0.110000	0.280000	9.176393e+00	0.580000	0.230000	2.131091e+00	0.526581	0.277498	0.135319	0.633011	0.362813	0.659057	0.260000	5.873359e+00	0.170000	0.110000	0.230000	0.180000	0.050000	0.270000	8.905190e+00	0.490000	0.260000	2.378891e+00	0.544925	0.291719	0.142088	0.639072	0.363177	0.656072	0.260000	6.113055e+00	0.240000	0.090000	0.310000	0.170000	0.080000	0.290000	8.728855e+00	0.540000	0.290000	2.355220e+00	0.516804
1115000	0.330000	6.113055e+00	0.150000	0.120000	0.250000	0.210000	0.070000	0.350000	8.994689e+00	0.540000	0.300000	2.195993e+00	0.526930	0.277762	0.135409	0.632967	0.362746	0.658818	0.300000	5.932387e+00	0.170000	0.140000	0.180000	0.120000	0.050000	0.310000	9.085087e+00	0.560000	0.200000	2.331785e+00	0.544814	0.291270	0.141907	0.638765	0.363212	0.656262	0.200000	6.052230e+00	0.210000	0.160000	0.370000	0.170000	0.100000	0.330000	9.176393e+00	0.570000	0.190000	2.378891e+00	0.517000
1120000	0.240000	6.052230e+00	0.130000	0.190000	0.400000	0.200000	0.070000	0.270000	9.268618e+00	0.580000	0.330000	2.218063e+00	0.527170	0.277858	0.135542	0.632966	0.362739	0.658476	0.230000	5.873359e+00	0.180000	0.120000	0.340000	0.150000	0.120000	0.240000	9.550889e+00	0.490000	0.200000	2.355220e+00	0.544987	0.291399	0.141775	0.638967	0.363196	0.656280	0.270000	6.113055e+00	0.260000	0.140000	0.370000	0.160000	0.090000	0.180000	8.728855e+00	0.640000	0.340000	2.355220e+00	0.517674
1125000	0.260000	6.113055e+00	0.240000	0.150000	0.300000	0.140000	0.080000	0.290000	9.176393e+00	0.580000	0.200000	2.240355e+00	0.527701	0.278143	0.135817	0.632976	0.362943	0.658545	0.290000	5.932387e+00	0.260000	0.160000	0.300000	0.140000	0.040000	0.350000	9.085087e+00	0.480000	0.170000	2.331785e+00	0.543657	0.290403	0.141344	0.638715	0.362878	0.656057	0.290000	6.174493e+00	0.180000	0.150000	0.370000	0.220000	0.100000	0.230000	8.905190e+00	0.500000	0.260000	2.378891e+00	0.517785
1130000	0.300000	6.174493e+00	0.170000	0.100000	0.240000	0.180000	0.150000	0.250000	9.361769e+00	0.440000	0.270000	2.308584e+00	0.527350	0.277885	0.135627	0.633042	0.362696	0.658593	0.350000	5.992009e+00	0.210000	0.180000	0.220000	0.090000	0.120000	0.360000	9.085087e+00	0.460000	0.230000	2.262871e+00	0.541930	0.289380	0.140766	0.638757	0.362739	0.655727	0.220000	6.113055e+00	0.200000	0.180000	0.230000	0.200000	0.060000	0.330000	9.268618e+00	0.520000	0.340000	2.451339e+00	0.517780
1135000	0.290000	6.236547e+00	0.210000	0.150000	0.220000	0.220000	0.130000	0.310000	9.176393e+00	0.490000	0.200000	2.285613e+00	0.527401	0.278002	0.135420	0.632941	0.362366	0.658299	0.190000	5.932387e+00	0.220000	0.110000	0.330000	0.180000	0.070000	0.230000	9.268618e+00	0.570000	0.240000	2.240355e+00	0.542409	0.289973	0.141128	0.638929	0.362982	0.655980	0.190000	6.052230e+00	0.220000	0.100000	0.320000	0.170000	0.090000	0.200000	8.994689e+00	0.510000	0.250000	2.378891e+00	0.517580
1140000	0.250000	6.174493e+00	0.200000	0.190000	0.270000	0.220000	0.080000	0.310000	8.728855e+00	0.560000	0.240000	2.308584e+00	0.527663	0.278212	0.135315	0.632973	0.361895	0.657772	0.320000	5.992009e+00	0.210000	0.200000	0.240000	0.230000	0.050000	0.250000	9.268618e+00	0.530000	0.250000	2.218063e+00	0.542796	0.290426	0.141579	0.639134	0.363428	0.656242	0.260000	6.113055e+00	0.200000	0.180000	0.230000	0.080000	0.020000	0.280000	8.816582e+00	0.470000	0.220000	2.308584e+00	0.516175
1145000	0.270000	6.236547e+00	0.220000	0.190000	0.310000	0.110000	0.060000	0.270000	8.728855e+00	0.540000	0.310000	2.331785e+00	0.527887	0.278467	0.135370	0.633042	0.361837	0.657592	0.270000	6.052230e+00	0.190000	0.110000	0.350000	0.140000	0.070000	0.260000	8.728855e+00	0.480000	0.280000	2.195993e+00	0.543132	0.290823	0.141954	0.639282	0.363701	0.656530	0.370000	6.174493e+00	0.250000	0.170000	0.250000	0.190000	0.110000	0.250000	8.470879e+00	0.570000	0.190000	2.240355e+00	0.514961
1150000	0.260000	6.299226e+00	0.220000	0.130000	0.280000	0.180000	0.090000	0.210000	8.642002e+00	0.560000	0.290000	2.378891e+00	0.528179	0.278681	0.135533	0.633184	0.361855	0.657450	0.200000	5.992009e+00	0.280000	0.190000	0.300000	0.270000	0.070000	0.280000	8.905190e+00	0.510000	0.260000	2.218063e+00	0.543666	0.291265	0.142021	0.639276	0.363566	0.656529	0.360000	6.236547e+00	0.190000	0.110000	0.400000	0.180000	0.120000	0.270000	8.728855e+00	0.550000	0.250000	2.262871e+00	0.514938
1155000	0.200000	6.236547e+00	0.140000	0.120000	0.300000	0.150000	0.100000	0.270000	8.816582e+00	0.510000	0.170000	2.355220e+00	0.528313	0.278677	0.135554	0.633034	0.361824	0.657523	0.320000	6.052230e+00	0.210000	0.130000	0.320000	0.190000	0.080000	0.320000	9.085087e+00	0.560000	0.350000	2.240355e+00	0.543882	0.291506	0.142158	0.639240	0.363401	0.656297	0.300000	6.236547e+00	0.210000	0.140000	0.260000	0.170000	0.090000	0.270000	8.816582e+00	0.430000	0.200000	2.285613e+00	0.515176
1160000	0.180000	6.174493e+00	0.270000	0.060000	0.220000	0.130000	0.150000	0.270000	8.994689e+00	0.460000	0.220000	2.378891e+00	0.528454	0.278681	0.135702	0.633065	0.361843	0.657590	0.290000	6.113055e+00	0.140000	0.110000	0.270000	0.170000	0.020000	0.240000	8.728855e+00	0.500000	0.200000	2.174142e+00	0.543921	0.291449	0.142200	0.639081	0.363236	0.656143	0.160000	6.174493e+00	0.160000	0.140000	0.290000	0.150000	0.110000	0.230000	8.816582e+00	0.530000	0.290000	2.262871e+00	0.514480
1165000	0.200000	6.113055e+00	0.180000	0.100000	0.320000	0.130000	0.060000	0.260000	8.816582e+00	0.520000	0.250000	2.308584e+00	0.528532	0.278632	0.135688	0.633141	0.361724	0.657392	0.320000	6.174493e+00	0.300000	0.180000	0.250000	0.210000	0.110000	0.170000	9.268618e+00	0.570000	0.190000	2.195993e+00	0.544186	0.291752	0.142245	0.639423	0.363288	0.656210	0.160000	6.113055e+00	0.220000	0.200000	0.280000	0.150000	0.140000	0.290000	8.816582e+00	0.560000	0.240000	2.262871e+00	0.513081
1170000	0.230000	6.052230e+00	0.240000	0.140000	0.270000	0.140000	0.120000	0.210000	8.470879e+00	0.620000	0.180000	2.262871e+00	0.526899	0.277695	0.135151	0.632836	0.361273	0.657206	0.260000	6.236547e+00	0.330000	0.190000	0.270000	0.140000	0.070000	0.330000	8.816582e+00	0.570000	0.240000	2.174142e+00	0.544101	0.291752	0.142101	0.639431	0.363243	0.656160	0.250000	6.052230e+00	0.230000	0.160000	0.340000	0.250000	0.090000	0.230000	8.642002e+00	0.580000	0.210000	2.240355e+00	0.513261
1175000	0.330000	6.113055e+00	0.240000	0.150000	0.310000	0.170000	0.090000	0.220000	8.905190e+00	0.490000	0.260000	2.285613e+00	0.526804	0.277844	0.135349	0.633033	0.361766	0.657646	0.250000	6.174493e+00	0.230000	0.170000	0.330000	0.180000	0.070000	0.240000	8.642002e+00	0.490000	0.230000	2.152509e+00	0.542439	0.290750	0.141583	0.639429	0.362929	0.656080	0.280000	6.113055e+00	0.190000	0.200000	0.260000	0.240000	0.120000	0.250000	8.470879e+00	0.660000	0.230000	2.174142e+00	0.513707
1180000	0.330000	6.174493e+00	0.300000	0.080000	0.280000	0.180000	0.110000	0.300000	8.994689e+00	0.550000	0.320000	2.331785e+00	0.526960	0.277994	0.135321	0.633207	0.361662	0.657626	0.370000	6.236547e+00	0.310000	0.080000	0.230000	0.200000	0.050000	0.250000	8.386592e+00	0.450000	0.190000	2.131091e+00	0.540735	0.289678	0.141093	0.639329	0.362931	0.656241	0.310000	6.174493e+00	0.280000	0.280000	0.250000	0.220000	0.070000	0.200000	8.556013e+00	0.460000	0.260000	2.195993e+00	0.514208
1185000	0.290000	6.236547e+00	0.200000	0.090000	0.240000	0.120000	0.100000	0.240000	9.085087e+00	0.550000	0.270000	2.402799e+00	0.527359	0.278304	0.135391	0.633351	0.361837	0.657843	0.260000	6.299226e+00	0.260000	0.150000	0.230000	0.200000	0.110000	0.230000	8.642002e+00	0.600000	0.200000	2.152509e+00	0.541041	0.289830	0.141272	0.639362	0.363031	0.656262	0.310000	6.174493e+00	0.160000	0.210000	0.260000	0.160000	0.110000	0.360000	8.994689e+00	0.510000	0.310000	2.262871e+00	0.514796
1190000	0.210000	6.174493e+00	0.280000	0.140000	0.270000	0.180000	0.080000	0.240000	9.268618e+00	0.510000	0.230000	2.331785e+00	0.527599	0.278592	0.135443	0.633499	0.361642	0.657822	0.250000	6.236547e+00	0.280000	0.100000	0.280000	0.190000	0.130000	0.330000	8.642002e+00	0.460000	0.330000	2.218063e+00	0.540320	0.289277	0.140900	0.639244	0.362902	0.656325	0.260000	6.236547e+00	0.270000	0.200000	0.330000	0.170000	0.090000	0.230000	8.994689e+00	0.520000	0.310000	2.285613e+00	0.515128
1195000	0.220000	6.113055e+00	0.250000	0.160000	0.350000	0.150000	0.110000	0.290000	8.905190e+00	0.540000	0.270000	2.308584e+00	0.527916	0.278501	0.135453	0.633283	0.361489	0.657824	0.180000	6.174493e+00	0.170000	0.140000	0.380000	0.190000	0.080000	0.210000	8.303144e+00	0.600000	0.280000	2.285613e+00	0.540110	0.289146	0.140709	0.639363	0.363001	0.656382	0.390000	6.299226e+00	0.210000	0.150000	0.370000	0.130000	0.090000	0.270000	8.642002e+00	0.540000	0.320000	2.308584e+00	0.515480
1200000	0.280000	6.174493e+00	0.270000	0.160000	0.250000	0.200000	0.110000	0.230000	9.268618e+00	0.520000	0.260000	2.378891e+00	0.528391	0.278820	0.135585	0.633199	0.361508	0.657915	0.200000	6.113055e+00	0.220000	0.140000	0.210000	0.170000	0.060000	0.290000	8.470879e+00	0.500000	0.260000	2.355220e+00	0.540520	0.289479	0.140858	0.639420	0.363223	0.656606	0.270000	6.362534e+00	0.190000	0.160000	0.300000	0.210000	0.040000	0.210000	9.085087e+00	0.560000	0.260000	2.285613e+00	0.515962
1205000	0.300000	6.236547e+00	0.200000	0.190000	0.270000	0.250000	0.100000	0.280000	8.728855e+00	0.530000	0.280000	2.402799e+00	0.528671	0.278900	0.135437	0.633281	0.361405	0.657825	0.320000	6.174493e+00	0.100000	0.190000	0.280000	0.220000	0.060000	0.260000	8.994689e+00	0.500000	0.250000	2.285613e+00	0.540819	0.289534	0.140896	0.639290	0.363088	0.656593	0.330000	6.426479e+00	0.180000	0.190000	0.270000	0.190000	0.110000	0.290000	8.816582e+00	0.600000	0.220000	2.218063e+00	0.516144
1210000	0.300000	6.299226e+00	0.270000	0.180000	0.220000	0.210000	0.090000	0.200000	8.386592e+00	0.630000	0.220000	2.426947e+00	0.529107	0.279232	0.135696	0.633425	0.361649	0.657935	0.140000	6.113055e+00	0.260000	0.220000	0.290000	0.230000	0.080000	0.220000	9.085087e+00	0.520000	0.230000	2.262871e+00	0.540815	0.289509	0.140903	0.639211	0.363077	0.656575	0.300000	6.491066e+00	0.250000	0.150000	0.290000	0.200000	0.120000	0.180000	8.994689e+00	0.470000	0.240000	2.195993e+00	0.516499
1215000	0.220000	6.236547e+00	0.300000	0.200000	0.260000	0.160000	0.090000	0.310000	8.905190e+00	0.570000	0.280000	2.475975e+00	0.529662	0.279540	0.135899	0.633441	0.361684	0.657928	0.240000	6.052230e+00	0.260000	0.240000	0.240000	0.170000	0.100000	0.160000	9.176393e+00	0.520000	0.320000	2.331785e+00	0.541319	0.289710	0.141168	0.639282	0.363371	0.656714	0.240000	6.426479e+00	0.250000	0.200000	0.210000	0.140000	0.070000	0.230000	8.816582e+00	0.450000	0.240000	2.152509e+00	0.517026
1220000	0.290000	6.299226e+00	0.210000	0.140000	0.250000	0.100000	0.120000	0.250000	9.085087e+00	0.570000	0.230000	2.426947e+00	0.529943	0.279658	0.135980	0.633646	0.361792	0.657838	0.310000	6.113055e+00	0.190000	0.220000	0.280000	0.180000	0.160000	0.180000	9.085087e+00	0.520000	0.190000	2.308584e+00	0.541804	0.290027	0.141348	0.639270	0.363562	0.656889	0.290000	6.491066e+00	0.150000	0.190000	0.280000	0.220000	0.050000	0.320000	9.361769e+00	0.530000	0.280000	2.195993e+00	0.517220
1225000	0.290000	6.299226e+00	0.180000	0.090000	0.270000	0.200000	0.110000	0.230000	8.728855e+00	0.570000	0.290000	2.402799e+00	0.530617	0.280078	0.136292	0.633646	0.361808	0.657911	0.280000	6.174493e+00	0.140000	0.130000	0.220000	0.070000	0.080000	0.230000	8.386592e+00	0.460000	0.240000	2.240355e+00	0.540288	0.289085	0.140849	0.639335	0.363468	0.656689	0.200000	6.426479e+00	0.260000	0.180000	0.240000	0.220000	0.090000	0.220000	9.085087e+00	0.440000	0.290000	2.218063e+00	0.517771
1230000	0.230000	6.174493e+00	0.200000	0.150000	0.230000	0.150000	0.080000	0.250000	8.816582e+00	0.540000	0.240000	2.378891e+00	0.531106	0.280291	0.136411	0.633759	0.361881	0.657950	0.360000	6.236547e+00	0.250000	0.140000	0.370000	0.130000	0.110000	0.280000	8.816582e+00	0.570000	0.280000	2.195993e+00	0.540153	0.289009	0.140851	0.639289	0.363696	0.656912	0.210000	6.362534e+00	0.170000	0.130000	0.310000	0.180000	0.090000	0.240000	8.905190e+00	0.500000	0.280000	2.262871e+00	0.517924
1235000	0.330000	6.236547e+00	0.260000	0.080000	0.230000	0.140000	0.070000	0.310000	9.550889e+00	0.540000	0.270000	2.451339e+00	0.531086	0.280471	0.136575	0.633792	0.362165	0.658050	0.280000	6.299226e+00	0.310000	0.180000	0.260000	0.130000	0.070000	0.220000	8.728855e+00	0.630000	0.370000	2.240355e+00	0.540119	0.288869	0.140726	0.639078	0.363239	0.656597	0.220000	6.236547e+00	0.220000	0.120000	0.270000	0.190000	0.070000	0.230000	8.994689e+00	0.550000	0.300000	2.308584e+00	0.518237
1240000	0.230000	6.174493e+00	0.200000	0.150000	0.360000	0.170000	0.120000	0.270000	9.268618e+00	0.550000	0.320000	2.402799e+00	0.531556	0.280908	0.136962	0.634108	0.362380	0.658245	0.280000	6.362534e+00	0.180000	0.080000	0.260000	0.230000	0.040000	0.230000	8.556013e+00	0.550000	0.260000	2.262871e+00	0.540097	0.289016	0.140856	0.639272	0.363437	0.656721	0.250000	6.174493e+00	0.240000	0.120000	0.170000	0.180000	0.040000	0.340000	9.361769e+00	0.490000	0.260000	2.331785e+00	0.518486
1245000	0.240000	6.113055e+00	0.220000	0.100000	0.260000	0.140000	0.100000	0.220000	8.728855e+00	0.540000	0.280000	2.378891e+00	0.531933	0.281210	0.137178	0.634269	0.362626	0.658449	0.270000	6.426479e+00	0.190000	0.160000	0.230000	0.140000	0.060000	0.330000	8.728855e+00	0.470000	0.230000	2.240355e+00	0.539545	0.288542	0.140557	0.639037	0.363095	0.656521	0.250000	6.174493e+00	0.130000	0.170000	0.270000	0.120000	0.110000	0.200000	9.361769e+00	0.530000	0.220000	2.331785e+00	0.517935
1250000	0.230000	6.052230e+00	0.250000	0.230000	0.260000	0.150000	0.100000	0.260000	8.386592e+00	0.560000	0.190000	2.331785e+00	0.531239	0.280830	0.136927	0.634356	0.362795	0.658478	0.150000	6.362534e+00	0.200000	0.140000	0.340000	0.210000	0.130000	0.280000	9.085087e+00	0.580000	0.210000	2.174142e+00	0.539707	0.288593	0.140624	0.639124	0.363138	0.656532	0.370000	6.236547e+00	0.250000	0.270000	0.350000	0.280000	0.100000	0.320000	9.646877e+00	0.420000	0.190000	2.308584e+00	0.516959
1255000	0.300000	6.113055e+00	0.230000	0.200000	0.260000	0.200000	0.100000	0.310000	8.905190e+00	0.660000	0.180000	2.355220e+00	0.531208	0.280829	0.136997	0.634454	0.363126	0.658587	0.220000	6.299226e+00	0.240000	0.170000	0.270000	0.250000	0.130000	0.230000	8.728855e+00	0.490000	0.340000	2.152509e+00	0.540177	0.288872	0.140785	0.639033	0.363125	0.656665	0.190000	6.174493e+00	0.260000	0.230000	0.330000	0.160000	0.090000	0.140000	9.085087e+00	0.580000	0.200000	2.240355e+00	0.515674
1260000	0.300000	6.113055e+00	0.260000	0.100000	0.320000	0.220000	0.070000	0.170000	9.455856e+00	0.520000	0.250000	2.378891e+00	0.531837	0.281212	0.137078	0.634606	0.363104	0.658590	0.300000	6.362534e+00	0.240000	0.140000	0.320000	0.240000	0.060000	0.300000	9.176393e+00	0.470000	0.260000	2.218063e+00	0.539892	0.288783	0.140787	0.638929	0.363048	0.656749	0.190000	6.113055e+00	0.260000	0.170000	0.370000	0.190000	0.090000	0.210000	9.085087e+00	0.530000	0.270000	2.218063e+00	0.514297
1265000	0.260000	6.174493e+00	0.200000	0.160000	0.260000	0.110000	0.060000	0.300000	9.176393e+00	0.510000	0.310000	2.402799e+00	0.531923	0.281081	0.137076	0.634471	0.362968	0.658500	0.190000	6.299226e+00	0.210000	0.200000	0.290000	0.190000	0.080000	0.270000	9.361769e+00	0.650000	0.260000	2.308584e+00	0.539534	0.288531	0.140680	0.638681	0.363030	0.656817	0.250000	6.052230e+00	0.190000	0.140000	0.300000	0.200000	0.100000	0.310000	9.085087e+00	0.480000	0.340000	2.195993e+00	0.513902
1270000	0.320000	6.236547e+00	0.260000	0.170000	0.250000	0.140000	0.080000	0.260000	9.550889e+00	0.490000	0.240000	2.426947e+00	0.532068	0.281220	0.137126	0.634558	0.362920	0.658423	0.270000	6.362534e+00	0.180000	0.150000	0.190000	0.200000	0.110000	0.180000	9.176393e+00	0.520000	0.160000	2.285613e+00	0.540196	0.289037	0.140873	0.638926	0.362993	0.656728	0.270000	6.113055e+00	0.260000	0.200000	0.290000	0.090000	0.100000	0.280000	8.905190e+00	0.470000	0.370000	2.218063e+00	0.514008
1275000	0.260000	6.299226e+00	0.200000	0.120000	0.240000	0.210000	0.050000	0.240000	8.905190e+00	0.550000	0.160000	2.402799e+00	0.532327	0.281268	0.137196	0.634494	0.362720	0.658301	0.180000	6.299226e+00	0.220000	0.110000	0.290000	0.170000	0.070000	0.240000	8.386592e+00	0.520000	0.280000	2.308584e+00	0.539257	0.288272	0.140490	0.638739	0.362791	0.656677	0.270000	6.174493e+00	0.180000	0.170000	0.230000	0.170000	0.120000	0.210000	9.268618e+00	0.500000	0.200000	2.152509e+00	0.514564
1280000	0.320000	6.426479e+00	0.230000	0.160000	0.320000	0.250000	0.060000	0.300000	8.556013e+00	0.560000	0.230000	2.378891e+00	0.532681	0.281396	0.137254	0.634469	0.362583	0.658130	0.300000	6.362534e+00	0.200000	0.130000	0.280000	0.120000	0.110000	0.210000	8.728855e+00	0.540000	0.290000	2.331785e+00	0.539352	0.288303	0.140376	0.638588	0.362597	0.656641	0.290000	6.236547e+00	0.320000	0.100000	0.280000	0.180000	0.090000	0.260000	8.905190e+00	0.550000	0.360000	2.218063e+00	0.514633
1285000	0.320000	6.426479e+00	0.260000	0.160000	0.250000	0.120000	0.010000	0.230000	9.268618e+00	0.590000	0.230000	2.285613e+00	0.532875	0.281460	0.137388	0.634558	0.362647	0.658255	0.270000	6.426479e+00	0.240000	0.160000	0.220000	0.150000	0.060000	0.210000	8.728855e+00	0.530000	0.310000	2.308584e+00	0.539589	0.288478	0.140433	0.638609	0.362429	0.656587	0.250000	6.174493e+00	0.180000	0.140000	0.310000	0.150000	0.080000	0.270000	8.816582e+00	0.600000	0.320000	2.285613e+00	0.514960
1290000	0.260000	6.491066e+00	0.190000	0.200000	0.220000	0.280000	0.060000	0.220000	8.816582e+00	0.570000	0.210000	2.240355e+00	0.533390	0.281885	0.137955	0.634760	0.363031	0.658539	0.270000	6.491066e+00	0.370000	0.140000	0.310000	0.180000	0.130000	0.310000	8.905190e+00	0.480000	0.280000	2.285613e+00	0.539924	0.288900	0.140621	0.638732	0.362517	0.656680	0.280000	6.236547e+00	0.340000	0.150000	0.290000	0.210000	0.030000	0.190000	8.994689e+00	0.530000	0.270000	2.355220e+00	0.515289
1295000	0.220000	6.426479e+00	0.330000	0.140000	0.270000	0.210000	0.140000	0.330000	8.556013e+00	0.500000	0.170000	2.262871e+00	0.532448	0.281205	0.137586	0.634672	0.362928	0.658479	0.230000	6.426479e+00	0.300000	0.160000	0.290000	0.110000	0.110000	0.250000	8.728855e+00	0.500000	0.270000	2.285613e+00	0.540133	0.289027	0.140777	0.638758	0.362724	0.656883	0.200000	6.174493e+00	0.150000	0.130000	0.280000	0.150000	0.080000	0.230000	9.176393e+00	0.630000	0.200000	2.285613e+00	0.515343
1300000	0.270000	6.556302e+00	0.190000	0.110000	0.220000	0.180000	0.100000	0.260000	8.556013e+00	0.540000	0.200000	2.240355e+00	0.532555	0.281474	0.137718	0.634850	0.363287	0.658712	0.290000	6.491066e+00	0.280000	0.110000	0.310000	0.140000	0.060000	0.280000	8.905190e+00	0.550000	0.270000	2.262871e+00	0.540363	0.289204	0.140747	0.638802	0.362532	0.656681	0.350000	6.236547e+00	0.220000	0.160000	0.300000	0.180000	0.120000	0.220000	8.994689e+00	0.570000	0.270000	2.355220e+00	0.515730
1305000	0.210000	6.491066e+00	0.210000	0.150000	0.280000	0.150000	0.070000	0.270000	9.361769e+00	0.580000	0.220000	2.218063e+00	0.532856	0.281583	0.137745	0.634741	0.363208	0.658642	0.240000	6.426479e+00	0.250000	0.190000	0.250000	0.150000	0.100000	0.210000	8.905190e+00	0.580000	0.280000	2.331785e+00	0.540635	0.289623	0.141083	0.639103	0.362978	0.656930	0.270000	6.299226e+00	0.220000	0.130000	0.250000	0.110000	0.130000	0.270000	9.268618e+00	0.530000	0.280000	2.378891e+00	0.515798
1310000	0.180000	6.426479e+00	0.220000	0.110000	0.280000	0.130000	0.090000	0.210000	8.816582e+00	0.560000	0.330000	2.240355e+00	0.532587	0.281212	0.137511	0.634436	0.362994	0.658436	0.330000	6.491066e+00	0.210000	0.130000	0.200000	0.120000	0.060000	0.250000	8.556013e+00	0.420000	0.190000	2.308584e+00	0.540844	0.289971	0.141196	0.639300	0.363089	0.656919	0.250000	6.236547e+00	0.320000	0.150000	0.290000	0.190000	0.040000	0.300000	9.085087e+00	0.550000	0.180000	2.308584e+00	0.516253
1315000	0.300000	6.491066e+00	0.150000	0.130000	0.220000	0.150000	0.060000	0.240000	9.176393e+00	0.660000	0.290000	2.308584e+00	0.532564	0.281190	0.137385	0.634430	0.362896	0.658430	0.280000	6.556302e+00	0.220000	0.110000	0.310000	0.170000	0.070000	0.300000	8.470879e+00	0.520000	0.200000	2.331785e+00	0.540847	0.289835	0.141130	0.639258	0.363159	0.656850	0.280000	6.299226e+00	0.250000	0.180000	0.280000	0.270000	0.140000	0.260000	8.905190e+00	0.530000	0.220000	2.308584e+00	0.516749
1320000	0.250000	6.426479e+00	0.260000	0.180000	0.310000	0.150000	0.080000	0.290000	9.176393e+00	0.570000	0.330000	2.308584e+00	0.532586	0.281121	0.137440	0.634485	0.363188	0.658728	0.260000	6.622194e+00	0.170000	0.130000	0.320000	0.130000	0.120000	0.230000	8.556013e+00	0.540000	0.260000	2.308584e+00	0.540366	0.289391	0.140948	0.639118	0.362930	0.656850	0.330000	6.362534e+00	0.190000	0.140000	0.270000	0.190000	0.020000	0.250000	8.728855e+00	0.540000	0.210000	2.240355e+00	0.517108
1325000	0.230000	6.362534e+00	0.210000	0.230000	0.330000	0.120000	0.090000	0.290000	8.994689e+00	0.560000	0.320000	2.331785e+00	0.532630	0.281159	0.137511	0.634498	0.363375	0.658809	0.270000	6.688748e+00	0.240000	0.150000	0.200000	0.230000	0.110000	0.260000	8.905190e+00	0.570000	0.310000	2.331785e+00	0.540492	0.289323	0.140884	0.638903	0.362767	0.656771	0.290000	6.426479e+00	0.180000	0.240000	0.250000	0.180000	0.060000	0.340000	8.728855e+00	0.550000	0.340000	2.308584e+00	0.517514
1330000	0.250000	6.299226e+00	0.160000	0.140000	0.300000	0.160000	0.040000	0.250000	8.470879e+00	0.520000	0.260000	2.331785e+00	0.532495	0.280922	0.137369	0.634382	0.363285	0.658841	0.230000	6.622194e+00	0.210000	0.120000	0.270000	0.150000	0.140000	0.300000	8.994689e+00	0.520000	0.220000	2.308584e+00	0.540717	0.289449	0.140969	0.638863	0.362750	0.656807	0.290000	6.491066e+00	0.250000	0.080000	0.250000	0.140000	0.080000	0.290000	8.642002e+00	0.530000	0.230000	2.285613e+00	0.516277
1335000	0.270000	6.362534e+00	0.280000	0.180000	0.280000	0.260000	0.050000	0.210000	9.085087e+00	0.600000	0.270000	2.355220e+00	0.532336	0.280763	0.137374	0.634408	0.363450	0.658898	0.220000	6.556302e+00	0.300000	0.130000	0.270000	0.180000	0.100000	0.260000	9.176393e+00	0.440000	0.210000	2.331785e+00	0.540670	0.289253	0.140941	0.638713	0.362437	0.656591	0.250000	6.426479e+00	0.210000	0.180000	0.190000	0.170000	0.030000	0.240000	8.816582e+00	0.500000	0.350000	2.308584e+00	0.515770
1340000	0.310000	6.426479e+00	0.250000	0.170000	0.240000	0.120000	0.090000	0.340000	9.176393e+00	0.620000	0.310000	2.355220e+00	0.532622	0.280824	0.137355	0.634345	0.363474	0.658853	0.220000	6.491066e+00	0.350000	0.190000	0.320000	0.160000	0.070000	0.220000	8.994689e+00	0.510000	0.280000	2.308584e+00	0.539053	0.288308	0.140462	0.638753	0.362575	0.656670	0.270000	6.491066e+00	0.240000	0.210000	0.290000	0.110000	0.080000	0.260000	8.816582e+00	0.620000	0.260000	2.285613e+00	0.516205
1345000	0.190000	6.362534e+00	0.150000	0.220000	0.310000	0.200000	0.120000	0.200000	9.361769e+00	0.480000	0.210000	2.355220e+00	0.532962	0.281083	0.137426	0.634367	0.363439	0.658707	0.300000	6.556302e+00	0.200000	0.110000	0.300000	0.130000	0.060000	0.180000	8.994689e+00	0.570000	0.220000	2.240355e+00	0.538054	0.287504	0.140066	0.638610	0.362373	0.656673	0.280000	6.556302e+00	0.250000	0.170000	0.350000	0.180000	0.120000	0.270000	8.905190e+00	0.620000	0.220000	2.262871e+00	0.516055
1350000	0.190000	6.299226e+00	0.370000	0.110000	0.170000	0.220000	0.070000	0.270000	9.455856e+00	0.570000	0.330000	2.355220e+00	0.532288	0.280671	0.137149	0.634264	0.363385	0.658691	0.240000	6.491066e+00	0.180000	0.270000	0.240000	0.170000	0.180000	0.260000	9.085087e+00	0.520000	0.260000	2.308584e+00	0.538212	0.287589	0.140101	0.638695	0.362414	0.656618	0.300000	6.622194e+00	0.200000	0.070000	0.270000	0.220000	0.070000	0.300000	8.642002e+00	0.480000	0.220000	2.240355e+00	0.516461
1355000	0.290000	6.362534e+00	0.180000	0.110000	0.240000	0.130000	0.090000	0.320000	9.176393e+00	0.520000	0.250000	2.331785e+00	0.532337	0.280746	0.137172	0.634260	0.363517	0.658750	0.300000	6.556302e+00	0.220000	0.160000	0.260000	0.130000	0.100000	0.170000	9.085087e+00	0.550000	0.260000	2.285613e+00	0.538575	0.287574	0.140084	0.638606	0.362271	0.656448	0.280000	6.688748e+00	0.200000	0.170000	0.310000	0.140000	0.130000	0.180000	8.470879e+00	0.550000	0.290000	2.262871e+00	0.516592
1360000	0.230000	6.299226e+00	0.250000	0.150000	0.280000	0.180000	0.150000	0.230000	8.994689e+00	0.540000	0.160000	2.308584e+00	0.532368	0.280764	0.137150	0.634344	0.363455	0.658791	0.270000	6.622194e+00	0.210000	0.160000	0.270000	0.200000	0.110000	0.330000	8.994689e+00	0.480000	0.250000	2.308584e+00	0.538908	0.287805	0.140032	0.638684	0.362098	0.656222	0.240000	6.622194e+00	0.210000	0.160000	0.300000	0.170000	0.110000	0.330000	8.905190e+00	0.610000	0.290000	2.308584e+00	0.516501
1365000	0.320000	6.362534e+00	0.230000	0.120000	0.300000	0.190000	0.150000	0.260000	8.994689e+00	0.500000	0.220000	2.308584e+00	0.532603	0.280881	0.137006	0.634256	0.363064	0.658375	0.300000	6.688748e+00	0.350000	0.190000	0.280000	0.260000	0.130000	0.300000	9.361769e+00	0.530000	0.230000	2.285613e+00	0.539249	0.288211	0.140196	0.638903	0.362264	0.656414	0.250000	6.556302e+00	0.180000	0.130000	0.210000	0.180000	0.110000	0.300000	9.268618e+00	0.580000	0.190000	2.285613e+00	0.516942
1370000	0.250000	6.299226e+00	0.230000	0.170000	0.230000	0.220000	0.110000	0.240000	8.816582e+00	0.520000	0.210000	2.240355e+00	0.532643	0.280723	0.136886	0.633951	0.362850	0.658358	0.330000	6.755971e+00	0.170000	0.160000	0.270000	0.200000	0.110000	0.260000	8.994689e+00	0.580000	0.250000	2.262871e+00	0.539671	0.288475	0.140344	0.638787	0.362231	0.656366	0.270000	6.622194e+00	0.190000	0.200000	0.260000	0.210000	0.170000	0.290000	9.085087e+00	0.470000	0.350000	2.308584e+00	0.517030
1375000	0.230000	6.236547e+00	0.210000	0.080000	0.240000	0.260000	0.070000	0.230000	8.816582e+00	0.490000	0.240000	2.218063e+00	0.532537	0.280475	0.136676	0.633703	0.362585	0.658140	0.190000	6.688748e+00	0.240000	0.160000	0.210000	0.220000	0.100000	0.240000	8.994689e+00	0.530000	0.240000	2.285613e+00	0.539708	0.288636	0.140445	0.638849	0.362312	0.656362	0.270000	6.688748e+00	0.200000	0.140000	0.230000	0.190000	0.090000	0.240000	9.085087e+00	0.420000	0.330000	2.331785e+00	0.517303
1380000	0.300000	6.299226e+00	0.210000	0.200000	0.280000	0.240000	0.130000	0.280000	9.361769e+00	0.450000	0.210000	2.240355e+00	0.532844	0.280518	0.136608	0.633684	0.362277	0.658003	0.300000	6.755971e+00	0.280000	0.150000	0.280000	0.100000	0.090000	0.200000	8.816582e+00	0.530000	0.250000	2.262871e+00	0.539778	0.288670	0.140399	0.638738	0.362349	0.656590	0.240000	6.622194e+00	0.170000	0.160000	0.230000	0.140000	0.090000	0.320000	8.728855e+00	0.530000	0.350000	2.402799e+00	0.517463
1385000	0.280000	6.362534e+00	0.170000	0.140000	0.240000	0.180000	0.060000	0.210000	8.994689e+00	0.520000	0.290000	2.308584e+00	0.533235	0.280671	0.136694	0.633905	0.362253	0.657855	0.210000	6.688748e+00	0.260000	0.220000	0.320000	0.120000	0.120000	0.290000	8.994689e+00	0.590000	0.250000	2.285613e+00	0.539971	0.288716	0.140340	0.638675	0.362062	0.656406	0.230000	6.556302e+00	0.200000	0.130000	0.260000	0.130000	0.160000	0.280000	8.816582e+00	0.520000	0.290000	2.475975e+00	0.517248
1390000	0.240000	6.299226e+00	0.240000	0.180000	0.240000	0.230000	0.070000	0.250000	8.303144e+00	0.490000	0.200000	2.240355e+00	0.532735	0.280383	0.136547	0.633902	0.362184	0.657854	0.250000	6.622194e+00	0.260000	0.090000	0.210000	0.210000	0.100000	0.250000	8.994689e+00	0.610000	0.340000	2.308584e+00	0.540273	0.288759	0.140268	0.638699	0.361796	0.656148	0.170000	6.491066e+00	0.180000	0.100000	0.300000	0.190000	0.080000	0.210000	8.816582e+00	0.480000	0.300000	2.475975e+00	0.517324
1395000	0.150000	6.236547e+00	0.150000	0.130000	0.230000	0.100000	0.120000	0.250000	8.303144e+00	0.610000	0.220000	2.218063e+00	0.531869	0.279927	0.136275	0.634046	0.362400	0.657930	0.300000	6.688748e+00	0.240000	0.130000	0.280000	0.140000	0.110000	0.300000	9.176393e+00	0.410000	0.200000	2.285613e+00	0.540538	0.288631	0.140162	0.638515	0.361494	0.656015	0.220000	6.426479e+00	0.200000	0.170000	0.300000	0.070000	0.090000	0.200000	8.728855e+00	0.530000	0.270000	2.500859e+00	0.517659
1400000	0.250000	6.174493e+00	0.260000	0.170000	0.300000	0.150000	0.120000	0.230000	8.816582e+00	0.470000	0.350000	2.218063e+00	0.532060	0.280057	0.136332	0.634056	0.362261	0.657856	0.280000	6.755971e+00	0.200000	0.090000	0.330000	0.180000	0.070000	0.310000	9.268618e+00	0.520000	0.280000	2.308584e+00	0.541010	0.288965	0.140473	0.638675	0.361673	0.656116	0.300000	6.491066e+00	0.250000	0.180000	0.240000	0.110000	0.080000	0.170000	8.728855e+00	0.620000	0.200000	2.525993e+00	0.517697
1405000	0.270000	6.236547e+00	0.230000	0.170000	0.240000	0.160000	0.120000	0.280000	9.176393e+00	0.570000	0.220000	2.262871e+00	0.532432	0.280165	0.136274	0.634007	0.362061	0.657709	0.340000	6.823870e+00	0.260000	0.240000	0.210000	0.210000	0.110000	0.250000	8.642002e+00	0.550000	0.210000	2.240355e+00	0.541171	0.289212	0.140546	0.638682	0.361777	0.656050	0.220000	6.426479e+00	0.300000	0.150000	0.270000	0.120000	0.150000	0.260000	9.085087e+00	0.600000	0.210000	2.451339e+00	0.518026
1410000	0.340000	6.299226e+00	0.250000	0.120000	0.260000	0.190000	0.080000	0.280000	8.816582e+00	0.530000	0.220000	2.285613e+00	0.532192	0.280005	0.136154	0.634071	0.362155	0.657758	0.300000	6.892451e+00	0.160000	0.160000	0.290000	0.100000	0.080000	0.260000	8.642002e+00	0.500000	0.220000	2.240355e+00	0.541691	0.289483	0.140662	0.638756	0.361616	0.655818	0.280000	6.491066e+00	0.230000	0.130000	0.160000	0.190000	0.080000	0.190000	9.268618e+00	0.460000	0.380000	2.525993e+00	0.517355
1415000	0.220000	6.236547e+00	0.180000	0.120000	0.250000	0.120000	0.090000	0.250000	8.642002e+00	0.590000	0.200000	2.240355e+00	0.530802	0.279271	0.135735	0.634036	0.362221	0.657565	0.270000	6.961721e+00	0.300000	0.190000	0.360000	0.150000	0.070000	0.270000	9.361769e+00	0.510000	0.250000	2.218063e+00	0.541855	0.289644	0.140754	0.638772	0.361707	0.655879	0.280000	6.556302e+00	0.200000	0.160000	0.340000	0.180000	0.130000	0.270000	9.455856e+00	0.610000	0.240000	2.500859e+00	0.517588
1420000	0.290000	6.299226e+00	0.240000	0.130000	0.270000	0.190000	0.100000	0.230000	8.994689e+00	0.580000	0.280000	2.262871e+00	0.531079	0.279492	0.135858	0.634244	0.362376	0.657688	0.160000	6.892451e+00	0.230000	0.160000	0.260000	0.180000	0.100000	0.230000	8.816582e+00	0.540000	0.190000	2.174142e+00	0.541528	0.289351	0.140619	0.638581	0.361570	0.655811	0.270000	6.622194e+00	0.230000	0.130000	0.210000	0.130000	0.130000	0.210000	9.085087e+00	0.540000	0.180000	2.451339e+00	0.517774
1425000	0.280000	6.362534e+00	0.120000	0.150000	0.300000	0.120000	0.080000	0.280000	9.176393e+00	0.560000	0.270000	2.285613e+00	0.531351	0.279758	0.135943	0.634453	0.362552	0.657883	0.260000	6.961721e+00	0.230000	0.090000	0.270000	0.230000	0.110000	0.250000	9.176393e+00	0.530000	0.270000	2.218063e+00	0.541785	0.289633	0.140702	0.638628	0.361696	0.655770	0.320000	6.688748e+00	0.330000	0.110000	0.260000	0.160000	0.060000	0.190000	9.085087e+00	0.490000	0.290000	2.426947e+00	0.518270
1430000	0.360000	6.426479e+00	0.250000	0.110000	0.310000	0.140000	0.050000	0.220000	8.994689e+00	0.530000	0.250000	2.308584e+00	0.531163	0.279520	0.135859	0.634454	0.362469	0.657851	0.230000	6.892451e+00	0.310000	0.090000	0.340000	0.190000	0.110000	0.250000	9.268618e+00	0.540000	0.270000	2.285613e+00	0.542104	0.289925	0.140951	0.638800	0.362049	0.656080	0.210000	6.622194e+00	0.280000	0.140000	0.290000	0.120000	0.100000	0.250000	9.268618e+00	0.580000	0.270000	2.500859e+00	0.518354
1435000	0.210000	6.362534e+00	0.200000	0.190000	0.200000	0.210000	0.080000	0.210000	9.268618e+00	0.460000	0.240000	2.240355e+00	0.529798	0.278642	0.135433	0.634380	0.362505	0.657964	0.190000	6.823870e+00	0.260000	0.190000	0.230000	0.080000	0.080000	0.320000	9.268618e+00	0.560000	0.190000	2.262871e+00	0.542340	0.290080	0.140943	0.638757	0.361903	0.655865	0.220000	6.556302e+00	0.200000	0.120000	0.230000	0.250000	0.100000	0.210000	9.085087e+00	0.550000	0.210000	2.475975e+00	0.518540
1440000	0.320000	6.426479e+00	0.230000	0.100000	0.210000	0.240000	0.100000	0.300000	9.085087e+00	0.610000	0.260000	2.262871e+00	0.529809	0.278702	0.135519	0.634617	0.362329	0.657784	0.230000	6.755971e+00	0.160000	0.150000	0.250000	0.190000	0.140000	0.270000	9.176393e+00	0.540000	0.290000	2.262871e+00	0.542446	0.290259	0.140844	0.638694	0.361756	0.655786	0.260000	6.622194e+00	0.260000	0.180000	0.270000	0.140000	0.090000	0.250000	9.455856e+00	0.540000	0.280000	2.500859e+00	0.518904
1445000	0.210000	6.362534e+00	0.170000	0.120000	0.220000	0.210000	0.080000	0.220000	8.556013e+00	0.470000	0.280000	2.285613e+00	0.529882	0.278771	0.135423	0.634612	0.361916	0.657239	0.290000	6.823870e+00	0.180000	0.090000	0.170000	0.140000	0.080000	0.290000	8.994689e+00	0.510000	0.210000	2.285613e+00	0.542163	0.289875	0.140663	0.638385	0.361378	0.655627	0.220000	6.556302e+00	0.270000	0.190000	0.320000	0.130000	0.090000	0.220000	9.268618e+00	0.520000	0.290000	2.475975e+00	0.518502
1450000	0.250000	6.299226e+00	0.190000	0.140000	0.240000	0.160000	0.150000	0.270000	8.556013e+00	0.500000	0.300000	2.308584e+00	0.529932	0.278888	0.135423	0.634657	0.361875	0.657280	0.200000	6.755971e+00	0.290000	0.200000	0.280000	0.190000	0.110000	0.200000	8.994689e+00	0.480000	0.340000	2.262871e+00	0.542256	0.289943	0.140733	0.638411	0.361365	0.655661	0.290000	6.622194e+00	0.290000	0.170000	0.240000	0.150000	0.070000	0.220000	8.905190e+00	0.570000	0.250000	2.402799e+00	0.518881
1455000	0.280000	6.362534e+00	0.200000	0.160000	0.240000	0.160000	0.160000	0.290000	9.176393e+00	0.610000	0.240000	2.262871e+00	0.530080	0.278979	0.135459	0.634863	0.361952	0.657191	0.260000	6.823870e+00	0.260000	0.140000	0.260000	0.150000	0.120000	0.230000	9.176393e+00	0.570000	0.410000	2.285613e+00	0.542118	0.289676	0.140543	0.638309	0.361230	0.655522	0.370000	6.688748e+00	0.240000	0.140000	0.240000	0.140000	0.070000	0.230000	8.556013e+00	0.570000	0.240000	2.331785e+00	0.519128
1460000	0.320000	6.426479e+00	0.200000	0.140000	0.230000	0.210000	0.100000	0.260000	8.470879e+00	0.410000	0.310000	2.331785e+00	0.530449	0.278996	0.135420	0.634755	0.361917	0.657117	0.270000	6.892451e+00	0.260000	0.140000	0.300000	0.180000	0.090000	0.310000	8.728855e+00	0.550000	0.340000	2.308584e+00	0.541941	0.289625	0.140374	0.638212	0.361277	0.655533	0.220000	6.622194e+00	0.190000	0.100000	0.330000	0.160000	0.060000	0.210000	8.470879e+00	0.510000	0.200000	2.308584e+00	0.519148
1465000	0.220000	6.426479e+00	0.170000	0.150000	0.290000	0.190000	0.080000	0.310000	8.470879e+00	0.490000	0.190000	2.331785e+00	0.530548	0.279179	0.135564	0.634919	0.362075	0.657218	0.250000	6.823870e+00	0.240000	0.160000	0.280000	0.160000	0.050000	0.290000	9.085087e+00	0.510000	0.280000	2.331785e+00	0.541663	0.289363	0.140287	0.638371	0.361407	0.655468	0.240000	6.556302e+00	0.200000	0.100000	0.240000	0.190000	0.130000	0.160000	9.176393e+00	0.480000	0.240000	2.285613e+00	0.519462
1470000	0.230000	6.362534e+00	0.210000	0.170000	0.320000	0.170000	0.050000	0.270000	8.556013e+00	0.610000	0.220000	2.355220e+00	0.530400	0.279020	0.135550	0.634879	0.362203	0.657287	0.170000	6.755971e+00	0.230000	0.120000	0.250000	0.140000	0.080000	0.320000	8.728855e+00	0.560000	0.220000	2.308584e+00	0.542015	0.289560	0.140427	0.638426	0.361334	0.655371	0.240000	6.491066e+00	0.190000	0.040000	0.280000	0.140000	0.070000	0.210000	9.550889e+00	0.580000	0.270000	2.355220e+00	0.519882
1475000	0.310000	6.426479e+00	0.250000	0.170000	0.280000	0.230000	0.100000	0.260000	8.905190e+00	0.560000	0.250000	2.285613e+00	0.530804	0.279292	0.135906	0.635023	0.362496	0.657566	0.260000	6.823870e+00	0.250000	0.180000	0.280000	0.160000	0.070000	0.320000	9.550889e+00	0.500000	0.290000	2.331785e+00	0.542383	0.289906	0.140723	0.638546	0.361652	0.655522	0.240000	6.426479e+00	0.220000	0.110000	0.290000	0.160000	0.060000	0.190000	8.994689e+00	0.590000	0.250000	2.378891e+00	0.519973
1480000	0.210000	6.362534e+00	0.180000	0.130000	0.300000	0.120000	0.090000	0.260000	8.994689e+00	0.490000	0.220000	2.262871e+00	0.531011	0.279592	0.136030	0.635129	0.362432	0.657446	0.280000	6.892451e+00	0.210000	0.190000	0.270000	0.120000	0.110000	0.270000	9.550889e+00	0.520000	0.290000	2.402799e+00	0.542474	0.289908	0.140629	0.638515	0.361590	0.655537	0.280000	6.491066e+00	0.230000	0.210000	0.200000	0.120000	0.080000	0.300000	9.176393e+00	0.560000	0.200000	2.355220e+00	0.520139
1485000	0.210000	6.299226e+00	0.160000	0.140000	0.260000	0.130000	0.060000	0.170000	8.816582e+00	0.450000	0.290000	2.285613e+00	0.531302	0.279602	0.135986	0.634930	0.362260	0.657288	0.240000	6.823870e+00	0.180000	0.160000	0.220000	0.090000	0.070000	0.140000	8.994689e+00	0.490000	0.200000	2.331785e+00	0.542022	0.289828	0.140659	0.638639	0.361753	0.655520	0.230000	6.426479e+00	0.310000	0.170000	0.240000	0.190000	0.070000	0.320000	8.994689e+00	0.480000	0.310000	2.426947e+00	0.520468
1490000	0.280000	6.362534e+00	0.300000	0.150000	0.240000	0.180000	0.080000	0.270000	8.816582e+00	0.520000	0.330000	2.285613e+00	0.531550	0.279888	0.136369	0.635118	0.362532	0.657492	0.220000	6.755971e+00	0.220000	0.080000	0.250000	0.110000	0.080000	0.340000	9.176393e+00	0.560000	0.250000	2.355220e+00	0.542023	0.289789	0.140540	0.638465	0.361531	0.655415	0.290000	6.491066e+00	0.300000	0.130000	0.270000	0.170000	0.090000	0.330000	9.085087e+00	0.520000	0.300000	2.451339e+00	0.520772
1495000	0.230000	6.299226e+00	0.160000	0.130000	0.240000	0.160000	0.070000	0.170000	8.994689e+00	0.510000	0.290000	2.308584e+00	0.531678	0.280044	0.136479	0.635223	0.362572	0.657483	0.280000	6.823870e+00	0.220000	0.110000	0.270000	0.160000	0.040000	0.200000	8.303144e+00	0.530000	0.250000	2.331785e+00	0.542372	0.290099	0.140689	0.638597	0.361709	0.655496	0.250000	6.426479e+00	0.210000	0.160000	0.250000	0.160000	0.130000	0.290000	9.085087e+00	0.530000	0.240000	2.378891e+00	0.521023
1500000	0.250000	6.236547e+00	0.220000	0.200000	0.290000	0.180000	0.030000	0.350000	8.728855e+00	0.620000	0.230000	2.331785e+00	0.532157	0.280327	0.136733	0.635300	0.362634	0.657530	0.180000	6.755971e+00	0.220000	0.100000	0.320000	0.190000	0.060000	0.330000	9.361769e+00	0.580000	0.250000	2.308584e+00	0.542780	0.290368	0.140883	0.638635	0.361671	0.655431	0.220000	6.362534e+00	0.180000	0.120000	0.340000	0.170000	0.130000	0.300000	8.905190e+00	0.560000	0.220000	2.355220e+00	0.521276
1505000	0.290000	6.299226e+00	0.220000	0.160000	0.300000	0.220000	0.110000	0.190000	8.556013e+00	0.510000	0.290000	2.402799e+00	0.532286	0.280340	0.136710	0.635478	0.362813	0.657476	0.210000	6.688748e+00	0.210000	0.140000	0.240000	0.170000	0.130000	0.260000	9.268618e+00	0.470000	0.270000	2.285613e+00	0.542779	0.290261	0.140811	0.638715	0.361727	0.655362	0.240000	6.299226e+00	0.190000	0.130000	0.270000	0.180000	0.100000	0.330000	9.085087e+00	0.380000	0.300000	2.331785e+00	0.521512
1510000	0.220000	6.236547e+00	0.200000	0.110000	0.270000	0.190000	0.100000	0.240000	8.556013e+00	0.450000	0.230000	2.308584e+00	0.532430	0.280464	0.136777	0.635501	0.362950	0.657529	0.300000	6.755971e+00	0.300000	0.150000	0.270000	0.130000	0.130000	0.220000	9.455856e+00	0.560000	0.380000	2.308584e+00	0.542948	0.290324	0.140853	0.638713	0.361687	0.655324	0.300000	6.362534e+00	0.140000	0.120000	0.330000	0.140000	0.100000	0.290000	9.085087e+00	0.530000	0.150000	2.308584e+00	0.521407
1515000	0.220000	6.236547e+00	0.270000	0.150000	0.250000	0.130000	0.040000	0.260000	9.268618e+00	0.470000	0.260000	2.378891e+00	0.532639	0.280560	0.136877	0.635580	0.363033	0.657529	0.240000	6.688748e+00	0.090000	0.110000	0.320000	0.190000	0.110000	0.200000	9.085087e+00	0.440000	0.310000	2.331785e+00	0.543075	0.290428	0.141031	0.638795	0.361881	0.655585	0.350000	6.426479e+00	0.180000	0.170000	0.290000	0.150000	0.090000	0.210000	8.816582e+00	0.560000	0.150000	2.285613e+00	0.520634
1520000	0.260000	6.299226e+00	0.210000	0.100000	0.250000	0.180000	0.070000	0.230000	9.085087e+00	0.610000	0.340000	2.355220e+00	0.533178	0.280983	0.137119	0.635703	0.363029	0.657491	0.300000	6.755971e+00	0.180000	0.200000	0.230000	0.150000	0.110000	0.210000	8.728855e+00	0.510000	0.260000	2.402799e+00	0.543262	0.290484	0.141156	0.638746	0.361883	0.655593	0.250000	6.362534e+00	0.190000	0.080000	0.230000	0.160000	0.090000	0.270000	8.470879e+00	0.510000	0.160000	2.262871e+00	0.519651
1525000	0.310000	6.362534e+00	0.200000	0.100000	0.310000	0.110000	0.060000	0.260000	9.361769e+00	0.550000	0.280000	2.426947e+00	0.533546	0.281249	0.137398	0.635915	0.363357	0.657679	0.290000	6.823870e+00	0.120000	0.130000	0.330000	0.150000	0.070000	0.280000	9.085087e+00	0.450000	0.150000	2.378891e+00	0.543510	0.290617	0.141336	0.638831	0.362118	0.655698	0.190000	6.299226e+00	0.280000	0.110000	0.310000	0.180000	0.070000	0.280000	8.470879e+00	0.550000	0.280000	2.285613e+00	0.518724
1530000	0.310000	6.426479e+00	0.180000	0.140000	0.300000	0.230000	0.100000	0.170000	9.085087e+00	0.660000	0.200000	2.402799e+00	0.533700	0.281135	0.137316	0.635809	0.363224	0.657711	0.290000	6.892451e+00	0.170000	0.190000	0.350000	0.190000	0.110000	0.270000	9.085087e+00	0.460000	0.290000	2.355220e+00	0.543594	0.290423	0.141271	0.638600	0.362083	0.655754	0.240000	6.236547e+00	0.290000	0.130000	0.330000	0.170000	0.070000	0.260000	8.994689e+00	0.490000	0.270000	2.355220e+00	0.518013
1535000	0.300000	6.491066e+00	0.210000	0.180000	0.280000	0.130000	0.070000	0.300000	9.268618e+00	0.520000	0.310000	2.378891e+00	0.533698	0.281060	0.137192	0.635673	0.363179	0.657837	0.290000	6.961721e+00	0.250000	0.130000	0.290000	0.190000	0.140000	0.270000	9.268618e+00	0.530000	0.320000	2.378891e+00	0.543368	0.290192	0.141093	0.638344	0.361871	0.655598	0.310000	6.299226e+00	0.150000	0.120000	0.340000	0.110000	0.090000	0.220000	9.268618e+00	0.450000	0.160000	2.285613e+00	0.516937
1540000	0.220000	6.426479e+00	0.340000	0.200000	0.270000	0.150000	0.110000	0.270000	9.085087e+00	0.510000	0.320000	2.355220e+00	0.533386	0.280568	0.136866	0.635428	0.362876	0.657730	0.320000	7.031688e+00	0.180000	0.160000	0.270000	0.130000	0.090000	0.330000	9.455856e+00	0.500000	0.190000	2.308584e+00	0.542015	0.289373	0.140711	0.638315	0.361935	0.655687	0.160000	6.236547e+00	0.270000	0.110000	0.250000	0.180000	0.100000	0.200000	8.905190e+00	0.540000	0.250000	2.262871e+00	0.516619
1545000	0.210000	6.362534e+00	0.260000	0.200000	0.240000	0.150000	0.070000	0.260000	9.455856e+00	0.510000	0.240000	2.331785e+00	0.532963	0.280297	0.136652	0.635327	0.362627	0.657597	0.320000	7.102357e+00	0.230000	0.150000	0.280000	0.160000	0.100000	0.220000	9.268618e+00	0.480000	0.210000	2.218063e+00	0.540980	0.288677	0.140341	0.638281	0.361912	0.655664	0.240000	6.174493e+00	0.170000	0.150000	0.410000	0.210000	0.030000	0.290000	9.085087e+00	0.520000	0.220000	2.285613e+00	0.516068
1550000	0.220000	6.299226e+00	0.260000	0.110000	0.270000	0.190000	0.130000	0.220000	8.728855e+00	0.560000	0.310000	2.402799e+00	0.533241	0.280517	0.136773	0.635441	0.362693	0.657575	0.190000	7.031688e+00	0.310000	0.090000	0.210000	0.200000	0.110000	0.240000	9.361769e+00	0.470000	0.310000	2.285613e+00	0.540901	0.288714	0.140519	0.638346	0.362047	0.655809	0.190000	6.113055e+00	0.220000	0.030000	0.230000	0.140000	0.090000	0.240000	8.905190e+00	0.530000	0.210000	2.262871e+00	0.516306
1555000	0.240000	6.236547e+00	0.180000	0.090000	0.340000	0.180000	0.090000	0.290000	8.556013e+00	0.520000	0.270000	2.378891e+00	0.533013	0.280394	0.136681	0.635275	0.362451	0.657434	0.250000	6.961721e+00	0.230000	0.210000	0.260000	0.150000	0.030000	0.190000	9.176393e+00	0.520000	0.200000	2.218063e+00	0.541001	0.288758	0.140615	0.638149	0.362013	0.655974	0.210000	6.052230e+00	0.240000	0.080000	0.190000	0.180000	0.060000	0.210000	8.994689e+00	0.490000	0.250000	2.285613e+00	0.516338
1560000	0.270000	6.236547e+00	0.210000	0.100000	0.220000	0.070000	0.040000	0.240000	8.905190e+00	0.610000	0.190000	2.308584e+00	0.532026	0.279916	0.136393	0.635310	0.362608	0.657656	0.150000	6.892451e+00	0.140000	0.170000	0.230000	0.170000	0.080000	0.300000	8.994689e+00	0.550000	0.280000	2.240355e+00	0.540261	0.288085	0.140295	0.637813	0.361707	0.655752	0.240000	5.992009e+00	0.210000	0.170000	0.260000	0.200000	0.100000	0.250000	8.994689e+00	0.590000	0.320000	2.308584e+00	0.516723
1565000	0.200000	6.174493e+00	0.190000	0.240000	0.320000	0.230000	0.140000	0.180000	8.386592e+00	0.570000	0.240000	2.285613e+00	0.531916	0.279882	0.136378	0.635410	0.362692	0.657720	0.180000	6.823870e+00	0.230000	0.150000	0.370000	0.120000	0.080000	0.280000	8.816582e+00	0.430000	0.250000	2.174142e+00	0.539501	0.287758	0.140139	0.637778	0.361580	0.655611	0.290000	6.052230e+00	0.230000	0.100000	0.350000	0.160000	0.080000	0.260000	8.816582e+00	0.540000	0.200000	2.285613e+00	0.516848
1570000	0.230000	6.113055e+00	0.220000	0.120000	0.240000	0.070000	0.090000	0.290000	8.905190e+00	0.540000	0.200000	2.262871e+00	0.532062	0.280192	0.136582	0.635539	0.362929	0.657772	0.260000	6.892451e+00	0.170000	0.170000	0.320000	0.160000	0.090000	0.210000	8.728855e+00	0.500000	0.260000	2.195993e+00	0.539262	0.287561	0.139917	0.637737	0.361501	0.655428	0.340000	6.113055e+00	0.210000	0.140000	0.290000	0.200000	0.080000	0.300000	9.176393e+00	0.550000	0.290000	2.308584e+00	0.516884
1575000	0.230000	6.052230e+00	0.210000	0.130000	0.350000	0.120000	0.100000	0.230000	8.905190e+00	0.500000	0.210000	2.195993e+00	0.532318	0.280471	0.136610	0.635610	0.362877	0.657699	0.250000	6.823870e+00	0.220000	0.190000	0.310000	0.110000	0.050000	0.260000	9.268618e+00	0.610000	0.300000	2.218063e+00	0.539188	0.287411	0.139775	0.637519	0.361383	0.655247	0.270000	6.174493e+00	0.240000	0.150000	0.320000	0.250000	0.090000	0.200000	9.176393e+00	0.490000	0.310000	2.285613e+00	0.517017
1580000	0.350000	6.113055e+00	0.200000	0.130000	0.240000	0.180000	0.050000	0.270000	8.728855e+00	0.560000	0.210000	2.240355e+00	0.532608	0.280608	0.136668	0.635647	0.362895	0.657683	0.250000	6.823870e+00	0.180000	0.110000	0.190000	0.100000	0.070000	0.250000	9.268618e+00	0.530000	0.280000	2.195993e+00	0.539063	0.287383	0.139815	0.637399	0.361405	0.655434	0.210000	6.113055e+00	0.250000	0.200000	0.190000	0.180000	0.070000	0.270000	8.816582e+00	0.620000	0.230000	2.308584e+00	0.517421
1585000	0.350000	6.113055e+00	0.230000	0.150000	0.210000	0.180000	0.080000	0.300000	9.085087e+00	0.540000	0.250000	2.218063e+00	0.532745	0.280541	0.136727	0.635591	0.362988	0.657871	0.330000	6.892451e+00	0.280000	0.090000	0.330000	0.240000	0.040000	0.250000	9.085087e+00	0.500000	0.220000	2.174142e+00	0.539442	0.287766	0.139928	0.637563	0.361442	0.655470	0.270000	6.174493e+00	0.230000	0.130000	0.210000	0.110000	0.100000	0.240000	8.994689e+00	0.550000	0.280000	2.331785e+00	0.517633
1590000	0.320000	6.174493e+00	0.160000	0.080000	0.190000	0.150000	0.070000	0.260000	9.085087e+00	0.600000	0.270000	2.240355e+00	0.532732	0.280591	0.136758	0.635775	0.363164	0.657932	0.310000	6.961721e+00	0.260000	0.250000	0.300000	0.100000	0.090000	0.280000	9.268618e+00	0.600000	0.320000	2.195993e+00	0.539416	0.287769	0.140055	0.637570	0.361795	0.655644	0.290000	6.236547e+00	0.190000	0.160000	0.170000	0.190000	0.080000	0.320000	8.994689e+00	0.420000	0.220000	2.308584e+00	0.518039
1595000	0.290000	6.236547e+00	0.210000	0.170000	0.260000	0.150000	0.110000	0.290000	9.268618e+00	0.530000	0.270000	2.308584e+00	0.532452	0.280082	0.136438	0.635174	0.362641	0.657890	0.220000	6.892451e+00	0.180000	0.210000	0.280000	0.210000	0.080000	0.220000	9.085087e+00	0.520000	0.210000	2.218063e+00	0.539580	0.287928	0.140120	0.637545	0.361921	0.655701	0.360000	6.299226e+00	0.180000	0.230000	0.290000	0.170000	0.070000	0.330000	8.642002e+00	0.500000	0.320000	2.285613e+00	0.518394
1600000	0.240000	6.174493e+00	0.150000	0.130000	0.240000	0.230000	0.090000	0.320000	9.268618e+00	0.460000	0.320000	2.285613e+00	0.532633	0.280227	0.136511	0.635215	0.362650	0.657908	0.250000	6.755971e+00	0.220000	0.180000	0.320000	0.210000	0.160000	0.290000	9.361769e+00	0.490000	0.320000	2.240355e+00	0.539600	0.288059	0.140226	0.637668	0.361915	0.655698	0.290000	6.362534e+00	0.300000	0.230000	0.340000	0.160000	0.070000	0.280000	9.085087e+00	0.520000	0.290000	2.355220e+00	0.518832
1605000	0.340000	6.236547e+00	0.180000	0.140000	0.210000	0.120000	0.060000	0.200000	8.728855e+00	0.540000	0.270000	2.262871e+00	0.532566	0.280260	0.136648	0.635396	0.362867	0.657953	0.220000	6.688748e+00	0.240000	0.130000	0.290000	0.210000	0.070000	0.360000	8.905190e+00	0.500000	0.260000	2.240355e+00	0.539297	0.287711	0.140007	0.637526	0.361780	0.655583	0.270000	6.426479e+00	0.280000	0.160000	0.260000	0.200000	0.110000	0.210000	8.905190e+00	0.460000	0.270000	2.378891e+00	0.518936
1610000	0.250000	6.174493e+00	0.200000	0.150000	0.270000	0.190000	0.080000	0.220000	9.085087e+00	0.530000	0.250000	2.218063e+00	0.532867	0.280476	0.136681	0.635287	0.362646	0.657810	0.220000	6.688748e+00	0.290000	0.170000	0.200000	0.150000	0.050000	0.200000	8.728855e+00	0.550000	0.330000	2.331785e+00	0.539116	0.287525	0.140006	0.637553	0.361969	0.655817	0.350000	6.491066e+00	0.170000	0.150000	0.390000	0.190000	0.020000	0.260000	9.455856e+00	0.570000	0.300000	2.402799e+00	0.519150
1615000	0.260000	6.236547e+00	0.230000	0.190000	0.260000	0.240000	0.080000	0.300000	9.176393e+00	0.490000	0.230000	2.195993e+00	0.533215	0.280594	0.136676	0.635297	0.362679	0.657729	0.210000	6.622194e+00	0.310000	0.240000	0.270000	0.160000	0.140000	0.250000	9.085087e+00	0.500000	0.290000	2.402799e+00	0.539275	0.287699	0.140136	0.637607	0.362203	0.655978	0.240000	6.426479e+00	0.150000	0.080000	0.300000	0.230000	0.060000	0.240000	9.455856e+00	0.490000	0.190000	2.426947e+00	0.519446
1620000	0.230000	6.174493e+00	0.210000	0.070000	0.300000	0.140000	0.090000	0.240000	9.085087e+00	0.580000	0.220000	2.218063e+00	0.533112	0.280534	0.136649	0.635251	0.362568	0.657587	0.200000	6.556302e+00	0.210000	0.100000	0.360000	0.240000	0.060000	0.220000	8.816582e+00	0.480000	0.230000	2.355220e+00	0.539615	0.287836	0.140270	0.637537	0.362096	0.655958	0.230000	6.362534e+00	0.200000	0.140000	0.380000	0.240000	0.080000	0.250000	8.905190e+00	0.610000	0.240000	2.355220e+00	0.519562
1625000	0.300000	6.236547e+00	0.210000	0.130000	0.340000	0.120000	0.070000	0.210000	8.556013e+00	0.530000	0.250000	2.240355e+00	0.533328	0.280653	0.136814	0.635352	0.362778	0.657759	0.290000	6.622194e+00	0.240000	0.100000	0.240000	0.210000	0.070000	0.270000	8.994689e+00	0.530000	0.260000	2.378891e+00	0.539730	0.287894	0.140195	0.637575	0.362047	0.655712	0.310000	6.426479e+00	0.260000	0.190000	0.250000	0.210000	0.070000	0.220000	8.556013e+00	0.500000	0.190000	2.378891e+00	0.519833
1630000	0.230000	6.174493e+00	0.220000	0.080000	0.270000	0.130000	0.040000	0.250000	8.220527e+00	0.520000	0.180000	2.240355e+00	0.532610	0.280271	0.136570	0.635368	0.362781	0.657698	0.200000	6.491066e+00	0.240000	0.110000	0.190000	0.200000	0.070000	0.230000	8.905190e+00	0.420000	0.280000	2.402799e+00	0.539787	0.288077	0.140229	0.637504	0.362037	0.655610	0.240000	6.362534e+00	0.300000	0.180000	0.200000	0.150000	0.110000	0.220000	8.816582e+00	0.500000	0.240000	2.355220e+00	0.520123
1635000	0.370000	6.236547e+00	0.210000	0.100000	0.260000	0.190000	0.140000	0.310000	8.728855e+00	0.600000	0.310000	2.240355e+00	0.532835	0.280392	0.136625	0.635511	0.362756	0.657628	0.200000	6.491066e+00	0.240000	0.130000	0.300000	0.170000	0.080000	0.280000	8.816582e+00	0.490000	0.200000	2.331785e+00	0.540208	0.288249	0.140362	0.637506	0.362114	0.655695	0.240000	6.299226e+00	0.210000	0.200000	0.230000	0.150000	0.040000	0.330000	9.455856e+00	0.550000	0.230000	2.331785e+00	0.519505
1640000	0.300000	6.299226e+00	0.150000	0.060000	0.220000	0.260000	0.070000	0.290000	8.728855e+00	0.540000	0.280000	2.285613e+00	0.532906	0.280438	0.136681	0.635353	0.362720	0.657690	0.280000	6.491066e+00	0.210000	0.120000	0.230000	0.140000	0.100000	0.230000	8.728855e+00	0.500000	0.240000	2.355220e+00	0.540576	0.288423	0.140394	0.637511	0.362135	0.655740	0.180000	6.236547e+00	0.250000	0.130000	0.300000	0.210000	0.130000	0.190000	9.176393e+00	0.540000	0.360000	2.402799e+00	0.519634
1645000	0.260000	6.362534e+00	0.240000	0.250000	0.210000	0.180000	0.050000	0.260000	8.728855e+00	0.520000	0.300000	2.355220e+00	0.532214	0.280043	0.136460	0.635317	0.362837	0.657800	0.180000	6.426479e+00	0.230000	0.180000	0.240000	0.160000	0.080000	0.260000	8.905190e+00	0.520000	0.340000	2.378891e+00	0.540636	0.288596	0.140362	0.637475	0.361966	0.655391	0.270000	6.299226e+00	0.260000	0.150000	0.280000	0.210000	0.100000	0.230000	9.361769e+00	0.540000	0.240000	2.378891e+00	0.519686
1650000	0.270000	6.426479e+00	0.210000	0.090000	0.160000	0.100000	0.090000	0.250000	8.556013e+00	0.530000	0.210000	2.331785e+00	0.532042	0.279897	0.136368	0.635354	0.362846	0.657950	0.240000	6.362534e+00	0.260000	0.200000	0.340000	0.200000	0.100000	0.170000	9.085087e+00	0.660000	0.260000	2.451339e+00	0.540426	0.288410	0.140277	0.637433	0.361885	0.655301	0.320000	6.362534e+00	0.160000	0.190000	0.330000	0.130000	0.080000	0.330000	8.642002e+00	0.490000	0.320000	2.402799e+00	0.519844
1655000	0.280000	6.491066e+00	0.220000	0.180000	0.290000	0.210000	0.060000	0.240000	8.905190e+00	0.640000	0.240000	2.308584e+00	0.532209	0.279855	0.136317	0.635282	0.362752	0.657850	0.170000	6.299226e+00	0.240000	0.110000	0.240000	0.130000	0.070000	0.260000	8.994689e+00	0.560000	0.230000	2.475975e+00	0.540514	0.288451	0.140251	0.637376	0.361953	0.655386	0.240000	6.299226e+00	0.260000	0.120000	0.260000	0.210000	0.070000	0.190000	8.642002e+00	0.480000	0.240000	2.331785e+00	0.519139
1660000	0.200000	6.426479e+00	0.190000	0.170000	0.300000	0.200000	0.100000	0.270000	9.085087e+00	0.600000	0.240000	2.262871e+00	0.532563	0.280190	0.136460	0.635304	0.362711	0.657927	0.230000	6.236547e+00	0.320000	0.100000	0.250000	0.150000	0.100000	0.230000	8.816582e+00	0.490000	0.280000	2.500859e+00	0.540522	0.288620	0.140315	0.637489	0.362054	0.655308	0.240000	6.236547e+00	0.290000	0.170000	0.300000	0.170000	0.140000	0.250000	8.642002e+00	0.500000	0.310000	2.355220e+00	0.519312
1665000	0.320000	6.491066e+00	0.220000	0.180000	0.280000	0.190000	0.060000	0.220000	8.728855e+00	0.530000	0.190000	2.240355e+00	0.532241	0.279911	0.136325	0.635071	0.362406	0.657860	0.130000	6.174493e+00	0.180000	0.160000	0.250000	0.190000	0.130000	0.230000	8.905190e+00	0.550000	0.290000	2.475975e+00	0.540862	0.288738	0.140414	0.637517	0.362243	0.655503	0.230000	6.174493e+00	0.230000	0.180000	0.340000	0.210000	0.150000	0.360000	8.816582e+00	0.560000	0.250000	2.285613e+00	0.519589
1670000	0.230000	6.426479e+00	0.210000	0.180000	0.260000	0.170000	0.130000	0.200000	8.386592e+00	0.610000	0.260000	2.218063e+00	0.531455	0.279379	0.136023	0.634923	0.362282	0.657931	0.350000	6.236547e+00	0.310000	0.180000	0.300000	0.130000	0.100000	0.250000	8.728855e+00	0.500000	0.290000	2.551380e+00	0.540983	0.288865	0.140402	0.637540	0.362369	0.655536	0.260000	6.236547e+00	0.180000	0.160000	0.160000	0.120000	0.090000	0.310000	8.470879e+00	0.600000	0.240000	2.262871e+00	0.520050
1675000	0.340000	6.491066e+00	0.320000	0.170000	0.300000	0.180000	0.130000	0.380000	8.220527e+00	0.510000	0.300000	2.240355e+00	0.531783	0.279585	0.136102	0.635053	0.362294	0.657884	0.220000	6.174493e+00	0.340000	0.180000	0.270000	0.150000	0.100000	0.250000	8.220527e+00	0.500000	0.220000	2.525993e+00	0.541234	0.289216	0.140632	0.637625	0.362461	0.655393	0.250000	6.174493e+00	0.260000	0.110000	0.320000	0.180000	0.080000	0.240000	8.470879e+00	0.560000	0.240000	2.240355e+00	0.520526
1680000	0.260000	6.556302e+00	0.220000	0.190000	0.230000	0.140000	0.030000	0.230000	8.556013e+00	0.560000	0.250000	2.195993e+00	0.531285	0.279416	0.135978	0.635210	0.362302	0.657793	0.260000	6.236547e+00	0.280000	0.110000	0.250000	0.140000	0.120000	0.280000	8.386592e+00	0.520000	0.220000	2.500859e+00	0.541461	0.289274	0.140696	0.637645	0.362517	0.655410	0.270000	6.236547e+00	0.200000	0.100000	0.330000	0.160000	0.090000	0.220000	8.470879e+00	0.590000	0.370000	2.285613e+00	0.520510
1685000	0.300000	6.622194e+00	0.210000	0.160000	0.310000	0.200000	0.110000	0.320000	8.642002e+00	0.530000	0.280000	2.262871e+00	0.531496	0.279613	0.136092	0.635159	0.362329	0.657849	0.240000	6.174493e+00	0.230000	0.120000	0.200000	0.190000	0.110000	0.220000	8.642002e+00	0.420000	0.260000	2.475975e+00	0.541797	0.289435	0.140867	0.637684	0.362544	0.655443	0.290000	6.299226e+00	0.200000	0.110000	0.230000	0.130000	0.080000	0.280000	8.905190e+00	0.690000	0.260000	2.308584e+00	0.520883
1690000	0.340000	6.688748e+00	0.240000	0.150000	0.200000	0.170000	0.080000	0.250000	8.816582e+00	0.520000	0.270000	2.285613e+00	0.531914	0.279862	0.136248	0.635257	0.362398	0.657865	0.280000	6.236547e+00	0.210000	0.100000	0.270000	0.240000	0.080000	0.220000	9.085087e+00	0.540000	0.300000	2.451339e+00	0.541932	0.289474	0.140847	0.637676	0.362569	0.655448	0.290000	6.299226e+00	0.190000	0.190000	0.250000	0.140000	0.090000	0.250000	8.556013e+00	0.550000	0.290000	2.331785e+00	0.520750
1695000	0.230000	6.622194e+00	0.180000	0.180000	0.260000	0.160000	0.070000	0.310000	9.550889e+00	0.560000	0.250000	2.285613e+00	0.532287	0.280116	0.136467	0.635343	0.362600	0.658060	0.280000	6.236547e+00	0.150000	0.210000	0.260000	0.200000	0.100000	0.230000	9.085087e+00	0.610000	0.240000	2.426947e+00	0.542056	0.289419	0.140826	0.637655	0.362350	0.655278	0.220000	6.236547e+00	0.180000	0.140000	0.330000	0.130000	0.120000	0.190000	8.556013e+00	0.590000	0.290000	2.402799e+00	0.521015
1700000	0.300000	6.688748e+00	0.200000	0.190000	0.300000	0.080000	0.070000	0.300000	8.816582e+00	0.540000	0.270000	2.355220e+00	0.532334	0.280208	0.136504	0.635360	0.362753	0.658171	0.280000	6.299226e+00	0.290000	0.130000	0.290000	0.170000	0.090000	0.250000	9.268618e+00	0.520000	0.220000	2.402799e+00	0.542174	0.289467	0.140883	0.637750	0.362429	0.655344	0.300000	6.299226e+00	0.180000	0.080000	0.370000	0.110000	0.070000	0.310000	8.556013e+00	0.610000	0.260000	2.426947e+00	0.521299
1705000	0.330000	6.755971e+00	0.230000	0.180000	0.330000	0.220000	0.090000	0.260000	8.994689e+00	0.500000	0.210000	2.378891e+00	0.532247	0.280317	0.136384	0.635351	0.362673	0.658049	0.250000	6.236547e+00	0.240000	0.090000	0.250000	0.190000	0.090000	0.290000	9.085087e+00	0.500000	0.190000	2.378891e+00	0.542414	0.289693	0.141111	0.637952	0.362764	0.655539	0.310000	6.362534e+00	0.240000	0.190000	0.280000	0.210000	0.120000	0.320000	8.994689e+00	0.590000	0.200000	2.451339e+00	0.521144
1710000	0.240000	6.688748e+00	0.240000	0.200000	0.270000	0.150000	0.100000	0.270000	9.455856e+00	0.580000	0.290000	2.355220e+00	0.532471	0.280435	0.136263	0.635494	0.362520	0.657867	0.320000	6.299226e+00	0.200000	0.100000	0.340000	0.190000	0.060000	0.190000	9.455856e+00	0.530000	0.200000	2.402799e+00	0.542472	0.289795	0.141256	0.638101	0.362806	0.655441	0.370000	6.426479e+00	0.190000	0.090000	0.190000	0.120000	0.120000	0.240000	8.642002e+00	0.560000	0.230000	2.475975e+00	0.521457
1715000	0.250000	6.622194e+00	0.200000	0.150000	0.280000	0.210000	0.090000	0.280000	8.994689e+00	0.520000	0.300000	2.331785e+00	0.532800	0.280761	0.136562	0.635625	0.362685	0.657949	0.280000	6.362534e+00	0.240000	0.110000	0.240000	0.180000	0.070000	0.270000	9.455856e+00	0.480000	0.200000	2.331785e+00	0.542767	0.290192	0.141388	0.638256	0.362908	0.655424	0.250000	6.299226e+00	0.250000	0.120000	0.260000	0.180000	0.070000	0.180000	8.816582e+00	0.540000	0.280000	2.451339e+00	0.521427
1720000	0.340000	6.688748e+00	0.210000	0.160000	0.280000	0.140000	0.100000	0.270000	8.994689e+00	0.500000	0.280000	2.355220e+00	0.532879	0.280837	0.136661	0.635693	0.362930	0.658165	0.260000	6.426479e+00	0.230000	0.120000	0.220000	0.200000	0.080000	0.220000	8.728855e+00	0.430000	0.170000	2.355220e+00	0.542916	0.290274	0.141430	0.638214	0.362829	0.655401	0.250000	6.299226e+00	0.170000	0.070000	0.300000	0.150000	0.130000	0.240000	9.268618e+00	0.460000	0.240000	2.475975e+00	0.521589
1725000	0.170000	6.622194e+00	0.260000	0.210000	0.200000	0.160000	0.070000	0.280000	8.816582e+00	0.510000	0.310000	2.378891e+00	0.533114	0.280840	0.136618	0.635537	0.362718	0.658158	0.260000	6.491066e+00	0.250000	0.170000	0.370000	0.160000	0.070000	0.270000	9.268618e+00	0.460000	0.280000	2.378891e+00	0.543155	0.290407	0.141391	0.638138	0.362750	0.655448	0.170000	6.174493e+00	0.300000	0.180000	0.290000	0.300000	0.110000	0.120000	9.361769e+00	0.560000	0.160000	2.451339e+00	0.521834
1730000	0.250000	6.556302e+00	0.320000	0.100000	0.300000	0.220000	0.080000	0.260000	8.816582e+00	0.580000	0.220000	2.355220e+00	0.533109	0.280892	0.136730	0.635671	0.362892	0.658234	0.230000	6.426479e+00	0.210000	0.100000	0.250000	0.200000	0.100000	0.260000	8.905190e+00	0.520000	0.270000	2.451339e+00	0.543489	0.290611	0.141395	0.638082	0.362679	0.655420	0.340000	6.236547e+00	0.250000	0.160000	0.290000	0.170000	0.130000	0.240000	9.268618e+00	0.570000	0.210000	2.426947e+00	0.521949
1735000	0.190000	6.491066e+00	0.240000	0.110000	0.320000	0.120000	0.100000	0.250000	8.994689e+00	0.560000	0.210000	2.331785e+00	0.532790	0.280581	0.136563	0.635440	0.362715	0.658127	0.320000	6.491066e+00	0.250000	0.170000	0.160000	0.100000	0.090000	0.230000	8.556013e+00	0.480000	0.190000	2.475975e+00	0.542957	0.290272	0.141137	0.638050	0.362422	0.655208	0.330000	6.299226e+00	0.250000	0.170000	0.310000	0.130000	0.080000	0.300000	9.085087e+00	0.500000	0.230000	2.355220e+00	0.522269
1740000	0.200000	6.426479e+00	0.190000	0.190000	0.240000	0.190000	0.120000	0.260000	9.268618e+00	0.560000	0.290000	2.402799e+00	0.532645	0.280420	0.136458	0.635378	0.362847	0.658125	0.230000	6.426479e+00	0.240000	0.080000	0.300000	0.220000	0.100000	0.280000	8.642002e+00	0.600000	0.320000	2.500859e+00	0.543318	0.290477	0.141181	0.638218	0.362433	0.655191	0.200000	6.236547e+00	0.270000	0.150000	0.310000	0.200000	0.070000	0.230000	8.303144e+00	0.490000	0.220000	2.331785e+00	0.522720
1745000	0.260000	6.491066e+00	0.230000	0.120000	0.260000	0.220000	0.100000	0.240000	8.728855e+00	0.480000	0.270000	2.475975e+00	0.532806	0.280429	0.136532	0.635405	0.362890	0.658144	0.260000	6.491066e+00	0.190000	0.150000	0.250000	0.170000	0.080000	0.250000	8.470879e+00	0.540000	0.260000	2.577021e+00	0.543332	0.290434	0.141293	0.638293	0.362559	0.655203	0.200000	6.236547e+00	0.230000	0.100000	0.260000	0.210000	0.040000	0.370000	8.816582e+00	0.450000	0.250000	2.355220e+00	0.522924
1750000	0.290000	6.556302e+00	0.200000	0.140000	0.160000	0.130000	0.080000	0.240000	9.085087e+00	0.480000	0.180000	2.451339e+00	0.532496	0.280239	0.136526	0.635530	0.363109	0.658291	0.250000	6.426479e+00	0.300000	0.190000	0.230000	0.220000	0.130000	0.310000	8.816582e+00	0.520000	0.240000	2.551380e+00	0.543546	0.290647	0.141377	0.638342	0.362646	0.655130	0.230000	6.174493e+00	0.260000	0.150000	0.380000	0.170000	0.060000	0.200000	8.994689e+00	0.420000	0.270000	2.331785e+00	0.523213
1755000	0.330000	6.622194e+00	0.160000	0.160000	0.310000	0.160000	0.100000	0.310000	8.728855e+00	0.520000	0.230000	2.378891e+00	0.531550	0.279610	0.136192	0.635358	0.362950	0.658211	0.300000	6.426479e+00	0.350000	0.090000	0.250000	0.060000	0.070000	0.270000	8.470879e+00	0.550000	0.230000	2.525993e+00	0.543252	0.290433	0.141331	0.638256	0.362630	0.655157	0.220000	6.174493e+00	0.450000	0.200000	0.300000	0.160000	0.090000	0.280000	8.994689e+00	0.500000	0.270000	2.355220e+00	0.522598
1760000	0.200000	6.556302e+00	0.160000	0.160000	0.260000	0.210000	0.070000	0.320000	8.905190e+00	0.530000	0.290000	2.355220e+00	0.531360	0.279397	0.136129	0.635418	0.362871	0.658366	0.240000	6.362534e+00	0.170000	0.150000	0.270000	0.160000	0.100000	0.230000	8.728855e+00	0.550000	0.290000	2.500859e+00	0.543524	0.290495	0.141384	0.638138	0.362570	0.655254	0.220000	6.174493e+00	0.220000	0.150000	0.230000	0.170000	0.030000	0.270000	8.994689e+00	0.630000	0.250000	2.285613e+00	0.523065
1765000	0.240000	6.491066e+00	0.290000	0.140000	0.250000	0.150000	0.060000	0.240000	9.361769e+00	0.450000	0.240000	2.331785e+00	0.531424	0.279523	0.136163	0.635560	0.362909	0.658369	0.240000	6.299226e+00	0.270000	0.160000	0.260000	0.150000	0.050000	0.300000	8.816582e+00	0.630000	0.270000	2.475975e+00	0.543716	0.290656	0.141476	0.638307	0.362654	0.655187	0.240000	6.113055e+00	0.190000	0.170000	0.330000	0.200000	0.070000	0.240000	8.994689e+00	0.620000	0.160000	2.262871e+00	0.523066
1770000	0.240000	6.426479e+00	0.270000	0.190000	0.280000	0.120000	0.060000	0.240000	8.905190e+00	0.540000	0.310000	2.402799e+00	0.531464	0.279516	0.136163	0.635554	0.362910	0.658492	0.280000	6.362534e+00	0.210000	0.140000	0.230000	0.150000	0.090000	0.170000	8.816582e+00	0.540000	0.240000	2.451339e+00	0.543949	0.290745	0.141519	0.638316	0.362584	0.654956	0.280000	6.174493e+00	0.190000	0.220000	0.300000	0.180000	0.120000	0.220000	9.176393e+00	0.540000	0.310000	2.331785e+00	0.522748
1775000	0.190000	6.362534e+00	0.230000	0.160000	0.180000	0.170000	0.140000	0.210000	9.085087e+00	0.690000	0.280000	2.378891e+00	0.531785	0.279626	0.136254	0.635538	0.362956	0.658534	0.240000	6.299226e+00	0.200000	0.150000	0.190000	0.150000	0.050000	0.280000	9.085087e+00	0.530000	0.230000	2.475975e+00	0.543796	0.290688	0.141612	0.638390	0.362722	0.655048	0.220000	6.113055e+00	0.250000	0.170000	0.310000	0.170000	0.040000	0.200000	9.361769e+00	0.560000	0.330000	2.355220e+00	0.523017
1780000	0.300000	6.426479e+00	0.240000	0.110000	0.230000	0.190000	0.080000	0.390000	9.361769e+00	0.580000	0.230000	2.355220e+00	0.531517	0.279371	0.136100	0.635459	0.362781	0.658503	0.290000	6.362534e+00	0.290000	0.090000	0.270000	0.170000	0.080000	0.220000	8.556013e+00	0.560000	0.250000	2.500859e+00	0.543975	0.290848	0.141529	0.638357	0.362424	0.654621	0.270000	6.174493e+00	0.320000	0.150000	0.280000	0.130000	0.060000	0.250000	8.905190e+00	0.570000	0.210000	2.331785e+00	0.523265
1785000	0.220000	6.362534e+00	0.210000	0.220000	0.320000	0.200000	0.070000	0.250000	9.176393e+00	0.460000	0.260000	2.402799e+00	0.531701	0.279560	0.136231	0.635487	0.362835	0.658593	0.270000	6.426479e+00	0.200000	0.170000	0.260000	0.200000	0.070000	0.310000	8.994689e+00	0.550000	0.200000	2.451339e+00	0.544402	0.291194	0.141785	0.638510	0.362466	0.654582	0.280000	6.236547e+00	0.220000	0.250000	0.280000	0.170000	0.120000	0.160000	9.085087e+00	0.560000	0.370000	2.355220e+00	0.523435
1790000	0.250000	6.299226e+00	0.320000	0.180000	0.360000	0.290000	0.080000	0.230000	8.642002e+00	0.620000	0.150000	2.331785e+00	0.531364	0.279267	0.136089	0.635429	0.362822	0.658490	0.270000	6.491066e+00	0.220000	0.110000	0.230000	0.200000	0.100000	0.280000	8.816582e+00	0.550000	0.250000	2.402799e+00	0.544368	0.291203	0.141735	0.638486	0.362483	0.654654	0.260000	6.299226e+00	0.240000	0.150000	0.360000	0.140000	0.090000	0.230000	8.905190e+00	0.590000	0.220000	2.378891e+00	0.523781
1795000	0.250000	6.299226e+00	0.250000	0.240000	0.330000	0.170000	0.080000	0.300000	8.994689e+00	0.520000	0.300000	2.355220e+00	0.531108	0.279111	0.136093	0.635339	0.362803	0.658658	0.180000	6.426479e+00	0.210000	0.200000	0.390000	0.210000	0.050000	0.290000	9.176393e+00	0.570000	0.290000	2.378891e+00	0.544478	0.291360	0.141824	0.638567	0.362533	0.654602	0.230000	6.236547e+00	0.190000	0.150000	0.280000	0.150000	0.080000	0.280000	9.268618e+00	0.540000	0.180000	2.402799e+00	0.523611
1800000	0.210000	6.236547e+00	0.300000	0.160000	0.170000	0.240000	0.150000	0.250000	9.176393e+00	0.490000	0.260000	2.378891e+00	0.531410	0.279332	0.136118	0.635340	0.362698	0.658649	0.340000	6.491066e+00	0.260000	0.040000	0.310000	0.170000	0.110000	0.120000	9.550889e+00	0.550000	0.250000	2.355220e+00	0.544596	0.291353	0.141777	0.638604	0.362487	0.654578	0.240000	6.174493e+00	0.180000	0.080000	0.300000	0.150000	0.050000	0.190000	8.905190e+00	0.510000	0.210000	2.331785e+00	0.523702
1805000	0.260000	6.299226e+00	0.160000	0.070000	0.280000	0.160000	0.070000	0.240000	8.470879e+00	0.650000	0.240000	2.355220e+00	0.530785	0.278866	0.135900	0.635316	0.362665	0.658615	0.330000	6.556302e+00	0.250000	0.200000	0.270000	0.180000	0.060000	0.370000	9.550889e+00	0.520000	0.260000	2.378891e+00	0.544782	0.291543	0.141899	0.638743	0.362606	0.654563	0.230000	6.113055e+00	0.280000	0.160000	0.300000	0.120000	0.160000	0.190000	9.085087e+00	0.550000	0.220000	2.308584e+00	0.523786
1810000	0.150000	6.236547e+00	0.210000	0.140000	0.290000	0.140000	0.090000	0.260000	8.642002e+00	0.490000	0.240000	2.331785e+00	0.530463	0.278630	0.135763	0.635328	0.362703	0.658738	0.270000	6.622194e+00	0.190000	0.110000	0.250000	0.180000	0.080000	0.260000	9.550889e+00	0.570000	0.280000	2.402799e+00	0.544616	0.291492	0.141875	0.638719	0.362527	0.654522	0.290000	6.113055e+00	0.210000	0.130000	0.250000	0.180000	0.110000	0.260000	9.268618e+00	0.490000	0.340000	2.378891e+00	0.524115
1815000	0.200000	6.174493e+00	0.210000	0.110000	0.320000	0.110000	0.070000	0.320000	9.361769e+00	0.520000	0.190000	2.308584e+00	0.529954	0.278325	0.135580	0.635227	0.362485	0.658590	0.240000	6.556302e+00	0.270000	0.170000	0.280000	0.110000	0.120000	0.180000	9.455856e+00	0.500000	0.230000	2.426947e+00	0.544744	0.291622	0.142123	0.638804	0.362833	0.654738	0.290000	6.113055e+00	0.220000	0.090000	0.260000	0.150000	0.090000	0.280000	8.905190e+00	0.520000	0.290000	2.451339e+00	0.523892
1820000	0.290000	6.236547e+00	0.230000	0.170000	0.240000	0.130000	0.110000	0.180000	9.176393e+00	0.520000	0.210000	2.240355e+00	0.529585	0.278045	0.135449	0.635106	0.362422	0.658547	0.200000	6.491066e+00	0.260000	0.070000	0.250000	0.160000	0.060000	0.180000	8.905190e+00	0.480000	0.230000	2.378891e+00	0.544920	0.291765	0.142318	0.638852	0.362928	0.654911	0.240000	6.052230e+00	0.130000	0.200000	0.270000	0.130000	0.060000	0.330000	9.268618e+00	0.420000	0.140000	2.475975e+00	0.523583
1825000	0.300000	6.299226e+00	0.270000	0.160000	0.290000	0.220000	0.050000	0.220000	9.176393e+00	0.500000	0.340000	2.262871e+00	0.529867	0.278219	0.135620	0.635229	0.362546	0.658503	0.240000	6.426479e+00	0.210000	0.120000	0.240000	0.200000	0.080000	0.210000	8.905190e+00	0.540000	0.210000	2.355220e+00	0.545159	0.292033	0.142404	0.638999	0.362921	0.654755	0.300000	6.113055e+00	0.230000	0.220000	0.240000	0.150000	0.120000	0.160000	9.743830e+00	0.570000	0.290000	2.500859e+00	0.523641
1830000	0.240000	6.236547e+00	0.180000	0.180000	0.340000	0.200000	0.100000	0.300000	8.994689e+00	0.520000	0.350000	2.240355e+00	0.529805	0.278208	0.135666	0.635151	0.362521	0.658374	0.210000	6.362534e+00	0.170000	0.130000	0.280000	0.190000	0.060000	0.260000	8.728855e+00	0.470000	0.260000	2.378891e+00	0.545033	0.292075	0.142256	0.639096	0.362898	0.654525	0.190000	6.052230e+00	0.100000	0.110000	0.200000	0.180000	0.100000	0.220000	9.361769e+00	0.550000	0.290000	2.475975e+00	0.523924
1835000	0.260000	6.299226e+00	0.220000	0.110000	0.230000	0.180000	0.110000	0.200000	9.550889e+00	0.580000	0.340000	2.240355e+00	0.529449	0.277952	0.135540	0.635046	0.362354	0.658218	0.230000	6.299226e+00	0.300000	0.150000	0.350000	0.160000	0.090000	0.280000	8.057749e+00	0.480000	0.220000	2.308584e+00	0.544581	0.291745	0.142077	0.638977	0.362825	0.654448	0.260000	6.052230e+00	0.150000	0.210000	0.330000	0.150000	0.090000	0.270000	9.361769e+00	0.520000	0.280000	2.451339e+00	0.524172
1840000	0.260000	6.362534e+00	0.330000	0.150000	0.280000	0.160000	0.090000	0.200000	8.816582e+00	0.550000	0.270000	2.308584e+00	0.529648	0.278083	0.135625	0.635084	0.362449	0.658133	0.320000	6.362534e+00	0.300000	0.150000	0.290000	0.150000	0.070000	0.220000	8.386592e+00	0.630000	0.280000	2.331785e+00	0.544342	0.291629	0.142161	0.639033	0.362989	0.654651	0.260000	6.052230e+00	0.270000	0.170000	0.290000	0.130000	0.110000	0.270000	8.303144e+00	0.490000	0.310000	2.426947e+00	0.524327
1845000	0.270000	6.426479e+00	0.270000	0.170000	0.280000	0.150000	0.140000	0.230000	8.816582e+00	0.470000	0.270000	2.378891e+00	0.529946	0.278335	0.135733	0.635202	0.362383	0.658074	0.170000	6.299226e+00	0.200000	0.200000	0.220000	0.190000	0.140000	0.320000	8.728855e+00	0.530000	0.220000	2.262871e+00	0.543960	0.291400	0.142023	0.638939	0.362940	0.654649	0.280000	6.052230e+00	0.190000	0.140000	0.180000	0.150000	0.080000	0.320000	8.728855e+00	0.600000	0.250000	2.402799e+00	0.524298
1850000	0.280000	6.491066e+00	0.300000	0.100000	0.210000	0.160000	0.110000	0.240000	8.816582e+00	0.610000	0.270000	2.402799e+00	0.530049	0.278340	0.135750	0.635264	0.362354	0.658017	0.260000	6.362534e+00	0.170000	0.150000	0.280000	0.110000	0.110000	0.280000	8.556013e+00	0.540000	0.360000	2.240355e+00	0.543783	0.291067	0.141843	0.638868	0.362747	0.654563	0.290000	6.113055e+00	0.190000	0.130000	0.290000	0.130000	0.120000	0.230000	8.728855e+00	0.560000	0.210000	2.355220e+00	0.524661
1855000	0.220000	6.426479e+00	0.290000	0.160000	0.250000	0.170000	0.060000	0.250000	8.994689e+00	0.540000	0.240000	2.355220e+00	0.530115	0.278415	0.135788	0.635293	0.362338	0.657919	0.240000	6.299226e+00	0.210000	0.120000	0.310000	0.160000	0.110000	0.370000	9.085087e+00	0.520000	0.240000	2.262871e+00	0.543936	0.291097	0.141769	0.638836	0.362723	0.654574	0.240000	6.052230e+00	0.250000	0.170000	0.270000	0.200000	0.070000	0.360000	8.556013e+00	0.560000	0.220000	2.355220e+00	0.524935
1860000	0.210000	6.362534e+00	0.170000	0.130000	0.200000	0.160000	0.050000	0.280000	9.085087e+00	0.440000	0.210000	2.331785e+00	0.530107	0.278463	0.135802	0.635430	0.362413	0.657909	0.300000	6.362534e+00	0.200000	0.130000	0.290000	0.130000	0.060000	0.230000	8.728855e+00	0.520000	0.250000	2.285613e+00	0.543674	0.290961	0.141703	0.638817	0.362751	0.654486	0.280000	6.113055e+00	0.160000	0.170000	0.230000	0.210000	0.110000	0.280000	8.728855e+00	0.500000	0.210000	2.331785e+00	0.525308
1865000	0.320000	6.426479e+00	0.190000	0.110000	0.230000	0.260000	0.120000	0.260000	9.085087e+00	0.530000	0.280000	2.355220e+00	0.530431	0.278650	0.135864	0.635387	0.362343	0.657888	0.150000	6.299226e+00	0.170000	0.160000	0.310000	0.130000	0.090000	0.260000	9.176393e+00	0.580000	0.230000	2.218063e+00	0.542980	0.290503	0.141426	0.638883	0.362933	0.654639	0.200000	6.052230e+00	0.240000	0.110000	0.270000	0.150000	0.070000	0.270000	8.994689e+00	0.520000	0.240000	2.308584e+00	0.525435
1870000	0.230000	6.362534e+00	0.240000	0.170000	0.310000	0.150000	0.070000	0.230000	8.994689e+00	0.540000	0.280000	2.331785e+00	0.530478	0.278588	0.135803	0.635141	0.362054	0.657637	0.330000	6.362534e+00	0.180000	0.150000	0.280000	0.150000	0.140000	0.210000	9.361769e+00	0.550000	0.290000	2.240355e+00	0.543213	0.290691	0.141524	0.638962	0.362928	0.654577	0.290000	6.113055e+00	0.300000	0.180000	0.260000	0.210000	0.070000	0.290000	9.550889e+00	0.580000	0.350000	2.355220e+00	0.525598
1875000	0.230000	6.299226e+00	0.260000	0.150000	0.240000	0.140000	0.090000	0.240000	9.085087e+00	0.540000	0.260000	2.402799e+00	0.530435	0.278676	0.135812	0.635200	0.362071	0.657635	0.280000	6.426479e+00	0.200000	0.170000	0.200000	0.170000	0.090000	0.270000	9.176393e+00	0.440000	0.190000	2.218063e+00	0.542835	0.290427	0.141478	0.638886	0.362934	0.654683	0.290000	6.174493e+00	0.170000	0.100000	0.390000	0.130000	0.110000	0.260000	9.085087e+00	0.470000	0.240000	2.331785e+00	0.525711
1880000	0.210000	6.236547e+00	0.240000	0.200000	0.250000	0.140000	0.140000	0.270000	9.268618e+00	0.550000	0.280000	2.355220e+00	0.530441	0.278763	0.135802	0.635198	0.362036	0.657632	0.210000	6.362534e+00	0.220000	0.170000	0.280000	0.210000	0.060000	0.200000	8.994689e+00	0.450000	0.370000	2.240355e+00	0.542696	0.290199	0.141348	0.638757	0.362771	0.654567	0.270000	6.236547e+00	0.260000	0.110000	0.210000	0.220000	0.070000	0.290000	9.268618e+00	0.570000	0.320000	2.355220e+00	0.525487
1885000	0.270000	6.299226e+00	0.180000	0.220000	0.260000	0.220000	0.060000	0.260000	9.085087e+00	0.520000	0.230000	2.285613e+00	0.530758	0.278996	0.135954	0.635301	0.362072	0.657713	0.250000	6.299226e+00	0.250000	0.160000	0.280000	0.200000	0.100000	0.190000	9.176393e+00	0.460000	0.250000	2.262871e+00	0.542934	0.290427	0.141426	0.638782	0.362599	0.654373	0.180000	6.174493e+00	0.200000	0.140000	0.280000	0.170000	0.160000	0.250000	9.455856e+00	0.520000	0.260000	2.426947e+00	0.525745
1890000	0.300000	6.362534e+00	0.220000	0.250000	0.360000	0.210000	0.070000	0.210000	9.085087e+00	0.520000	0.260000	2.308584e+00	0.530220	0.278524	0.135725	0.635146	0.361764	0.657503	0.260000	6.362534e+00	0.260000	0.190000	0.280000	0.170000	0.090000	0.260000	8.994689e+00	0.530000	0.200000	2.262871e+00	0.543106	0.290651	0.141527	0.638856	0.362785	0.654482	0.180000	6.174493e+00	0.190000	0.130000	0.220000	0.140000	0.110000	0.260000	8.905190e+00	0.530000	0.240000	2.355220e+00	0.526114
1895000	0.250000	6.299226e+00	0.120000	0.140000	0.240000	0.180000	0.090000	0.220000	8.220527e+00	0.630000	0.190000	2.285613e+00	0.530295	0.278613	0.135620	0.635140	0.361667	0.657383	0.240000	6.299226e+00	0.230000	0.160000	0.210000	0.160000	0.080000	0.310000	9.176393e+00	0.470000	0.200000	2.285613e+00	0.543039	0.290637	0.141474	0.638882	0.362756	0.654422	0.310000	6.299226e+00	0.160000	0.170000	0.270000	0.160000	0.080000	0.220000	9.455856e+00	0.640000	0.240000	2.378891e+00	0.526187
1900000	0.290000	6.362534e+00	0.380000	0.150000	0.260000	0.220000	0.060000	0.240000	8.556013e+00	0.580000	0.240000	2.308584e+00	0.530431	0.278617	0.135593	0.635141	0.361695	0.657428	0.250000	6.299226e+00	0.270000	0.170000	0.230000	0.200000	0.080000	0.260000	9.743830e+00	0.360000	0.290000	2.355220e+00	0.543350	0.290885	0.141534	0.638985	0.362826	0.654301	0.310000	6.299226e+00	0.250000	0.160000	0.280000	0.150000	0.070000	0.310000	9.268618e+00	0.520000	0.280000	2.402799e+00	0.526065
1905000	0.330000	6.426479e+00	0.210000	0.190000	0.320000	0.160000	0.030000	0.280000	8.556013e+00	0.530000	0.380000	2.331785e+00	0.530590	0.278752	0.135660	0.635139	0.361782	0.657503	0.250000	6.299226e+00	0.210000	0.180000	0.290000	0.110000	0.100000	0.250000	9.455856e+00	0.600000	0.270000	2.378891e+00	0.543413	0.290926	0.141565	0.638901	0.362693	0.654266	0.260000	6.426479e+00	0.170000	0.100000	0.310000	0.170000	0.080000	0.170000	9.646877e+00	0.560000	0.190000	2.378891e+00	0.525979
1910000	0.250000	6.362534e+00	0.300000	0.120000	0.280000	0.140000	0.080000	0.250000	8.642002e+00	0.450000	0.330000	2.355220e+00	0.530644	0.278541	0.135481	0.634850	0.361531	0.657460	0.320000	6.362534e+00	0.260000	0.090000	0.250000	0.150000	0.080000	0.260000	9.085087e+00	0.550000	0.220000	2.355220e+00	0.543600	0.291005	0.141578	0.638828	0.362589	0.654149	0.260000	6.426479e+00	0.200000	0.100000	0.270000	0.200000	0.110000	0.220000	9.085087e+00	0.520000	0.220000	2.355220e+00	0.525676
1915000	0.250000	6.362534e+00	0.210000	0.160000	0.300000	0.120000	0.070000	0.250000	8.642002e+00	0.530000	0.170000	2.331785e+00	0.530743	0.278672	0.135567	0.634911	0.361533	0.657587	0.220000	6.299226e+00	0.230000	0.200000	0.360000	0.120000	0.100000	0.220000	8.994689e+00	0.530000	0.240000	2.331785e+00	0.543730	0.291147	0.141633	0.638823	0.362464	0.654126	0.190000	6.362534e+00	0.270000	0.170000	0.280000	0.260000	0.140000	0.250000	8.905190e+00	0.490000	0.230000	2.378891e+00	0.525834
1920000	0.240000	6.299226e+00	0.140000	0.130000	0.220000	0.100000	0.080000	0.220000	8.470879e+00	0.560000	0.240000	2.262871e+00	0.531039	0.278892	0.135689	0.634987	0.361504	0.657447	0.320000	6.362534e+00	0.230000	0.090000	0.270000	0.200000	0.070000	0.260000	9.176393e+00	0.520000	0.290000	2.355220e+00	0.543606	0.290874	0.141463	0.638710	0.362225	0.654024	0.270000	6.426479e+00	0.210000	0.100000	0.270000	0.180000	0.100000	0.300000	9.176393e+00	0.520000	0.230000	2.402799e+00	0.526133
1925000	0.270000	6.362534e+00	0.250000	0.160000	0.300000	0.170000	0.080000	0.250000	8.816582e+00	0.550000	0.190000	2.285613e+00	0.531442	0.279251	0.135971	0.635097	0.361670	0.657545	0.240000	6.299226e+00	0.150000	0.200000	0.230000	0.120000	0.090000	0.230000	8.816582e+00	0.480000	0.190000	2.308584e+00	0.543314	0.290759	0.141474	0.638830	0.362527	0.654167	0.270000	6.491066e+00	0.240000	0.120000	0.210000	0.130000	0.080000	0.250000	9.176393e+00	0.580000	0.240000	2.378891e+00	0.526539
1930000	0.100000	6.299226e+00	0.270000	0.150000	0.330000	0.120000	0.100000	0.240000	8.556013e+00	0.530000	0.120000	2.262871e+00	0.531652	0.279431	0.136098	0.635245	0.361670	0.657516	0.310000	6.362534e+00	0.280000	0.240000	0.260000	0.160000	0.080000	0.210000	8.994689e+00	0.520000	0.270000	2.355220e+00	0.543519	0.290889	0.141537	0.638941	0.362439	0.653982	0.190000	6.426479e+00	0.240000	0.120000	0.290000	0.180000	0.060000	0.230000	9.550889e+00	0.480000	0.340000	2.402799e+00	0.526697
1935000	0.300000	6.362534e+00	0.190000	0.140000	0.180000	0.180000	0.120000	0.300000	8.728855e+00	0.510000	0.250000	2.240355e+00	0.531182	0.279103	0.135967	0.635070	0.361532	0.657585	0.250000	6.299226e+00	0.280000	0.200000	0.260000	0.170000	0.080000	0.230000	8.905190e+00	0.580000	0.240000	2.331785e+00	0.543584	0.290985	0.141641	0.639141	0.362559	0.653996	0.250000	6.426479e+00	0.200000	0.220000	0.210000	0.110000	0.070000	0.300000	8.994689e+00	0.520000	0.210000	2.378891e+00	0.526819
1940000	0.210000	6.299226e+00	0.260000	0.160000	0.200000	0.200000	0.070000	0.250000	9.085087e+00	0.540000	0.240000	2.218063e+00	0.531393	0.279247	0.135990	0.635058	0.361494	0.657527	0.330000	6.362534e+00	0.170000	0.120000	0.280000	0.150000	0.130000	0.260000	8.642002e+00	0.530000	0.210000	2.262871e+00	0.542920	0.290560	0.141412	0.639082	0.362582	0.654112	0.290000	6.491066e+00	0.230000	0.170000	0.290000	0.190000	0.080000	0.250000	8.994689e+00	0.590000	0.250000	2.355220e+00	0.527146
1945000	0.230000	6.236547e+00	0.170000	0.110000	0.230000	0.180000	0.090000	0.260000	8.905190e+00	0.510000	0.210000	2.152509e+00	0.531598	0.279189	0.135886	0.634897	0.361345	0.657415	0.280000	6.426479e+00	0.290000	0.190000	0.270000	0.170000	0.060000	0.290000	8.994689e+00	0.560000	0.280000	2.331785e+00	0.543138	0.290632	0.141421	0.639048	0.362535	0.654113	0.280000	6.556302e+00	0.180000	0.130000	0.230000	0.180000	0.070000	0.230000	8.905190e+00	0.440000	0.250000	2.331785e+00	0.527315
1950000	0.260000	6.236547e+00	0.240000	0.170000	0.240000	0.180000	0.090000	0.290000	9.085087e+00	0.520000	0.230000	2.174142e+00	0.531199	0.278911	0.135700	0.634820	0.361296	0.657447	0.300000	6.491066e+00	0.180000	0.130000	0.210000	0.140000	0.100000	0.240000	8.642002e+00	0.510000	0.180000	2.262871e+00	0.542217	0.290088	0.141129	0.638999	0.362456	0.654034	0.150000	6.491066e+00	0.250000	0.180000	0.280000	0.180000	0.110000	0.240000	9.361769e+00	0.540000	0.270000	2.355220e+00	0.526681
1955000	0.220000	6.174493e+00	0.180000	0.130000	0.300000	0.130000	0.100000	0.260000	9.268618e+00	0.540000	0.290000	2.240355e+00	0.531319	0.279002	0.135736	0.634858	0.361303	0.657412	0.210000	6.426479e+00	0.220000	0.160000	0.290000	0.110000	0.110000	0.220000	8.816582e+00	0.520000	0.250000	2.195993e+00	0.541713	0.289587	0.140827	0.638728	0.362207	0.653949	0.240000	6.426479e+00	0.220000	0.180000	0.280000	0.200000	0.090000	0.340000	8.994689e+00	0.530000	0.280000	2.426947e+00	0.527004
1960000	0.360000	6.236547e+00	0.210000	0.170000	0.280000	0.160000	0.140000	0.370000	9.085087e+00	0.490000	0.230000	2.218063e+00	0.531562	0.279148	0.135905	0.634913	0.361423	0.657503	0.300000	6.491066e+00	0.160000	0.120000	0.270000	0.190000	0.050000	0.260000	8.994689e+00	0.590000	0.280000	2.262871e+00	0.541924	0.289805	0.140888	0.638697	0.362161	0.653918	0.300000	6.491066e+00	0.200000	0.200000	0.330000	0.120000	0.080000	0.300000	8.994689e+00	0.680000	0.250000	2.451339e+00	0.527182
1965000	0.310000	6.299226e+00	0.300000	0.190000	0.310000	0.160000	0.090000	0.280000	9.361769e+00	0.560000	0.230000	2.195993e+00	0.531651	0.279139	0.135969	0.634867	0.361382	0.657582	0.250000	6.426479e+00	0.300000	0.130000	0.360000	0.240000	0.060000	0.220000	9.176393e+00	0.580000	0.210000	2.285613e+00	0.542227	0.290063	0.141087	0.638747	0.362322	0.654057	0.280000	6.556302e+00	0.250000	0.140000	0.240000	0.220000	0.080000	0.260000	9.085087e+00	0.470000	0.330000	2.426947e+00	0.526963
1970000	0.240000	6.236547e+00	0.220000	0.100000	0.260000	0.160000	0.100000	0.300000	9.361769e+00	0.480000	0.310000	2.218063e+00	0.531722	0.279219	0.136014	0.634916	0.361552	0.657746	0.200000	6.362534e+00	0.310000	0.200000	0.280000	0.230000	0.130000	0.230000	9.176393e+00	0.630000	0.290000	2.262871e+00	0.542366	0.290148	0.141161	0.638741	0.362404	0.654158	0.270000	6.622194e+00	0.270000	0.200000	0.290000	0.130000	0.080000	0.250000	8.642002e+00	0.590000	0.300000	2.402799e+00	0.527279
1975000	0.250000	6.174493e+00	0.280000	0.150000	0.200000	0.190000	0.140000	0.290000	9.085087e+00	0.490000	0.250000	2.240355e+00	0.531615	0.279172	0.136043	0.634891	0.361650	0.657767	0.160000	6.299226e+00	0.210000	0.150000	0.190000	0.150000	0.070000	0.290000	9.268618e+00	0.510000	0.320000	2.331785e+00	0.542528	0.290171	0.141269	0.638797	0.362363	0.654152	0.280000	6.688748e+00	0.190000	0.090000	0.230000	0.190000	0.120000	0.330000	9.176393e+00	0.500000	0.270000	2.426947e+00	0.527284
1980000	0.230000	6.113055e+00	0.220000	0.140000	0.320000	0.230000	0.050000	0.240000	9.085087e+00	0.490000	0.230000	2.195993e+00	0.531577	0.278971	0.135933	0.634822	0.361550	0.657732	0.310000	6.362534e+00	0.310000	0.170000	0.170000	0.140000	0.100000	0.350000	9.085087e+00	0.460000	0.320000	2.355220e+00	0.542320	0.290088	0.141108	0.638797	0.362167	0.654037	0.290000	6.755971e+00	0.220000	0.140000	0.410000	0.150000	0.060000	0.270000	9.176393e+00	0.510000	0.290000	2.451339e+00	0.527634
1985000	0.300000	6.174493e+00	0.190000	0.120000	0.210000	0.190000	0.080000	0.170000	9.268618e+00	0.500000	0.340000	2.218063e+00	0.531399	0.278691	0.135700	0.634512	0.361246	0.657651	0.260000	6.426479e+00	0.240000	0.120000	0.300000	0.120000	0.110000	0.140000	9.455856e+00	0.480000	0.230000	2.331785e+00	0.542571	0.290311	0.141096	0.638739	0.361984	0.653790	0.220000	6.688748e+00	0.200000	0.100000	0.260000	0.100000	0.100000	0.320000	9.085087e+00	0.500000	0.240000	2.426947e+00	0.527570
1990000	0.180000	6.113055e+00	0.210000	0.150000	0.240000	0.190000	0.070000	0.220000	8.994689e+00	0.540000	0.290000	2.240355e+00	0.531472	0.278681	0.135565	0.634417	0.360931	0.657396	0.280000	6.491066e+00	0.240000	0.180000	0.310000	0.150000	0.130000	0.260000	9.085087e+00	0.530000	0.300000	2.402799e+00	0.542706	0.290640	0.141228	0.638735	0.362098	0.653848	0.210000	6.622194e+00	0.190000	0.100000	0.150000	0.140000	0.060000	0.270000	9.176393e+00	0.480000	0.270000	2.426947e+00	0.527412
1995000	0.310000	6.113055e+00	0.210000	0.130000	0.270000	0.180000	0.050000	0.190000	9.085087e+00	0.570000	0.290000	2.218063e+00	0.531783	0.278950	0.135676	0.634440	0.360852	0.657307	0.250000	6.426479e+00	0.230000	0.090000	0.350000	0.210000	0.110000	0.240000	8.905190e+00	0.470000	0.190000	2.355220e+00	0.542996	0.290872	0.141473	0.638831	0.362488	0.654070	0.150000	6.556302e+00	0.200000	0.170000	0.300000	0.160000	0.100000	0.230000	9.268618e+00	0.470000	0.220000	2.451339e+00	0.527554
2000000	0.310000	6.113055e+00	0.230000	0.170000	0.330000	0.120000	0.080000	0.250000	8.994689e+00	0.540000	0.260000	2.240355e+00	0.531956	0.279145	0.135803	0.634479	0.361053	0.657377	0.200000	6.362534e+00	0.230000	0.160000	0.270000	0.170000	0.080000	0.200000	9.268618e+00	0.480000	0.230000	2.331785e+00	0.542823	0.290601	0.141342	0.638732	0.362382	0.654234	0.330000	6.622194e+00	0.200000	0.150000	0.260000	0.140000	0.090000	0.290000	9.646877e+00	0.520000	0.250000	2.426947e+00	0.527586
2005000	0.280000	6.174493e+00	0.260000	0.200000	0.290000	0.230000	0.060000	0.320000	9.176393e+00	0.530000	0.220000	2.262871e+00	0.531970	0.279203	0.135730	0.634585	0.360952	0.657310	0.320000	6.426479e+00	0.220000	0.230000	0.290000	0.130000	0.050000	0.190000	8.728855e+00	0.540000	0.120000	2.308584e+00	0.542290	0.290337	0.141238	0.638705	0.362503	0.654399	0.320000	6.688748e+00	0.200000	0.150000	0.340000	0.180000	0.140000	0.150000	9.268618e+00	0.430000	0.230000	2.355220e+00	0.527735
2010000	0.230000	6.113055e+00	0.240000	0.200000	0.190000	0.190000	0.100000	0.190000	8.816582e+00	0.620000	0.220000	2.195993e+00	0.531438	0.278617	0.135446	0.634264	0.360859	0.657388	0.190000	6.362534e+00	0.260000	0.150000	0.300000	0.200000	0.140000	0.250000	8.905190e+00	0.520000	0.270000	2.331785e+00	0.542486	0.290536	0.141346	0.638875	0.362737	0.654463	0.190000	6.622194e+00	0.240000	0.170000	0.250000	0.210000	0.060000	0.270000	9.268618e+00	0.560000	0.290000	2.402799e+00	0.527903
2015000	0.300000	6.174493e+00	0.260000	0.160000	0.270000	0.090000	0.040000	0.280000	8.642002e+00	0.470000	0.200000	2.131091e+00	0.531172	0.278462	0.135385	0.634293	0.360956	0.657542	0.190000	6.299226e+00	0.150000	0.090000	0.300000	0.140000	0.070000	0.280000	8.905190e+00	0.550000	0.220000	2.285613e+00	0.542100	0.290249	0.141223	0.638808	0.362776	0.654575	0.290000	6.688748e+00	0.240000	0.210000	0.260000	0.180000	0.080000	0.270000	8.905190e+00	0.410000	0.170000	2.378891e+00	0.527845
2020000	0.250000	6.113055e+00	0.250000	0.100000	0.250000	0.250000	0.070000	0.240000	8.905190e+00	0.560000	0.260000	2.152509e+00	0.531284	0.278354	0.135266	0.634185	0.360768	0.657420	0.210000	6.236547e+00	0.230000	0.190000	0.300000	0.160000	0.110000	0.180000	9.085087e+00	0.450000	0.240000	2.308584e+00	0.542211	0.290182	0.141111	0.638571	0.362662	0.654614	0.210000	6.622194e+00	0.260000	0.170000	0.350000	0.200000	0.100000	0.200000	8.728855e+00	0.510000	0.310000	2.402799e+00	0.527810
2025000	0.310000	6.174493e+00	0.270000	0.140000	0.270000	0.280000	0.100000	0.310000	9.455856e+00	0.600000	0.210000	2.174142e+00	0.531589	0.278463	0.135330	0.634117	0.360662	0.657332	0.220000	6.174493e+00	0.220000	0.110000	0.210000	0.140000	0.120000	0.220000	8.728855e+00	0.630000	0.180000	2.308584e+00	0.541415	0.289608	0.140857	0.638477	0.362559	0.654674	0.300000	6.688748e+00	0.220000	0.170000	0.250000	0.220000	0.050000	0.320000	8.728855e+00	0.560000	0.230000	2.402799e+00	0.527973
2030000	0.230000	6.174493e+00	0.250000	0.110000	0.260000	0.160000	0.030000	0.260000	9.743830e+00	0.530000	0.360000	2.240355e+00	0.531677	0.278603	0.135345	0.634130	0.360599	0.657320	0.390000	6.236547e+00	0.170000	0.150000	0.200000	0.130000	0.060000	0.260000	8.905190e+00	0.520000	0.280000	2.262871e+00	0.541667	0.289746	0.140838	0.638532	0.362455	0.654511	0.270000	6.755971e+00	0.250000	0.160000	0.240000	0.070000	0.070000	0.280000	8.816582e+00	0.510000	0.190000	2.378891e+00	0.528207
2035000	0.320000	6.236547e+00	0.230000	0.170000	0.240000	0.140000	0.040000	0.330000	8.994689e+00	0.570000	0.300000	2.262871e+00	0.531921	0.278823	0.135532	0.634276	0.360640	0.657414	0.340000	6.299226e+00	0.220000	0.150000	0.200000	0.160000	0.080000	0.250000	8.905190e+00	0.590000	0.260000	2.285613e+00	0.541816	0.289723	0.140842	0.638411	0.362313	0.654526	0.180000	6.688748e+00	0.120000	0.240000	0.290000	0.230000	0.100000	0.230000	9.176393e+00	0.500000	0.270000	2.402799e+00	0.528411
2040000	0.210000	6.174493e+00	0.270000	0.100000	0.320000	0.130000	0.080000	0.290000	8.994689e+00	0.520000	0.190000	2.218063e+00	0.532225	0.278933	0.135570	0.634225	0.360573	0.657512	0.310000	6.362534e+00	0.210000	0.130000	0.240000	0.100000	0.070000	0.250000	8.728855e+00	0.550000	0.160000	2.218063e+00	0.541545	0.289540	0.140857	0.638434	0.362450	0.654683	0.320000	6.755971e+00	0.330000	0.100000	0.280000	0.080000	0.120000	0.210000	9.550889e+00	0.390000	0.320000	2.426947e+00	0.528742
2045000	0.260000	6.236547e+00	0.230000	0.130000	0.280000	0.180000	0.070000	0.190000	8.994689e+00	0.540000	0.290000	2.240355e+00	0.532239	0.279052	0.135641	0.634305	0.360594	0.657542	0.300000	6.426479e+00	0.230000	0.200000	0.320000	0.130000	0.100000	0.180000	8.642002e+00	0.550000	0.340000	2.195993e+00	0.541130	0.289281	0.140700	0.638470	0.362577	0.654759	0.290000	6.823870e+00	0.210000	0.160000	0.280000	0.170000	0.050000	0.240000	9.268618e+00	0.590000	0.270000	2.451339e+00	0.528961
2050000	0.300000	6.299226e+00	0.240000	0.170000	0.260000	0.090000	0.060000	0.270000	8.994689e+00	0.630000	0.180000	2.152509e+00	0.531811	0.278714	0.135507	0.634367	0.360724	0.657570	0.220000	6.362534e+00	0.240000	0.140000	0.310000	0.180000	0.080000	0.330000	8.994689e+00	0.550000	0.320000	2.218063e+00	0.541196	0.289387	0.140699	0.638564	0.362568	0.654780	0.250000	6.755971e+00	0.220000	0.100000	0.240000	0.170000	0.050000	0.260000	8.994689e+00	0.550000	0.260000	2.500859e+00	0.528928
2055000	0.290000	6.362534e+00	0.180000	0.170000	0.340000	0.150000	0.160000	0.200000	8.905190e+00	0.480000	0.230000	2.088893e+00	0.531564	0.278623	0.135450	0.634394	0.360785	0.657682	0.230000	6.299226e+00	0.210000	0.150000	0.240000	0.180000	0.050000	0.230000	9.085087e+00	0.490000	0.250000	2.195993e+00	0.540678	0.289060	0.140485	0.638488	0.362532	0.654699	0.210000	6.688748e+00	0.230000	0.140000	0.170000	0.170000	0.060000	0.250000	8.905190e+00	0.600000	0.190000	2.475975e+00	0.529166
2060000	0.340000	6.426479e+00	0.220000	0.210000	0.300000	0.130000	0.080000	0.290000	8.994689e+00	0.500000	0.320000	2.152509e+00	0.531504	0.278620	0.135387	0.634354	0.360693	0.657662	0.280000	6.362534e+00	0.220000	0.170000	0.360000	0.190000	0.070000	0.290000	8.905190e+00	0.530000	0.260000	2.174142e+00	0.540673	0.289022	0.140445	0.638338	0.362383	0.654604	0.240000	6.622194e+00	0.290000	0.140000	0.200000	0.160000	0.080000	0.280000	8.556013e+00	0.420000	0.240000	2.451339e+00	0.529373
2065000	0.300000	6.491066e+00	0.200000	0.180000	0.180000	0.150000	0.100000	0.230000	9.085087e+00	0.560000	0.200000	2.131091e+00	0.531596	0.278855	0.135442	0.634447	0.360769	0.657749	0.260000	6.426479e+00	0.290000	0.170000	0.270000	0.200000	0.130000	0.260000	8.994689e+00	0.470000	0.250000	2.195993e+00	0.540900	0.289406	0.140657	0.638521	0.362566	0.654684	0.310000	6.688748e+00	0.230000	0.130000	0.260000	0.130000	0.140000	0.270000	9.085087e+00	0.550000	0.210000	2.378891e+00	0.529643
2070000	0.300000	6.491066e+00	0.230000	0.130000	0.240000	0.150000	0.130000	0.320000	8.994689e+00	0.470000	0.320000	2.152509e+00	0.531294	0.278651	0.135254	0.634286	0.360495	0.657393	0.320000	6.556302e+00	0.130000	0.090000	0.200000	0.170000	0.120000	0.220000	8.905190e+00	0.550000	0.270000	2.218063e+00	0.541110	0.289458	0.140754	0.638525	0.362666	0.654711	0.280000	6.755971e+00	0.260000	0.150000	0.140000	0.220000	0.070000	0.340000	8.905190e+00	0.450000	0.260000	2.451339e+00	0.529733
2075000	0.260000	6.556302e+00	0.160000	0.160000	0.200000	0.140000	0.080000	0.210000	8.994689e+00	0.580000	0.290000	2.218063e+00	0.530990	0.278279	0.135031	0.634088	0.360336	0.657294	0.220000	6.491066e+00	0.220000	0.240000	0.220000	0.110000	0.110000	0.250000	8.994689e+00	0.490000	0.140000	2.240355e+00	0.541458	0.289774	0.140873	0.638627	0.362767	0.654826	0.280000	6.755971e+00	0.200000	0.120000	0.260000	0.180000	0.060000	0.310000	9.268618e+00	0.570000	0.200000	2.378891e+00	0.529009
2080000	0.180000	6.491066e+00	0.220000	0.220000	0.340000	0.250000	0.080000	0.250000	9.646877e+00	0.440000	0.240000	2.240355e+00	0.531016	0.278368	0.135077	0.634159	0.360312	0.657270	0.300000	6.556302e+00	0.270000	0.190000	0.240000	0.090000	0.080000	0.210000	8.642002e+00	0.510000	0.330000	2.262871e+00	0.541657	0.289926	0.141042	0.638728	0.362948	0.654979	0.180000	6.688748e+00	0.240000	0.130000	0.260000	0.150000	0.110000	0.270000	8.728855e+00	0.560000	0.190000	2.355220e+00	0.529025
2085000	0.230000	6.426479e+00	0.170000	0.130000	0.280000	0.190000	0.100000	0.240000	9.268618e+00	0.450000	0.320000	2.262871e+00	0.530739	0.278091	0.134967	0.634088	0.360244	0.657220	0.270000	6.622194e+00	0.150000	0.110000	0.370000	0.180000	0.120000	0.260000	8.728855e+00	0.550000	0.280000	2.285613e+00	0.541876	0.290048	0.141083	0.638884	0.363015	0.654949	0.280000	6.755971e+00	0.220000	0.170000	0.290000	0.250000	0.080000	0.250000	8.386592e+00	0.590000	0.260000	2.331785e+00	0.529048
2090000	0.280000	6.491066e+00	0.230000	0.170000	0.270000	0.070000	0.150000	0.190000	9.268618e+00	0.480000	0.330000	2.285613e+00	0.530402	0.277733	0.134829	0.633986	0.360211	0.657152	0.270000	6.622194e+00	0.240000	0.160000	0.200000	0.170000	0.090000	0.250000	8.905190e+00	0.650000	0.230000	2.308584e+00	0.542103	0.290264	0.141270	0.638931	0.363150	0.655013	0.280000	6.755971e+00	0.260000	0.130000	0.280000	0.170000	0.060000	0.360000	8.220527e+00	0.410000	0.330000	2.355220e+00	0.528871
2095000	0.280000	6.556302e+00	0.190000	0.200000	0.240000	0.140000	0.100000	0.250000	9.085087e+00	0.500000	0.260000	2.355220e+00	0.530544	0.277787	0.134710	0.633861	0.360050	0.657023	0.290000	6.622194e+00	0.180000	0.090000	0.330000	0.170000	0.080000	0.270000	9.268618e+00	0.590000	0.280000	2.378891e+00	0.542138	0.290216	0.141232	0.638949	0.363194	0.655108	0.260000	6.823870e+00	0.260000	0.130000	0.370000	0.240000	0.150000	0.310000	8.905190e+00	0.670000	0.220000	2.378891e+00	0.529045
2100000	0.250000	6.491066e+00	0.220000	0.150000	0.380000	0.160000	0.100000	0.300000	9.455856e+00	0.500000	0.180000	2.331785e+00	0.530712	0.277870	0.134741	0.633957	0.360119	0.657021	0.260000	6.688748e+00	0.200000	0.160000	0.300000	0.120000	0.130000	0.200000	9.550889e+00	0.580000	0.280000	2.402799e+00	0.542047	0.290103	0.141156	0.638905	0.363064	0.654978	0.230000	6.755971e+00	0.290000	0.140000	0.240000	0.180000	0.050000	0.210000	8.816582e+00	0.540000	0.200000	2.308584e+00	0.529344
2105000	0.190000	6.426479e+00	0.290000	0.160000	0.260000	0.190000	0.080000	0.250000	9.268618e+00	0.500000	0.200000	2.355220e+00	0.530992	0.278149	0.134937	0.634129	0.360264	0.657114	0.210000	6.622194e+00	0.180000	0.100000	0.300000	0.150000	0.100000	0.210000	9.361769e+00	0.530000	0.270000	2.426947e+00	0.542254	0.290188	0.141058	0.638889	0.362995	0.654817	0.260000	6.823870e+00	0.170000	0.230000	0.290000	0.190000	0.090000	0.250000	8.994689e+00	0.580000	0.180000	2.285613e+00	0.529481
2110000	0.240000	6.362534e+00	0.190000	0.170000	0.240000	0.210000	0.140000	0.210000	9.085087e+00	0.570000	0.350000	2.426947e+00	0.531294	0.278219	0.134990	0.634047	0.360287	0.657223	0.240000	6.556302e+00	0.190000	0.150000	0.240000	0.120000	0.100000	0.250000	9.176393e+00	0.460000	0.280000	2.402799e+00	0.542397	0.290254	0.141087	0.638889	0.363061	0.654868	0.270000	6.892451e+00	0.200000	0.140000	0.310000	0.200000	0.050000	0.280000	9.176393e+00	0.550000	0.290000	2.262871e+00	0.529697
2115000	0.200000	6.299226e+00	0.190000	0.190000	0.230000	0.180000	0.040000	0.350000	8.994689e+00	0.530000	0.310000	2.451339e+00	0.531367	0.278267	0.134993	0.634149	0.360339	0.657190	0.290000	6.622194e+00	0.360000	0.140000	0.340000	0.310000	0.110000	0.240000	9.455856e+00	0.500000	0.230000	2.331785e+00	0.542655	0.290432	0.141087	0.638904	0.363003	0.654916	0.210000	6.823870e+00	0.150000	0.140000	0.220000	0.210000	0.090000	0.210000	8.816582e+00	0.600000	0.290000	2.285613e+00	0.529742
2120000	0.290000	6.362534e+00	0.200000	0.180000	0.220000	0.100000	0.120000	0.290000	8.994689e+00	0.520000	0.320000	2.475975e+00	0.531311	0.278146	0.134974	0.634108	0.360142	0.657162	0.250000	6.556302e+00	0.210000	0.180000	0.210000	0.170000	0.070000	0.290000	9.455856e+00	0.480000	0.220000	2.308584e+00	0.542156	0.290180	0.140970	0.639005	0.363104	0.654970	0.220000	6.755971e+00	0.290000	0.260000	0.310000	0.210000	0.110000	0.190000	8.816582e+00	0.480000	0.170000	2.308584e+00	0.529257
2125000	0.250000	6.299226e+00	0.240000	0.190000	0.340000	0.170000	0.090000	0.280000	8.556013e+00	0.610000	0.300000	2.451339e+00	0.531469	0.278323	0.135126	0.634171	0.360274	0.657241	0.280000	6.622194e+00	0.290000	0.100000	0.190000	0.130000	0.050000	0.230000	8.642002e+00	0.600000	0.390000	2.285613e+00	0.541586	0.289816	0.140783	0.638956	0.363147	0.654928	0.270000	6.823870e+00	0.270000	0.140000	0.330000	0.190000	0.130000	0.270000	9.176393e+00	0.500000	0.240000	2.285613e+00	0.529338
2130000	0.190000	6.236547e+00	0.290000	0.170000	0.310000	0.180000	0.080000	0.160000	9.085087e+00	0.570000	0.370000	2.451339e+00	0.531739	0.278571	0.135226	0.634242	0.360217	0.657087	0.190000	6.556302e+00	0.210000	0.150000	0.230000	0.140000	0.040000	0.330000	9.176393e+00	0.410000	0.250000	2.262871e+00	0.541826	0.289902	0.140818	0.638944	0.363218	0.654909	0.230000	6.688748e+00	0.240000	0.110000	0.250000	0.120000	0.060000	0.300000	9.176393e+00	0.560000	0.170000	2.218063e+00	0.528755
2135000	0.320000	6.299226e+00	0.230000	0.090000	0.290000	0.190000	0.060000	0.340000	8.816582e+00	0.540000	0.190000	2.426947e+00	0.531981	0.278647	0.135243	0.634187	0.360109	0.657050	0.230000	6.491066e+00	0.240000	0.160000	0.290000	0.230000	0.060000	0.290000	8.905190e+00	0.470000	0.200000	2.240355e+00	0.541992	0.290031	0.140804	0.638874	0.363068	0.654793	0.230000	6.622194e+00	0.190000	0.160000	0.310000	0.160000	0.050000	0.180000	9.361769e+00	0.500000	0.190000	2.152509e+00	0.527930
2140000	0.200000	6.236547e+00	0.260000	0.140000	0.200000	0.140000	0.070000	0.270000	8.816582e+00	0.470000	0.230000	2.355220e+00	0.531948	0.278709	0.135284	0.634327	0.360187	0.656981	0.370000	6.556302e+00	0.220000	0.170000	0.380000	0.170000	0.090000	0.360000	8.905190e+00	0.490000	0.300000	2.262871e+00	0.542094	0.290009	0.140730	0.638827	0.362970	0.654885	0.170000	6.556302e+00	0.200000	0.150000	0.240000	0.110000	0.110000	0.240000	8.994689e+00	0.530000	0.320000	2.152509e+00	0.527326
2145000	0.240000	6.174493e+00	0.260000	0.160000	0.310000	0.130000	0.090000	0.250000	9.176393e+00	0.510000	0.190000	2.378891e+00	0.532168	0.278927	0.135459	0.634400	0.360385	0.657157	0.300000	6.622194e+00	0.250000	0.150000	0.210000	0.180000	0.080000	0.260000	9.085087e+00	0.560000	0.220000	2.262871e+00	0.542147	0.290017	0.140704	0.638804	0.362846	0.654723	0.170000	6.556302e+00	0.320000	0.170000	0.330000	0.280000	0.090000	0.270000	9.268618e+00	0.460000	0.200000	2.131091e+00	0.527495
2150000	0.200000	6.113055e+00	0.170000	0.130000	0.300000	0.230000	0.090000	0.310000	9.361769e+00	0.630000	0.250000	2.308584e+00	0.532396	0.279175	0.135516	0.634330	0.360265	0.657110	0.280000	6.688748e+00	0.270000	0.220000	0.350000	0.260000	0.090000	0.230000	8.728855e+00	0.530000	0.230000	2.262871e+00	0.542255	0.290108	0.140726	0.638721	0.362767	0.654601	0.340000	6.622194e+00	0.350000	0.190000	0.240000	0.150000	0.100000	0.280000	9.085087e+00	0.520000	0.290000	2.195993e+00	0.527623
2155000	0.200000	6.052230e+00	0.240000	0.160000	0.360000	0.150000	0.100000	0.230000	8.994689e+00	0.520000	0.310000	2.285613e+00	0.532565	0.279357	0.135705	0.634464	0.360408	0.657175	0.290000	6.755971e+00	0.380000	0.140000	0.320000	0.190000	0.040000	0.260000	9.455856e+00	0.430000	0.210000	2.285613e+00	0.541692	0.289734	0.140510	0.638655	0.362776	0.654645	0.240000	6.556302e+00	0.140000	0.080000	0.400000	0.200000	0.090000	0.320000	9.455856e+00	0.640000	0.250000	2.218063e+00	0.527770
2160000	0.200000	5.992009e+00	0.160000	0.160000	0.240000	0.160000	0.070000	0.230000	8.728855e+00	0.510000	0.310000	2.308584e+00	0.532585	0.279401	0.135686	0.634446	0.360474	0.657200	0.340000	6.823870e+00	0.330000	0.150000	0.200000	0.170000	0.100000	0.250000	8.816582e+00	0.620000	0.230000	2.262871e+00	0.541098	0.289287	0.140369	0.638642	0.362756	0.654639	0.290000	6.622194e+00	0.230000	0.190000	0.270000	0.120000	0.110000	0.190000	8.905190e+00	0.530000	0.260000	2.285613e+00	0.528022
2165000	0.210000	5.932387e+00	0.250000	0.150000	0.250000	0.110000	0.070000	0.320000	8.816582e+00	0.530000	0.330000	2.402799e+00	0.532721	0.279616	0.135872	0.634493	0.360666	0.657333	0.200000	6.755971e+00	0.150000	0.140000	0.200000	0.180000	0.070000	0.210000	8.470879e+00	0.490000	0.360000	2.240355e+00	0.541115	0.289408	0.140475	0.638722	0.362928	0.654676	0.240000	6.556302e+00	0.160000	0.130000	0.280000	0.120000	0.080000	0.220000	8.905190e+00	0.490000	0.270000	2.355220e+00	0.528120
2170000	0.350000	5.992009e+00	0.270000	0.140000	0.310000	0.230000	0.080000	0.330000	8.905190e+00	0.500000	0.180000	2.378891e+00	0.532994	0.279785	0.135956	0.634567	0.360699	0.657267	0.280000	6.823870e+00	0.230000	0.160000	0.260000	0.210000	0.040000	0.290000	8.057749e+00	0.520000	0.240000	2.262871e+00	0.541466	0.289694	0.140550	0.638765	0.362956	0.654565	0.220000	6.491066e+00	0.310000	0.180000	0.310000	0.130000	0.110000	0.290000	8.728855e+00	0.510000	0.220000	2.285613e+00	0.527442
2175000	0.280000	6.052230e+00	0.270000	0.180000	0.360000	0.250000	0.120000	0.310000	9.085087e+00	0.550000	0.290000	2.426947e+00	0.533106	0.279628	0.135848	0.634282	0.360406	0.656922	0.270000	6.892451e+00	0.210000	0.150000	0.390000	0.150000	0.090000	0.220000	8.386592e+00	0.560000	0.400000	2.285613e+00	0.541602	0.289890	0.140769	0.638909	0.363225	0.654763	0.380000	6.556302e+00	0.210000	0.170000	0.320000	0.190000	0.180000	0.300000	9.268618e+00	0.500000	0.270000	2.355220e+00	0.527530
2180000	0.320000	6.113055e+00	0.220000	0.140000	0.300000	0.180000	0.040000	0.280000	8.905190e+00	0.500000	0.180000	2.355220e+00	0.533209	0.279665	0.135889	0.634221	0.360456	0.656961	0.250000	6.823870e+00	0.230000	0.180000	0.260000	0.160000	0.180000	0.270000	8.905190e+00	0.440000	0.260000	2.308584e+00	0.541645	0.289821	0.140735	0.638797	0.363155	0.654773	0.230000	6.426479e+00	0.380000	0.190000	0.360000	0.220000	0.100000	0.320000	9.085087e+00	0.520000	0.330000	2.378891e+00	0.527702
2185000	0.310000	6.174493e+00	0.260000	0.160000	0.310000	0.180000	0.180000	0.160000	8.556013e+00	0.510000	0.250000	2.378891e+00	0.533468	0.279859	0.136032	0.634353	0.360515	0.657037	0.260000	6.892451e+00	0.250000	0.090000	0.210000	0.150000	0.110000	0.270000	9.176393e+00	0.550000	0.200000	2.331785e+00	0.541265	0.289515	0.140631	0.638782	0.363237	0.654911	0.230000	6.426479e+00	0.320000	0.120000	0.210000	0.200000	0.160000	0.280000	8.905190e+00	0.520000	0.250000	2.331785e+00	0.527918
2190000	0.400000	6.236547e+00	0.210000	0.140000	0.340000	0.200000	0.060000	0.280000	8.386592e+00	0.650000	0.200000	2.402799e+00	0.533588	0.280005	0.136015	0.634409	0.360461	0.656890	0.350000	6.961721e+00	0.200000	0.130000	0.280000	0.170000	0.130000	0.330000	8.728855e+00	0.470000	0.230000	2.262871e+00	0.540464	0.289001	0.140365	0.638625	0.363059	0.654742	0.230000	6.362534e+00	0.240000	0.110000	0.300000	0.220000	0.060000	0.320000	8.556013e+00	0.500000	0.200000	2.285613e+00	0.528138
2195000	0.260000	6.299226e+00	0.220000	0.140000	0.400000	0.160000	0.130000	0.260000	8.905190e+00	0.510000	0.250000	2.378891e+00	0.533768	0.280226	0.136211	0.634548	0.360560	0.656933	0.180000	6.892451e+00	0.270000	0.220000	0.280000	0.120000	0.040000	0.240000	9.361769e+00	0.570000	0.260000	2.285613e+00	0.540449	0.289136	0.140398	0.638642	0.363040	0.654680	0.210000	6.299226e+00	0.190000	0.140000	0.260000	0.180000	0.040000	0.240000	9.085087e+00	0.530000	0.260000	2.355220e+00	0.527896
2200000	0.270000	6.362534e+00	0.220000	0.140000	0.330000	0.140000	0.100000	0.210000	8.728855e+00	0.500000	0.210000	2.355220e+00	0.533486	0.279991	0.136014	0.634537	0.360499	0.656843	0.290000	6.961721e+00	0.150000	0.190000	0.310000	0.140000	0.080000	0.250000	8.994689e+00	0.600000	0.180000	2.308584e+00	0.540511	0.289126	0.140360	0.638569	0.362888	0.654717	0.240000	6.236547e+00	0.260000	0.150000	0.340000	0.210000	0.150000	0.310000	8.994689e+00	0.570000	0.250000	2.378891e+00	0.528112
2205000	0.300000	6.426479e+00	0.210000	0.190000	0.250000	0.220000	0.070000	0.250000	8.556013e+00	0.580000	0.240000	2.285613e+00	0.533246	0.279839	0.135849	0.634454	0.360333	0.656608	0.220000	6.892451e+00	0.170000	0.170000	0.290000	0.160000	0.140000	0.280000	8.816582e+00	0.450000	0.270000	2.355220e+00	0.540747	0.289229	0.140514	0.638530	0.363011	0.654886	0.320000	6.299226e+00	0.210000	0.120000	0.280000	0.270000	0.090000	0.250000	9.085087e+00	0.560000	0.190000	2.355220e+00	0.527975
2210000	0.250000	6.362534e+00	0.180000	0.170000	0.300000	0.120000	0.120000	0.280000	8.642002e+00	0.530000	0.220000	2.262871e+00	0.532661	0.279391	0.135607	0.634364	0.360319	0.656660	0.260000	6.961721e+00	0.240000	0.190000	0.340000	0.150000	0.100000	0.220000	8.905190e+00	0.540000	0.220000	2.285613e+00	0.540948	0.289308	0.140569	0.638550	0.362965	0.654926	0.280000	6.362534e+00	0.180000	0.180000	0.240000	0.180000	0.090000	0.290000	8.905190e+00	0.440000	0.230000	2.285613e+00	0.527935
2215000	0.290000	6.426479e+00	0.170000	0.130000	0.340000	0.210000	0.120000	0.250000	9.176393e+00	0.630000	0.260000	2.285613e+00	0.532346	0.279163	0.135511	0.634379	0.360341	0.656616	0.250000	6.892451e+00	0.180000	0.140000	0.330000	0.200000	0.100000	0.220000	8.816582e+00	0.510000	0.250000	2.308584e+00	0.541093	0.289470	0.140597	0.638641	0.362997	0.654922	0.290000	6.426479e+00	0.190000	0.130000	0.290000	0.220000	0.050000	0.160000	8.642002e+00	0.510000	0.240000	2.308584e+00	0.528244
2220000	0.240000	6.362534e+00	0.310000	0.140000	0.290000	0.160000	0.060000	0.210000	8.905190e+00	0.570000	0.300000	2.262871e+00	0.532366	0.279111	0.135442	0.634247	0.360207	0.656600	0.270000	6.961721e+00	0.230000	0.100000	0.230000	0.090000	0.070000	0.300000	9.361769e+00	0.540000	0.260000	2.331785e+00	0.540754	0.289334	0.140427	0.638686	0.362944	0.654786	0.330000	6.491066e+00	0.230000	0.190000	0.250000	0.220000	0.110000	0.330000	8.057749e+00	0.500000	0.260000	2.285613e+00	0.528058
2225000	0.330000	6.426479e+00	0.190000	0.160000	0.200000	0.130000	0.050000	0.200000	8.816582e+00	0.510000	0.250000	2.240355e+00	0.532177	0.279016	0.135389	0.634213	0.360191	0.656633	0.300000	7.031688e+00	0.240000	0.190000	0.330000	0.170000	0.090000	0.240000	9.176393e+00	0.560000	0.270000	2.308584e+00	0.540394	0.289118	0.140254	0.638659	0.362903	0.654759	0.170000	6.426479e+00	0.190000	0.130000	0.390000	0.220000	0.040000	0.220000	8.556013e+00	0.540000	0.220000	2.308584e+00	0.528066
2230000	0.260000	6.426479e+00	0.180000	0.160000	0.200000	0.180000	0.120000	0.230000	9.176393e+00	0.560000	0.270000	2.308584e+00	0.532422	0.279186	0.135556	0.634280	0.360294	0.656513	0.250000	6.961721e+00	0.230000	0.150000	0.280000	0.220000	0.090000	0.260000	9.550889e+00	0.560000	0.330000	2.378891e+00	0.540515	0.289237	0.140342	0.638729	0.363046	0.654920	0.290000	6.491066e+00	0.240000	0.100000	0.320000	0.230000	0.080000	0.190000	9.268618e+00	0.560000	0.200000	2.285613e+00	0.528270
2235000	0.270000	6.491066e+00	0.180000	0.200000	0.280000	0.160000	0.070000	0.230000	8.816582e+00	0.530000	0.220000	2.331785e+00	0.532664	0.279357	0.135624	0.634286	0.360305	0.656495	0.260000	7.031688e+00	0.250000	0.170000	0.270000	0.170000	0.060000	0.230000	9.361769e+00	0.600000	0.250000	2.402799e+00	0.540593	0.289414	0.140338	0.638762	0.362990	0.654791	0.260000	6.556302e+00	0.230000	0.120000	0.270000	0.120000	0.090000	0.220000	9.646877e+00	0.460000	0.270000	2.308584e+00	0.528284
2240000	0.310000	6.556302e+00	0.230000	0.070000	0.180000	0.140000	0.060000	0.290000	8.470879e+00	0.520000	0.270000	2.331785e+00	0.532843	0.279487	0.135736	0.634392	0.360405	0.656553	0.300000	7.102357e+00	0.300000	0.140000	0.200000	0.200000	0.090000	0.230000	9.550889e+00	0.540000	0.230000	2.426947e+00	0.540732	0.289519	0.140391	0.638798	0.363078	0.654824	0.290000	6.622194e+00	0.210000	0.110000	0.250000	0.220000	0.100000	0.170000	8.642002e+00	0.500000	0.250000	2.285613e+00	0.528298
2245000	0.230000	6.491066e+00	0.270000	0.220000	0.320000	0.230000	0.120000	0.240000	8.470879e+00	0.550000	0.300000	2.402799e+00	0.532653	0.279400	0.135710	0.634409	0.360525	0.656622	0.220000	7.031688e+00	0.210000	0.110000	0.270000	0.180000	0.110000	0.210000	8.728855e+00	0.500000	0.240000	2.355220e+00	0.539897	0.289002	0.140115	0.638715	0.363013	0.654859	0.180000	6.556302e+00	0.230000	0.140000	0.270000	0.220000	0.040000	0.340000	8.816582e+00	0.520000	0.310000	2.331785e+00	0.528469
2250000	0.280000	6.556302e+00	0.310000	0.150000	0.190000	0.180000	0.090000	0.260000	8.816582e+00	0.470000	0.260000	2.426947e+00	0.532573	0.279369	0.135628	0.634335	0.360460	0.656536	0.240000	6.961721e+00	0.200000	0.040000	0.230000	0.160000	0.130000	0.260000	8.905190e+00	0.570000	0.220000	2.331785e+00	0.539501	0.288785	0.139956	0.638693	0.362957	0.654765	0.290000	6.622194e+00	0.210000	0.170000	0.300000	0.130000	0.080000	0.290000	8.728855e+00	0.580000	0.250000	2.285613e+00	0.528666
2255000	0.350000	6.622194e+00	0.230000	0.170000	0.220000	0.290000	0.080000	0.290000	8.556013e+00	0.480000	0.190000	2.378891e+00	0.532347	0.279245	0.135654	0.634408	0.360417	0.656578	0.200000	6.892451e+00	0.180000	0.180000	0.300000	0.180000	0.080000	0.330000	9.176393e+00	0.600000	0.310000	2.402799e+00	0.539535	0.288843	0.140066	0.638768	0.363236	0.654960	0.400000	6.688748e+00	0.220000	0.140000	0.370000	0.100000	0.100000	0.240000	8.386592e+00	0.650000	0.210000	2.308584e+00	0.528226
2260000	0.200000	6.556302e+00	0.200000	0.210000	0.220000	0.190000	0.060000	0.260000	8.556013e+00	0.540000	0.140000	2.331785e+00	0.531532	0.278780	0.135432	0.634380	0.360493	0.656735	0.250000	6.823870e+00	0.200000	0.140000	0.220000	0.140000	0.080000	0.270000	8.994689e+00	0.510000	0.200000	2.331785e+00	0.539111	0.288583	0.139971	0.638822	0.363314	0.654934	0.220000	6.622194e+00	0.240000	0.150000	0.330000	0.120000	0.100000	0.250000	9.085087e+00	0.570000	0.260000	2.355220e+00	0.528462
2265000	0.220000	6.491066e+00	0.320000	0.090000	0.310000	0.240000	0.090000	0.250000	8.220527e+00	0.550000	0.280000	2.331785e+00	0.531601	0.278810	0.135451	0.634344	0.360462	0.656753	0.150000	6.755971e+00	0.130000	0.070000	0.210000	0.220000	0.050000	0.250000	8.816582e+00	0.550000	0.230000	2.378891e+00	0.538796	0.288389	0.139907	0.638729	0.363300	0.655015	0.250000	6.556302e+00	0.230000	0.120000	0.250000	0.250000	0.050000	0.250000	8.728855e+00	0.470000	0.240000	2.331785e+00	0.528610
2270000	0.230000	6.426479e+00	0.200000	0.160000	0.240000	0.130000	0.140000	0.150000	8.386592e+00	0.530000	0.240000	2.262871e+00	0.531681	0.278897	0.135442	0.634357	0.360377	0.656682	0.210000	6.688748e+00	0.230000	0.110000	0.260000	0.140000	0.090000	0.250000	8.816582e+00	0.590000	0.280000	2.426947e+00	0.538824	0.288397	0.140025	0.638694	0.363402	0.655082	0.220000	6.491066e+00	0.190000	0.100000	0.220000	0.200000	0.080000	0.230000	9.085087e+00	0.510000	0.290000	2.308584e+00	0.528655
2275000	0.310000	6.491066e+00	0.280000	0.130000	0.170000	0.190000	0.050000	0.220000	8.220527e+00	0.580000	0.230000	2.285613e+00	0.531748	0.278908	0.135576	0.634377	0.360636	0.656926	0.260000	6.755971e+00	0.290000	0.240000	0.250000	0.170000	0.080000	0.330000	9.268618e+00	0.510000	0.280000	2.402799e+00	0.539136	0.288571	0.140050	0.638620	0.363222	0.654987	0.250000	6.426479e+00	0.220000	0.190000	0.210000	0.180000	0.070000	0.280000	9.268618e+00	0.450000	0.260000	2.331785e+00	0.528871
2280000	0.190000	6.426479e+00	0.220000	0.170000	0.200000	0.140000	0.170000	0.290000	8.905190e+00	0.500000	0.220000	2.262871e+00	0.530960	0.278456	0.135299	0.634396	0.360674	0.656961	0.240000	6.688748e+00	0.130000	0.180000	0.350000	0.150000	0.050000	0.290000	9.085087e+00	0.450000	0.290000	2.378891e+00	0.539380	0.288582	0.140026	0.638523	0.363021	0.654965	0.260000	6.491066e+00	0.140000	0.190000	0.270000	0.140000	0.100000	0.240000	8.905190e+00	0.450000	0.250000	2.285613e+00	0.528352
2285000	0.330000	6.491066e+00	0.220000	0.180000	0.230000	0.140000	0.140000	0.220000	9.455856e+00	0.490000	0.350000	2.285613e+00	0.531162	0.278584	0.135357	0.634505	0.360836	0.657013	0.240000	6.688748e+00	0.150000	0.090000	0.230000	0.200000	0.040000	0.250000	8.556013e+00	0.480000	0.240000	2.355220e+00	0.539444	0.288605	0.140039	0.638428	0.363004	0.655069	0.240000	6.426479e+00	0.260000	0.180000	0.240000	0.180000	0.110000	0.260000	8.994689e+00	0.510000	0.270000	2.308584e+00	0.528677
2290000	0.260000	6.556302e+00	0.210000	0.130000	0.250000	0.190000	0.110000	0.290000	9.176393e+00	0.460000	0.180000	2.218063e+00	0.530924	0.278483	0.135323	0.634566	0.360995	0.657055	0.210000	6.622194e+00	0.220000	0.220000	0.230000	0.230000	0.070000	0.230000	8.386592e+00	0.620000	0.300000	2.378891e+00	0.539586	0.288791	0.140186	0.638500	0.363115	0.655091	0.310000	6.491066e+00	0.230000	0.110000	0.220000	0.200000	0.050000	0.300000	8.728855e+00	0.530000	0.290000	2.331785e+00	0.528657
2295000	0.320000	6.622194e+00	0.250000	0.180000	0.230000	0.120000	0.080000	0.190000	9.085087e+00	0.580000	0.320000	2.240355e+00	0.531036	0.278529	0.135272	0.634527	0.360885	0.656849	0.210000	6.556302e+00	0.280000	0.150000	0.340000	0.250000	0.110000	0.260000	9.085087e+00	0.550000	0.160000	2.355220e+00	0.539271	0.288542	0.140041	0.638437	0.363124	0.655094	0.280000	6.556302e+00	0.290000	0.070000	0.220000	0.200000	0.070000	0.270000	8.905190e+00	0.560000	0.310000	2.355220e+00	0.528799
2300000	0.260000	6.688748e+00	0.190000	0.200000	0.240000	0.230000	0.030000	0.240000	8.905190e+00	0.440000	0.220000	2.218063e+00	0.531239	0.278685	0.135342	0.634488	0.360861	0.656804	0.270000	6.622194e+00	0.200000	0.180000	0.240000	0.130000	0.100000	0.280000	8.728855e+00	0.490000	0.260000	2.378891e+00	0.539127	0.288438	0.139841	0.638456	0.362964	0.654932	0.260000	6.622194e+00	0.180000	0.140000	0.290000	0.090000	0.120000	0.250000	9.361769e+00	0.560000	0.310000	2.378891e+00	0.528996
2305000	0.170000	6.622194e+00	0.190000	0.160000	0.240000	0.170000	0.050000	0.260000	8.905190e+00	0.610000	0.280000	2.285613e+00	0.531278	0.278695	0.135406	0.634456	0.360955	0.656857	0.260000	6.688748e+00	0.240000	0.140000	0.220000	0.210000	0.070000	0.210000	8.556013e+00	0.590000	0.250000	2.308584e+00	0.539091	0.288450	0.139847	0.638594	0.363015	0.654908	0.290000	6.688748e+00	0.270000	0.150000	0.270000	0.160000	0.110000	0.300000	9.085087e+00	0.550000	0.310000	2.355220e+00	0.529116
2310000	0.210000	6.556302e+00	0.190000	0.140000	0.310000	0.170000	0.060000	0.230000	9.455856e+00	0.550000	0.210000	2.262871e+00	0.530831	0.278343	0.135267	0.634379	0.360815	0.656831	0.280000	6.755971e+00	0.170000	0.120000	0.240000	0.120000	0.070000	0.280000	8.816582e+00	0.500000	0.320000	2.378891e+00	0.539343	0.288631	0.139923	0.638646	0.363022	0.654883	0.210000	6.622194e+00	0.300000	0.190000	0.140000	0.150000	0.060000	0.300000	9.361769e+00	0.480000	0.260000	2.378891e+00	0.529450
2315000	0.190000	6.491066e+00	0.230000	0.140000	0.220000	0.120000	0.090000	0.210000	9.085087e+00	0.560000	0.270000	2.331785e+00	0.530929	0.278315	0.135198	0.634296	0.360646	0.656744	0.190000	6.688748e+00	0.150000	0.110000	0.160000	0.170000	0.080000	0.220000	8.994689e+00	0.620000	0.240000	2.331785e+00	0.539509	0.288739	0.139968	0.638614	0.362972	0.654900	0.360000	6.688748e+00	0.290000	0.100000	0.320000	0.190000	0.040000	0.260000	9.550889e+00	0.480000	0.230000	2.308584e+00	0.529684
2320000	0.210000	6.426479e+00	0.170000	0.210000	0.250000	0.190000	0.140000	0.300000	8.905190e+00	0.440000	0.230000	2.355220e+00	0.531023	0.278411	0.135264	0.634318	0.360737	0.656819	0.220000	6.556302e+00	0.270000	0.200000	0.220000	0.130000	0.140000	0.290000	8.994689e+00	0.450000	0.290000	2.355220e+00	0.539765	0.288999	0.140094	0.638665	0.363095	0.655008	0.260000	6.755971e+00	0.190000	0.090000	0.200000	0.080000	0.090000	0.190000	9.085087e+00	0.490000	0.220000	2.240355e+00	0.529838
2325000	0.200000	6.362534e+00	0.170000	0.220000	0.210000	0.210000	0.060000	0.260000	9.268618e+00	0.560000	0.270000	2.378891e+00	0.530812	0.278235	0.135186	0.634279	0.360733	0.656938	0.250000	6.491066e+00	0.290000	0.110000	0.300000	0.150000	0.060000	0.200000	8.994689e+00	0.610000	0.220000	2.285613e+00	0.539941	0.289184	0.140113	0.638585	0.363057	0.654945	0.330000	6.823870e+00	0.160000	0.100000	0.180000	0.180000	0.080000	0.320000	9.455856e+00	0.570000	0.200000	2.262871e+00	0.529997
2330000	0.220000	6.299226e+00	0.160000	0.110000	0.280000	0.180000	0.060000	0.270000	8.816582e+00	0.470000	0.220000	2.402799e+00	0.531060	0.278435	0.135213	0.634276	0.360537	0.656809	0.320000	6.556302e+00	0.280000	0.160000	0.330000	0.150000	0.130000	0.230000	8.303144e+00	0.630000	0.330000	2.308584e+00	0.539905	0.289238	0.140104	0.638605	0.363010	0.654911	0.280000	6.892451e+00	0.220000	0.170000	0.270000	0.260000	0.090000	0.330000	8.728855e+00	0.580000	0.230000	2.285613e+00	0.530090
2335000	0.300000	6.362534e+00	0.200000	0.090000	0.320000	0.130000	0.050000	0.270000	9.085087e+00	0.570000	0.220000	2.426947e+00	0.530877	0.278250	0.135124	0.634204	0.360669	0.656912	0.310000	6.622194e+00	0.130000	0.080000	0.240000	0.180000	0.160000	0.260000	8.728855e+00	0.580000	0.330000	2.331785e+00	0.539781	0.289106	0.140067	0.638493	0.363056	0.655023	0.340000	6.961721e+00	0.280000	0.190000	0.250000	0.200000	0.090000	0.220000	8.816582e+00	0.490000	0.200000	2.262871e+00	0.529672
2340000	0.220000	6.299226e+00	0.160000	0.070000	0.200000	0.100000	0.110000	0.320000	8.905190e+00	0.550000	0.250000	2.355220e+00	0.530509	0.277991	0.134950	0.634097	0.360485	0.656813	0.300000	6.688748e+00	0.220000	0.200000	0.270000	0.190000	0.120000	0.310000	8.994689e+00	0.500000	0.270000	2.355220e+00	0.540003	0.289223	0.140115	0.638460	0.362920	0.654928	0.280000	7.031688e+00	0.210000	0.140000	0.320000	0.180000	0.100000	0.260000	8.728855e+00	0.530000	0.240000	2.240355e+00	0.529327
2345000	0.170000	6.236547e+00	0.260000	0.160000	0.270000	0.170000	0.100000	0.310000	9.085087e+00	0.540000	0.320000	2.378891e+00	0.530546	0.278090	0.134941	0.634118	0.360464	0.656759	0.240000	6.622194e+00	0.210000	0.140000	0.210000	0.100000	0.090000	0.240000	9.176393e+00	0.470000	0.290000	2.378891e+00	0.540134	0.289418	0.140164	0.638503	0.362912	0.654906	0.170000	6.961721e+00	0.240000	0.060000	0.280000	0.250000	0.170000	0.260000	8.994689e+00	0.510000	0.210000	2.218063e+00	0.528872
2350000	0.280000	6.299226e+00	0.220000	0.120000	0.260000	0.090000	0.050000	0.270000	9.361769e+00	0.440000	0.230000	2.308584e+00	0.530769	0.278116	0.135016	0.634125	0.360556	0.656848	0.320000	6.688748e+00	0.320000	0.240000	0.250000	0.170000	0.060000	0.190000	8.994689e+00	0.550000	0.390000	2.451339e+00	0.540364	0.289542	0.140147	0.638485	0.362848	0.654840	0.300000	7.102357e+00	0.250000	0.110000	0.220000	0.200000	0.090000	0.200000	8.994689e+00	0.600000	0.260000	2.195993e+00	0.528430
2355000	0.260000	6.362534e+00	0.190000	0.110000	0.280000	0.110000	0.110000	0.240000	8.728855e+00	0.530000	0.240000	2.355220e+00	0.530514	0.277814	0.134880	0.633932	0.360464	0.656851	0.220000	6.622194e+00	0.210000	0.210000	0.260000	0.140000	0.100000	0.270000	9.361769e+00	0.530000	0.160000	2.426947e+00	0.540039	0.289316	0.140091	0.638412	0.362771	0.654784	0.160000	7.031688e+00	0.230000	0.140000	0.340000	0.100000	0.080000	0.290000	9.085087e+00	0.520000	0.270000	2.262871e+00	0.528629
2360000	0.270000	6.426479e+00	0.220000	0.170000	0.280000	0.160000	0.100000	0.240000	9.085087e+00	0.530000	0.340000	2.426947e+00	0.530344	0.277778	0.134916	0.634012	0.360686	0.657042	0.240000	6.556302e+00	0.230000	0.110000	0.230000	0.100000	0.120000	0.210000	8.994689e+00	0.480000	0.210000	2.355220e+00	0.540183	0.289455	0.140231	0.638419	0.362870	0.654935	0.310000	7.102357e+00	0.240000	0.130000	0.160000	0.160000	0.050000	0.310000	8.556013e+00	0.560000	0.210000	2.195993e+00	0.528801
2365000	0.260000	6.491066e+00	0.230000	0.140000	0.320000	0.250000	0.090000	0.200000	8.220527e+00	0.540000	0.230000	2.378891e+00	0.530138	0.277531	0.134812	0.633995	0.360723	0.657141	0.230000	6.491066e+00	0.210000	0.200000	0.190000	0.150000	0.070000	0.290000	9.361769e+00	0.580000	0.300000	2.331785e+00	0.539883	0.289247	0.140190	0.638456	0.362972	0.655038	0.270000	7.173737e+00	0.240000	0.160000	0.290000	0.120000	0.030000	0.250000	8.556013e+00	0.630000	0.220000	2.218063e+00	0.529003
2370000	0.230000	6.426479e+00	0.210000	0.230000	0.380000	0.190000	0.150000	0.280000	9.085087e+00	0.580000	0.330000	2.402799e+00	0.530217	0.277500	0.134695	0.633960	0.360492	0.656876	0.300000	6.556302e+00	0.200000	0.120000	0.350000	0.130000	0.120000	0.270000	9.361769e+00	0.680000	0.260000	2.402799e+00	0.539643	0.289028	0.140100	0.638485	0.362963	0.655137	0.180000	7.102357e+00	0.230000	0.170000	0.310000	0.200000	0.050000	0.250000	8.728855e+00	0.550000	0.260000	2.240355e+00	0.529059
2375000	0.250000	6.362534e+00	0.180000	0.110000	0.200000	0.200000	0.150000	0.280000	9.085087e+00	0.500000	0.270000	2.426947e+00	0.530368	0.277577	0.134731	0.633927	0.360465	0.656754	0.250000	6.491066e+00	0.180000	0.170000	0.310000	0.220000	0.170000	0.210000	9.361769e+00	0.600000	0.170000	2.331785e+00	0.538867	0.288524	0.139860	0.638358	0.362757	0.654902	0.220000	7.031688e+00	0.250000	0.100000	0.260000	0.170000	0.100000	0.220000	8.728855e+00	0.470000	0.260000	2.262871e+00	0.529040
2380000	0.330000	6.426479e+00	0.210000	0.200000	0.320000	0.200000	0.180000	0.210000	8.994689e+00	0.520000	0.240000	2.451339e+00	0.530395	0.277691	0.134835	0.634017	0.360574	0.656870	0.410000	6.556302e+00	0.180000	0.140000	0.250000	0.170000	0.030000	0.260000	8.994689e+00	0.530000	0.270000	2.308584e+00	0.539058	0.288615	0.139950	0.638443	0.362765	0.654934	0.260000	7.102357e+00	0.260000	0.150000	0.230000	0.120000	0.100000	0.330000	8.728855e+00	0.610000	0.260000	2.331785e+00	0.529249
2385000	0.250000	6.362534e+00	0.240000	0.200000	0.310000	0.210000	0.100000	0.350000	9.176393e+00	0.600000	0.290000	2.500859e+00	0.530346	0.277715	0.134906	0.634054	0.360608	0.656918	0.230000	6.491066e+00	0.360000	0.160000	0.240000	0.220000	0.010000	0.190000	8.642002e+00	0.540000	0.330000	2.378891e+00	0.538909	0.288560	0.139933	0.638394	0.362691	0.654956	0.230000	7.031688e+00	0.200000	0.110000	0.250000	0.140000	0.110000	0.290000	8.994689e+00	0.490000	0.290000	2.355220e+00	0.529419
2390000	0.300000	6.426479e+00	0.230000	0.150000	0.310000	0.130000	0.050000	0.300000	8.816582e+00	0.620000	0.260000	2.577021e+00	0.530558	0.277818	0.134948	0.634144	0.360695	0.656902	0.210000	6.426479e+00	0.290000	0.200000	0.270000	0.200000	0.100000	0.220000	8.994689e+00	0.530000	0.320000	2.355220e+00	0.539077	0.288664	0.139902	0.638354	0.362586	0.655015	0.170000	6.961721e+00	0.330000	0.150000	0.210000	0.170000	0.110000	0.260000	9.268618e+00	0.560000	0.250000	2.331785e+00	0.529151
2395000	0.290000	6.491066e+00	0.160000	0.080000	0.280000	0.150000	0.100000	0.310000	8.994689e+00	0.520000	0.220000	2.500859e+00	0.530611	0.277874	0.135005	0.634119	0.360690	0.656920	0.280000	6.491066e+00	0.310000	0.110000	0.380000	0.280000	0.090000	0.280000	9.176393e+00	0.530000	0.300000	2.378891e+00	0.539040	0.288595	0.139876	0.638350	0.362621	0.655046	0.160000	6.892451e+00	0.260000	0.140000	0.210000	0.150000	0.160000	0.240000	9.085087e+00	0.510000	0.240000	2.308584e+00	0.529115
2400000	0.280000	6.556302e+00	0.250000	0.140000	0.230000	0.120000	0.070000	0.260000	8.816582e+00	0.530000	0.270000	2.500859e+00	0.530793	0.278049	0.135099	0.634140	0.360696	0.656987	0.250000	6.426479e+00	0.260000	0.150000	0.230000	0.190000	0.060000	0.320000	9.268618e+00	0.480000	0.320000	2.355220e+00	0.539104	0.288557	0.139838	0.638293	0.362519	0.655088	0.360000	6.961721e+00	0.160000	0.200000	0.290000	0.190000	0.100000	0.250000	8.728855e+00	0.460000	0.270000	2.378891e+00	0.529137
2405000	0.180000	6.426479e+00	0.280000	0.160000	0.220000	0.140000	0.080000	0.210000	9.268618e+00	0.610000	0.130000	2.475975e+00	0.530221	0.277700	0.134885	0.633924	0.360510	0.656848	0.180000	6.362534e+00	0.240000	0.130000	0.370000	0.190000	0.150000	0.280000	8.994689e+00	0.610000	0.300000	2.378891e+00	0.539226	0.288596	0.139856	0.638300	0.362522	0.655077	0.210000	6.892451e+00	0.290000	0.240000	0.220000	0.150000	0.070000	0.210000	8.556013e+00	0.580000	0.220000	2.355220e+00	0.529351
2410000	0.180000	6.426479e+00	0.290000	0.070000	0.270000	0.180000	0.080000	0.330000	9.085087e+00	0.500000	0.290000	2.451339e+00	0.530066	0.277683	0.134804	0.634045	0.360556	0.656885	0.310000	6.426479e+00	0.190000	0.190000	0.310000	0.210000	0.070000	0.260000	8.816582e+00	0.590000	0.320000	2.355220e+00	0.539258	0.288596	0.139891	0.638212	0.362499	0.655043	0.320000	6.961721e+00	0.170000	0.100000	0.310000	0.170000	0.090000	0.260000	8.303144e+00	0.430000	0.290000	2.426947e+00	0.529289
2415000	0.270000	6.491066e+00	0.250000	0.090000	0.330000	0.200000	0.140000	0.260000	9.085087e+00	0.570000	0.290000	2.426947e+00	0.529754	0.277541	0.134786	0.634062	0.360607	0.656962	0.230000	6.362534e+00	0.260000	0.120000	0.210000	0.200000	0.090000	0.120000	8.994689e+00	0.520000	0.280000	2.378891e+00	0.539498	0.288772	0.140090	0.638288	0.362674	0.655112	0.280000	7.031688e+00	0.200000	0.130000	0.310000	0.260000	0.150000	0.160000	8.556013e+00	0.410000	0.300000	2.451339e+00	0.529545
2420000	0.230000	6.426479e+00	0.250000	0.120000	0.260000	0.060000	0.100000	0.220000	8.728855e+00	0.520000	0.230000	2.402799e+00	0.529036	0.277047	0.134594	0.634029	0.360706	0.657116	0.280000	6.426479e+00	0.270000	0.170000	0.270000	0.150000	0.070000	0.220000	8.994689e+00	0.500000	0.250000	2.402799e+00	0.539602	0.288871	0.140079	0.638289	0.362679	0.655084	0.290000	7.102357e+00	0.150000	0.090000	0.210000	0.110000	0.120000	0.270000	8.386592e+00	0.720000	0.330000	2.475975e+00	0.529698
2425000	0.180000	6.362534e+00	0.240000	0.170000	0.310000	0.190000	0.160000	0.230000	9.268618e+00	0.530000	0.240000	2.378891e+00	0.529191	0.277249	0.134729	0.634101	0.360814	0.657147	0.270000	6.491066e+00	0.170000	0.160000	0.220000	0.180000	0.090000	0.220000	8.470879e+00	0.460000	0.330000	2.426947e+00	0.539430	0.288809	0.140030	0.638404	0.362737	0.655111	0.210000	7.031688e+00	0.230000	0.180000	0.390000	0.170000	0.150000	0.290000	8.905190e+00	0.460000	0.190000	2.451339e+00	0.529844
2430000	0.280000	6.362534e+00	0.190000	0.110000	0.270000	0.190000	0.080000	0.210000	9.455856e+00	0.490000	0.220000	2.308584e+00	0.529187	0.277134	0.134708	0.633948	0.360690	0.657117	0.250000	6.426479e+00	0.170000	0.120000	0.350000	0.180000	0.170000	0.280000	8.642002e+00	0.490000	0.270000	2.451339e+00	0.539561	0.288820	0.140073	0.638393	0.362715	0.655039	0.240000	6.961721e+00	0.240000	0.160000	0.310000	0.160000	0.070000	0.270000	9.085087e+00	0.530000	0.250000	2.378891e+00	0.530018
2435000	0.420000	6.426479e+00	0.160000	0.170000	0.420000	0.190000	0.170000	0.260000	9.268618e+00	0.560000	0.160000	2.240355e+00	0.528585	0.276674	0.134456	0.633726	0.360464	0.657032	0.240000	6.362534e+00	0.220000	0.240000	0.320000	0.200000	0.150000	0.270000	8.905190e+00	0.550000	0.230000	2.378891e+00	0.539761	0.289025	0.140142	0.638514	0.362768	0.655047	0.250000	6.892451e+00	0.170000	0.130000	0.280000	0.230000	0.070000	0.360000	8.905190e+00	0.590000	0.280000	2.402799e+00	0.530167
2440000	0.250000	6.362534e+00	0.230000	0.130000	0.270000	0.190000	0.110000	0.210000	9.550889e+00	0.670000	0.280000	2.308584e+00	0.528478	0.276566	0.134434	0.633710	0.360563	0.657034	0.190000	6.299226e+00	0.300000	0.100000	0.250000	0.110000	0.070000	0.310000	8.816582e+00	0.500000	0.300000	2.451339e+00	0.540002	0.289193	0.140209	0.638540	0.362860	0.655156	0.250000	6.823870e+00	0.190000	0.100000	0.230000	0.170000	0.070000	0.280000	9.268618e+00	0.530000	0.250000	2.331785e+00	0.529670
2445000	0.260000	6.426479e+00	0.180000	0.130000	0.250000	0.140000	0.130000	0.270000	9.176393e+00	0.470000	0.290000	2.331785e+00	0.528569	0.276444	0.134356	0.633443	0.360370	0.656963	0.240000	6.236547e+00	0.250000	0.130000	0.210000	0.210000	0.090000	0.190000	8.994689e+00	0.520000	0.270000	2.525993e+00	0.540050	0.289033	0.140145	0.638414	0.362803	0.655194	0.270000	6.892451e+00	0.260000	0.140000	0.330000	0.170000	0.100000	0.280000	9.646877e+00	0.520000	0.270000	2.308584e+00	0.529255
2450000	0.300000	6.491066e+00	0.220000	0.190000	0.210000	0.170000	0.100000	0.160000	9.361769e+00	0.510000	0.250000	2.308584e+00	0.528303	0.276281	0.134275	0.633423	0.360265	0.656858	0.270000	6.299226e+00	0.210000	0.090000	0.340000	0.120000	0.120000	0.350000	9.176393e+00	0.570000	0.380000	2.500859e+00	0.539863	0.288833	0.140004	0.638391	0.362785	0.655206	0.230000	6.823870e+00	0.180000	0.090000	0.210000	0.250000	0.110000	0.260000	9.361769e+00	0.500000	0.250000	2.285613e+00	0.528930
2455000	0.310000	6.556302e+00	0.230000	0.180000	0.230000	0.140000	0.090000	0.240000	8.994689e+00	0.560000	0.210000	2.240355e+00	0.528402	0.276475	0.134406	0.633516	0.360381	0.656978	0.250000	6.236547e+00	0.250000	0.170000	0.290000	0.200000	0.110000	0.280000	9.176393e+00	0.500000	0.210000	2.475975e+00	0.539954	0.288880	0.140069	0.638406	0.362840	0.655223	0.240000	6.755971e+00	0.200000	0.190000	0.320000	0.170000	0.090000	0.150000	9.085087e+00	0.540000	0.310000	2.308584e+00	0.529011
2460000	0.210000	6.491066e+00	0.220000	0.180000	0.260000	0.110000	0.060000	0.250000	8.728855e+00	0.490000	0.180000	2.262871e+00	0.528603	0.276579	0.134454	0.633532	0.360321	0.656924	0.250000	6.236547e+00	0.260000	0.150000	0.270000	0.200000	0.070000	0.290000	8.994689e+00	0.550000	0.270000	2.500859e+00	0.540082	0.288900	0.140095	0.638354	0.362799	0.655246	0.240000	6.688748e+00	0.220000	0.090000	0.190000	0.180000	0.110000	0.200000	8.816582e+00	0.530000	0.200000	2.285613e+00	0.529116
2465000	0.300000	6.556302e+00	0.170000	0.110000	0.230000	0.200000	0.170000	0.240000	8.905190e+00	0.430000	0.330000	2.285613e+00	0.528796	0.276657	0.134508	0.633552	0.360322	0.656910	0.350000	6.299226e+00	0.250000	0.090000	0.290000	0.180000	0.120000	0.230000	9.176393e+00	0.510000	0.290000	2.525993e+00	0.540216	0.289011	0.140131	0.638423	0.362801	0.655187	0.210000	6.622194e+00	0.210000	0.090000	0.240000	0.130000	0.110000	0.230000	8.816582e+00	0.550000	0.280000	2.308584e+00	0.529225
2470000	0.200000	6.491066e+00	0.290000	0.180000	0.310000	0.130000	0.120000	0.240000	8.816582e+00	0.550000	0.200000	2.308584e+00	0.528680	0.276606	0.134462	0.633544	0.360317	0.656929	0.290000	6.362534e+00	0.240000	0.270000	0.310000	0.150000	0.100000	0.320000	9.176393e+00	0.540000	0.250000	2.500859e+00	0.540380	0.289156	0.140161	0.638405	0.362831	0.655208	0.280000	6.688748e+00	0.180000	0.070000	0.370000	0.190000	0.170000	0.250000	8.303144e+00	0.500000	0.290000	2.331785e+00	0.529372
2475000	0.210000	6.426479e+00	0.210000	0.090000	0.240000	0.180000	0.130000	0.280000	8.905190e+00	0.560000	0.270000	2.355220e+00	0.528901	0.276739	0.134576	0.633621	0.360335	0.656955	0.220000	6.299226e+00	0.250000	0.190000	0.250000	0.170000	0.110000	0.240000	8.728855e+00	0.520000	0.230000	2.475975e+00	0.540267	0.289060	0.140112	0.638447	0.362872	0.655189	0.300000	6.755971e+00	0.260000	0.190000	0.270000	0.260000	0.120000	0.250000	8.642002e+00	0.440000	0.220000	2.308584e+00	0.528956
2480000	0.230000	6.362534e+00	0.230000	0.230000	0.280000	0.190000	0.090000	0.170000	8.642002e+00	0.470000	0.240000	2.285613e+00	0.528711	0.276550	0.134437	0.633579	0.360300	0.656952	0.280000	6.362534e+00	0.250000	0.140000	0.250000	0.180000	0.100000	0.250000	8.905190e+00	0.540000	0.260000	2.525993e+00	0.540012	0.288959	0.140034	0.638410	0.362913	0.655242	0.140000	6.688748e+00	0.230000	0.150000	0.300000	0.230000	0.100000	0.230000	8.642002e+00	0.500000	0.200000	2.285613e+00	0.529247
2485000	0.270000	6.426479e+00	0.300000	0.140000	0.240000	0.210000	0.100000	0.300000	8.642002e+00	0.530000	0.200000	2.262871e+00	0.528884	0.276666	0.134514	0.633570	0.360344	0.657017	0.230000	6.299226e+00	0.250000	0.150000	0.280000	0.160000	0.140000	0.280000	9.085087e+00	0.570000	0.200000	2.451339e+00	0.540127	0.289042	0.140098	0.638377	0.362975	0.655282	0.210000	6.622194e+00	0.140000	0.200000	0.360000	0.200000	0.080000	0.260000	8.994689e+00	0.480000	0.330000	2.262871e+00	0.529379
2490000	0.230000	6.362534e+00	0.230000	0.120000	0.210000	0.130000	0.110000	0.220000	8.470879e+00	0.500000	0.230000	2.240355e+00	0.528491	0.276449	0.134435	0.633547	0.360368	0.657039	0.270000	6.362534e+00	0.180000	0.110000	0.300000	0.140000	0.100000	0.310000	9.268618e+00	0.470000	0.340000	2.475975e+00	0.540146	0.289001	0.140062	0.638283	0.362889	0.655200	0.310000	6.688748e+00	0.200000	0.110000	0.270000	0.190000	0.080000	0.270000	8.816582e+00	0.520000	0.270000	2.285613e+00	0.529354
2495000	0.220000	6.299226e+00	0.200000	0.120000	0.300000	0.060000	0.060000	0.270000	9.176393e+00	0.510000	0.340000	2.308584e+00	0.528422	0.276355	0.134327	0.633544	0.360225	0.656865	0.300000	6.426479e+00	0.180000	0.180000	0.260000	0.220000	0.080000	0.290000	9.085087e+00	0.540000	0.170000	2.451339e+00	0.540288	0.289080	0.140115	0.638281	0.362898	0.655219	0.170000	6.622194e+00	0.240000	0.140000	0.360000	0.190000	0.090000	0.250000	8.816582e+00	0.490000	0.270000	2.308584e+00	0.529641
2500000	0.210000	6.236547e+00	0.250000	0.190000	0.260000	0.210000	0.060000	0.220000	9.176393e+00	0.440000	0.260000	2.331785e+00	0.528612	0.276533	0.134370	0.633617	0.360292	0.656792	0.290000	6.556302e+00	0.170000	0.110000	0.220000	0.160000	0.120000	0.250000	9.743830e+00	0.590000	0.170000	2.426947e+00	0.540337	0.289129	0.140194	0.638296	0.362967	0.655241	0.260000	6.688748e+00	0.300000	0.130000	0.290000	0.140000	0.110000	0.260000	9.550889e+00	0.580000	0.330000	2.285613e+00	0.529841
2505000	0.370000	6.299226e+00	0.280000	0.060000	0.280000	0.180000	0.060000	0.270000	9.176393e+00	0.430000	0.310000	2.402799e+00	0.528719	0.276567	0.134345	0.633621	0.360169	0.656674	0.290000	6.556302e+00	0.240000	0.150000	0.250000	0.160000	0.100000	0.210000	9.743830e+00	0.540000	0.120000	2.402799e+00	0.540514	0.289176	0.140208	0.638297	0.363012	0.655337	0.230000	6.622194e+00	0.200000	0.180000	0.260000	0.210000	0.100000	0.250000	9.550889e+00	0.580000	0.230000	2.262871e+00	0.530101
2510000	0.290000	6.362534e+00	0.210000	0.120000	0.290000	0.170000	0.080000	0.230000	9.176393e+00	0.500000	0.230000	2.426947e+00	0.528578	0.276511	0.134328	0.633582	0.360232	0.656757	0.210000	6.491066e+00	0.240000	0.170000	0.250000	0.150000	0.090000	0.300000	9.743830e+00	0.540000	0.220000	2.378891e+00	0.540345	0.289082	0.140192	0.638346	0.363081	0.655420	0.270000	6.688748e+00	0.260000	0.130000	0.270000	0.170000	0.040000	0.250000	9.550889e+00	0.570000	0.240000	2.195993e+00	0.530195
2515000	0.220000	6.299226e+00	0.150000	0.130000	0.290000	0.140000	0.130000	0.230000	9.176393e+00	0.560000	0.280000	2.451339e+00	0.528350	0.276336	0.134187	0.633548	0.360137	0.656658	0.240000	6.426479e+00	0.190000	0.080000	0.230000	0.150000	0.140000	0.170000	9.743830e+00	0.530000	0.230000	2.355220e+00	0.540577	0.289273	0.140352	0.638367	0.363218	0.655469	0.240000	6.622194e+00	0.150000	0.150000	0.220000	0.150000	0.070000	0.320000	9.550889e+00	0.520000	0.260000	2.262871e+00	0.529950
2520000	0.170000	6.236547e+00	0.250000	0.130000	0.360000	0.200000	0.080000	0.220000	9.176393e+00	0.490000	0.320000	2.525993e+00	0.528483	0.276503	0.134259	0.633584	0.360150	0.656753	0.340000	6.556302e+00	0.300000	0.110000	0.210000	0.210000	0.070000	0.180000	9.743830e+00	0.590000	0.260000	2.378891e+00	0.540904	0.289497	0.140440	0.638387	0.363367	0.655580	0.240000	6.556302e+00	0.190000	0.160000	0.350000	0.180000	0.140000	0.290000	9.550889e+00	0.470000	0.240000	2.240355e+00	0.529949
2525000	0.290000	6.299226e+00	0.210000	0.180000	0.340000	0.130000	0.070000	0.190000	9.176393e+00	0.460000	0.270000	2.500859e+00	0.528420	0.276400	0.134157	0.633608	0.360022	0.656646	0.180000	6.491066e+00	0.250000	0.180000	0.260000	0.200000	0.100000	0.270000	9.743830e+00	0.600000	0.360000	2.355220e+00	0.541038	0.289557	0.140458	0.638252	0.363356	0.655657	0.240000	6.491066e+00	0.280000	0.170000	0.250000	0.160000	0.080000	0.270000	9.550889e+00	0.580000	0.260000	2.262871e+00	0.530075
2530000	0.240000	6.236547e+00	0.230000	0.150000	0.360000	0.130000	0.090000	0.210000	9.176393e+00	0.510000	0.270000	2.525993e+00	0.528559	0.276510	0.134184	0.633624	0.360009	0.656568	0.230000	6.426479e+00	0.240000	0.140000	0.280000	0.190000	0.090000	0.200000	9.743830e+00	0.520000	0.230000	2.331785e+00	0.540863	0.289477	0.140455	0.638280	0.363441	0.655749	0.200000	6.426479e+00	0.220000	0.260000	0.400000	0.140000	0.130000	0.280000	9.550889e+00	0.570000	0.270000	2.240355e+00	0.530189
2535000	0.270000	6.299226e+00	0.150000	0.120000	0.280000	0.140000	0.100000	0.330000	9.176393e+00	0.570000	0.340000	2.500859e+00	0.528620	0.276438	0.134134	0.633540	0.359990	0.656653	0.230000	6.426479e+00	0.190000	0.140000	0.310000	0.190000	0.070000	0.270000	9.743830e+00	0.530000	0.290000	2.402799e+00	0.540898	0.289539	0.140502	0.638355	0.363487	0.655794	0.290000	6.491066e+00	0.220000	0.170000	0.250000	0.150000	0.110000	0.170000	9.550889e+00	0.640000	0.330000	2.308584e+00	0.530458
2540000	0.250000	6.236547e+00	0.320000	0.200000	0.260000	0.120000	0.120000	0.280000	9.176393e+00	0.580000	0.180000	2.475975e+00	0.528706	0.276539	0.134162	0.633596	0.359990	0.656576	0.260000	6.491066e+00	0.190000	0.110000	0.270000	0.120000	0.090000	0.270000	9.743830e+00	0.520000	0.230000	2.378891e+00	0.540854	0.289581	0.140466	0.638434	0.363435	0.655878	0.330000	6.556302e+00	0.310000	0.180000	0.300000	0.140000	0.140000	0.270000	9.550889e+00	0.520000	0.210000	2.331785e+00	0.530443
2545000	0.220000	6.174493e+00	0.230000	0.140000	0.250000	0.240000	0.030000	0.230000	9.176393e+00	0.600000	0.150000	2.402799e+00	0.528579	0.276351	0.134047	0.633417	0.359919	0.656625	0.260000	6.556302e+00	0.230000	0.220000	0.360000	0.190000	0.040000	0.250000	9.743830e+00	0.560000	0.290000	2.451339e+00	0.540656	0.289379	0.140374	0.638327	0.363366	0.655990	0.200000	6.491066e+00	0.200000	0.150000	0.200000	0.120000	0.110000	0.270000	9.550889e+00	0.530000	0.190000	2.262871e+00	0.529612
2550000	0.300000	6.236547e+00	0.220000	0.110000	0.240000	0.120000	0.060000	0.190000	9.176393e+00	0.500000	0.190000	2.378891e+00	0.528654	0.276335	0.134109	0.633438	0.359890	0.656527	0.230000	6.491066e+00	0.180000	0.080000	0.210000	0.150000	0.030000	0.310000	9.743830e+00	0.540000	0.160000	2.426947e+00	0.540613	0.289241	0.140257	0.638121	0.363178	0.655963	0.300000	6.556302e+00	0.250000	0.110000	0.340000	0.200000	0.110000	0.240000	9.550889e+00	0.460000	0.200000	2.195993e+00	0.528830
2555000	0.270000	6.299226e+00	0.220000	0.170000	0.330000	0.140000	0.070000	0.260000	9.176393e+00	0.570000	0.260000	2.402799e+00	0.528815	0.276505	0.134238	0.633478	0.359911	0.656560	0.280000	6.556302e+00	0.130000	0.090000	0.250000	0.220000	0.150000	0.230000	9.743830e+00	0.550000	0.230000	2.451339e+00	0.540756	0.289382	0.140318	0.638127	0.363140	0.655835	0.260000	6.622194e+00	0.250000	0.220000	0.270000	0.140000	0.120000	0.190000	9.550889e+00	0.490000	0.260000	2.218063e+00	0.528772
2560000	0.340000	6.362534e+00	0.340000	0.190000	0.350000	0.150000	0.090000	0.310000	9.176393e+00	0.500000	0.280000	2.500859e+00	0.528767	0.276536	0.134195	0.633483	0.359823	0.656402	0.330000	6.622194e+00	0.340000	0.170000	0.270000	0.230000	0.050000	0.170000	9.743830e+00	0.470000	0.250000	2.426947e+00	0.540973	0.289558	0.140472	0.638219	0.363317	0.655935	0.310000	6.688748e+00	0.200000	0.160000	0.220000	0.170000	0.170000	0.200000	9.550889e+00	0.560000	0.310000	2.240355e+00	0.528911
2565000	0.300000	6.426479e+00	0.250000	0.160000	0.380000	0.120000	0.090000	0.240000	9.176393e+00	0.520000	0.210000	2.475975e+00	0.528926	0.276640	0.134299	0.633472	0.359944	0.656534	0.210000	6.556302e+00	0.240000	0.090000	0.260000	0.110000	0.120000	0.230000	9.743830e+00	0.490000	0.260000	2.500859e+00	0.540814	0.289429	0.140422	0.638239	0.363369	0.655911	0.270000	6.755971e+00	0.270000	0.150000	0.210000	0.170000	0.040000	0.200000	9.550889e+00	0.510000	0.220000	2.174142e+00	0.529012
2570000	0.260000	6.491066e+00	0.220000	0.200000	0.430000	0.230000	0.100000	0.240000	9.176393e+00	0.610000	0.150000	2.402799e+00	0.528936	0.276530	0.134250	0.633412	0.359864	0.656495	0.210000	6.491066e+00	0.210000	0.170000	0.270000	0.180000	0.060000	0.260000	9.743830e+00	0.500000	0.280000	2.525993e+00	0.540913	0.289536	0.140534	0.638266	0.363505	0.655939	0.220000	6.688748e+00	0.200000	0.240000	0.210000	0.110000	0.130000	0.230000	9.550889e+00	0.520000	0.290000	2.262871e+00	0.529199
2575000	0.230000	6.426479e+00	0.260000	0.140000	0.280000	0.210000	0.110000	0.280000	9.176393e+00	0.550000	0.340000	2.426947e+00	0.529051	0.276623	0.134316	0.633443	0.359902	0.656538	0.170000	6.426479e+00	0.160000	0.090000	0.200000	0.250000	0.070000	0.280000	9.743830e+00	0.500000	0.260000	2.551380e+00	0.541011	0.289615	0.140609	0.638303	0.363531	0.655932	0.220000	6.622194e+00	0.250000	0.140000	0.280000	0.090000	0.110000	0.220000	9.550889e+00	0.590000	0.230000	2.285613e+00	0.529386
2580000	0.260000	6.491066e+00	0.240000	0.110000	0.230000	0.180000	0.100000	0.260000	9.176393e+00	0.600000	0.220000	2.402799e+00	0.528984	0.276559	0.134268	0.633477	0.359965	0.656587	0.240000	6.362534e+00	0.260000	0.140000	0.350000	0.330000	0.110000	0.240000	9.743830e+00	0.580000	0.230000	2.475975e+00	0.540883	0.289552	0.140527	0.638317	0.363523	0.655833	0.220000	6.556302e+00	0.190000	0.090000	0.290000	0.210000	0.110000	0.220000	9.550889e+00	0.610000	0.230000	2.308584e+00	0.529451
2585000	0.190000	6.362534e+00	0.200000	0.130000	0.200000	0.240000	0.130000	0.240000	9.176393e+00	0.540000	0.230000	2.378891e+00	0.528868	0.276448	0.134194	0.633390	0.359860	0.656515	0.270000	6.426479e+00	0.180000	0.110000	0.310000	0.150000	0.160000	0.160000	9.743830e+00	0.480000	0.260000	2.475975e+00	0.541051	0.289729	0.140653	0.638426	0.363654	0.655952	0.270000	6.622194e+00	0.350000	0.200000	0.350000	0.170000	0.030000	0.210000	9.550889e+00	0.580000	0.280000	2.331785e+00	0.529237
2590000	0.270000	6.426479e+00	0.190000	0.240000	0.310000	0.170000	0.070000	0.240000	9.176393e+00	0.470000	0.270000	2.402799e+00	0.528761	0.276400	0.134136	0.633317	0.359776	0.656495	0.410000	6.491066e+00	0.240000	0.280000	0.230000	0.130000	0.100000	0.290000	9.743830e+00	0.600000	0.180000	2.451339e+00	0.540888	0.289657	0.140612	0.638388	0.363719	0.655974	0.310000	6.688748e+00	0.330000	0.200000	0.280000	0.150000	0.070000	0.180000	9.550889e+00	0.540000	0.250000	2.355220e+00	0.529233
2595000	0.150000	6.362534e+00	0.290000	0.160000	0.230000	0.190000	0.100000	0.150000	9.176393e+00	0.600000	0.270000	2.426947e+00	0.528944	0.276575	0.134153	0.633386	0.359683	0.656332	0.410000	6.491066e+00	0.180000	0.150000	0.220000	0.170000	0.050000	0.240000	9.743830e+00	0.460000	0.270000	2.475975e+00	0.540816	0.289489	0.140546	0.638314	0.363732	0.656046	0.270000	6.755971e+00	0.240000	0.080000	0.270000	0.140000	0.070000	0.280000	9.550889e+00	0.550000	0.280000	2.331785e+00	0.529277
2600000	0.320000	6.426479e+00	0.250000	0.120000	0.320000	0.160000	0.080000	0.220000	9.176393e+00	0.590000	0.270000	2.402799e+00	0.529118	0.276700	0.134177	0.633336	0.359557	0.656269	0.250000	6.426479e+00	0.140000	0.180000	0.290000	0.140000	0.110000	0.220000	9.743830e+00	0.520000	0.150000	2.402799e+00	0.540885	0.289500	0.140520	0.638272	0.363665	0.655961	0.260000	6.823870e+00	0.200000	0.160000	0.280000	0.110000	0.090000	0.300000	9.550889e+00	0.590000	0.280000	2.378891e+00	0.529371
2605000	0.260000	6.491066e+00	0.230000	0.080000	0.330000	0.140000	0.060000	0.270000	9.176393e+00	0.530000	0.260000	2.378891e+00	0.529230	0.276801	0.134165	0.633334	0.359594	0.656254	0.290000	6.491066e+00	0.340000	0.120000	0.320000	0.200000	0.110000	0.180000	9.743830e+00	0.550000	0.180000	2.426947e+00	0.540902	0.289467	0.140510	0.638291	0.363614	0.655990	0.280000	6.892451e+00	0.190000	0.130000	0.340000	0.230000	0.090000	0.340000	9.550889e+00	0.580000	0.350000	2.451339e+00	0.529462
2610000	0.170000	6.426479e+00	0.220000	0.190000	0.190000	0.120000	0.050000	0.180000	9.176393e+00	0.530000	0.200000	2.355220e+00	0.529360	0.276900	0.134242	0.633355	0.359701	0.656275	0.160000	6.426479e+00	0.150000	0.210000	0.210000	0.150000	0.100000	0.320000	9.743830e+00	0.440000	0.260000	2.426947e+00	0.540670	0.289342	0.140452	0.638241	0.363622	0.655961	0.330000	6.961721e+00	0.250000	0.150000	0.240000	0.210000	0.080000	0.240000	9.550889e+00	0.570000	0.250000	2.355220e+00	0.529557
2615000	0.240000	6.362534e+00	0.180000	0.100000	0.330000	0.100000	0.040000	0.290000	9.176393e+00	0.490000	0.220000	2.331785e+00	0.528754	0.276518	0.134104	0.633342	0.359698	0.656349	0.200000	6.362534e+00	0.270000	0.110000	0.260000	0.180000	0.090000	0.220000	9.743830e+00	0.600000	0.170000	2.426947e+00	0.540977	0.289583	0.140542	0.638333	0.363711	0.655973	0.210000	6.892451e+00	0.130000	0.210000	0.230000	0.180000	0.080000	0.190000	9.550889e+00	0.550000	0.250000	2.331785e+00	0.529616
2620000	0.260000	6.426479e+00	0.210000	0.250000	0.250000	0.170000	0.190000	0.230000	9.176393e+00	0.520000	0.280000	2.331785e+00	0.528174	0.276168	0.133915	0.633246	0.359459	0.656214	0.270000	6.426479e+00	0.190000	0.110000	0.250000	0.080000	0.130000	0.250000	9.743830e+00	0.560000	0.260000	2.500859e+00	0.540867	0.289545	0.140478	0.638392	0.363683	0.655872	0.300000	6.961721e+00	0.230000	0.160000	0.300000	0.230000	0.140000	0.230000	9.550889e+00	0.510000	0.170000	2.308584e+00	0.529879
2625000	0.280000	6.491066e+00	0.300000	0.180000	0.320000	0.180000	0.070000	0.230000	9.176393e+00	0.580000	0.310000	2.355220e+00	0.528247	0.276173	0.133919	0.633244	0.359442	0.656266	0.200000	6.362534e+00	0.130000	0.170000	0.250000	0.070000	0.080000	0.250000	9.743830e+00	0.590000	0.170000	2.475975e+00	0.541106	0.289729	0.140560	0.638397	0.363731	0.655859	0.170000	6.892451e+00	0.230000	0.150000	0.390000	0.200000	0.110000	0.190000	9.550889e+00	0.590000	0.280000	2.331785e+00	0.530162
2630000	0.240000	6.426479e+00	0.300000	0.160000	0.360000	0.130000	0.070000	0.370000	9.176393e+00	0.520000	0.240000	2.378891e+00	0.528399	0.276265	0.134088	0.633331	0.359606	0.656413	0.230000	6.299226e+00	0.180000	0.120000	0.280000	0.190000	0.090000	0.260000	9.743830e+00	0.400000	0.270000	2.500859e+00	0.541053	0.289746	0.140618	0.638471	0.363801	0.655851	0.220000	6.823870e+00	0.250000	0.210000	0.300000	0.180000	0.060000	0.180000	9.550889e+00	0.470000	0.290000	2.402799e+00	0.530268
2635000	0.260000	6.491066e+00	0.240000	0.190000	0.240000	0.100000	0.130000	0.310000	9.176393e+00	0.500000	0.240000	2.355220e+00	0.528554	0.276382	0.134132	0.633385	0.359610	0.656348	0.330000	6.362534e+00	0.250000	0.130000	0.250000	0.120000	0.070000	0.200000	9.743830e+00	0.510000	0.250000	2.426947e+00	0.541073	0.289789	0.140615	0.638445	0.363846	0.655858	0.360000	6.961721e+00	0.210000	0.140000	0.320000	0.240000	0.080000	0.340000	9.550889e+00	0.440000	0.280000	2.426947e+00	0.530307
2640000	0.280000	6.556302e+00	0.220000	0.070000	0.270000	0.110000	0.080000	0.310000	9.176393e+00	0.520000	0.300000	2.426947e+00	0.528725	0.276545	0.134220	0.633467	0.359595	0.656351	0.270000	6.426479e+00	0.160000	0.180000	0.230000	0.160000	0.070000	0.220000	9.743830e+00	0.380000	0.350000	2.451339e+00	0.541172	0.289696	0.140555	0.638284	0.363703	0.655967	0.270000	7.031688e+00	0.180000	0.190000	0.290000	0.140000	0.080000	0.290000	9.550889e+00	0.450000	0.210000	2.451339e+00	0.530194
2645000	0.270000	6.622194e+00	0.170000	0.050000	0.260000	0.130000	0.060000	0.200000	9.176393e+00	0.540000	0.250000	2.402799e+00	0.528830	0.276660	0.134291	0.633532	0.359664	0.656493	0.240000	6.362534e+00	0.240000	0.100000	0.300000	0.140000	0.100000	0.190000	9.743830e+00	0.600000	0.290000	2.475975e+00	0.541235	0.289816	0.140601	0.638400	0.363798	0.656028	0.230000	6.961721e+00	0.210000	0.120000	0.320000	0.160000	0.070000	0.230000	9.550889e+00	0.510000	0.200000	2.426947e+00	0.529923
2650000	0.350000	6.688748e+00	0.160000	0.140000	0.240000	0.120000	0.100000	0.310000	9.176393e+00	0.530000	0.190000	2.378891e+00	0.528871	0.276713	0.134292	0.633550	0.359697	0.656530	0.280000	6.426479e+00	0.230000	0.120000	0.280000	0.170000	0.090000	0.210000	9.743830e+00	0.440000	0.240000	2.451339e+00	0.541315	0.289783	0.140556	0.638353	0.363746	0.655944	0.250000	6.892451e+00	0.220000	0.180000	0.240000	0.160000	0.090000	0.240000	9.550889e+00	0.520000	0.360000	2.402799e+00	0.529584
2655000	0.260000	6.755971e+00	0.220000	0.170000	0.230000	0.180000	0.080000	0.270000	9.176393e+00	0.420000	0.250000	2.355220e+00	0.528881	0.276789	0.134363	0.633650	0.359909	0.656647	0.210000	6.362534e+00	0.180000	0.130000	0.360000	0.220000	0.090000	0.210000	9.743830e+00	0.520000	0.260000	2.475975e+00	0.541486	0.289870	0.140554	0.638373	0.363768	0.655977	0.300000	6.961721e+00	0.280000	0.180000	0.350000	0.200000	0.120000	0.200000	9.550889e+00	0.620000	0.220000	2.331785e+00	0.529042
2660000	0.210000	6.688748e+00	0.170000	0.240000	0.230000	0.160000	0.140000	0.300000	9.176393e+00	0.420000	0.250000	2.285613e+00	0.528959	0.276990	0.134504	0.633749	0.360131	0.656744	0.250000	6.299226e+00	0.170000	0.090000	0.210000	0.130000	0.100000	0.290000	9.743830e+00	0.510000	0.170000	2.451339e+00	0.540851	0.289424	0.140340	0.638324	0.363692	0.655928	0.270000	7.031688e+00	0.170000	0.130000	0.280000	0.120000	0.090000	0.210000	9.550889e+00	0.490000	0.290000	2.308584e+00	0.528904
2665000	0.210000	6.688748e+00	0.240000	0.110000	0.400000	0.170000	0.180000	0.310000	9.176393e+00	0.520000	0.280000	2.355220e+00	0.528830	0.277010	0.134487	0.633783	0.360167	0.656661	0.210000	6.236547e+00	0.270000	0.100000	0.300000	0.210000	0.070000	0.240000	9.743830e+00	0.460000	0.300000	2.426947e+00	0.540621	0.289293	0.140275	0.638305	0.363655	0.655902	0.230000	6.961721e+00	0.190000	0.120000	0.310000	0.220000	0.060000	0.230000	9.550889e+00	0.440000	0.200000	2.331785e+00	0.529201
2670000	0.270000	6.755971e+00	0.230000	0.130000	0.260000	0.170000	0.060000	0.250000	9.176393e+00	0.470000	0.200000	2.285613e+00	0.529033	0.277247	0.134689	0.633878	0.360388	0.656751	0.190000	6.174493e+00	0.240000	0.060000	0.260000	0.190000	0.080000	0.230000	9.743830e+00	0.570000	0.190000	2.451339e+00	0.540592	0.289213	0.140218	0.638238	0.363591	0.655925	0.240000	6.892451e+00	0.280000	0.130000	0.240000	0.200000	0.070000	0.260000	9.550889e+00	0.570000	0.300000	2.355220e+00	0.529418
2675000	0.290000	6.823870e+00	0.200000	0.110000	0.280000	0.140000	0.080000	0.200000	9.176393e+00	0.620000	0.220000	2.308584e+00	0.529095	0.277354	0.134812	0.633886	0.360540	0.656822	0.260000	6.236547e+00	0.270000	0.170000	0.230000	0.160000	0.080000	0.260000	9.743830e+00	0.520000	0.210000	2.475975e+00	0.540688	0.289240	0.140170	0.638188	0.363422	0.655853	0.240000	6.823870e+00	0.230000	0.110000	0.260000	0.160000	0.090000	0.240000	9.550889e+00	0.640000	0.340000	2.426947e+00	0.529341
2680000	0.200000	6.755971e+00	0.260000	0.200000	0.290000	0.110000	0.050000	0.200000	9.176393e+00	0.570000	0.250000	2.331785e+00	0.529196	0.277351	0.134787	0.633869	0.360489	0.656747	0.270000	6.299226e+00	0.270000	0.180000	0.250000	0.120000	0.150000	0.230000	9.743830e+00	0.520000	0.240000	2.402799e+00	0.540300	0.288862	0.139943	0.637905	0.363240	0.655845	0.310000	6.892451e+00	0.300000	0.110000	0.280000	0.180000	0.050000	0.210000	9.550889e+00	0.480000	0.300000	2.402799e+00	0.529531
2685000	0.230000	6.688748e+00	0.160000	0.120000	0.250000	0.180000	0.060000	0.260000	9.176393e+00	0.510000	0.270000	2.285613e+00	0.529344	0.277408	0.134831	0.633876	0.360442	0.656713	0.160000	6.236547e+00	0.240000	0.160000	0.300000	0.120000	0.090000	0.290000	9.743830e+00	0.580000	0.220000	2.426947e+00	0.540470	0.289024	0.139990	0.637935	0.363278	0.655818	0.260000	6.961721e+00	0.230000	0.190000	0.280000	0.220000	0.130000	0.180000	9.550889e+00	0.500000	0.260000	2.378891e+00	0.529632
2690000	0.250000	6.622194e+00	0.270000	0.110000	0.310000	0.210000	0.060000	0.240000	9.176393e+00	0.550000	0.330000	2.308584e+00	0.529585	0.277541	0.134848	0.633855	0.360335	0.656699	0.350000	6.299226e+00	0.210000	0.100000	0.240000	0.180000	0.080000	0.260000	9.743830e+00	0.500000	0.130000	2.355220e+00	0.540024	0.288747	0.139879	0.637944	0.363117	0.655687	0.190000	6.892451e+00	0.180000	0.160000	0.350000	0.180000	0.110000	0.160000	9.550889e+00	0.550000	0.290000	2.402799e+00	0.529766
2695000	0.330000	6.688748e+00	0.230000	0.150000	0.270000	0.240000	0.100000	0.180000	9.176393e+00	0.520000	0.260000	2.331785e+00	0.529742	0.277548	0.134852	0.633759	0.360260	0.656744	0.260000	6.362534e+00	0.360000	0.160000	0.330000	0.170000	0.110000	0.260000	9.743830e+00	0.550000	0.230000	2.285613e+00	0.539680	0.288588	0.139814	0.637948	0.363102	0.655694	0.300000	6.961721e+00	0.230000	0.160000	0.320000	0.070000	0.100000	0.260000	9.550889e+00	0.480000	0.260000	2.426947e+00	0.529971
2700000	0.330000	6.755971e+00	0.340000	0.140000	0.310000	0.190000	0.120000	0.220000	9.176393e+00	0.540000	0.220000	2.308584e+00	0.529985	0.277694	0.134877	0.633750	0.360176	0.656713	0.330000	6.426479e+00	0.230000	0.130000	0.250000	0.150000	0.020000	0.240000	9.743830e+00	0.520000	0.250000	2.240355e+00	0.539814	0.288611	0.139873	0.637977	0.363092	0.655717	0.270000	7.031688e+00	0.110000	0.130000	0.270000	0.170000	0.050000	0.290000	9.550889e+00	0.460000	0.190000	2.451339e+00	0.530197
2705000	0.230000	6.688748e+00	0.240000	0.160000	0.230000	0.130000	0.070000	0.250000	9.176393e+00	0.560000	0.390000	2.378891e+00	0.530045	0.277755	0.134997	0.633779	0.360198	0.656719	0.280000	6.491066e+00	0.150000	0.080000	0.180000	0.120000	0.070000	0.240000	9.743830e+00	0.570000	0.280000	2.308584e+00	0.539874	0.288667	0.139839	0.637940	0.362989	0.655645	0.330000	7.102357e+00	0.290000	0.140000	0.260000	0.200000	0.130000	0.240000	9.550889e+00	0.520000	0.220000	2.426947e+00	0.530411
2710000	0.220000	6.622194e+00	0.230000	0.180000	0.310000	0.290000	0.100000	0.280000	9.176393e+00	0.540000	0.370000	2.355220e+00	0.530061	0.277770	0.135022	0.633883	0.360185	0.656651	0.230000	6.426479e+00	0.230000	0.130000	0.270000	0.110000	0.050000	0.270000	9.743830e+00	0.500000	0.340000	2.285613e+00	0.539975	0.288644	0.139879	0.637864	0.362955	0.655706	0.240000	7.031688e+00	0.100000	0.090000	0.390000	0.120000	0.050000	0.250000	9.550889e+00	0.510000	0.260000	2.500859e+00	0.530585
2715000	0.240000	6.556302e+00	0.160000	0.110000	0.200000	0.200000	0.080000	0.220000	9.176393e+00	0.450000	0.300000	2.378891e+00	0.529950	0.277579	0.134910	0.633735	0.360008	0.656547	0.270000	6.491066e+00	0.190000	0.150000	0.160000	0.210000	0.090000	0.170000	9.743830e+00	0.610000	0.280000	2.355220e+00	0.540178	0.288796	0.139913	0.637900	0.362926	0.655668	0.200000	6.961721e+00	0.170000	0.140000	0.260000	0.220000	0.100000	0.280000	9.550889e+00	0.520000	0.310000	2.475975e+00	0.530725
2720000	0.190000	6.491066e+00	0.240000	0.100000	0.270000	0.190000	0.060000	0.250000	9.176393e+00	0.530000	0.270000	2.355220e+00	0.529714	0.277444	0.134896	0.633723	0.359990	0.656561	0.290000	6.556302e+00	0.270000	0.150000	0.310000	0.170000	0.090000	0.160000	9.743830e+00	0.570000	0.250000	2.331785e+00	0.540302	0.288856	0.139946	0.637914	0.362926	0.655661	0.170000	6.892451e+00	0.260000	0.190000	0.220000	0.130000	0.060000	0.230000	9.550889e+00	0.550000	0.320000	2.451339e+00	0.530324
2725000	0.190000	6.426479e+00	0.180000	0.100000	0.290000	0.150000	0.070000	0.310000	9.176393e+00	0.490000	0.250000	2.331785e+00	0.529849	0.277619	0.134950	0.633792	0.359912	0.656465	0.250000	6.491066e+00	0.210000	0.160000	0.230000	0.130000	0.110000	0.290000	9.743830e+00	0.500000	0.320000	2.402799e+00	0.540279	0.288837	0.139960	0.637852	0.362971	0.655726	0.200000	6.823870e+00	0.150000	0.140000	0.390000	0.160000	0.060000	0.200000	9.550889e+00	0.550000	0.200000	2.378891e+00	0.530482
2730000	0.270000	6.491066e+00	0.260000	0.120000	0.330000	0.150000	0.080000	0.290000	9.176393e+00	0.570000	0.340000	2.308584e+00	0.529899	0.277596	0.134929	0.633709	0.359832	0.656495	0.360000	6.556302e+00	0.320000	0.190000	0.240000	0.180000	0.100000	0.230000	9.743830e+00	0.550000	0.260000	2.475975e+00	0.540217	0.288730	0.139958	0.637793	0.362963	0.655728	0.200000	6.823870e+00	0.260000	0.130000	0.350000	0.120000	0.060000	0.190000	9.550889e+00	0.520000	0.310000	2.355220e+00	0.530696
2735000	0.210000	6.491066e+00	0.160000	0.100000	0.240000	0.130000	0.080000	0.240000	9.176393e+00	0.510000	0.220000	2.331785e+00	0.529636	0.277469	0.134851	0.633771	0.359860	0.656574	0.240000	6.491066e+00	0.220000	0.120000	0.240000	0.140000	0.100000	0.240000	9.743830e+00	0.540000	0.240000	2.451339e+00	0.540278	0.288776	0.140005	0.637790	0.362991	0.655745	0.180000	6.755971e+00	0.180000	0.150000	0.250000	0.150000	0.080000	0.250000	9.550889e+00	0.520000	0.210000	2.331785e+00	0.530784
2740000	0.230000	6.426479e+00	0.250000	0.200000	0.300000	0.190000	0.080000	0.320000	9.176393e+00	0.570000	0.250000	2.308584e+00	0.529781	0.277542	0.134964	0.633771	0.359934	0.656572	0.210000	6.426479e+00	0.280000	0.130000	0.290000	0.190000	0.090000	0.300000	9.743830e+00	0.510000	0.280000	2.426947e+00	0.540438	0.288969	0.140114	0.637913	0.363145	0.655828	0.230000	6.688748e+00	0.300000	0.220000	0.300000	0.150000	0.120000	0.260000	9.550889e+00	0.560000	0.360000	2.355220e+00	0.530839
2745000	0.210000	6.362534e+00	0.230000	0.090000	0.360000	0.160000	0.130000	0.290000	9.176393e+00	0.560000	0.270000	2.378891e+00	0.530027	0.277672	0.135060	0.633830	0.360095	0.656622	0.290000	6.491066e+00	0.240000	0.160000	0.330000	0.160000	0.140000	0.250000	9.743830e+00	0.470000	0.220000	2.402799e+00	0.540098	0.288698	0.139935	0.637743	0.363011	0.655795	0.190000	6.622194e+00	0.210000	0.190000	0.270000	0.180000	0.070000	0.180000	9.550889e+00	0.570000	0.270000	2.378891e+00	0.530681
2750000	0.350000	6.426479e+00	0.160000	0.120000	0.280000	0.170000	0.070000	0.240000	9.176393e+00	0.490000	0.270000	2.402799e+00	0.530265	0.277847	0.135121	0.633867	0.360174	0.656602	0.250000	6.426479e+00	0.150000	0.110000	0.270000	0.250000	0.160000	0.250000	9.743830e+00	0.470000	0.260000	2.426947e+00	0.539986	0.288551	0.139832	0.637630	0.362926	0.655825	0.290000	6.688748e+00	0.210000	0.150000	0.340000	0.120000	0.080000	0.230000	9.550889e+00	0.590000	0.270000	2.355220e+00	0.530762
2755000	0.250000	6.362534e+00	0.320000	0.130000	0.380000	0.160000	0.140000	0.220000	9.176393e+00	0.570000	0.250000	2.378891e+00	0.530484	0.278045	0.135257	0.633954	0.360265	0.656667	0.260000	6.491066e+00	0.180000	0.080000	0.260000	0.130000	0.120000	0.290000	9.743830e+00	0.530000	0.240000	2.355220e+00	0.540103	0.288676	0.139756	0.637649	0.362779	0.655572	0.170000	6.622194e+00	0.200000	0.170000	0.260000	0.200000	0.100000	0.240000	9.550889e+00	0.490000	0.250000	2.378891e+00	0.530548
2760000	0.250000	6.362534e+00	0.140000	0.110000	0.270000	0.130000	0.070000	0.340000	9.176393e+00	0.560000	0.180000	2.402799e+00	0.530449	0.277975	0.135196	0.633884	0.360212	0.656667	0.330000	6.556302e+00	0.170000	0.110000	0.330000	0.120000	0.100000	0.130000	9.743830e+00	0.580000	0.230000	2.331785e+00	0.540016	0.288663	0.139796	0.637647	0.362752	0.655572	0.130000	6.556302e+00	0.250000	0.160000	0.290000	0.140000	0.090000	0.240000	9.550889e+00	0.650000	0.220000	2.308584e+00	0.530252
2765000	0.410000	6.362534e+00	0.140000	0.130000	0.330000	0.180000	0.110000	0.290000	9.176393e+00	0.650000	0.340000	2.426947e+00	0.530421	0.278001	0.135189	0.633922	0.360269	0.656766	0.190000	6.491066e+00	0.220000	0.130000	0.330000	0.150000	0.070000	0.200000	9.743830e+00	0.560000	0.260000	2.355220e+00	0.539330	0.288181	0.139559	0.637582	0.362662	0.655598	0.270000	6.622194e+00	0.150000	0.180000	0.310000	0.230000	0.050000	0.210000	9.550889e+00	0.550000	0.230000	2.240355e+00	0.530216
2770000	0.280000	6.426479e+00	0.270000	0.170000	0.270000	0.190000	0.150000	0.300000	9.176393e+00	0.540000	0.140000	2.355220e+00	0.530022	0.277759	0.135069	0.633888	0.360184	0.656801	0.200000	6.426479e+00	0.270000	0.160000	0.230000	0.170000	0.050000	0.230000	9.743830e+00	0.520000	0.180000	2.331785e+00	0.538661	0.287749	0.139335	0.637527	0.362444	0.655528	0.230000	6.556302e+00	0.200000	0.160000	0.220000	0.210000	0.040000	0.310000	9.550889e+00	0.580000	0.280000	2.308584e+00	0.530419
2775000	0.250000	6.362534e+00	0.140000	0.200000	0.360000	0.190000	0.080000	0.280000	9.176393e+00	0.550000	0.320000	2.331785e+00	0.529867	0.277507	0.134914	0.633700	0.359995	0.656815	0.390000	6.491066e+00	0.210000	0.160000	0.310000	0.210000	0.160000	0.210000	9.743830e+00	0.510000	0.220000	2.308584e+00	0.538183	0.287477	0.139171	0.637543	0.362496	0.655555	0.170000	6.491066e+00	0.300000	0.140000	0.270000	0.210000	0.120000	0.280000	9.550889e+00	0.500000	0.300000	2.331785e+00	0.530691
2780000	0.240000	6.299226e+00	0.240000	0.130000	0.320000	0.220000	0.150000	0.250000	9.176393e+00	0.610000	0.250000	2.355220e+00	0.530005	0.277587	0.135034	0.633768	0.360023	0.656728	0.210000	6.426479e+00	0.160000	0.170000	0.200000	0.150000	0.050000	0.250000	9.743830e+00	0.480000	0.310000	2.285613e+00	0.538341	0.287653	0.139215	0.637570	0.362535	0.655633	0.280000	6.556302e+00	0.130000	0.160000	0.260000	0.160000	0.070000	0.220000	9.550889e+00	0.480000	0.240000	2.308584e+00	0.530601
2785000	0.320000	6.362534e+00	0.260000	0.130000	0.240000	0.280000	0.080000	0.220000	9.176393e+00	0.550000	0.310000	2.378891e+00	0.530191	0.277700	0.135132	0.633869	0.360113	0.656790	0.250000	6.362534e+00	0.220000	0.110000	0.270000	0.100000	0.080000	0.250000	9.743830e+00	0.430000	0.250000	2.262871e+00	0.538405	0.287772	0.139278	0.637600	0.362627	0.655657	0.280000	6.622194e+00	0.200000	0.200000	0.290000	0.190000	0.050000	0.250000	9.550889e+00	0.600000	0.300000	2.331785e+00	0.530663
2790000	0.330000	6.426479e+00	0.230000	0.150000	0.200000	0.140000	0.090000	0.280000	9.176393e+00	0.480000	0.250000	2.426947e+00	0.530393	0.277809	0.135128	0.633902	0.359990	0.656711	0.220000	6.299226e+00	0.300000	0.230000	0.220000	0.200000	0.120000	0.170000	9.743830e+00	0.610000	0.220000	2.240355e+00	0.538077	0.287603	0.139187	0.637647	0.362670	0.655652	0.230000	6.556302e+00	0.180000	0.150000	0.290000	0.170000	0.110000	0.230000	9.550889e+00	0.540000	0.250000	2.308584e+00	0.530749
2795000	0.240000	6.362534e+00	0.200000	0.160000	0.250000	0.170000	0.080000	0.190000	9.176393e+00	0.570000	0.250000	2.451339e+00	0.530459	0.277783	0.135056	0.633827	0.359934	0.656732	0.300000	6.362534e+00	0.330000	0.150000	0.260000	0.160000	0.070000	0.290000	9.743830e+00	0.460000	0.290000	2.218063e+00	0.538058	0.287552	0.139210	0.637657	0.362685	0.655601	0.200000	6.491066e+00	0.190000	0.140000	0.320000	0.140000	0.110000	0.250000	9.550889e+00	0.530000	0.240000	2.331785e+00	0.530897
2800000	0.200000	6.299226e+00	0.200000	0.160000	0.270000	0.130000	0.090000	0.350000	9.176393e+00	0.560000	0.190000	2.426947e+00	0.530345	0.277732	0.134997	0.633837	0.359883	0.656681	0.330000	6.426479e+00	0.270000	0.120000	0.290000	0.090000	0.100000	0.220000	9.743830e+00	0.480000	0.210000	2.240355e+00	0.538218	0.287660	0.139193	0.637673	0.362578	0.655476	0.250000	6.426479e+00	0.180000	0.150000	0.200000	0.130000	0.070000	0.250000	9.550889e+00	0.510000	0.190000	2.308584e+00	0.530435
2805000	0.210000	6.236547e+00	0.220000	0.110000	0.180000	0.230000	0.070000	0.220000	9.176393e+00	0.450000	0.270000	2.451339e+00	0.529930	0.277458	0.134848	0.633770	0.359817	0.656716	0.280000	6.491066e+00	0.220000	0.110000	0.320000	0.200000	0.120000	0.210000	9.743830e+00	0.580000	0.210000	2.218063e+00	0.538256	0.287643	0.139230	0.637609	0.362574	0.655519	0.290000	6.491066e+00	0.200000	0.160000	0.320000	0.130000	0.060000	0.220000	9.550889e+00	0.500000	0.300000	2.285613e+00	0.530464
2810000	0.260000	6.299226e+00	0.260000	0.170000	0.320000	0.120000	0.100000	0.240000	9.176393e+00	0.490000	0.130000	2.378891e+00	0.529283	0.277039	0.134642	0.633796	0.359896	0.656803	0.200000	6.426479e+00	0.220000	0.070000	0.340000	0.160000	0.040000	0.200000	9.743830e+00	0.530000	0.230000	2.240355e+00	0.538381	0.287773	0.139330	0.637665	0.362700	0.655586	0.310000	6.556302e+00	0.310000	0.130000	0.280000	0.240000	0.080000	0.270000	9.550889e+00	0.650000	0.260000	2.355220e+00	0.530637
2815000	0.340000	6.362534e+00	0.140000	0.150000	0.240000	0.170000	0.110000	0.290000	9.176393e+00	0.540000	0.240000	2.355220e+00	0.529324	0.277125	0.134668	0.633825	0.359868	0.656718	0.340000	6.491066e+00	0.250000	0.080000	0.250000	0.140000	0.080000	0.170000	9.743830e+00	0.650000	0.300000	2.262871e+00	0.538566	0.287807	0.139314	0.637694	0.362673	0.655583	0.280000	6.622194e+00	0.190000	0.110000	0.250000	0.160000	0.110000	0.300000	9.550889e+00	0.520000	0.250000	2.378891e+00	0.530859
2820000	0.270000	6.426479e+00	0.260000	0.090000	0.230000	0.140000	0.050000	0.310000	9.176393e+00	0.540000	0.190000	2.331785e+00	0.529445	0.277241	0.134706	0.633866	0.359845	0.656734	0.250000	6.426479e+00	0.290000	0.140000	0.290000	0.120000	0.120000	0.250000	9.743830e+00	0.460000	0.270000	2.285613e+00	0.538681	0.287937	0.139323	0.637675	0.362669	0.655527	0.320000	6.688748e+00	0.170000	0.120000	0.270000	0.180000	0.050000	0.190000	9.550889e+00	0.600000	0.310000	2.355220e+00	0.530845
2825000	0.150000	6.362534e+00	0.250000	0.150000	0.240000	0.220000	0.070000	0.260000	9.176393e+00	0.460000	0.220000	2.355220e+00	0.529337	0.277183	0.134685	0.633933	0.359927	0.656813	0.180000	6.362534e+00	0.230000	0.150000	0.250000	0.250000	0.100000	0.270000	9.743830e+00	0.480000	0.310000	2.355220e+00	0.538865	0.288144	0.139400	0.637782	0.362647	0.655513	0.290000	6.755971e+00	0.210000	0.080000	0.250000	0.190000	0.100000	0.280000	9.550889e+00	0.520000	0.260000	2.331785e+00	0.530663
2830000	0.190000	6.299226e+00	0.210000	0.140000	0.350000	0.220000	0.120000	0.270000	9.176393e+00	0.590000	0.250000	2.285613e+00	0.529374	0.277177	0.134690	0.633862	0.359939	0.656882	0.210000	6.299226e+00	0.250000	0.120000	0.240000	0.180000	0.080000	0.260000	9.743830e+00	0.520000	0.230000	2.331785e+00	0.539003	0.288257	0.139453	0.637818	0.362686	0.655584	0.190000	6.688748e+00	0.300000	0.160000	0.280000	0.170000	0.080000	0.260000	9.550889e+00	0.490000	0.270000	2.355220e+00	0.530457
2835000	0.250000	6.236547e+00	0.240000	0.200000	0.180000	0.160000	0.090000	0.300000	9.176393e+00	0.510000	0.330000	2.262871e+00	0.529457	0.277246	0.134756	0.633890	0.360011	0.656976	0.180000	6.236547e+00	0.310000	0.150000	0.280000	0.070000	0.090000	0.280000	9.743830e+00	0.510000	0.270000	2.331785e+00	0.538967	0.288268	0.139433	0.637866	0.362679	0.655548	0.200000	6.622194e+00	0.150000	0.110000	0.290000	0.120000	0.130000	0.280000	9.550889e+00	0.620000	0.220000	2.378891e+00	0.530738
2840000	0.290000	6.299226e+00	0.180000	0.080000	0.220000	0.180000	0.110000	0.220000	9.176393e+00	0.560000	0.260000	2.331785e+00	0.529526	0.277232	0.134797	0.633876	0.360102	0.656999	0.200000	6.174493e+00	0.200000	0.160000	0.190000	0.190000	0.100000	0.170000	9.743830e+00	0.540000	0.290000	2.355220e+00	0.539078	0.288425	0.139477	0.637955	0.362644	0.655555	0.240000	6.556302e+00	0.220000	0.080000	0.180000	0.150000	0.050000	0.240000	9.550889e+00	0.560000	0.320000	2.355220e+00	0.530863
2845000	0.230000	6.236547e+00	0.250000	0.120000	0.310000	0.260000	0.100000	0.260000	9.176393e+00	0.530000	0.210000	2.262871e+00	0.529748	0.277413	0.134893	0.633955	0.360104	0.656867	0.280000	6.236547e+00	0.240000	0.160000	0.290000	0.180000	0.090000	0.150000	9.743830e+00	0.520000	0.230000	2.285613e+00	0.539218	0.288571	0.139552	0.638044	0.362693	0.655556	0.340000	6.622194e+00	0.190000	0.150000	0.270000	0.190000	0.080000	0.260000	9.550889e+00	0.560000	0.240000	2.331785e+00	0.531044
2850000	0.330000	6.299226e+00	0.220000	0.150000	0.410000	0.170000	0.110000	0.290000	9.176393e+00	0.470000	0.300000	2.285613e+00	0.529924	0.277504	0.135029	0.634031	0.360244	0.656947	0.240000	6.174493e+00	0.200000	0.160000	0.350000	0.210000	0.100000	0.220000	9.743830e+00	0.450000	0.280000	2.308584e+00	0.539274	0.288634	0.139609	0.638055	0.362647	0.655548	0.250000	6.556302e+00	0.200000	0.130000	0.230000	0.100000	0.070000	0.230000	9.550889e+00	0.510000	0.200000	2.308584e+00	0.531232
2855000	0.200000	6.236547e+00	0.220000	0.160000	0.270000	0.150000	0.170000	0.240000	9.176393e+00	0.470000	0.280000	2.308584e+00	0.529715	0.277254	0.134890	0.633931	0.360180	0.657004	0.280000	6.236547e+00	0.230000	0.110000	0.350000	0.130000	0.120000	0.270000	9.743830e+00	0.610000	0.210000	2.331785e+00	0.539327	0.288668	0.139686	0.638098	0.362729	0.655614	0.300000	6.622194e+00	0.220000	0.160000	0.380000	0.220000	0.030000	0.220000	9.550889e+00	0.450000	0.310000	2.331785e+00	0.531310
2860000	0.340000	6.299226e+00	0.230000	0.170000	0.260000	0.230000	0.050000	0.310000	9.176393e+00	0.500000	0.290000	2.331785e+00	0.529856	0.277328	0.134978	0.633938	0.360258	0.657124	0.220000	6.174493e+00	0.200000	0.110000	0.320000	0.200000	0.090000	0.190000	9.743830e+00	0.480000	0.280000	2.355220e+00	0.539445	0.288744	0.139736	0.638160	0.362791	0.655680	0.250000	6.556302e+00	0.190000	0.160000	0.220000	0.170000	0.070000	0.260000	9.550889e+00	0.590000	0.170000	2.308584e+00	0.531526
2865000	0.230000	6.236547e+00	0.280000	0.110000	0.280000	0.170000	0.100000	0.220000	9.176393e+00	0.570000	0.200000	2.355220e+00	0.530020	0.277406	0.134963	0.633921	0.360247	0.657168	0.280000	6.236547e+00	0.240000	0.120000	0.270000	0.150000	0.080000	0.250000	9.743830e+00	0.510000	0.360000	2.378891e+00	0.539539	0.288858	0.139827	0.638211	0.362896	0.655756	0.270000	6.622194e+00	0.200000	0.160000	0.250000	0.180000	0.100000	0.280000	9.550889e+00	0.450000	0.140000	2.285613e+00	0.531230
2870000	0.290000	6.299226e+00	0.220000	0.120000	0.300000	0.130000	0.100000	0.240000	9.176393e+00	0.560000	0.290000	2.378891e+00	0.530197	0.277531	0.135058	0.633941	0.360270	0.657122	0.230000	6.174493e+00	0.260000	0.100000	0.190000	0.160000	0.110000	0.170000	9.743830e+00	0.600000	0.260000	2.355220e+00	0.539677	0.288943	0.139794	0.638331	0.362953	0.655708	0.150000	6.556302e+00	0.270000	0.070000	0.240000	0.130000	0.110000	0.290000	9.550889e+00	0.390000	0.230000	2.195993e+00	0.531152
2875000	0.230000	6.236547e+00	0.200000	0.130000	0.230000	0.180000	0.050000	0.240000	9.176393e+00	0.570000	0.330000	2.451339e+00	0.530344	0.277732	0.135210	0.634058	0.360420	0.657213	0.240000	6.113055e+00	0.140000	0.190000	0.290000	0.140000	0.110000	0.250000	9.743830e+00	0.540000	0.240000	2.285613e+00	0.539851	0.289111	0.139876	0.638396	0.363023	0.655681	0.210000	6.491066e+00	0.260000	0.140000	0.300000	0.120000	0.090000	0.210000	9.550889e+00	0.540000	0.210000	2.174142e+00	0.530587
2880000	0.260000	6.299226e+00	0.250000	0.140000	0.260000	0.150000	0.070000	0.280000	9.176393e+00	0.530000	0.270000	2.475975e+00	0.530357	0.277758	0.135129	0.634033	0.360250	0.656995	0.270000	6.174493e+00	0.220000	0.140000	0.190000	0.100000	0.080000	0.260000	9.743830e+00	0.550000	0.270000	2.355220e+00	0.539771	0.289020	0.139862	0.638368	0.363019	0.655718	0.210000	6.491066e+00	0.210000	0.140000	0.220000	0.130000	0.090000	0.270000	9.550889e+00	0.530000	0.270000	2.174142e+00	0.530518
2885000	0.240000	6.236547e+00	0.190000	0.160000	0.280000	0.180000	0.120000	0.220000	9.176393e+00	0.570000	0.230000	2.500859e+00	0.530346	0.277828	0.135202	0.634087	0.360432	0.657165	0.340000	6.236547e+00	0.310000	0.140000	0.330000	0.270000	0.080000	0.200000	9.743830e+00	0.530000	0.220000	2.285613e+00	0.539539	0.288865	0.139804	0.638395	0.363083	0.655823	0.140000	6.426479e+00	0.220000	0.130000	0.270000	0.110000	0.040000	0.270000	9.550889e+00	0.530000	0.280000	2.174142e+00	0.530774
2890000	0.310000	6.299226e+00	0.200000	0.150000	0.240000	0.160000	0.090000	0.310000	9.176393e+00	0.590000	0.250000	2.475975e+00	0.530446	0.277939	0.135211	0.634123	0.360389	0.657085	0.220000	6.174493e+00	0.270000	0.120000	0.280000	0.120000	0.070000	0.200000	9.743830e+00	0.500000	0.250000	2.262871e+00	0.539799	0.289079	0.140004	0.638511	0.363290	0.655966	0.240000	6.362534e+00	0.160000	0.150000	0.260000	0.140000	0.080000	0.200000	9.550889e+00	0.580000	0.470000	2.174142e+00	0.530768
2895000	0.230000	6.236547e+00	0.310000	0.250000	0.200000	0.190000	0.090000	0.250000	9.176393e+00	0.480000	0.280000	2.500859e+00	0.530493	0.278066	0.135306	0.634141	0.360409	0.657072	0.220000	6.113055e+00	0.270000	0.150000	0.330000	0.120000	0.130000	0.240000	9.743830e+00	0.500000	0.340000	2.285613e+00	0.540015	0.289297	0.140178	0.638638	0.363464	0.656051	0.280000	6.426479e+00	0.240000	0.190000	0.320000	0.190000	0.100000	0.140000	9.550889e+00	0.540000	0.280000	2.195993e+00	0.530961
2900000	0.310000	6.299226e+00	0.200000	0.160000	0.290000	0.130000	0.080000	0.250000	9.176393e+00	0.660000	0.240000	2.475975e+00	0.530298	0.277957	0.135224	0.634161	0.360390	0.657069	0.230000	6.052230e+00	0.300000	0.170000	0.390000	0.190000	0.060000	0.190000	9.743830e+00	0.500000	0.270000	2.262871e+00	0.540065	0.289321	0.140169	0.638668	0.363478	0.656050	0.300000	6.491066e+00	0.220000	0.120000	0.180000	0.240000	0.030000	0.240000	9.550889e+00	0.570000	0.260000	2.218063e+00	0.531091
2905000	0.290000	6.362534e+00	0.230000	0.190000	0.250000	0.170000	0.040000	0.240000	9.176393e+00	0.550000	0.180000	2.451339e+00	0.530538	0.278078	0.135271	0.634190	0.360380	0.656993	0.310000	6.113055e+00	0.210000	0.140000	0.270000	0.210000	0.090000	0.280000	9.743830e+00	0.510000	0.340000	2.285613e+00	0.540174	0.289435	0.140234	0.638759	0.363552	0.656142	0.220000	6.362534e+00	0.240000	0.140000	0.240000	0.160000	0.060000	0.250000	9.550889e+00	0.520000	0.210000	2.262871e+00	0.531231
2910000	0.320000	6.426479e+00	0.280000	0.150000	0.340000	0.170000	0.090000	0.280000	9.176393e+00	0.510000	0.300000	2.426947e+00	0.530643	0.278211	0.135343	0.634222	0.360422	0.657006	0.360000	6.174493e+00	0.270000	0.070000	0.220000	0.130000	0.080000	0.210000	9.743830e+00	0.490000	0.260000	2.262871e+00	0.540142	0.289376	0.140249	0.638752	0.363538	0.656145	0.320000	6.426479e+00	0.220000	0.080000	0.410000	0.240000	0.120000	0.210000	9.550889e+00	0.550000	0.220000	2.240355e+00	0.530656
2915000	0.350000	6.491066e+00	0.190000	0.120000	0.310000	0.180000	0.050000	0.260000	9.176393e+00	0.490000	0.290000	2.402799e+00	0.530545	0.278156	0.135349	0.634215	0.360416	0.657057	0.270000	6.236547e+00	0.290000	0.140000	0.350000	0.220000	0.100000	0.210000	9.743830e+00	0.550000	0.220000	2.240355e+00	0.540188	0.289356	0.140100	0.638725	0.363317	0.655701	0.320000	6.426479e+00	0.240000	0.150000	0.310000	0.190000	0.060000	0.160000	9.550889e+00	0.530000	0.270000	2.218063e+00	0.530481
2920000	0.250000	6.426479e+00	0.240000	0.130000	0.300000	0.190000	0.110000	0.170000	9.176393e+00	0.540000	0.320000	2.426947e+00	0.530455	0.278041	0.135363	0.634204	0.360497	0.657094	0.200000	6.174493e+00	0.280000	0.180000	0.330000	0.180000	0.090000	0.240000	9.743830e+00	0.450000	0.220000	2.262871e+00	0.540337	0.289416	0.139933	0.638789	0.362837	0.654830	0.260000	6.491066e+00	0.200000	0.230000	0.300000	0.140000	0.100000	0.230000	9.550889e+00	0.580000	0.290000	2.285613e+00	0.530697
2925000	0.330000	6.491066e+00	0.260000	0.150000	0.250000	0.120000	0.070000	0.220000	9.176393e+00	0.500000	0.250000	2.402799e+00	0.530494	0.278083	0.135338	0.634148	0.360452	0.657065	0.200000	6.113055e+00	0.170000	0.130000	0.260000	0.140000	0.130000	0.260000	9.743830e+00	0.450000	0.180000	2.240355e+00	0.540421	0.289428	0.139897	0.638817	0.362875	0.654767	0.250000	6.426479e+00	0.150000	0.160000	0.240000	0.240000	0.040000	0.190000	9.550889e+00	0.550000	0.310000	2.308584e+00	0.530792
2930000	0.220000	6.426479e+00	0.220000	0.180000	0.230000	0.150000	0.070000	0.260000	9.176393e+00	0.500000	0.310000	2.426947e+00	0.530519	0.278052	0.135379	0.634161	0.360493	0.657083	0.250000	6.052230e+00	0.200000	0.150000	0.280000	0.180000	0.080000	0.280000	9.743830e+00	0.570000	0.210000	2.218063e+00	0.540505	0.289485	0.139923	0.638818	0.362918	0.654728	0.260000	6.491066e+00	0.290000	0.150000	0.280000	0.250000	0.090000	0.290000	9.550889e+00	0.540000	0.250000	2.331785e+00	0.530977
2935000	0.280000	6.491066e+00	0.190000	0.110000	0.180000	0.190000	0.140000	0.250000	9.176393e+00	0.610000	0.250000	2.451339e+00	0.530409	0.277943	0.135310	0.634082	0.360387	0.657064	0.250000	5.992009e+00	0.320000	0.140000	0.230000	0.160000	0.070000	0.170000	9.743830e+00	0.540000	0.210000	2.240355e+00	0.540680	0.289606	0.139920	0.638849	0.362895	0.654598	0.240000	6.426479e+00	0.240000	0.160000	0.270000	0.190000	0.080000	0.250000	9.550889e+00	0.530000	0.250000	2.262871e+00	0.531053
2940000	0.220000	6.426479e+00	0.220000	0.150000	0.270000	0.190000	0.090000	0.230000	9.176393e+00	0.560000	0.300000	2.475975e+00	0.530394	0.277930	0.135231	0.634020	0.360261	0.656938	0.290000	6.052230e+00	0.260000	0.140000	0.290000	0.130000	0.110000	0.290000	9.743830e+00	0.550000	0.220000	2.262871e+00	0.540852	0.289757	0.139929	0.638923	0.362894	0.654555	0.340000	6.491066e+00	0.260000	0.120000	0.270000	0.160000	0.100000	0.210000	9.550889e+00	0.570000	0.290000	2.285613e+00	0.531211
2945000	0.200000	6.362534e+00	0.240000	0.140000	0.300000	0.170000	0.080000	0.300000	9.176393e+00	0.480000	0.260000	2.451339e+00	0.530255	0.277732	0.135103	0.633880	0.360039	0.656791	0.290000	6.113055e+00	0.200000	0.170000	0.230000	0.250000	0.090000	0.190000	9.743830e+00	0.500000	0.300000	2.331785e+00	0.540932	0.289796	0.139934	0.638904	0.362731	0.654380	0.390000	6.556302e+00	0.260000	0.130000	0.380000	0.220000	0.110000	0.250000	9.550889e+00	0.520000	0.290000	2.308584e+00	0.531447
2950000	0.360000	6.426479e+00	0.210000	0.190000	0.320000	0.190000	0.100000	0.330000	9.176393e+00	0.510000	0.230000	2.475975e+00	0.530397	0.277836	0.135158	0.633992	0.360115	0.656806	0.270000	6.174493e+00	0.250000	0.080000	0.250000	0.150000	0.110000	0.180000	9.743830e+00	0.430000	0.230000	2.355220e+00	0.541102	0.289897	0.140028	0.639011	0.362764	0.654409	0.180000	6.491066e+00	0.210000	0.200000	0.250000	0.150000	0.100000	0.200000	9.550889e+00	0.550000	0.250000	2.262871e+00	0.531615
2955000	0.310000	6.491066e+00	0.240000	0.120000	0.230000	0.190000	0.080000	0.280000	9.176393e+00	0.510000	0.280000	2.500859e+00	0.530430	0.277801	0.135113	0.633927	0.360063	0.656824	0.280000	6.236547e+00	0.240000	0.150000	0.260000	0.110000	0.140000	0.240000	9.743830e+00	0.480000	0.270000	2.426947e+00	0.541255	0.289917	0.140015	0.639034	0.362698	0.654316	0.270000	6.556302e+00	0.170000	0.150000	0.380000	0.200000	0.120000	0.230000	9.550889e+00	0.490000	0.270000	2.331785e+00	0.531688
2960000	0.240000	6.426479e+00	0.240000	0.110000	0.260000	0.140000	0.110000	0.250000	9.176393e+00	0.540000	0.240000	2.475975e+00	0.530453	0.277803	0.135154	0.633915	0.360049	0.656818	0.360000	6.299226e+00	0.210000	0.110000	0.300000	0.180000	0.130000	0.190000	9.743830e+00	0.480000	0.300000	2.426947e+00	0.541387	0.290025	0.140002	0.638953	0.362688	0.654320	0.330000	6.622194e+00	0.230000	0.120000	0.320000	0.250000	0.080000	0.290000	9.550889e+00	0.470000	0.250000	2.355220e+00	0.531787
2965000	0.270000	6.491066e+00	0.260000	0.130000	0.270000	0.150000	0.100000	0.340000	9.176393e+00	0.450000	0.230000	2.451339e+00	0.530524	0.278010	0.135250	0.634020	0.360105	0.656826	0.330000	6.362534e+00	0.230000	0.110000	0.310000	0.130000	0.080000	0.170000	9.743830e+00	0.440000	0.240000	2.355220e+00	0.541026	0.289746	0.139847	0.638869	0.362614	0.654284	0.240000	6.556302e+00	0.280000	0.240000	0.230000	0.180000	0.160000	0.210000	9.550889e+00	0.560000	0.240000	2.285613e+00	0.531973
2970000	0.170000	6.491066e+00	0.210000	0.150000	0.270000	0.170000	0.050000	0.260000	9.176393e+00	0.580000	0.250000	2.426947e+00	0.530713	0.278104	0.135300	0.634024	0.360166	0.656871	0.330000	6.426479e+00	0.250000	0.210000	0.290000	0.160000	0.130000	0.230000	9.743830e+00	0.460000	0.230000	2.331785e+00	0.541180	0.289880	0.139931	0.638870	0.362697	0.654364	0.300000	6.622194e+00	0.340000	0.180000	0.360000	0.150000	0.110000	0.250000	9.550889e+00	0.460000	0.260000	2.308584e+00	0.531995
2975000	0.310000	6.556302e+00	0.270000	0.200000	0.200000	0.160000	0.050000	0.210000	9.176393e+00	0.490000	0.230000	2.402799e+00	0.530622	0.278032	0.135281	0.633982	0.360176	0.656981	0.170000	6.362534e+00	0.220000	0.110000	0.230000	0.160000	0.040000	0.250000	9.743830e+00	0.470000	0.230000	2.308584e+00	0.540762	0.289549	0.139751	0.638757	0.362648	0.654363	0.300000	6.688748e+00	0.190000	0.070000	0.230000	0.130000	0.090000	0.260000	9.550889e+00	0.610000	0.380000	2.378891e+00	0.532097
2980000	0.250000	6.491066e+00	0.150000	0.130000	0.260000	0.160000	0.140000	0.260000	9.176393e+00	0.470000	0.310000	2.426947e+00	0.530304	0.277808	0.135185	0.633878	0.360278	0.657093	0.180000	6.299226e+00	0.330000	0.210000	0.300000	0.200000	0.110000	0.230000	9.743830e+00	0.490000	0.200000	2.240355e+00	0.540767	0.289528	0.139733	0.638664	0.362558	0.654320	0.260000	6.755971e+00	0.230000	0.170000	0.280000	0.120000	0.070000	0.290000	9.550889e+00	0.610000	0.220000	2.402799e+00	0.532247
2985000	0.250000	6.491066e+00	0.230000	0.120000	0.220000	0.160000	0.090000	0.230000	9.176393e+00	0.570000	0.260000	2.402799e+00	0.529767	0.277468	0.135020	0.633789	0.360208	0.657066	0.340000	6.362534e+00	0.300000	0.230000	0.250000	0.170000	0.090000	0.240000	9.743830e+00	0.620000	0.300000	2.218063e+00	0.540846	0.289586	0.139752	0.638645	0.362581	0.654339	0.340000	6.823870e+00	0.330000	0.170000	0.320000	0.250000	0.090000	0.260000	9.550889e+00	0.530000	0.180000	2.378891e+00	0.532343
2990000	0.240000	6.426479e+00	0.220000	0.140000	0.230000	0.180000	0.140000	0.200000	9.176393e+00	0.560000	0.230000	2.378891e+00	0.529825	0.277503	0.135055	0.633889	0.360275	0.657106	0.200000	6.299226e+00	0.220000	0.090000	0.300000	0.170000	0.060000	0.210000	9.743830e+00	0.530000	0.280000	2.240355e+00	0.540966	0.289690	0.139738	0.638682	0.362513	0.654309	0.200000	6.755971e+00	0.180000	0.140000	0.170000	0.210000	0.050000	0.260000	9.550889e+00	0.530000	0.250000	2.402799e+00	0.532460
2995000	0.220000	6.362534e+00	0.320000	0.150000	0.270000	0.130000	0.080000	0.240000	9.176393e+00	0.530000	0.340000	2.451339e+00	0.529910	0.277511	0.135060	0.633811	0.360235	0.657144	0.230000	6.236547e+00	0.240000	0.190000	0.270000	0.180000	0.140000	0.170000	9.743830e+00	0.460000	0.280000	2.308584e+00	0.541007	0.289784	0.139709	0.638649	0.362401	0.654240	0.250000	6.688748e+00	0.230000	0.110000	0.240000	0.210000	0.110000	0.290000	9.550889e+00	0.510000	0.290000	2.426947e+00	0.532622
3000000	0.320000	6.426479e+00	0.300000	0.130000	0.220000	0.130000	0.090000	0.280000	9.176393e+00	0.510000	0.220000	2.426947e+00	0.530071	0.277625	0.135153	0.633908	0.360335	0.657277	0.240000	6.174493e+00	0.250000	0.130000	0.260000	0.130000	0.080000	0.220000	9.743830e+00	0.510000	0.220000	2.285613e+00	0.541074	0.289776	0.139601	0.638506	0.362221	0.654086	0.250000	6.622194e+00	0.270000	0.170000	0.280000	0.240000	0.130000	0.290000	9.550889e+00	0.530000	0.290000	2.500859e+00	0.532669
3005000	0.210000	6.362534e+00	0.290000	0.170000	0.280000	0.130000	0.130000	0.290000	9.176393e+00	0.480000	0.220000	2.355220e+00	0.529974	0.277636	0.135166	0.633973	0.360469	0.657357	0.250000	6.113055e+00	0.150000	0.120000	0.230000	0.190000	0.120000	0.320000	9.743830e+00	0.520000	0.320000	2.262871e+00	0.541198	0.289900	0.139658	0.638635	0.362337	0.654133	0.180000	6.556302e+00	0.250000	0.130000	0.220000	0.200000	0.130000	0.210000	9.550889e+00	0.580000	0.260000	2.475975e+00	0.532177
3010000	0.200000	6.299226e+00	0.310000	0.140000	0.210000	0.160000	0.090000	0.290000	9.176393e+00	0.500000	0.180000	2.285613e+00	0.529706	0.277517	0.135130	0.633941	0.360462	0.657322	0.260000	6.174493e+00	0.220000	0.130000	0.310000	0.110000	0.100000	0.290000	9.743830e+00	0.530000	0.210000	2.285613e+00	0.541354	0.289950	0.139649	0.638628	0.362287	0.654062	0.140000	6.491066e+00	0.290000	0.220000	0.230000	0.130000	0.100000	0.210000	9.550889e+00	0.490000	0.380000	2.500859e+00	0.532196
3015000	0.220000	6.236547e+00	0.190000	0.170000	0.240000	0.210000	0.110000	0.270000	9.176393e+00	0.420000	0.210000	2.218063e+00	0.529245	0.277150	0.134926	0.633815	0.360387	0.657222	0.190000	6.113055e+00	0.280000	0.140000	0.160000	0.220000	0.070000	0.170000	9.743830e+00	0.580000	0.280000	2.355220e+00	0.541308	0.290053	0.139699	0.638737	0.362389	0.654086	0.280000	6.556302e+00	0.220000	0.120000	0.280000	0.170000	0.090000	0.210000	9.550889e+00	0.540000	0.240000	2.525993e+00	0.532168
3020000	0.350000	6.299226e+00	0.270000	0.120000	0.270000	0.140000	0.140000	0.240000	9.176393e+00	0.510000	0.140000	2.174142e+00	0.528867	0.276877	0.134794	0.633730	0.360382	0.657267	0.310000	6.174493e+00	0.250000	0.190000	0.250000	0.200000	0.080000	0.300000	9.743830e+00	0.490000	0.260000	2.378891e+00	0.541428	0.290074	0.139655	0.638669	0.362327	0.654056	0.260000	6.622194e+00	0.170000	0.180000	0.210000	0.160000	0.100000	0.240000	9.550889e+00	0.510000	0.170000	2.500859e+00	0.531727
3025000	0.260000	6.362534e+00	0.180000	0.140000	0.300000	0.170000	0.130000	0.190000	9.176393e+00	0.560000	0.290000	2.240355e+00	0.529045	0.277050	0.134919	0.633803	0.360418	0.657230	0.230000	6.113055e+00	0.220000	0.100000	0.260000	0.120000	0.070000	0.210000	9.743830e+00	0.500000	0.250000	2.355220e+00	0.541595	0.290222	0.139677	0.638718	0.362350	0.654056	0.230000	6.556302e+00	0.280000	0.240000	0.290000	0.140000	0.090000	0.230000	9.550889e+00	0.490000	0.220000	2.426947e+00	0.531548
3030000	0.220000	6.299226e+00	0.240000	0.180000	0.340000	0.180000	0.070000	0.230000	9.176393e+00	0.490000	0.260000	2.308584e+00	0.528985	0.277023	0.134984	0.633798	0.360565	0.657204	0.220000	6.052230e+00	0.100000	0.090000	0.240000	0.110000	0.040000	0.240000	9.743830e+00	0.570000	0.220000	2.331785e+00	0.541468	0.290102	0.139589	0.638722	0.362317	0.654016	0.240000	6.491066e+00	0.220000	0.140000	0.350000	0.200000	0.040000	0.230000	9.550889e+00	0.530000	0.180000	2.355220e+00	0.531387
3035000	0.190000	6.236547e+00	0.200000	0.150000	0.280000	0.180000	0.150000	0.200000	9.176393e+00	0.580000	0.280000	2.331785e+00	0.528348	0.276633	0.134798	0.633822	0.360510	0.657157	0.280000	6.113055e+00	0.210000	0.130000	0.250000	0.140000	0.120000	0.260000	9.743830e+00	0.580000	0.270000	2.308584e+00	0.541383	0.290011	0.139512	0.638639	0.362298	0.654020	0.220000	6.426479e+00	0.160000	0.170000	0.290000	0.170000	0.120000	0.270000	9.550889e+00	0.580000	0.210000	2.285613e+00	0.531456
3040000	0.360000	6.299226e+00	0.270000	0.260000	0.350000	0.160000	0.090000	0.290000	9.176393e+00	0.480000	0.290000	2.285613e+00	0.527543	0.276253	0.134598	0.633911	0.360624	0.657233	0.240000	6.052230e+00	0.180000	0.180000	0.270000	0.240000	0.120000	0.160000	9.743830e+00	0.560000	0.190000	2.285613e+00	0.541596	0.290127	0.139605	0.638728	0.362414	0.654063	0.360000	6.491066e+00	0.210000	0.190000	0.210000	0.210000	0.150000	0.160000	9.550889e+00	0.550000	0.300000	2.262871e+00	0.531553
3045000	0.250000	6.236547e+00	0.180000	0.160000	0.170000	0.160000	0.070000	0.290000	9.176393e+00	0.480000	0.230000	2.240355e+00	0.526874	0.275863	0.134408	0.633934	0.360601	0.657258	0.190000	5.932387e+00	0.190000	0.240000	0.220000	0.190000	0.120000	0.190000	9.743830e+00	0.480000	0.250000	2.308584e+00	0.541676	0.290250	0.139640	0.638740	0.362426	0.654080	0.230000	6.426479e+00	0.240000	0.190000	0.230000	0.160000	0.130000	0.300000	9.550889e+00	0.450000	0.290000	2.331785e+00	0.531507
3050000	0.290000	6.299226e+00	0.220000	0.160000	0.330000	0.180000	0.100000	0.360000	9.176393e+00	0.600000	0.220000	2.218063e+00	0.526599	0.275679	0.134380	0.633967	0.360644	0.657262	0.260000	5.992009e+00	0.140000	0.160000	0.260000	0.160000	0.080000	0.300000	9.743830e+00	0.560000	0.250000	2.285613e+00	0.541847	0.290321	0.139671	0.638672	0.362304	0.654000	0.240000	6.362534e+00	0.220000	0.100000	0.220000	0.160000	0.110000	0.330000	9.550889e+00	0.470000	0.290000	2.402799e+00	0.531673
3055000	0.240000	6.236547e+00	0.250000	0.050000	0.310000	0.250000	0.130000	0.310000	9.176393e+00	0.510000	0.290000	2.240355e+00	0.526810	0.275875	0.134372	0.634021	0.360576	0.657084	0.260000	5.992009e+00	0.270000	0.180000	0.280000	0.110000	0.130000	0.230000	9.743830e+00	0.620000	0.220000	2.262871e+00	0.541624	0.290206	0.139632	0.638732	0.362288	0.653959	0.320000	6.426479e+00	0.340000	0.120000	0.240000	0.170000	0.050000	0.240000	9.550889e+00	0.490000	0.230000	2.355220e+00	0.531708
3060000	0.180000	6.174493e+00	0.250000	0.060000	0.250000	0.290000	0.110000	0.210000	9.176393e+00	0.580000	0.280000	2.262871e+00	0.526924	0.275999	0.134410	0.633965	0.360516	0.656965	0.170000	5.992009e+00	0.200000	0.120000	0.290000	0.120000	0.060000	0.260000	9.743830e+00	0.470000	0.250000	2.240355e+00	0.541341	0.290009	0.139541	0.638687	0.362252	0.653942	0.290000	6.491066e+00	0.180000	0.090000	0.200000	0.150000	0.060000	0.270000	9.550889e+00	0.570000	0.280000	2.378891e+00	0.531698
3065000	0.290000	6.236547e+00	0.280000	0.150000	0.310000	0.210000	0.090000	0.210000	9.176393e+00	0.480000	0.220000	2.240355e+00	0.527046	0.276038	0.134453	0.634010	0.360447	0.656942	0.180000	5.932387e+00	0.240000	0.170000	0.370000	0.180000	0.090000	0.250000	9.743830e+00	0.520000	0.270000	2.308584e+00	0.541373	0.289955	0.139534	0.638664	0.362240	0.653982	0.270000	6.556302e+00	0.260000	0.120000	0.260000	0.130000	0.090000	0.310000	9.550889e+00	0.530000	0.220000	2.308584e+00	0.531175
3070000	0.270000	6.299226e+00	0.110000	0.160000	0.290000	0.160000	0.070000	0.240000	9.176393e+00	0.440000	0.430000	2.262871e+00	0.526922	0.275964	0.134390	0.633974	0.360287	0.656787	0.290000	5.992009e+00	0.230000	0.240000	0.310000	0.180000	0.110000	0.210000	9.743830e+00	0.430000	0.160000	2.240355e+00	0.541617	0.290164	0.139642	0.638709	0.362296	0.653926	0.240000	6.491066e+00	0.260000	0.150000	0.330000	0.190000	0.090000	0.220000	9.550889e+00	0.570000	0.280000	2.331785e+00	0.531369
3075000	0.210000	6.236547e+00	0.200000	0.190000	0.210000	0.150000	0.050000	0.190000	9.176393e+00	0.500000	0.280000	2.240355e+00	0.526806	0.275851	0.134321	0.633948	0.360291	0.656729	0.360000	6.052230e+00	0.190000	0.200000	0.240000	0.170000	0.080000	0.190000	9.743830e+00	0.500000	0.270000	2.308584e+00	0.541737	0.290314	0.139739	0.638776	0.362356	0.653975	0.190000	6.426479e+00	0.220000	0.140000	0.260000	0.190000	0.100000	0.240000	9.550889e+00	0.510000	0.220000	2.308584e+00	0.531447
3080000	0.320000	6.299226e+00	0.210000	0.100000	0.290000	0.150000	0.120000	0.200000	9.176393e+00	0.580000	0.280000	2.308584e+00	0.527001	0.275995	0.134435	0.633969	0.360388	0.656810	0.360000	6.052230e+00	0.250000	0.150000	0.290000	0.220000	0.030000	0.170000	9.743830e+00	0.550000	0.210000	2.285613e+00	0.541671	0.290246	0.139753	0.638780	0.362370	0.653992	0.370000	6.491066e+00	0.170000	0.190000	0.230000	0.220000	0.110000	0.190000	9.550889e+00	0.570000	0.290000	2.285613e+00	0.531546
3085000	0.370000	6.362534e+00	0.190000	0.140000	0.280000	0.210000	0.110000	0.300000	9.176393e+00	0.510000	0.240000	2.331785e+00	0.527088	0.276085	0.134497	0.634079	0.360517	0.656873	0.280000	6.113055e+00	0.170000	0.230000	0.250000	0.270000	0.060000	0.350000	9.743830e+00	0.490000	0.330000	2.331785e+00	0.541682	0.290268	0.139724	0.638772	0.362363	0.653951	0.370000	6.491066e+00	0.220000	0.150000	0.230000	0.140000	0.090000	0.260000	9.550889e+00	0.590000	0.240000	2.308584e+00	0.531458
3090000	0.240000	6.299226e+00	0.200000	0.210000	0.250000	0.110000	0.060000	0.260000	9.176393e+00	0.540000	0.270000	2.355220e+00	0.527225	0.276174	0.134606	0.634146	0.360685	0.656935	0.300000	6.174493e+00	0.200000	0.140000	0.190000	0.140000	0.090000	0.220000	9.743830e+00	0.540000	0.200000	2.240355e+00	0.541869	0.290444	0.139865	0.638865	0.362430	0.653992	0.180000	6.426479e+00	0.180000	0.220000	0.320000	0.180000	0.090000	0.200000	9.550889e+00	0.530000	0.320000	2.285613e+00	0.531486
3095000	0.260000	6.362534e+00	0.120000	0.190000	0.270000	0.110000	0.050000	0.250000	9.176393e+00	0.520000	0.240000	2.378891e+00	0.527026	0.276038	0.134593	0.634132	0.360751	0.657016	0.280000	6.236547e+00	0.180000	0.100000	0.200000	0.110000	0.120000	0.230000	9.743830e+00	0.550000	0.250000	2.262871e+00	0.542004	0.290602	0.139853	0.638853	0.362331	0.653956	0.200000	6.362534e+00	0.200000	0.190000	0.260000	0.160000	0.060000	0.250000	9.550889e+00	0.640000	0.260000	2.308584e+00	0.531539
3100000	0.150000	6.299226e+00	0.220000	0.140000	0.270000	0.190000	0.070000	0.240000	9.176393e+00	0.420000	0.220000	2.402799e+00	0.526805	0.275914	0.134544	0.634156	0.360799	0.656980	0.240000	6.174493e+00	0.230000	0.130000	0.190000	0.120000	0.040000	0.200000	9.743830e+00	0.520000	0.230000	2.285613e+00	0.542167	0.290669	0.139889	0.638827	0.362409	0.654021	0.270000	6.426479e+00	0.180000	0.210000	0.280000	0.170000	0.090000	0.300000	9.550889e+00	0.570000	0.240000	2.285613e+00	0.531629
3105000	0.130000	6.236547e+00	0.220000	0.110000	0.280000	0.180000	0.150000	0.240000	9.176393e+00	0.450000	0.240000	2.378891e+00	0.526983	0.276088	0.134621	0.634195	0.360863	0.656918	0.260000	6.236547e+00	0.250000	0.110000	0.330000	0.220000	0.100000	0.270000	9.743830e+00	0.630000	0.210000	2.262871e+00	0.542033	0.290566	0.139866	0.638811	0.362411	0.654082	0.240000	6.362534e+00	0.200000	0.170000	0.260000	0.210000	0.100000	0.260000	9.550889e+00	0.480000	0.160000	2.262871e+00	0.531739
3110000	0.290000	6.299226e+00	0.330000	0.130000	0.340000	0.190000	0.090000	0.210000	9.176393e+00	0.460000	0.260000	2.355220e+00	0.527166	0.276218	0.134708	0.634209	0.360849	0.656882	0.290000	6.299226e+00	0.200000	0.220000	0.280000	0.190000	0.070000	0.220000	9.743830e+00	0.550000	0.280000	2.240355e+00	0.541967	0.290529	0.139881	0.638809	0.362378	0.654071	0.260000	6.426479e+00	0.250000	0.180000	0.340000	0.110000	0.110000	0.270000	9.550889e+00	0.570000	0.260000	2.285613e+00	0.531818
3115000	0.250000	6.236547e+00	0.160000	0.140000	0.360000	0.130000	0.100000	0.230000	9.176393e+00	0.560000	0.270000	2.378891e+00	0.527305	0.276405	0.134783	0.634302	0.360883	0.656851	0.290000	6.362534e+00	0.250000	0.160000	0.320000	0.230000	0.070000	0.280000	9.743830e+00	0.520000	0.240000	2.218063e+00	0.541976	0.290510	0.139837	0.638712	0.362334	0.654036	0.310000	6.491066e+00	0.250000	0.160000	0.210000	0.130000	0.100000	0.220000	9.550889e+00	0.510000	0.210000	2.262871e+00	0.531929
3120000	0.250000	6.174493e+00	0.280000	0.150000	0.250000	0.170000	0.060000	0.250000	9.176393e+00	0.540000	0.220000	2.402799e+00	0.527265	0.276370	0.134728	0.634334	0.360795	0.656826	0.230000	6.299226e+00	0.320000	0.160000	0.220000	0.170000	0.080000	0.390000	9.743830e+00	0.640000	0.240000	2.218063e+00	0.542005	0.290535	0.139787	0.638708	0.362327	0.654015	0.250000	6.426479e+00	0.180000	0.140000	0.200000	0.130000	0.090000	0.230000	9.550889e+00	0.440000	0.300000	2.240355e+00	0.531967
3125000	0.250000	6.113055e+00	0.280000	0.140000	0.240000	0.170000	0.040000	0.300000	9.176393e+00	0.500000	0.240000	2.426947e+00	0.527189	0.276355	0.134728	0.634381	0.360863	0.656871	0.300000	6.362534e+00	0.170000	0.160000	0.280000	0.120000	0.130000	0.210000	9.743830e+00	0.620000	0.280000	2.240355e+00	0.541693	0.290228	0.139670	0.638587	0.362276	0.654071	0.280000	6.426479e+00	0.350000	0.100000	0.310000	0.190000	0.080000	0.250000	9.550889e+00	0.600000	0.200000	2.218063e+00	0.532168
3130000	0.260000	6.174493e+00	0.190000	0.130000	0.240000	0.210000	0.080000	0.260000	9.176393e+00	0.550000	0.300000	2.451339e+00	0.527169	0.276339	0.134730	0.634417	0.360866	0.656888	0.390000	6.426479e+00	0.140000	0.100000	0.270000	0.180000	0.050000	0.220000	9.743830e+00	0.580000	0.100000	2.195993e+00	0.541084	0.289819	0.139457	0.638548	0.362170	0.654073	0.280000	6.426479e+00	0.250000	0.220000	0.380000	0.200000	0.070000	0.210000	9.550889e+00	0.540000	0.280000	2.285613e+00	0.532279
3135000	0.280000	6.236547e+00	0.200000	0.180000	0.230000	0.140000	0.140000	0.210000	9.176393e+00	0.470000	0.150000	2.426947e+00	0.526642	0.276020	0.134559	0.634473	0.360837	0.656919	0.190000	6.362534e+00	0.230000	0.100000	0.260000	0.120000	0.100000	0.230000	9.743830e+00	0.430000	0.220000	2.152509e+00	0.540520	0.289448	0.139269	0.638505	0.362193	0.654128	0.190000	6.362534e+00	0.110000	0.190000	0.270000	0.130000	0.080000	0.190000	9.550889e+00	0.550000	0.210000	2.262871e+00	0.532422
3140000	0.250000	6.174493e+00	0.180000	0.180000	0.200000	0.150000	0.090000	0.240000	9.176393e+00	0.450000	0.220000	2.402799e+00	0.526138	0.275677	0.134376	0.634418	0.360753	0.656913	0.280000	6.426479e+00	0.240000	0.110000	0.280000	0.160000	0.090000	0.230000	9.743830e+00	0.450000	0.290000	2.218063e+00	0.540693	0.289608	0.139336	0.638555	0.362174	0.654055	0.310000	6.426479e+00	0.240000	0.160000	0.220000	0.200000	0.090000	0.230000	9.550889e+00	0.630000	0.220000	2.240355e+00	0.532319
3145000	0.290000	6.236547e+00	0.200000	0.130000	0.260000	0.110000	0.050000	0.230000	9.176393e+00	0.440000	0.260000	2.426947e+00	0.525492	0.275305	0.134187	0.634307	0.360600	0.656847	0.270000	6.491066e+00	0.270000	0.150000	0.320000	0.110000	0.080000	0.170000	9.743830e+00	0.560000	0.390000	2.218063e+00	0.540701	0.289548	0.139287	0.638554	0.362158	0.654048	0.230000	6.362534e+00	0.220000	0.100000	0.250000	0.180000	0.070000	0.210000	9.550889e+00	0.460000	0.280000	2.308584e+00	0.532451
3150000	0.360000	6.299226e+00	0.240000	0.170000	0.330000	0.110000	0.090000	0.230000	9.176393e+00	0.510000	0.240000	2.355220e+00	0.525280	0.275136	0.134055	0.634272	0.360502	0.656810	0.240000	6.426479e+00	0.320000	0.140000	0.310000	0.160000	0.080000	0.190000	9.743830e+00	0.580000	0.260000	2.195993e+00	0.540777	0.289582	0.139372	0.638586	0.362272	0.654189	0.250000	6.299226e+00	0.320000	0.140000	0.310000	0.190000	0.100000	0.210000	9.550889e+00	0.570000	0.180000	2.285613e+00	0.532463
3155000	0.280000	6.362534e+00	0.170000	0.100000	0.250000	0.180000	0.050000	0.270000	9.176393e+00	0.550000	0.240000	2.285613e+00	0.525486	0.275267	0.134138	0.634320	0.360554	0.656881	0.240000	6.362534e+00	0.300000	0.160000	0.210000	0.160000	0.110000	0.260000	9.743830e+00	0.530000	0.230000	2.174142e+00	0.540524	0.289431	0.139321	0.638620	0.362310	0.654296	0.210000	6.236547e+00	0.240000	0.140000	0.310000	0.180000	0.120000	0.280000	9.550889e+00	0.520000	0.310000	2.355220e+00	0.532618
3160000	0.210000	6.299226e+00	0.270000	0.170000	0.320000	0.130000	0.130000	0.180000	9.176393e+00	0.550000	0.320000	2.355220e+00	0.525420	0.275227	0.134125	0.634260	0.360448	0.656827	0.220000	6.299226e+00	0.230000	0.110000	0.300000	0.230000	0.100000	0.230000	9.743830e+00	0.590000	0.310000	2.152509e+00	0.539885	0.289053	0.139144	0.638624	0.362314	0.654374	0.220000	6.174493e+00	0.230000	0.140000	0.350000	0.160000	0.060000	0.250000	9.550889e+00	0.610000	0.180000	2.331785e+00	0.532812
3165000	0.280000	6.362534e+00	0.260000	0.090000	0.250000	0.190000	0.120000	0.170000	9.176393e+00	0.520000	0.240000	2.378891e+00	0.525662	0.275393	0.134262	0.634375	0.360525	0.656878	0.230000	6.236547e+00	0.160000	0.140000	0.190000	0.160000	0.100000	0.240000	9.743830e+00	0.450000	0.210000	2.131091e+00	0.539244	0.288651	0.138962	0.638620	0.362374	0.654458	0.330000	6.236547e+00	0.220000	0.130000	0.240000	0.150000	0.070000	0.200000	9.550889e+00	0.540000	0.340000	2.378891e+00	0.532920
3170000	0.260000	6.426479e+00	0.270000	0.160000	0.310000	0.210000	0.070000	0.230000	9.176393e+00	0.470000	0.110000	2.355220e+00	0.525249	0.275123	0.134100	0.634221	0.360385	0.656781	0.230000	6.174493e+00	0.220000	0.240000	0.290000	0.160000	0.060000	0.230000	9.743830e+00	0.480000	0.320000	2.152509e+00	0.539363	0.288772	0.138973	0.638596	0.362350	0.654555	0.290000	6.299226e+00	0.200000	0.160000	0.220000	0.190000	0.100000	0.250000	9.550889e+00	0.540000	0.280000	2.451339e+00	0.532942
3175000	0.280000	6.491066e+00	0.210000	0.100000	0.260000	0.140000	0.040000	0.330000	9.176393e+00	0.540000	0.280000	2.378891e+00	0.525152	0.275065	0.134021	0.634127	0.360273	0.656648	0.220000	6.113055e+00	0.130000	0.170000	0.290000	0.130000	0.060000	0.240000	9.743830e+00	0.510000	0.200000	2.131091e+00	0.539496	0.288788	0.138933	0.638576	0.362258	0.654474	0.220000	6.236547e+00	0.300000	0.170000	0.340000	0.190000	0.090000	0.290000	9.550889e+00	0.540000	0.340000	2.426947e+00	0.533037
3180000	0.240000	6.426479e+00	0.280000	0.160000	0.320000	0.130000	0.070000	0.250000	9.176393e+00	0.510000	0.200000	2.308584e+00	0.524556	0.274718	0.133828	0.634139	0.360193	0.656589	0.280000	6.174493e+00	0.200000	0.190000	0.260000	0.130000	0.070000	0.170000	9.743830e+00	0.480000	0.260000	2.195993e+00	0.539612	0.288931	0.139073	0.638706	0.362359	0.654562	0.250000	6.174493e+00	0.260000	0.180000	0.250000	0.250000	0.120000	0.290000	9.550889e+00	0.540000	0.330000	2.402799e+00	0.533210
3185000	0.240000	6.362534e+00	0.190000	0.080000	0.280000	0.130000	0.070000	0.290000	9.176393e+00	0.600000	0.270000	2.331785e+00	0.524744	0.274859	0.134021	0.634150	0.360291	0.656696	0.310000	6.236547e+00	0.220000	0.160000	0.210000	0.200000	0.060000	0.230000	9.743830e+00	0.550000	0.310000	2.262871e+00	0.539481	0.288820	0.138972	0.638701	0.362277	0.654499	0.220000	6.113055e+00	0.200000	0.200000	0.320000	0.150000	0.130000	0.200000	9.550889e+00	0.590000	0.190000	2.426947e+00	0.532812
3190000	0.280000	6.426479e+00	0.180000	0.080000	0.290000	0.140000	0.100000	0.300000	9.176393e+00	0.530000	0.230000	2.308584e+00	0.524522	0.274741	0.133984	0.634192	0.360311	0.656739	0.160000	6.174493e+00	0.280000	0.130000	0.170000	0.170000	0.170000	0.180000	9.743830e+00	0.480000	0.330000	2.331785e+00	0.539101	0.288594	0.138882	0.638649	0.362270	0.654558	0.310000	6.174493e+00	0.260000	0.160000	0.300000	0.110000	0.090000	0.230000	9.550889e+00	0.520000	0.200000	2.355220e+00	0.532437
3195000	0.230000	6.362534e+00	0.210000	0.150000	0.310000	0.140000	0.060000	0.280000	9.176393e+00	0.500000	0.240000	2.285613e+00	0.524663	0.274948	0.134088	0.634233	0.360406	0.656747	0.320000	6.236547e+00	0.240000	0.160000	0.210000	0.160000	0.070000	0.160000	9.743830e+00	0.490000	0.220000	2.262871e+00	0.538616	0.288271	0.138721	0.638640	0.362303	0.654623	0.300000	6.236547e+00	0.270000	0.120000	0.210000	0.150000	0.090000	0.310000	9.550889e+00	0.490000	0.110000	2.378891e+00	0.531892
3200000	0.290000	6.426479e+00	0.140000	0.200000	0.280000	0.160000	0.100000	0.290000	9.176393e+00	0.530000	0.270000	2.355220e+00	0.524704	0.274982	0.134156	0.634246	0.360555	0.656845	0.300000	6.299226e+00	0.180000	0.160000	0.270000	0.140000	0.080000	0.280000	9.743830e+00	0.590000	0.210000	2.285613e+00	0.538582	0.288244	0.138669	0.638608	0.362278	0.654605	0.280000	6.299226e+00	0.310000	0.190000	0.220000	0.150000	0.090000	0.240000	9.550889e+00	0.490000	0.170000	2.308584e+00	0.531415
3205000	0.290000	6.491066e+00	0.240000	0.130000	0.380000	0.200000	0.130000	0.300000	9.176393e+00	0.550000	0.250000	2.285613e+00	0.524954	0.275107	0.134227	0.634213	0.360598	0.656889	0.270000	6.362534e+00	0.240000	0.100000	0.180000	0.170000	0.090000	0.280000	9.743830e+00	0.480000	0.250000	2.218063e+00	0.538681	0.288409	0.138732	0.638657	0.362361	0.654555	0.320000	6.362534e+00	0.250000	0.170000	0.270000	0.220000	0.090000	0.220000	9.550889e+00	0.660000	0.220000	2.285613e+00	0.531405
3210000	0.300000	6.556302e+00	0.210000	0.110000	0.300000	0.200000	0.070000	0.300000	9.176393e+00	0.590000	0.290000	2.331785e+00	0.525027	0.275187	0.134280	0.634240	0.360699	0.656907	0.220000	6.299226e+00	0.320000	0.080000	0.290000	0.190000	0.070000	0.210000	9.743830e+00	0.560000	0.230000	2.152509e+00	0.538867	0.288606	0.138852	0.638771	0.362467	0.654600	0.300000	6.426479e+00	0.250000	0.180000	0.260000	0.220000	0.120000	0.180000	9.550889e+00	0.510000	0.280000	2.262871e+00	0.531623
3215000	0.270000	6.622194e+00	0.210000	0.160000	0.300000	0.220000	0.050000	0.160000	9.176393e+00	0.550000	0.320000	2.355220e+00	0.525149	0.275337	0.134393	0.634305	0.360855	0.656967	0.260000	6.362534e+00	0.280000	0.110000	0.230000	0.100000	0.130000	0.180000	9.743830e+00	0.600000	0.290000	2.218063e+00	0.538933	0.288698	0.138907	0.638890	0.362503	0.654606	0.210000	6.362534e+00	0.190000	0.160000	0.310000	0.150000	0.070000	0.280000	9.550889e+00	0.570000	0.310000	2.331785e+00	0.531651
3220000	0.260000	6.688748e+00	0.180000	0.170000	0.240000	0.210000	0.090000	0.220000	9.176393e+00	0.460000	0.210000	2.331785e+00	0.525197	0.275416	0.134467	0.634355	0.360895	0.657003	0.200000	6.299226e+00	0.260000	0.130000	0.280000	0.160000	0.050000	0.160000	9.743830e+00	0.550000	0.280000	2.240355e+00	0.538957	0.288825	0.138992	0.638929	0.362534	0.654636	0.280000	6.426479e+00	0.240000	0.110000	0.200000	0.160000	0.130000	0.260000	9.550889e+00	0.550000	0.310000	2.355220e+00	0.531578
3225000	0.290000	6.755971e+00	0.260000	0.110000	0.330000	0.170000	0.090000	0.230000	9.176393e+00	0.530000	0.300000	2.402799e+00	0.525197	0.275427	0.134490	0.634403	0.360975	0.657087	0.140000	6.236547e+00	0.210000	0.160000	0.210000	0.170000	0.060000	0.260000	9.743830e+00	0.500000	0.320000	2.285613e+00	0.539109	0.288874	0.139018	0.638998	0.362509	0.654582	0.160000	6.362534e+00	0.220000	0.200000	0.290000	0.160000	0.130000	0.290000	9.550889e+00	0.590000	0.220000	2.285613e+00	0.531772
3230000	0.240000	6.688748e+00	0.280000	0.110000	0.300000	0.120000	0.110000	0.290000	9.176393e+00	0.570000	0.230000	2.402799e+00	0.525254	0.275517	0.134480	0.634484	0.361022	0.657148	0.320000	6.299226e+00	0.190000	0.160000	0.270000	0.250000	0.080000	0.250000	9.743830e+00	0.520000	0.290000	2.262871e+00	0.539243	0.289003	0.139131	0.639056	0.362583	0.654651	0.160000	6.362534e+00	0.240000	0.120000	0.340000	0.170000	0.080000	0.260000	9.550889e+00	0.540000	0.360000	2.355220e+00	0.531828
3235000	0.290000	6.755971e+00	0.170000	0.080000	0.290000	0.130000	0.090000	0.280000	9.176393e+00	0.590000	0.290000	2.378891e+00	0.525368	0.275599	0.134500	0.634525	0.361074	0.657097	0.200000	6.236547e+00	0.230000	0.140000	0.250000	0.180000	0.130000	0.270000	9.743830e+00	0.530000	0.270000	2.262871e+00	0.539351	0.289105	0.139237	0.639126	0.362624	0.654698	0.190000	6.362534e+00	0.240000	0.150000	0.270000	0.180000	0.050000	0.280000	9.550889e+00	0.510000	0.290000	2.378891e+00	0.531880
3240000	0.220000	6.688748e+00	0.230000	0.170000	0.330000	0.140000	0.060000	0.260000	9.176393e+00	0.500000	0.220000	2.355220e+00	0.525300	0.275622	0.134510	0.634515	0.361115	0.657068	0.170000	6.174493e+00	0.190000	0.100000	0.300000	0.130000	0.050000	0.190000	9.743830e+00	0.480000	0.350000	2.240355e+00	0.539444	0.289233	0.139280	0.639132	0.362639	0.654667	0.300000	6.426479e+00	0.220000	0.180000	0.310000	0.220000	0.050000	0.250000	9.550889e+00	0.510000	0.260000	2.355220e+00	0.532031
3245000	0.340000	6.688748e+00	0.220000	0.210000	0.270000	0.150000	0.070000	0.170000	9.176393e+00	0.520000	0.320000	2.378891e+00	0.525505	0.275737	0.134623	0.634483	0.361213	0.657143	0.220000	6.113055e+00	0.220000	0.160000	0.320000	0.100000	0.060000	0.240000	9.743830e+00	0.570000	0.270000	2.262871e+00	0.539503	0.289149	0.139148	0.638987	0.362404	0.654499	0.190000	6.362534e+00	0.140000	0.170000	0.200000	0.230000	0.150000	0.180000	9.550889e+00	0.540000	0.260000	2.378891e+00	0.532157
3250000	0.340000	6.688748e+00	0.240000	0.110000	0.350000	0.160000	0.050000	0.240000	9.176393e+00	0.510000	0.230000	2.308584e+00	0.525730	0.275913	0.134764	0.634492	0.361347	0.657220	0.250000	6.052230e+00	0.230000	0.080000	0.230000	0.210000	0.070000	0.240000	9.743830e+00	0.500000	0.340000	2.331785e+00	0.539574	0.289130	0.139146	0.638907	0.362347	0.654497	0.170000	6.299226e+00	0.210000	0.130000	0.200000	0.130000	0.130000	0.240000	9.550889e+00	0.540000	0.200000	2.402799e+00	0.532283
3255000	0.190000	6.622194e+00	0.270000	0.090000	0.290000	0.210000	0.060000	0.310000	9.176393e+00	0.550000	0.310000	2.331785e+00	0.525866	0.275989	0.134768	0.634469	0.361285	0.657141	0.290000	6.113055e+00	0.300000	0.160000	0.330000	0.140000	0.090000	0.250000	9.743830e+00	0.460000	0.230000	2.308584e+00	0.539664	0.289097	0.139105	0.638778	0.362180	0.654396	0.230000	6.236547e+00	0.260000	0.150000	0.360000	0.220000	0.100000	0.260000	9.550889e+00	0.460000	0.200000	2.378891e+00	0.532438
3260000	0.260000	6.688748e+00	0.240000	0.120000	0.290000	0.120000	0.120000	0.250000	9.176393e+00	0.600000	0.210000	2.262871e+00	0.525994	0.276080	0.134838	0.634493	0.361294	0.657117	0.250000	6.052230e+00	0.180000	0.170000	0.300000	0.200000	0.040000	0.210000	9.743830e+00	0.490000	0.230000	2.262871e+00	0.539760	0.289201	0.139154	0.638794	0.362207	0.654410	0.220000	6.174493e+00	0.170000	0.170000	0.310000	0.140000	0.160000	0.160000	9.550889e+00	0.480000	0.270000	2.451339e+00	0.532651
3265000	0.230000	6.622194e+00	0.240000	0.170000	0.290000	0.130000	0.080000	0.200000	9.176393e+00	0.570000	0.210000	2.285613e+00	0.526033	0.276147	0.134862	0.634488	0.361352	0.657140	0.240000	5.992009e+00	0.180000	0.200000	0.200000	0.150000	0.090000	0.240000	9.743830e+00	0.510000	0.210000	2.285613e+00	0.539601	0.289089	0.139091	0.638813	0.362222	0.654394	0.240000	6.113055e+00	0.200000	0.250000	0.190000	0.130000	0.090000	0.220000	9.550889e+00	0.610000	0.270000	2.426947e+00	0.532764
3270000	0.220000	6.556302e+00	0.160000	0.120000	0.250000	0.200000	0.100000	0.280000	9.176393e+00	0.560000	0.270000	2.331785e+00	0.525761	0.275919	0.134748	0.634391	0.361272	0.657173	0.210000	5.932387e+00	0.270000	0.210000	0.220000	0.220000	0.110000	0.280000	9.743830e+00	0.520000	0.310000	2.308584e+00	0.539391	0.288988	0.139017	0.638787	0.362173	0.654423	0.270000	6.174493e+00	0.310000	0.120000	0.240000	0.170000	0.110000	0.270000	9.550889e+00	0.450000	0.310000	2.451339e+00	0.532938
3275000	0.290000	6.622194e+00	0.140000	0.180000	0.270000	0.120000	0.070000	0.230000	9.176393e+00	0.560000	0.220000	2.308584e+00	0.525381	0.275572	0.134573	0.634300	0.361150	0.657073	0.260000	5.992009e+00	0.240000	0.100000	0.210000	0.180000	0.100000	0.250000	9.743830e+00	0.560000	0.210000	2.331785e+00	0.539363	0.289010	0.139078	0.638816	0.362154	0.654353	0.280000	6.236547e+00	0.380000	0.120000	0.310000	0.200000	0.110000	0.240000	9.550889e+00	0.530000	0.250000	2.426947e+00	0.533001
3280000	0.140000	6.556302e+00	0.220000	0.070000	0.340000	0.160000	0.090000	0.190000	9.176393e+00	0.530000	0.250000	2.285613e+00	0.525374	0.275546	0.134575	0.634291	0.361135	0.657069	0.310000	6.052230e+00	0.200000	0.160000	0.240000	0.210000	0.070000	0.210000	9.743830e+00	0.490000	0.240000	2.331785e+00	0.539264	0.288897	0.139043	0.638808	0.362188	0.654378	0.350000	6.299226e+00	0.220000	0.070000	0.260000	0.220000	0.040000	0.180000	9.550889e+00	0.510000	0.250000	2.402799e+00	0.533140
3285000	0.250000	6.491066e+00	0.270000	0.240000	0.240000	0.200000	0.070000	0.330000	9.176393e+00	0.530000	0.280000	2.262871e+00	0.525554	0.275720	0.134690	0.634411	0.361229	0.657130	0.230000	5.992009e+00	0.240000	0.070000	0.250000	0.220000	0.100000	0.230000	9.743830e+00	0.580000	0.220000	2.285613e+00	0.539297	0.288940	0.139065	0.638857	0.362260	0.654445	0.250000	6.236547e+00	0.210000	0.200000	0.280000	0.160000	0.050000	0.290000	9.550889e+00	0.460000	0.240000	2.378891e+00	0.533166
3290000	0.260000	6.556302e+00	0.300000	0.130000	0.280000	0.210000	0.060000	0.180000	9.176393e+00	0.440000	0.230000	2.285613e+00	0.525675	0.275648	0.134640	0.634285	0.361080	0.656999	0.210000	5.932387e+00	0.200000	0.090000	0.190000	0.220000	0.060000	0.270000	9.743830e+00	0.440000	0.260000	2.308584e+00	0.539421	0.289071	0.139118	0.638869	0.362232	0.654386	0.180000	6.174493e+00	0.300000	0.160000	0.190000	0.260000	0.060000	0.200000	9.550889e+00	0.490000	0.310000	2.451339e+00	0.533271
3295000	0.340000	6.622194e+00	0.220000	0.110000	0.290000	0.240000	0.110000	0.270000	9.176393e+00	0.470000	0.260000	2.355220e+00	0.525803	0.275777	0.134731	0.634414	0.361168	0.656968	0.210000	5.932387e+00	0.180000	0.120000	0.310000	0.150000	0.040000	0.230000	9.743830e+00	0.530000	0.250000	2.331785e+00	0.539439	0.289046	0.139063	0.638805	0.362132	0.654370	0.260000	6.236547e+00	0.220000	0.140000	0.250000	0.170000	0.090000	0.150000	9.550889e+00	0.600000	0.310000	2.426947e+00	0.533188
3300000	0.330000	6.688748e+00	0.240000	0.110000	0.240000	0.230000	0.160000	0.300000	9.176393e+00	0.510000	0.330000	2.426947e+00	0.525855	0.275818	0.134723	0.634454	0.361175	0.656958	0.200000	5.873359e+00	0.190000	0.120000	0.270000	0.190000	0.100000	0.170000	9.743830e+00	0.610000	0.270000	2.355220e+00	0.539400	0.288947	0.138984	0.638782	0.362061	0.654319	0.170000	6.174493e+00	0.200000	0.140000	0.240000	0.220000	0.090000	0.330000	9.550889e+00	0.490000	0.240000	2.402799e+00	0.533250
3305000	0.250000	6.622194e+00	0.190000	0.140000	0.220000	0.210000	0.080000	0.190000	9.176393e+00	0.610000	0.170000	2.402799e+00	0.526064	0.275911	0.134786	0.634483	0.361162	0.657017	0.310000	5.932387e+00	0.320000	0.120000	0.300000	0.160000	0.060000	0.200000	9.743830e+00	0.580000	0.240000	2.331785e+00	0.539502	0.289022	0.139082	0.638784	0.362139	0.654416	0.290000	6.236547e+00	0.240000	0.080000	0.270000	0.150000	0.040000	0.250000	9.550889e+00	0.550000	0.310000	2.378891e+00	0.533390
3310000	0.290000	6.688748e+00	0.190000	0.200000	0.300000	0.120000	0.150000	0.290000	9.176393e+00	0.580000	0.250000	2.355220e+00	0.526205	0.275968	0.134809	0.634472	0.361173	0.657012	0.240000	5.873359e+00	0.150000	0.110000	0.350000	0.150000	0.070000	0.180000	9.743830e+00	0.410000	0.200000	2.262871e+00	0.539617	0.289049	0.139097	0.638770	0.362100	0.654295	0.250000	6.174493e+00	0.250000	0.130000	0.260000	0.140000	0.100000	0.200000	9.550889e+00	0.570000	0.200000	2.308584e+00	0.533544
3315000	0.280000	6.755971e+00	0.190000	0.060000	0.240000	0.130000	0.070000	0.220000	9.176393e+00	0.550000	0.250000	2.378891e+00	0.526091	0.275976	0.134833	0.634552	0.361106	0.656946	0.250000	5.814918e+00	0.190000	0.210000	0.380000	0.170000	0.120000	0.260000	9.743830e+00	0.580000	0.240000	2.240355e+00	0.539516	0.288943	0.139011	0.638638	0.361998	0.654266	0.290000	6.236547e+00	0.310000	0.160000	0.310000	0.190000	0.040000	0.200000	9.550889e+00	0.520000	0.230000	2.285613e+00	0.533348
3320000	0.230000	6.688748e+00	0.230000	0.120000	0.230000	0.190000	0.100000	0.330000	9.176393e+00	0.560000	0.270000	2.355220e+00	0.526249	0.276050	0.134858	0.634503	0.361091	0.656963	0.350000	5.873359e+00	0.220000	0.220000	0.260000	0.140000	0.100000	0.320000	9.743830e+00	0.480000	0.330000	2.218063e+00	0.539381	0.288795	0.138930	0.638515	0.361958	0.654259	0.210000	6.174493e+00	0.180000	0.170000	0.250000	0.170000	0.090000	0.300000	9.550889e+00	0.480000	0.250000	2.218063e+00	0.532955
3325000	0.240000	6.622194e+00	0.190000	0.170000	0.260000	0.180000	0.050000	0.300000	9.176393e+00	0.550000	0.320000	2.402799e+00	0.526319	0.276167	0.134878	0.634570	0.361105	0.656997	0.270000	5.932387e+00	0.240000	0.140000	0.230000	0.180000	0.070000	0.240000	9.743830e+00	0.600000	0.290000	2.262871e+00	0.539504	0.288909	0.139035	0.638493	0.362013	0.654316	0.320000	6.236547e+00	0.180000	0.120000	0.210000	0.150000	0.060000	0.240000	9.550889e+00	0.620000	0.240000	2.218063e+00	0.533007
3330000	0.250000	6.556302e+00	0.250000	0.210000	0.310000	0.140000	0.100000	0.210000	9.176393e+00	0.580000	0.260000	2.475975e+00	0.526430	0.276227	0.134900	0.634599	0.361099	0.656999	0.370000	5.992009e+00	0.210000	0.160000	0.240000	0.170000	0.060000	0.260000	9.743830e+00	0.640000	0.260000	2.262871e+00	0.539683	0.289094	0.139129	0.638535	0.362036	0.654353	0.170000	6.174493e+00	0.210000	0.220000	0.270000	0.160000	0.070000	0.240000	9.550889e+00	0.580000	0.220000	2.218063e+00	0.532906
3335000	0.260000	6.622194e+00	0.190000	0.130000	0.330000	0.150000	0.130000	0.250000	9.176393e+00	0.540000	0.250000	2.451339e+00	0.526538	0.276236	0.134956	0.634575	0.361113	0.657090	0.330000	5.992009e+00	0.220000	0.160000	0.270000	0.150000	0.140000	0.290000	9.743830e+00	0.540000	0.260000	2.285613e+00	0.539752	0.289158	0.139162	0.638569	0.362033	0.654285	0.290000	6.236547e+00	0.220000	0.270000	0.290000	0.200000	0.110000	0.220000	9.550889e+00	0.480000	0.280000	2.285613e+00	0.533015
3340000	0.240000	6.556302e+00	0.230000	0.210000	0.310000	0.220000	0.040000	0.280000	9.176393e+00	0.660000	0.360000	2.475975e+00	0.526697	0.276400	0.135006	0.634571	0.361144	0.657076	0.250000	5.932387e+00	0.260000	0.100000	0.290000	0.180000	0.110000	0.300000	9.743830e+00	0.540000	0.250000	2.308584e+00	0.539833	0.289200	0.139142	0.638517	0.361916	0.654280	0.220000	6.174493e+00	0.280000	0.110000	0.300000	0.280000	0.090000	0.270000	9.550889e+00	0.450000	0.230000	2.285613e+00	0.532936
3345000	0.230000	6.491066e+00	0.200000	0.160000	0.310000	0.160000	0.130000	0.250000	9.176393e+00	0.590000	0.270000	2.500859e+00	0.526882	0.276483	0.135046	0.634537	0.361113	0.657103	0.300000	5.992009e+00	0.310000	0.110000	0.330000	0.170000	0.040000	0.250000	9.743830e+00	0.530000	0.300000	2.378891e+00	0.539937	0.289291	0.139206	0.638580	0.362046	0.654370	0.320000	6.236547e+00	0.140000	0.140000	0.280000	0.190000	0.150000	0.260000	9.550889e+00	0.550000	0.210000	2.308584e+00	0.533070
3350000	0.180000	6.426479e+00	0.330000	0.130000	0.160000	0.090000	0.090000	0.220000	9.176393e+00	0.650000	0.270000	2.475975e+00	0.526787	0.276334	0.134929	0.634479	0.360927	0.656984	0.290000	6.052230e+00	0.220000	0.130000	0.240000	0.210000	0.080000	0.270000	9.743830e+00	0.500000	0.220000	2.402799e+00	0.539965	0.289332	0.139206	0.638641	0.362025	0.654356	0.290000	6.299226e+00	0.170000	0.160000	0.220000	0.140000	0.050000	0.250000	9.550889e+00	0.520000	0.240000	2.331785e+00	0.533076
3355000	0.220000	6.362534e+00	0.180000	0.160000	0.250000	0.090000	0.070000	0.230000	9.176393e+00	0.580000	0.270000	2.426947e+00	0.526860	0.276350	0.134914	0.634449	0.360877	0.657007	0.220000	5.992009e+00	0.230000	0.160000	0.230000	0.130000	0.080000	0.260000	9.743830e+00	0.700000	0.290000	2.475975e+00	0.540094	0.289421	0.139296	0.638720	0.362074	0.654354	0.280000	6.362534e+00	0.210000	0.150000	0.260000	0.160000	0.090000	0.220000	9.550889e+00	0.580000	0.150000	2.262871e+00	0.533116
3360000	0.380000	6.426479e+00	0.230000	0.130000	0.340000	0.220000	0.070000	0.200000	9.176393e+00	0.480000	0.210000	2.402799e+00	0.527025	0.276374	0.134948	0.634432	0.360862	0.656966	0.410000	6.052230e+00	0.220000	0.210000	0.260000	0.150000	0.100000	0.170000	9.743830e+00	0.590000	0.270000	2.500859e+00	0.540208	0.289522	0.139308	0.638767	0.362095	0.654358	0.260000	6.426479e+00	0.260000	0.140000	0.420000	0.180000	0.100000	0.330000	9.550889e+00	0.480000	0.150000	2.218063e+00	0.532805
3365000	0.230000	6.362534e+00	0.150000	0.140000	0.350000	0.340000	0.110000	0.190000	9.176393e+00	0.530000	0.190000	2.378891e+00	0.526705	0.276087	0.134814	0.634223	0.360718	0.656873	0.290000	6.113055e+00	0.200000	0.110000	0.220000	0.150000	0.080000	0.290000	9.743830e+00	0.520000	0.210000	2.475975e+00	0.540220	0.289514	0.139305	0.638737	0.362071	0.654381	0.240000	6.299226e+00	0.260000	0.200000	0.240000	0.150000	0.090000	0.190000	9.550889e+00	0.540000	0.290000	2.240355e+00	0.532945
3370000	0.210000	6.299226e+00	0.180000	0.130000	0.300000	0.200000	0.090000	0.210000	9.176393e+00	0.540000	0.280000	2.402799e+00	0.526812	0.276218	0.134882	0.634305	0.360726	0.656860	0.300000	6.174493e+00	0.180000	0.090000	0.260000	0.180000	0.090000	0.270000	9.743830e+00	0.520000	0.200000	2.451339e+00	0.540044	0.289513	0.139303	0.638726	0.362121	0.654443	0.140000	6.236547e+00	0.220000	0.110000	0.180000	0.160000	0.060000	0.170000	9.550889e+00	0.560000	0.350000	2.308584e+00	0.533085
3375000	0.360000	6.362534e+00	0.220000	0.130000	0.300000	0.210000	0.090000	0.240000	9.176393e+00	0.560000	0.330000	2.378891e+00	0.526822	0.276180	0.134925	0.634277	0.360804	0.656988	0.310000	6.236547e+00	0.250000	0.160000	0.300000	0.160000	0.090000	0.280000	9.743830e+00	0.570000	0.170000	2.426947e+00	0.540020	0.289620	0.139323	0.638802	0.362208	0.654502	0.240000	6.174493e+00	0.270000	0.210000	0.380000	0.150000	0.070000	0.180000	9.550889e+00	0.520000	0.170000	2.262871e+00	0.532414
3380000	0.290000	6.426479e+00	0.280000	0.180000	0.250000	0.200000	0.050000	0.310000	9.176393e+00	0.490000	0.260000	2.451339e+00	0.526788	0.276099	0.134915	0.634215	0.360858	0.657064	0.230000	6.174493e+00	0.150000	0.140000	0.300000	0.170000	0.130000	0.250000	9.743830e+00	0.490000	0.220000	2.451339e+00	0.539766	0.289387	0.139240	0.638764	0.362287	0.654583	0.260000	6.236547e+00	0.240000	0.170000	0.380000	0.210000	0.080000	0.210000	9.550889e+00	0.460000	0.270000	2.262871e+00	0.532391
3385000	0.240000	6.362534e+00	0.230000	0.130000	0.280000	0.130000	0.100000	0.300000	9.176393e+00	0.490000	0.320000	2.475975e+00	0.526909	0.276160	0.134897	0.634188	0.360779	0.657084	0.360000	6.236547e+00	0.310000	0.150000	0.280000	0.190000	0.090000	0.220000	9.743830e+00	0.560000	0.220000	2.426947e+00	0.539511	0.289298	0.139172	0.638726	0.362311	0.654621	0.270000	6.299226e+00	0.170000	0.160000	0.220000	0.160000	0.110000	0.200000	9.550889e+00	0.580000	0.150000	2.285613e+00	0.532189
3390000	0.350000	6.426479e+00	0.160000	0.160000	0.270000	0.170000	0.080000	0.230000	9.176393e+00	0.540000	0.240000	2.402799e+00	0.526944	0.276198	0.134915	0.634268	0.360774	0.657084	0.240000	6.174493e+00	0.210000	0.130000	0.320000	0.210000	0.130000	0.210000	9.743830e+00	0.510000	0.230000	2.378891e+00	0.539334	0.289183	0.139132	0.638707	0.362240	0.654562	0.260000	6.362534e+00	0.230000	0.070000	0.280000	0.140000	0.150000	0.300000	9.550889e+00	0.420000	0.220000	2.218063e+00	0.531629
3395000	0.220000	6.362534e+00	0.210000	0.070000	0.310000	0.090000	0.080000	0.290000	9.176393e+00	0.600000	0.250000	2.331785e+00	0.527128	0.276330	0.135029	0.634279	0.360769	0.657073	0.270000	6.236547e+00	0.250000	0.200000	0.240000	0.110000	0.050000	0.130000	9.743830e+00	0.550000	0.320000	2.378891e+00	0.539366	0.289216	0.139190	0.638689	0.362275	0.654570	0.260000	6.426479e+00	0.250000	0.130000	0.340000	0.110000	0.090000	0.250000	9.550889e+00	0.510000	0.170000	2.195993e+00	0.531097
3400000	0.210000	6.299226e+00	0.180000	0.140000	0.260000	0.160000	0.030000	0.270000	9.176393e+00	0.540000	0.260000	2.426947e+00	0.527218	0.276329	0.135022	0.634289	0.360699	0.657041	0.280000	6.299226e+00	0.160000	0.170000	0.320000	0.150000	0.050000	0.250000	9.743830e+00	0.520000	0.190000	2.355220e+00	0.539552	0.289320	0.139220	0.638677	0.362244	0.654523	0.300000	6.491066e+00	0.170000	0.180000	0.310000	0.130000	0.110000	0.200000	9.550889e+00	0.560000	0.330000	2.218063e+00	0.531180
3405000	0.290000	6.362534e+00	0.270000	0.260000	0.230000	0.180000	0.100000	0.230000	9.176393e+00	0.480000	0.160000	2.402799e+00	0.527129	0.276258	0.134970	0.634321	0.360650	0.656980	0.280000	6.299226e+00	0.180000	0.130000	0.240000	0.200000	0.080000	0.230000	9.743830e+00	0.640000	0.280000	2.378891e+00	0.539601	0.289383	0.139331	0.638685	0.362328	0.654603	0.200000	6.426479e+00	0.330000	0.140000	0.220000	0.140000	0.120000	0.320000	9.550889e+00	0.470000	0.310000	2.240355e+00	0.531121
3410000	0.290000	6.426479e+00	0.270000	0.190000	0.220000	0.190000	0.080000	0.330000	9.176393e+00	0.490000	0.270000	2.426947e+00	0.527192	0.276263	0.134973	0.634320	0.360585	0.656972	0.260000	6.362534e+00	0.220000	0.180000	0.280000	0.200000	0.090000	0.220000	9.743830e+00	0.500000	0.250000	2.331785e+00	0.539542	0.289408	0.139337	0.638692	0.362398	0.654623	0.270000	6.491066e+00	0.270000	0.230000	0.310000	0.200000	0.130000	0.260000	9.550889e+00	0.580000	0.240000	2.218063e+00	0.531302
3415000	0.260000	6.491066e+00	0.170000	0.110000	0.290000	0.180000	0.070000	0.290000	9.176393e+00	0.560000	0.220000	2.355220e+00	0.527331	0.276323	0.134999	0.634312	0.360609	0.656996	0.200000	6.299226e+00	0.190000	0.080000	0.230000	0.240000	0.050000	0.220000	9.743830e+00	0.530000	0.260000	2.426947e+00	0.539636	0.289518	0.139398	0.638736	0.362442	0.654580	0.300000	6.556302e+00	0.210000	0.160000	0.270000	0.170000	0.090000	0.210000	9.550889e+00	0.490000	0.220000	2.218063e+00	0.531327
3420000	0.300000	6.556302e+00	0.250000	0.140000	0.270000	0.160000	0.110000	0.240000	9.176393e+00	0.510000	0.170000	2.331785e+00	0.527478	0.276356	0.134929	0.634300	0.360445	0.656829	0.230000	6.299226e+00	0.160000	0.090000	0.210000	0.160000	0.120000	0.230000	9.743830e+00	0.470000	0.230000	2.378891e+00	0.539720	0.289594	0.139423	0.638790	0.362621	0.654653	0.230000	6.491066e+00	0.220000	0.190000	0.260000	0.170000	0.060000	0.210000	9.550889e+00	0.470000	0.220000	2.240355e+00	0.531447
3425000	0.320000	6.622194e+00	0.220000	0.090000	0.280000	0.190000	0.080000	0.240000	9.176393e+00	0.600000	0.210000	2.285613e+00	0.527594	0.276399	0.134916	0.634249	0.360395	0.656837	0.250000	6.236547e+00	0.210000	0.130000	0.260000	0.170000	0.080000	0.190000	9.743830e+00	0.520000	0.270000	2.402799e+00	0.539800	0.289647	0.139465	0.638841	0.362704	0.654734	0.310000	6.556302e+00	0.220000	0.230000	0.280000	0.120000	0.070000	0.220000	9.550889e+00	0.480000	0.240000	2.240355e+00	0.531536
3430000	0.310000	6.688748e+00	0.340000	0.200000	0.300000	0.190000	0.110000	0.230000	9.176393e+00	0.560000	0.300000	2.308584e+00	0.527800	0.276521	0.134953	0.634216	0.360357	0.656775	0.330000	6.299226e+00	0.200000	0.180000	0.270000	0.180000	0.060000	0.310000	9.743830e+00	0.460000	0.250000	2.378891e+00	0.539930	0.289775	0.139497	0.638825	0.362754	0.654719	0.250000	6.491066e+00	0.240000	0.160000	0.160000	0.110000	0.060000	0.230000	9.550889e+00	0.450000	0.290000	2.285613e+00	0.531723
3435000	0.260000	6.755971e+00	0.300000	0.190000	0.180000	0.170000	0.100000	0.210000	9.176393e+00	0.520000	0.190000	2.285613e+00	0.527852	0.276562	0.134971	0.634239	0.360424	0.656739	0.250000	6.236547e+00	0.230000	0.210000	0.240000	0.230000	0.080000	0.240000	9.743830e+00	0.520000	0.270000	2.378891e+00	0.539889	0.289811	0.139497	0.638782	0.362782	0.654746	0.230000	6.426479e+00	0.220000	0.160000	0.290000	0.130000	0.090000	0.200000	9.550889e+00	0.590000	0.230000	2.240355e+00	0.531386
3440000	0.270000	6.823870e+00	0.190000	0.150000	0.250000	0.210000	0.090000	0.110000	9.176393e+00	0.500000	0.260000	2.378891e+00	0.528031	0.276777	0.135113	0.634305	0.360521	0.656789	0.220000	6.174493e+00	0.170000	0.110000	0.340000	0.190000	0.090000	0.250000	9.743830e+00	0.550000	0.210000	2.355220e+00	0.540030	0.289920	0.139565	0.638856	0.362865	0.654841	0.250000	6.362534e+00	0.180000	0.150000	0.270000	0.130000	0.130000	0.210000	9.550889e+00	0.570000	0.200000	2.218063e+00	0.531526
3445000	0.200000	6.755971e+00	0.250000	0.100000	0.280000	0.190000	0.060000	0.210000	9.176393e+00	0.560000	0.260000	2.378891e+00	0.528221	0.276919	0.135255	0.634368	0.360618	0.656874	0.290000	6.236547e+00	0.210000	0.140000	0.290000	0.090000	0.070000	0.230000	9.743830e+00	0.580000	0.260000	2.402799e+00	0.540157	0.289967	0.139648	0.638834	0.362884	0.654836	0.260000	6.426479e+00	0.200000	0.150000	0.270000	0.210000	0.180000	0.230000	9.550889e+00	0.520000	0.300000	2.240355e+00	0.531608
3450000	0.230000	6.688748e+00	0.180000	0.110000	0.210000	0.160000	0.080000	0.260000	9.176393e+00	0.500000	0.210000	2.308584e+00	0.528401	0.277070	0.135387	0.634424	0.360661	0.656914	0.280000	6.299226e+00	0.270000	0.160000	0.320000	0.180000	0.080000	0.300000	9.743830e+00	0.610000	0.220000	2.308584e+00	0.539907	0.289841	0.139603	0.638920	0.363003	0.654895	0.220000	6.362534e+00	0.150000	0.190000	0.260000	0.080000	0.180000	0.260000	9.550889e+00	0.580000	0.320000	2.308584e+00	0.531642
3455000	0.310000	6.755971e+00	0.160000	0.130000	0.300000	0.220000	0.100000	0.200000	9.176393e+00	0.590000	0.210000	2.308584e+00	0.528589	0.277177	0.135445	0.634393	0.360631	0.656906	0.220000	6.236547e+00	0.230000	0.120000	0.170000	0.200000	0.130000	0.260000	9.743830e+00	0.530000	0.230000	2.308584e+00	0.540042	0.289926	0.139651	0.638958	0.363082	0.654921	0.250000	6.299226e+00	0.150000	0.090000	0.280000	0.220000	0.080000	0.280000	9.550889e+00	0.550000	0.350000	2.378891e+00	0.531622
3460000	0.260000	6.823870e+00	0.200000	0.160000	0.230000	0.110000	0.120000	0.230000	9.176393e+00	0.590000	0.220000	2.285613e+00	0.528149	0.276879	0.135307	0.634377	0.360602	0.656909	0.330000	6.299226e+00	0.180000	0.180000	0.400000	0.170000	0.060000	0.270000	9.743830e+00	0.530000	0.290000	2.308584e+00	0.540159	0.290007	0.139709	0.638927	0.363096	0.654947	0.300000	6.362534e+00	0.200000	0.170000	0.260000	0.140000	0.100000	0.240000	9.550889e+00	0.450000	0.190000	2.355220e+00	0.531777
3465000	0.240000	6.755971e+00	0.200000	0.150000	0.330000	0.140000	0.090000	0.200000	9.176393e+00	0.570000	0.250000	2.218063e+00	0.527911	0.276623	0.135193	0.634270	0.360539	0.656958	0.160000	6.236547e+00	0.230000	0.200000	0.260000	0.200000	0.070000	0.220000	9.743830e+00	0.510000	0.260000	2.308584e+00	0.539844	0.289788	0.139615	0.638936	0.363148	0.655042	0.260000	6.426479e+00	0.270000	0.100000	0.340000	0.190000	0.100000	0.240000	9.550889e+00	0.490000	0.250000	2.378891e+00	0.531425
3470000	0.200000	6.688748e+00	0.170000	0.080000	0.290000	0.290000	0.230000	0.250000	9.176393e+00	0.400000	0.150000	2.218063e+00	0.527414	0.276280	0.135021	0.634262	0.360518	0.657006	0.250000	6.174493e+00	0.280000	0.160000	0.270000	0.160000	0.140000	0.210000	9.743830e+00	0.410000	0.270000	2.331785e+00	0.539851	0.289858	0.139655	0.639001	0.363283	0.655166	0.250000	6.362534e+00	0.220000	0.190000	0.410000	0.200000	0.090000	0.260000	9.550889e+00	0.500000	0.220000	2.355220e+00	0.531276
3475000	0.140000	6.622194e+00	0.160000	0.170000	0.170000	0.110000	0.090000	0.260000	9.176393e+00	0.560000	0.210000	2.240355e+00	0.526964	0.275988	0.134869	0.634294	0.360467	0.656927	0.300000	6.236547e+00	0.260000	0.180000	0.270000	0.140000	0.030000	0.180000	9.743830e+00	0.570000	0.270000	2.355220e+00	0.539993	0.289957	0.139658	0.638977	0.363272	0.655072	0.320000	6.426479e+00	0.250000	0.150000	0.340000	0.170000	0.140000	0.230000	9.550889e+00	0.570000	0.220000	2.331785e+00	0.531443
3480000	0.270000	6.688748e+00	0.220000	0.190000	0.120000	0.180000	0.040000	0.290000	9.176393e+00	0.510000	0.220000	2.262871e+00	0.527122	0.276188	0.134929	0.634394	0.360399	0.656881	0.330000	6.299226e+00	0.150000	0.180000	0.240000	0.080000	0.040000	0.210000	9.743830e+00	0.430000	0.240000	2.331785e+00	0.540007	0.289955	0.139673	0.639035	0.363289	0.655098	0.200000	6.362534e+00	0.140000	0.160000	0.400000	0.150000	0.070000	0.230000	9.550889e+00	0.500000	0.280000	2.355220e+00	0.531023
3485000	0.260000	6.755971e+00	0.240000	0.140000	0.300000	0.120000	0.050000	0.160000	9.176393e+00	0.530000	0.280000	2.331785e+00	0.527320	0.276326	0.134983	0.634462	0.360502	0.656893	0.330000	6.362534e+00	0.230000	0.130000	0.300000	0.170000	0.110000	0.240000	9.743830e+00	0.500000	0.270000	2.355220e+00	0.540076	0.290003	0.139625	0.639038	0.363242	0.654992	0.260000	6.426479e+00	0.250000	0.150000	0.260000	0.150000	0.080000	0.170000	9.550889e+00	0.570000	0.280000	2.378891e+00	0.531073
3490000	0.240000	6.688748e+00	0.200000	0.140000	0.280000	0.150000	0.050000	0.220000	9.176393e+00	0.550000	0.290000	2.402799e+00	0.527377	0.276372	0.134981	0.634455	0.360369	0.656765	0.290000	6.426479e+00	0.220000	0.180000	0.300000	0.130000	0.130000	0.270000	9.743830e+00	0.550000	0.180000	2.331785e+00	0.540059	0.289924	0.139650	0.639013	0.363222	0.655004	0.340000	6.491066e+00	0.250000	0.100000	0.290000	0.120000	0.090000	0.210000	9.550889e+00	0.600000	0.260000	2.402799e+00	0.531026
3495000	0.300000	6.755971e+00	0.250000	0.140000	0.230000	0.220000	0.080000	0.270000	9.176393e+00	0.550000	0.310000	2.378891e+00	0.527540	0.276424	0.134984	0.634455	0.360346	0.656696	0.260000	6.556302e+00	0.300000	0.180000	0.410000	0.180000	0.020000	0.270000	9.743830e+00	0.560000	0.310000	2.355220e+00	0.540011	0.289858	0.139554	0.638998	0.363171	0.654926	0.180000	6.426479e+00	0.150000	0.240000	0.260000	0.170000	0.130000	0.240000	9.550889e+00	0.560000	0.260000	2.475975e+00	0.530963
3500000	0.260000	6.823870e+00	0.310000	0.160000	0.360000	0.140000	0.100000	0.230000	9.176393e+00	0.640000	0.240000	2.308584e+00	0.527769	0.276580	0.135044	0.634422	0.360303	0.656633	0.290000	6.622194e+00	0.220000	0.130000	0.280000	0.140000	0.040000	0.220000	9.743830e+00	0.490000	0.230000	2.331785e+00	0.539812	0.289782	0.139479	0.638971	0.363139	0.654888	0.240000	6.362534e+00	0.200000	0.130000	0.300000	0.210000	0.090000	0.220000	9.550889e+00	0.560000	0.200000	2.451339e+00	0.531048
3505000	0.300000	6.892451e+00	0.240000	0.100000	0.190000	0.190000	0.050000	0.240000	9.176393e+00	0.510000	0.320000	2.378891e+00	0.527879	0.276635	0.135006	0.634386	0.360225	0.656558	0.190000	6.556302e+00	0.240000	0.130000	0.280000	0.200000	0.130000	0.180000	9.743830e+00	0.560000	0.320000	2.402799e+00	0.539812	0.289751	0.139410	0.638928	0.363051	0.654758	0.260000	6.426479e+00	0.210000	0.160000	0.270000	0.240000	0.090000	0.250000	9.550889e+00	0.580000	0.290000	2.475975e+00	0.531155
3510000	0.180000	6.823870e+00	0.210000	0.120000	0.310000	0.130000	0.130000	0.270000	9.176393e+00	0.500000	0.300000	2.402799e+00	0.527848	0.276658	0.135013	0.634423	0.360298	0.656624	0.190000	6.556302e+00	0.160000	0.150000	0.290000	0.120000	0.130000	0.250000	9.743830e+00	0.570000	0.320000	2.426947e+00	0.539901	0.289879	0.139516	0.638974	0.363113	0.654781	0.220000	6.362534e+00	0.210000	0.170000	0.290000	0.150000	0.050000	0.230000	9.550889e+00	0.550000	0.250000	2.402799e+00	0.531328
3515000	0.260000	6.892451e+00	0.180000	0.120000	0.230000	0.130000	0.080000	0.210000	9.176393e+00	0.520000	0.260000	2.426947e+00	0.527964	0.276740	0.135079	0.634416	0.360331	0.656688	0.210000	6.491066e+00	0.290000	0.170000	0.340000	0.190000	0.100000	0.310000	9.743830e+00	0.500000	0.230000	2.355220e+00	0.540036	0.289998	0.139550	0.639039	0.363100	0.654724	0.310000	6.426479e+00	0.230000	0.130000	0.230000	0.160000	0.050000	0.250000	9.550889e+00	0.550000	0.290000	2.426947e+00	0.531398
3520000	0.250000	6.823870e+00	0.230000	0.120000	0.180000	0.180000	0.050000	0.200000	9.176393e+00	0.460000	0.290000	2.500859e+00	0.528096	0.276837	0.135083	0.634413	0.360274	0.656638	0.220000	6.426479e+00	0.200000	0.130000	0.200000	0.090000	0.080000	0.230000	9.743830e+00	0.500000	0.330000	2.355220e+00	0.539889	0.289937	0.139522	0.639062	0.363128	0.654690	0.280000	6.491066e+00	0.170000	0.100000	0.240000	0.180000	0.060000	0.240000	9.550889e+00	0.520000	0.260000	2.402799e+00	0.531547
3525000	0.230000	6.755971e+00	0.210000	0.090000	0.220000	0.170000	0.080000	0.330000	9.176393e+00	0.510000	0.250000	2.426947e+00	0.528064	0.276859	0.135051	0.634467	0.360287	0.656580	0.240000	6.362534e+00	0.190000	0.140000	0.280000	0.150000	0.080000	0.220000	9.743830e+00	0.590000	0.180000	2.285613e+00	0.539267	0.289588	0.139335	0.639104	0.363175	0.654712	0.290000	6.556302e+00	0.190000	0.130000	0.160000	0.130000	0.080000	0.230000	9.550889e+00	0.500000	0.300000	2.426947e+00	0.531591
3530000	0.350000	6.823870e+00	0.170000	0.200000	0.280000	0.160000	0.070000	0.240000	9.176393e+00	0.590000	0.230000	2.402799e+00	0.528013	0.276761	0.134979	0.634397	0.360324	0.656613	0.260000	6.426479e+00	0.310000	0.240000	0.380000	0.150000	0.140000	0.240000	9.743830e+00	0.570000	0.170000	2.218063e+00	0.538748	0.289261	0.139161	0.639024	0.363096	0.654654	0.170000	6.491066e+00	0.180000	0.240000	0.230000	0.090000	0.080000	0.230000	9.550889e+00	0.610000	0.260000	2.402799e+00	0.531391
3535000	0.230000	6.755971e+00	0.190000	0.150000	0.240000	0.150000	0.100000	0.210000	9.176393e+00	0.500000	0.280000	2.426947e+00	0.528238	0.276869	0.135036	0.634381	0.360276	0.656600	0.220000	6.426479e+00	0.220000	0.130000	0.270000	0.130000	0.100000	0.300000	9.743830e+00	0.550000	0.260000	2.285613e+00	0.538374	0.288891	0.138986	0.638791	0.362965	0.654693	0.250000	6.426479e+00	0.170000	0.160000	0.280000	0.240000	0.060000	0.290000	9.550889e+00	0.550000	0.250000	2.331785e+00	0.531329
3540000	0.240000	6.622194e+00	0.240000	0.150000	0.310000	0.230000	0.070000	0.290000	9.176393e+00	0.560000	0.250000	2.402799e+00	0.528182	0.276828	0.134975	0.634338	0.360235	0.656526	0.250000	6.362534e+00	0.230000	0.150000	0.250000	0.150000	0.120000	0.220000	9.743830e+00	0.590000	0.290000	2.308584e+00	0.538437	0.288983	0.139056	0.638855	0.363095	0.654821	0.250000	6.362534e+00	0.270000	0.170000	0.260000	0.160000	0.010000	0.210000	9.550889e+00	0.430000	0.320000	2.308584e+00	0.531048
3545000	0.240000	6.622194e+00	0.270000	0.160000	0.260000	0.150000	0.090000	0.250000	9.176393e+00	0.580000	0.200000	2.331785e+00	0.528264	0.276927	0.135003	0.634370	0.360249	0.656485	0.310000	6.426479e+00	0.230000	0.210000	0.280000	0.220000	0.080000	0.170000	9.743830e+00	0.570000	0.270000	2.285613e+00	0.538557	0.289096	0.139110	0.638886	0.363189	0.654884	0.270000	6.426479e+00	0.230000	0.190000	0.340000	0.190000	0.120000	0.230000	9.550889e+00	0.580000	0.280000	2.331785e+00	0.531237
3550000	0.170000	6.556302e+00	0.180000	0.100000	0.310000	0.160000	0.090000	0.230000	9.176393e+00	0.560000	0.190000	2.262871e+00	0.528285	0.276958	0.135005	0.634393	0.360241	0.656448	0.330000	6.491066e+00	0.240000	0.130000	0.230000	0.180000	0.120000	0.340000	9.743830e+00	0.500000	0.350000	2.308584e+00	0.538563	0.289210	0.139139	0.638938	0.363246	0.654927	0.290000	6.491066e+00	0.170000	0.160000	0.210000	0.190000	0.090000	0.200000	9.550889e+00	0.440000	0.290000	2.402799e+00	0.531371
3555000	0.230000	6.491066e+00	0.170000	0.140000	0.210000	0.170000	0.140000	0.200000	9.176393e+00	0.480000	0.270000	2.285613e+00	0.528305	0.277021	0.135044	0.634402	0.360279	0.656461	0.270000	6.556302e+00	0.240000	0.140000	0.280000	0.140000	0.060000	0.230000	9.743830e+00	0.560000	0.270000	2.331785e+00	0.538652	0.289247	0.139130	0.638935	0.363214	0.654928	0.230000	6.491066e+00	0.190000	0.150000	0.300000	0.180000	0.080000	0.250000	9.550889e+00	0.530000	0.240000	2.426947e+00	0.531472
3560000	0.180000	6.426479e+00	0.240000	0.190000	0.240000	0.180000	0.070000	0.280000	9.176393e+00	0.490000	0.360000	2.308584e+00	0.528163	0.276948	0.135018	0.634435	0.360327	0.656406	0.240000	6.491066e+00	0.300000	0.100000	0.340000	0.150000	0.090000	0.200000	9.743830e+00	0.550000	0.220000	2.308584e+00	0.538292	0.289037	0.139054	0.638931	0.363233	0.654962	0.230000	6.491066e+00	0.140000	0.130000	0.280000	0.200000	0.120000	0.240000	9.550889e+00	0.590000	0.180000	2.355220e+00	0.531570
3565000	0.280000	6.491066e+00	0.290000	0.240000	0.320000	0.190000	0.140000	0.220000	9.176393e+00	0.620000	0.200000	2.285613e+00	0.527728	0.276647	0.134856	0.634310	0.360208	0.656318	0.190000	6.426479e+00	0.160000	0.080000	0.280000	0.120000	0.060000	0.240000	9.743830e+00	0.500000	0.260000	2.285613e+00	0.538240	0.288998	0.139014	0.638942	0.363230	0.654974	0.250000	6.426479e+00	0.200000	0.100000	0.360000	0.110000	0.040000	0.230000	9.550889e+00	0.620000	0.210000	2.355220e+00	0.531694
3570000	0.360000	6.556302e+00	0.260000	0.170000	0.290000	0.260000	0.140000	0.230000	9.176393e+00	0.560000	0.270000	2.308584e+00	0.527506	0.276483	0.134730	0.634297	0.360170	0.656241	0.290000	6.491066e+00	0.210000	0.170000	0.290000	0.170000	0.090000	0.220000	9.743830e+00	0.500000	0.240000	2.262871e+00	0.538319	0.289057	0.139010	0.638982	0.363189	0.654934	0.250000	6.362534e+00	0.190000	0.180000	0.270000	0.110000	0.080000	0.250000	9.550889e+00	0.540000	0.300000	2.378891e+00	0.531433
3575000	0.200000	6.491066e+00	0.240000	0.150000	0.230000	0.130000	0.100000	0.320000	9.176393e+00	0.520000	0.260000	2.285613e+00	0.527177	0.276275	0.134605	0.634264	0.360096	0.656140	0.290000	6.491066e+00	0.230000	0.190000	0.310000	0.130000	0.110000	0.220000	9.743830e+00	0.520000	0.320000	2.308584e+00	0.538395	0.289103	0.139074	0.639039	0.363267	0.654973	0.180000	6.299226e+00	0.290000	0.190000	0.330000	0.130000	0.160000	0.310000	9.550889e+00	0.600000	0.290000	2.355220e+00	0.531381
3580000	0.270000	6.556302e+00	0.230000	0.150000	0.310000	0.200000	0.080000	0.290000	9.176393e+00	0.580000	0.240000	2.308584e+00	0.527216	0.276356	0.134692	0.634313	0.360221	0.656251	0.300000	6.622194e+00	0.240000	0.090000	0.230000	0.160000	0.070000	0.220000	9.743830e+00	0.610000	0.310000	2.331785e+00	0.538160	0.288896	0.138969	0.638857	0.363189	0.655007	0.330000	6.362534e+00	0.240000	0.210000	0.230000	0.180000	0.080000	0.180000	9.550889e+00	0.580000	0.280000	2.378891e+00	0.531433
3585000	0.220000	6.491066e+00	0.270000	0.150000	0.200000	0.230000	0.090000	0.280000	9.176393e+00	0.520000	0.230000	2.285613e+00	0.527200	0.276395	0.134704	0.634331	0.360317	0.656305	0.270000	6.688748e+00	0.290000	0.090000	0.350000	0.160000	0.060000	0.230000	9.743830e+00	0.560000	0.290000	2.355220e+00	0.538265	0.289016	0.139029	0.638912	0.363176	0.654941	0.140000	6.299226e+00	0.220000	0.200000	0.300000	0.180000	0.110000	0.310000	9.550889e+00	0.550000	0.230000	2.355220e+00	0.531413
3590000	0.220000	6.426479e+00	0.230000	0.150000	0.170000	0.160000	0.080000	0.250000	9.176393e+00	0.550000	0.230000	2.262871e+00	0.527189	0.276464	0.134727	0.634385	0.360324	0.656265	0.270000	6.688748e+00	0.260000	0.190000	0.250000	0.190000	0.060000	0.280000	9.743830e+00	0.540000	0.250000	2.331785e+00	0.538171	0.289006	0.139046	0.638871	0.363168	0.655033	0.360000	6.362534e+00	0.250000	0.220000	0.240000	0.190000	0.110000	0.240000	9.550889e+00	0.510000	0.230000	2.331785e+00	0.531616
3595000	0.270000	6.491066e+00	0.240000	0.130000	0.280000	0.220000	0.050000	0.240000	9.176393e+00	0.510000	0.210000	2.308584e+00	0.527260	0.276472	0.134726	0.634393	0.360342	0.656300	0.160000	6.622194e+00	0.200000	0.190000	0.290000	0.170000	0.100000	0.220000	9.743830e+00	0.550000	0.280000	2.355220e+00	0.538353	0.289146	0.139128	0.638907	0.363221	0.655105	0.360000	6.491066e+00	0.190000	0.080000	0.380000	0.120000	0.080000	0.230000	9.550889e+00	0.400000	0.180000	2.262871e+00	0.531243
3600000	0.270000	6.622194e+00	0.190000	0.130000	0.270000	0.210000	0.110000	0.190000	9.176393e+00	0.610000	0.180000	2.262871e+00	0.527368	0.276571	0.134745	0.634357	0.360278	0.656224	0.230000	6.491066e+00	0.120000	0.160000	0.250000	0.180000	0.050000	0.180000	9.743830e+00	0.540000	0.200000	2.331785e+00	0.538107	0.288908	0.139016	0.638807	0.363151	0.654968	0.220000	6.426479e+00	0.140000	0.120000	0.250000	0.140000	0.140000	0.270000	9.550889e+00	0.500000	0.300000	2.240355e+00	0.531160
3605000	0.150000	6.556302e+00	0.200000	0.150000	0.310000	0.150000	0.080000	0.260000	9.176393e+00	0.550000	0.230000	2.240355e+00	0.526939	0.276383	0.134634	0.634386	0.360323	0.656292	0.200000	6.426479e+00	0.200000	0.180000	0.300000	0.110000	0.060000	0.270000	9.743830e+00	0.600000	0.270000	2.308584e+00	0.538165	0.288871	0.138998	0.638752	0.363054	0.654939	0.300000	6.491066e+00	0.150000	0.110000	0.190000	0.150000	0.110000	0.230000	9.550889e+00	0.510000	0.300000	2.308584e+00	0.531084
3610000	0.320000	6.622194e+00	0.210000	0.190000	0.220000	0.140000	0.030000	0.270000	9.176393e+00	0.420000	0.310000	2.240355e+00	0.526925	0.276405	0.134618	0.634359	0.360310	0.656287	0.270000	6.491066e+00	0.200000	0.150000	0.320000	0.100000	0.090000	0.240000	9.743830e+00	0.530000	0.230000	2.285613e+00	0.538337	0.288937	0.139073	0.638743	0.363066	0.655044	0.300000	6.491066e+00	0.320000	0.170000	0.300000	0.170000	0.090000	0.270000	9.550889e+00	0.580000	0.310000	2.378891e+00	0.530949
3615000	0.220000	6.556302e+00	0.300000	0.140000	0.220000	0.140000	0.110000	0.270000	9.176393e+00	0.510000	0.180000	2.218063e+00	0.527023	0.276470	0.134640	0.634379	0.360384	0.656302	0.210000	6.426479e+00	0.310000	0.130000	0.210000	0.140000	0.090000	0.220000	9.743830e+00	0.500000	0.280000	2.262871e+00	0.538442	0.288928	0.139051	0.638709	0.363003	0.655077	0.170000	6.362534e+00	0.270000	0.170000	0.280000	0.260000	0.100000	0.310000	9.550889e+00	0.430000	0.300000	2.451339e+00	0.530810
3620000	0.220000	6.556302e+00	0.280000	0.160000	0.300000	0.140000	0.090000	0.240000	9.176393e+00	0.500000	0.280000	2.285613e+00	0.527090	0.276523	0.134647	0.634349	0.360379	0.656304	0.240000	6.362534e+00	0.240000	0.150000	0.310000	0.100000	0.110000	0.220000	9.743830e+00	0.540000	0.240000	2.240355e+00	0.538652	0.289090	0.139193	0.638767	0.363091	0.655118	0.170000	6.362534e+00	0.270000	0.150000	0.210000	0.150000	0.060000	0.250000	9.550889e+00	0.450000	0.190000	2.426947e+00	0.530986
3625000	0.240000	6.491066e+00	0.280000	0.230000	0.290000	0.120000	0.110000	0.170000	9.176393e+00	0.510000	0.300000	2.308584e+00	0.527132	0.276624	0.134711	0.634451	0.360450	0.656395	0.170000	6.299226e+00	0.230000	0.160000	0.240000	0.180000	0.070000	0.240000	9.743830e+00	0.510000	0.190000	2.218063e+00	0.538821	0.289210	0.139212	0.638796	0.363060	0.655023	0.270000	6.491066e+00	0.350000	0.110000	0.270000	0.120000	0.100000	0.280000	9.550889e+00	0.490000	0.290000	2.451339e+00	0.530922
3630000	0.260000	6.556302e+00	0.220000	0.120000	0.180000	0.220000	0.060000	0.280000	9.176393e+00	0.480000	0.250000	2.308584e+00	0.527060	0.276527	0.134680	0.634394	0.360460	0.656457	0.170000	6.299226e+00	0.210000	0.170000	0.210000	0.200000	0.030000	0.270000	9.743830e+00	0.580000	0.280000	2.240355e+00	0.538620	0.288998	0.139102	0.638726	0.362982	0.655052	0.190000	6.426479e+00	0.180000	0.070000	0.240000	0.230000	0.100000	0.230000	9.550889e+00	0.440000	0.210000	2.475975e+00	0.530937
3635000	0.150000	6.491066e+00	0.260000	0.180000	0.260000	0.120000	0.130000	0.360000	9.176393e+00	0.620000	0.190000	2.331785e+00	0.527096	0.276518	0.134678	0.634333	0.360515	0.656443	0.300000	6.362534e+00	0.200000	0.170000	0.230000	0.210000	0.060000	0.240000	9.743830e+00	0.550000	0.220000	2.195993e+00	0.538162	0.288655	0.138937	0.638620	0.362949	0.655031	0.260000	6.491066e+00	0.280000	0.090000	0.200000	0.160000	0.130000	0.290000	9.550889e+00	0.480000	0.270000	2.500859e+00	0.530949
3640000	0.270000	6.556302e+00	0.320000	0.210000	0.280000	0.120000	0.120000	0.230000	9.176393e+00	0.500000	0.250000	2.355220e+00	0.527279	0.276757	0.134791	0.634420	0.360563	0.656411	0.190000	6.299226e+00	0.280000	0.130000	0.230000	0.250000	0.060000	0.250000	9.743830e+00	0.540000	0.270000	2.195993e+00	0.537632	0.288295	0.138762	0.638638	0.362989	0.655044	0.260000	6.491066e+00	0.220000	0.190000	0.300000	0.180000	0.030000	0.190000	9.550889e+00	0.590000	0.200000	2.426947e+00	0.530967
3645000	0.360000	6.622194e+00	0.190000	0.160000	0.270000	0.140000	0.100000	0.240000	9.176393e+00	0.630000	0.240000	2.285613e+00	0.527341	0.276792	0.134816	0.634447	0.360629	0.656497	0.220000	6.236547e+00	0.160000	0.120000	0.320000	0.100000	0.110000	0.200000	9.743830e+00	0.580000	0.280000	2.240355e+00	0.537420	0.288100	0.138656	0.638590	0.362937	0.655018	0.260000	6.491066e+00	0.240000	0.150000	0.190000	0.150000	0.090000	0.210000	9.550889e+00	0.540000	0.290000	2.402799e+00	0.530727
3650000	0.360000	6.688748e+00	0.180000	0.080000	0.290000	0.150000	0.070000	0.270000	9.176393e+00	0.490000	0.250000	2.262871e+00	0.527310	0.276673	0.134696	0.634328	0.360479	0.656414	0.200000	6.174493e+00	0.240000	0.090000	0.340000	0.140000	0.080000	0.200000	9.743830e+00	0.510000	0.270000	2.262871e+00	0.537216	0.287884	0.138548	0.638416	0.362783	0.655007	0.250000	6.426479e+00	0.240000	0.160000	0.300000	0.130000	0.060000	0.290000	9.550889e+00	0.520000	0.240000	2.378891e+00	0.530711
3655000	0.220000	6.622194e+00	0.240000	0.200000	0.340000	0.110000	0.100000	0.220000	9.176393e+00	0.530000	0.210000	2.240355e+00	0.527416	0.276701	0.134739	0.634367	0.360567	0.656505	0.220000	6.113055e+00	0.150000	0.080000	0.260000	0.170000	0.080000	0.280000	9.743830e+00	0.570000	0.180000	2.285613e+00	0.537238	0.287901	0.138538	0.638339	0.362690	0.654917	0.290000	6.491066e+00	0.230000	0.150000	0.280000	0.180000	0.110000	0.250000	9.550889e+00	0.480000	0.270000	2.402799e+00	0.530625
3660000	0.220000	6.556302e+00	0.230000	0.180000	0.310000	0.170000	0.090000	0.180000	9.176393e+00	0.490000	0.230000	2.262871e+00	0.527255	0.276640	0.134690	0.634365	0.360597	0.656526	0.310000	6.174493e+00	0.210000	0.170000	0.320000	0.170000	0.120000	0.210000	9.743830e+00	0.560000	0.330000	2.355220e+00	0.537350	0.287959	0.138575	0.638365	0.362686	0.654921	0.190000	6.426479e+00	0.230000	0.150000	0.210000	0.160000	0.100000	0.230000	9.550889e+00	0.430000	0.140000	2.331785e+00	0.530338
3665000	0.280000	6.622194e+00	0.260000	0.100000	0.230000	0.110000	0.060000	0.270000	9.176393e+00	0.550000	0.290000	2.218063e+00	0.527194	0.276588	0.134651	0.634342	0.360541	0.656421	0.300000	6.236547e+00	0.210000	0.150000	0.250000	0.120000	0.070000	0.140000	9.743830e+00	0.570000	0.270000	2.378891e+00	0.537467	0.288069	0.138598	0.638421	0.362635	0.654838	0.350000	6.491066e+00	0.190000	0.160000	0.200000	0.190000	0.080000	0.250000	9.550889e+00	0.470000	0.230000	2.262871e+00	0.530083
3670000	0.240000	6.556302e+00	0.200000	0.110000	0.300000	0.180000	0.050000	0.190000	9.176393e+00	0.450000	0.260000	2.285613e+00	0.527297	0.276606	0.134681	0.634381	0.360558	0.656419	0.210000	6.174493e+00	0.250000	0.110000	0.240000	0.210000	0.090000	0.260000	9.743830e+00	0.430000	0.240000	2.378891e+00	0.537590	0.288210	0.138659	0.638507	0.362658	0.654831	0.270000	6.556302e+00	0.190000	0.150000	0.240000	0.190000	0.140000	0.190000	9.550889e+00	0.540000	0.270000	2.331785e+00	0.530230
3675000	0.320000	6.622194e+00	0.210000	0.160000	0.280000	0.200000	0.140000	0.230000	9.176393e+00	0.570000	0.350000	2.308584e+00	0.527313	0.276703	0.134706	0.634452	0.360621	0.656488	0.160000	6.113055e+00	0.220000	0.140000	0.260000	0.130000	0.110000	0.260000	9.743830e+00	0.520000	0.220000	2.355220e+00	0.537147	0.287921	0.138501	0.638504	0.362683	0.654872	0.260000	6.622194e+00	0.260000	0.100000	0.220000	0.210000	0.090000	0.210000	9.550889e+00	0.620000	0.250000	2.308584e+00	0.530185
3680000	0.340000	6.688748e+00	0.260000	0.150000	0.260000	0.180000	0.110000	0.200000	9.176393e+00	0.540000	0.300000	2.355220e+00	0.527457	0.276833	0.134701	0.634539	0.360633	0.656450	0.240000	6.052230e+00	0.220000	0.080000	0.250000	0.160000	0.090000	0.220000	9.743830e+00	0.540000	0.220000	2.331785e+00	0.536937	0.287762	0.138396	0.638501	0.362618	0.654838	0.240000	6.556302e+00	0.180000	0.180000	0.250000	0.150000	0.120000	0.260000	9.550889e+00	0.560000	0.300000	2.378891e+00	0.530205
3685000	0.310000	6.755971e+00	0.250000	0.200000	0.230000	0.160000	0.150000	0.270000	9.176393e+00	0.670000	0.240000	2.331785e+00	0.527483	0.276770	0.134637	0.634508	0.360569	0.656439	0.360000	6.113055e+00	0.300000	0.150000	0.260000	0.230000	0.040000	0.140000	9.743830e+00	0.410000	0.260000	2.402799e+00	0.536765	0.287624	0.138305	0.638501	0.362579	0.654823	0.180000	6.491066e+00	0.300000	0.150000	0.310000	0.190000	0.040000	0.250000	9.550889e+00	0.510000	0.230000	2.355220e+00	0.530284
3690000	0.250000	6.688748e+00	0.210000	0.080000	0.240000	0.180000	0.120000	0.230000	9.176393e+00	0.680000	0.280000	2.355220e+00	0.527567	0.276819	0.134648	0.634520	0.360529	0.656469	0.240000	6.052230e+00	0.320000	0.170000	0.270000	0.210000	0.080000	0.150000	9.743830e+00	0.530000	0.260000	2.426947e+00	0.536777	0.287613	0.138272	0.638508	0.362548	0.654750	0.260000	6.556302e+00	0.190000	0.140000	0.180000	0.170000	0.040000	0.250000	9.550889e+00	0.550000	0.330000	2.331785e+00	0.530421
3695000	0.240000	6.622194e+00	0.290000	0.170000	0.230000	0.130000	0.070000	0.210000	9.176393e+00	0.650000	0.320000	2.378891e+00	0.527510	0.276750	0.134647	0.634538	0.360520	0.656482	0.300000	6.113055e+00	0.290000	0.130000	0.240000	0.180000	0.120000	0.320000	9.743830e+00	0.550000	0.250000	2.402799e+00	0.536768	0.287548	0.138255	0.638513	0.362594	0.654750	0.280000	6.622194e+00	0.270000	0.200000	0.190000	0.130000	0.150000	0.230000	9.550889e+00	0.460000	0.250000	2.262871e+00	0.530258
3700000	0.310000	6.688748e+00	0.200000	0.070000	0.320000	0.160000	0.100000	0.230000	9.176393e+00	0.550000	0.280000	2.451339e+00	0.527584	0.276830	0.134678	0.634544	0.360541	0.656502	0.240000	6.052230e+00	0.240000	0.090000	0.280000	0.170000	0.060000	0.220000	9.743830e+00	0.630000	0.170000	2.426947e+00	0.536860	0.287660	0.138273	0.638513	0.362540	0.654724	0.240000	6.556302e+00	0.180000	0.120000	0.320000	0.160000	0.120000	0.230000	9.550889e+00	0.550000	0.300000	2.285613e+00	0.530117
3705000	0.300000	6.755971e+00	0.250000	0.200000	0.310000	0.120000	0.120000	0.210000	9.176393e+00	0.570000	0.260000	2.475975e+00	0.527709	0.277002	0.134759	0.634608	0.360622	0.656602	0.310000	6.113055e+00	0.260000	0.100000	0.210000	0.220000	0.040000	0.230000	9.743830e+00	0.470000	0.240000	2.451339e+00	0.536905	0.287649	0.138286	0.638495	0.362591	0.654782	0.220000	6.491066e+00	0.150000	0.150000	0.190000	0.140000	0.080000	0.200000	9.550889e+00	0.570000	0.180000	2.262871e+00	0.530153
3710000	0.220000	6.688748e+00	0.170000	0.190000	0.270000	0.110000	0.070000	0.260000	9.176393e+00	0.550000	0.250000	2.500859e+00	0.527818	0.276995	0.134757	0.634596	0.360611	0.656560	0.320000	6.174493e+00	0.200000	0.130000	0.300000	0.200000	0.060000	0.260000	9.743830e+00	0.550000	0.190000	2.475975e+00	0.536975	0.287743	0.138316	0.638505	0.362619	0.654812	0.240000	6.426479e+00	0.200000	0.180000	0.250000	0.090000	0.080000	0.170000	9.550889e+00	0.610000	0.240000	2.285613e+00	0.530324
3715000	0.240000	6.622194e+00	0.230000	0.170000	0.250000	0.120000	0.060000	0.240000	9.176393e+00	0.620000	0.210000	2.475975e+00	0.527764	0.276992	0.134730	0.634569	0.360608	0.656547	0.340000	6.236547e+00	0.270000	0.070000	0.240000	0.150000	0.070000	0.310000	9.743830e+00	0.550000	0.260000	2.500859e+00	0.536789	0.287597	0.138270	0.638499	0.362684	0.654850	0.250000	6.362534e+00	0.230000	0.150000	0.310000	0.160000	0.080000	0.230000	9.550889e+00	0.510000	0.240000	2.308584e+00	0.530430
3720000	0.290000	6.688748e+00	0.240000	0.140000	0.300000	0.120000	0.050000	0.250000	9.176393e+00	0.580000	0.230000	2.426947e+00	0.527809	0.276986	0.134735	0.634547	0.360655	0.656522	0.240000	6.174493e+00	0.180000	0.180000	0.270000	0.150000	0.120000	0.200000	9.743830e+00	0.460000	0.170000	2.475975e+00	0.536901	0.287647	0.138260	0.638426	0.362575	0.654749	0.240000	6.299226e+00	0.230000	0.130000	0.320000	0.210000	0.120000	0.240000	9.550889e+00	0.500000	0.170000	2.331785e+00	0.530527
3725000	0.310000	6.755971e+00	0.370000	0.150000	0.330000	0.120000	0.100000	0.270000	9.176393e+00	0.560000	0.260000	2.402799e+00	0.527913	0.277080	0.134754	0.634557	0.360662	0.656552	0.270000	6.236547e+00	0.230000	0.110000	0.300000	0.120000	0.090000	0.160000	9.743830e+00	0.570000	0.210000	2.402799e+00	0.537038	0.287730	0.138277	0.638411	0.362575	0.654704	0.290000	6.362534e+00	0.140000	0.120000	0.250000	0.190000	0.120000	0.210000	9.550889e+00	0.580000	0.220000	2.262871e+00	0.530691
3730000	0.230000	6.688748e+00	0.280000	0.180000	0.360000	0.150000	0.110000	0.300000	9.176393e+00	0.560000	0.250000	2.402799e+00	0.528089	0.277227	0.134874	0.634560	0.360694	0.656560	0.280000	6.299226e+00	0.280000	0.160000	0.250000	0.180000	0.080000	0.250000	9.743830e+00	0.430000	0.220000	2.451339e+00	0.536916	0.287677	0.138264	0.638442	0.362600	0.654778	0.210000	6.299226e+00	0.280000	0.130000	0.220000	0.120000	0.100000	0.230000	9.550889e+00	0.550000	0.340000	2.240355e+00	0.530721
3735000	0.250000	6.622194e+00	0.340000	0.190000	0.330000	0.190000	0.050000	0.300000	9.176393e+00	0.460000	0.320000	2.426947e+00	0.528197	0.277288	0.134910	0.634585	0.360708	0.656641	0.260000	6.362534e+00	0.180000	0.110000	0.260000	0.120000	0.130000	0.220000	9.743830e+00	0.590000	0.200000	2.402799e+00	0.536597	0.287494	0.138178	0.638383	0.362476	0.654667	0.320000	6.362534e+00	0.220000	0.150000	0.320000	0.140000	0.100000	0.170000	9.550889e+00	0.500000	0.210000	2.174142e+00	0.530838
3740000	0.180000	6.556302e+00	0.150000	0.140000	0.270000	0.230000	0.080000	0.280000	9.176393e+00	0.530000	0.320000	2.451339e+00	0.528388	0.277398	0.134976	0.634548	0.360677	0.656661	0.160000	6.299226e+00	0.310000	0.150000	0.370000	0.140000	0.170000	0.190000	9.743830e+00	0.550000	0.210000	2.402799e+00	0.536760	0.287563	0.138232	0.638425	0.362493	0.654698	0.290000	6.426479e+00	0.270000	0.150000	0.390000	0.120000	0.100000	0.260000	9.550889e+00	0.550000	0.210000	2.195993e+00	0.530961
3745000	0.290000	6.622194e+00	0.190000	0.100000	0.290000	0.100000	0.100000	0.260000	9.176393e+00	0.530000	0.310000	2.426947e+00	0.528361	0.277356	0.134949	0.634619	0.360636	0.656617	0.270000	6.362534e+00	0.250000	0.100000	0.260000	0.220000	0.060000	0.250000	9.743830e+00	0.440000	0.300000	2.402799e+00	0.536852	0.287623	0.138257	0.638396	0.362517	0.654740	0.230000	6.362534e+00	0.170000	0.190000	0.230000	0.180000	0.120000	0.260000	9.550889e+00	0.500000	0.230000	2.218063e+00	0.531135
3750000	0.210000	6.556302e+00	0.270000	0.290000	0.390000	0.140000	0.160000	0.220000	9.176393e+00	0.570000	0.210000	2.451339e+00	0.528256	0.277250	0.134852	0.634564	0.360596	0.656593	0.230000	6.299226e+00	0.200000	0.150000	0.260000	0.220000	0.080000	0.270000	9.743830e+00	0.570000	0.170000	2.378891e+00	0.536775	0.287588	0.138258	0.638379	0.362608	0.654815	0.240000	6.299226e+00	0.190000	0.170000	0.280000	0.170000	0.080000	0.290000	9.550889e+00	0.550000	0.270000	2.240355e+00	0.531292
3755000	0.280000	6.622194e+00	0.270000	0.150000	0.310000	0.210000	0.140000	0.290000	9.176393e+00	0.560000	0.230000	2.378891e+00	0.528472	0.277330	0.134854	0.634475	0.360486	0.656577	0.280000	6.362534e+00	0.200000	0.140000	0.260000	0.120000	0.100000	0.330000	9.743830e+00	0.600000	0.260000	2.355220e+00	0.536929	0.287735	0.138420	0.638516	0.362760	0.654889	0.270000	6.362534e+00	0.250000	0.130000	0.350000	0.190000	0.130000	0.240000	9.550889e+00	0.480000	0.240000	2.218063e+00	0.531339
3760000	0.260000	6.688748e+00	0.150000	0.120000	0.160000	0.180000	0.080000	0.340000	9.176393e+00	0.500000	0.230000	2.355220e+00	0.528469	0.277344	0.134871	0.634483	0.360575	0.656614	0.250000	6.299226e+00	0.230000	0.190000	0.320000	0.150000	0.090000	0.260000	9.743830e+00	0.550000	0.250000	2.378891e+00	0.536883	0.287726	0.138402	0.638580	0.362743	0.654832	0.300000	6.426479e+00	0.180000	0.210000	0.260000	0.170000	0.080000	0.280000	9.550889e+00	0.550000	0.300000	2.285613e+00	0.531484
3765000	0.320000	6.755971e+00	0.340000	0.240000	0.260000	0.180000	0.070000	0.240000	9.176393e+00	0.480000	0.250000	2.285613e+00	0.528656	0.277491	0.134971	0.634533	0.360637	0.656651	0.310000	6.362534e+00	0.190000	0.180000	0.240000	0.280000	0.120000	0.180000	9.743830e+00	0.500000	0.310000	2.402799e+00	0.536904	0.287772	0.138432	0.638634	0.362774	0.654896	0.230000	6.362534e+00	0.180000	0.060000	0.210000	0.150000	0.130000	0.240000	9.550889e+00	0.510000	0.290000	2.308584e+00	0.531515
3770000	0.250000	6.688748e+00	0.300000	0.160000	0.200000	0.140000	0.050000	0.250000	9.176393e+00	0.560000	0.230000	2.262871e+00	0.528719	0.277525	0.134971	0.634531	0.360575	0.656619	0.240000	6.299226e+00	0.260000	0.170000	0.340000	0.240000	0.080000	0.300000	9.743830e+00	0.490000	0.190000	2.378891e+00	0.536916	0.287703	0.138376	0.638609	0.362720	0.654865	0.250000	6.299226e+00	0.210000	0.150000	0.310000	0.190000	0.110000	0.160000	9.550889e+00	0.530000	0.250000	2.331785e+00	0.531651
3775000	0.210000	6.622194e+00	0.240000	0.220000	0.360000	0.200000	0.080000	0.250000	9.176393e+00	0.590000	0.190000	2.285613e+00	0.528761	0.277593	0.135007	0.634604	0.360574	0.656595	0.290000	6.362534e+00	0.120000	0.120000	0.260000	0.180000	0.070000	0.280000	9.743830e+00	0.620000	0.210000	2.355220e+00	0.536899	0.287648	0.138349	0.638608	0.362717	0.654930	0.300000	6.362534e+00	0.200000	0.150000	0.270000	0.140000	0.140000	0.240000	9.550889e+00	0.500000	0.170000	2.262871e+00	0.531712
3780000	0.300000	6.688748e+00	0.180000	0.170000	0.330000	0.150000	0.080000	0.150000	9.176393e+00	0.500000	0.300000	2.308584e+00	0.528799	0.277623	0.135041	0.634594	0.360550	0.656614	0.260000	6.426479e+00	0.240000	0.220000	0.280000	0.170000	0.110000	0.210000	9.743830e+00	0.530000	0.250000	2.331785e+00	0.537037	0.287774	0.138440	0.638678	0.362802	0.654971	0.270000	6.426479e+00	0.280000	0.170000	0.310000	0.200000	0.070000	0.290000	9.550889e+00	0.500000	0.240000	2.195993e+00	0.531594
3785000	0.170000	6.622194e+00	0.270000	0.210000	0.230000	0.170000	0.110000	0.220000	9.176393e+00	0.580000	0.250000	2.331785e+00	0.528883	0.277611	0.135032	0.634593	0.360502	0.656549	0.280000	6.491066e+00	0.240000	0.180000	0.290000	0.210000	0.080000	0.160000	9.743830e+00	0.560000	0.260000	2.402799e+00	0.537182	0.287867	0.138464	0.638684	0.362778	0.654951	0.250000	6.362534e+00	0.150000	0.080000	0.260000	0.140000	0.060000	0.170000	9.550889e+00	0.540000	0.300000	2.262871e+00	0.531672
3790000	0.250000	6.556302e+00	0.220000	0.110000	0.260000	0.260000	0.140000	0.230000	9.176393e+00	0.530000	0.260000	2.402799e+00	0.529005	0.277700	0.135100	0.634605	0.360560	0.656561	0.240000	6.426479e+00	0.110000	0.140000	0.210000	0.100000	0.100000	0.210000	9.743830e+00	0.540000	0.300000	2.426947e+00	0.537277	0.287892	0.138513	0.638617	0.362765	0.654980	0.230000	6.299226e+00	0.270000	0.160000	0.330000	0.200000	0.110000	0.190000	9.550889e+00	0.520000	0.200000	2.285613e+00	0.531862
3795000	0.280000	6.622194e+00	0.240000	0.160000	0.170000	0.160000	0.060000	0.260000	9.176393e+00	0.570000	0.280000	2.426947e+00	0.529094	0.277834	0.135176	0.634633	0.360671	0.656627	0.380000	6.491066e+00	0.190000	0.130000	0.300000	0.170000	0.040000	0.270000	9.743830e+00	0.520000	0.140000	2.451339e+00	0.536980	0.287677	0.138383	0.638495	0.362688	0.654951	0.280000	6.362534e+00	0.290000	0.080000	0.310000	0.130000	0.060000	0.210000	9.550889e+00	0.490000	0.230000	2.218063e+00	0.531940
3800000	0.350000	6.688748e+00	0.250000	0.200000	0.240000	0.120000	0.080000	0.230000	9.176393e+00	0.540000	0.200000	2.402799e+00	0.529166	0.277829	0.135131	0.634574	0.360642	0.656576	0.320000	6.491066e+00	0.210000	0.110000	0.380000	0.190000	0.080000	0.240000	9.743830e+00	0.440000	0.340000	2.475975e+00	0.536819	0.287542	0.138344	0.638483	0.362699	0.654986	0.260000	6.426479e+00	0.160000	0.140000	0.220000	0.100000	0.040000	0.300000	9.550889e+00	0.570000	0.300000	2.195993e+00	0.531755
3805000	0.250000	6.622194e+00	0.200000	0.140000	0.350000	0.150000	0.120000	0.270000	9.176393e+00	0.560000	0.270000	2.378891e+00	0.529168	0.277876	0.135167	0.634624	0.360692	0.656556	0.290000	6.556302e+00	0.250000	0.170000	0.240000	0.200000	0.060000	0.170000	9.743830e+00	0.580000	0.240000	2.451339e+00	0.536875	0.287593	0.138341	0.638474	0.362636	0.654974	0.240000	6.362534e+00	0.230000	0.060000	0.340000	0.140000	0.080000	0.260000	9.550889e+00	0.500000	0.310000	2.218063e+00	0.531898
3810000	0.250000	6.556302e+00	0.220000	0.170000	0.310000	0.200000	0.060000	0.230000	9.176393e+00	0.510000	0.260000	2.451339e+00	0.529221	0.277836	0.135118	0.634553	0.360606	0.656526	0.290000	6.556302e+00	0.190000	0.150000	0.280000	0.120000	0.070000	0.180000	9.743830e+00	0.610000	0.310000	2.426947e+00	0.536739	0.287515	0.138304	0.638485	0.362599	0.654936	0.220000	6.299226e+00	0.220000	0.140000	0.270000	0.130000	0.070000	0.290000	9.550889e+00	0.440000	0.310000	2.240355e+00	0.531938
3815000	0.260000	6.622194e+00	0.210000	0.140000	0.280000	0.200000	0.090000	0.280000	9.176393e+00	0.610000	0.270000	2.426947e+00	0.529212	0.277832	0.135120	0.634616	0.360603	0.656535	0.310000	6.622194e+00	0.250000	0.170000	0.270000	0.140000	0.040000	0.180000	9.743830e+00	0.560000	0.210000	2.402799e+00	0.536761	0.287541	0.138281	0.638494	0.362580	0.654868	0.280000	6.362534e+00	0.220000	0.150000	0.220000	0.180000	0.050000	0.250000	9.550889e+00	0.510000	0.350000	2.240355e+00	0.532031
3820000	0.280000	6.688748e+00	0.260000	0.100000	0.240000	0.240000	0.070000	0.230000	9.176393e+00	0.470000	0.250000	2.355220e+00	0.529238	0.277924	0.135158	0.634673	0.360668	0.656577	0.270000	6.755971e+00	0.260000	0.160000	0.210000	0.160000	0.090000	0.210000	9.743830e+00	0.540000	0.250000	2.378891e+00	0.536876	0.287649	0.138289	0.638501	0.362542	0.654784	0.270000	6.426479e+00	0.260000	0.100000	0.340000	0.080000	0.050000	0.200000	9.550889e+00	0.520000	0.280000	2.308584e+00	0.532159
3825000	0.300000	6.755971e+00	0.270000	0.150000	0.250000	0.190000	0.100000	0.180000	9.176393e+00	0.580000	0.170000	2.378891e+00	0.529314	0.277971	0.135214	0.634679	0.360668	0.656581	0.180000	6.688748e+00	0.210000	0.140000	0.230000	0.170000	0.080000	0.270000	9.743830e+00	0.550000	0.250000	2.355220e+00	0.536967	0.287726	0.138297	0.638526	0.362521	0.654727	0.330000	6.491066e+00	0.200000	0.110000	0.330000	0.140000	0.100000	0.160000	9.550889e+00	0.570000	0.300000	2.355220e+00	0.532170
3830000	0.280000	6.823870e+00	0.160000	0.130000	0.230000	0.170000	0.080000	0.250000	9.176393e+00	0.570000	0.290000	2.402799e+00	0.529367	0.277978	0.135221	0.634670	0.360640	0.656633	0.230000	6.622194e+00	0.220000	0.120000	0.340000	0.210000	0.100000	0.250000	9.743830e+00	0.490000	0.190000	2.285613e+00	0.536961	0.287713	0.138249	0.638519	0.362408	0.654587	0.360000	6.556302e+00	0.250000	0.150000	0.250000	0.130000	0.100000	0.280000	9.550889e+00	0.540000	0.230000	2.331785e+00	0.532202
3835000	0.290000	6.892451e+00	0.210000	0.140000	0.250000	0.220000	0.080000	0.210000	9.176393e+00	0.570000	0.280000	2.426947e+00	0.529535	0.278080	0.135284	0.634670	0.360677	0.656693	0.200000	6.556302e+00	0.270000	0.170000	0.290000	0.180000	0.100000	0.290000	9.743830e+00	0.660000	0.270000	2.355220e+00	0.537120	0.287803	0.138311	0.638545	0.362410	0.654575	0.310000	6.622194e+00	0.340000	0.190000	0.340000	0.170000	0.050000	0.250000	9.550889e+00	0.530000	0.220000	2.331785e+00	0.532336
3840000	0.280000	6.961721e+00	0.280000	0.200000	0.310000	0.240000	0.080000	0.270000	9.176393e+00	0.570000	0.350000	2.500859e+00	0.529626	0.278120	0.135258	0.634663	0.360577	0.656599	0.300000	6.622194e+00	0.220000	0.160000	0.230000	0.180000	0.080000	0.250000	9.743830e+00	0.460000	0.410000	2.426947e+00	0.537212	0.287836	0.138406	0.638564	0.362488	0.654654	0.170000	6.556302e+00	0.190000	0.180000	0.180000	0.190000	0.120000	0.230000	9.550889e+00	0.540000	0.260000	2.378891e+00	0.532298
3845000	0.250000	6.892451e+00	0.210000	0.130000	0.220000	0.140000	0.120000	0.240000	9.176393e+00	0.540000	0.260000	2.475975e+00	0.529595	0.277960	0.135165	0.634404	0.360397	0.656564	0.250000	6.556302e+00	0.140000	0.220000	0.360000	0.200000	0.100000	0.220000	9.743830e+00	0.520000	0.240000	2.402799e+00	0.537192	0.287809	0.138382	0.638579	0.362526	0.654675	0.220000	6.491066e+00	0.230000	0.110000	0.210000	0.210000	0.100000	0.260000	9.550889e+00	0.480000	0.260000	2.451339e+00	0.532394
3850000	0.150000	6.823870e+00	0.190000	0.180000	0.280000	0.180000	0.100000	0.270000	9.176393e+00	0.550000	0.370000	2.451339e+00	0.529487	0.277909	0.135084	0.634365	0.360301	0.656559	0.330000	6.622194e+00	0.150000	0.150000	0.280000	0.180000	0.100000	0.300000	9.743830e+00	0.580000	0.260000	2.426947e+00	0.537398	0.288021	0.138465	0.638623	0.362559	0.654678	0.230000	6.426479e+00	0.240000	0.160000	0.340000	0.150000	0.140000	0.230000	9.550889e+00	0.560000	0.280000	2.475975e+00	0.532518
3855000	0.220000	6.755971e+00	0.190000	0.120000	0.240000	0.170000	0.050000	0.240000	9.176393e+00	0.550000	0.260000	2.525993e+00	0.529384	0.277800	0.135027	0.634311	0.360323	0.656617	0.330000	6.622194e+00	0.230000	0.230000	0.230000	0.120000	0.050000	0.320000	9.743830e+00	0.500000	0.260000	2.402799e+00	0.537536	0.288120	0.138547	0.638654	0.362584	0.654701	0.260000	6.491066e+00	0.210000	0.120000	0.230000	0.150000	0.130000	0.200000	9.550889e+00	0.520000	0.190000	2.500859e+00	0.532560
3860000	0.210000	6.688748e+00	0.240000	0.120000	0.260000	0.150000	0.100000	0.260000	9.176393e+00	0.610000	0.300000	2.551380e+00	0.529486	0.277905	0.135047	0.634294	0.360261	0.656547	0.190000	6.556302e+00	0.240000	0.180000	0.240000	0.210000	0.110000	0.260000	9.743830e+00	0.460000	0.210000	2.331785e+00	0.537522	0.288156	0.138598	0.638723	0.362732	0.654754	0.420000	6.556302e+00	0.240000	0.200000	0.160000	0.100000	0.060000	0.230000	9.550889e+00	0.520000	0.260000	2.525993e+00	0.532484
3865000	0.270000	6.755971e+00	0.330000	0.180000	0.240000	0.200000	0.060000	0.290000	9.176393e+00	0.550000	0.220000	2.525993e+00	0.529580	0.278009	0.135114	0.634311	0.360290	0.656545	0.210000	6.491066e+00	0.200000	0.180000	0.250000	0.200000	0.150000	0.240000	9.743830e+00	0.550000	0.180000	2.308584e+00	0.537557	0.288172	0.138664	0.638740	0.362737	0.654789	0.230000	6.491066e+00	0.250000	0.220000	0.310000	0.210000	0.070000	0.320000	9.550889e+00	0.530000	0.220000	2.500859e+00	0.532612
3870000	0.270000	6.823870e+00	0.290000	0.200000	0.350000	0.180000	0.130000	0.190000	9.176393e+00	0.500000	0.180000	2.525993e+00	0.529414	0.277859	0.135032	0.634308	0.360300	0.656510	0.140000	6.426479e+00	0.270000	0.110000	0.340000	0.170000	0.010000	0.210000	9.743830e+00	0.530000	0.270000	2.331785e+00	0.537531	0.288165	0.138667	0.638701	0.362740	0.654801	0.200000	6.426479e+00	0.200000	0.120000	0.380000	0.210000	0.140000	0.230000	9.550889e+00	0.390000	0.230000	2.500859e+00	0.532625
3875000	0.300000	6.892451e+00	0.250000	0.120000	0.290000	0.140000	0.120000	0.230000	9.176393e+00	0.470000	0.220000	2.451339e+00	0.528828	0.277530	0.134866	0.634237	0.360220	0.656420	0.250000	6.362534e+00	0.210000	0.110000	0.230000	0.110000	0.090000	0.190000	9.743830e+00	0.540000	0.250000	2.262871e+00	0.537588	0.288173	0.138661	0.638739	0.362715	0.654769	0.230000	6.362534e+00	0.250000	0.140000	0.330000	0.210000	0.070000	0.280000	9.550889e+00	0.450000	0.290000	2.525993e+00	0.532605
3880000	0.120000	6.823870e+00	0.260000	0.140000	0.260000	0.190000	0.060000	0.260000	9.176393e+00	0.530000	0.180000	2.426947e+00	0.528600	0.277376	0.134798	0.634261	0.360210	0.656352	0.320000	6.426479e+00	0.230000	0.200000	0.300000	0.170000	0.110000	0.240000	9.743830e+00	0.540000	0.370000	2.285613e+00	0.537699	0.288226	0.138692	0.638756	0.362713	0.654820	0.280000	6.426479e+00	0.140000	0.100000	0.350000	0.100000	0.090000	0.290000	9.550889e+00	0.470000	0.210000	2.475975e+00	0.532549
3885000	0.190000	6.755971e+00	0.210000	0.160000	0.230000	0.130000	0.090000	0.250000	9.176393e+00	0.610000	0.240000	2.402799e+00	0.528501	0.277328	0.134775	0.634243	0.360179	0.656312	0.330000	6.491066e+00	0.300000	0.210000	0.370000	0.150000	0.090000	0.210000	9.743830e+00	0.530000	0.260000	2.308584e+00	0.537733	0.288218	0.138715	0.638749	0.362704	0.654842	0.300000	6.491066e+00	0.240000	0.210000	0.320000	0.110000	0.070000	0.320000	9.550889e+00	0.570000	0.270000	2.525993e+00	0.532597
3890000	0.190000	6.688748e+00	0.210000	0.090000	0.230000	0.150000	0.100000	0.270000	9.176393e+00	0.570000	0.240000	2.355220e+00	0.528552	0.277371	0.134795	0.634272	0.360215	0.656318	0.190000	6.426479e+00	0.270000	0.110000	0.270000	0.160000	0.090000	0.200000	9.743830e+00	0.620000	0.260000	2.378891e+00	0.537681	0.288173	0.138671	0.638756	0.362640	0.654829	0.210000	6.426479e+00	0.200000	0.130000	0.270000	0.120000	0.060000	0.300000	9.550889e+00	0.490000	0.240000	2.500859e+00	0.532693
3895000	0.230000	6.556302e+00	0.270000	0.120000	0.300000	0.160000	0.090000	0.340000	9.176393e+00	0.470000	0.250000	2.331785e+00	0.528445	0.277253	0.134759	0.634246	0.360214	0.656326	0.220000	6.362534e+00	0.290000	0.120000	0.250000	0.170000	0.030000	0.270000	9.743830e+00	0.480000	0.180000	2.402799e+00	0.537488	0.287975	0.138571	0.638677	0.362579	0.654817	0.260000	6.491066e+00	0.120000	0.120000	0.200000	0.170000	0.070000	0.290000	9.550889e+00	0.540000	0.230000	2.426947e+00	0.532675
3900000	0.230000	6.556302e+00	0.150000	0.200000	0.310000	0.140000	0.110000	0.330000	9.176393e+00	0.460000	0.260000	2.355220e+00	0.528586	0.277356	0.134784	0.634277	0.360189	0.656285	0.250000	6.299226e+00	0.110000	0.100000	0.230000	0.150000	0.060000	0.210000	9.743830e+00	0.530000	0.290000	2.426947e+00	0.537462	0.287958	0.138574	0.638685	0.362634	0.654835	0.210000	6.426479e+00	0.160000	0.110000	0.260000	0.120000	0.050000	0.200000	9.550889e+00	0.520000	0.260000	2.402799e+00	0.532641
3905000	0.130000	6.556302e+00	0.220000	0.130000	0.360000	0.190000	0.130000	0.210000	9.176393e+00	0.500000	0.320000	2.331785e+00	0.528640	0.277409	0.134833	0.634321	0.360254	0.656273	0.250000	6.236547e+00	0.210000	0.100000	0.270000	0.140000	0.120000	0.210000	9.743830e+00	0.480000	0.360000	2.451339e+00	0.537548	0.288038	0.138640	0.638741	0.362663	0.654819	0.210000	6.362534e+00	0.220000	0.240000	0.230000	0.170000	0.040000	0.230000	9.550889e+00	0.570000	0.260000	2.475975e+00	0.532570
3910000	0.130000	6.556302e+00	0.320000	0.100000	0.270000	0.140000	0.110000	0.290000	9.176393e+00	0.510000	0.190000	2.308584e+00	0.528322	0.277207	0.134737	0.634271	0.360221	0.656332	0.240000	6.174493e+00	0.210000	0.190000	0.210000	0.200000	0.110000	0.170000	9.743830e+00	0.590000	0.150000	2.378891e+00	0.537234	0.287835	0.138584	0.638788	0.362696	0.654847	0.250000	6.299226e+00	0.280000	0.150000	0.370000	0.150000	0.100000	0.280000	9.550889e+00	0.430000	0.210000	2.500859e+00	0.532670
3915000	0.210000	6.491066e+00	0.200000	0.130000	0.280000	0.190000	0.080000	0.210000	9.176393e+00	0.420000	0.350000	2.285613e+00	0.528368	0.277175	0.134701	0.634195	0.360156	0.656318	0.280000	6.236547e+00	0.220000	0.140000	0.240000	0.160000	0.110000	0.300000	9.743830e+00	0.520000	0.310000	2.378891e+00	0.537067	0.287673	0.138505	0.638845	0.362761	0.654944	0.340000	6.362534e+00	0.190000	0.160000	0.330000	0.110000	0.080000	0.240000	9.550889e+00	0.500000	0.200000	2.426947e+00	0.532656
3920000	0.290000	6.622194e+00	0.290000	0.200000	0.260000	0.140000	0.060000	0.280000	9.176393e+00	0.610000	0.270000	2.308584e+00	0.528263	0.277103	0.134690	0.634242	0.360170	0.656293	0.210000	6.174493e+00	0.220000	0.200000	0.260000	0.230000	0.060000	0.220000	9.743830e+00	0.550000	0.300000	2.402799e+00	0.537160	0.287701	0.138510	0.638792	0.362787	0.654993	0.300000	6.426479e+00	0.180000	0.100000	0.270000	0.190000	0.090000	0.240000	9.550889e+00	0.530000	0.200000	2.355220e+00	0.532757
3925000	0.310000	6.688748e+00	0.180000	0.120000	0.250000	0.140000	0.080000	0.120000	9.176393e+00	0.570000	0.320000	2.285613e+00	0.527877	0.276814	0.134543	0.634151	0.360082	0.656278	0.270000	6.236547e+00	0.220000	0.150000	0.280000	0.180000	0.090000	0.260000	9.743830e+00	0.600000	0.220000	2.402799e+00	0.537237	0.287768	0.138491	0.638767	0.362798	0.655035	0.220000	6.362534e+00	0.200000	0.170000	0.310000	0.170000	0.090000	0.230000	9.550889e+00	0.580000	0.270000	2.378891e+00	0.532939
3930000	0.230000	6.622194e+00	0.250000	0.160000	0.310000	0.220000	0.080000	0.310000	9.176393e+00	0.530000	0.290000	2.262871e+00	0.527787	0.276748	0.134499	0.634164	0.360139	0.656390	0.290000	6.299226e+00	0.210000	0.180000	0.210000	0.270000	0.140000	0.180000	9.743830e+00	0.590000	0.130000	2.378891e+00	0.536981	0.287613	0.138389	0.638791	0.362874	0.655042	0.270000	6.426479e+00	0.200000	0.090000	0.220000	0.140000	0.070000	0.240000	9.550889e+00	0.510000	0.200000	2.402799e+00	0.533010
3935000	0.300000	6.688748e+00	0.270000	0.130000	0.270000	0.190000	0.100000	0.260000	9.176393e+00	0.490000	0.280000	2.240355e+00	0.527907	0.276867	0.134560	0.634160	0.360211	0.656427	0.310000	6.362534e+00	0.280000	0.080000	0.250000	0.200000	0.060000	0.230000	9.743830e+00	0.520000	0.250000	2.331785e+00	0.536815	0.287467	0.138303	0.638768	0.362843	0.655074	0.280000	6.491066e+00	0.180000	0.170000	0.240000	0.160000	0.080000	0.230000	9.550889e+00	0.490000	0.230000	2.378891e+00	0.532814
3940000	0.240000	6.622194e+00	0.270000	0.180000	0.360000	0.240000	0.070000	0.240000	9.176393e+00	0.610000	0.320000	2.308584e+00	0.528032	0.277007	0.134643	0.634232	0.360247	0.656432	0.240000	6.299226e+00	0.270000	0.160000	0.320000	0.220000	0.100000	0.190000	9.743830e+00	0.500000	0.320000	2.355220e+00	0.536547	0.287291	0.138230	0.638738	0.362807	0.655076	0.220000	6.426479e+00	0.250000	0.190000	0.280000	0.200000	0.100000	0.220000	9.550889e+00	0.570000	0.210000	2.355220e+00	0.532455
3945000	0.280000	6.688748e+00	0.160000	0.100000	0.230000	0.210000	0.180000	0.300000	9.176393e+00	0.420000	0.270000	2.285613e+00	0.528167	0.277122	0.134714	0.634285	0.360250	0.656486	0.240000	6.236547e+00	0.220000	0.100000	0.290000	0.160000	0.090000	0.190000	9.743830e+00	0.560000	0.260000	2.331785e+00	0.536625	0.287375	0.138321	0.638759	0.362953	0.655144	0.220000	6.362534e+00	0.270000	0.190000	0.290000	0.170000	0.040000	0.250000	9.550889e+00	0.540000	0.340000	2.378891e+00	0.532378
3950000	0.200000	6.622194e+00	0.190000	0.140000	0.300000	0.100000	0.070000	0.260000	9.176393e+00	0.490000	0.290000	2.378891e+00	0.528308	0.277241	0.134794	0.634370	0.360334	0.656484	0.220000	6.174493e+00	0.200000	0.150000	0.230000	0.180000	0.120000	0.180000	9.743830e+00	0.580000	0.270000	2.355220e+00	0.536646	0.287387	0.138360	0.638738	0.362971	0.655146	0.230000	6.299226e+00	0.230000	0.150000	0.290000	0.260000	0.060000	0.270000	9.550889e+00	0.520000	0.280000	2.402799e+00	0.532457
3955000	0.240000	6.556302e+00	0.290000	0.200000	0.200000	0.140000	0.050000	0.240000	9.176393e+00	0.620000	0.180000	2.355220e+00	0.528250	0.277181	0.134738	0.634289	0.360314	0.656478	0.260000	6.236547e+00	0.240000	0.180000	0.240000	0.170000	0.110000	0.290000	9.743830e+00	0.570000	0.200000	2.308584e+00	0.536334	0.287148	0.138225	0.638622	0.362887	0.655114	0.240000	6.299226e+00	0.220000	0.150000	0.260000	0.180000	0.080000	0.230000	9.550889e+00	0.470000	0.220000	2.331785e+00	0.532634
3960000	0.240000	6.491066e+00	0.320000	0.220000	0.300000	0.170000	0.110000	0.240000	9.176393e+00	0.470000	0.220000	2.331785e+00	0.528333	0.277213	0.134767	0.634328	0.360371	0.656509	0.320000	6.299226e+00	0.280000	0.180000	0.210000	0.140000	0.080000	0.250000	9.743830e+00	0.520000	0.210000	2.240355e+00	0.536017	0.286962	0.138171	0.638577	0.362867	0.655107	0.240000	6.299226e+00	0.270000	0.140000	0.310000	0.120000	0.040000	0.330000	9.550889e+00	0.540000	0.330000	2.378891e+00	0.532779
3965000	0.350000	6.556302e+00	0.330000	0.100000	0.220000	0.090000	0.140000	0.190000	9.176393e+00	0.500000	0.320000	2.402799e+00	0.528395	0.277206	0.134764	0.634271	0.360397	0.656543	0.310000	6.362534e+00	0.180000	0.070000	0.180000	0.130000	0.090000	0.200000	9.743830e+00	0.540000	0.280000	2.262871e+00	0.535751	0.286760	0.138061	0.638493	0.362778	0.655119	0.270000	6.362534e+00	0.210000	0.240000	0.280000	0.160000	0.110000	0.270000	9.550889e+00	0.580000	0.260000	2.378891e+00	0.532870
3970000	0.280000	6.622194e+00	0.180000	0.130000	0.300000	0.160000	0.030000	0.250000	9.176393e+00	0.560000	0.300000	2.378891e+00	0.528457	0.277258	0.134806	0.634268	0.360421	0.656547	0.320000	6.426479e+00	0.240000	0.130000	0.260000	0.230000	0.120000	0.290000	9.743830e+00	0.450000	0.250000	2.262871e+00	0.535857	0.286789	0.138050	0.638484	0.362727	0.655002	0.260000	6.426479e+00	0.200000	0.130000	0.320000	0.220000	0.090000	0.240000	9.550889e+00	0.550000	0.270000	2.426947e+00	0.532929
3975000	0.270000	6.688748e+00	0.240000	0.130000	0.340000	0.170000	0.120000	0.220000	9.176393e+00	0.590000	0.270000	2.355220e+00	0.528645	0.277407	0.134918	0.634338	0.360515	0.656592	0.230000	6.426479e+00	0.200000	0.060000	0.280000	0.150000	0.060000	0.250000	9.743830e+00	0.570000	0.300000	2.285613e+00	0.535851	0.286788	0.138037	0.638523	0.362782	0.655023	0.300000	6.491066e+00	0.220000	0.140000	0.300000	0.130000	0.080000	0.280000	9.550889e+00	0.480000	0.200000	2.355220e+00	0.533050
3980000	0.260000	6.755971e+00	0.280000	0.140000	0.400000	0.170000	0.120000	0.280000	9.176393e+00	0.510000	0.240000	2.285613e+00	0.528849	0.277513	0.134978	0.634324	0.360524	0.656648	0.230000	6.426479e+00	0.180000	0.180000	0.310000	0.220000	0.100000	0.270000	9.743830e+00	0.470000	0.270000	2.262871e+00	0.535968	0.286885	0.138132	0.638584	0.362890	0.655074	0.240000	6.362534e+00	0.230000	0.240000	0.360000	0.230000	0.110000	0.180000	9.550889e+00	0.540000	0.250000	2.331785e+00	0.533127
3985000	0.210000	6.688748e+00	0.190000	0.160000	0.210000	0.150000	0.070000	0.170000	9.176393e+00	0.540000	0.340000	2.355220e+00	0.528891	0.277552	0.135021	0.634382	0.360578	0.656648	0.190000	6.362534e+00	0.290000	0.140000	0.250000	0.210000	0.070000	0.200000	9.743830e+00	0.600000	0.310000	2.262871e+00	0.535784	0.286749	0.138090	0.638627	0.362913	0.655154	0.240000	6.299226e+00	0.250000	0.090000	0.340000	0.260000	0.060000	0.290000	9.550889e+00	0.380000	0.220000	2.355220e+00	0.533289
3990000	0.210000	6.622194e+00	0.200000	0.160000	0.300000	0.160000	0.110000	0.310000	9.176393e+00	0.560000	0.270000	2.426947e+00	0.529011	0.277678	0.135152	0.634462	0.360734	0.656703	0.250000	6.299226e+00	0.210000	0.130000	0.270000	0.210000	0.110000	0.280000	9.743830e+00	0.450000	0.210000	2.285613e+00	0.535873	0.286748	0.138144	0.638627	0.362939	0.655202	0.280000	6.362534e+00	0.230000	0.190000	0.200000	0.110000	0.120000	0.250000	9.550889e+00	0.570000	0.190000	2.378891e+00	0.533329
3995000	0.250000	6.556302e+00	0.250000	0.150000	0.260000	0.130000	0.130000	0.290000	9.176393e+00	0.590000	0.350000	2.402799e+00	0.529085	0.277741	0.135112	0.634481	0.360645	0.656651	0.330000	6.362534e+00	0.230000	0.180000	0.270000	0.150000	0.100000	0.270000	9.743830e+00	0.590000	0.230000	2.218063e+00	0.535901	0.286867	0.138202	0.638666	0.362982	0.655238	0.320000	6.426479e+00	0.210000	0.190000	0.150000	0.150000	0.110000	0.270000	9.550889e+00	0.520000	0.200000	2.355220e+00	0.533536
4000000	0.240000	6.491066e+00	0.200000	0.170000	0.240000	0.180000	0.110000	0.270000	9.176393e+00	0.590000	0.220000	2.355220e+00	0.529199	0.277761	0.135144	0.634480	0.360685	0.656685	0.260000	6.426479e+00	0.230000	0.150000	0.320000	0.120000	0.040000	0.290000	9.743830e+00	0.460000	0.340000	2.285613e+00	0.535810	0.286878	0.138198	0.638690	0.362977	0.655189	0.290000	6.491066e+00	0.280000	0.220000	0.380000	0.160000	0.080000	0.280000	9.550889e+00	0.540000	0.280000	2.426947e+00	0.533667
4005000	0.300000	6.556302e+00	0.160000	0.180000	0.280000	0.160000	0.080000	0.270000	9.176393e+00	0.550000	0.240000	2.308584e+00	0.528972	0.277572	0.135065	0.634425	0.360662	0.656726	0.230000	6.362534e+00	0.210000	0.180000	0.260000	0.150000	0.060000	0.260000	9.743830e+00	0.540000	0.180000	2.218063e+00	0.535419	0.286622	0.138068	0.638716	0.362930	0.655129	0.290000	6.491066e+00	0.220000	0.160000	0.340000	0.100000	0.090000	0.230000	9.550889e+00	0.570000	0.200000	2.402799e+00	0.533399
4010000	0.310000	6.622194e+00	0.280000	0.120000	0.340000	0.240000	0.160000	0.240000	9.176393e+00	0.560000	0.150000	2.285613e+00	0.528669	0.277379	0.135005	0.634419	0.360745	0.656750	0.330000	6.426479e+00	0.230000	0.170000	0.250000	0.160000	0.150000	0.300000	9.743830e+00	0.550000	0.200000	2.152509e+00	0.534982	0.286340	0.137919	0.638686	0.362857	0.655046	0.250000	6.426479e+00	0.200000	0.200000	0.270000	0.170000	0.130000	0.300000	9.550889e+00	0.530000	0.220000	2.378891e+00	0.533456
4015000	0.230000	6.556302e+00	0.290000	0.140000	0.320000	0.180000	0.110000	0.190000	9.176393e+00	0.450000	0.230000	2.262871e+00	0.528238	0.277146	0.134851	0.634378	0.360712	0.656741	0.180000	6.362534e+00	0.200000	0.140000	0.240000	0.170000	0.100000	0.200000	9.743830e+00	0.440000	0.250000	2.088893e+00	0.535017	0.286305	0.137914	0.638680	0.362942	0.655075	0.260000	6.491066e+00	0.250000	0.170000	0.320000	0.180000	0.070000	0.310000	9.550889e+00	0.530000	0.250000	2.402799e+00	0.533564
4020000	0.310000	6.622194e+00	0.200000	0.170000	0.330000	0.200000	0.100000	0.260000	9.176393e+00	0.500000	0.220000	2.240355e+00	0.528252	0.277130	0.134875	0.634418	0.360802	0.656804	0.250000	6.299226e+00	0.210000	0.130000	0.300000	0.160000	0.070000	0.210000	9.743830e+00	0.560000	0.280000	2.109887e+00	0.534701	0.286071	0.137801	0.638579	0.362792	0.654944	0.190000	6.426479e+00	0.130000	0.080000	0.230000	0.130000	0.100000	0.280000	9.550889e+00	0.540000	0.270000	2.426947e+00	0.533266
4025000	0.280000	6.688748e+00	0.220000	0.180000	0.280000	0.220000	0.130000	0.290000	9.176393e+00	0.450000	0.300000	2.262871e+00	0.528383	0.277219	0.134879	0.634359	0.360804	0.656760	0.360000	6.362534e+00	0.220000	0.170000	0.310000	0.160000	0.200000	0.210000	9.743830e+00	0.550000	0.260000	2.131091e+00	0.534438	0.285848	0.137694	0.638544	0.362758	0.654963	0.100000	6.362534e+00	0.150000	0.120000	0.260000	0.160000	0.140000	0.220000	9.550889e+00	0.500000	0.220000	2.402799e+00	0.533376
4030000	0.230000	6.622194e+00	0.170000	0.120000	0.280000	0.210000	0.100000	0.250000	9.176393e+00	0.500000	0.340000	2.285613e+00	0.528521	0.277265	0.134945	0.634307	0.360759	0.656758	0.330000	6.426479e+00	0.160000	0.130000	0.170000	0.130000	0.080000	0.260000	9.743830e+00	0.470000	0.270000	2.152509e+00	0.534029	0.285553	0.137536	0.638506	0.362784	0.654959	0.230000	6.299226e+00	0.230000	0.180000	0.290000	0.150000	0.150000	0.260000	9.550889e+00	0.550000	0.290000	2.426947e+00	0.533436
4035000	0.280000	6.688748e+00	0.280000	0.190000	0.300000	0.140000	0.070000	0.230000	9.176393e+00	0.600000	0.320000	2.355220e+00	0.528655	0.277287	0.134944	0.634321	0.360740	0.656738	0.200000	6.362534e+00	0.210000	0.180000	0.260000	0.180000	0.080000	0.220000	9.743830e+00	0.510000	0.250000	2.131091e+00	0.534000	0.285543	0.137567	0.638529	0.362874	0.655040	0.230000	6.236547e+00	0.200000	0.170000	0.280000	0.190000	0.070000	0.290000	9.550889e+00	0.530000	0.210000	2.402799e+00	0.533395
4040000	0.240000	6.622194e+00	0.150000	0.090000	0.240000	0.160000	0.040000	0.220000	9.176393e+00	0.600000	0.240000	2.331785e+00	0.528791	0.277391	0.134972	0.634339	0.360754	0.656705	0.220000	6.299226e+00	0.240000	0.170000	0.300000	0.230000	0.130000	0.250000	9.743830e+00	0.510000	0.250000	2.068108e+00	0.534031	0.285537	0.137553	0.638522	0.362873	0.655016	0.270000	6.299226e+00	0.270000	0.120000	0.230000	0.110000	0.080000	0.190000	9.550889e+00	0.450000	0.230000	2.378891e+00	0.532966
4045000	0.320000	6.688748e+00	0.210000	0.160000	0.250000	0.220000	0.040000	0.310000	9.176393e+00	0.510000	0.330000	2.355220e+00	0.528920	0.277539	0.135060	0.634395	0.360844	0.656746	0.270000	6.362534e+00	0.160000	0.130000	0.250000	0.210000	0.040000	0.240000	9.743830e+00	0.550000	0.320000	2.088893e+00	0.533986	0.285507	0.137528	0.638553	0.362935	0.655035	0.200000	6.236547e+00	0.170000	0.110000	0.330000	0.200000	0.120000	0.250000	9.550889e+00	0.570000	0.300000	2.378891e+00	0.532855
4050000	0.210000	6.622194e+00	0.180000	0.120000	0.180000	0.160000	0.050000	0.330000	9.176393e+00	0.560000	0.290000	2.426947e+00	0.529022	0.277607	0.135096	0.634378	0.360868	0.656778	0.220000	6.299226e+00	0.290000	0.160000	0.420000	0.210000	0.060000	0.280000	9.743830e+00	0.500000	0.300000	2.152509e+00	0.533962	0.285450	0.137546	0.638537	0.362942	0.655071	0.340000	6.299226e+00	0.250000	0.160000	0.290000	0.110000	0.090000	0.170000	9.550889e+00	0.550000	0.280000	2.355220e+00	0.533009
4055000	0.300000	6.688748e+00	0.220000	0.120000	0.310000	0.170000	0.120000	0.180000	9.176393e+00	0.400000	0.260000	2.402799e+00	0.529025	0.277602	0.135073	0.634402	0.360888	0.656828	0.270000	6.362534e+00	0.260000	0.080000	0.290000	0.140000	0.070000	0.250000	9.743830e+00	0.560000	0.350000	2.218063e+00	0.533986	0.285459	0.137584	0.638540	0.362910	0.655053	0.310000	6.362534e+00	0.170000	0.130000	0.250000	0.160000	0.070000	0.290000	9.550889e+00	0.500000	0.350000	2.355220e+00	0.533034
4060000	0.270000	6.755971e+00	0.120000	0.130000	0.270000	0.120000	0.040000	0.250000	9.176393e+00	0.520000	0.310000	2.475975e+00	0.529119	0.277674	0.135011	0.634375	0.360740	0.656684	0.290000	6.426479e+00	0.220000	0.130000	0.270000	0.150000	0.050000	0.190000	9.743830e+00	0.520000	0.260000	2.285613e+00	0.534111	0.285576	0.137691	0.638602	0.363008	0.655129	0.190000	6.299226e+00	0.210000	0.150000	0.380000	0.110000	0.070000	0.290000	9.550889e+00	0.500000	0.320000	2.308584e+00	0.533118
4065000	0.310000	6.823870e+00	0.240000	0.150000	0.260000	0.210000	0.130000	0.330000	9.176393e+00	0.520000	0.220000	2.451339e+00	0.529010	0.277566	0.134954	0.634337	0.360658	0.656627	0.420000	6.491066e+00	0.230000	0.150000	0.300000	0.140000	0.060000	0.240000	9.743830e+00	0.580000	0.260000	2.262871e+00	0.533868	0.285416	0.137592	0.638579	0.362995	0.655179	0.140000	6.236547e+00	0.160000	0.080000	0.260000	0.140000	0.120000	0.310000	9.550889e+00	0.520000	0.250000	2.285613e+00	0.533178
[truncated: 187 more rows]
[truncated: 24 more columns]
