# Supplementary material for: A new elpistostegalian from the Late Devonian of the Canadian Arctic
Source: Nature. 2022 Jul 20;608(7923):563–8. doi: 10.1038/s41586-022-04990-w (PMC9385497; doi:10.1038/s41586-022-04990-w)
Supplement: Supplementary file 8 — A zipped file that contains a MrBayes executable file, screen log, and majority-rule consensus tree. [file 41586_2022_4990_MOESM8_ESM.zip › bayesian/NUFV137_tree_all_mrb.run1.t]

#NEXUS
[ID: 8668784713]
[Param: tree]
begin trees;
   translate
       1 Acanthostega,
       2 Elginerpeton,
       3 Elpistostege,
       4 Eusthenopteron,
       5 Ichthyostega,
       6 Panderichthys,
       7 Parmastega,
       8 Tiktaalik,
       9 Ventastega,
      10 Ymeria,
      11 Qikiqtania,
      12 Tinirau,
      13 Megalichthys;
   tree gen.0 = [&U] ((11:2.000000e-02,5:2.000000e-02):2.000000e-02,((12:2.000000e-02,((9:2.000000e-02,7:2.000000e-02):2.000000e-02,(4:2.000000e-02,(8:2.000000e-02,2:2.000000e-02):2.000000e-02):2.000000e-02):2.000000e-02):2.000000e-02,((10:2.000000e-02,6:2.000000e-02):2.000000e-02,(13:2.000000e-02,3:2.000000e-02):2.000000e-02):2.000000e-02):2.000000e-02,1:2.000000e-02);
   tree gen.5000 = [&U] (10:3.402379e-02,(9:7.196581e-03,((7:6.001551e-02,(5:8.286671e-03,2:1.448968e-01):1.726646e-01):9.544694e-02,(3:4.977170e-02,((((4:3.035648e-02,12:5.811852e-03):2.367632e-02,13:3.058773e-03):1.710350e-01,6:1.672354e-02):4.052125e-02,(8:1.259310e-02,11:4.664052e-02):6.804476e-02):1.178593e-01):3.023192e-01):4.245786e-03):5.750526e-02,1:1.267667e-01);
   tree gen.10000 = [&U] ((((10:6.371051e-02,5:1.795477e-01):5.515847e-01,(2:2.850809e-01,7:7.728892e-02):2.308258e-01):3.672637e-01,(3:5.461444e-02,((11:1.947715e-01,8:1.180341e-01):3.167847e-03,(((12:4.016167e-02,13:1.750477e-02):6.225582e-02,4:1.984011e-02):2.727644e-01,6:1.630344e-03):9.005797e-02):2.351762e-01):8.606475e-01):2.824848e-01,9:2.967625e-03,1:1.967203e-01);
   tree gen.15000 = [&U] (5:3.097417e-01,(((9:1.063778e-01,10:2.066468e-01):2.018197e-02,(7:6.051911e-02,2:8.445933e-01):3.746056e-01):4.712494e-02,(3:5.454087e-02,(8:2.946793e-02,((6:2.669998e-02,(13:1.461971e-02,(12:1.322376e-01,4:1.001761e-01):1.463336e-04):4.463216e-01):1.304348e-01,11:5.326828e-02):8.948037e-02):1.608396e-01):3.650013e-01):5.040984e-02,1:6.308318e-02);
   tree gen.20000 = [&U] (((11:5.402675e-02,((6:5.825589e-03,((13:4.451536e-02,12:3.990770e-02):1.347895e-01,4:3.869058e-02):1.890497e-01):1.413169e-01,3:2.021162e-01):1.031003e-01):4.252042e-02,8:3.935454e-03):7.955941e-01,((7:9.189100e-02,((2:4.621900e-01,10:1.162418e-01):5.340705e-02,5:1.246514e-01):1.694796e-01):1.796272e-01,9:3.092717e-02):8.969453e-02,1:2.496507e-01);
   tree gen.25000 = [&U] (9:4.763393e-04,(10:9.233160e-02,(((((8:2.720085e-02,(((4:2.601789e-02,(13:1.957905e-02,12:5.814875e-03):1.922851e-03):1.670477e-01,6:2.243246e-03):1.822662e-02,11:3.616612e-02):1.009325e-02):1.438650e-01,3:6.523983e-02):1.154133e-01,2:1.624699e-02):1.619078e-01,5:1.282726e-02):6.131914e-02,7:6.439672e-02):7.190124e-02):2.352729e-02,1:1.302418e-01);
   tree gen.30000 = [&U] (((((((((4:1.276324e-02,(12:3.135821e-02,13:1.613384e-02):2.922023e-02):9.703323e-02,6:2.371291e-02):5.218927e-02,8:3.181167e-02):2.526096e-02,11:2.474538e-02):2.545631e-01,3:2.245560e-01):4.170485e-01,2:5.545948e-02):9.153756e-03,(5:8.560109e-02,10:2.671359e-02):2.838634e-02):6.513851e-03,7:9.581087e-02):1.219597e-01,9:4.701764e-03,1:1.127996e-01);
   tree gen.35000 = [&U] (((5:2.702212e-01,(2:1.348812e-01,(7:3.471736e-01,(((((4:3.595029e-02,13:3.182454e-02):1.229055e-02,12:3.586257e-02):3.533142e-01,6:5.170804e-02):1.587373e-01,(11:9.644332e-02,8:6.822771e-02):5.557467e-02):1.267090e-01,3:2.726972e-01):8.108354e-01):1.754739e-01):1.916292e-01):3.865238e-02,10:1.816077e-01):1.219268e-01,9:1.853104e-01,1:1.136146e-01);
   tree gen.40000 = [&U] ((7:1.463833e-01,(9:5.325443e-03,(((11:4.375205e-02,8:1.745994e-02):2.788936e-02,(6:7.739697e-03,(4:9.940274e-03,(12:9.289288e-03,13:2.056876e-02):8.956741e-03):1.278316e-01):3.564407e-02):8.637387e-03,3:8.144641e-02):3.425153e-01):2.977870e-02):7.200599e-02,(10:4.403992e-02,(5:5.370418e-02,2:1.091714e-01):2.804418e-02):8.972160e-02,1:2.827534e-02);
   tree gen.45000 = [&U] (9:2.876978e-02,(7:7.511516e-02,(((10:9.553242e-02,(3:5.233277e-02,(8:5.788386e-03,(11:3.248948e-02,(6:2.021711e-02,(12:2.106278e-03,(4:1.150478e-02,13:2.004980e-02):5.066707e-03):9.916381e-02):3.223767e-02):1.970962e-02):1.520565e-02):2.090181e-01):2.254833e-02,5:5.267301e-02):1.573640e-02,2:8.071105e-02):1.024564e-02):2.808655e-02,1:8.191894e-02);
   tree gen.50000 = [&U] (((7:3.085431e-01,(3:3.254435e-01,((6:2.202649e-01,(((4:3.152243e-02,13:2.182412e-01):1.517691e-02,12:4.206486e-02):4.475579e-01,11:2.749311e-03):1.808644e-01):2.290498e-01,8:1.375533e-02):1.462251e-01):9.063509e-01):2.123813e-01,((5:8.248389e-02,2:3.672343e-01):2.171181e-01,10:2.313936e-01):5.741415e-02):1.906265e-01,9:1.520352e-01,1:2.405841e-01);
   tree gen.55000 = [&U] (((2:1.969997e-01,((((4:1.067038e-02,(13:3.286967e-02,12:6.589279e-02):4.210689e-02):1.867642e-01,6:3.118059e-03):1.648171e-01,8:9.660264e-03):2.651553e-02,(11:7.664521e-02,3:2.251081e-01):7.593218e-02):8.568724e-01):6.296686e-02,(7:1.950459e-01,(5:2.499161e-01,10:7.403557e-02):2.656135e-01):7.406970e-03):2.476272e-01,9:4.272988e-02,1:3.197672e-01);
   tree gen.60000 = [&U] ((((((6:1.775402e-02,((12:5.135575e-02,13:3.994459e-02):1.852433e-02,4:1.383588e-02):2.535539e-01):1.689799e-01,(11:8.549489e-02,8:3.241368e-02):1.146324e-01):1.394277e-01,3:3.742335e-02):9.336092e-01,7:1.505362e-01):1.280802e-01,((2:2.741973e-01,5:8.459319e-02):2.468101e-01,10:1.451160e-01):3.933654e-02):1.420613e-01,9:6.182080e-02,1:2.290937e-01);
   tree gen.65000 = [&U] (9:6.616450e-02,(((2:7.781244e-02,((11:1.272980e-01,((((13:1.506932e-02,12:1.988730e-02):3.856138e-02,4:2.730116e-02):2.331459e-01,6:1.036094e-02):1.578452e-01,8:3.207921e-02):1.608935e-02):4.400789e-01,3:1.137042e-01):4.160811e-01):7.230484e-02,(5:8.691332e-02,10:7.678398e-02):1.974157e-01):7.937513e-02,7:1.212771e-01):2.000360e-01,1:1.038820e-01);
   tree gen.70000 = [&U] (((10:1.540002e-01,(5:2.122311e-01,((((8:2.625219e-03,11:1.190761e-01):1.499958e-01,((4:3.182397e-02,(12:9.283392e-02,13:6.637322e-02):4.422243e-02):3.672866e-01,6:1.910516e-03):1.414018e-01):6.043974e-01,3:2.391068e-04):4.968360e-01,2:2.769308e-01):3.353020e-02):1.376469e-01):3.947188e-02,7:2.429873e-01):3.195663e-01,9:1.934414e-02,1:2.380162e-01);
   tree gen.75000 = [&U] (9:5.264985e-02,(((5:2.851644e-02,10:6.480129e-02):3.755226e-02,2:6.134431e-02):9.327139e-02,(7:9.340740e-03,((((11:2.765743e-02,8:3.907237e-03):4.344762e-02,((4:1.223213e-02,13:1.565861e-02):1.238235e-02,12:2.898977e-02):8.372266e-02):7.856878e-04,6:2.076548e-03):1.672509e-01,3:3.189994e-03):2.620327e-01):1.810958e-02):8.438877e-02,1:9.308873e-02);
   tree gen.80000 = [&U] (9:6.296353e-03,((7:8.065662e-02,(10:3.468856e-02,5:1.342177e-01):1.126242e-01):8.562886e-02,((3:6.456761e-02,(11:1.862554e-02,(((4:1.029828e-03,(13:2.151259e-02,12:2.676018e-03):3.488118e-02):1.862512e-01,6:4.796319e-03):8.110807e-02,8:1.423752e-02):6.935275e-03):2.867191e-01):8.300643e-02,2:1.153715e-01):1.108896e-01):1.069997e-01,1:1.275578e-01);
   tree gen.85000 = [&U] (((5:1.925850e-02,2:8.984980e-02):2.786561e-02,7:4.529745e-02):5.002749e-02,(10:5.566822e-02,((((11:1.648671e-02,(6:8.616422e-03,(13:2.721476e-02,(12:1.131370e-02,4:3.751145e-03):1.982110e-03):7.597178e-02):3.642919e-02):7.857875e-03,8:1.495685e-03):1.389026e-01,3:1.076691e-02):1.914404e-01,9:4.670133e-02):1.612982e-02):2.164120e-02,1:2.007534e-02);
   tree gen.90000 = [&U] ((9:1.673759e-02,(((6:4.346399e-03,(((13:1.831578e-02,12:5.171055e-03):1.137456e-02,4:1.547054e-02):5.571302e-02,(8:3.208772e-02,11:1.921843e-03):3.510516e-02):4.662118e-03):1.103324e-01,3:5.794188e-03):6.035732e-02,7:5.546277e-02):4.788169e-02):5.008520e-02,((5:1.383872e-02,2:1.120082e-01):5.890506e-02,10:1.048822e-02):4.628333e-02,1:2.419601e-02);
   tree gen.95000 = [&U] ((7:1.164356e-01,9:2.496492e-02):1.071521e-02,((2:3.040938e-02,5:9.326521e-02):1.978781e-02,(((((13:2.993256e-02,4:8.331436e-04):1.423980e-02,12:1.539263e-02):4.672182e-02,((11:2.075674e-02,8:1.152049e-02):3.347350e-02,6:9.592598e-03):2.203327e-02):7.330246e-02,3:1.531200e-03):2.566694e-02,10:1.590963e-02):1.365272e-01):7.346647e-02,1:4.231094e-02);
   tree gen.100000 = [&U] (((3:6.607062e-02,(11:2.008225e-02,((((13:5.736098e-02,12:7.051789e-02):3.907414e-02,4:1.661295e-03):1.191981e-01,6:1.050652e-02):2.819081e-01,8:4.746263e-02):3.130111e-02):1.089002e-01):3.781363e-01,9:7.652046e-03):3.665234e-02,((2:1.840512e-01,(10:8.935180e-02,5:9.835631e-02):3.577892e-02):1.429008e-01,7:1.194907e-01):2.535462e-01,1:1.109100e-01);
   tree gen.105000 = [&U] (9:4.581465e-02,(5:2.879480e-01,((((((8:3.127783e-02,11:5.037772e-02):2.439553e-01,(6:5.011388e-03,(4:8.640736e-03,(13:3.045545e-02,12:6.103007e-02):7.342442e-02):1.846797e-01):3.119209e-02):3.933841e-01,3:1.950403e-01):4.120160e-01,2:4.752210e-02):3.496965e-01,10:1.434772e-01):8.210723e-02,7:2.763010e-01):1.021662e-01):1.594048e-01,1:2.183447e-01);
   tree gen.110000 = [&U] (9:1.407236e-01,((7:1.325980e-02,(((11:2.876542e-03,(8:5.427340e-02,(6:5.549412e-03,((13:3.315612e-02,12:3.268168e-03):3.152283e-02,4:1.051949e-02):1.735847e-01):1.146183e-01):1.372435e-01):1.229791e-01,3:8.726222e-02):3.330663e-01,10:1.820011e-01):5.309849e-02):2.074898e-01,(2:2.868665e-01,5:1.196821e-02):2.903096e-01):1.386868e-02,1:1.575774e-01);
   tree gen.115000 = [&U] (((7:5.277922e-02,(((8:1.591430e-02,11:4.660437e-02):3.683018e-02,(6:1.583153e-04,((13:1.331338e-02,12:3.048237e-02):1.000635e-02,4:5.326423e-03):6.280610e-02):1.073176e-02):1.445516e-01,3:1.569956e-03):1.003256e-01):9.658542e-02,9:1.952635e-02):1.254320e-02,((5:8.188785e-03,10:7.979298e-02):1.149868e-02,2:1.345180e-01):6.358597e-02,1:6.576169e-02);
   tree gen.120000 = [&U] (((((((4:3.240222e-03,(13:2.099139e-02,12:6.130140e-03):1.519499e-02):5.256290e-02,6:2.828139e-02):6.176294e-02,11:1.523220e-02):1.167025e-02,8:7.488263e-03):5.971753e-02,3:6.965261e-02):9.868347e-02,7:3.732926e-02):1.280141e-01,(9:2.778471e-02,(10:7.519677e-02,(5:1.546940e-02,2:1.642240e-01):3.097909e-02):2.916967e-02):6.958333e-02,1:2.443017e-02);
   tree gen.125000 = [&U] ((7:1.224884e-01,(9:7.826416e-03,(((((4:2.246067e-03,(13:4.536881e-02,12:2.626210e-02):4.736407e-02):1.916001e-01,6:3.526521e-02):8.331435e-02,11:2.083234e-02):2.057561e-02,8:2.683155e-02):3.501068e-01,3:4.161794e-02):4.090349e-01):8.988236e-02):7.941154e-04,((2:1.559630e-01,5:2.799817e-02):2.369451e-01,10:9.416107e-03):9.775362e-02,1:8.541347e-02);
   tree gen.130000 = [&U] (9:9.132207e-03,(7:3.657209e-02,((5:5.059132e-02,10:5.925160e-02):4.171888e-02,(2:4.877022e-02,(11:1.048299e-02,(((6:1.534432e-03,(4:5.084820e-03,(13:2.580436e-02,12:3.226438e-03):1.107183e-02):1.178845e-01):4.135318e-02,3:1.021950e-01):5.275329e-02,8:1.489878e-02):7.366849e-02):1.654969e-01):7.562253e-02):5.287574e-02):1.080454e-01,1:6.783551e-02);
   tree gen.135000 = [&U] ((10:6.098383e-01,(((((((4:8.707464e-02,12:3.623390e-02):4.141190e-02,13:2.363994e-02):3.044429e-01,6:5.682899e-02):1.824623e-01,8:1.400407e-01):5.841543e-03,11:6.887064e-02):4.311461e-01,3:7.438489e-02):3.867429e-01,(7:3.405179e-01,9:9.161718e-02):8.442032e-02):1.587440e-01):1.289434e-02,(5:3.147793e-01,2:3.844156e-01):2.470408e-02,1:1.351291e-01);
   tree gen.140000 = [&U] ((((5:6.204236e-02,10:7.103590e-02):1.596645e-02,7:2.971305e-01):9.159125e-02,2:1.518237e-01):2.380082e-01,((3:6.608115e-02,((6:3.172083e-02,(4:1.283455e-02,(12:5.488993e-02,13:1.417330e-01):6.571166e-02):1.337739e-01):2.127440e-02,(8:2.046242e-02,11:5.292988e-02):1.250041e-01):2.114627e-01):3.288407e-01,9:2.764071e-02):2.398870e-02,1:1.462252e-01);
   tree gen.145000 = [&U] (((10:1.370646e-02,5:6.513305e-02):4.580283e-02,9:1.568767e-02):1.677050e-03,(7:4.511268e-02,(3:1.050868e-02,((2:1.974670e-01,(8:5.236385e-04,11:3.221294e-02):4.508139e-03):2.306145e-02,(((12:4.023091e-03,13:1.237082e-02):8.741636e-03,4:6.657713e-03):6.868763e-02,6:4.241406e-03):3.328132e-03):1.230773e-01):8.713295e-02):1.890753e-01,1:5.533850e-02);
   tree gen.150000 = [&U] ((9:3.144163e-02,(3:6.119405e-02,((((13:1.103518e-02,12:2.247677e-02):1.585954e-02,4:1.911617e-03):8.720760e-02,6:8.109933e-03):1.700959e-02,(8:1.253209e-02,11:6.566435e-03):2.614204e-02):1.967313e-01):1.793797e-01):1.196157e-02,((2:3.884078e-02,(10:9.154725e-02,5:2.474071e-02):6.558564e-02):7.297251e-02,7:1.252964e-02):4.905503e-02,1:7.789312e-02);
   tree gen.155000 = [&U] (((3:2.142409e-01,(8:2.024171e-02,((6:2.018774e-02,(4:1.925203e-03,(13:5.478278e-02,12:2.730909e-03):4.820680e-02):1.865551e-01):1.260137e-01,11:7.554589e-02):4.525595e-02):2.166556e-01):2.057038e-01,10:3.033001e-01):2.122330e-01,(9:7.430224e-02,((2:1.345170e-01,5:2.921979e-01):2.286360e-01,7:1.026930e-01):8.976124e-02):2.011916e-02,1:1.731699e-01);
   tree gen.160000 = [&U] (9:7.295764e-02,((5:6.854220e-02,2:1.300281e-01):2.733207e-01,(7:5.409580e-02,(10:1.752052e-01,((((13:4.239447e-02,(12:2.017785e-02,4:1.338538e-02):5.008066e-03):1.841749e-01,6:5.429750e-02):8.148566e-02,(11:3.178456e-02,8:9.501365e-02):5.766458e-02):3.960628e-01,3:5.460103e-02):9.879574e-02):2.571463e-01):3.679811e-02):7.390821e-02,1:2.449764e-01);
   tree gen.165000 = [&U] ((10:9.415652e-02,5:1.195022e-01):4.683463e-02,(((2:4.757624e-02,(((8:2.579106e-02,11:9.415003e-02):2.159605e-02,((4:4.249672e-03,(12:1.648034e-02,13:2.069324e-02):2.034004e-02):8.890968e-02,6:3.515153e-02):4.801576e-02):9.353271e-02,3:1.314575e-02):2.608973e-01):2.553197e-02,7:5.897497e-02):4.378312e-02,9:3.402791e-02):3.299320e-02,1:7.767637e-02);
   tree gen.170000 = [&U] ((9:5.115684e-02,(((3:2.693017e-02,(((4:1.380059e-03,(13:2.385091e-02,12:3.270472e-02):1.612631e-02):1.025467e-01,6:2.381563e-02):1.826202e-02,(8:1.577767e-02,11:5.177230e-02):6.509235e-02):1.875841e-01):2.855212e-01,2:1.280295e-01):5.559249e-02,7:1.431207e-02):1.484995e-01):2.053343e-02,(5:4.456503e-02,10:9.218196e-02):1.277048e-01,1:3.978202e-02);
   tree gen.175000 = [&U] (((((((12:6.591380e-03,(4:3.176017e-03,13:1.290783e-02):5.923091e-03):7.136412e-02,6:8.403597e-03):3.812954e-02,(11:5.073091e-02,8:4.688537e-03):1.189570e-02):1.332229e-01,3:2.447752e-02):2.066248e-01,2:2.116712e-02):7.333094e-02,((5:5.823452e-02,10:3.211061e-02):5.226909e-02,7:3.707813e-02):6.338778e-04):2.802188e-02,9:5.708190e-03,1:8.248161e-02);
   tree gen.180000 = [&U] ((3:2.295765e-02,((11:3.575378e-02,8:9.110538e-03):9.130822e-02,(((4:3.705487e-02,12:9.816093e-03):7.873119e-03,13:7.293529e-02):1.798281e-01,6:2.179312e-02):5.832792e-02):3.638614e-01):7.475445e-01,(9:6.426443e-02,((10:2.060284e-01,5:8.543433e-02):6.705268e-02,(7:2.471334e-01,2:4.026540e-01):1.556044e-02):2.675099e-01):7.701073e-02,1:1.090840e-01);
   tree gen.185000 = [&U] ((10:2.818616e-01,5:2.261483e-01):2.659991e-01,((7:1.233901e-01,(((8:1.570229e-03,(11:1.818518e-02,(6:1.161405e-04,(13:6.276110e-02,(4:3.097668e-03,12:9.900375e-02):1.088438e-02):2.001391e-01):2.134754e-01):1.318084e-01):4.791830e-01,3:6.430574e-03):2.246069e-01,2:5.037508e-01):1.151684e-01):1.612334e-01,9:9.045870e-02):1.991085e-01,1:1.124659e-01);
   tree gen.190000 = [&U] (9:7.852881e-02,(10:7.411248e-02,((((((8:5.539179e-02,11:4.047543e-02):8.700436e-02,((4:5.490609e-02,(12:5.218318e-02,13:5.801346e-02):2.338709e-02):1.747229e-01,6:6.490181e-04):3.504592e-02):2.655470e-01,3:7.485536e-02):4.562452e-01,7:8.238185e-02):1.053783e-01,2:4.807810e-02):1.583369e-01,5:6.746669e-02):1.755949e-01):7.129430e-02,1:1.776605e-01);
   tree gen.195000 = [&U] (((10:5.597747e-02,5:1.097790e-01):1.337764e-01,(7:9.659907e-02,(2:1.350233e-01,(((11:4.060154e-02,8:6.326202e-02):4.061657e-02,(((13:1.840887e-02,12:4.117544e-02):8.754806e-03,4:1.801087e-03):2.973178e-01,6:4.150741e-02):1.090832e-01):2.526759e-01,3:1.217726e-01):1.446252e-01):1.508804e-01):2.627244e-01):1.798365e-01,9:5.493008e-02,1:1.129827e-01);
   tree gen.200000 = [&U] (((5:1.616940e-01,2:1.366549e-01):1.672411e-01,10:6.218253e-02):7.113333e-03,(9:2.873311e-02,(7:1.136210e-01,((11:3.672402e-02,((6:1.699755e-02,(13:4.778952e-02,(12:2.246414e-02,4:1.219736e-02):2.610146e-03):1.065613e-01):1.666004e-01,8:3.067993e-02):1.791508e-01):2.565371e-01,3:2.078019e-01):6.801077e-01):3.617570e-02):8.333829e-02,1:1.379509e-01);
   tree gen.205000 = [&U] (((7:7.209977e-04,(2:1.279685e-01,(3:1.019534e-01,(11:2.788163e-02,(8:2.325877e-02,(6:3.623698e-02,((13:2.761203e-02,12:4.555937e-02):1.125060e-02,4:3.075025e-02):2.674270e-01):8.584608e-02):3.896216e-02):2.558129e-01):2.688357e-01):9.259765e-02):2.801841e-01,(5:4.020686e-02,10:1.159551e-01):2.266585e-01):6.027142e-02,9:1.465439e-01,1:2.153296e-01);
   tree gen.210000 = [&U] ((10:6.745068e-01,(7:7.765719e-02,(((3:4.813541e-02,((11:5.070326e-02,8:1.483513e-02):6.128719e-02,((4:1.062306e-02,(12:4.155749e-02,13:1.202125e-02):1.901438e-02):2.701042e-01,6:1.164878e-02):4.106092e-02):1.110524e-01):4.374713e-01,2:1.646908e-01):4.133969e-01,5:1.919409e-01):2.333549e-01):1.971409e-01):3.581123e-02,9:8.311256e-02,1:6.575967e-02);
   tree gen.215000 = [&U] (9:7.167276e-02,((7:4.526812e-01,10:1.959103e-01):3.376049e-02,(5:6.929520e-02,(2:1.140815e-01,((8:1.039218e-01,((6:3.757302e-02,((13:6.736632e-02,12:3.278865e-02):2.507226e-02,4:1.090678e-03):1.954165e-01):1.814040e-01,11:1.952516e-02):1.381909e-02):4.344938e-01,3:1.751290e-01):9.139187e-01):1.570735e-01):2.581228e-01):3.307898e-01,1:3.588881e-01);
   tree gen.220000 = [&U] ((((10:2.068236e-02,5:1.392125e-02):7.511296e-02,(2:7.512406e-02,((((12:1.211798e-02,(13:4.091056e-02,4:2.050135e-02):5.808424e-03):5.088295e-02,6:8.957356e-04):3.596970e-02,(8:5.966211e-03,11:3.600928e-02):1.002747e-02):1.320118e-02,3:3.453624e-02):1.661180e-01):9.332495e-03):5.624939e-03,7:3.738041e-02):4.449821e-02,9:5.353213e-03,1:4.846029e-02);
   tree gen.225000 = [&U] (((10:1.203930e-01,((((4:1.620667e-02,13:7.260767e-02):1.109998e-02,12:6.591876e-02):1.967323e-01,(6:4.008117e-02,(8:6.052817e-02,11:1.316443e-02):2.123494e-02):7.554915e-02):4.595869e-01,3:1.620233e-01):7.967407e-01):5.172036e-01,((5:2.500739e-01,2:1.622404e-01):1.017261e-01,7:1.315090e-01):2.446634e-01):1.701145e-01,9:7.267757e-02,1:1.819883e-01);
   tree gen.230000 = [&U] (9:6.554951e-02,(((10:2.052953e-01,((11:2.396426e-02,(8:6.057790e-02,(((4:4.463157e-03,(12:7.201306e-02,13:3.692226e-02):1.536062e-02):2.555670e-01,6:2.444562e-02):1.174291e-01,3:3.513307e-01):6.435091e-02):4.150913e-02):9.904075e-01,7:1.707944e-01):1.491631e-01):6.547875e-02,2:3.490617e-01):7.874306e-03,5:1.496323e-01):1.426225e-01,1:1.728944e-01);
   tree gen.235000 = [&U] (((2:3.765936e-01,(7:8.530012e-02,((((6:9.263477e-03,((13:5.343956e-02,4:3.344165e-02):1.606704e-02,12:4.148148e-02):6.350097e-01):1.099066e-01,8:1.162749e-01):2.380795e-02,11:4.371224e-02):2.907732e-01,3:1.345150e-01):3.833099e-01):3.189607e-01):3.328919e-01,9:3.703122e-03):2.438985e-01,(10:8.785379e-02,5:4.085091e-01):4.694907e-02,1:6.675878e-02);
   tree gen.240000 = [&U] (((10:2.259793e-01,((3:2.278904e-01,(6:7.383111e-02,((11:3.686640e-02,8:9.989612e-03):1.954664e-01,(4:1.210930e-02,(13:6.921971e-02,12:6.244726e-02):1.570019e-02):2.145323e-01):2.925357e-02):2.525161e-01):1.114624e+00,7:1.792514e-02):1.732629e-01):7.887561e-02,(5:1.341501e-01,2:3.126629e-01):3.210013e-01):5.751920e-02,9:3.029595e-02,1:2.420222e-01);
   tree gen.245000 = [&U] (7:5.049485e-02,(((10:1.877370e-02,(5:1.499308e-02,2:1.381550e-01):6.305654e-02):6.731953e-02,(((11:1.274363e-02,8:1.360732e-02):4.740603e-02,(((13:2.028530e-02,12:2.393316e-02):3.633506e-02,4:2.838870e-03):9.404805e-02,6:3.109900e-02):1.435849e-02):8.567394e-02,3:6.332338e-03):2.834506e-01):6.342695e-02,9:8.718625e-04):2.982506e-02,1:8.016827e-02);
   tree gen.250000 = [&U] (((((((13:8.069388e-02,12:7.650904e-03):1.262871e-02,4:7.390971e-04):2.310424e-01,6:1.631578e-02):3.940660e-02,(8:1.452439e-02,11:1.165851e-01):2.851142e-02):2.366206e-01,3:1.727033e-01):5.807416e-01,(7:5.504412e-02,((2:2.187606e-01,5:9.708857e-02):1.452992e-01,10:1.626763e-01):5.025054e-01):7.910546e-02):2.606649e-02,9:4.576647e-02,1:1.492537e-01);
   tree gen.255000 = [&U] ((((10:2.008159e-01,5:1.094169e-01):4.970666e-02,2:2.468208e-01):1.292980e-01,(((((4:2.358976e-02,(12:1.397624e-02,13:4.413178e-02):4.377462e-02):3.111841e-01,(8:2.211273e-02,11:3.141454e-02):1.143581e-01):5.153526e-03,6:1.974077e-02):2.575958e-01,3:3.544554e-02):8.394863e-01,7:3.419507e-02):8.044980e-02):4.644083e-02,9:1.871627e-01,1:6.185734e-02);
   tree gen.260000 = [&U] ((2:6.564005e-02,(5:7.191625e-02,10:8.188296e-02):2.839933e-02):6.349810e-02,(((3:1.700129e-01,((11:5.272338e-02,8:1.894025e-02):3.061352e-03,(((13:2.438302e-02,4:2.360963e-02):2.081715e-02,12:2.912176e-03):7.569591e-02,6:1.131074e-02):3.764106e-02):6.032338e-02):3.738895e-01,7:7.415193e-02):8.037037e-02,9:1.004674e-02):4.133682e-02,1:7.441118e-02);
   tree gen.265000 = [&U] (((2:8.854838e-02,10:6.696863e-02):3.860387e-02,5:2.734383e-02):5.289653e-02,((3:1.255319e-02,(11:3.912213e-02,((((13:1.097136e-02,12:1.978086e-03):1.005051e-02,4:1.828149e-03):3.491935e-02,6:3.888297e-03):5.225465e-02,8:6.428139e-04):1.563361e-03):1.241147e-01):1.305104e-01,(9:4.134973e-02,7:8.441812e-02):5.736425e-03):5.218781e-02,1:2.656206e-02);
   tree gen.270000 = [&U] ((9:1.111405e-02,((10:2.129318e-01,2:2.836891e-01):1.189859e-01,(7:1.678633e-01,(3:1.636509e-01,((11:1.886818e-01,((4:5.749366e-04,(12:6.173413e-02,13:4.524102e-02):1.328546e-02):2.454226e-01,6:1.456845e-02):1.368937e-01):3.696033e-02,8:2.686359e-02):3.394238e-01):3.987902e-01):5.164080e-02):2.695698e-02):2.035007e-01,5:3.340852e-01,1:2.086512e-01);
   tree gen.275000 = [&U] (((2:5.322142e-01,10:4.433693e-01):2.218483e-01,5:2.929089e-01):5.782375e-02,(9:6.813469e-03,((((6:1.434885e-02,(11:1.727158e-01,8:4.364024e-02):1.215400e-01):1.350470e-02,((13:2.460192e-02,12:4.699987e-02):4.278566e-02,4:3.116648e-02):1.510193e-01):3.648126e-01,3:8.942950e-03):7.472350e-01,7:3.120089e-01):8.774663e-02):3.967927e-02,1:2.310566e-01);
   tree gen.280000 = [&U] ((9:2.193477e-01,((2:3.080619e-02,(((8:1.526413e-02,(6:7.928381e-04,(4:8.887577e-04,(13:2.079443e-02,12:4.388087e-02):5.523607e-02):2.099502e-01):2.145108e-01):2.891134e-02,11:9.481125e-02):2.057523e-01,3:7.039590e-02):6.201473e-01):5.674683e-01,7:1.351527e-02):1.110546e-01):9.278283e-02,(5:3.939949e-02,10:1.240324e-01):3.251344e-01,1:1.308410e-01);
   tree gen.285000 = [&U] ((3:1.620630e-01,((8:8.281694e-03,11:1.742232e-01):1.109320e-01,(6:2.142793e-02,((13:9.598861e-02,4:1.361957e-02):1.035758e-01,12:2.702723e-02):2.462908e-01):1.014105e-01):1.833084e-01):6.895841e-01,((((2:1.052899e-01,5:1.144710e-01):2.916547e-01,10:9.928082e-02):2.771977e-01,7:1.797050e-01):3.172762e-02,9:6.089452e-02):1.763026e-02,1:2.158501e-01);
   tree gen.290000 = [&U] ((7:4.317803e-02,((5:2.099590e-01,10:1.045934e-01):1.101199e-01,2:1.174576e-01):2.454874e-01):1.266850e-01,((3:1.470111e-02,((((12:4.985053e-03,13:8.724817e-02):5.014526e-02,4:4.840929e-02):2.635567e-01,6:2.419784e-03):6.112034e-02,(11:6.729345e-03,8:6.282367e-02):1.251811e-01):3.356023e-01):4.448050e-01,9:2.374483e-02):4.016335e-02,1:1.820718e-01);
   tree gen.295000 = [&U] (((10:9.597169e-02,7:2.085610e-01):4.421928e-02,((2:1.588146e-01,5:3.897922e-02):2.870038e-02,(3:8.473767e-02,(11:2.672415e-02,(8:6.991595e-02,((4:2.724582e-02,(13:5.308777e-02,12:6.222929e-02):2.702020e-02):1.267598e-01,6:1.531116e-02):9.994177e-02):7.963798e-03):3.703110e-01):5.945377e-01):9.428337e-03):2.480105e-01,9:2.575159e-02,1:1.900987e-01);
   tree gen.300000 = [&U] (((3:5.085313e-02,((8:1.029990e-02,(6:5.974237e-03,(4:1.382131e-02,(13:1.787508e-03,12:1.776454e-02):1.949682e-02):9.666613e-02):7.113739e-02):4.178702e-02,11:1.570432e-02):4.711630e-02):2.097114e-01,(7:3.244018e-02,(5:1.006815e-01,(10:1.896486e-02,2:1.113110e-01):2.060283e-02):6.645217e-02):1.046324e-01):2.105833e-02,9:2.728523e-02,1:6.926439e-02);
   tree gen.305000 = [&U] (9:1.347414e-01,((7:4.750029e-02,(3:4.329538e-02,(11:6.984792e-02,((6:5.681179e-03,((12:6.693328e-02,13:7.554420e-02):4.187830e-02,4:3.102883e-02):1.780761e-01):2.766017e-01,8:5.985237e-03):9.671789e-02):2.508842e-01):4.748599e-01):1.918992e-01,((5:5.252240e-02,10:3.037565e-01):4.217904e-03,2:7.542412e-01):1.796141e-01):1.732026e-01,1:1.310562e-01);
   tree gen.310000 = [&U] (((10:1.783137e-02,(5:1.499340e-02,2:1.046347e-01):9.756168e-02):7.997620e-02,(7:6.902641e-03,(((6:8.889651e-03,(12:8.085673e-03,(13:3.063144e-02,4:1.720311e-02):1.211600e-02):6.919245e-02):8.780526e-02,(11:3.492454e-02,8:2.856411e-02):1.261382e-02):1.952865e-01,3:1.051508e-02):3.049305e-01):1.166015e-01):7.979430e-02,9:3.648735e-02,1:6.044277e-02);
   tree gen.315000 = [&U] ((2:1.002486e-01,(7:2.347549e-02,(3:2.529359e-02,(11:2.882578e-02,((6:1.042813e-02,(4:1.751737e-02,(13:2.304025e-02,12:8.314225e-03):5.973482e-03):1.343433e-01):5.642298e-02,8:4.851328e-03):1.335896e-02):8.118079e-02):2.002011e-01):1.069429e-01):8.062208e-02,((5:7.265948e-02,10:2.268341e-03):9.293277e-02,9:6.180535e-02):7.621454e-02,1:3.303895e-02);
   tree gen.320000 = [&U] ((7:3.153782e-01,(5:1.915953e-01,((((8:1.157962e-02,(((4:1.286038e-02,(13:8.160982e-02,12:1.826880e-02):1.542332e-02):3.385942e-01,6:4.155063e-02):2.973840e-01,11:2.771231e-02):1.440169e-02):3.367095e-01,3:2.141038e-02):2.107113e-01,2:1.053744e-01):3.965494e-03,10:2.897073e-01):7.421607e-02):8.145091e-02):1.396462e-01,9:5.150467e-02,1:2.473322e-01);
   tree gen.325000 = [&U] (((7:2.283720e-01,(((11:4.876855e-02,8:9.248684e-05):1.482218e-01,((6:2.801786e-02,((13:5.442353e-02,12:3.109184e-02):4.585990e-02,4:1.075187e-02):1.651681e-01):1.068832e-01,3:6.520853e-01):8.359121e-02):6.957752e-01,2:1.338617e-01):1.902272e-01):9.504274e-02,9:2.400299e-02):9.756922e-02,(10:2.898579e-01,5:7.570713e-02):3.240112e-01,1:1.133794e-01);
   tree gen.330000 = [&U] (9:2.406240e-01,(((7:1.472319e-01,(2:6.245918e-02,((11:6.579766e-02,(8:5.581061e-02,(6:5.054802e-02,((13:5.081584e-02,12:8.358027e-02):1.027565e-02,4:2.182087e-02):2.497931e-01):5.411990e-02):4.771364e-02):1.070952e-01,3:1.052776e-01):3.466158e-01):3.018216e-01):9.081478e-02,10:1.674461e-01):7.334249e-02,5:3.472810e-01):1.454080e-01,1:8.940892e-02);
   tree gen.335000 = [&U] ((10:5.405582e-03,(5:3.265209e-02,2:2.086986e-01):1.934466e-01):3.221561e-02,(((3:1.948342e-01,(11:6.245213e-02,(((4:8.538446e-04,(13:1.382437e-02,12:4.892313e-02):2.770593e-02):1.622918e-01,6:1.367852e-02):7.692744e-02,8:1.977665e-02):9.386735e-03):3.740666e-01):2.478167e-01,7:1.106405e-01):1.049093e-01,9:1.185955e-02):9.703056e-02,1:3.605153e-02);
   tree gen.340000 = [&U] (9:6.324757e-02,(((5:8.857766e-02,2:2.849390e-01):1.104777e-01,10:2.337374e-01):1.390534e-01,((11:3.081167e-02,(8:9.816430e-03,(3:2.021882e-01,((4:2.153764e-02,(13:2.912560e-02,12:2.001326e-02):3.915858e-02):2.395722e-01,6:1.243564e-02):1.119475e-01):9.805681e-02):2.077193e-02):5.521751e-01,7:7.140006e-04):3.397626e-01):5.155943e-02,1:5.153555e-02);
   tree gen.345000 = [&U] (9:1.212795e-02,((7:7.498228e-02,((3:3.653838e-02,((((12:7.630301e-02,13:6.109123e-02):1.898927e-02,4:1.623166e-02):2.658809e-01,6:7.079088e-03):1.358961e-01,(8:4.575773e-03,11:7.269470e-02):1.102464e-01):4.288102e-01):6.076397e-01,10:6.075017e-02):1.225819e-01):2.385846e-02,(5:1.082075e-01,2:1.386334e-01):1.722537e-01):3.129516e-01,1:1.779694e-01);
   tree gen.350000 = [&U] ((5:1.639685e-01,10:1.516393e-01):1.823096e-01,(9:2.040237e-02,(7:2.181473e-01,(2:3.177981e-01,((8:7.749680e-03,((6:5.056744e-03,(4:6.647275e-03,(13:7.222822e-02,12:7.725175e-02):1.133954e-02):3.314098e-01):1.144192e-01,3:3.392757e-01):1.293858e-02):2.193682e-02,11:7.637728e-02):6.077730e-01):2.663365e-01):1.822175e-01):1.274244e-01,1:2.336743e-01);
   tree gen.355000 = [&U] ((((((13:2.132320e-02,4:5.174195e-03):5.071405e-03,12:1.681825e-02):9.998535e-02,6:1.191642e-02):4.088737e-02,(11:2.283292e-02,8:7.799726e-03):1.518027e-02):9.500350e-02,3:9.515317e-03):1.426502e-01,(9:2.063738e-02,((2:1.059077e-01,7:3.781606e-02):9.900867e-02,(5:4.058594e-02,10:6.821421e-02):8.372086e-02):2.922310e-02):3.362957e-03,1:7.467281e-02);
   tree gen.360000 = [&U] (9:3.968821e-02,((5:8.792700e-02,10:7.972306e-02):6.095744e-02,(7:6.714461e-02,(2:1.216826e-01,(3:3.886318e-03,((6:2.120970e-02,((13:1.043945e-02,4:1.855147e-02):1.789344e-03,12:4.031434e-02):1.876730e-01):1.531708e-01,(8:3.024096e-03,11:8.742652e-02):1.112859e-02):1.711391e-01):4.214700e-01):9.859246e-02):7.190005e-02):1.341414e-01,1:6.767626e-02);
   tree gen.365000 = [&U] (((3:5.280272e-02,((6:6.211360e-03,(12:5.753346e-02,(13:1.630874e-01,4:2.752010e-02):5.885375e-02):1.521264e-01):1.385169e-01,(8:8.162342e-04,11:1.674189e-01):9.268363e-02):3.192039e-01):7.077317e-01,(((10:2.235505e-01,5:5.495321e-02):1.031975e-01,2:4.066148e-01):1.206909e-01,7:3.155911e-01):3.852944e-01):8.370450e-02,9:6.489744e-02,1:2.103460e-01);
   tree gen.370000 = [&U] ((9:3.282264e-01,(7:1.393963e-01,(5:1.082792e-01,10:2.333327e-01):4.416090e-01):1.862846e-01):1.077352e-01,(2:3.621369e-01,(3:8.018445e-02,(11:1.735454e-01,(((12:5.770788e-02,(4:6.503145e-02,13:3.146525e-02):8.479127e-02):4.371586e-01,6:6.598889e-02):1.133923e-01,8:1.211546e-02):2.658456e-02):5.626557e-01):8.864750e-01):2.797685e-01,1:7.654523e-02);
   tree gen.375000 = [&U] (9:5.522463e-04,((((10:1.945598e-02,(3:9.967756e-02,((11:3.308690e-02,(((13:1.410344e-02,12:3.708018e-02):4.410021e-03,4:4.943316e-03):5.439540e-02,6:1.062169e-02):2.360304e-02):7.761792e-03,8:3.605189e-03):2.187695e-03):1.681314e-01):9.521402e-03,5:3.789444e-02):6.370144e-02,2:3.066017e-02):1.576092e-01,7:3.778807e-02):7.156153e-02,1:7.527398e-02);
   tree gen.380000 = [&U] (9:6.621859e-03,(10:7.463117e-02,((2:7.972643e-02,7:7.822599e-02):3.340280e-02,(((((6:1.563344e-03,(4:1.379134e-03,(12:7.420788e-03,13:2.181700e-02):6.974361e-03):9.529897e-02):3.515044e-02,8:2.829076e-02):8.920421e-04,11:2.088573e-02):3.116189e-01,3:7.544944e-02):1.195966e-01,5:3.163856e-02):3.163751e-02):1.802503e-02):3.644039e-02,1:1.177152e-01);
   tree gen.385000 = [&U] (9:5.725830e-02,(5:4.021490e-01,(2:3.887382e-01,(10:4.137582e-01,(7:2.612164e-01,(((11:2.095643e-02,((4:1.824410e-02,(13:1.402247e-02,12:3.555026e-02):2.553897e-02):2.554691e-01,6:1.998813e-03):3.073575e-01):4.345843e-02,8:6.868748e-03):2.342647e-01,3:1.840358e-01):4.408836e-01):8.855686e-02):8.168224e-03):5.506302e-02):9.172768e-02,1:2.378089e-01);
   tree gen.390000 = [&U] (9:1.181606e-01,(((((4:2.517697e-02,(12:7.412651e-02,13:8.107733e-03):2.546086e-03):2.663184e-01,6:3.287670e-02):1.039447e-01,(8:1.411387e-02,11:1.362639e-01):7.848515e-02):1.872107e-01,3:1.641942e-01):5.980859e-01,(((5:1.377476e-02,2:2.208903e-01):8.643729e-02,10:9.667645e-02):1.896789e-01,7:1.984989e-01):8.923692e-02):4.052783e-03,1:1.549606e-01);
   tree gen.395000 = [&U] ((((5:8.859312e-02,10:4.611465e-02):1.649115e-01,2:1.779695e-01):8.201814e-02,(7:5.763309e-02,((11:4.005464e-02,(((4:3.108545e-03,(12:4.064598e-02,13:1.610222e-02):3.020304e-02):1.782493e-01,6:1.328277e-02):1.236536e-01,8:4.521622e-02):3.497554e-02):5.389024e-01,3:9.582260e-02):2.204839e-01):9.632893e-02):4.217480e-02,9:1.592387e-03,1:9.547475e-02);
   tree gen.400000 = [&U] ((5:1.776491e-01,10:7.282798e-02):1.022327e-01,(9:1.016533e-01,((2:1.168102e-01,(3:3.649627e-02,((((12:4.365752e-02,13:2.964492e-02):2.986391e-02,4:3.310170e-02):3.198426e-01,6:4.175502e-02):3.301676e-02,(11:4.881790e-02,8:1.306663e-02):1.946692e-01):3.521435e-01):4.203534e-01):1.350334e-01,7:2.713690e-02):1.275872e-01):1.472731e-01,1:6.132289e-02);
   tree gen.405000 = [&U] ((10:1.325622e-01,((((11:3.141759e-02,8:1.357169e-02):1.385876e-01,(6:6.783893e-02,(4:2.339137e-02,(12:4.030210e-02,13:1.778251e-02):9.201226e-02):1.554109e-01):1.861258e-02):2.470354e-01,3:2.545003e-02):1.598017e-01,((5:3.951594e-01,7:1.062940e-01):1.335869e-01,2:2.979635e-01):1.317897e-01):1.470084e-01):1.869059e-01,9:4.458090e-02,1:1.431761e-01);
   tree gen.410000 = [&U] ((9:5.855967e-02,(7:1.310159e-01,(((11:1.656845e-02,(8:1.425596e-02,(((12:3.548902e-02,13:7.150521e-02):5.507405e-02,4:5.065825e-03):3.337907e-01,6:3.314792e-02):2.151536e-01):1.337767e-01):1.671119e-01,3:2.369881e-02):8.640511e-01,2:1.862226e-01):1.673826e-01):2.367631e-01):2.929432e-02,(5:2.421202e-01,10:8.212636e-02):8.496185e-02,1:1.199829e-01);
   tree gen.415000 = [&U] (((((11:1.261190e-02,(((12:1.249131e-02,(13:6.727210e-02,4:8.482278e-03):1.453633e-02):1.928112e-01,6:6.760127e-02):1.600675e-01,8:4.289689e-02):1.132051e-01):3.082141e-01,3:1.532215e-01):3.508243e-02,2:9.483387e-02):4.011438e-01,(7:1.902455e-01,(5:2.066290e-02,10:1.856464e-01):9.803873e-02):1.311576e-01):3.714045e-02,9:6.339645e-02,1:1.376431e-01);
   tree gen.420000 = [&U] (((10:2.965461e-01,(5:1.109546e-01,7:3.427916e-01):1.367295e-01):3.106279e-03,2:2.508110e-01):5.127387e-01,(((((4:5.538029e-03,(13:9.439725e-02,12:6.211612e-03):6.944461e-02):3.259614e-01,6:1.068428e-03):3.500087e-01,(11:5.407416e-02,8:9.361989e-04):6.866680e-02):3.424681e-01,3:8.266411e-02):1.347185e+00,9:4.972263e-02):2.691321e-01,1:7.000726e-02);
   tree gen.425000 = [&U] (9:5.974604e-02,(7:7.219664e-02,(((2:3.527639e-01,10:3.598397e-02):2.907961e-02,5:1.456784e-01):1.302489e-01,(3:4.744652e-02,((11:2.519616e-02,8:1.428135e-01):1.692571e-02,(((13:3.474417e-02,12:1.014777e-02):4.100455e-02,4:8.885456e-03):2.937855e-01,6:5.317559e-03):8.337644e-02):4.320122e-01):4.900352e-01):7.171277e-02):2.962080e-01,1:2.248639e-01);
   tree gen.430000 = [&U] (9:1.032242e-02,((((8:3.399652e-02,11:3.747071e-02):3.049963e-02,((4:2.533160e-02,(13:5.978825e-02,12:7.847999e-02):4.657814e-02):2.259097e-01,6:5.074138e-02):1.685369e-01):3.713286e-01,3:8.407258e-03):5.958743e-01,(((5:8.535612e-02,7:2.627237e-01):1.650334e-02,10:8.419886e-02):6.635310e-02,2:1.959970e-01):4.463870e-02):3.458732e-01,1:2.905061e-01);
   tree gen.435000 = [&U] ((9:1.664752e-02,(7:5.447676e-02,(5:5.084857e-02,(10:3.459589e-02,2:5.509446e-02):1.866552e-02):4.797466e-02):5.626033e-02):9.142527e-03,(((8:2.844707e-02,11:1.569223e-02):3.415595e-03,(((12:1.466577e-02,13:2.746214e-03):7.552251e-03,4:1.009975e-02):1.231478e-01,6:8.221105e-03):3.554958e-02):1.077906e-01,3:1.530527e-02):2.020391e-01,1:5.507074e-02);
   tree gen.440000 = [&U] (9:8.633765e-02,(((((4:5.486225e-03,(12:3.916897e-02,13:4.642147e-02):1.120933e-02):9.230487e-02,6:4.427752e-03):1.083169e-01,(8:5.464283e-02,11:4.030725e-02):1.085828e-02):1.940662e-01,3:5.005835e-04):2.896098e-01,((5:1.325784e-01,7:1.598007e-01):6.881846e-02,(2:9.485442e-02,10:8.146546e-02):2.816581e-02):2.615433e-02):1.141486e-02,1:4.468549e-02);
   tree gen.445000 = [&U] (9:3.227080e-03,((7:2.220541e-02,(((6:7.330988e-03,((12:9.193761e-03,13:1.118601e-02):2.374152e-02,4:4.694013e-03):1.277681e-01):3.912788e-02,(11:4.370602e-02,8:7.413273e-03):1.000096e-02):1.213693e-02,3:7.190087e-02):1.860368e-01):3.326009e-02,((5:3.641154e-02,2:1.596786e-01):3.139440e-02,10:3.900460e-02):7.015833e-02):2.547135e-02,1:8.649102e-02);
   tree gen.450000 = [&U] ((10:1.740953e-01,(5:3.143180e-01,((2:1.849819e-01,7:1.935201e-01):1.659118e-03,(3:6.844634e-03,((8:7.108298e-03,(6:5.928529e-02,(4:2.926254e-02,(13:2.273361e-02,12:5.255595e-02):4.739914e-02):1.734784e-01):1.913753e-01):1.883385e-01,11:5.529529e-02):2.410805e-01):5.939461e-01):2.345214e-01):1.431645e-02):5.334322e-02,9:7.327939e-02,1:1.670166e-01);
   tree gen.455000 = [&U] ((7:2.908441e-01,(2:6.010033e-01,(5:2.186342e-01,10:2.984869e-01):3.425194e-02):4.168596e-01):2.221633e-01,(((11:8.175775e-02,(8:9.869723e-02,(6:1.250769e-03,((4:7.505822e-02,12:8.540048e-02):3.558774e-02,13:1.917048e-02):2.718743e-01):9.935144e-02):1.506040e-03):3.230520e-01,3:1.129418e-01):6.530408e-01,9:2.653144e-02):2.036225e-01,1:1.626586e-01);
   tree gen.460000 = [&U] (9:2.162793e-02,(((7:1.602710e-01,(3:8.355731e-02,((6:1.298485e-02,(11:5.886950e-02,8:1.648252e-02):2.641078e-01):2.658417e-03,((12:8.526294e-02,4:8.681435e-03):3.798073e-02,13:8.805211e-02):1.849183e-01):3.970851e-01):5.218839e-01):1.362297e-02,(2:1.895047e-01,5:1.928032e-01):1.688602e-01):1.917042e-01,10:1.588947e-01):2.478800e-01,1:1.124288e-01);
   tree gen.465000 = [&U] (9:2.872872e-02,((10:2.942729e-01,5:2.643707e-01):1.870204e-01,((2:3.813585e-01,(((11:5.106630e-02,8:2.870163e-02):8.479851e-02,(6:4.051604e-04,((4:3.315022e-02,12:4.697654e-02):8.657939e-03,13:6.431949e-02):2.276461e-01):3.272193e-02):3.932252e-01,3:4.105098e-03):3.295937e-01):7.987987e-02,7:2.370022e-01):1.028214e-01):4.846989e-02,1:1.936679e-01);
   tree gen.470000 = [&U] (9:1.273156e-01,((10:3.439732e-01,5:1.335142e-01):1.992429e-01,((7:4.468771e-01,(3:1.280149e-02,(8:7.370734e-03,(11:1.438733e-02,(((13:4.609421e-02,4:4.511387e-02):6.359878e-02,12:7.828698e-02):2.458065e-01,6:1.599994e-01):1.596753e-01):1.164031e-01):5.228962e-01):4.299089e-01):2.144689e-01,2:5.037865e-01):1.083424e-01):2.727301e-01,1:2.374283e-01);
   tree gen.475000 = [&U] ((((11:5.009618e-02,8:5.947830e-02):8.155191e-02,(6:4.673858e-03,((13:1.084117e-01,12:5.015664e-03):5.785824e-02,4:2.075006e-02):2.522898e-01):2.040504e-01):3.356525e-01,3:1.034094e-01):8.473773e-01,(7:1.828852e-01,(2:5.271979e-01,((10:1.417808e-01,5:2.380346e-01):1.109957e-01,9:8.873169e-02):7.118795e-02):6.432905e-03):6.593886e-02,1:2.129207e-01);
   tree gen.480000 = [&U] ((2:4.776949e-01,(10:5.485601e-02,5:1.333432e-01):2.255868e-01):2.679451e-01,(((3:5.572608e-02,(((((12:3.356747e-02,13:2.123514e-02):3.083012e-02,4:3.467628e-02):2.837276e-01,6:1.237902e-03):2.201146e-01,11:6.303719e-02):1.289283e-02,8:9.142775e-02):2.313883e-01):6.681711e-01,7:1.472891e-02):2.947695e-01,9:8.076296e-03):1.665526e-01,1:7.835805e-02);
   tree gen.485000 = [&U] (9:9.174661e-03,((7:1.311004e-01,((5:6.967731e-02,2:1.961979e-01):8.365260e-03,10:1.843060e-01):3.710371e-01):4.533456e-02,((8:4.356771e-02,((6:5.242822e-02,(4:1.656022e-02,(13:7.216489e-02,12:3.598363e-02):5.328838e-02):9.986310e-02):1.825300e-01,11:6.239502e-02):7.472136e-02):4.016669e-01,3:9.604576e-02):3.858859e-01):1.387801e-01,1:1.510294e-01);
   tree gen.490000 = [&U] (9:6.581716e-02,(5:2.121626e-01,(((10:3.453310e-03,(3:1.379583e-01,(6:1.651894e-02,(((13:1.017127e-01,12:6.044879e-02):2.836887e-02,4:4.412170e-02):2.201144e-01,(8:2.613557e-02,11:5.995634e-02):4.197226e-01):1.794902e-02):1.759692e-01):1.351299e+00):8.493227e-01,7:3.870012e-01):4.102076e-01,2:2.900267e-01):1.380343e-02):1.172739e-01,1:2.349342e-01);
   tree gen.495000 = [&U] (((((11:8.709545e-02,((6:1.085295e-03,(4:1.322932e-02,(12:3.352969e-03,13:3.640305e-02):2.471706e-02):8.204423e-02):8.405914e-02,3:1.127099e-01):4.329840e-02):2.638083e-02,8:1.976309e-03):2.849372e-01,2:4.245974e-02):1.174762e-01,((10:5.046937e-02,5:2.859909e-02):5.638031e-02,7:9.351438e-02):2.637770e-02):6.778306e-02,9:7.562820e-02,1:3.408922e-02);
   tree gen.500000 = [&U] (((10:1.158662e-01,5:1.322191e-01):6.516243e-03,(7:1.035799e-01,(((11:4.348858e-02,(8:1.141783e-03,(((13:4.858985e-02,4:1.441481e-02):7.763201e-02,12:5.999189e-03):2.066515e-01,6:1.340404e-02):2.123782e-01):3.171096e-02):4.117653e-01,3:1.221180e-01):2.474621e-01,2:3.678988e-01):2.630735e-01):4.566626e-01):2.033390e-01,9:6.469877e-02,1:1.728205e-01);
   tree gen.505000 = [&U] (((5:5.837966e-03,(2:8.433174e-02,10:5.936440e-02):9.880310e-03):9.794084e-02,7:4.357718e-02):1.169981e-01,((3:3.348569e-02,(11:1.135544e-02,((6:1.057291e-02,(4:2.252920e-03,(12:1.317784e-02,13:1.272277e-02):1.506930e-02):1.042302e-01):1.050699e-01,8:9.144934e-03):9.247794e-02):1.884078e-01):3.369878e-01,9:2.299910e-03):2.905697e-02,1:5.614317e-02);
   tree gen.510000 = [&U] (9:1.892948e-01,(7:2.018361e-01,((11:4.138985e-02,(8:2.879321e-02,(3:1.956333e-01,(((12:3.196874e-02,13:3.679433e-02):5.136859e-02,4:6.696981e-03):1.731327e-01,6:1.136308e-02):1.855498e-01):8.372755e-02):6.073139e-02):7.972893e-01,((10:1.920579e-01,5:4.087684e-02):4.001227e-02,2:2.047791e-01):2.984409e-01):8.299686e-02):1.209772e-01,1:1.865069e-01);
   tree gen.515000 = [&U] (((5:3.947586e-01,2:3.459392e-01):2.575025e-01,10:7.062394e-02):1.269100e-01,(9:2.583888e-02,(7:2.887234e-01,((((6:6.752910e-02,(4:2.235038e-02,(13:3.625406e-02,12:2.902477e-02):3.970153e-02):3.438069e-01):1.620247e-01,8:2.920081e-02):2.197122e-01,11:7.494636e-02):4.670580e-01,3:3.987078e-02):4.421013e-01):3.211375e-02):3.386859e-02,1:2.533312e-01);
   tree gen.520000 = [&U] ((((8:2.955868e-02,((13:2.371840e-02,(12:2.335136e-02,4:3.941126e-02):5.096644e-02):2.396729e-01,6:5.121162e-02):1.786302e-01):2.377056e-01,11:2.656282e-02):1.918666e-01,3:5.253891e-02):6.178299e-01,((7:1.967656e-01,((2:2.673407e-01,5:2.036831e-01):5.848370e-02,10:5.132008e-02):1.211892e-01):1.997372e-01,9:4.154965e-03):4.272369e-02,1:1.908118e-01);
   tree gen.525000 = [&U] (9:3.501568e-02,((((8:4.583290e-03,11:4.994629e-02):7.366755e-02,((12:1.507939e-02,(13:5.008042e-02,4:3.702209e-02):4.078208e-02):1.557933e-01,6:2.331139e-02):1.109444e-01):4.901075e-01,3:7.053219e-02):8.960154e-01,((2:3.177314e-01,(5:8.980307e-02,10:3.875984e-02):1.093826e-01):4.707500e-02,7:1.539354e-01):2.891162e-01):5.334915e-02,1:1.057046e-01);
   tree gen.530000 = [&U] ((9:9.887838e-02,(7:1.616867e-01,(2:3.784898e-01,(10:2.899698e-02,5:1.220344e-01):4.849009e-02):7.012935e-02):1.909901e-01):5.117197e-04,(3:7.902722e-03,((6:2.370053e-02,(4:2.501105e-03,(13:7.793559e-02,12:3.367827e-02):3.920784e-02):2.117829e-01):8.373495e-02,(11:2.445874e-02,8:3.216869e-02):1.104349e-01):2.302650e-01):6.554622e-01,1:1.231963e-01);
   tree gen.535000 = [&U] (9:2.639744e-03,((((3:4.282379e-02,((11:6.740516e-02,8:4.741634e-02):8.461624e-02,((4:4.517229e-03,(13:4.101854e-02,12:9.439466e-02):5.730705e-02):1.779442e-01,6:5.220316e-03):6.585473e-02):9.438175e-02):6.615855e-01,10:1.570464e-01):2.147914e-02,(2:2.545219e-01,5:1.450087e-01):9.681024e-03):8.665968e-02,7:4.071534e-02):1.550474e-01,1:2.541471e-01);
   tree gen.540000 = [&U] (9:1.454058e-01,((5:3.627648e-02,10:3.115566e-01):8.612832e-02,((2:9.858480e-02,(8:6.709982e-02,(11:2.255488e-02,(6:2.417719e-02,((4:1.280177e-02,(13:6.989614e-02,12:8.923081e-02):4.774493e-02):1.576590e-01,3:9.852724e-01):1.809178e-01):2.498698e-01):3.566844e-02):7.534365e-01):3.517117e-01,7:2.071619e-01):4.214410e-02):2.841606e-01,1:3.042015e-01);
   tree gen.545000 = [&U] (((2:6.166228e-01,5:7.003007e-03):1.521036e-01,10:1.999740e-01):2.509761e-01,(((((8:2.569929e-02,11:1.027169e-01):5.482451e-02,(6:1.537127e-02,(13:3.333907e-02,(12:2.977188e-02,4:1.606927e-02):2.761625e-02):2.219147e-01):1.288213e-01):1.894407e-01,3:1.454994e-01):5.615655e-01,7:1.998116e-01):4.784105e-02,9:1.814369e-02):9.927204e-02,1:1.182357e-01);
   tree gen.550000 = [&U] ((((((8:8.407580e-03,11:3.666625e-02):1.113154e-01,(((13:6.478346e-02,12:3.168776e-02):2.068972e-02,4:1.946606e-02):1.693242e-01,6:4.676668e-03):9.788489e-02):2.908380e-01,3:1.412105e-01):5.266336e-01,7:1.462002e-01):2.351261e-01,9:1.824149e-02):1.802288e-01,(10:1.056967e-01,(2:5.187535e-01,5:4.547771e-02):3.845769e-01):3.370846e-01,1:5.367870e-02);
   tree gen.555000 = [&U] (((10:8.059031e-02,(7:9.094932e-02,((((((4:8.586207e-03,12:5.312825e-02):6.937967e-03,13:1.488943e-01):1.668735e-01,6:3.375684e-02):1.022501e-01,11:9.116717e-02):3.984108e-02,8:9.052748e-02):1.629065e-01,3:1.949111e-01):3.161101e-01):1.482331e-01):2.011157e-01,9:4.217258e-03):1.706462e-01,(5:1.292865e-01,2:1.441554e-01):1.822011e-01,1:1.149068e-01);
   tree gen.560000 = [&U] ((((7:5.462775e-02,2:9.765708e-02):4.953707e-03,((6:8.874148e-04,(11:1.543198e-02,8:7.114563e-03):2.073970e-02):8.006180e-03,(3:8.233723e-02,(13:9.033837e-03,(4:1.101187e-02,12:1.035384e-02):4.428460e-03):1.052573e-01):2.980329e-02):3.877602e-01):1.447085e-01,5:5.236411e-02):8.674397e-02,(10:2.439444e-01,9:6.866074e-02):1.714922e-02,1:4.840357e-02);
   tree gen.565000 = [&U] (((3:2.625542e-01,(8:4.914796e-02,(11:1.068288e-01,(6:1.274518e-02,(4:3.108863e-02,(12:4.127835e-02,13:7.529790e-02):7.164689e-03):1.895579e-01):1.321559e-01):7.260224e-03):6.119182e-01):2.446911e-01,9:1.448612e-02):6.994795e-02,((2:2.280837e-01,7:4.314066e-01):9.300520e-02,(5:8.295457e-02,10:2.566395e-01):5.947885e-02):3.892432e-01,1:1.144469e-01);
   tree gen.570000 = [&U] (10:1.672054e-01,(9:1.505787e-01,(((2:1.766494e-01,7:3.880801e-02):1.914878e-02,(3:2.951044e-02,(((((13:2.077105e-02,4:3.892342e-02):5.388502e-02,12:1.532286e-02):1.860645e-01,6:7.018004e-03):2.070474e-01,8:1.265196e-01):9.034090e-02,11:5.341824e-02):1.582150e-01):5.582103e-01):1.947283e-01,5:8.060667e-02):2.539509e-01):2.433833e-02,1:4.666391e-02);
   tree gen.575000 = [&U] (9:5.522803e-02,(10:4.676708e-02,(5:1.848539e-01,(2:2.669613e-01,((((((4:1.971671e-05,(12:1.584659e-02,13:6.329901e-02):4.710183e-02):1.414918e-01,6:2.367981e-02):3.693114e-02,8:1.287913e-02):1.324831e-01,11:1.901278e-03):4.591717e-01,3:7.684699e-02):4.055418e-01,7:3.532251e-02):1.529520e-01):1.678177e-01):1.680527e-02):9.898767e-02,1:1.670705e-01);
   tree gen.580000 = [&U] (9:6.879695e-02,(5:8.865162e-02,(10:2.670682e-01,(7:2.790861e-02,(2:1.854060e-01,(((11:4.012627e-02,8:3.143534e-02):3.074127e-02,(6:4.051760e-02,(4:3.611742e-02,(12:4.689306e-02,13:8.054395e-03):2.719274e-02):1.325931e-01):6.681198e-02):3.067785e-01,3:1.051303e-01):1.342629e+00):9.869114e-02):3.072398e-01):5.672420e-02):1.178786e-01,1:1.040369e-01);
   tree gen.585000 = [&U] (((7:3.145941e-01,((3:3.868611e-02,((((12:4.084426e-02,13:2.838718e-02):1.665390e-02,4:6.118747e-02):2.755271e-01,6:2.666310e-02):1.068390e-01,(11:4.641889e-02,8:7.827687e-03):2.118630e-01):3.624997e-01):1.130587e+00,2:8.971713e-01):1.253385e-01):2.672118e-01,9:1.959466e-01):1.170982e-01,(10:3.455923e-02,5:2.812100e-01):2.566742e-01,1:1.521417e-01);
   tree gen.590000 = [&U] ((((5:3.058975e-02,2:1.225331e-01):4.791440e-01,7:1.538259e-01):1.093855e-01,9:4.554912e-03):3.770077e-02,((3:9.275322e-02,(((4:4.049756e-02,(13:2.476352e-02,12:3.214800e-02):4.535701e-03):2.035661e-01,6:3.550692e-02):1.035613e-01,(11:5.104083e-02,8:4.294334e-03):6.356031e-02):1.503763e-01):4.058885e-01,10:6.986022e-02):1.074551e-01,1:1.613205e-01);
   tree gen.595000 = [&U] (9:8.306518e-02,((((((8:1.947104e-02,(((12:5.104786e-02,13:1.910889e-02):2.340496e-02,4:4.545008e-03):1.288108e-01,6:3.596537e-02):9.093559e-02):3.289287e-02,11:3.713847e-02):2.500914e-01,3:4.156952e-02):2.210133e-01,2:2.392540e-01):6.481598e-02,(10:2.229864e-02,5:3.330448e-02):1.452819e-01):1.730797e-02,7:1.334811e-01):1.899495e-01,1:1.130199e-02);
   tree gen.600000 = [&U] (9:1.738099e-02,(10:3.793895e-02,(7:5.949914e-02,((5:7.365118e-03,2:7.593607e-02):2.034149e-02,(((11:4.938935e-02,8:8.201565e-03):1.266819e-02,((4:3.551946e-03,(13:1.147192e-02,12:1.960845e-03):7.526585e-03):4.220457e-02,6:2.886469e-02):1.605794e-02):7.580050e-02,3:2.139015e-02):2.810515e-01):5.150916e-02):1.733197e-02):7.556346e-02,1:7.818800e-03);
   tree gen.605000 = [&U] (9:1.760269e-01,(((7:2.063264e-01,(((((12:4.866608e-02,(13:6.976846e-02,4:8.259163e-02):2.215031e-03):1.978061e-01,(8:5.477149e-02,11:9.932265e-02):4.905228e-02):1.984603e-02,6:9.683888e-02):3.523542e-01,3:9.631314e-02):3.372274e-01,2:6.110951e-02):1.339082e-01):2.335395e-01,10:8.947487e-02):2.378830e-02,5:9.095056e-02):2.584450e-01,1:1.013385e-01);
   tree gen.610000 = [&U] (9:1.061444e-01,((7:8.031127e-02,(3:1.850082e-01,(11:9.677885e-02,(((13:2.913753e-02,(4:1.265826e-03,12:5.967989e-02):3.748724e-02):1.485695e-01,6:2.077553e-02):1.151918e-01,8:1.167762e-01):2.253051e-04):1.745765e-01):1.172432e+00):1.870643e-01,(5:1.062313e-01,(10:3.558923e-01,2:4.968592e-01):1.303677e-01):2.753665e-01):2.311889e-01,1:1.591518e-01);
   tree gen.615000 = [&U] (((((10:1.244693e-01,5:3.205070e-02):2.552246e-01,2:3.642273e-01):1.101026e-01,7:1.047124e-01):2.371918e-01,((8:2.298507e-03,((6:3.207582e-02,(13:2.641372e-02,(12:3.223451e-02,4:1.900044e-02):4.548426e-02):2.635539e-01):9.467798e-02,11:6.795625e-02):3.030805e-02):6.573989e-01,3:3.925553e-03):1.854602e-01):1.458147e-01,9:4.010597e-02,1:1.374879e-01);
   tree gen.620000 = [&U] ((((3:9.390862e-02,(((((13:4.147191e-02,12:3.978881e-02):3.032756e-02,4:3.623126e-02):1.601314e-01,6:9.423455e-04):1.822574e-01,8:7.476239e-02):2.126818e-02,11:1.562684e-02):2.958373e-01):3.350435e-01,7:2.509601e-02):2.378749e-01,9:2.648027e-02):1.388143e-01,((5:1.727849e-01,2:3.617366e-01):4.027534e-02,10:6.036410e-02):1.554145e-01,1:8.252363e-02);
   tree gen.625000 = [&U] (9:7.426365e-02,((7:1.620050e-01,(3:4.714353e-02,((8:3.563381e-02,(6:1.672888e-02,((12:5.338083e-02,13:1.094232e-01):3.631997e-03,4:1.579716e-02):3.201543e-01):1.117228e-01):3.046744e-02,11:2.383781e-02):3.203467e-01):2.082518e-01):2.425176e-01,((2:1.758031e-01,5:1.121113e-01):1.120570e-01,10:1.099826e-01):1.158901e-01):1.242997e-01,1:8.155705e-02);
   tree gen.630000 = [&U] ((10:1.039985e-01,(5:5.292362e-02,(2:8.403822e-02,(7:2.159610e-01,(3:2.110877e-03,(11:4.436993e-03,((((12:1.328099e-02,13:5.236121e-02):1.938347e-02,4:1.006466e-02):1.420919e-01,6:1.889734e-02):1.161724e-01,8:5.699001e-03):6.814517e-02):4.877034e-01):3.596606e-01):4.625073e-02):4.593419e-01):2.045123e-01):2.925570e-01,9:6.138516e-02,1:1.945764e-01);
   tree gen.635000 = [&U] ((2:4.418762e-01,(7:1.616441e-02,((3:4.665872e-02,((8:6.985511e-03,11:7.721205e-02):1.279279e-01,((4:4.945865e-03,(12:6.597363e-03,13:7.010382e-02):1.344128e-02):2.617105e-01,6:7.287903e-05):7.429264e-02):3.103804e-01):5.909382e-01,(10:2.542152e-02,5:9.648648e-02):3.201358e-01):5.654458e-02):7.377698e-02):9.495851e-02,9:1.068026e-02,1:2.863874e-01);
   tree gen.640000 = [&U] (7:1.418059e-01,(9:1.237629e-01,((3:1.089002e-01,((6:3.124177e-02,(4:1.969864e-02,(13:1.053958e-01,12:3.235397e-02):3.838557e-02):2.238812e-01):3.781846e-02,(8:2.691787e-02,11:6.356497e-02):1.315639e-01):5.724260e-01):5.002886e-01,(10:1.217964e-01,(5:1.082052e-01,2:4.452818e-01):5.778371e-02):1.217559e-01):6.875717e-02):1.155481e-02,1:2.715123e-01);
   tree gen.645000 = [&U] (7:3.723404e-01,((5:2.506475e-01,2:1.559070e-01):1.827925e-01,(9:1.247240e-01,(10:6.423263e-02,(((8:6.661488e-02,(6:5.684628e-02,(4:2.687009e-03,(12:8.134253e-02,13:4.598143e-02):4.152514e-02):2.327231e-01):1.207662e-01):4.268932e-02,11:3.166157e-02):1.922811e-01,3:1.804468e-01):3.810578e-01):1.035197e-01):7.387816e-02):4.664914e-02,1:1.441636e-01);
   tree gen.650000 = [&U] ((((11:1.900636e-02,((6:2.315491e-02,((4:1.165396e-02,12:3.466316e-02):2.361632e-02,13:1.679254e-02):2.587507e-01):9.127577e-02,8:4.807638e-03):4.007977e-02):3.551580e-01,3:1.446019e-01):2.331669e-01,(7:8.940435e-02,((10:6.751117e-02,5:8.531702e-02):1.236652e-01,2:8.076019e-02):2.693715e-01):2.805269e-02):8.000636e-02,9:4.505260e-02,1:7.714232e-02);
   tree gen.655000 = [&U] ((9:1.285130e-01,((5:1.745846e-02,10:1.773977e-01):1.340230e-02,2:3.869802e-01):2.801599e-01):3.366145e-03,(((6:1.007498e-02,(((12:1.417529e-01,13:4.577201e-02):1.980855e-02,4:1.538348e-02):1.017646e-01,(11:3.178479e-02,8:1.091015e-01):2.280854e-01):3.898618e-02):2.140950e-01,3:2.189494e-01):1.392702e+00,7:1.438051e-01):3.306223e-01,1:1.152623e-01);
   tree gen.660000 = [&U] ((((10:2.569958e-01,5:3.578590e-02):7.497117e-02,2:1.041720e-01):2.770335e-01,((((11:4.964324e-02,8:3.159711e-02):5.532549e-02,((12:2.775419e-02,(4:3.296485e-02,13:5.849432e-02):7.991357e-02):1.877846e-01,6:3.924476e-02):1.361252e-01):3.741421e-01,3:3.845303e-02):3.910156e-01,7:3.270629e-02):3.120153e-01):2.115505e-02,9:4.307592e-02,1:6.928759e-02);
   tree gen.665000 = [&U] ((9:2.397330e-02,(7:1.064904e-01,(((4:2.234813e-02,(12:1.318318e-01,13:8.625860e-02):5.145956e-02):3.271551e-01,6:5.225029e-02):2.391069e-01,((3:4.895904e-01,11:5.503985e-02):2.133912e-01,8:2.278502e-02):1.609569e-01):5.142775e-01):3.504756e-01):6.921996e-02,((5:3.475250e-01,2:2.894056e-01):2.344207e-01,10:2.871439e-01):2.865969e-01,1:1.897975e-01);
   tree gen.670000 = [&U] (9:4.943857e-02,(((3:7.281515e-02,(11:4.732964e-02,(8:4.276958e-03,((13:1.178572e-01,(4:3.622457e-02,12:3.301941e-02):1.626195e-02):3.139391e-01,6:7.835247e-02):1.262507e-01):6.311804e-02):2.622170e-01):6.881157e-01,7:3.152529e-02):2.724908e-01,((5:6.214457e-02,10:1.438023e-01):2.048425e-01,2:2.951776e-01):1.254716e-01):1.641998e-01,1:2.320654e-01);
   tree gen.675000 = [&U] ((10:2.068582e-02,(9:3.500689e-02,(7:3.878629e-02,(2:6.018757e-02,((11:6.979419e-02,((6:3.184166e-02,(13:8.084802e-02,(4:1.636690e-02,12:1.374918e-02):1.694657e-02):1.424116e-01):9.029350e-02,8:1.053831e-02):1.170276e-03):1.908556e-01,3:2.613183e-02):1.303286e-01):1.355998e-01):9.323951e-02):5.807847e-02):2.694006e-02,5:2.587656e-01,1:2.744416e-02);
   tree gen.680000 = [&U] ((9:7.360832e-02,(7:8.958445e-02,(2:2.843618e-01,(5:1.514498e-01,10:1.290587e-01):1.413815e-01):1.592633e-01):1.277844e-01):8.066372e-02,(3:5.223789e-02,((8:7.023372e-02,((4:1.085795e-02,(13:4.515545e-02,12:4.324391e-02):9.783624e-02):2.375908e-01,6:7.506820e-03):2.093619e-01):1.584897e-02,11:1.421353e-01):4.265031e-01):2.746773e-01,1:1.344183e-01);
   tree gen.685000 = [&U] ((7:5.011826e-02,((11:1.644652e-02,(((4:1.027764e-03,(13:5.459261e-02,12:2.449003e-02):3.095793e-02):1.346912e-01,6:2.664951e-02):1.232775e-01,8:4.910164e-02):8.491706e-02):2.323747e-01,3:1.721807e-02):6.257818e-01):1.576149e-01,(9:3.893016e-02,(10:3.193818e-01,(5:6.655300e-02,2:1.163761e-01):7.723410e-02):1.305616e-01):3.332170e-02,1:1.316886e-01);
   tree gen.690000 = [&U] (((2:3.357509e-02,(((((12:1.068561e-01,(4:5.105349e-02,13:2.539522e-02):9.823471e-02):4.010788e-01,6:6.597871e-02):1.170865e-01,8:6.719928e-02):3.171555e-03,11:8.923423e-03):6.093210e-01,3:9.845228e-02):6.347149e-01):3.915929e-01,(10:8.702760e-02,5:1.511702e-01):1.744877e-01):6.582170e-02,(7:2.402980e-01,9:9.588829e-02):5.091309e-02,1:1.926259e-01);
   tree gen.695000 = [&U] ((((7:3.049515e-01,(((((13:6.095571e-02,4:2.034517e-02):4.660106e-02,12:2.202405e-02):1.615509e-01,(6:1.878888e-02,(8:2.571585e-02,11:1.201429e-01):1.082377e-01):2.312511e-02):5.644007e-01,2:1.224653e-02):2.218474e-01,3:1.485144e-01):3.360078e-01):1.752535e-01,5:2.356075e-01):1.255662e-03,10:8.329858e-02):2.270773e-01,9:1.222705e-01,1:1.145260e-01);
   tree gen.700000 = [&U] (9:4.090557e-02,(((5:2.573932e-01,2:4.080040e-01):1.336783e-01,7:1.472388e-01):1.277107e-02,(10:1.224009e-01,((11:7.657202e-02,(8:6.491838e-02,(((12:3.748043e-02,13:7.598215e-02):1.046618e-02,4:1.962377e-02):1.039735e-01,6:3.825367e-02):2.567640e-01):5.793927e-02):2.890754e-01,3:2.583234e-01):5.118313e-01):5.638804e-02):9.673131e-02,1:1.166227e-01);
   tree gen.705000 = [&U] (10:4.556540e-02,(((3:2.790278e-02,((8:1.676746e-03,11:4.138582e-02):8.988059e-03,(((13:1.423073e-02,12:1.918514e-02):2.166401e-04,4:6.442003e-03):1.215188e-01,6:1.630665e-03):5.890315e-02):1.778599e-01):1.551229e-01,9:1.407375e-03):1.404289e-02,((2:4.974281e-02,5:1.070781e-01):1.024624e-01,7:5.778448e-02):9.803998e-02):3.191698e-02,1:7.841753e-02);
   tree gen.710000 = [&U] (9:1.897590e-02,(10:2.135063e-02,((7:2.406873e-02,(2:1.433086e-01,5:1.129680e-01):8.069852e-02):2.963979e-02,((11:3.326226e-02,(8:4.597170e-03,(6:2.117045e-02,(4:5.169820e-03,(13:9.534389e-03,12:8.208499e-03):3.130153e-02):1.096913e-01):3.418978e-02):7.747912e-03):1.601268e-01,3:1.406122e-02):1.910070e-01):6.828825e-02):3.320832e-02,1:6.735870e-02);
   tree gen.715000 = [&U] (9:1.595302e-02,(((((11:3.325147e-02,(((4:7.152348e-03,13:4.475872e-02):1.759831e-03,12:1.573026e-02):1.044398e-01,6:1.229088e-02):2.808678e-02):7.129528e-03,8:2.228814e-03):7.504077e-02,3:7.515869e-02):2.082043e-01,2:9.648897e-02):1.670774e-02,((10:8.549346e-02,5:7.056449e-02):1.815979e-02,7:8.601238e-02):1.908328e-02):1.186837e-02,1:4.513286e-02);
   tree gen.720000 = [&U] ((9:1.647430e-02,((5:5.492212e-02,10:8.849122e-02):6.413534e-02,2:2.789006e-02):9.714399e-02):2.620388e-03,(7:6.882740e-02,(3:3.536436e-02,((8:1.690107e-02,11:1.666221e-02):3.288796e-02,(((12:1.404577e-02,13:1.488276e-02):6.730026e-03,4:1.188168e-02):7.947081e-02,6:2.791663e-03):2.461379e-02):1.278554e-01):1.751753e-01):5.344318e-02,1:9.941102e-02);
   tree gen.725000 = [&U] ((10:1.108506e-01,(3:2.525138e-02,(((13:6.943521e-02,12:4.658916e-02):4.584678e-02,4:2.514895e-02):3.133383e-01,((8:5.267759e-02,11:8.605248e-02):9.085561e-02,6:8.152446e-04):2.804127e-03):2.352721e-01):1.090695e+00):1.562186e-01,(5:2.857338e-01,((2:2.142393e-01,7:4.492151e-01):1.968840e-01,9:9.196704e-02):2.191195e-01):1.556486e-02,1:1.562612e-01);
   tree gen.730000 = [&U] (((2:3.495337e-02,5:5.161936e-02):8.938861e-02,10:5.227343e-02):1.429695e-01,(9:1.239371e-02,(7:2.981692e-02,(((((13:3.144753e-02,12:6.823036e-04):3.551987e-02,4:4.666645e-04):1.365747e-01,6:2.141037e-02):5.649828e-02,(8:1.062379e-02,11:4.769099e-02):4.775120e-03):1.893948e-01,3:2.561304e-02):2.439607e-01):1.383833e-01):3.614954e-02,1:4.088491e-02);
   tree gen.735000 = [&U] (5:6.023731e-01,((7:2.500072e-01,9:1.071514e-01):1.484862e-01,(2:1.229173e+00,(((((4:9.416380e-03,(13:3.974289e-02,12:7.578360e-02):3.992627e-02):1.703259e-01,6:9.046902e-02):2.423841e-01,(11:1.543472e-01,8:6.683991e-02):1.121429e-02):5.730528e-01,3:3.780653e-02):5.680225e-01,10:2.131250e-01):1.322467e-01):9.637271e-02):9.603490e-02,1:3.450064e-02);
   tree gen.740000 = [&U] (9:9.453293e-02,((2:3.401443e-01,((10:1.714271e-01,(3:3.816914e-02,((11:4.847220e-02,8:2.578305e-02):1.379363e-01,(6:5.792678e-03,((13:9.346771e-02,12:6.008580e-02):1.545424e-02,4:4.706659e-02):2.077360e-01):1.343922e-01):2.312755e-01):4.322382e-01):3.133298e-01,5:5.120496e-02):1.166848e-01):2.514833e-02,7:1.954720e-01):1.109871e-01,1:2.387035e-01);
   tree gen.745000 = [&U] (5:1.598163e-01,(9:2.513419e-02,(2:1.532094e-01,((7:2.148917e-02,(3:4.198201e-02,(11:7.803977e-03,((6:5.521200e-03,((13:3.748854e-02,12:3.450509e-02):3.925236e-02,4:4.699970e-03):1.051397e-01):8.530585e-02,8:1.394658e-02):9.915227e-03):2.330317e-01):2.673712e-01):7.259467e-02,10:1.124052e-01):5.475659e-02):1.017455e-01):1.638449e-02,1:6.667847e-02);
   tree gen.750000 = [&U] (9:1.830378e-02,((10:1.325803e-01,5:3.160352e-03):5.553873e-02,(2:1.140959e-01,(7:8.936390e-03,(3:8.956512e-02,((11:4.915981e-02,(6:1.709257e-02,((13:3.602827e-02,12:3.057732e-02):1.381048e-02,4:1.468690e-03):9.532811e-02):6.210312e-02):1.253746e-02,8:1.203417e-02):4.906507e-02):2.836123e-01):7.550675e-02):1.830183e-01):3.524212e-02,1:5.761183e-02);
   tree gen.755000 = [&U] (((((((6:1.509764e-02,((13:2.759721e-02,12:1.859112e-02):5.368788e-02,4:1.358302e-02):2.478245e-01):1.621388e-01,(3:3.579172e-01,11:1.266666e-01):2.336841e-04):1.081553e-02,8:1.518224e-03):8.457421e-01,2:3.383661e-01):5.591467e-02,5:1.023406e-01):5.407587e-03,10:1.541073e-01):2.232409e-01,(9:3.776719e-02,7:4.733002e-01):1.057963e-01,1:1.546372e-01);
   tree gen.760000 = [&U] (9:9.850401e-03,(10:1.752902e-01,((((8:3.874757e-02,(3:6.710462e-02,(11:1.077154e-01,(6:1.990891e-02,(12:4.790493e-03,(13:1.007757e-02,4:1.909521e-02):5.493214e-03):1.184609e-01):3.723326e-02):8.380882e-03):7.591261e-04):3.424810e-01,2:1.105533e-01):1.048788e-01,7:3.390985e-02):1.620926e-01,5:3.070216e-02):2.557866e-01):1.080686e-01,1:1.286565e-01);
   tree gen.765000 = [&U] (10:2.801094e-01,((((2:2.190198e-01,5:1.300949e-01):1.695616e-01,7:3.251513e-01):7.026221e-02,(3:1.989441e-02,(((6:2.778555e-02,((13:9.814438e-02,12:3.067762e-02):6.387783e-02,4:7.822180e-03):2.709964e-01):1.164469e-01,8:1.249092e-01):1.216099e-02,11:3.726093e-02):3.594822e-01):3.796840e-01):3.247656e-01,9:5.920311e-02):3.037893e-02,1:1.670920e-01);
   tree gen.770000 = [&U] (((5:9.835718e-02,2:8.773080e-02):2.376904e-02,(10:1.336320e-01,((3:2.167376e-02,((8:1.563367e-02,(6:1.089786e-02,(4:7.267921e-03,(13:2.832224e-02,12:1.825780e-02):2.981006e-02):1.440184e-01):8.719418e-02):1.065741e-01,11:1.000857e-01):1.822526e-01):4.975802e-01,7:7.262124e-02):1.594972e-01):3.850696e-02):3.718951e-01,9:7.490418e-02,1:1.735959e-01);
   tree gen.775000 = [&U] ((((3:8.846694e-02,(((6:2.324495e-03,((12:4.754984e-02,13:3.439910e-02):4.071807e-03,4:3.227104e-04):2.050940e-01):1.305715e-01,11:1.786973e-01):3.800667e-02,8:5.430722e-03):5.112079e-01):2.335137e-01,10:1.096498e-01):6.070840e-02,((7:1.673210e-01,2:3.544759e-01):9.911887e-02,5:1.457397e-01):3.424219e-02):1.553651e-01,9:1.167891e-01,1:1.174813e-01);
   tree gen.780000 = [&U] ((9:2.764383e-02,7:3.204836e-01):1.003199e-01,((3:2.919330e-01,((11:1.949219e-02,(8:1.194305e-01,(6:4.335715e-02,(4:8.605580e-03,(13:2.918734e-02,12:7.278593e-02):2.574230e-02):2.015595e-01):1.300265e-01):1.114175e-01):4.925831e-01,2:3.808230e-01):1.412694e-01):7.507617e-01,(5:2.047065e-01,10:3.206485e-01):6.954009e-02):4.970382e-02,1:2.561721e-01);
   tree gen.785000 = [&U] (9:3.412186e-02,((5:7.811230e-02,(7:3.550033e-02,(3:1.315520e-03,((((13:1.535142e-02,4:1.322015e-02):7.378703e-03,12:9.995882e-04):1.296326e-01,6:2.859421e-02):6.507862e-05,(8:3.846964e-02,11:1.122582e-02):3.004806e-02):1.213320e-01):2.310727e-01):1.309101e-02):2.215433e-03,(10:2.090758e-01,2:1.143726e-01):1.103133e-02):6.219526e-02,1:4.425590e-02);
   tree gen.790000 = [&U] (((10:5.934663e-02,(2:1.044756e-01,5:8.436675e-03):3.173991e-02):1.203287e-01,((3:3.104084e-02,(11:5.291972e-02,(8:1.360573e-02,(6:2.146483e-02,(4:1.168177e-02,(13:1.849994e-02,12:2.366006e-03):6.867831e-03):5.917355e-02):3.673793e-02):6.071212e-02):3.116219e-02):3.012382e-01,7:8.930014e-02):2.847150e-02):3.804905e-02,9:1.476483e-02,1:1.357291e-01);
   tree gen.795000 = [&U] ((((5:2.816439e-01,2:2.211754e-01):2.260044e-02,(((8:9.269948e-03,(11:3.764551e-02,((12:6.554801e-02,(4:4.325538e-03,13:8.556152e-02):1.310417e-02):2.093982e-01,6:6.485837e-02):2.577519e-01):4.951188e-03):1.592692e-01,3:4.718989e-03):1.718049e+00,10:2.041885e-01):4.094993e-02):1.866120e-01,7:1.196283e-01):2.369746e-01,9:1.117582e-01,1:1.163539e-01);
   tree gen.800000 = [&U] ((((((11:3.902830e-02,(3:1.542355e-01,(6:3.714144e-03,((13:3.421837e-02,12:1.196646e-02):8.321935e-02,4:3.968294e-03):2.339508e-01):1.935449e-01):5.464614e-02):8.028082e-02,8:1.404635e-02):4.535705e-01,2:1.270212e-01):9.478090e-02,(10:6.884728e-02,5:1.171860e-01):5.535160e-02):4.028602e-01,7:6.713165e-02):1.717390e-01,9:2.389437e-02,1:2.072482e-01);
   tree gen.805000 = [&U] (((10:2.604011e-01,((7:3.935022e-01,2:1.560786e-01):8.292975e-02,5:6.659168e-02):1.178673e-01):8.712135e-02,(((8:7.575680e-02,11:6.887446e-02):4.459438e-03,((12:1.063680e-01,(13:7.199703e-02,4:3.428122e-02):1.484822e-02):2.423302e-01,6:3.395425e-03):2.803578e-01):4.046015e-01,3:1.149228e-01):2.430200e-01):9.123086e-02,9:1.460831e-01,1:1.405311e-01);
   tree gen.810000 = [&U] ((10:3.959822e-02,5:4.043296e-01):2.803023e-01,(9:2.902061e-02,((7:2.232194e-01,(3:8.822191e-02,((11:5.319074e-02,(((12:2.107016e-02,13:7.646571e-02):8.446497e-02,4:1.476237e-02):1.647560e-01,6:1.952437e-02):2.423540e-01):8.079322e-02,8:1.087697e-02):1.705518e-01):5.674522e-01):1.479227e-01,2:2.051487e-01):8.122640e-02):1.547322e-01,1:2.914838e-01);
   tree gen.815000 = [&U] (9:2.695210e-03,(7:1.145389e-01,((2:7.032008e-01,5:1.065805e-01):3.380573e-01,((3:1.893237e-01,(((6:2.122137e-02,(4:1.087940e-03,(13:6.324850e-02,12:1.278442e-02):2.540388e-02):2.541190e-01):2.864938e-01,11:9.728853e-02):5.416907e-02,8:2.046359e-02):4.999633e-01):1.985075e-01,10:4.402561e-01):2.103445e-01):3.425712e-02):4.936872e-01,1:3.476971e-01);
   tree gen.820000 = [&U] ((5:1.133534e-01,10:3.511393e-02):3.768465e-02,(9:5.441184e-03,(((3:1.483739e-02,(((4:1.148225e-02,(12:1.676416e-02,13:1.663363e-02):1.637354e-02):8.511731e-02,6:3.445245e-03):5.127921e-02,(11:1.908814e-02,8:7.730315e-03):2.118717e-02):1.282652e-01):1.613656e-01,2:8.156055e-02):6.019813e-02,7:1.332082e-02):1.864411e-01):4.143663e-02,1:1.137673e-01);
   tree gen.825000 = [&U] (9:1.107211e-02,(7:3.446886e-02,(((10:2.789539e-02,5:6.193018e-02):1.025013e-01,2:3.408350e-02):1.227715e-01,((((6:2.143925e-02,((12:3.109954e-02,13:1.103716e-02):2.556881e-02,4:1.226910e-02):1.477252e-01):5.375082e-02,8:5.978664e-03):2.676966e-02,11:3.177916e-02):1.532447e-01,3:6.400297e-02):1.222310e-01):3.947649e-02):4.447560e-02,1:7.885244e-02);
   tree gen.830000 = [&U] (((2:4.389287e-01,5:5.602388e-02):2.504381e-01,10:4.419038e-01):1.731194e-03,(9:1.124452e-01,(((6:4.941807e-02,((11:1.706239e-01,8:1.520348e-01):1.540397e-01,(4:2.256860e-03,(13:1.160581e-01,12:2.239931e-02):2.365774e-02):2.088572e-01):1.808600e-01):3.723833e-01,3:3.822314e-01):1.354830e+00,7:1.311003e-02):1.839990e-01):7.693798e-02,1:6.502187e-01);
   tree gen.835000 = [&U] ((9:1.869732e-02,((5:5.678210e-02,10:9.779439e-02):1.859459e-01,2:1.451122e-01):8.551470e-02):5.660361e-02,(7:1.008756e-01,((((((13:1.257656e-02,12:3.829356e-02):5.664832e-03,4:5.406342e-03):1.694187e-01,6:2.042457e-02):1.714793e-01,11:7.164978e-02):1.593708e-02,8:1.673721e-02):1.547640e-01,3:1.433004e-02):2.145253e-01):1.700872e-01,1:1.099785e-01);
   tree gen.840000 = [&U] ((10:3.691180e-01,5:3.125741e-01):3.415048e-01,((7:2.555429e-02,(2:5.448300e-01,(((8:1.051401e-01,(((13:2.801741e-02,12:2.897714e-02):3.064004e-02,4:4.559437e-02):1.727977e-01,6:3.274621e-03):4.293921e-01):5.985611e-02,11:3.374206e-02):6.536582e-01,3:4.769965e-01):1.523763e-01):3.737170e-01):4.865951e-01,9:1.116482e-01):4.220067e-02,1:3.953764e-01);
   tree gen.845000 = [&U] (9:3.362808e-01,(7:1.755743e-01,(2:3.904905e-02,((5:1.613663e-01,(3:2.312316e-02,((((13:2.185985e-02,12:3.873917e-02):2.484045e-02,4:1.128884e-02):2.150822e-01,6:1.390151e-02):2.341074e-01,(11:1.645509e-01,8:3.983630e-02):3.795896e-02):4.944071e-01):6.921386e-01):2.392456e-02,10:1.621274e-01):9.584110e-02):1.605774e-01):2.263597e-01,1:1.070243e-01);
   tree gen.850000 = [&U] ((7:9.928119e-02,((((((13:3.413751e-02,4:2.126128e-02):1.515120e-02,12:5.138011e-02):1.336833e-01,6:7.014871e-02):1.707522e-01,8:1.185879e-02):8.083749e-02,11:2.465947e-02):2.192638e-01,3:1.533714e-01):8.213797e-02):4.306406e-01,(((5:7.253065e-02,2:3.268221e-01):2.109970e-01,10:1.477458e-01):1.288756e-01,9:1.923624e-01):2.367282e-02,1:2.035502e-01);
   tree gen.855000 = [&U] ((((5:9.695215e-02,2:1.165816e-01):6.984798e-02,(7:1.158438e-01,(3:6.628524e-03,(((4:6.794207e-03,(12:1.734423e-02,13:2.473527e-02):7.094484e-03):7.317712e-02,6:1.418735e-02):5.083631e-02,(8:2.870354e-02,11:6.838472e-02):2.065046e-02):3.553240e-02):1.241830e-01):2.438155e-02):2.260377e-02,10:1.005524e-01):2.233917e-02,9:2.458635e-03,1:5.921952e-02);
   tree gen.860000 = [&U] (((5:5.739395e-02,10:3.117679e-02):1.490965e-01,(((((11:5.155971e-02,8:1.425271e-02):6.798228e-03,(((12:2.069605e-02,13:4.157953e-02):6.635501e-03,4:1.181161e-02):1.081887e-01,6:1.152396e-02):9.265899e-02):1.841734e-01,3:2.022110e-02):2.559333e-01,2:8.491270e-02):7.917425e-02,7:1.290635e-01):2.970605e-02):3.685711e-02,9:8.766965e-02,1:8.912954e-02);
   tree gen.865000 = [&U] (((((8:1.299351e-03,(6:3.009035e-02,((12:2.861649e-02,13:3.308215e-02):7.219476e-03,4:2.738990e-02):2.569099e-01):1.700896e-01):2.477967e-02,11:2.698705e-02):3.687458e-01,3:1.837364e-02):2.664895e-01,9:3.755374e-02):3.562260e-02,(10:1.450813e-01,(7:2.495912e-01,(2:1.942702e-01,5:4.382519e-02):3.292114e-02):9.135546e-02):1.205547e-01,1:1.518714e-01);
   tree gen.870000 = [&U] ((3:1.706320e-01,((6:3.067281e-02,(12:5.642709e-02,(4:7.408480e-02,13:2.208052e-02):3.883109e-02):2.179091e-01):1.883464e-01,(11:1.047410e-02,8:7.545015e-02):2.818559e-02):7.374454e-01):3.427641e-01,(9:8.251899e-02,(10:4.867370e-01,((2:4.484235e-01,7:8.866048e-04):2.899241e-01,5:1.205695e-01):2.659855e-01):1.524699e-01):5.683161e-02,1:2.107227e-01);
   tree gen.875000 = [&U] (9:2.283383e-02,(10:1.980074e-01,((3:1.187814e-01,(11:6.168631e-02,(8:3.530007e-02,(6:3.240589e-02,((12:5.587729e-02,13:7.943899e-02):3.439266e-02,4:4.240698e-04):2.371687e-01):1.087001e-01):8.469002e-02):3.674509e-01):2.998807e-01,((7:9.314375e-02,2:3.609751e-01):1.409200e-01,5:1.719462e-01):2.601265e-03):8.919506e-02):4.217591e-02,1:1.436947e-01);
   tree gen.880000 = [&U] (((7:1.895007e-01,(((8:3.165384e-02,11:3.219230e-02):8.193626e-02,((4:1.636218e-03,(13:8.860646e-02,12:2.916703e-02):2.559245e-02):2.813708e-01,6:1.747808e-02):6.529169e-02):1.875194e-01,3:5.964672e-02):2.059105e-01):2.243317e-03,9:5.883673e-03):2.048501e-01,(2:4.830125e-01,(5:1.715618e-01,10:5.649763e-02):5.930399e-02):2.094157e-01,1:5.082394e-02);
   tree gen.885000 = [&U] (((((6:1.168684e-02,(4:2.614499e-02,(13:1.420668e-01,12:2.722287e-02):1.963717e-02):1.980653e-01):1.793747e-01,11:1.914607e-02):5.680558e-02,8:3.636302e-03):4.230594e-01,3:2.912037e-02):6.496090e-01,(7:2.908866e-01,(9:9.703193e-03,(10:9.114705e-02,(2:2.479872e-01,5:1.241993e-01):8.555844e-02):5.765581e-01):5.956335e-02):2.174075e-02,1:2.217465e-01);
   tree gen.890000 = [&U] ((9:3.106827e-02,((5:1.015333e-01,2:1.986370e-01):6.926642e-02,((3:1.405599e-01,((6:7.010996e-03,((12:1.485029e-03,13:7.775426e-02):5.571959e-02,4:1.083292e-03):2.167323e-01):7.954481e-03,(8:4.770432e-02,11:6.324276e-02):4.680385e-02):2.307687e-01):2.969656e-01,7:1.599614e-02):1.763854e-01):9.874468e-02):1.736891e-02,10:7.126024e-02,1:1.361566e-01);
   tree gen.895000 = [&U] ((9:3.068123e-02,(3:6.621283e-02,(8:1.996131e-02,((6:4.591331e-02,((13:7.315415e-02,12:4.946763e-02):1.762049e-02,4:5.353907e-03):2.711389e-01):1.306424e-01,11:4.191265e-02):8.357744e-02):3.100827e-01):5.522534e-01):1.890077e-02,((10:2.759564e-01,5:3.476737e-01):3.551217e-02,(7:1.151489e-01,2:2.288390e-01):2.479547e-01):6.239147e-02,1:2.360940e-01);
   tree gen.900000 = [&U] ((7:1.301343e-01,(((2:3.946490e-01,5:2.988777e-01):8.943213e-02,10:8.053127e-02):4.167539e-01,((((6:5.578678e-02,11:2.233568e-01):3.338405e-03,(12:4.232480e-02,(13:5.097992e-02,4:4.159083e-02):6.276728e-02):2.498878e-01):1.517050e-01,8:1.593487e-01):6.175402e-01,3:4.802432e-03):5.536660e-01):9.110274e-02):2.954423e-01,9:1.923822e-01,1:2.727552e-01);
   tree gen.905000 = [&U] (((5:6.617840e-02,10:1.503149e-01):2.369981e-01,9:1.137087e-01):1.789146e-01,((2:1.756147e-01,7:1.471634e-01):7.306172e-02,(3:2.406429e-02,((8:1.133707e-02,11:6.598688e-02):3.557284e-02,(6:6.447914e-03,((4:2.198649e-02,13:7.546238e-02):3.173065e-02,12:5.150898e-02):1.902525e-01):1.192809e-01):7.289502e-01):2.071265e-01):5.755743e-01,1:4.947313e-02);
   tree gen.910000 = [&U] (10:9.777679e-02,(((2:4.612093e-02,5:2.205956e-02):2.778037e-02,(7:8.646395e-03,((11:1.796385e-03,(8:7.041338e-03,(6:1.092717e-02,((13:5.935216e-03,12:1.000509e-02):6.337271e-03,4:4.153604e-03):4.977212e-02):3.681087e-02):1.820897e-02):4.546266e-02,3:5.686575e-02):4.463993e-02):6.452327e-02):4.042307e-02,9:4.200087e-02):8.623409e-03,1:2.167633e-02);
   tree gen.915000 = [&U] (7:3.494617e-01,((((11:4.023593e-02,(8:1.521597e-02,(((12:1.197073e-02,4:7.524120e-02):7.344385e-02,13:5.183845e-03):2.759341e-01,6:1.596001e-02):8.095770e-02):8.214047e-02):1.958199e-01,3:4.477528e-02):4.532511e-01,9:3.733070e-02):9.428208e-02,((2:3.289686e-01,5:1.770692e-03):1.248796e-01,10:1.423793e-01):4.993082e-02):4.258267e-02,1:5.053503e-02);
   tree gen.920000 = [&U] (((2:3.409633e-01,(7:4.165589e-02,(((6:1.268920e-01,(11:3.515564e-03,(12:1.408077e-02,(4:3.023916e-02,13:3.700659e-02):5.394036e-02):4.179791e-01):3.252050e-02):9.483864e-02,8:4.938384e-02):4.281341e-01,3:1.685766e-01):1.986152e-01):1.039359e-01):2.404129e-01,(5:2.991625e-01,10:1.045212e-01):2.307037e-01):2.864014e-02,9:7.827965e-02,1:2.646489e-01);
   tree gen.925000 = [&U] ((3:2.064572e-02,((11:5.959719e-02,8:4.266363e-02):1.686048e-01,(((13:7.468827e-02,12:2.822613e-02):7.976726e-03,4:4.257225e-02):2.118045e-01,6:5.264300e-03):3.533957e-02):4.595954e-01):2.512872e-01,(9:4.169233e-02,((10:2.190484e-01,(2:2.165096e-01,7:6.126504e-02):1.130097e-01):4.890657e-02,5:1.515126e-01):1.849025e-01):1.060055e-01,1:1.334635e-01);
   tree gen.930000 = [&U] ((10:1.238798e-01,(7:3.600928e-01,(((((12:4.978619e-02,13:2.305964e-02):4.671114e-02,4:2.019071e-02):3.242219e-01,(6:3.221765e-02,(8:2.717005e-02,11:9.631548e-02):9.233151e-02):5.722397e-03):4.975048e-01,3:6.686726e-02):7.347807e-01,(5:1.434134e-01,2:3.532915e-01):3.998451e-02):1.496201e-01):2.112098e-01):1.681328e-01,9:1.265380e-01,1:3.602246e-01);
   tree gen.935000 = [&U] ((((5:1.459825e-01,2:2.125669e-01):1.501803e-02,10:2.764542e-01):7.204505e-02,((3:1.621279e-02,(11:6.695482e-02,(((13:2.869167e-02,(4:7.308536e-02,12:4.163732e-02):1.922346e-02):3.189445e-01,6:3.185026e-02):1.705802e-01,8:3.457732e-02):9.105856e-02):1.695042e-01):5.092908e-01,7:1.080390e-01):5.050794e-01):2.787458e-01,9:3.816666e-01,1:1.615111e-01);
   tree gen.940000 = [&U] ((7:3.879268e-02,(2:1.097707e-01,(3:9.953665e-02,(11:4.938719e-02,((6:2.089316e-02,((12:6.922965e-02,4:3.178915e-04):1.048554e-02,13:2.354678e-02):1.973547e-01):1.027444e-01,8:2.157610e-03):5.522151e-02):2.410731e-01):2.033322e-01):1.123954e-01):1.785544e-01,(9:6.677903e-02,(10:8.504392e-02,5:5.884584e-02):1.238151e-01):4.711619e-02,1:8.838695e-02);
   tree gen.945000 = [&U] (((2:2.458487e-01,5:1.288551e-01):1.326823e-02,10:1.454848e-01):1.838482e-01,(9:4.109524e-02,(7:4.499318e-01,((((4:2.433515e-02,(12:8.830244e-03,13:1.253734e-02):1.518391e-01):1.776785e-01,6:1.034924e-02):1.460371e-01,(11:8.928843e-02,8:5.024637e-02):1.875247e-02):2.164485e-01,3:6.184218e-02):4.840055e-01):8.877239e-02):1.470874e-01,1:1.033413e-01);
   tree gen.950000 = [&U] (9:2.555575e-03,((10:3.127522e-01,((((6:1.081664e-02,(8:6.242752e-02,11:5.899526e-02):4.919082e-02):1.784334e-03,(4:4.222687e-03,(12:3.243933e-02,13:2.862120e-02):2.519118e-02):1.848198e-01):3.365469e-01,3:1.070929e-01):6.209702e-01,(5:1.330659e-01,2:7.500069e-02):3.629182e-02):2.217130e-02):4.153344e-02,7:2.587079e-01):7.910159e-02,1:1.399622e-01);
   tree gen.955000 = [&U] ((((7:2.232001e-01,((((((13:1.769810e-01,4:2.389722e-02):3.188446e-02,12:1.655592e-03):2.413391e-01,6:3.680581e-02):1.562530e-01,8:6.372918e-03):6.477682e-02,11:9.418862e-02):4.412541e-01,3:6.940089e-02):5.063499e-01):1.178203e-01,2:3.250306e-01):2.703666e-01,9:1.276741e-02):4.654416e-02,(5:2.698900e-01,10:1.640918e-01):3.755662e-01,1:2.712598e-01);
   tree gen.960000 = [&U] (9:4.269693e-02,(2:2.660375e-02,(((5:9.764334e-03,(((11:4.037810e-02,8:1.631109e-03):1.739924e-02,((4:3.090881e-03,(12:1.434051e-04,13:2.225731e-02):8.463907e-03):4.413833e-02,6:5.795374e-03):6.958079e-02):6.990543e-02,3:4.208778e-02):8.910511e-02):2.541378e-02,10:6.475699e-02):2.053513e-02,7:5.243045e-02):2.658024e-02):4.499136e-02,1:1.348942e-02);
   tree gen.965000 = [&U] (((5:1.601080e-02,2:1.794734e-01):1.418475e-01,10:1.937365e-02):1.932845e-01,((7:1.405502e-01,(3:4.379558e-02,(8:6.389016e-02,(11:4.078523e-02,(6:6.859853e-03,((13:2.691374e-02,4:9.999224e-03):3.786207e-02,12:5.041345e-02):9.569894e-02):9.566369e-02):1.538380e-02):2.924708e-01):1.030205e-01):1.697047e-01,9:5.526333e-02):1.265742e-01,1:1.493690e-01);
   tree gen.970000 = [&U] ((((2:8.704973e-02,((8:2.281402e-02,11:1.953246e-02):5.632084e-02,(6:1.682040e-02,(((12:2.205354e-02,4:4.324657e-02):1.606714e-02,13:1.503813e-02):2.933445e-01,3:2.138450e-01):4.385464e-02):2.562325e-02):8.100437e-01):4.304712e-01,7:1.981922e-01):9.270754e-02,9:5.174559e-02):1.546790e-01,(10:1.828428e-01,5:4.337918e-02):2.896412e-01,1:3.042527e-02);
   tree gen.975000 = [&U] (((((((8:9.322249e-02,(6:5.762064e-03,((13:2.903706e-02,12:6.261575e-03):2.265052e-02,4:1.631191e-02):1.163357e-01):9.595764e-03):8.798449e-02,11:1.004052e-01):1.998816e-01,3:1.749927e-01):3.644948e-01,2:3.156842e-03):2.092809e-01,7:8.578169e-02):2.175137e-01,9:1.689072e-02):4.089102e-02,(10:6.081813e-02,5:7.932059e-02):2.615915e-01,1:6.973989e-02);
   tree gen.980000 = [&U] ((7:2.680542e-01,(9:1.684523e-02,(2:1.103949e+00,(((11:1.092731e-01,(6:8.043924e-02,(4:3.060962e-02,(12:2.980879e-02,13:8.485857e-02):1.200537e-01):8.510539e-02):3.137432e-01):1.815407e-02,8:7.685552e-02):2.318179e-01,3:8.010714e-02):3.656625e-02):1.089827e+00):7.364011e-02):1.677001e-01,(10:4.545963e-02,5:2.494718e-01):1.814854e-01,1:9.343800e-02);
   tree gen.985000 = [&U] (9:2.455911e-02,((10:1.281701e-01,(5:7.885962e-02,2:1.705245e-01):2.932041e-01):1.806324e-01,((3:2.065163e-02,(11:2.769102e-02,(8:1.228500e-01,(6:5.512126e-03,(12:1.150332e-03,(13:9.799748e-02,4:4.206578e-03):4.433320e-02):1.640847e-01):7.408552e-02):8.602599e-02):5.743143e-01):9.010053e-01,7:5.185392e-02):5.794151e-01):1.371502e-01,1:2.261780e-01);
   tree gen.990000 = [&U] ((7:2.004966e-01,((((((8:5.117619e-03,11:6.638267e-02):1.111962e-01,(((4:4.918347e-02,13:2.475710e-02):2.407762e-02,12:7.253198e-03):1.443091e-01,6:6.064793e-02):5.185422e-02):6.076203e-01,3:5.284107e-02):8.445652e-01,10:1.249237e-01):7.424825e-01,5:1.748993e-01):1.258838e-01,2:3.483193e-01):5.584056e-02):2.535965e-01,9:1.883060e-02,1:2.241687e-01);
   tree gen.995000 = [&U] (((7:6.980578e-02,(3:5.651134e-02,(11:5.562479e-02,(8:3.287199e-02,((12:1.803317e-02,(4:7.872357e-03,13:9.347052e-03):3.873111e-02):1.804898e-01,6:3.348544e-02):7.697124e-02):2.167083e-03):1.843372e-01):3.154409e-01):1.149020e-01,((10:8.097723e-02,5:5.679959e-02):1.428336e-01,2:2.871790e-01):1.173594e-01):1.088254e-01,9:6.777724e-02,1:9.090867e-02);
   tree gen.1000000 = [&U] ((10:2.100505e-02,(5:9.338301e-03,(7:2.808374e-02,((3:2.569092e-02,((8:6.268863e-03,11:3.050267e-02):4.070749e-02,((4:6.386730e-03,(12:2.453769e-02,13:1.496820e-02):2.459964e-02):1.449883e-01,6:6.309806e-04):1.328496e-02):1.575147e-01):1.786928e-01,2:5.186879e-02):7.340122e-02):1.825553e-01):1.262308e-01):2.301949e-02,9:5.749613e-02,1:7.193548e-02);
   tree gen.1005000 = [&U] ((7:6.357963e-02,((2:1.336691e-01,(((11:7.200127e-02,((4:2.023728e-04,(13:3.218094e-02,12:3.582734e-02):4.821630e-02):3.308800e-01,6:5.501685e-03):1.125154e-01):7.064045e-02,8:1.131744e-02):2.313845e-01,3:1.303758e-01):3.765974e-01):1.212566e-01,(5:1.848705e-01,10:6.198419e-02):1.214761e-01):6.944729e-02):6.892348e-02,9:2.120165e-01,1:2.397074e-01);
   tree gen.1010000 = [&U] (((2:3.529653e-01,(5:1.844442e-01,10:1.449238e-01):3.470164e-02):1.171732e-01,7:6.271127e-02):4.111521e-01,(9:7.598373e-02,(((12:1.009180e-02,(13:1.315044e-01,4:4.888556e-02):1.024283e-01):3.279893e-01,(6:4.034416e-02,(11:8.549222e-02,8:6.924668e-03):1.000306e-01):9.558303e-04):2.220599e-01,3:8.643570e-02):5.928248e-01):4.937121e-02,1:4.273785e-01);
   tree gen.1015000 = [&U] ((((3:1.301904e-02,(((4:2.089139e-02,(13:6.744924e-02,12:1.531674e-02):2.611258e-02):2.114575e-01,6:1.083753e-02):1.555055e-02,(8:2.355831e-02,11:4.055854e-02):4.179069e-02):3.355318e-01):3.837712e-01,7:8.944899e-02):2.283975e-01,((5:1.647283e-01,10:1.805150e-01):7.554583e-02,2:1.759565e-01):5.044487e-02):4.786117e-02,9:1.026019e-02,1:2.817702e-01);
   tree gen.1020000 = [&U] (7:2.591498e-01,((((5:4.231912e-02,2:1.806897e-01):1.563616e-01,(3:8.073116e-02,(((4:3.523780e-02,(12:3.908732e-02,13:4.949855e-02):2.923645e-02):2.928733e-01,6:5.082673e-02):1.882365e-01,(11:1.608930e-02,8:5.106075e-02):3.033550e-02):1.247447e-01):4.598643e-01):9.868794e-02,10:1.674764e-01):8.353943e-02,9:1.034396e-02):3.318524e-02,1:1.083449e-01);
   tree gen.1025000 = [&U] (9:8.568777e-02,(5:2.455364e-01,(10:7.532625e-02,(7:1.677992e-01,((3:3.060084e-02,((6:1.532268e-02,((13:6.878074e-02,12:1.173752e-02):1.393711e-02,4:4.415779e-03):1.676190e-01):1.161819e-01,(8:6.233400e-02,11:4.548685e-02):8.783970e-02):2.770076e-01):1.091519e-01,2:4.037824e-01):3.427146e-01):2.087927e-01):1.604323e-02):1.422166e-01,1:2.269953e-01);
   tree gen.1030000 = [&U] ((((10:6.997966e-02,(2:8.106857e-02,5:8.354128e-02):4.615170e-02):8.155900e-02,7:5.439172e-02):5.425036e-02,(3:7.669696e-03,((11:4.189356e-02,(6:2.869223e-02,(12:3.095487e-02,(13:5.584641e-02,4:1.666761e-02):1.704662e-02):6.014105e-02):4.144656e-02):5.976472e-02,8:2.116410e-02):1.316875e-01):4.390474e-01):4.061766e-02,9:2.436850e-02,1:8.529158e-02);
   tree gen.1035000 = [&U] (9:6.415006e-03,((3:5.830132e-03,((8:1.166185e-03,11:2.961637e-02):1.533831e-02,((4:7.113161e-03,(13:3.453237e-02,12:1.333759e-02):1.049151e-02):8.191874e-02,6:7.762663e-04):6.292083e-02):1.260236e-01):2.751506e-01,(((2:1.609713e-01,10:4.134005e-02):2.950451e-03,5:3.113164e-02):8.746628e-02,7:4.033307e-02):4.238628e-02):6.385163e-02,1:1.127155e-01);
   tree gen.1040000 = [&U] (((9:1.360669e-01,(7:2.456293e-01,((11:1.203542e-02,(8:9.523804e-02,(6:4.839889e-02,(13:4.197387e-02,(4:9.297697e-04,12:5.580884e-02):2.760641e-02):2.508217e-01):1.430912e-01):4.206652e-02):3.931253e-01,3:1.815236e-01):6.567223e-01):4.550586e-02):8.825040e-02,(5:5.417396e-02,2:3.695928e-01):9.828747e-02):3.287323e-02,10:8.674331e-02,1:3.331997e-01);
   tree gen.1045000 = [&U] (9:6.903254e-04,((2:9.316754e-02,(5:2.977056e-02,10:5.373720e-02):1.524244e-02):2.092514e-01,((3:1.143614e-01,((8:1.579868e-02,11:4.524554e-02):4.543366e-02,(((13:1.281915e-02,12:3.764740e-02):1.364269e-02,4:1.328302e-02):1.038129e-01,6:3.619208e-03):6.271233e-02):1.102322e-01):2.281818e-01,7:1.113860e-03):1.222997e-01):2.960078e-02,1:1.712637e-01);
   tree gen.1050000 = [&U] ((9:3.560077e-02,(((((11:8.513221e-02,8:6.902871e-02):4.691970e-02,(6:2.949128e-02,((13:6.678701e-02,12:1.833296e-02):9.154184e-03,4:4.417488e-04):3.266043e-01):1.528970e-01):1.685102e-01,3:2.781676e-01):5.518037e-01,10:2.289632e-01):2.396448e-01,7:4.843088e-01):1.215997e-01):5.944100e-03,(2:9.285412e-01,5:1.294863e-01):4.498098e-01,1:3.687519e-01);
   tree gen.1055000 = [&U] (((5:9.946646e-02,10:4.520833e-02):6.729710e-02,((((4:2.914433e-02,(13:6.114455e-02,12:5.831335e-02):1.131100e-02):1.645642e-01,6:1.271828e-04):8.804132e-02,(8:3.425801e-04,11:6.809828e-02):1.321286e-01):3.522344e-01,3:2.863645e-02):4.089629e-01):1.559907e-01,(9:4.225435e-02,(2:2.990041e-01,7:1.302847e-01):1.543666e-01):1.027616e-01,1:9.839819e-02);
   tree gen.1060000 = [&U] (((2:9.162054e-02,(7:5.792035e-02,5:8.663949e-02):5.633975e-03):5.201056e-03,(10:9.842275e-03,((((12:5.996127e-03,(13:2.700271e-02,4:5.586400e-04):8.168761e-03):5.204380e-02,6:2.689287e-03):2.905737e-02,(8:1.593445e-02,11:2.426368e-02):5.433477e-02):5.557589e-02,3:6.688165e-02):2.681092e-01):3.391719e-02):9.574735e-02,9:6.864011e-02,1:5.873100e-02);
   tree gen.1065000 = [&U] (((7:1.486638e-01,9:3.435038e-03):6.928585e-02,10:1.094382e-01):7.337293e-03,((2:3.197927e-02,(3:9.821445e-02,(((12:2.002860e-03,(4:2.920301e-03,13:1.513279e-02):6.895792e-03):6.575315e-02,6:5.436065e-03):3.428835e-03,(11:5.545212e-02,8:5.080934e-02):1.304811e-02):1.546352e-02):4.823472e-01):1.228273e-02,5:2.359538e-02):1.120958e-01,1:3.593200e-02);
   tree gen.1070000 = [&U] (9:1.879608e-02,((3:9.307727e-03,(((((4:6.037969e-03,12:8.308929e-03):1.734726e-02,13:4.630735e-02):5.989251e-02,6:1.622802e-03):4.861213e-02,8:1.072130e-02):2.544169e-02,11:1.412329e-02):7.217009e-02):1.793730e-01,((10:7.915134e-02,(5:3.549827e-02,2:3.038947e-02):9.132708e-03):7.600158e-02,7:4.282519e-02):2.925278e-02):1.998218e-02,1:6.600987e-02);
   tree gen.1075000 = [&U] ((9:3.097304e-02,((5:3.519073e-02,2:4.504778e-01):3.261522e-01,7:6.888868e-02):1.803447e-01):4.765810e-02,(10:1.211130e-01,(3:3.206606e-02,((8:4.537371e-02,(6:1.574886e-02,((13:4.750065e-02,12:4.933675e-02):3.578245e-02,4:4.441198e-03):1.516937e-01):2.295129e-01):1.762168e-02,11:1.350218e-01):5.808284e-01):4.840460e-01):3.646584e-01,1:1.219047e-01);
   tree gen.1080000 = [&U] (10:5.680523e-02,((((2:6.658117e-02,5:2.178296e-02):4.292141e-02,7:6.158312e-02):4.751113e-02,((11:9.943701e-03,(8:1.286851e-02,(((13:3.515440e-02,12:4.413926e-02):1.238223e-02,4:9.317766e-05):5.214660e-02,6:1.218871e-02):2.736720e-02):2.931323e-02):1.058367e-01,3:2.864598e-02):1.812626e-01):2.282946e-03,9:2.143977e-02):4.043081e-03,1:4.675562e-02);
   tree gen.1085000 = [&U] (((3:1.057483e-02,(11:5.088874e-03,((6:1.276283e-02,((13:1.546478e-02,4:1.975076e-02):5.418487e-03,12:2.334863e-02):1.190007e-01):5.810790e-02,8:1.883180e-02):1.861263e-02):9.614623e-02):1.100355e-01,9:4.516985e-02):2.760356e-02,((2:7.165966e-02,(10:1.785265e-02,5:5.396089e-02):7.534600e-03):8.015450e-02,7:3.469587e-02):8.732388e-02,1:1.302013e-01);
   tree gen.1090000 = [&U] ((5:1.306083e-01,10:8.470813e-02):8.392625e-02,((2:2.898657e-01,7:4.550781e-02):1.531493e-01,(9:4.032822e-02,((8:2.249251e-02,(11:3.968234e-02,((4:3.260755e-02,(12:4.418381e-02,13:7.072653e-02):1.310526e-02):7.516314e-02,6:1.882308e-02):7.943922e-02):1.909747e-02):1.605770e-01,3:1.018253e-01):3.902540e-01):5.715324e-02):7.536501e-02,1:4.916134e-02);
   tree gen.1095000 = [&U] (((10:1.981221e-02,(5:7.300474e-04,2:2.257327e-01):1.557562e-01):1.686284e-01,((3:1.360546e-01,(((6:9.251963e-04,(4:2.315320e-02,(12:9.008594e-02,13:9.762490e-02):2.379368e-02):2.539065e-01):2.499634e-01,8:5.545865e-02):3.976488e-02,11:2.725394e-02):4.222903e-01):4.287217e-01,7:1.417735e-01):3.114538e-02):2.273022e-01,9:1.765959e-01,1:1.560767e-01);
   tree gen.1100000 = [&U] ((9:3.828808e-02,(3:3.836606e-03,((11:4.682854e-02,8:3.591177e-04):1.177698e-01,(6:1.059078e-02,(13:3.577403e-02,(12:1.305974e-02,4:2.716632e-03):2.787150e-03):1.338292e-01):3.538635e-03):2.447015e-01):2.320688e-01):5.336212e-02,(((5:6.249488e-02,10:3.863921e-02):4.199255e-02,2:9.557782e-02):4.903574e-02,7:5.398510e-02):1.544244e-01,1:9.989530e-02);
   tree gen.1105000 = [&U] (9:4.299862e-02,(7:5.139913e-02,((2:1.314463e-01,5:3.093470e-02):8.142272e-02,((3:1.875155e-02,(11:2.875643e-02,(8:3.991558e-02,((4:2.044289e-03,(13:4.155141e-02,12:1.067194e-02):7.965261e-03):1.034385e-01,6:2.294698e-02):6.296442e-02):4.871959e-02):1.701556e-01):2.552623e-01,10:2.297309e-02):2.164752e-01):1.583617e-02):1.071107e-01,1:1.160558e-01);
   tree gen.1110000 = [&U] ((((7:4.390488e-02,(((11:1.479424e-01,(6:3.308768e-03,((12:5.451504e-02,13:1.330502e-02):6.252498e-03,4:6.539223e-03):2.666914e-01):5.243034e-02):5.678516e-02,8:3.978183e-02):3.808063e-01,3:4.334184e-03):4.072377e-01):3.760282e-02,(10:3.325559e-01,2:3.264680e-01):3.218491e-02):2.477593e-01,9:1.173824e-02):3.710384e-02,5:2.753115e-01,1:1.917410e-01);
   tree gen.1115000 = [&U] (9:1.220867e-01,(10:3.333991e-01,(7:2.343023e-01,((2:3.477313e-01,5:1.116619e-01):8.894551e-02,(8:1.249019e-01,((3:4.331241e-01,11:8.325198e-02):4.774434e-02,((4:6.115708e-02,(13:2.361317e-02,12:2.154167e-02):1.245643e-01):2.256466e-01,6:4.492232e-02):1.504470e-01):3.318780e-02):7.390207e-01):1.547880e-02):6.504164e-02):9.669804e-02,1:1.367771e-01);
   tree gen.1120000 = [&U] (((5:2.043778e-01,((2:4.798470e-01,(3:6.649201e-02,(8:1.164448e-01,((((12:1.396454e-02,13:3.684656e-02):1.178933e-02,4:1.493854e-02):3.398223e-01,6:2.118701e-02):2.037375e-01,11:7.605265e-02):2.604018e-02):3.479558e-01):6.591486e-01):1.934586e-01,10:3.793853e-01):3.770111e-02):1.814276e-01,7:4.549070e-01):4.822915e-01,9:2.642457e-02,1:3.516282e-01);
   tree gen.1125000 = [&U] (9:7.786781e-02,(10:2.002001e-01,((5:1.020426e-01,(((11:5.806214e-02,((6:4.583925e-02,(4:6.646751e-03,(13:2.786753e-02,12:3.969381e-02):1.344570e-02):2.587098e-01):2.143520e-01,8:7.834795e-03):1.131080e-02):2.112623e-01,3:2.824390e-01):3.253090e-01,2:3.047605e-01):2.635281e-01):1.791347e-01,7:3.656805e-01):2.300347e-01):1.155211e-02,1:1.555364e-01);
   tree gen.1130000 = [&U] ((10:2.336941e-03,((5:1.503437e-01,2:2.690799e-01):1.822735e-01,7:2.536782e-01):1.634633e-01):1.064412e-01,(9:2.377500e-02,(3:5.554062e-02,((6:4.862089e-03,((12:7.612095e-02,13:2.102749e-03):3.483088e-02,4:1.573052e-02):2.264046e-01):1.258944e-01,(11:7.387195e-02,8:3.570704e-03):9.197700e-02):2.723706e-01):5.863378e-01):3.114703e-02,1:1.846199e-01);
   tree gen.1135000 = [&U] ((10:1.331921e-01,(7:1.515763e-01,(5:1.872233e-01,2:1.903464e-01):2.846099e-02):1.495950e-01):4.101799e-04,((3:2.810700e-01,((((12:1.777565e-02,13:4.189676e-02):3.342180e-02,4:4.372292e-03):3.088410e-01,6:1.290079e-02):1.085712e-01,(11:1.284687e-01,8:3.412982e-03):1.311846e-01):5.466516e-01):3.320364e-01,9:1.242616e-01):4.108734e-02,1:1.219498e-01);
   tree gen.1140000 = [&U] ((10:1.030679e-01,(5:2.154168e-01,(((3:5.390755e-02,((6:2.718719e-02,((13:4.796197e-02,12:3.026303e-02):7.071925e-02,4:6.658215e-02):2.625873e-01):2.530984e-02,(8:2.411600e-02,11:4.908529e-02):1.509107e-01):4.297270e-01):6.868485e-01,7:1.445996e-01):8.756415e-02,2:5.623145e-01):3.189096e-01):1.898046e-01):5.955456e-02,9:2.679801e-01,1:2.329500e-01);
   tree gen.1145000 = [&U] ((2:1.340584e-01,5:1.049567e-01):1.212451e-01,(((3:2.170847e-02,(8:1.747113e-02,(11:5.767439e-02,(6:5.020621e-03,(4:2.649923e-02,(12:2.701276e-02,13:3.097296e-02):7.592191e-03):1.784194e-01):8.578732e-02):3.736264e-02):3.394209e-01):1.495159e-01,7:1.040587e-01):1.670714e-01,(10:1.181103e-01,9:2.527248e-02):7.296424e-03):4.193588e-02,1:1.487574e-01);
   tree gen.1150000 = [&U] (9:5.793304e-02,(((11:1.240502e-01,((6:1.308974e-02,((12:1.211815e-01,13:2.626593e-02):1.489566e-02,4:3.612654e-03):2.311975e-01):1.772907e-01,8:1.034774e-02):1.227527e-01):1.740963e-02,3:2.494611e-01):5.902776e-01,(7:2.634064e-01,(5:1.489681e-01,(2:3.568959e-01,10:8.449614e-02):5.687974e-02):2.186467e-01):5.498115e-02):8.152389e-03,1:2.761858e-01);
   tree gen.1155000 = [&U] (((7:1.641807e-01,(2:3.242022e-01,(5:3.320145e-02,10:9.282184e-02):6.440915e-02):2.424370e-01):5.906830e-02,(((6:1.537267e-03,(4:9.896317e-03,(12:7.229740e-02,13:3.677187e-02):6.383407e-02):1.799346e-01):1.301572e-01,(8:2.018555e-02,11:5.740609e-02):7.480258e-02):4.600715e-01,3:8.689513e-02):5.684234e-01):9.697735e-02,9:2.421458e-02,1:3.836635e-01);
   tree gen.1160000 = [&U] (9:8.823862e-02,((7:2.421016e-01,2:6.611051e-01):2.177478e-01,(5:1.496300e-01,((((11:6.435947e-02,8:3.672401e-02):1.612179e-01,(6:6.451926e-04,((13:3.114588e-02,12:9.058351e-02):1.106712e-02,4:3.700891e-02):1.645100e-01):1.286166e-01):2.828567e-01,3:5.983612e-03):8.230456e-01,10:2.171137e-01):2.644450e-02):3.799063e-02):1.423217e-01,1:1.908582e-01);
   tree gen.1165000 = [&U] ((9:4.676830e-02,(7:6.210933e-02,(5:3.417352e-02,((((8:2.023753e-02,11:1.145435e-02):6.302085e-04,(6:3.095763e-02,(4:1.912239e-03,(12:1.035575e-02,13:1.877053e-02):7.546471e-03):7.488890e-02):1.992386e-02):1.649408e-01,3:4.057735e-02):7.432240e-02,2:3.412693e-02):1.313627e-01):7.110951e-02):4.539938e-02):1.075539e-02,10:5.091977e-02,1:2.073223e-02);
   tree gen.1170000 = [&U] ((5:5.339676e-02,10:1.468852e-02):4.344525e-02,((7:1.533183e-01,9:4.039786e-02):3.669679e-02,((3:1.184707e-01,((6:1.169527e-02,(4:3.881237e-03,(13:3.136727e-02,12:6.630637e-03):3.697193e-03):8.064839e-02):1.463359e-01,(11:1.014507e-02,8:1.099526e-02):1.328424e-02):1.210201e-01):3.912467e-01,2:2.278254e-02):1.226579e-01):1.951466e-02,1:8.083440e-02);
   tree gen.1175000 = [&U] ((9:3.837627e-02,((7:2.087805e-01,(3:8.014412e-02,(11:6.053356e-02,((6:3.213035e-02,((13:2.184142e-02,12:3.048328e-02):3.297705e-02,4:1.812152e-02):1.377126e-01):1.731193e-01,8:8.607746e-03):1.091458e-01):4.808009e-01):3.336507e-01):1.234998e-01,2:4.258125e-01):5.242927e-02):2.838280e-01,(10:1.008403e-01,5:1.276189e-01):3.124494e-01,1:1.168276e-01);
   tree gen.1180000 = [&U] (((2:1.262756e-01,(10:1.674398e-01,5:4.901169e-02):1.129461e-01):7.562599e-02,(((((4:7.491256e-04,(12:1.801059e-02,13:8.705309e-02):4.626543e-02):1.404582e-01,6:6.696238e-03):9.709376e-02,(11:6.775758e-02,8:1.393852e-02):1.277694e-01):1.839697e-01,3:4.994312e-02):4.044684e-01,7:1.945651e-02):1.026876e-01):1.058144e-01,9:4.855577e-02,1:2.112407e-01);
   tree gen.1185000 = [&U] (9:1.041997e-01,(10:2.255478e-01,(5:1.876523e-01,(2:2.449013e-01,((3:6.983915e-02,((((4:1.590733e-02,13:7.584938e-02):7.312229e-03,12:1.096527e-01):2.571199e-01,6:4.041478e-03):2.396484e-02,(8:1.890868e-02,11:9.891727e-02):1.483865e-01):2.357914e-01):2.693412e-01,7:1.561770e-01):2.955565e-01):5.786875e-04):1.103545e-01):2.624689e-01,1:2.012922e-01);
   tree gen.1190000 = [&U] ((7:2.209247e-01,9:3.129805e-02):3.795845e-02,(((2:1.104175e-01,(3:5.191074e-02,(((((13:5.795724e-02,12:2.286084e-02):4.261172e-02,4:8.221388e-04):1.093968e-01,6:1.199782e-02):1.381760e-01,8:1.884421e-02):3.576109e-02,11:4.429072e-02):3.275487e-01):7.771005e-02):1.514397e-01,10:5.180311e-02):8.939475e-03,5:2.170827e-01):1.224515e-01,1:1.492399e-01);
   tree gen.1195000 = [&U] (9:7.921036e-02,(((2:1.055127e-01,(7:1.062710e-01,(3:2.778755e-02,((11:4.727082e-02,(6:1.342698e-02,(4:1.806250e-02,(13:8.672779e-03,12:2.923618e-02):8.755102e-03):2.970169e-01):1.476663e-01):8.542233e-04,8:6.412273e-02):2.379029e-01):5.596349e-01):1.695894e-01):1.216870e-01,5:1.053920e-01):1.046633e-01,10:1.168953e-01):5.590722e-02,1:3.768651e-02);
   tree gen.1200000 = [&U] (9:5.263663e-02,((5:4.144791e-02,10:9.796811e-02):2.180449e-01,(7:9.609004e-02,(2:2.324351e-01,(((11:8.464157e-02,(6:4.908747e-04,(4:3.462298e-02,(13:4.829460e-02,12:3.797435e-02):8.500438e-03):1.697252e-01):1.094005e-01):9.051821e-03,8:4.735617e-02):5.329126e-02,3:2.914782e-02):2.330095e-01):1.985897e-01):3.439096e-01):5.151679e-03,1:1.135090e-01);
   tree gen.1205000 = [&U] ((9:1.986218e-02,7:4.035485e-01):2.267765e-01,((3:5.621869e-01,((11:1.584078e-01,8:1.510512e-02):1.124166e-01,(6:1.184101e-02,(4:3.831218e-03,(12:1.008730e-01,13:4.781270e-02):5.170523e-02):3.544428e-01):6.934326e-02):4.071928e-01):4.290755e-01,((5:1.598273e-01,2:3.806255e-01):1.366398e-02,10:2.413161e-01):1.404950e-02):1.659574e-01,1:9.398066e-02);
   tree gen.1210000 = [&U] (((2:2.463005e-01,(3:1.215749e-01,(11:1.233212e-01,((6:1.929952e-02,((4:8.492964e-02,13:2.937372e-02):1.847353e-02,12:5.161672e-02):1.710618e-01):2.819997e-01,8:2.972077e-02):9.150699e-02):2.868152e-01):3.078127e-01):3.626659e-01,(7:1.654303e-01,(5:1.973932e-01,10:2.432797e-01):7.058701e-02):7.205572e-02):1.047497e-01,9:3.048956e-02,1:1.784689e-01);
   tree gen.1215000 = [&U] ((10:4.649789e-02,(5:1.799136e-01,(7:1.774486e-01,((3:1.297141e-01,(11:3.644247e-02,(8:7.429792e-02,(((13:2.119512e-02,12:6.271953e-02):2.263692e-02,4:8.461247e-03):3.310366e-01,6:2.366854e-02):7.095378e-02):3.250088e-01):1.088606e-01):6.667026e-01,2:2.773302e-02):1.603169e-01):8.178909e-02):5.068049e-02):8.574764e-02,9:8.326929e-02,1:2.491706e-01);
   tree gen.1220000 = [&U] (((2:1.240201e-01,(7:1.184459e-01,5:2.877704e-01):7.603969e-02):3.214184e-01,((3:7.095636e-02,((11:8.881562e-02,(6:3.325765e-02,((12:5.026861e-02,13:3.714864e-02):2.246012e-02,4:3.938093e-03):2.546014e-01):5.220730e-02):5.002937e-03,8:4.613704e-02):2.477120e-01):3.635610e-01,10:4.559904e-02):3.860950e-01):4.265217e-02,9:7.977771e-02,1:1.968903e-01);
   tree gen.1225000 = [&U] ((((7:1.018726e-01,((11:1.506056e-01,((6:5.264930e-02,(4:1.028007e-02,(12:1.399229e-02,13:7.187001e-02):1.137779e-02):2.057455e-01):1.475386e-01,8:1.146282e-01):2.834201e-02):1.530517e-01,3:5.630790e-03):9.312845e-01):2.865124e-01,9:2.194989e-02):1.151001e-01,2:3.760355e-01):4.598807e-02,(5:1.990132e-01,10:3.098242e-01):1.074804e-01,1:1.327568e-01);
   tree gen.1230000 = [&U] ((5:3.486705e-01,2:6.314590e-02):2.502812e-01,(((7:3.782989e-02,((8:9.480924e-04,11:1.841633e-01):1.069281e-01,(3:7.772375e-02,(6:2.121818e-02,(4:3.656464e-03,(12:4.949695e-02,13:1.663932e-02):4.824814e-02):3.169789e-01):1.182977e-01):5.850005e-02):5.647909e-01):4.489518e-01,10:9.057943e-02):2.717329e-01,9:6.057486e-02):7.610448e-02,1:1.642595e-01);
   tree gen.1235000 = [&U] (9:5.929156e-02,((5:4.871821e-02,2:1.488260e-01):2.303135e-01,(10:2.289203e-01,(((((12:6.003868e-02,13:1.499166e-01):3.434205e-02,4:1.451791e-02):2.585003e-01,(6:3.940271e-04,(8:6.741495e-02,11:1.208922e-01):9.154744e-02):8.321994e-04):4.505656e-01,3:8.389192e-02):6.147262e-01,7:1.238020e-01):9.449892e-02):2.024109e-01):9.890932e-02,1:2.759339e-01);
   tree gen.1240000 = [&U] ((10:7.355969e-02,((3:2.046558e-02,(8:2.110114e-03,((6:2.064645e-02,(4:3.463968e-03,(12:2.257124e-02,13:7.505113e-02):7.975428e-02):1.144052e-01):9.765900e-02,11:7.713992e-03):5.767743e-02):1.762358e-01):3.458993e-01,9:3.539077e-02):9.649393e-02):2.060625e-02,((2:1.171213e-01,7:1.525165e-01):5.057947e-03,5:1.887714e-01):2.405118e-01,1:2.300839e-01);
   tree gen.1245000 = [&U] (((9:7.924597e-03,((3:8.379035e-03,((8:4.170217e-02,(6:5.039797e-03,((12:1.412352e-02,13:2.576748e-02):1.946306e-02,4:1.007706e-02):1.488631e-01):2.649468e-01):2.900933e-02,11:5.391210e-02):3.398855e-01):3.314204e-01,7:2.217588e-02):1.944290e-01):3.555644e-02,(5:2.837440e-01,10:1.218529e-01):1.459879e-01):5.491995e-03,2:3.303795e-01,1:2.975732e-01);
   tree gen.1250000 = [&U] (9:3.312215e-02,(((2:3.852532e-01,5:1.045581e-01):2.483020e-01,7:2.194030e-01):3.090532e-01,(10:2.916330e-01,((11:7.085279e-02,(8:3.076826e-02,(6:2.652665e-02,(4:2.289510e-02,(12:4.569636e-02,13:5.730516e-02):5.447637e-02):2.634069e-01):1.405402e-01):9.918803e-02):3.973977e-01,3:1.061409e-01):6.172522e-01):9.501302e-03):1.051991e-01,1:2.057892e-01);
   tree gen.1255000 = [&U] (((5:1.162712e-01,(10:4.089571e-01,2:3.372837e-01):8.870038e-04):2.066747e-01,(7:1.011852e-03,(11:2.407678e-02,((3:2.143859e-01,(6:2.982980e-02,(4:1.115544e-02,(12:7.974211e-02,13:4.727247e-02):4.038795e-02):2.878890e-01):6.998272e-02):8.899563e-02,8:1.247831e-02):6.280496e-02):4.576609e-01):2.217189e-01):3.097176e-01,9:2.496051e-01,1:1.725220e-01);
   tree gen.1260000 = [&U] (5:3.422723e-01,((9:4.699202e-02,(7:1.003031e-01,(2:2.867121e-01,(((8:5.663919e-02,11:1.303603e-02):3.463646e-02,(((4:3.157248e-02,12:1.732373e-02):5.478616e-02,13:1.004319e-02):8.428316e-02,6:3.241498e-02):1.406171e-01):3.040557e-01,3:1.384741e-02):5.467687e-01):2.857861e-01):1.894183e-01):9.372304e-02,10:3.478481e-01):9.273193e-02,1:8.900313e-02);
   tree gen.1265000 = [&U] (9:3.217723e-02,((5:5.766341e-02,2:3.025242e-01):1.032105e-01,((7:5.918679e-02,(((6:1.687111e-02,(4:2.626021e-03,(13:2.051657e-02,12:2.445453e-02):1.894837e-02):1.681950e-01):2.316109e-02,(11:9.815298e-02,8:5.385208e-02):3.595974e-02):3.804722e-01,3:5.390560e-02):1.357308e-01):7.742637e-02,10:1.313885e-01):5.866866e-02):3.656366e-02,1:1.626286e-01);
   tree gen.1270000 = [&U] (((10:1.475738e-01,(5:3.944239e-02,(2:3.704781e-01,7:2.776197e-01):3.436448e-01):9.327022e-02):2.166689e-01,9:1.181829e-01):3.977042e-02,(3:5.261731e-02,(((11:4.572181e-02,8:3.442959e-02):1.447500e-01,6:3.799401e-02):2.750561e-03,((12:2.790185e-02,13:5.428208e-02):4.380205e-02,4:1.934379e-02):4.631467e-01):3.994338e-01):8.143193e-01,1:1.139786e-01);
   tree gen.1275000 = [&U] (((2:5.456316e-01,5:1.382679e-01):3.453029e-01,(3:1.609974e-01,(((((13:7.705736e-02,12:9.654840e-02):1.189411e-02,4:1.065845e-02):3.040932e-01,11:1.964975e-01):1.390622e-02,6:2.017515e-02):6.992123e-02,8:6.363112e-02):2.516202e-01):4.708661e-01):1.853245e-01,((7:1.281631e-01,10:5.247795e-01):6.098744e-02,9:3.806272e-02):2.388356e-01,1:1.728697e-01);
   tree gen.1280000 = [&U] ((5:4.544436e-01,(9:5.823775e-03,((2:5.969758e-02,(3:5.038515e-02,((8:1.024310e-02,(((13:9.700605e-02,12:8.193959e-04):7.919954e-02,4:2.301258e-03):3.002054e-01,6:5.900576e-03):2.038141e-01):8.649436e-02,11:9.130122e-02):5.524514e-01):4.150314e-01):3.628247e-01,7:7.784062e-02):1.528444e-01):4.639613e-02):3.878716e-02,10:2.109598e-01,1:2.380959e-01);
   tree gen.1285000 = [&U] (((((11:6.160431e-02,(8:9.333993e-03,((4:4.285769e-02,(13:5.314495e-02,12:1.383459e-03):9.198612e-02):2.489884e-01,6:1.107754e-02):1.536943e-01):1.155075e-01):8.509784e-01,3:1.719965e-01):7.125264e-01,(5:1.905832e-01,(7:9.728214e-01,2:1.781503e-01):6.509568e-02):1.935478e-01):8.815688e-02,9:1.722326e-01):7.772197e-02,10:4.854904e-01,1:2.511971e-01);
   tree gen.1290000 = [&U] ((10:9.521786e-02,9:2.972770e-02):3.987788e-02,((2:2.582881e-01,5:1.667510e-01):5.369838e-02,((((6:3.386247e-03,((13:4.925737e-02,12:3.208769e-02):3.838340e-02,4:4.514721e-03):2.098931e-01):6.929274e-03,(8:1.786790e-02,11:4.566905e-02):6.238767e-02):1.928180e-01,3:3.453606e-03):7.664398e-01,7:5.986321e-03):2.117800e-01):4.323207e-02,1:3.199305e-01);
   tree gen.1295000 = [&U] ((9:4.428756e-02,((5:8.173834e-02,2:1.736881e-01):4.432399e-02,((3:6.208400e-03,(((6:4.334409e-02,((13:4.265007e-02,12:1.113884e-03):1.849330e-02,4:3.134744e-02):1.301430e-01):4.424803e-02,11:2.366441e-02):7.993343e-03,8:1.056161e-02):4.403581e-01):2.700787e-01,7:1.334813e-01):3.026003e-01):8.548568e-02):3.215280e-02,10:1.403980e-01,1:3.533105e-02);
   tree gen.1300000 = [&U] ((((7:1.021642e-01,(3:1.386633e-01,((11:6.270578e-02,((4:1.248668e-02,(13:2.981239e-02,12:1.083022e-02):8.346503e-02):1.939641e-01,6:9.982210e-03):1.801308e-01):3.697461e-02,8:1.094580e-01):3.350645e-01):6.214522e-01):2.326612e-01,9:8.079615e-02):1.737208e-02,2:3.309581e-01):8.670030e-02,(10:5.440349e-02,5:2.953328e-01):2.641746e-01,1:1.638521e-01);
   tree gen.1305000 = [&U] (((3:7.553135e-02,(((6:1.699077e-02,((4:2.117873e-02,13:2.150253e-02):6.510828e-03,12:7.728236e-02):1.750430e-01):1.014439e-01,8:3.304273e-02):1.480550e-01,11:2.903992e-02):3.834488e-02):3.404201e-01,9:3.063442e-03):1.266471e-01,((5:1.155921e-01,(2:2.160691e-01,10:4.240488e-02):7.291667e-02):1.026421e-01,7:1.475342e-01):1.762763e-01,1:9.365254e-02);
   tree gen.1310000 = [&U] ((5:6.733626e-02,10:3.904718e-02):5.225600e-02,(7:1.736434e-01,(9:7.138156e-03,(2:1.650469e-01,(((11:1.850780e-02,((4:9.957646e-03,(12:2.257386e-02,13:2.617227e-02):4.777318e-03):1.462541e-01,6:1.328140e-02):5.182395e-02):2.618933e-02,8:3.336206e-02):9.358928e-02,3:1.080663e-01):1.716635e-01):5.697336e-02):7.946638e-03):2.383831e-02,1:9.028618e-02);
   tree gen.1315000 = [&U] (((10:3.571586e-02,(5:5.305940e-02,2:1.395352e-01):6.435001e-02):1.523000e-01,(7:4.096063e-02,(((8:4.677734e-02,(((13:3.011113e-02,12:2.343740e-02):5.501057e-02,4:6.470638e-03):1.993728e-01,6:4.414196e-03):2.387464e-01):4.357585e-02,11:2.214833e-02):3.657407e-01,3:2.485083e-02):2.859433e-01):1.578134e-01):8.492439e-03,9:1.568758e-01,1:1.067945e-01);
   tree gen.1320000 = [&U] (((10:9.084954e-02,((2:1.881931e-01,7:1.454409e-01):9.327964e-02,(3:3.828701e-02,((((13:1.422537e-01,12:1.026436e-02):2.773177e-02,4:1.418788e-03):1.246733e-01,6:4.440252e-03):4.403068e-02,(11:5.711837e-02,8:3.515778e-02):1.106193e-01):2.671417e-01):3.479955e-01):1.045959e-02):6.060711e-02,9:5.711380e-02):4.664034e-02,5:2.356161e-01,1:1.573127e-01);
   tree gen.1325000 = [&U] ((((5:1.004346e-01,10:4.988800e-02):1.248950e-02,2:1.492656e-01):1.355300e-01,7:2.894387e-02):1.216057e-01,(9:1.373363e-02,(3:6.571567e-02,((8:1.603865e-02,11:3.994557e-02):2.036552e-02,(6:2.073234e-03,((13:2.581857e-02,12:2.042472e-02):2.593148e-02,4:2.415470e-02):1.304575e-01):9.067739e-02):3.829578e-02):3.546289e-01):1.173740e-01,1:5.852619e-02);
   tree gen.1330000 = [&U] (((3:2.156961e-02,(((4:2.536761e-03,(13:2.779514e-02,12:1.009014e-02):7.894246e-03):1.973184e-01,6:1.950357e-03):2.716675e-02,(8:3.154427e-03,11:4.268370e-02):3.631140e-02):1.899807e-01):1.802057e-01,7:6.530320e-02):1.174372e-01,(9:1.454086e-02,((5:1.424988e-01,10:5.484937e-02):7.992036e-02,2:3.173717e-02):1.711224e-01):2.293859e-02,1:2.685059e-02);
   tree gen.1335000 = [&U] (7:4.907848e-01,(2:6.655105e-01,((((6:2.530667e-02,((4:3.755089e-03,13:1.064307e-01):1.169848e-02,12:7.514840e-02):2.761945e-01):9.612540e-02,(11:5.120171e-02,8:4.449247e-02):1.060306e-01):2.791509e-01,3:1.096867e-01):9.917819e-01,((10:1.517332e-01,5:3.052307e-01):1.601897e-01,9:3.987309e-03):1.218176e-02):5.537847e-02):3.097645e-02,1:3.322607e-01);
   tree gen.1340000 = [&U] ((9:3.227848e-01,(((((((4:2.132246e-03,(13:8.046054e-02,12:5.439534e-02):3.132107e-02):3.600378e-01,6:1.481631e-02):8.941769e-02,(8:5.045233e-02,11:1.654789e-01):3.653259e-02):1.029977e+00,3:3.591254e-01):1.915209e+00,2:6.651957e-01):1.762824e-01,7:1.114412e-01):3.163921e-01,5:2.329213e-01):3.367364e-01):6.348304e-02,10:5.171641e-01,1:1.149305e-01);
   tree gen.1345000 = [&U] ((9:5.791049e-02,((2:1.317569e-01,10:2.221106e-01):1.290353e-03,(7:1.150988e-01,5:1.272221e-01):5.073708e-03):8.764015e-02):2.808613e-02,(((8:7.039006e-03,11:4.249272e-02):3.403859e-02,((4:1.153962e-02,(13:4.435612e-02,12:4.093624e-02):8.949590e-03):1.092079e-01,6:4.434290e-03):5.021240e-02):2.553920e-01,3:4.422210e-02):2.099437e-01,1:8.787591e-02);
   tree gen.1350000 = [&U] ((3:3.998036e-03,((6:1.504240e-02,(12:1.601575e-02,(4:1.816483e-03,13:3.099786e-02):2.631905e-02):2.324499e-01):9.419915e-02,(8:3.979197e-02,11:2.064725e-02):9.388881e-02):2.717896e-01):3.051008e-01,(9:1.029470e-01,(10:5.261810e-02,(7:1.418895e-01,(2:1.805332e-01,5:1.844327e-02):8.551672e-02):1.116439e-01):1.927388e-01):3.068163e-02,1:2.330178e-01);
   tree gen.1355000 = [&U] ((((2:7.871327e-02,((((((4:3.299264e-02,12:8.146254e-03):7.836933e-02,13:4.343601e-03):3.069095e-01,6:1.907037e-02):1.545204e-01,8:3.673721e-02):3.295328e-02,11:1.163713e-01):2.441958e-01,3:1.679857e-01):7.113485e-01):8.933289e-04,(10:9.896589e-02,5:1.367917e-01):3.763017e-02):5.585876e-02,7:3.517560e-01):1.236325e-01,9:1.755910e-02,1:1.443068e-01);
   tree gen.1360000 = [&U] (((10:9.996963e-02,(2:2.501428e-01,((((8:7.228250e-02,11:5.460372e-02):4.064450e-02,3:3.734896e-01):4.412859e-02,6:3.971342e-02):2.789358e-01,(12:5.593453e-02,(13:1.125686e-01,4:2.326345e-03):6.092939e-02):8.414262e-02):1.871570e+00):2.325507e-01):2.515394e-01,5:2.739448e-01):2.879600e-01,(7:3.904869e-01,9:3.894990e-01):8.441012e-02,1:1.180401e-01);
   tree gen.1365000 = [&U] (9:3.600794e-02,(((((11:1.664958e-01,8:2.149392e-03):4.517279e-02,(6:7.048907e-03,(4:7.692184e-03,(13:6.163466e-02,12:2.414219e-03):4.530620e-02):3.139390e-01):1.313215e-01):3.832937e-01,3:2.086773e-02):3.780677e-01,7:2.483623e-02):2.695998e-02,((5:1.457278e-01,2:2.188557e-01):1.682794e-02,10:1.633977e-01):1.080296e-01):2.183740e-01,1:2.526743e-01);
   tree gen.1370000 = [&U] ((7:4.065274e-01,(2:6.341135e-01,(10:2.498259e-01,5:2.409871e-01):1.102720e-02):1.852008e-01):2.484177e-01,(9:2.972837e-01,(3:1.548814e-02,((8:2.315614e-02,11:1.706960e-01):6.514488e-02,(((12:3.641982e-02,13:1.628267e-01):3.992227e-02,4:6.196644e-03):3.115190e-01,6:8.405674e-04):1.656475e-01):7.066560e-01):9.847645e-01):2.208725e-02,1:1.602536e-01);
   tree gen.1375000 = [&U] ((((3:1.309094e-01,(6:1.932700e-02,((11:1.074207e-01,8:5.443870e-03):1.069728e-01,(4:2.640998e-02,(13:2.360702e-02,12:2.553041e-02):4.768668e-02):2.748628e-01):3.247116e-03):3.752300e-01):3.298082e-01,2:1.060465e-01):1.841615e-01,(7:3.064962e-01,(10:1.286354e-02,5:1.364418e-01):2.469397e-01):6.902907e-04):1.368021e-01,9:2.800796e-02,1:2.665637e-01);
   tree gen.1380000 = [&U] (9:7.740091e-03,(((3:2.775804e-01,((6:1.763035e-02,((4:4.115768e-02,12:4.281051e-02):1.702800e-02,13:5.579806e-02):1.196454e-01):1.455312e-01,(11:5.301239e-02,8:4.281584e-02):3.317085e-02):8.084571e-02):4.670829e-01,(10:1.462513e-01,(2:2.390313e-01,5:1.345752e-01):1.592731e-02):1.481959e-01):7.880790e-02,7:2.843626e-01):1.604469e-01,1:2.042965e-01);
   tree gen.1385000 = [&U] ((5:1.714500e-01,10:1.052114e-01):5.874249e-02,((2:1.190584e-01,(((11:2.268394e-02,(((4:2.560078e-02,(13:4.061317e-02,12:1.166153e-02):4.432825e-02):1.254179e-01,6:5.873357e-02):9.576835e-02,8:1.675997e-02):1.267517e-01):2.333874e-01,7:1.650651e-02):5.494348e-02,3:1.678012e-01):6.912558e-02):1.575432e-01,9:8.037330e-02):3.425489e-02,1:8.883080e-02);
   tree gen.1390000 = [&U] ((2:1.011385e-01,(10:3.924801e-02,5:4.763502e-02):2.215712e-02):1.117907e-01,(((((6:3.124828e-03,((12:2.234319e-02,13:1.146135e-02):1.626840e-02,4:3.589495e-03):1.006049e-01):5.488989e-02,(8:2.287973e-03,11:6.736169e-02):2.806062e-03):1.698126e-01,3:3.533514e-02):1.103685e-01,7:2.866633e-02):7.766526e-02,9:3.424660e-03):1.441386e-02,1:6.156360e-02);
   tree gen.1395000 = [&U] ((((5:1.684763e-01,7:3.872700e-01):1.276397e-01,2:6.607842e-01):1.293641e-01,10:3.362837e-01):8.331405e-02,(9:1.483363e-01,(3:2.094646e-02,((((13:5.031699e-02,12:2.206317e-02):5.413666e-02,4:2.061438e-02):4.005337e-01,6:7.256747e-03):1.258738e-01,(11:1.831521e-01,8:3.739394e-02):1.211338e-02):4.096474e-01):1.391509e+00):5.501909e-04,1:3.588756e-01);
   tree gen.1400000 = [&U] (9:1.306198e-01,((10:2.695963e-02,(5:1.117761e-01,2:1.498512e-01):7.034397e-02):6.035506e-02,((3:1.467578e-03,((6:1.851350e-03,((12:1.153581e-02,13:7.796327e-02):2.297282e-02,4:2.049359e-02):1.822955e-01):1.795836e-01,(8:2.020918e-03,11:8.430919e-02):1.626736e-02):2.181143e-01):2.844179e-01,7:1.159746e-01):4.056422e-02):1.487286e-01,1:1.066434e-01);
   tree gen.1405000 = [&U] ((9:8.814910e-02,(7:9.069655e-02,(3:7.287587e-02,(11:1.083014e-02,((6:1.389767e-02,(4:4.155260e-03,(12:1.620337e-02,13:4.143194e-02):2.264152e-02):1.752302e-01):2.703777e-01,8:3.476203e-03):1.652010e-01):2.544738e-01):4.227851e-01):7.360959e-02):1.955235e-01,((2:4.271591e-01,5:4.242750e-02):3.266671e-01,10:3.636900e-01):1.644842e-01,1:1.098470e-01);
   tree gen.1410000 = [&U] (((3:3.991836e-03,((((12:7.091816e-03,13:1.410622e-02):6.929277e-03,4:8.086836e-03):2.197361e-02,6:8.787140e-03):4.539816e-02,(11:2.119961e-02,8:1.925680e-02):5.814246e-03):1.116962e-01):1.007269e-01,(7:3.467654e-02,(2:1.062617e-01,(10:5.186935e-02,5:1.268527e-02):3.414129e-02):5.790462e-02):3.693207e-02):1.356611e-02,9:4.536592e-03,1:1.095654e-01);
   tree gen.1415000 = [&U] ((9:3.943904e-04,(7:9.934986e-02,(10:1.469957e-02,(((((12:1.739551e-02,4:4.948106e-03):2.614789e-03,13:3.554966e-02):1.098271e-01,6:5.107821e-04):2.307956e-04,(8:2.366725e-02,11:6.058087e-02):4.766539e-02):9.548621e-02,3:4.971870e-03):1.651051e-01):6.393474e-02):1.060777e-01):3.412032e-02,(5:1.387689e-01,2:1.003102e-01):5.217989e-02,1:2.222623e-02);
   tree gen.1420000 = [&U] (((2:5.972472e-01,5:6.128958e-02):1.694010e-01,10:1.583878e-01):6.155903e-02,(((((8:1.082834e-02,(((13:1.185055e-01,12:7.323846e-02):4.006885e-02,4:3.965217e-03):2.029380e-01,6:4.311730e-02):1.417882e-01):9.154809e-02,11:4.334187e-02):2.972330e-01,3:1.693990e-01):2.090315e-01,7:1.714733e-01):2.102453e-01,9:2.183474e-03):1.588781e-01,1:1.087616e-01);
   tree gen.1425000 = [&U] (9:1.272764e-01,((((((((4:2.329886e-03,(12:1.048889e-01,13:8.462660e-02):2.560055e-02):2.932136e-01,6:4.050782e-03):9.855070e-02,(8:3.623517e-02,11:2.163689e-01):1.126318e-01):2.914381e-01,3:1.895867e-03):1.468497e+00,2:1.437522e-01):5.815021e-01,5:1.319641e-02):1.760465e-01,7:2.041823e-01):1.364387e-01,10:1.747234e-01):1.394075e-01,1:1.096360e-01);
   tree gen.1430000 = [&U] ((10:6.197895e-02,9:1.926665e-02):3.532259e-03,(5:7.998953e-02,(7:7.182065e-02,(2:1.313088e-01,(3:3.861502e-03,((11:2.519575e-02,8:1.870477e-03):2.704794e-02,(6:1.985969e-03,((12:1.425500e-02,13:3.236845e-02):2.437091e-02,4:5.330137e-03):7.253581e-02):4.846214e-03):1.506011e-01):1.827251e-01):2.337242e-02):6.294363e-02):6.917112e-02,1:1.267693e-01);
   tree gen.1435000 = [&U] (10:4.644859e-02,(9:3.207468e-02,(7:6.973004e-02,(((3:8.380736e-04,((6:1.512640e-02,(8:1.520688e-02,11:5.269349e-02):4.690329e-02):2.636817e-03,((4:1.013194e-02,13:1.097591e-02):1.584431e-02,12:4.853683e-03):9.106381e-02):1.342401e-01):1.321105e-01,2:5.099573e-02):1.249700e-01,5:9.596576e-02):4.384770e-03):1.579028e-01):5.408948e-03,1:4.311614e-02);
   tree gen.1440000 = [&U] (9:3.639213e-02,((10:8.079437e-02,5:5.699907e-02):8.070235e-02,(((3:4.920598e-02,((6:2.277492e-02,((12:9.747941e-03,13:2.027279e-02):2.106520e-02,4:6.169336e-04):1.147743e-01):9.161102e-02,(8:4.186214e-02,11:9.865315e-02):5.512505e-02):1.492053e-01):2.818675e-01,2:1.282867e-01):7.071326e-02,7:3.356191e-02):5.701820e-02):1.553766e-01,1:1.153743e-01);
   tree gen.1445000 = [&U] (((7:5.544605e-02,((11:8.091144e-02,(8:1.181239e-02,(6:3.313285e-02,((13:5.615393e-02,12:6.712766e-03):1.393642e-02,4:1.662613e-02):2.282509e-01):8.463318e-02):1.399267e-02):8.608513e-02,3:6.363702e-02):5.232897e-01):1.685791e-01,(5:1.324090e-01,2:2.498278e-01):1.495134e-01):6.897568e-02,(9:1.399549e-02,10:2.283612e-01):3.636854e-02,1:2.492544e-01);
   tree gen.1450000 = [&U] ((9:1.907271e-01,((((12:9.055006e-02,(13:1.397352e-02,4:2.041513e-02):1.155933e-01):2.236733e-01,6:1.385690e-02):9.148980e-02,(8:4.781372e-02,11:1.319494e-01):1.706985e-01):4.688199e-01,3:8.813645e-02):9.361317e-01):9.428908e-02,((5:2.524749e-01,10:3.243324e-01):4.398593e-02,(7:4.095337e-01,2:7.037480e-01):2.741189e-02):1.279206e-01,1:1.234733e-01);
   tree gen.1455000 = [&U] (9:4.637977e-02,(((5:1.911350e-01,2:5.944355e-02):5.478825e-01,7:8.186042e-02):1.376524e-01,(10:5.213257e-02,((6:6.458491e-03,((8:6.084164e-02,11:4.276607e-02):4.303118e-02,(12:4.764665e-03,(4:6.591318e-02,13:4.339019e-02):4.320203e-02):2.210707e-01):3.417744e-03):2.517963e-01,3:2.562215e-02):5.623893e-01):1.014011e-01):4.383856e-02,1:1.639859e-01);
   tree gen.1460000 = [&U] (5:2.234487e-01,(9:3.016521e-02,(((3:1.509326e-02,((11:6.146527e-02,8:4.156453e-02):2.517606e-02,((4:1.143753e-02,(12:2.422381e-02,13:1.154339e-02):2.961070e-02):1.614320e-01,6:3.142307e-02):9.896556e-02):2.103070e-01):3.114630e-01,(10:1.264004e-01,2:6.510111e-02):1.013223e-01):1.530276e-02,7:1.598602e-01):2.019973e-01):5.354648e-02,1:1.345488e-01);
   tree gen.1465000 = [&U] ((2:9.693161e-02,(5:5.008243e-02,10:8.475107e-02):4.130051e-02):1.525965e-01,((7:3.651015e-02,(3:3.570157e-02,((6:2.373500e-03,(4:3.014477e-03,(12:2.593331e-02,13:1.909009e-02):1.318087e-02):1.535561e-01):4.451989e-02,(11:1.510932e-02,8:2.078418e-02):7.146377e-02):1.797774e-01):4.817184e-01):1.446705e-01,9:5.542909e-02):2.317117e-03,1:1.059748e-01);
   tree gen.1470000 = [&U] (((((8:4.222254e-03,11:1.675787e-01):7.120112e-02,(6:4.200392e-02,(13:1.047818e-01,(12:5.457605e-02,4:4.664332e-03):9.267506e-03):1.982183e-01):2.162554e-01):5.050920e-01,3:1.005152e-01):5.131817e-01,(7:1.868871e-01,(10:4.169935e-01,(5:2.300080e-02,2:2.979981e-01):5.578126e-02):6.051318e-01):4.243444e-02):4.572823e-01,9:2.025155e-01,1:7.661962e-02);
   tree gen.1475000 = [&U] (9:6.678001e-02,((((11:1.289295e-02,8:2.381309e-02):4.322642e-02,(((13:5.424446e-02,12:4.390873e-02):4.877234e-02,4:7.647652e-03):1.448143e-01,6:1.053052e-02):1.369279e-01):2.941154e-01,3:2.781540e-02):1.962013e-01,(7:1.561103e-01,((5:6.511392e-02,2:3.645811e-01):3.885467e-02,10:6.262082e-02):1.940963e-01):1.920902e-02):3.703857e-02,1:1.331587e-01);
   tree gen.1480000 = [&U] (9:6.517220e-03,(((2:1.825664e-01,10:6.665724e-02):3.306269e-02,5:1.105448e-01):4.834069e-02,(7:6.012015e-02,(((11:2.412986e-02,8:4.705704e-02):6.322557e-03,((4:9.397801e-03,(13:2.027039e-02,12:1.436558e-02):2.985279e-02):1.047620e-01,6:1.713038e-03):7.333722e-02):1.865551e-01,3:5.726538e-02):1.817700e-01):2.441063e-02):1.253220e-01,1:1.625454e-01);
   tree gen.1485000 = [&U] (((2:2.119761e-01,5:1.210466e-01):1.872140e-02,10:9.523128e-02):6.322026e-02,((7:7.462735e-02,(3:1.611772e-01,(11:2.093967e-02,((6:1.726592e-02,(4:6.172624e-02,(13:9.760683e-02,12:6.907854e-03):7.502889e-02):1.391606e-01):1.010978e-01,8:4.988133e-03):9.299247e-02):3.271798e-01):2.242208e-02):2.168761e-01,9:6.766660e-02):4.100945e-02,1:1.055504e-01);
   tree gen.1490000 = [&U] ((7:1.569522e-01,(2:2.159593e-01,(5:3.895998e-01,10:5.158418e-02):2.629291e-01):4.748909e-03):1.737939e-01,(9:1.116579e-01,(3:4.441466e-02,(8:2.514069e-02,(11:1.195596e-01,(6:2.286925e-02,(4:1.449187e-02,(12:5.854841e-02,13:3.071924e-02):4.395404e-02):2.359354e-01):7.162824e-02):1.142917e-01):6.616640e-01):2.620017e-01):2.031148e-01,1:1.213364e-01);
   tree gen.1495000 = [&U] (9:1.997235e-01,(((((((8:2.729906e-02,(6:5.207264e-02,(13:3.642495e-02,(4:5.483255e-02,12:3.698843e-02):1.335011e-02):1.515346e-01):2.659059e-01):1.673335e-01,11:2.646464e-02):3.953020e-01,3:1.788048e-02):2.348728e-01,2:1.273917e-01):1.053661e-01,7:3.009677e-01):2.367408e-01,10:1.995675e-01):2.748773e-01,5:2.003182e-01):3.250790e-02,1:1.423089e-01);
   tree gen.1500000 = [&U] ((((3:1.481540e-01,((8:2.286923e-02,(((13:3.175478e-02,12:3.545473e-02):3.266018e-02,4:2.086463e-02):2.220781e-01,6:7.359728e-02):2.314143e-01):2.933426e-02,11:5.112687e-02):2.469848e-01):6.163042e-01,2:6.505260e-02):3.455015e-01,(10:8.932110e-02,5:2.525447e-01):2.514160e-01):3.450031e-02,(7:2.734537e-01,9:1.951086e-01):4.435869e-02,1:1.724513e-01);
   tree gen.1505000 = [&U] (((2:6.244341e-02,((((4:9.745666e-03,(13:2.858415e-02,12:1.211382e-02):2.810238e-02):7.235448e-02,6:1.865200e-02):8.476074e-02,(11:4.837227e-02,8:6.390648e-03):2.283179e-02):7.275798e-02,3:7.388052e-03):1.703936e-01):2.542810e-02,((5:4.800441e-02,10:1.236632e-01):2.524650e-02,7:1.297161e-01):1.012660e-01):8.690697e-02,9:1.177110e-02,1:8.975973e-02);
   tree gen.1510000 = [&U] (((((((12:2.394687e-02,(13:3.036541e-02,4:1.588989e-02):1.297012e-03):1.919313e-01,6:3.248893e-02):4.630091e-02,8:1.795129e-02):2.527455e-03,11:5.449308e-02):2.345325e-01,3:6.546618e-02):2.301227e-01,10:1.583832e-02):8.992044e-02,((7:1.340855e-01,(2:1.294093e-01,5:1.272929e-01):6.607111e-02):2.118490e-01,9:1.876972e-02):9.927511e-02,1:7.179213e-02);
   tree gen.1515000 = [&U] ((10:1.343110e-01,(2:1.949948e-01,5:6.134309e-02):1.076221e-01):1.702507e-01,((7:2.379351e-01,(((6:1.053292e-01,(4:1.562039e-02,(12:4.123658e-02,13:6.406729e-02):2.344482e-02):2.406123e-01):1.816614e-01,(8:1.100510e-03,11:1.226261e-01):2.638415e-02):3.970439e-01,3:2.912419e-02):3.190273e-01):1.507106e-01,9:3.899024e-02):1.695969e-01,1:7.225841e-02);
   tree gen.1520000 = [&U] (9:1.428479e-01,((5:7.135638e-02,10:1.536101e-01):2.042288e-01,(((3:7.297933e-02,(8:7.366235e-03,((((12:2.563918e-02,13:3.970782e-02):1.679837e-02,4:4.813911e-02):5.470405e-01,6:9.112785e-04):3.411303e-01,11:5.408745e-02):6.241645e-02):2.290583e-01):7.108668e-01,2:4.955660e-02):3.571766e-01,7:3.963455e-01):7.641252e-02):1.055852e-01,1:4.936308e-01);
   tree gen.1525000 = [&U] ((5:3.725997e-01,((7:1.624091e-01,2:3.508752e-01):1.335234e-02,(10:2.048736e-01,(((((12:3.402551e-02,(13:2.752690e-02,4:6.783041e-03):1.121831e-02):1.464074e-01,6:5.093742e-02):6.352126e-02,11:6.032211e-02):3.913532e-02,8:1.894215e-02):1.977619e-01,3:1.209177e-02):2.437264e-01):1.978088e-01):1.299835e-02):7.105017e-03,9:5.025078e-02,1:1.748201e-01);
   tree gen.1530000 = [&U] (5:2.142221e-01,(9:1.150194e-01,((((3:2.304959e-01,2:4.745268e-01):2.768315e-01,(11:9.049019e-02,(8:1.642516e-01,((4:6.018262e-04,(13:8.536367e-02,12:2.844366e-02):4.512490e-02):2.823780e-01,6:5.143450e-02):1.073460e-01):2.300404e-02):4.546590e-01):8.082375e-02,7:2.481222e-01):2.926901e-01,10:9.856900e-02):3.154182e-01):6.003470e-02,1:2.976882e-01);
   tree gen.1535000 = [&U] (((3:6.291281e-03,(((12:4.249859e-02,(4:4.962692e-02,13:9.685908e-02):6.033231e-03):2.238040e-01,6:2.910007e-02):1.500523e-01,(8:4.709822e-03,11:1.098668e-01):9.841450e-02):1.904563e-01):2.497582e-01,(7:1.384622e-01,(2:2.155746e-01,(10:2.783648e-02,5:9.491651e-02):3.232423e-02):9.070807e-02):1.266998e-01):2.622668e-02,9:8.865877e-02,1:2.459360e-01);
   tree gen.1540000 = [&U] ((7:2.515255e-01,((10:7.549206e-02,(((11:1.500238e-01,8:1.082016e-02):1.864938e-01,(((12:1.237444e-01,13:9.619858e-02):2.775316e-02,4:2.584886e-03):3.385629e-01,6:1.641773e-02):4.331856e-02):2.410435e-01,3:2.096508e-01):5.374395e-01):6.421588e-01,(5:4.473998e-01,2:5.743425e-01):1.823806e-01):1.236556e-01):1.055900e-01,9:2.766255e-02,1:3.147175e-01);
   tree gen.1545000 = [&U] (9:1.287789e-02,((7:5.898512e-02,(5:1.415608e-01,2:5.651192e-02):1.716979e-02):1.955636e-02,(10:4.877901e-02,(3:4.204190e-03,(((12:1.076308e-02,(4:1.615472e-02,13:2.165393e-02):4.419034e-03):1.023245e-01,6:5.383609e-02):1.017778e-01,(11:2.867461e-02,8:3.488515e-02):5.243010e-03):1.538185e-01):1.607162e-01):1.117144e-01):3.223175e-02,1:2.082511e-02);
   tree gen.1550000 = [&U] (9:1.272639e-01,((7:7.804178e-02,((13:3.195832e-02,((((3:3.014601e-01,(8:1.201937e-02,11:4.267371e-02):9.476523e-02):5.694494e-02,6:2.774125e-03):2.403444e-01,4:6.293762e-03):3.112823e-02,12:1.619465e-02):3.012113e-02):1.043002e+00,2:4.905319e-03):5.469168e-01):3.244953e-01,(5:1.279951e-01,10:1.274472e-01):2.287248e-01):1.531761e-01,1:1.799938e-01);
   tree gen.1555000 = [&U] ((((10:1.824111e-01,5:2.705137e-01):4.356759e-02,((((4:1.525025e-02,(12:3.391537e-02,13:1.158251e-01):6.445120e-02):2.237554e-01,(6:1.139595e-03,(8:4.450757e-02,11:3.015249e-02):3.379477e-01):1.671978e-02):2.474414e-01,3:1.636959e-02):4.692243e-01,7:1.649633e-01):5.023752e-02):1.014343e-01,9:3.821825e-02):5.064698e-02,2:4.120989e-01,1:1.861007e-01);
   tree gen.1560000 = [&U] (((7:4.316285e-02,10:4.592903e-02):1.973184e-02,((5:2.067789e-02,2:5.154405e-02):3.004691e-02,(3:2.582170e-02,(((4:1.530674e-03,(13:5.590719e-03,12:1.059458e-02):2.180166e-02):5.581155e-02,6:1.637967e-02):2.931936e-02,(8:1.645583e-02,11:9.706324e-03):1.773158e-02):3.258609e-02):2.310491e-01):1.551044e-02):5.105284e-02,9:2.324937e-02,1:7.926919e-02);
   tree gen.1565000 = [&U] ((10:2.588624e-01,((7:1.838714e-01,(((((4:1.787463e-03,(13:2.928306e-02,12:1.312310e-02):4.896937e-02):2.183222e-01,6:3.055657e-02):1.042665e-01,3:2.978167e-01):6.700499e-02,8:9.899166e-03):6.676955e-02,11:3.057888e-02):8.112336e-01):5.402509e-02,9:6.153214e-02):3.660046e-02):7.940613e-02,(2:2.753520e-01,5:1.365172e-01):2.257305e-01,1:1.204083e-02);
   tree gen.1570000 = [&U] ((11:7.762440e-02,(8:8.923534e-03,(((12:2.243026e-02,(4:3.548435e-02,13:3.985175e-02):3.772427e-03):1.663267e-01,6:1.782163e-03):5.823287e-02,3:3.649341e-02):5.822117e-02):8.429058e-03):6.421279e-01,((((10:7.158168e-02,5:4.737296e-02):6.546317e-02,2:1.362568e-01):1.958954e-01,7:1.164517e-01):1.810749e-01,9:5.597088e-02):1.138507e-02,1:1.622552e-01);
   tree gen.1575000 = [&U] ((5:5.313437e-02,((7:9.534050e-02,((3:8.146919e-02,((11:1.603811e-02,(((13:1.605741e-02,4:2.921048e-02):8.508469e-03,12:2.213067e-02):1.109344e-01,6:2.864499e-03):7.207660e-02):3.083577e-02,8:6.316573e-02):3.016159e-01):1.197226e-01,2:8.991659e-02):6.227973e-02):1.178196e-01,10:8.105825e-02):1.840546e-02):1.733316e-01,9:8.933091e-02,1:6.663645e-02);
   tree gen.1580000 = [&U] ((10:4.875167e-01,5:4.331502e-01):3.851327e-01,(9:1.772740e-01,(7:5.665735e-02,(2:7.715654e-01,((8:6.868840e-03,(((4:3.074866e-02,(12:4.835432e-02,13:5.866039e-02):3.222067e-02):3.633162e-01,6:1.001852e-01):2.253647e-01,11:1.275643e-01):7.154875e-03):6.644237e-01,3:9.936690e-02):1.428090e+00):2.737941e-01):2.527600e-01):4.546253e-01,1:2.741558e-02);
   tree gen.1585000 = [&U] ((((2:3.806989e-01,(11:1.627804e-01,((3:2.801095e-01,(((4:2.396002e-02,13:5.370942e-02):1.843117e-02,12:1.224737e-02):3.085955e-01,6:1.923794e-02):1.667629e-01):1.554614e-02,8:1.513866e-02):8.810680e-02):9.083420e-01):6.101422e-02,7:1.155244e-01):2.822745e-01,(10:3.452222e-01,5:1.034734e-01):6.558172e-01):1.871015e-01,9:1.376188e-01,1:5.211834e-01);
   tree gen.1590000 = [&U] ((9:2.986747e-02,(((((11:6.208245e-02,8:2.642571e-02):8.234245e-02,(6:1.691622e-02,((12:6.494538e-02,13:8.699584e-02):3.289530e-02,4:3.367738e-02):2.199596e-01):2.276920e-01):5.120283e-01,3:7.519885e-03):4.966754e-01,(5:6.237541e-01,2:1.039581e-01):3.910943e-01):1.701059e-01,7:1.741598e-02):4.466074e-01):2.458699e-01,10:3.707529e-01,1:1.218608e-01);
   tree gen.1595000 = [&U] ((((3:1.073471e-01,(((11:6.298214e-03,8:6.393138e-02):1.205583e-01,6:2.983257e-02):6.281237e-03,((4:5.205301e-02,12:4.192306e-02):4.284429e-03,13:1.282256e-01):3.148891e-01):2.419151e-01):9.197879e-01,(7:4.756889e-02,2:3.360554e-01):1.408411e-01):2.288744e-01,(10:3.104970e-01,5:2.467398e-01):2.366221e-01):1.765978e-01,9:1.290215e-01,1:1.431567e-01);
   tree gen.1600000 = [&U] (9:2.616629e-02,((((5:1.170309e-01,2:9.695588e-02):1.871981e-02,10:5.079640e-02):3.737725e-01,7:1.052523e-02):1.160891e-01,(3:1.295263e-02,(8:5.370600e-02,(11:9.839912e-03,(((12:1.650368e-02,13:2.830646e-02):1.344683e-02,4:1.648654e-02):1.426837e-01,6:1.054830e-02):1.071805e-01):1.783328e-02):2.862029e-01):2.722108e-01):4.698948e-02,1:1.412142e-01);
   tree gen.1605000 = [&U] (10:1.769836e-01,((5:3.611510e-01,((3:5.600489e-02,(((12:3.392670e-02,13:7.298464e-02):9.095435e-02,4:1.649516e-02):2.108292e-01,((11:3.040201e-02,8:1.719950e-02):1.323644e-01,6:4.217703e-02):2.276809e-02):3.616656e-01):4.074667e-01,(7:6.164939e-01,2:2.156949e-01):1.683506e-02):4.231216e-01):1.460468e-01,9:2.013640e-01):4.558896e-02,1:1.221973e-01);
   tree gen.1610000 = [&U] ((10:1.827129e-01,(2:5.722931e-01,5:9.353443e-02):2.940664e-01):3.599937e-01,((7:8.370205e-02,(3:5.319155e-02,((((13:4.600991e-02,12:2.941244e-02):7.002246e-03,4:3.341494e-02):3.351767e-01,6:2.194703e-02):5.096475e-02,(11:8.536243e-02,8:2.156334e-02):1.426806e-01):1.552906e-01):1.006957e+00):2.779491e-01,9:3.220023e-02):1.168000e-01,1:2.052489e-01);
   tree gen.1615000 = [&U] (((10:3.476292e-02,(5:4.852405e-02,2:1.905657e-01):4.890044e-02):1.490647e-01,(7:6.511012e-02,(3:3.214945e-02,((((4:5.192654e-03,(12:2.631804e-02,13:2.095324e-02):3.660394e-02):1.147227e-01,6:5.363931e-03):5.409090e-02,11:5.376026e-03):4.004825e-02,8:3.800189e-02):2.448253e-01):1.462544e-01):1.092957e-01):2.635000e-02,9:6.181587e-03,1:1.152333e-01);
   tree gen.1620000 = [&U] (((9:3.803984e-02,(3:6.757781e-03,((11:5.875190e-02,8:2.564926e-02):3.436208e-02,(((12:2.417890e-03,13:6.628617e-02):3.812849e-02,4:7.706288e-03):1.503788e-01,6:2.177028e-03):1.005586e-01):2.984955e-01):4.316371e-01):4.697957e-02,(10:3.631455e-01,7:1.568416e-02):9.893910e-02):1.540123e-01,(2:2.562288e-01,5:7.362587e-02):1.409782e-01,1:1.492550e-01);
   tree gen.1625000 = [&U] ((((3:2.017080e-02,((((13:9.495714e-02,12:6.917239e-03):1.622323e-02,4:1.373899e-02):9.918916e-02,6:3.148744e-02):5.329852e-02,(8:1.040059e-02,11:7.178932e-02):3.163773e-02):2.062379e-01):3.011225e-01,7:3.507882e-02):1.940927e-01,9:1.391242e-02):5.550856e-02,((5:2.220559e-02,2:1.125168e-01):9.045590e-02,10:7.377617e-02):2.551375e-02,1:7.475815e-02);
   tree gen.1630000 = [&U] ((7:3.199383e-02,(2:1.235390e-01,(5:4.319090e-02,10:5.356602e-02):2.836866e-02):3.416174e-02):1.518847e-01,(9:7.587686e-02,(3:1.997906e-02,((8:2.227288e-02,11:4.655622e-02):1.412484e-02,((4:1.213859e-02,(12:2.281759e-02,13:2.577978e-02):2.333453e-03):8.701207e-02,6:3.550856e-03):4.404087e-02):1.900852e-01):1.639157e-01):2.782828e-02,1:9.376306e-02);
   tree gen.1635000 = [&U] (((7:7.603643e-02,(2:5.629213e-03,(3:2.380200e-02,((11:2.590099e-02,8:1.466525e-02):1.354192e-01,(6:4.233146e-04,(4:2.475093e-03,(13:7.737112e-02,12:2.191908e-02):8.181098e-02):2.010368e-01):2.894669e-02):3.283020e-01):4.573603e-01):2.577733e-01):1.712172e-01,9:9.204764e-02):6.518897e-02,(5:1.180197e-01,10:6.052738e-02):1.266794e-01,1:1.052283e-01);
   tree gen.1640000 = [&U] (((7:3.741274e-02,((10:7.529248e-02,2:7.901143e-02):4.625164e-02,5:3.491109e-02):1.027445e-01):7.711258e-03,((((13:6.984713e-02,12:1.020575e-02):5.540958e-02,4:7.417286e-03):3.444695e-02,((11:2.968346e-03,8:6.692612e-02):2.126592e-01,6:1.675352e-03):7.471787e-02):5.334529e-01,3:6.060591e-02):3.425322e-01):1.244885e-01,9:1.066873e-02,1:2.158880e-01);
   tree gen.1645000 = [&U] (((((7:3.073502e-01,2:6.596530e-01):1.703940e-01,10:1.976743e-01):2.383617e-01,(8:2.417026e-02,(((((12:2.827395e-02,13:5.465927e-02):3.104053e-02,4:9.172574e-02):2.295537e-01,6:6.481946e-02):1.000618e-01,3:3.209234e-01):9.431169e-02,11:9.183930e-02):2.450130e-02):5.513842e-01):1.768911e-02,9:5.929453e-02):4.035034e-02,5:3.491478e-01,1:4.029981e-01);
   tree gen.1650000 = [&U] (9:1.268352e-02,((3:3.464694e-02,((11:1.361756e-02,8:3.121112e-03):1.607326e-02,(6:9.507545e-03,(4:3.657127e-03,(13:2.475752e-02,12:5.883642e-03):1.221348e-02):1.352228e-01):6.612091e-02):2.050273e-01):7.514752e-02,(7:4.924420e-02,((2:1.548564e-01,5:9.818247e-03):1.884609e-02,10:5.085926e-02):7.196380e-02):6.321231e-02):1.322695e-01,1:8.866906e-02);
   tree gen.1655000 = [&U] ((((3:1.325802e-01,((8:1.705673e-02,(6:1.254195e-02,((13:4.921733e-02,4:1.738746e-02):4.222119e-03,12:4.485008e-02):1.794277e-01):1.014385e-01):4.510489e-03,11:3.873188e-02):4.883236e-01):2.815273e-01,7:9.895447e-02):1.575872e-01,9:4.554490e-02):1.002252e-01,(5:3.437274e-01,(2:3.116920e-01,10:4.451882e-02):1.187458e-02):2.719752e-01,1:1.505391e-01);
   tree gen.1660000 = [&U] (((7:1.758452e-01,(3:6.463754e-02,((6:5.589281e-02,((13:5.434388e-02,12:3.970533e-02):2.195143e-02,4:3.542685e-03):1.692531e-01):1.087906e-01,(11:9.282377e-02,8:2.087226e-02):4.346377e-02):4.897323e-01):4.596504e-01):1.459524e-01,9:2.383897e-02):7.681432e-02,(2:3.604208e-01,(10:1.060065e-01,5:1.280743e-01):1.151715e-04):1.675436e-01,1:3.757411e-02);
   tree gen.1665000 = [&U] ((10:1.152169e-01,5:3.150870e-01):7.017154e-02,(9:6.538324e-02,(((3:1.244515e-01,((11:2.577682e-02,8:1.000486e-01):7.537987e-03,(6:1.545516e-02,(4:3.107991e-02,(12:4.038777e-02,13:3.113624e-02):1.621292e-02):3.458411e-01):1.330773e-01):3.247823e-01):1.988984e-01,2:3.614881e-01):1.492907e-01,7:1.304503e-01):3.056827e-01):1.159480e-02,1:1.788283e-01);
   tree gen.1670000 = [&U] ((9:2.091670e-02,((5:1.629251e-01,2:4.833313e-02):5.866846e-03,((((11:6.839336e-02,(6:2.073767e-02,(4:5.848391e-03,(12:9.680406e-03,13:4.106065e-02):2.002069e-02):1.416632e-01):7.344923e-02):3.211385e-02,8:1.180141e-02):1.643440e-01,3:4.951039e-02):1.482665e-01,7:6.654025e-02):6.517357e-02):5.274397e-02):3.305833e-02,10:1.010150e-01,1:1.112478e-01);
   tree gen.1675000 = [&U] (((10:8.426634e-02,5:1.091424e-01):1.551179e-01,2:5.376972e-01):2.317427e-01,(9:1.079485e-01,(7:3.362304e-01,(((6:1.895999e-03,((4:3.370420e-04,13:1.058983e-01):1.705826e-02,12:9.651192e-02):3.767022e-01):1.432549e-02,(8:1.530690e-02,11:8.475752e-02):1.064145e-01):6.143170e-01,3:6.904612e-02):2.096742e-01):1.640435e-01):5.874480e-02,1:1.740831e-01);
   tree gen.1680000 = [&U] (9:1.815689e-01,(5:1.458671e-01,(((((((((13:8.168259e-02,12:7.353153e-03):6.453989e-03,4:9.730237e-03):2.247025e-01,6:1.162127e-02):1.985345e-01,8:3.314702e-02):8.332250e-02,11:8.835540e-02):2.268088e-01,3:8.174664e-04):7.209708e-01,7:9.285307e-02):1.457464e-01,2:2.273392e-01):4.989487e-02,10:1.093670e-01):2.761778e-02):3.337205e-01,1:4.985110e-02);
   tree gen.1685000 = [&U] (9:9.776122e-03,((7:4.775665e-02,(10:7.592613e-02,(5:2.173422e-02,2:2.214735e-01):5.531436e-02):1.924788e-01):1.838197e-01,(3:4.424522e-02,(((12:5.716006e-02,4:5.263301e-02):1.500491e-02,13:2.146167e-02):1.362118e-01,((11:2.893459e-02,8:1.709793e-02):1.639010e-01,6:5.983277e-03):4.392397e-04):6.116061e-01):1.339730e-01):1.064934e-01,1:1.854894e-01);
   tree gen.1690000 = [&U] (9:1.926459e-01,((2:4.588192e-01,(5:6.879354e-02,10:1.210938e-01):8.890775e-03):2.287954e-01,((3:3.904408e-02,((11:2.988240e-02,8:6.460131e-03):7.501765e-02,(6:3.225673e-02,(13:1.592895e-02,(4:7.813269e-02,12:7.110434e-02):1.523858e-02):3.351087e-01):7.662035e-02):1.971360e-01):2.646058e-01,7:8.040112e-02):7.373934e-02):2.594248e-01,1:1.687447e-01);
   tree gen.1695000 = [&U] ((((((8:7.788132e-04,11:3.021030e-01):1.901617e-01,(((13:2.283829e-02,12:4.987074e-02):3.410611e-02,4:1.038942e-02):2.341281e-01,6:1.734285e-02):1.118187e-02):6.549707e-01,3:2.895481e-02):8.180219e-01,7:5.011872e-01):3.088911e-02,9:4.585244e-02):1.607096e-01,(10:2.715114e-01,(5:3.533962e-01,2:5.553267e-01):8.599485e-02):1.549060e-01,1:2.269583e-01);
   tree gen.1700000 = [&U] ((((3:2.192980e-02,((6:1.507967e-02,(4:2.305634e-02,(12:5.598676e-03,13:5.133224e-02):6.723063e-03):1.566428e-01):5.959577e-02,(8:1.123670e-01,11:4.192117e-02):1.350969e-02):2.147251e-01):2.136665e-01,2:1.406043e-01):3.893499e-01,9:1.400073e-02):6.568995e-02,(7:4.566542e-02,(5:1.614028e-01,10:1.061907e-01):9.946573e-02):1.131577e-01,1:6.497867e-02);
   tree gen.1705000 = [&U] ((((5:5.711360e-02,10:1.038304e-01):1.822855e-02,2:1.947501e-01):2.652747e-01,7:1.668797e-01):5.095655e-02,((((8:1.849525e-02,11:6.720795e-02):1.118914e-03,((4:5.573465e-02,(13:5.168886e-04,12:7.273939e-02):4.939769e-02):1.113271e-01,6:1.267415e-03):1.331124e-01):2.500631e-01,3:1.664570e-02):3.525846e-01,9:2.258502e-02):5.944242e-02,1:1.990309e-01);
   tree gen.1710000 = [&U] ((5:1.669158e-01,10:7.056431e-02):2.183234e-01,((7:9.841325e-02,((3:3.913358e-02,(6:8.922808e-03,((11:9.802998e-02,8:4.773587e-02):1.025804e-01,((12:6.408240e-02,13:4.573265e-02):2.724624e-02,4:1.504184e-02):5.304481e-01):2.239753e-02):3.650760e-01):1.607325e-01,2:1.892615e-01):4.183038e-01):1.503661e-01,9:2.300667e-02):1.096938e-01,1:1.367681e-01);
   tree gen.1715000 = [&U] ((10:1.444462e-01,(((3:3.002068e-02,(11:8.030114e-02,((((13:6.262054e-02,12:2.973053e-02):2.577143e-02,4:7.117911e-03):1.565444e-01,6:1.492500e-02):1.432743e-01,8:2.515583e-02):1.785598e-02):3.353569e-01):3.382651e-01,(7:1.076789e-01,2:3.403681e-01):1.086281e-04):1.082573e-01,5:1.730724e-01):2.059670e-01):1.113357e-01,9:1.538577e-02,1:2.120983e-01);
   tree gen.1720000 = [&U] (((((2:1.343671e-01,5:9.917472e-02):7.694141e-02,10:1.697234e-01):9.981587e-02,7:1.634014e-01):1.107511e-01,9:4.567659e-02):8.562491e-03,(3:2.056570e-02,(((4:6.052472e-03,(13:2.631583e-02,12:6.048529e-02):4.873672e-02):1.511397e-01,6:1.199142e-02):8.331827e-02,(8:5.099741e-02,11:1.407751e-02):6.648471e-02):2.733649e-01):4.099403e-01,1:2.365692e-01);
   tree gen.1725000 = [&U] ((10:1.607184e-01,5:1.110106e-01):2.146766e-01,(9:1.001097e-01,(2:6.336572e-01,(7:2.268046e-02,((11:2.427895e-02,(8:4.261158e-02,(6:6.027986e-03,((12:2.310473e-02,13:1.290607e-01):2.108872e-02,4:1.038168e-02):3.014387e-01):2.261215e-01):5.961376e-02):1.985164e-01,3:6.743007e-03):4.708505e-01):4.768083e-02):1.803956e-01):2.376206e-01,1:1.623566e-01);
   tree gen.1730000 = [&U] ((9:2.825673e-02,(((11:1.869411e-02,8:1.829662e-02):2.884221e-02,((4:3.675037e-02,(12:1.896791e-02,13:2.087680e-02):2.803675e-02):8.454128e-02,6:2.210356e-03):8.458049e-02):1.454117e-01,3:8.611029e-02):2.116744e-01):1.003392e-01,(10:1.063204e-01,(5:8.647187e-03,(2:8.365931e-02,7:8.717583e-02):6.951387e-02):7.285579e-02):6.740472e-02,1:7.338977e-02);
   tree gen.1735000 = [&U] ((((5:2.953266e-01,(7:3.284285e-01,2:2.599521e-01):1.744730e-02):3.106163e-01,(3:3.645418e-01,((11:7.799967e-02,((12:2.946755e-02,(13:7.256838e-02,4:4.963254e-02):3.081521e-02):3.657440e-01,6:6.060997e-03):1.311417e-01):1.399793e-01,8:7.383896e-03):3.206066e-01):4.624923e-01):3.803054e-01,9:1.661854e-02):1.045344e-01,10:1.600725e-01,1:1.841276e-01);
   tree gen.1740000 = [&U] (((10:5.548314e-02,(2:3.205221e-01,(7:9.887274e-02,5:1.331460e-01):5.627698e-02):1.197068e-02):2.212782e-03,(((8:6.201724e-02,11:9.609840e-03):1.294766e-01,(6:1.522149e-03,(4:1.193407e-03,(12:4.519459e-03,13:5.705492e-02):1.771530e-02):2.274058e-01):3.204725e-02):9.829898e-02,3:4.135788e-02):6.727151e-01):6.680339e-02,9:1.910359e-02,1:7.146979e-02);
   tree gen.1745000 = [&U] (((5:1.870886e-01,10:1.441865e-02):2.439541e-01,(9:8.027486e-02,(2:3.426629e-02,(((6:2.828827e-02,((13:8.545436e-02,4:4.947752e-04):4.090047e-02,12:9.387894e-02):1.848720e-01):1.558663e-01,(11:8.995923e-02,8:7.353191e-03):1.644353e-02):4.447988e-01,3:4.634970e-02):2.858787e-01):1.994916e-01):1.840790e-02):2.052017e-02,7:2.163326e-01,1:1.365454e-01);
   tree gen.1750000 = [&U] ((((6:4.162519e-04,((13:2.617222e-02,12:2.029805e-02):1.226043e-02,4:2.088843e-05):1.035777e-01):1.181851e-02,(11:1.038232e-02,8:1.704399e-02):7.665936e-02):9.237798e-02,3:3.075271e-02):1.770762e-01,(9:1.166213e-02,(7:7.611695e-02,(10:6.645647e-02,(5:1.725363e-02,2:1.153266e-01):1.526938e-02):1.107846e-01):8.270751e-02):5.397352e-02,1:2.570981e-02);
   tree gen.1755000 = [&U] ((((3:6.222218e-02,((11:4.180929e-03,(6:1.538605e-03,((13:1.478537e-02,12:2.551160e-02):1.026508e-02,4:9.945430e-03):5.068172e-02):3.030376e-02):7.544435e-03,8:1.420509e-03):2.450068e-02):2.839478e-01,2:7.763150e-02):6.909617e-02,(7:7.597855e-02,(10:3.393894e-02,5:8.931762e-03):1.402484e-01):1.180888e-02):2.189254e-02,9:1.998913e-02,1:5.861561e-02);
   tree gen.1760000 = [&U] (9:6.841346e-02,((7:3.870114e-02,(((11:8.702938e-03,8:5.169012e-02):1.079469e-01,(((13:2.687040e-02,12:3.124112e-02):4.425621e-02,4:1.861127e-02):1.283957e-01,6:7.135158e-02):1.523871e-01):1.981351e-01,3:6.354592e-02):4.667622e-01):2.559994e-01,(10:9.410551e-02,(5:4.958358e-02,2:1.827183e-01):2.125899e-01):9.989320e-03):1.169149e-01,1:1.605070e-01);
   tree gen.1765000 = [&U] (((7:2.196867e-01,(3:1.136299e-02,(8:2.197633e-02,((((13:3.772522e-02,12:3.073343e-02):4.396822e-02,4:4.557790e-03):1.909842e-01,6:1.182623e-03):9.120480e-02,11:6.503488e-02):4.931757e-02):3.000905e-01):4.823974e-01):1.409750e-01,(5:5.920183e-02,(2:4.289848e-01,10:1.065081e-01):1.899475e-01):9.889560e-02):2.731782e-01,9:1.793016e-02,1:1.448241e-01);
   tree gen.1770000 = [&U] (((7:2.746375e-01,(2:1.345918e-02,((((6:5.476596e-02,(4:2.378146e-03,(12:3.348864e-02,13:3.531523e-02):2.351110e-02):2.236769e-01):1.480679e-01,8:5.364348e-02):1.092650e-01,11:2.852953e-02):4.887972e-01,3:1.188351e-01):3.452676e-01):6.481127e-01):1.326468e-01,(10:1.457262e-02,5:1.566730e-01):3.314663e-01):3.433346e-01,9:2.048345e-01,1:2.741140e-01);
   tree gen.1775000 = [&U] (9:5.327842e-02,(10:1.115224e-01,((((3:1.327945e-02,(((13:2.381691e-02,(12:2.532567e-02,4:1.995460e-02):4.721772e-03):2.627309e-01,(8:7.177007e-02,11:7.539107e-02):5.882079e-02):3.624568e-02,6:3.846342e-03):2.289785e-01):3.988062e-01,2:1.718107e-01):2.638553e-01,7:3.670490e-02):2.810399e-01,5:2.602951e-01):3.256919e-03):5.195503e-02,1:6.290721e-02);
   tree gen.1780000 = [&U] (((10:1.486951e-01,5:1.347823e-01):3.955741e-02,((((((4:1.143326e-03,(12:3.326386e-02,13:5.177666e-02):2.777427e-02):1.940579e-01,6:1.560077e-03):9.159558e-02,(11:8.414855e-02,8:3.214792e-02):2.336396e-02):1.928748e-01,3:1.953577e-02):3.406806e-01,2:1.581996e-01):1.294912e-02,7:7.112577e-02):1.276558e-01):1.286156e-01,9:1.387785e-02,1:1.354811e-01);
   tree gen.1785000 = [&U] ((2:4.285761e-02,(5:1.476375e-01,10:1.144778e-01):2.110168e-01):1.493345e-01,(7:1.283913e-01,(9:8.070782e-02,(3:1.676159e-01,((8:7.779273e-03,11:7.504021e-02):5.152640e-02,(6:4.650925e-03,(4:9.401916e-04,(12:4.715353e-03,13:4.191189e-02):3.907207e-02):2.357416e-01):1.148430e-01):3.813343e-01):1.929607e-01):1.496349e-01):3.889294e-02,1:1.801637e-01);
   tree gen.1790000 = [&U] ((7:4.611036e-02,((2:3.174484e-02,5:1.523436e-01):4.716522e-02,10:5.591060e-02):3.224269e-02):7.654962e-02,(9:2.196058e-03,(11:4.249741e-02,(8:1.059993e-02,((((12:5.404894e-03,13:1.964591e-02):1.155939e-02,4:9.907036e-03):6.128371e-02,6:2.238346e-02):5.340862e-02,3:1.379024e-01):1.290403e-02):1.893182e-02):1.973248e-01):1.275453e-02,1:1.080114e-01);
   tree gen.1795000 = [&U] ((((8:1.351273e-01,(11:6.460090e-04,(6:3.873623e-03,(4:2.531024e-04,(13:7.964539e-02,12:1.739152e-01):1.869073e-02):1.479261e-01):1.158554e-01):9.594937e-03):3.185634e-01,3:6.289246e-02):2.550402e-01,(7:6.101543e-02,(2:6.814657e-02,(5:4.054304e-03,10:3.097095e-01):1.827843e-01):1.549422e-01):1.118533e-01):6.033120e-02,9:1.257107e-01,1:2.891400e-01);
   tree gen.1800000 = [&U] ((10:1.923023e-02,(7:1.052220e-01,(2:1.567309e-01,5:4.988431e-03):1.305293e-01):1.528962e-02):1.380401e-01,(9:2.724195e-02,((8:8.977897e-03,((6:4.235341e-02,(4:5.269094e-03,(12:3.859895e-02,13:1.024819e-02):1.926899e-02):8.814981e-02):4.826453e-02,11:3.684586e-02):1.386351e-02):2.559197e-01,3:1.794665e-03):3.721585e-01):3.458585e-02,1:5.701489e-02);
   tree gen.1805000 = [&U] (((((5:7.469254e-02,10:2.139103e-01):1.325132e-01,(3:1.098345e-01,(11:6.979105e-02,(8:6.534032e-02,((13:1.941059e-02,(4:2.124566e-02,12:2.001135e-02):3.217052e-02):2.246769e-01,6:6.166768e-02):9.206837e-02):1.802512e-04):8.571540e-02):5.196645e-01):7.735125e-02,2:5.147761e-02):7.863846e-03,7:4.169901e-02):2.878325e-01,9:6.467291e-02,1:1.561240e-01);
   tree gen.1810000 = [&U] ((((3:1.296177e-02,((8:1.432154e-02,11:1.802029e-02):1.556716e-02,((4:1.130802e-02,(13:2.325096e-02,12:8.764652e-03):1.380129e-02):7.680248e-02,6:5.652185e-03):7.283768e-02):1.225176e-01):1.884446e-01,7:8.119659e-03):1.045190e-01,(5:2.858593e-02,(2:8.484987e-02,10:5.394485e-02):1.690456e-02):1.665586e-01):7.330297e-02,9:2.033668e-02,1:6.267992e-02);
   tree gen.1815000 = [&U] (9:1.030326e-02,(((10:2.369963e-01,2:1.525033e-01):1.914231e-01,(5:1.009586e-01,7:5.398410e-01):7.881114e-02):6.559684e-03,(((11:5.443760e-02,8:1.085324e-02):3.021467e-02,((12:2.046422e-02,(13:1.855082e-02,4:8.728768e-03):1.247703e-01):3.213298e-01,6:5.924567e-02):1.143318e-01):2.561667e-01,3:6.339776e-02):6.873715e-01):1.297028e-01,1:3.410748e-01);
   tree gen.1820000 = [&U] (((3:3.145690e-03,(8:2.921358e-03,((6:1.196736e-01,((13:4.013374e-02,12:4.121872e-02):2.944430e-02,4:6.338655e-03):2.251469e-01):3.252877e-02,11:7.611596e-02):8.389534e-02):4.977750e-01):5.152050e-01,((5:2.573989e-01,(2:1.583562e-01,10:2.516884e-01):3.091910e-02):4.345567e-02,7:9.287738e-02):2.682112e-01):2.361168e-01,9:7.226624e-02,1:5.089625e-02);
   tree gen.1825000 = [&U] ((((2:2.372448e-01,7:1.567047e-01):9.072641e-02,(3:5.213610e-02,(6:6.358642e-02,((4:4.928375e-02,(12:3.650424e-02,13:5.800264e-02):6.759625e-02):1.505861e-01,(8:5.496879e-02,11:1.459445e-01):1.139879e-01):3.416325e-02):4.155241e-01):3.240651e-01):6.321617e-01,9:1.158187e-01):6.469106e-02,(10:1.426451e-01,5:1.674382e-01):2.703662e-01,1:2.085889e-01);
   tree gen.1830000 = [&U] (((9:1.082973e-02,((8:4.863001e-02,(11:3.794401e-02,(6:3.714605e-03,(13:2.589102e-03,(12:2.491268e-02,4:3.340696e-02):8.019738e-02):2.607128e-01):2.121261e-01):2.241576e-02):2.800726e-01,3:3.315301e-02):4.692354e-01):1.056751e-02,7:3.833736e-01):1.448264e-01,((2:2.563212e-01,10:1.411559e-01):6.362291e-02,5:1.892451e-02):3.247169e-01,1:5.098152e-02);
   tree gen.1835000 = [&U] ((9:1.303555e-01,((7:3.157644e-01,(2:6.356008e-02,((8:5.233870e-02,((6:8.526903e-03,((12:6.912586e-02,13:6.161889e-02):5.225287e-02,4:2.149306e-03):2.894282e-01):1.363392e-01,11:6.969274e-02):7.269969e-03):2.923494e-01,3:1.625488e-02):6.717498e-01):2.377497e-01):2.150422e-01,5:1.219103e-01):2.341823e-01):6.856231e-02,10:1.697983e-01,1:1.335553e-01);
   tree gen.1840000 = [&U] ((2:7.155107e-01,(7:3.078996e-01,(5:2.585925e-01,10:2.175795e-01):1.854399e-02):1.321259e-01):4.104202e-01,((((6:2.470913e-02,(11:1.822789e-01,8:7.723046e-03):8.605789e-02):3.989624e-02,((12:8.292457e-02,13:1.832924e-03):6.122966e-02,4:1.764745e-02):9.624907e-02):3.823966e-01,3:6.154774e-02):5.974448e-01,9:1.578720e-01):1.296193e-01,1:9.044574e-02);
   tree gen.1845000 = [&U] (9:6.609614e-03,((2:3.374205e-01,(5:6.722633e-02,10:1.143017e-01):2.089504e-01):1.013258e-01,(7:1.225080e-02,(3:1.494040e-01,(((6:2.338717e-02,(4:3.512878e-02,(13:5.254244e-02,12:6.325275e-03):4.289436e-02):2.238551e-01):9.832747e-02,8:5.497327e-02):1.456330e-01,11:3.315333e-02):1.134898e-01):5.480390e-01):7.598971e-02):1.667740e-01,1:1.237682e-01);
   tree gen.1850000 = [&U] (((10:6.391524e-02,(2:1.397017e-01,((3:4.859141e-02,(11:9.223120e-03,(((4:1.689113e-02,(13:2.907487e-02,12:3.665225e-02):2.799852e-02):1.330630e-01,6:2.593652e-03):1.697973e-01,8:5.749417e-02):3.572898e-02):2.930916e-01):2.452544e-01,7:1.098466e-01):6.939259e-02):1.182296e-01):1.253327e-01,5:1.684656e-02):1.181998e-01,9:7.484959e-02,1:8.829935e-02);
   tree gen.1855000 = [&U] ((5:8.426293e-02,2:1.937939e-01):3.259407e-01,((9:2.152625e-02,(7:2.186073e-01,((((6:5.451128e-03,((13:5.995493e-02,12:1.498184e-02):1.386854e-02,4:3.226190e-02):1.394261e-01):1.321789e-01,11:2.769006e-02):1.743911e-02,8:3.474850e-02):4.229237e-01,3:1.280142e-01):6.013954e-01):1.683118e-01):1.542408e-01,10:1.484855e-01):1.914494e-01,1:1.100526e-02);
   tree gen.1860000 = [&U] ((9:9.673290e-02,((2:1.544039e-02,(((8:1.859833e-02,11:7.361396e-02):1.032215e-02,(6:4.519296e-02,(4:3.645313e-03,(13:5.982442e-02,12:6.937985e-02):1.977816e-02):3.648842e-01):2.148898e-01):3.615355e-01,3:1.605983e-03):6.146088e-01):3.201143e-01,7:4.777256e-01):2.062511e-02):7.232884e-02,(10:2.275508e-01,5:1.907736e-01):5.102101e-01,1:1.703173e-02);
   tree gen.1865000 = [&U] (((((8:3.605699e-02,11:7.685734e-02):7.881731e-02,(((13:5.434251e-02,12:5.320423e-02):5.313720e-02,4:6.108710e-03):2.194630e-01,6:1.090933e-02):1.384243e-01):2.836019e-01,3:5.670977e-02):3.874039e-01,(7:4.063694e-02,(10:2.541437e-01,(5:1.094146e-01,2:2.371087e-01):7.343945e-02):4.142625e-01):6.027828e-01):4.603369e-02,9:3.683884e-02,1:2.035329e-01);
   tree gen.1870000 = [&U] ((9:6.680715e-02,(5:4.247923e-01,10:6.396880e-02):3.712746e-01):3.083689e-02,(7:2.149924e-01,(((((((13:1.082760e-02,4:1.124319e-01):6.010367e-02,12:3.499262e-02):3.047135e-01,6:2.159315e-02):5.148711e-02,3:3.453610e-01):3.510956e-02,8:1.134401e-01):1.893808e-02,11:7.460154e-02):4.841017e-01,2:5.820678e-02):2.453405e-01):1.261633e-01,1:2.267009e-01);
   tree gen.1875000 = [&U] ((3:1.239661e-01,((((12:1.692489e-02,13:1.028594e-01):2.596443e-02,4:2.116125e-03):1.621102e-01,6:2.908128e-02):1.574779e-01,(11:3.321701e-02,8:4.344247e-02):6.838165e-02):2.949033e-01):1.056246e+00,(((7:2.350129e-01,(2:2.960005e-01,5:3.620557e-01):3.726566e-01):3.074453e-02,10:2.025456e-01):6.634535e-02,9:9.730882e-02):1.091557e-01,1:2.789121e-01);
   tree gen.1880000 = [&U] (((5:1.843495e-01,2:5.726112e-01):3.061232e-01,((9:1.353303e-01,(3:1.092641e-01,(8:3.434715e-03,(11:1.579660e-01,((12:5.453585e-03,(13:2.702000e-02,4:8.287067e-02):2.447977e-02):2.425628e-01,6:2.576907e-03):2.933296e-01):3.723982e-02):6.446772e-01):4.459830e-01):8.064462e-02,7:3.353937e-01):1.923942e-03):6.774600e-02,10:4.595944e-01,1:1.586143e-01);
   tree gen.1885000 = [&U] ((10:1.151523e-02,(((((13:8.699477e-02,4:2.237854e-02):5.752355e-02,12:2.548306e-02):3.333928e-01,(11:1.254105e-02,8:5.989554e-02):2.596684e-01):2.533466e-02,6:4.031958e-03):9.289756e-01,3:7.848490e-03):8.956310e-02):3.129158e-01,(((2:2.979589e-01,7:1.231739e-01):1.225104e-01,5:4.548239e-02):4.894201e-01,9:5.259510e-02):2.481932e-02,1:2.865068e-01);
   tree gen.1890000 = [&U] (9:1.176885e-01,(10:1.283259e-01,(((2:7.006726e-02,(((6:1.765334e-02,(4:9.162762e-03,(12:6.858293e-02,13:8.475207e-02):1.520605e-02):1.118353e-01):8.634121e-02,(11:7.133354e-02,8:6.096707e-02):5.196725e-02):3.119892e-01,3:1.639634e-01):8.500481e-01):1.264710e-01,7:6.125870e-02):6.837542e-02,5:1.334564e-01):1.228926e-01):1.619074e-02,1:2.897333e-01);
   tree gen.1895000 = [&U] ((((3:2.833473e-01,((11:3.954862e-02,8:1.460085e-01):1.054472e-01,(6:3.570747e-02,(4:3.365256e-02,(12:4.317774e-02,13:4.518739e-02):1.261417e-02):2.644866e-01):2.529356e-01):5.108988e-01):7.370640e-01,(7:3.185244e-01,2:4.568967e-01):1.476104e-01):4.636863e-01,(5:5.099959e-01,10:5.698358e-02):6.149164e-01):1.719281e-01,9:1.407830e-01,1:2.636089e-01);
   tree gen.1900000 = [&U] (((((8:3.665196e-03,11:1.120652e-01):9.586128e-02,(((12:2.488054e-02,13:6.735605e-03):6.399487e-02,4:8.533527e-03):1.567493e-01,6:1.191269e-02):3.558033e-02):1.708767e-01,3:2.146374e-02):7.736657e-01,((7:1.949045e-01,5:4.479203e-02):5.231130e-02,(10:3.203062e-01,2:1.118576e-01):6.207868e-02):1.082284e-01):2.165556e-01,9:4.179036e-02,1:2.178847e-01);
   tree gen.1905000 = [&U] (9:3.074338e-02,((((((6:7.743782e-03,(4:1.109401e-03,(13:3.745036e-02,12:1.696834e-03):1.551138e-02):7.961709e-02):3.598661e-02,(8:1.173528e-02,11:6.578205e-02):5.751639e-02):1.288081e-01,3:3.024229e-03):1.910861e-01,10:2.843911e-02):5.382503e-03,7:1.397008e-01):4.312512e-02,(2:2.121512e-02,5:7.354935e-02):1.038334e-01):6.625225e-02,1:6.997413e-02);
   tree gen.1910000 = [&U] (9:9.975240e-02,(((2:2.239225e-01,(7:2.233061e-01,(3:1.220768e-02,((((12:5.819429e-03,13:6.185565e-03):2.234119e-02,4:1.369250e-03):2.333351e-01,6:2.517439e-03):5.081487e-02,(11:8.074135e-02,8:2.652833e-02):1.239414e-01):5.291493e-01):1.145966e+00):2.149878e-01):3.459425e-01,5:5.853782e-02):4.482947e-01,10:1.003165e-01):1.309569e-01,1:3.797931e-02);
   tree gen.1915000 = [&U] (((7:1.015850e-01,(11:1.556595e-01,(3:2.476186e-01,(8:1.109828e-01,((4:2.299690e-02,(13:9.265445e-02,12:1.510873e-02):6.243805e-02):3.638020e-01,6:1.707520e-02):1.328756e-01):3.240395e-02):2.465883e-01):3.976008e-01):3.342831e-01,((5:1.682499e-01,2:4.577149e-01):1.608939e-01,10:1.306719e-01):2.372675e-01):2.060729e-01,9:1.900899e-02,1:2.397082e-01);
   tree gen.1920000 = [&U] ((5:1.561285e-01,10:2.446033e-01):1.943910e-01,((7:9.905633e-02,((3:4.736900e-02,((11:6.264520e-02,((12:1.046359e-01,(13:1.386328e-01,4:4.226236e-03):2.077623e-02):1.702249e-01,6:5.061806e-02):1.301993e-01):1.606111e-02,8:2.056483e-02):6.514888e-01):2.618624e-01,2:4.057935e-01):2.090239e-01):3.774432e-01,9:1.124051e-02):4.722816e-02,1:6.525369e-02);
   tree gen.1925000 = [&U] (9:1.878787e-02,(10:1.015421e-01,(7:2.238989e-01,((3:2.930968e-01,((8:4.877640e-02,(((12:7.507910e-02,4:7.919131e-02):6.026727e-02,13:1.369991e-01):2.597009e-01,6:4.087345e-02):1.538617e-01):1.473926e-01,11:4.511756e-02):2.469989e-01):2.999760e-01,(5:4.122791e-01,2:7.601520e-02):1.191009e-01):5.741149e-03):8.986841e-02):1.932897e-01,1:1.959920e-01);
   tree gen.1930000 = [&U] (9:2.445837e-02,(5:1.475672e-01,((7:3.424120e-02,(((((4:1.250152e-02,(13:3.848507e-02,12:8.077939e-02):2.030950e-02):1.997860e-01,6:4.098842e-02):1.578750e-02,(11:1.392868e-01,8:1.621209e-02):2.458638e-01):4.647169e-01,3:1.814215e-01):1.713952e-01,10:2.321222e-01):3.098063e-01):2.101384e-01,2:2.239607e-01):1.578978e-01):3.674488e-01,1:1.569896e-01);
   tree gen.1935000 = [&U] (((2:2.459247e-01,5:2.745828e-01):1.039843e-02,10:1.081239e-01):1.560119e-01,(9:5.209005e-02,(7:3.066093e-01,(11:3.559135e-02,(((3:2.974123e-01,(12:2.703520e-02,(4:2.464904e-02,13:4.744453e-03):4.089323e-02):3.658102e-01):1.855545e-02,6:6.443843e-02):1.594711e-01,8:5.412878e-02):1.168795e-01):8.405144e-01):2.472104e-01):1.373160e-01,1:8.433685e-02);
   tree gen.1940000 = [&U] (((10:1.609826e-01,(7:3.509986e-02,(3:5.014880e-02,(6:5.278636e-04,((12:1.647530e-02,(13:2.582811e-02,4:2.261918e-02):6.009313e-03):1.663580e-01,(8:2.250471e-02,11:1.540257e-02):4.999947e-02):7.513730e-03):1.316461e-01):2.607725e-01):1.482177e-01):1.652346e-01,9:1.066143e-02):7.376655e-02,(5:9.725276e-02,2:1.159511e-01):4.186030e-03,1:7.761462e-02);
   tree gen.1945000 = [&U] (9:5.049596e-02,(10:1.040569e-01,((((8:2.361085e-02,(11:8.495658e-02,(6:1.023521e-02,((12:2.214528e-02,13:4.967972e-02):2.277166e-02,4:5.595713e-03):1.119440e-01):8.944243e-02):3.262283e-02):2.784827e-01,3:1.822020e-02):3.929893e-01,7:1.278709e-01):1.832210e-01,(5:2.253945e-01,2:4.392439e-02):2.316544e-01):6.116702e-02):6.350061e-02,1:2.294288e-02);
   tree gen.1950000 = [&U] (((((11:1.322326e-01,8:6.550465e-03):4.053033e-02,(6:2.746572e-02,((12:3.010626e-02,13:1.005283e-01):2.789252e-02,4:2.273841e-02):2.717963e-01):1.348229e-01):1.268874e-01,3:2.587861e-01):3.400535e-01,((2:3.858669e-01,7:4.523915e-02):3.146650e-01,(5:1.262437e-01,10:1.864833e-01):6.436428e-01):9.872846e-02):1.609579e-01,9:5.408492e-02,1:3.751422e-01);
   tree gen.1955000 = [&U] ((10:2.861150e-01,(5:2.120738e-04,2:3.451990e-01):1.337333e-01):1.726759e-01,((7:3.774556e-01,9:2.042933e-01):1.790697e-02,(((11:5.191042e-02,(6:9.323686e-02,(4:1.341091e-02,(13:6.047657e-02,12:6.137570e-02):1.184352e-01):2.661163e-01):1.688678e-02):5.892585e-02,8:7.921079e-02):8.192317e-01,3:8.010077e-02):7.760423e-01):9.441025e-02,1:2.876288e-01);
   tree gen.1960000 = [&U] (9:6.953354e-02,(((6:6.521530e-02,((4:2.871303e-03,(12:4.647573e-02,13:5.416100e-02):2.615443e-02):2.540197e-01,(11:1.354405e-01,8:6.119821e-02):1.489641e-01):3.680307e-02):4.926118e-01,3:8.705865e-03):7.646474e-01,(7:2.468120e-01,(2:1.394695e-01,(5:5.476319e-02,10:5.150662e-02):1.711676e-01):5.195897e-02):2.322173e-01):1.525832e-01,1:3.375047e-01);
   tree gen.1965000 = [&U] (9:1.600608e-01,(((11:1.794170e-02,((6:4.985184e-02,(12:1.704404e-02,(4:3.098081e-02,13:3.086553e-02):3.066350e-02):1.109830e-01):9.552461e-02,8:6.235234e-02):3.203195e-02):2.649270e-01,3:8.819373e-03):7.734832e-01,(((2:8.040239e-02,10:1.317488e-01):2.275537e-02,5:3.466432e-01):8.817365e-02,7:1.993009e-01):1.522130e-01):4.039197e-03,1:1.252998e-01);
   tree gen.1970000 = [&U] (((10:9.634840e-03,(3:1.246533e-02,((8:6.227472e-02,11:5.096544e-02):1.240695e-01,(6:1.910399e-02,(12:8.497599e-03,(13:8.007745e-02,4:6.598854e-03):6.865493e-02):1.689231e-01):7.295822e-02):3.474990e-01):5.768058e-01):1.746826e-01,(5:1.830860e-01,(7:3.071276e-01,2:2.364095e-01):2.552207e-02):3.339815e-01):2.536606e-02,9:1.862434e-02,1:2.112205e-01);
   tree gen.1975000 = [&U] (((3:1.664838e-01,((11:3.389736e-02,8:2.670298e-02):9.287671e-02,((4:1.321174e-03,(13:7.186614e-02,12:7.182717e-02):4.101869e-02):1.264930e-01,6:1.787056e-02):1.793413e-01):2.246182e-01):4.818195e-01,(10:5.744777e-02,(2:2.219575e-01,(7:2.143264e-02,5:3.024362e-01):4.649934e-02):5.859359e-02):2.947624e-02):1.109948e-01,9:9.419832e-02,1:9.195894e-02);
   tree gen.1980000 = [&U] ((5:2.888526e-01,10:1.889505e-01):1.315560e-01,((7:4.236671e-02,((3:2.656708e-02,((6:9.522759e-04,(4:6.922788e-03,(12:1.356605e-02,13:4.023458e-02):4.582438e-02):1.494910e-01):7.309534e-03,(8:1.189533e-02,11:3.942053e-02):1.648334e-01):4.228408e-01):2.654856e-01,2:2.070889e-01):7.125905e-02):2.909963e-01,9:1.092248e-02):9.016326e-02,1:5.976477e-02);
   tree gen.1985000 = [&U] (9:2.358595e-02,(((7:1.779254e-02,(3:1.338977e-02,((6:5.355316e-03,(4:5.479129e-03,(12:4.781430e-02,13:1.273625e-02):4.200038e-02):5.024900e-02):2.531603e-02,(11:3.254716e-03,8:1.076647e-02):6.247067e-02):1.123848e-01):1.829839e-01):1.006130e-01,2:4.577896e-02):9.809934e-02,(5:4.587635e-02,10:1.916121e-02):8.956816e-03):7.473988e-02,1:1.001168e-01);
   tree gen.1990000 = [&U] (9:6.552010e-02,((((5:1.163209e-01,10:1.054681e-01):8.886930e-02,2:7.775181e-02):1.703977e-01,((11:1.550089e-02,((6:1.706752e-02,((13:4.980367e-02,12:7.444159e-02):2.897917e-02,4:3.350231e-04):2.418826e-01):6.214597e-02,8:2.566195e-02):7.738995e-02):3.937380e-01,3:7.912362e-02):3.244189e-01):4.126973e-02,7:6.761231e-02):3.228127e-01,1:1.824826e-01);
   tree gen.1995000 = [&U] ((9:2.987240e-02,(((2:6.717077e-02,5:2.512845e-01):7.652706e-02,10:6.620352e-02):2.148046e-02,7:1.081516e-01):2.548073e-01):2.135930e-03,(((((13:3.568449e-02,12:1.198496e-02):6.504938e-02,4:3.720724e-02):1.197816e-01,6:1.005114e-03):1.701260e-01,(11:3.157233e-02,8:3.304203e-02):1.376775e-02):1.747192e-01,3:2.152605e-02):4.480791e-01,1:2.162187e-01);
   tree gen.2000000 = [&U] (10:1.927280e-01,((((((4:9.711413e-03,(13:8.723169e-02,12:4.129815e-03):7.143697e-02):1.944081e-01,((11:9.180419e-02,8:2.739272e-02):2.315703e-01,6:5.991171e-03):6.121702e-03):4.078465e-01,3:7.943260e-02):6.196543e-01,7:1.968335e-01):1.245554e-01,9:4.441215e-02):1.055469e-01,(2:6.590750e-01,5:2.540022e-01):2.666869e-01):3.221045e-02,1:1.752365e-01);
   tree gen.2005000 = [&U] (((2:5.472057e-02,(((3:1.958850e-02,((8:7.099184e-03,((4:1.133018e-02,(13:1.638739e-02,12:6.747774e-03):3.310307e-03):6.420810e-02,6:1.356993e-02):3.406068e-02):3.892920e-02,11:1.104344e-02):5.168817e-02):1.409988e-01,10:3.977837e-02):1.342760e-02,5:3.427792e-02):5.339040e-02):4.316148e-03,7:5.418587e-02):4.239646e-02,9:9.800834e-04,1:7.509958e-02);
   tree gen.2010000 = [&U] (9:4.698379e-03,((10:1.144976e-01,7:8.717542e-02):1.550316e-02,((3:1.483460e-02,((11:3.770032e-02,8:8.526696e-03):3.891478e-02,((12:8.193391e-03,(13:3.390211e-02,4:6.861667e-03):7.654893e-03):9.996837e-02,6:6.900354e-04):1.128965e-02):8.893596e-02):9.136794e-02,(5:7.172264e-02,2:1.626924e-01):2.363865e-02):6.384894e-02):3.555916e-02,1:1.256779e-01);
   tree gen.2015000 = [&U] (((3:4.758814e-02,((11:2.387075e-02,8:1.566333e-02):6.399546e-02,(6:2.670550e-02,(4:2.260389e-03,(12:5.714405e-02,13:2.173014e-02):5.734088e-02):1.788071e-01):6.669686e-02):2.904631e-01):3.729502e-01,((2:1.574205e-01,(10:1.174010e-01,5:6.424042e-02):9.955396e-02):1.654742e-01,7:2.169584e-01):3.101764e-02):1.180563e-01,9:2.859514e-02,1:1.756487e-01);
   tree gen.2020000 = [&U] (((((3:1.959383e-01,((((4:1.172230e-03,(13:9.355447e-02,12:6.148197e-03):1.166017e-02):2.482962e-01,6:1.110155e-01):1.300920e-01,11:1.129150e-02):2.504234e-02,8:2.667190e-02):6.286068e-01):6.821905e-02,2:1.699895e-01):9.972198e-02,7:2.400218e-01):1.596833e-01,9:7.707955e-02):1.126390e-02,(10:8.597276e-02,5:1.555559e-01):8.977670e-02,1:1.942546e-01);
   tree gen.2025000 = [&U] (10:1.331418e-01,(9:2.715318e-02,(((7:2.109958e-02,(3:8.034682e-02,(8:8.528572e-02,(11:3.240620e-02,(6:1.894018e-02,((12:5.489633e-02,13:1.619875e-02):9.788123e-03,4:7.092101e-03):9.826758e-02):1.025452e-01):2.661911e-02):3.134768e-01):4.591261e-01):4.048327e-02,5:2.135979e-01):5.219279e-02,2:1.461914e-01):1.208407e-02):3.535875e-02,1:1.092854e-01);
   tree gen.2030000 = [&U] ((((3:1.448799e-01,(((8:2.046388e-02,11:5.947099e-02):6.696468e-02,((13:4.357778e-02,12:9.613965e-02):3.190591e-03,4:1.349131e-02):2.133815e-01):1.704654e-02,6:2.610169e-02):5.924206e-02):5.651956e-01,7:3.238157e-02):2.471975e-01,((10:3.090219e-01,5:8.879775e-02):9.884406e-02,2:3.443621e-01):9.445035e-02):1.344884e-01,9:5.230776e-02,1:2.632088e-01);
   tree gen.2035000 = [&U] (((10:1.266170e-01,(5:3.059673e-02,2:1.114366e-01):8.295298e-02):1.608382e-01,7:2.227423e-01):2.397939e-02,(9:2.263810e-02,(((11:5.757539e-02,8:3.007550e-02):8.643556e-02,(6:1.796916e-02,(12:1.708554e-02,(13:4.655295e-02,4:4.943532e-02):1.117052e-02):1.664968e-01):5.168478e-02):4.945315e-02,3:3.120623e-01):9.713181e-01):1.031758e-01,1:1.411904e-01);
   tree gen.2040000 = [&U] (2:3.012497e-01,((5:1.666141e-01,10:4.717908e-02):1.554830e-01,((7:3.959114e-02,(3:4.408494e-02,(((((13:5.477585e-02,12:1.782899e-02):5.294964e-02,4:1.598375e-02):1.655237e-01,6:5.016415e-03):1.056212e-01,8:4.004762e-02):4.778238e-02,11:6.746922e-02):4.175574e-01):4.176912e-01):2.605597e-01,9:3.153248e-03):8.390759e-02):1.118683e-01,1:8.022431e-02);
   tree gen.2045000 = [&U] (9:2.255759e-02,((10:8.417969e-02,(2:2.157902e-01,5:6.029705e-02):1.065222e-01):5.660005e-02,(7:2.238185e-02,(((8:1.972999e-03,(((12:3.969974e-03,13:5.910131e-03):3.107192e-02,4:1.902236e-02):1.507029e-01,6:8.350203e-05):1.017219e-01):4.423951e-02,11:3.045228e-02):1.488581e-01,3:1.602409e-02):1.962994e-01):6.201536e-02):1.109194e-01,1:7.593237e-02);
   tree gen.2050000 = [&U] (((7:9.165934e-03,(2:1.019421e-01,5:9.969496e-02):8.271627e-02):1.383808e-01,10:5.989496e-02):5.315282e-02,((3:5.584599e-02,((((13:9.527506e-03,12:3.076659e-02):3.932958e-03,4:7.079765e-03):1.400504e-01,6:3.217479e-02):1.604662e-02,(8:3.451537e-02,11:2.157495e-02):6.239741e-02):7.458309e-02):2.749691e-01,9:1.597985e-02):6.083683e-02,1:3.141949e-02);
   tree gen.2055000 = [&U] ((7:3.263800e-01,(10:2.597847e-01,5:1.022382e-01):5.594322e-01):1.682892e-01,(9:1.672322e-02,(2:1.879895e-01,(((8:7.150270e-02,(6:1.399259e-02,(4:1.126127e-03,(13:5.129460e-02,12:8.155911e-02):2.353415e-02):2.240273e-01):2.228624e-01):1.409616e-01,11:3.634664e-02):6.286150e-01,3:3.119632e-02):7.480062e-02):2.999409e-01):7.008713e-02,1:2.727495e-01);
   tree gen.2060000 = [&U] (10:2.825900e-01,((3:2.003197e-02,(6:1.820142e-02,((8:4.011952e-02,11:1.221562e-01):1.147289e-01,((13:4.795664e-02,12:1.969523e-02):8.474910e-02,4:5.985330e-03):2.614394e-01):2.143984e-04):2.561096e-01):8.726460e-01,((7:1.133128e-01,(5:8.393593e-02,2:3.849052e-01):1.625838e-01):1.498684e-01,9:1.094529e-01):2.356701e-03):2.577508e-01,1:2.283174e-01);
   tree gen.2065000 = [&U] ((7:5.271472e-02,(2:1.747899e-01,5:1.642111e-01):1.726711e-01):3.242250e-01,(9:1.759428e-02,(10:4.326617e-01,(3:5.655377e-02,((6:2.818650e-02,(4:7.933844e-02,(13:1.667084e-02,12:5.324643e-02):1.528402e-02):2.374419e-01):1.397105e-01,(11:6.956209e-02,8:7.830092e-02):1.736929e-01):2.037788e-01):4.957539e-01):4.581397e-02):3.467636e-02,1:2.117676e-01);
   tree gen.2070000 = [&U] ((5:2.560516e-01,(((2:9.493145e-02,(3:3.564919e-02,((11:5.423538e-02,(6:7.929836e-02,(4:1.901248e-02,(13:5.152001e-02,12:2.466385e-02):2.186813e-02):2.581962e-01):1.061671e-01):8.422661e-02,8:3.266815e-03):2.810609e-01):3.202328e-01):2.246864e-01,7:2.039202e-01):2.671920e-01,10:2.317340e-01):8.559303e-03):1.701782e-01,9:1.049766e-01,1:2.299988e-01);
   tree gen.2075000 = [&U] (9:1.731677e-02,((((2:2.721032e-01,5:1.075226e-01):1.966679e-01,10:1.735291e-02):1.013500e-01,(((8:1.012128e-02,(6:5.265467e-02,(12:8.917245e-03,(4:2.525593e-02,13:3.858645e-02):3.297206e-02):5.396859e-01):1.353920e-01):8.419251e-02,11:7.839926e-02):4.629788e-01,3:5.466837e-02):5.110579e-01):2.087007e-02,7:1.711425e-01):1.604879e-01,1:3.226102e-01);
   tree gen.2080000 = [&U] ((9:8.730298e-02,((3:2.294089e-01,(8:2.680969e-02,(((12:6.555002e-03,(13:2.810047e-02,4:1.897994e-02):1.925427e-02):3.400283e-01,6:5.678234e-02):1.386185e-01,11:9.567698e-02):2.659277e-02):2.490347e-01):3.628247e-01,7:2.147896e-01):8.253289e-02):1.438146e-01,(10:7.874109e-02,(2:2.710196e-01,5:9.637536e-03):1.200689e-01):9.111314e-02,1:7.297041e-02);
   tree gen.2085000 = [&U] ((9:7.375447e-02,(10:7.370705e-02,(((((6:6.757429e-02,((13:7.046254e-03,12:5.052803e-02):8.146701e-03,4:1.714022e-02):8.118673e-02):1.115814e-01,8:1.397859e-02):4.463819e-02,11:6.208956e-02):2.176411e-01,3:2.961621e-03):4.293062e-01,7:2.117988e-02):1.743674e-01):4.379017e-04):3.659770e-02,(5:9.703211e-02,2:1.667981e-01):9.771730e-02,1:1.099688e-01);
   tree gen.2090000 = [&U] (((7:1.762113e-01,(3:1.384585e-01,((8:2.233832e-02,11:1.218312e-01):1.011966e-02,((4:1.434018e-02,(12:5.038298e-02,13:4.401494e-02):4.218510e-02):2.587336e-01,6:3.771510e-02):1.649376e-01):3.179317e-01):4.474262e-01):2.094710e-01,9:1.569075e-01):1.107351e-01,((2:1.079495e-01,5:1.026834e-01):5.388019e-02,10:7.930261e-02):1.761128e-01,1:1.151192e-01);
   tree gen.2095000 = [&U] (9:1.615473e-02,(((5:3.235456e-02,2:1.108946e-01):1.084025e-01,10:1.206439e-01):1.423603e-01,(7:2.334542e-02,(3:5.834522e-02,((8:2.303265e-02,((4:1.311882e-03,(13:4.037173e-02,12:2.420958e-02):1.323940e-02):2.010843e-01,6:5.101849e-03):7.899124e-02):1.362282e-01,11:3.870354e-02):2.788120e-01):4.422524e-01):8.857735e-02):2.483306e-01,1:1.529773e-01);
   tree gen.2100000 = [&U] ((9:1.290733e-01,(7:6.176531e-02,(((((4:2.829311e-03,(13:1.504024e-01,12:4.544287e-02):2.558846e-02):2.875943e-01,6:9.002556e-02):1.058779e-01,(11:2.671339e-01,8:1.729568e-01):5.542055e-02):8.306467e-01,3:6.826191e-02):2.188618e-01,2:3.724381e-02):5.877105e-01):3.298293e-01):1.796821e-02,(5:1.135790e-01,10:1.586527e-01):1.880091e-01,1:3.416255e-01);
   tree gen.2105000 = [&U] ((7:2.465197e-01,((3:1.298500e-01,((6:9.639808e-03,((12:4.837832e-02,13:9.333240e-02):9.545682e-03,4:5.861060e-03):3.285389e-01):6.285147e-02,(11:1.585459e-01,8:5.464450e-02):1.217562e-01):5.716522e-01):5.069963e-01,(10:9.077844e-02,(5:1.424040e-01,2:2.830339e-01):2.266801e-01):2.040150e-02):3.300736e-02):1.445022e-01,9:1.515930e-01,1:2.757772e-01);
   tree gen.2110000 = [&U] ((10:1.347673e-01,((2:3.780781e-01,(5:2.142815e-01,(((8:5.152211e-02,(6:4.078837e-02,(4:3.196178e-03,(12:6.187944e-02,13:6.531863e-02):2.884338e-03):2.626678e-01):1.102702e-01):4.852086e-02,11:5.479130e-02):1.680896e-01,3:4.246978e-02):4.112888e-01):4.315204e-03):1.902517e-02,7:1.462669e-01):1.451640e-01):1.477943e-01,9:1.795229e-01,1:4.686489e-02);
   tree gen.2115000 = [&U] ((((5:2.039562e-01,2:1.283298e-01):2.741861e-01,7:1.505641e-01):2.905974e-01,(10:1.109185e-01,(((((4:3.713156e-02,13:6.848880e-02):2.979472e-03,12:5.250440e-02):3.009762e-01,(8:2.931559e-01,11:5.645727e-02):5.885220e-02):5.434101e-02,6:5.231053e-03):5.817142e-01,3:2.151507e-02):3.357872e-01):2.485515e-01):1.381344e-01,9:8.122621e-02,1:2.152653e-01);
   tree gen.2120000 = [&U] (((2:2.711591e-01,(5:1.350874e-01,10:9.842451e-02):1.510480e-01):1.224493e-01,9:1.123811e-02):5.049968e-02,(((((((13:1.000002e-01,4:6.906763e-03):2.043727e-02,12:3.609036e-02):1.928389e-01,6:5.594638e-02):1.033426e-01,11:7.211914e-02):3.064648e-02,8:2.267170e-03):2.389335e-01,3:1.496044e-01):2.314006e-01,7:8.477992e-02):8.530043e-02,1:1.101296e-01);
   tree gen.2125000 = [&U] ((5:4.847024e-02,(10:1.703339e-01,2:2.437653e-01):9.568832e-02):1.833196e-01,(9:2.120916e-02,((3:2.481249e-02,((11:1.153185e-01,8:9.948045e-03):1.527325e-01,(((13:3.600556e-02,12:4.805389e-03):2.677257e-02,4:1.580753e-02):1.804526e-01,6:7.453756e-04):5.196561e-02):5.061133e-01):3.534697e-01,7:2.826858e-01):1.306032e-02):2.029472e-01,1:1.456557e-01);
   tree gen.2130000 = [&U] (7:2.660163e-01,(9:1.263759e-01,(10:1.477103e-01,(5:1.945532e-01,((3:5.475051e-02,(((6:3.263301e-02,(4:4.688340e-02,(13:4.131996e-02,12:3.164007e-02):1.793273e-03):3.199665e-01):1.325428e-01,11:5.305481e-02):1.692937e-01,8:2.930591e-02):1.756539e-01):4.810835e-01,2:1.097571e-02):2.890369e-01):1.426862e-01):1.639227e-01):4.711374e-02,1:1.142290e-01);
   tree gen.2135000 = [&U] (10:3.883550e-02,(((2:1.140428e-01,(((((4:9.620732e-03,12:3.926149e-02):1.837117e-03,13:4.019922e-02):4.968039e-02,6:1.174331e-03):6.000707e-02,(8:4.379385e-04,11:1.998284e-02):9.021059e-03):1.228177e-01,3:3.184544e-02):1.459108e-01):3.252796e-02,5:3.112451e-02):1.149785e-01,(9:2.122808e-03,7:1.435131e-01):1.321507e-02):4.109231e-03,1:3.507914e-02);
   tree gen.2140000 = [&U] (((((6:2.126485e-02,(4:3.028992e-02,(12:2.571555e-02,13:5.216447e-02):2.574686e-02):2.880879e-01):2.921008e-01,(8:6.599329e-02,11:1.862309e-01):1.395555e-02):2.363465e-01,3:3.225690e-01):8.318446e-01,(7:1.901595e-01,(2:5.902729e-02,(10:1.601408e-01,5:6.490038e-02):2.704798e-02):5.573683e-01):2.446193e-01):2.932017e-02,9:4.650940e-02,1:1.571776e-01);
   tree gen.2145000 = [&U] ((((3:1.148514e-01,((6:2.844130e-02,(4:4.204679e-03,(12:5.412132e-02,13:7.250917e-02):3.160140e-02):3.704240e-01):1.631322e-01,(11:5.308820e-02,8:2.468229e-02):3.236762e-02):1.298304e-01):1.075003e+00,9:4.830253e-02):1.849049e-02,((5:2.713733e-01,10:3.157803e-01):1.177761e-02,2:1.147544e-01):4.473643e-01):3.628514e-02,7:3.944947e-01,1:1.281613e-01);
   tree gen.2150000 = [&U] (9:2.361045e-01,((((((11:8.362700e-02,8:1.076389e-02):1.398876e-01,(6:5.299191e-03,((13:1.083321e-01,12:2.684805e-02):1.287604e-01,4:4.612708e-03):2.542661e-01):3.175883e-02):4.535650e-01,3:2.367125e-02):2.336108e-01,10:1.247895e-01):2.386627e-01,(7:3.691879e-02,2:4.594989e-01):2.145175e-01):2.491508e-01,5:4.502019e-01):3.824489e-02,1:9.963169e-02);
   tree gen.2155000 = [&U] (9:1.372791e-02,((((11:3.339458e-03,(8:1.380135e-02,(6:8.708583e-03,((13:2.950606e-02,4:1.686293e-02):4.157368e-02,12:2.035788e-02):2.370473e-01):8.092283e-02):1.735759e-01):2.287280e-01,3:5.651080e-02):7.900632e-01,(5:8.511360e-02,(7:8.660699e-02,2:1.861251e-01):1.207590e-01):1.418606e-01):1.294630e-01,10:1.632466e-01):1.146689e-02,1:1.616956e-01);
   tree gen.2160000 = [&U] (((7:2.328660e-02,(3:8.380621e-02,(8:1.152892e-02,(((4:3.576677e-04,(13:6.560177e-03,12:1.368383e-02):2.616453e-02):2.056271e-01,6:3.523106e-03):9.253338e-02,11:3.212738e-02):1.285615e-02):4.550975e-01):2.634963e-01):4.430540e-02,(5:7.704252e-03,2:2.400686e-01):7.725868e-02):4.076091e-02,(10:4.290560e-01,9:1.439873e-01):2.805791e-02,1:1.113525e-01);
   tree gen.2165000 = [&U] ((((3:2.960234e-02,(((6:2.086374e-02,(13:5.024143e-02,(12:4.896064e-02,4:2.337259e-02):3.447224e-02):2.425444e-01):9.510530e-02,11:3.699146e-02):7.653555e-02,8:6.946620e-02):3.887063e-01):3.899955e-01,7:1.095597e-01):1.837337e-01,((5:3.583879e-02,2:2.190541e-01):1.284872e-01,10:6.292055e-02):4.027832e-01):1.983785e-01,9:1.231895e-01,1:2.566388e-01);
   tree gen.2170000 = [&U] (9:2.665221e-02,(7:3.941053e-01,((10:3.071530e-01,5:1.694643e-01):2.341700e-01,(2:4.863521e-01,(3:1.052771e-01,((8:8.946604e-02,11:2.010677e-02):3.176652e-04,(6:5.787916e-03,((13:4.344672e-02,4:3.161461e-02):2.508661e-02,12:9.713984e-03):1.704358e-01):1.806249e-01):4.731711e-01):4.235367e-01):5.184814e-01):2.856055e-02):7.082729e-02,1:3.790239e-01);
   tree gen.2175000 = [&U] ((((7:9.850404e-02,5:2.879847e-01):4.169963e-02,(10:4.902197e-01,2:5.719803e-01):1.925218e-01):1.920051e-01,(((8:1.037880e-02,11:1.931167e-01):1.571395e-01,(6:2.050023e-02,(4:7.461708e-03,(13:1.548631e-02,12:2.286636e-02):1.035882e-02):2.929535e-01):8.938251e-02):2.360366e-01,3:3.457774e-02):3.645662e-01):2.392157e-03,9:9.107524e-03,1:2.566319e-01);
   tree gen.2180000 = [&U] ((2:1.799829e-01,5:1.011520e-01):1.187253e-01,((9:1.083898e-02,(((11:3.948014e-02,((((13:4.667981e-02,12:1.427162e-02):1.504447e-02,4:2.686268e-03):1.612389e-01,6:2.746794e-02):1.212161e-01,8:7.513832e-02):4.278356e-02):1.363781e-01,3:2.070403e-02):2.530139e-01,7:1.029854e-02):1.581278e-01):7.898148e-02,10:4.223234e-02):8.649130e-02,1:4.359985e-02);
   tree gen.2185000 = [&U] (9:2.017324e-01,((((((8:8.423170e-02,(((4:9.414138e-03,(12:2.512649e-02,13:4.133119e-02):9.629500e-02):3.722786e-01,6:3.112498e-02):1.424814e-01,11:2.005590e-02):1.025817e-02):5.007358e-01,3:6.737294e-02):6.891179e-01,10:4.140016e-01):8.724027e-02,2:2.014254e-01):2.150150e-02,5:2.182605e-01):1.545215e-01,7:1.312413e-01):2.572445e-01,1:4.108933e-02);
   tree gen.2190000 = [&U] (9:1.200365e-01,((10:2.358107e-01,(5:7.225154e-02,2:2.787535e-01):1.265640e-01):7.133706e-02,((((8:7.474369e-04,11:8.014726e-02):3.716857e-02,(((4:2.815444e-02,13:6.799720e-02):4.498876e-02,12:3.834560e-02):2.206917e-01,6:3.077890e-02):1.342552e-01):1.811086e-01,3:1.728775e-01):1.132425e+00,7:5.496083e-02):3.717150e-01):1.241748e-01,1:2.275009e-01);
   tree gen.2195000 = [&U] (((7:1.467483e-01,(3:2.557516e-02,(((((13:3.395124e-02,12:1.279956e-02):2.450040e-02,4:4.906092e-03):1.428917e-01,6:5.608791e-03):7.714188e-02,11:3.349586e-02):7.787683e-02,8:1.327488e-02):2.277600e-01):2.723593e-01):6.091360e-02,(10:1.359474e-01,(5:2.382282e-02,2:1.491904e-01):4.985310e-02):1.406317e-01):3.402729e-02,9:3.499762e-02,1:1.988237e-01);
   tree gen.2200000 = [&U] (((3:9.309747e-02,((6:3.226753e-03,(11:3.271478e-02,8:1.972645e-02):7.015129e-02):1.614482e-02,(12:8.349294e-03,(13:2.446144e-02,4:4.780430e-03):7.603978e-03):7.405678e-02):4.776055e-02):2.828707e-01,7:2.578334e-02):4.564297e-02,(9:7.513198e-03,((5:7.945090e-02,10:8.715314e-02):2.714394e-02,2:8.074346e-02):1.048977e-01):9.701343e-03,1:7.793391e-02);
   tree gen.2205000 = [&U] ((((10:3.253439e-02,5:3.608611e-02):1.916022e-01,7:8.409381e-03):5.244130e-02,(2:1.395081e-02,(((6:3.062821e-02,(8:5.826742e-03,11:2.145163e-02):5.731118e-02):6.447707e-04,(12:6.361921e-03,(13:2.963639e-02,4:3.351363e-02):1.043210e-02):6.610166e-02):2.481016e-01,3:4.125149e-03):2.057930e-01):3.194420e-01):8.371939e-02,9:3.739146e-03,1:9.326008e-02);
   tree gen.2210000 = [&U] (((10:4.764354e-02,(5:1.886256e-02,2:9.957785e-02):7.849577e-02):1.388934e-01,(((11:1.810460e-02,(8:1.405301e-02,((4:6.047986e-05,(12:2.521441e-02,13:1.364475e-02):1.040607e-02):7.856540e-02,6:2.372214e-02):7.554556e-02):2.387780e-02):2.484315e-01,3:5.209793e-04):1.202200e-01,7:5.926422e-05):1.576051e-01):1.312462e-02,9:3.463435e-02,1:8.422221e-02);
   tree gen.2215000 = [&U] (9:1.877341e-02,(((((8:3.732835e-02,(((13:1.341827e-02,12:2.263366e-02):6.972759e-03,4:6.281083e-03):1.424017e-01,6:2.264726e-03):1.433900e-01):2.913673e-02,11:1.754698e-04):1.563791e-01,3:5.073818e-02):6.915151e-02,7:2.436538e-02):1.374006e-01,((2:1.189061e-01,5:1.302431e-02):9.615481e-02,10:3.403626e-03):1.001039e-01):8.372873e-02,1:4.659490e-02);
   tree gen.2220000 = [&U] (9:1.516195e-01,(((7:1.753876e-01,(2:1.428500e-01,((11:3.692061e-02,((((12:7.249327e-02,13:5.435519e-02):1.746089e-02,4:1.864987e-02):2.406054e-01,6:3.180508e-03):2.175246e-01,8:1.168977e-01):2.991782e-02):3.888309e-02,3:2.303349e-01):8.332072e-01):5.685227e-02):2.033194e-01,5:7.823739e-02):2.161164e-02,10:2.756057e-01):3.414787e-01,1:2.838978e-01);
   tree gen.2225000 = [&U] (9:6.453512e-02,((5:1.610376e-01,2:1.185020e-01):2.033055e-01,(((3:7.905214e-02,(((6:2.250608e-03,(4:1.028876e-02,(13:3.682611e-02,12:1.827725e-02):8.488658e-04):5.592342e-02):7.933529e-02,8:1.297494e-02):3.431858e-03,11:5.934511e-02):3.021537e-02):2.324875e-01,10:8.078668e-02):7.112134e-03,7:8.416524e-02):4.177876e-02):4.377377e-02,1:4.861831e-02);
   tree gen.2230000 = [&U] ((((2:1.632363e-01,5:9.435195e-02):8.491562e-02,10:9.207078e-02):3.546791e-01,((3:7.634540e-02,(11:5.908457e-03,((6:6.744480e-02,((13:5.327258e-02,12:3.621304e-02):3.570224e-02,4:1.102969e-02):3.353934e-01):1.371416e-01,8:1.618499e-02):5.274683e-02):3.505627e-01):1.679500e-01,7:2.904681e-02):2.717609e-01):4.730014e-03,9:1.491128e-01,1:2.731544e-01);
   tree gen.2235000 = [&U] ((9:3.063199e-02,(((11:1.148882e-01,8:1.430230e-02):3.046483e-02,(((13:8.880569e-02,(12:5.907148e-02,4:2.176244e-02):3.766324e-02):1.687053e-01,6:6.460871e-03):1.874158e-01,3:2.086779e-01):5.090674e-02):5.847327e-01,7:7.620875e-02):1.917453e-01):1.356742e-01,((10:5.981331e-02,2:3.695943e-01):2.768632e-01,5:4.816729e-02):2.789048e-01,1:5.558206e-02);
   tree gen.2240000 = [&U] (9:1.434076e-01,(((10:1.918802e-01,5:2.015463e-01):2.133367e-01,2:2.273473e-01):3.325334e-02,(7:3.013817e-02,((11:9.755947e-04,(8:1.136574e-02,((4:1.258673e-02,(12:4.144619e-02,13:4.111813e-02):3.548291e-02):2.466049e-01,6:6.235251e-02):1.878534e-01):1.012437e-01):2.202517e-01,3:1.615632e-01):7.055305e-01):2.012623e-01):3.413215e-01,1:5.786398e-02);
   tree gen.2245000 = [&U] ((((2:1.162211e-01,5:6.411539e-02):4.177440e-02,10:3.055913e-02):9.493641e-02,((((6:2.563188e-04,(4:1.271386e-02,(13:9.921584e-02,12:4.804303e-03):7.956121e-03):9.151916e-02):1.614657e-02,(11:4.975639e-02,8:2.603097e-02):4.739038e-02):1.353844e-01,3:2.724102e-03):1.730767e-01,7:6.950021e-02):4.550353e-02):1.885012e-02,9:4.805024e-03,1:9.426461e-02);
   tree gen.2250000 = [&U] ((9:1.116447e-01,(10:5.506993e-02,((7:4.631132e-01,2:1.957543e-02):1.796542e-01,5:5.254290e-02):9.457051e-02):2.646109e-01):3.345995e-03,(((11:1.076478e-01,(6:1.079233e-01,(4:2.915682e-02,(12:2.507231e-02,13:1.855945e-02):4.311952e-02):2.487386e-01):1.656013e-01):2.718809e-03,8:1.712265e-02):3.103144e-01,3:3.549324e-02):9.398176e-01,1:2.475483e-01);
   tree gen.2255000 = [&U] (9:7.112226e-02,(((5:1.047596e-02,(2:4.256894e-02,7:9.591913e-02):6.747669e-02):5.954547e-02,10:3.378889e-02):6.965668e-02,(3:6.455030e-02,(6:2.777490e-03,((11:3.418713e-02,8:6.906955e-03):3.107321e-02,((12:2.203969e-02,13:1.591637e-02):3.076844e-02,4:1.350401e-02):1.136306e-01):1.480900e-03):1.197742e-01):1.965784e-01):2.082747e-02,1:4.771063e-02);
   tree gen.2260000 = [&U] ((2:1.310761e-01,5:3.418499e-02):2.982914e-01,(10:1.887892e-01,(7:2.984025e-01,((((8:4.123979e-02,11:1.847077e-01):1.461557e-01,(((13:6.393058e-02,4:2.758885e-02):2.864476e-02,12:7.903613e-03):2.478018e-01,6:3.651521e-02):1.895196e-02):2.980941e-01,3:1.159166e-02):5.821908e-01,9:8.929955e-02):2.325038e-02):7.413156e-02):6.850804e-02,1:8.793030e-02);
   tree gen.2265000 = [&U] (9:1.793284e-01,((((3:3.213374e-03,((8:1.831813e-02,11:2.102661e-01):1.495765e-01,(6:2.090073e-02,(12:5.884957e-03,(13:5.849962e-02,4:2.669076e-02):3.946570e-02):1.971859e-01):5.656773e-02):1.536397e-01):6.772723e-01,2:1.830387e-01):2.140671e-01,7:1.492217e-01):7.646812e-02,(10:2.174190e-01,5:1.661747e-01):7.419882e-02):6.529632e-02,1:2.479996e-01);
   tree gen.2270000 = [&U] ((((6:7.554069e-03,(8:1.198814e-02,11:5.145251e-02):6.004419e-02):2.362379e-02,((13:3.559079e-02,12:2.811574e-02):3.035110e-02,4:6.512841e-03):2.632275e-01):1.908366e-01,3:3.346800e-03):3.444897e-01,(9:2.420233e-02,((10:2.089796e-01,(5:6.389347e-02,7:3.267224e-01):1.180198e-01):9.154855e-03,2:1.980942e-01):1.313523e-01):2.225063e-02,1:1.019819e-01);
   tree gen.2275000 = [&U] (9:6.936923e-02,(((2:1.192755e-01,5:7.900452e-02):1.187553e-01,(7:7.292491e-02,((((12:2.167975e-02,(13:4.006029e-02,4:2.455999e-02):1.549822e-02):1.101276e-01,6:7.918648e-04):9.518019e-02,(11:5.420547e-02,8:1.813097e-02):2.071635e-02):2.905892e-01,3:1.056267e-02):2.549531e-01):6.493733e-02):4.115658e-02,10:4.618967e-02):3.978825e-02,1:7.985349e-02);
   tree gen.2280000 = [&U] ((7:1.300162e-01,9:6.091099e-02):9.573537e-02,((10:1.675467e-01,(3:2.926338e-02,(((((12:1.228003e-02,13:4.030443e-02):3.963098e-02,4:4.799599e-04):8.792231e-02,6:3.566958e-03):8.609908e-02,8:1.076365e-02):2.849855e-02,11:8.064762e-03):1.560719e-01):2.614818e-01):6.980352e-02,(2:2.491294e-01,5:9.733450e-02):2.122625e-01):7.027160e-03,1:1.299613e-01);
   tree gen.2285000 = [&U] ((((2:1.418761e-01,(3:7.932971e-04,(11:4.770178e-02,((6:3.791557e-02,(13:3.979135e-02,(4:3.391603e-02,12:2.866304e-02):9.461184e-03):1.606590e-01):1.144916e-01,8:1.103042e-01):9.710675e-03):3.536096e-01):3.938314e-01):1.411811e-01,7:1.508884e-01):1.497814e-01,(5:7.673252e-02,10:1.650566e-01):3.100111e-01):4.237307e-01,9:4.549346e-02,1:1.880183e-01);
   tree gen.2290000 = [&U] ((((5:2.203653e-02,2:1.185015e-01):9.574694e-02,7:6.343582e-02):3.255615e-02,(9:1.031385e-02,(3:1.353268e-05,((11:1.133265e-02,8:2.753378e-03):1.645290e-02,(((13:1.096565e-02,12:5.072676e-03):7.633113e-03,4:4.465995e-03):7.934524e-02,6:4.405767e-03):2.526490e-02):9.395864e-02):5.821611e-02):5.064791e-02):1.674228e-02,10:8.875808e-02,1:1.512137e-02);
   tree gen.2295000 = [&U] (9:8.357700e-02,(2:1.355254e-01,((7:1.476192e-01,(3:2.156864e-03,((6:6.183907e-03,((4:1.706815e-02,13:3.849237e-02):6.298301e-02,12:8.444534e-03):2.269490e-01):1.301092e-01,(8:1.001450e-01,11:1.190865e-01):1.721008e-03):3.643400e-01):7.160163e-01):7.017772e-02,(5:1.622805e-01,10:1.498992e-01):1.262680e-01):4.139127e-02):8.133290e-02,1:1.720981e-01);
   tree gen.2300000 = [&U] ((9:6.345375e-02,((11:5.689629e-04,((6:3.251853e-02,(((13:3.409365e-02,12:1.397210e-02):4.165489e-02,4:1.011516e-02):1.843749e-01,3:3.308982e-01):1.613862e-02):1.719675e-01,8:8.647460e-02):3.735435e-03):6.515748e-01,7:6.920832e-02):3.079866e-01):1.231143e-01,(2:2.734125e-01,(5:7.178334e-02,10:7.822304e-02):4.472144e-04):2.600407e-01,1:7.356460e-02);
   tree gen.2305000 = [&U] (9:1.959442e-02,((((3:6.008924e-02,((((13:3.062015e-02,12:1.651129e-02):2.087517e-02,4:7.254257e-03):7.453800e-02,6:1.507826e-02):7.275133e-02,(8:9.528559e-03,11:2.826103e-02):1.699211e-02):1.229324e-01):3.014941e-01,7:2.436144e-02):4.352645e-02,(5:9.444348e-02,2:5.776451e-02):3.240938e-02):3.989895e-03,10:1.107251e-01):4.116264e-02,1:7.396865e-02);
   tree gen.2310000 = [&U] (9:3.271741e-02,((7:6.983548e-02,5:1.489458e-01):9.027073e-02,(10:2.009557e-01,((3:5.332509e-03,(8:3.219658e-02,(((4:9.938525e-04,(12:3.705452e-02,13:3.343037e-02):1.239352e-02):6.878336e-02,6:5.396671e-03):6.258951e-02,11:6.464181e-02):2.003752e-02):1.571751e-01):3.658576e-01,2:1.610553e-01):2.280922e-02):2.472465e-02):1.134279e-01,1:1.353943e-01);
   tree gen.2315000 = [&U] ((9:2.197811e-02,(((2:2.661899e-01,10:1.036074e-01):1.515821e-01,5:1.949627e-01):1.474373e-02,7:2.730977e-01):2.750080e-01):1.649303e-01,(((8:7.993388e-02,((4:2.683482e-02,(13:1.187227e-01,12:4.616171e-02):4.051914e-02):3.100345e-01,6:4.274232e-02):2.209984e-01):1.680524e-01,11:3.052750e-02):3.980965e-01,3:2.154644e-02):8.151235e-01,1:1.380093e-01);
   tree gen.2320000 = [&U] (9:1.410197e-01,(7:2.222657e-01,(5:2.478927e-01,(10:5.943105e-02,(((6:4.769051e-03,(((13:8.956027e-02,4:3.261128e-02):5.919798e-02,12:1.472306e-02):2.062664e-01,(8:9.049770e-03,11:1.630657e-01):5.801703e-02):7.132090e-02):2.208085e-01,3:1.195442e-01):2.784819e-01,2:2.724934e-01):1.128002e-01):2.575336e-01):1.405064e-01):5.436253e-02,1:7.971653e-02);
   tree gen.2325000 = [&U] ((9:8.749224e-02,((3:2.426032e-02,(((6:1.010167e-02,(4:5.406318e-03,(13:1.704112e-02,12:2.167439e-02):1.710010e-02):1.236782e-01):6.721825e-02,11:2.454817e-02):3.148867e-02,8:3.090745e-02):1.490834e-01):2.539584e-01,10:1.239325e-01):2.130352e-02):3.190766e-03,((5:2.715424e-02,2:8.965406e-02):3.520483e-02,7:5.815965e-02):1.015972e-01,1:4.588339e-02);
   tree gen.2330000 = [&U] (((5:1.564543e-01,2:1.148421e-01):1.209263e-01,(7:1.602372e-01,10:3.276674e-01):3.104486e-03):1.233667e-01,(9:3.500782e-02,(3:4.287602e-02,((11:4.432317e-02,8:6.427001e-02):4.325968e-02,(6:2.003432e-02,((13:6.320643e-02,12:3.761571e-02):1.989393e-02,4:1.266688e-03):1.641472e-01):4.545054e-02):1.471691e-01):4.376021e-01):1.285638e-01,1:2.511009e-01);
   tree gen.2335000 = [&U] (((5:7.900277e-02,(10:1.476670e-02,(((11:4.513403e-03,(8:3.761805e-02,(((12:1.346806e-02,4:1.847397e-02):2.349710e-02,13:1.764775e-02):1.284828e-01,6:5.820962e-03):5.115792e-02):4.677658e-02):1.864001e-01,3:2.170199e-02):2.393641e-01,2:1.083747e-01):1.423565e-02):2.363949e-02):8.755126e-03,7:1.038105e-01):1.085140e-01,9:3.331719e-02,1:1.259601e-01);
   tree gen.2340000 = [&U] (((((((4:1.462950e-02,(13:4.975668e-02,12:1.858725e-02):2.365809e-02):1.357402e-01,6:1.012961e-02):2.822763e-02,(11:3.034104e-02,8:1.931958e-03):7.749766e-02):1.527629e-01,3:1.502053e-02):3.527763e-01,(2:1.976401e-01,(5:1.670022e-01,10:1.601331e-03):9.633918e-02):1.287380e-01):3.485332e-03,7:9.584109e-02):7.841759e-02,9:4.369620e-03,1:1.051106e-01);
   tree gen.2345000 = [&U] (((10:1.238882e-01,((((8:5.288414e-02,11:2.927516e-02):6.279591e-02,(6:1.691053e-02,((13:7.621732e-02,12:3.229119e-02):6.630925e-02,4:1.556819e-02):1.143761e-01):2.082142e-01):3.933811e-01,3:4.239865e-01):3.360093e-01,2:2.054256e-01):3.462736e-01):8.722312e-02,5:7.409931e-02):3.395157e-01,(7:2.302548e-01,9:4.106643e-02):9.124766e-02,1:8.391920e-02);
   tree gen.2350000 = [&U] (9:5.476314e-02,((5:1.386197e-01,10:2.299086e-01):3.076866e-02,(2:2.754203e-01,(7:8.998168e-02,(3:6.704452e-02,((((4:2.915064e-03,(12:2.831709e-02,13:1.137048e-02):2.260242e-02):2.064769e-01,6:3.005792e-02):3.939976e-01,11:5.434876e-02):3.742149e-03,8:2.571238e-02):3.927153e-01):1.759630e-01):3.727797e-01):1.018592e-02):6.237468e-02,1:1.239106e-01);
   tree gen.2355000 = [&U] (9:4.535571e-02,(((2:1.796251e-02,(((((12:4.716300e-02,4:1.383256e-03):1.005650e-03,13:4.693571e-02):9.097738e-02,6:3.088907e-03):8.348875e-02,(11:3.799047e-02,8:1.581172e-03):2.565620e-02):1.634276e-01,3:2.703366e-02):1.498197e-01):1.098181e-01,(5:9.294743e-02,10:5.364181e-02):6.681925e-02):3.737225e-02,7:5.608671e-02):1.334851e-01,1:1.109121e-01);
   tree gen.2360000 = [&U] (((((3:1.369866e-01,((4:2.588564e-02,(12:2.003920e-02,13:2.649865e-02):6.282295e-02):4.260141e-01,((8:9.690330e-02,11:1.393210e-01):1.525577e-01,6:4.083124e-02):1.622306e-02):2.336788e-01):1.100143e+00,7:6.658796e-02):6.133398e-02,(10:6.329907e-02,2:1.999218e-01):2.321354e-01):1.897878e-01,5:2.677130e-01):2.264686e-01,9:8.795000e-02,1:2.303967e-01);
   tree gen.2365000 = [&U] (9:1.009150e-02,(((7:2.951250e-02,((((8:3.851798e-02,11:5.836961e-02):7.918931e-02,(4:7.271841e-03,(13:2.641105e-02,12:2.763061e-02):3.162194e-02):1.221673e-01):1.827160e-02,6:2.837438e-03):1.638135e-01,3:3.029710e-03):2.625312e-01):3.232605e-02,2:6.574315e-02):5.808847e-04,(10:5.815171e-02,5:3.802621e-02):6.147176e-02):9.654167e-02,1:1.807825e-01);
   tree gen.2370000 = [&U] ((9:6.831199e-02,((3:2.164091e-01,(((((13:8.564009e-02,4:5.452442e-02):1.164754e-02,12:1.728640e-02):4.251196e-01,6:6.989995e-02):1.136735e-01,8:2.782482e-02):8.554103e-02,11:9.515276e-02):8.182335e-01):6.957334e-01,7:1.911588e-01):4.315912e-01):2.814715e-02,(10:7.525570e-02,(2:3.181153e-01,5:2.071601e-01):9.103191e-02):1.553374e-01,1:3.871036e-01);
   tree gen.2375000 = [&U] (((11:3.250794e-02,(8:1.103117e-02,(((4:3.634019e-03,13:9.475379e-02):2.316295e-03,12:6.182727e-02):3.130524e-01,6:1.080255e-02):1.226860e-01):1.235765e-01):2.066794e-02,3:3.923818e-01):6.251720e-01,(9:5.884605e-02,((10:2.802162e-01,(2:4.357807e-01,5:2.235122e-01):1.607283e-03):2.134829e-01,7:3.985643e-02):3.853743e-01):1.034328e-01,1:3.589508e-01);
   tree gen.2380000 = [&U] ((7:2.045422e-01,(5:1.914562e-01,2:3.322267e-01):3.061156e-02):2.237029e-01,(9:1.163989e-01,((3:3.108065e-02,(11:6.193880e-02,(((12:1.950201e-02,(13:3.545247e-02,4:8.787194e-04):2.847289e-02):1.600931e-01,6:1.024089e-02):7.713025e-02,8:8.562804e-02):7.851435e-02):3.334042e-01):6.778294e-01,10:6.304202e-02):8.264941e-02):1.318093e-01,1:6.539876e-02);
   tree gen.2385000 = [&U] ((5:7.581908e-02,(10:1.095661e-01,((7:9.083218e-02,(((8:3.350956e-02,11:9.161423e-02):4.986572e-02,(((13:7.298662e-02,12:4.503514e-02):1.105371e-01,4:4.604346e-03):1.269388e-01,6:3.228116e-03):1.598956e-01):3.519227e-01,3:7.904893e-03):4.238873e-01):2.733158e-01,2:3.654408e-01):1.538852e-01):7.473420e-02):2.053224e-01,9:7.188665e-02,1:1.410832e-01);
   tree gen.2390000 = [&U] ((((3:1.257985e-01,((4:1.090024e-03,(13:2.002500e-02,12:8.367833e-02):4.446724e-02):2.636387e-01,6:1.064514e-02):7.645788e-02):2.164824e-01,11:8.086434e-02):4.246071e-02,8:1.764660e-02):4.842682e-01,((7:1.025123e-01,(10:1.443552e-01,(5:2.391855e-01,2:1.224545e-01):2.953939e-02):2.517410e-01):1.966642e-01,9:4.325957e-02):2.758576e-02,1:1.538887e-01);
   tree gen.2395000 = [&U] (((2:1.028523e-01,(10:6.773968e-02,5:1.706396e-01):1.353974e-01):3.799647e-01,((3:2.811857e-02,((11:1.766788e-01,8:8.597703e-03):2.111959e-02,(6:6.466179e-03,(4:1.167754e-02,(12:1.810921e-02,13:3.687826e-02):2.134349e-02):1.686192e-01):8.784993e-02):2.721978e-01):5.751156e-01,7:8.229756e-03):2.657304e-01):2.654159e-01,9:3.642360e-02,1:1.225487e-01);
   tree gen.2400000 = [&U] (9:1.997334e-02,(((2:7.714405e-02,10:1.145340e-01):1.976549e-03,5:1.442055e-01):5.164588e-02,(7:4.607361e-02,(((8:3.274061e-02,(6:2.931331e-03,((13:8.966925e-02,4:2.704724e-02):1.962623e-02,12:4.491253e-03):1.155203e-01):8.827119e-02):7.893512e-02,11:4.892342e-04):5.123131e-02,3:1.052178e-01):2.028538e-01):8.639986e-02):3.086199e-02,1:5.928647e-02);
   tree gen.2405000 = [&U] (((7:1.064630e-02,(((6:2.741961e-03,(11:3.493587e-02,8:3.596351e-03):4.089743e-02):2.208501e-03,(4:2.605392e-03,(13:9.962026e-03,12:9.251279e-03):1.380697e-02):1.011576e-01):8.842945e-02,3:1.938175e-03):1.016420e-01):1.016050e-01,9:8.636964e-03):1.157470e-02,(10:3.581690e-02,(5:7.381292e-02,2:2.142991e-02):4.940363e-02):1.009005e-02,1:3.547756e-02);
   tree gen.2410000 = [&U] (((9:2.682835e-02,7:3.000386e-01):9.706762e-02,(((6:1.376628e-02,(4:2.437346e-02,(12:6.393294e-02,13:9.622001e-02):7.835023e-03):3.238280e-01):7.439619e-02,(8:5.587309e-02,11:1.187402e-01):3.082988e-02):4.115838e-01,3:1.566988e-01):4.578028e-01):1.878149e-01,((10:3.206994e-01,2:9.513239e-02):2.062206e-01,5:1.278910e-01):1.831348e-01,1:1.998527e-02);
   tree gen.2415000 = [&U] (((7:9.313908e-02,(((6:8.878321e-03,(4:3.261166e-03,(13:2.125706e-02,12:2.512068e-02):1.407619e-02):2.058511e-01):7.818441e-02,(8:1.572961e-02,11:5.846335e-02):5.229402e-02):2.541079e-01,3:2.454290e-02):5.275046e-01):5.859320e-02,(2:1.990005e-01,(5:7.271826e-02,10:1.442433e-01):1.235075e-01):2.774521e-01):1.486762e-01,9:3.305264e-02,1:1.419864e-01);
   tree gen.2420000 = [&U] (9:1.486128e-01,(5:1.306787e-01,(((3:1.513900e-01,((8:1.790334e-02,(6:8.022222e-04,((13:5.309305e-02,12:5.595686e-02):2.165798e-02,4:5.001286e-03):2.100519e-01):1.166831e-01):6.098558e-02,11:5.948996e-02):2.148068e-01):4.156285e-01,10:3.244314e-02):1.262411e-01,(2:2.416211e-01,7:1.169232e-01):1.200180e-01):1.155162e-01):7.808531e-02,1:1.153018e-01);
   tree gen.2425000 = [&U] ((7:1.354102e-01,(((5:6.039709e-02,2:3.040347e-01):1.779002e-01,(((((12:7.427380e-02,13:4.752818e-02):2.183704e-02,4:1.022385e-02):1.389428e-01,6:6.348861e-03):1.620728e-01,(8:6.513615e-02,11:2.339191e-02):2.944178e-02):3.569835e-01,3:1.239207e-01):1.927396e-01):4.816360e-03,10:1.251313e-01):6.216731e-02):2.316535e-01,9:5.699859e-02,1:1.333541e-01);
   tree gen.2430000 = [&U] ((((7:1.038448e-01,2:9.124297e-02):2.330436e-02,5:2.556760e-02):1.165755e-02,10:9.345150e-02):8.333113e-02,((((8:1.490478e-02,11:6.589357e-03):3.544824e-02,(6:1.305569e-03,((4:3.825786e-03,13:1.245257e-02):2.706125e-03,12:3.066246e-02):7.649328e-02):2.498109e-02):1.180919e-01,3:6.906054e-03):1.224937e-01,9:4.633558e-02):3.923824e-02,1:4.287857e-02);
   tree gen.2435000 = [&U] (9:4.548631e-02,((2:1.815265e-01,5:6.466526e-02):8.141247e-02,(10:8.445212e-02,(7:1.219603e-01,(((11:4.239160e-02,8:6.491377e-02):1.989078e-01,(6:1.416075e-03,((13:4.459532e-02,12:1.409634e-01):3.074979e-02,4:7.067613e-03):2.746414e-01):1.336795e-02):2.413191e-01,3:5.953874e-02):5.358361e-01):2.882979e-01):6.494802e-02):2.461768e-01,1:2.064275e-01);
   tree gen.2440000 = [&U] ((5:5.785414e-03,(10:2.610593e-02,(2:1.154143e-01,((((11:1.325504e-02,((12:2.014574e-03,(13:2.702611e-02,4:1.522954e-02):2.904879e-02):1.075972e-01,6:1.211148e-03):2.435255e-02):4.545404e-04,8:4.295949e-02):1.249754e-01,3:1.324719e-02):2.210346e-01,7:9.895188e-03):8.340048e-02):1.124965e-01):5.385584e-02):1.279518e-01,9:5.936348e-02,1:4.710455e-02);
   tree gen.2445000 = [&U] (((5:8.363618e-02,10:7.639855e-02):9.555236e-02,((2:1.144345e-01,(((6:2.020862e-02,(4:1.434643e-02,(12:1.688192e-02,13:4.613041e-02):2.986081e-02):1.851435e-01):1.334396e-02,3:4.078975e-01):1.288981e-01,(8:2.032322e-02,11:5.525060e-02):4.174212e-02):2.920669e-01):1.321683e-01,7:1.550098e-01):1.647034e-01):2.959223e-02,9:1.548023e-01,1:1.823513e-01);
   tree gen.2450000 = [&U] (9:8.897317e-02,(((((3:1.696603e-01,(((11:6.449498e-02,8:8.956928e-02):1.726820e-01,((12:3.670125e-02,4:1.369124e-02):2.929700e-03,13:4.657670e-02):2.478998e-01):4.664806e-02,6:1.232509e-02):3.153449e-01):6.271657e-01,2:5.122859e-01):1.421863e-01,5:1.033407e-01):9.782614e-02,10:2.592451e-01):2.005864e-01,7:2.686060e-02):3.566837e-01,1:1.522899e-01);
   tree gen.2455000 = [&U] (((9:6.228659e-02,((((4:2.110599e-03,(13:9.817038e-03,12:7.862922e-02):2.767161e-02):2.936591e-01,6:2.056321e-03):1.336737e-01,(11:1.010848e-01,8:1.386473e-02):3.939479e-02):4.807754e-01,3:3.286130e-02):1.020319e+00):1.279131e-02,7:3.681529e-01):1.445315e-01,(5:1.604028e-01,(10:6.044028e-01,2:1.626833e-01):2.291549e-01):3.155165e-01,1:4.060237e-01);
   tree gen.2460000 = [&U] (9:7.118146e-02,((2:1.446271e-01,(5:3.790444e-02,10:1.675957e-01):6.727907e-02):1.516464e-01,(7:1.625980e-01,(((((12:2.100465e-02,13:1.587170e-02):1.714758e-02,4:1.927522e-02):2.376952e-01,6:2.715124e-02):8.019040e-02,(11:1.957780e-01,8:5.223049e-03):9.022117e-02):3.643521e-01,3:1.343511e-02):2.050738e-01):1.898554e-01):3.877936e-02,1:1.935049e-01);
   tree gen.2465000 = [&U] (9:4.234223e-02,(((7:5.186707e-02,((8:3.055987e-02,(11:2.331955e-01,(6:2.488703e-02,(4:2.923163e-02,(13:6.370872e-02,12:3.370682e-02):1.862615e-02):6.528441e-01):1.285189e-01):5.921093e-02):1.633812e-01,3:3.182369e-01):8.703716e-01):4.641947e-02,2:6.004266e-01):8.323168e-02,(5:8.654509e-02,10:1.196175e-01):2.229609e-01):3.648664e-02,1:1.489531e-01);
   tree gen.2470000 = [&U] ((10:2.973273e-02,(5:3.693152e-02,2:9.539103e-02):7.928514e-03):4.484958e-02,((7:3.891178e-02,(11:1.142134e-02,(8:3.842628e-03,((6:1.925180e-03,(4:1.409760e-02,(12:1.307926e-02,13:1.822035e-02):4.456498e-03):8.766308e-02):3.002117e-02,3:4.016986e-02):4.677596e-02):1.485531e-02):1.147119e-01):3.418209e-02,9:9.780258e-03):4.534526e-03,1:5.341161e-02);
   tree gen.2475000 = [&U] (((5:3.809169e-02,(7:1.860756e-02,((3:7.587534e-04,((6:1.489048e-02,((12:1.396807e-02,13:2.527685e-02):5.504999e-03,4:9.530805e-03):4.679203e-02):2.378523e-02,(8:6.030328e-02,11:4.071697e-02):2.086916e-02):9.203368e-02):2.398713e-01,2:9.434362e-02):3.262220e-02):1.043179e-01):8.442134e-02,10:1.012453e-02):6.157196e-02,9:2.467389e-02,1:4.683439e-02);
   tree gen.2480000 = [&U] (9:3.127441e-01,((((3:1.546232e-01,((6:3.170098e-02,((12:3.108899e-02,13:9.392390e-02):5.338230e-02,4:2.087917e-03):1.602225e-01):5.091718e-02,(8:1.161658e-02,11:1.984932e-01):7.365071e-02):4.833364e-01):7.391221e-01,7:2.655780e-01):3.715939e-01,10:8.961688e-02):9.034289e-02,(2:2.379174e-01,5:1.942427e-01):4.570254e-01):3.134966e-01,1:1.142922e-01);
   tree gen.2485000 = [&U] (((7:1.681499e-01,(2:1.659053e-01,5:1.218898e-01):1.595922e-01):6.211214e-02,(10:9.576106e-02,(3:7.914335e-02,(11:9.818407e-02,(((4:2.695774e-02,(12:1.256861e-02,13:7.034979e-02):1.143684e-02):2.010419e-01,6:1.091383e-03):1.961839e-01,8:2.249778e-02):5.421732e-02):3.875064e-01):9.267422e-01):9.927607e-03):6.562302e-02,9:1.127257e-02,1:2.513373e-01);
   tree gen.2490000 = [&U] (2:7.442355e-02,((((((6:7.964566e-04,(3:9.114087e-02,((13:3.533987e-02,4:1.032187e-02):2.339857e-02,12:2.029606e-03):5.077663e-02):4.058621e-03):5.834747e-02,8:3.796558e-03):4.109228e-02,11:8.536472e-03):2.705274e-01,7:1.889880e-02):9.493125e-02,9:5.275110e-03):4.582956e-02,(10:3.076912e-02,5:6.024827e-02):2.786387e-02):3.775293e-03,1:5.969228e-02);
   tree gen.2495000 = [&U] (((((((12:3.640141e-02,13:1.476545e-02):3.984387e-02,4:1.059566e-02):1.837057e-01,6:2.250445e-02):1.501309e-01,(11:6.030806e-02,8:2.506307e-02):4.484539e-02):2.376742e-01,3:1.920780e-02):7.110999e-01,9:2.678861e-02):2.286021e-02,(7:3.496704e-01,(10:3.208008e-01,(2:2.314672e-01,5:4.567108e-02):6.184085e-02):5.141663e-02):2.146771e-01,1:3.732752e-01);
   tree gen.2500000 = [&U] (9:7.233999e-02,((10:4.455959e-02,((11:7.015805e-02,(8:2.575090e-02,(6:1.450730e-02,((4:4.500572e-02,13:1.044956e-01):9.059686e-03,12:1.520939e-02):2.184314e-01):7.376874e-02):3.098803e-02):7.801095e-01,3:1.342904e-01):2.010239e-01):2.889093e-01,(7:3.896297e-01,(5:1.193466e-01,2:2.598206e-01):2.588358e-01):3.745411e-01):4.070811e-02,1:2.556002e-01);
   tree gen.2505000 = [&U] ((10:5.443597e-01,9:4.165917e-02):2.505491e-04,(((2:1.297189e-02,((((13:3.592948e-02,12:1.058273e-01):1.819330e-02,4:1.154397e-02):1.919819e-01,((8:9.437673e-02,11:2.357103e-01):1.365539e-01,6:3.383558e-02):7.696427e-03):7.852429e-01,3:8.011519e-02):5.182535e-01):2.542076e-01,7:2.957308e-01):6.481038e-02,5:2.394179e-01):1.971470e-01,1:2.708861e-01);
   tree gen.2510000 = [&U] (((5:1.723574e-02,2:7.085449e-02):9.576606e-02,7:7.511054e-02):9.191514e-02,(9:3.635437e-02,((((6:1.818617e-02,((13:4.429459e-02,12:2.197246e-02):1.694132e-02,4:5.340989e-03):1.008546e-01):2.785555e-02,(11:7.818058e-02,8:3.670853e-03):3.852405e-02):1.467306e-01,3:1.396569e-02):1.226988e-01,10:6.853945e-02):1.611426e-01):2.677911e-02,1:1.192920e-01);
   tree gen.2515000 = [&U] ((9:1.212352e-01,(7:4.593377e-01,((2:3.671302e-01,5:2.865609e-01):2.375013e-02,(3:1.077877e-02,((6:3.159070e-02,(4:4.867592e-03,(12:6.967194e-02,13:9.066805e-03):2.705851e-02):1.348516e-01):1.155537e-01,(8:1.922700e-02,11:5.588038e-02):2.325260e-01):5.335650e-01):7.979947e-01):1.406257e-01):4.505013e-02):3.067208e-02,10:1.838255e-01,1:1.136937e-01);
   tree gen.2520000 = [&U] (9:6.348259e-02,((5:1.150294e-01,(2:1.890206e-01,((3:6.704862e-02,((8:1.905158e-02,11:1.146018e-01):8.800276e-02,(6:3.995361e-02,(4:1.722241e-02,(13:7.984884e-02,12:4.937210e-02):2.820261e-02):1.858159e-01):1.970382e-02):2.213616e-01):4.784184e-01,7:3.057416e-02):7.013410e-02):6.165345e-02):7.177604e-02,10:2.013571e-01):2.597952e-01,1:2.559675e-01);
   tree gen.2525000 = [&U] (9:4.340632e-02,((7:1.871204e-02,(3:5.220982e-02,(11:1.018314e-01,(8:2.345289e-02,((4:1.136570e-02,(12:3.998523e-02,13:3.426256e-02):3.448810e-02):2.426049e-01,6:1.672989e-02):1.447411e-01):2.835886e-03):3.312099e-01):4.231143e-01):2.520437e-01,((2:4.257442e-02,5:1.843490e-01):2.625512e-01,10:6.964731e-02):4.289285e-02):1.535990e-02,1:2.711389e-01);
   tree gen.2530000 = [&U] (((7:6.656409e-02,(3:1.005147e-01,(11:5.419865e-02,((6:8.558686e-03,((12:2.081107e-02,13:7.506791e-02):1.832300e-02,4:3.499957e-02):2.145201e-01):1.527860e-01,8:1.130756e-02):1.768242e-01):2.950919e-01):8.641530e-01):2.093744e-01,9:1.464931e-02):2.487910e-01,(5:4.777228e-02,(2:2.839412e-01,10:2.065309e-01):2.426021e-02):2.797432e-01,1:9.786311e-02);
   tree gen.2535000 = [&U] (7:4.406147e-01,(((8:3.120149e-02,(11:7.622383e-02,(6:2.621308e-02,((13:1.817474e-01,12:1.407190e-03):2.166169e-02,4:3.425045e-02):1.836505e-01):1.955903e-01):1.609735e-02):8.749897e-01,3:1.388140e-01):1.924892e-01,(((2:3.079353e-01,5:7.627135e-02):6.422095e-02,10:1.052606e-01):3.835271e-01,9:2.540300e-01):7.811036e-03):1.755330e-01,1:1.417552e-01);
   tree gen.2540000 = [&U] (9:1.761247e-02,(7:3.692797e-02,((3:2.407850e-02,(11:3.735326e-02,(8:3.230934e-03,((4:2.453633e-02,(12:9.396494e-03,13:2.508864e-02):3.533981e-02):7.910788e-02,6:8.624251e-04):4.478257e-02):1.861374e-02):1.737171e-01):1.821258e-01,(10:3.621070e-02,(5:2.244206e-02,2:8.593306e-02):6.660190e-03):6.025347e-02):4.334420e-02):1.254255e-01,1:9.436841e-02);
   tree gen.2545000 = [&U] (((2:3.067327e-01,5:1.008674e-01):8.087347e-02,10:1.938257e-01):1.279666e-01,((7:1.859014e-01,((11:1.483966e-01,((6:5.031373e-02,((13:9.461470e-02,12:2.656945e-02):6.590802e-02,4:2.581987e-02):1.576276e-01):1.600603e-01,8:2.868244e-04):1.667970e-02):3.321378e-01,3:1.808070e-01):3.146457e-01):7.292420e-02,9:1.349222e-01):5.365576e-02,1:1.699056e-01);
   tree gen.2550000 = [&U] (((3:8.385743e-03,((8:9.840620e-02,11:6.774247e-02):2.056767e-01,((12:7.666528e-02,(13:7.050552e-02,4:4.204384e-02):5.304128e-02):1.946292e-01,6:3.953127e-03):1.207420e-02):3.583879e-01):5.244294e-01,2:7.613658e-03):2.489053e-01,(9:8.957051e-02,(7:3.061572e-01,(5:1.526939e-01,10:1.664575e-01):1.931275e-01):3.913587e-01):2.033798e-02,1:3.609338e-01);
   tree gen.2555000 = [&U] (9:6.214928e-02,((10:3.753473e-01,5:5.644060e-02):2.283652e-01,(((3:3.873423e-01,((11:2.330616e-02,8:5.418577e-02):4.296203e-02,(6:2.216387e-03,((13:8.222496e-02,12:3.344616e-03):6.717891e-02,4:1.816337e-02):2.770730e-01):2.018053e-01):3.090130e-01):5.716034e-01,2:1.550480e-01):1.732838e-01,7:8.774274e-02):1.608831e-01):3.520900e-01,1:1.712850e-01);
   tree gen.2560000 = [&U] ((((3:1.806507e-02,(((4:2.501684e-03,(12:1.217676e-02,13:1.225557e-02):2.672189e-02):1.193945e-01,6:2.679121e-03):4.132465e-02,(11:5.338115e-02,8:2.874769e-03):4.246298e-02):8.756500e-02):9.361884e-02,2:1.062298e-01):3.916791e-02,((5:6.525945e-02,10:6.535768e-03):7.846568e-02,7:5.367683e-02):2.026473e-02):6.307617e-02,9:4.622706e-02,1:6.230841e-02);
   tree gen.2565000 = [&U] (9:2.063864e-02,(((8:6.284783e-02,((((13:4.449028e-02,4:2.496073e-02):1.991584e-02,12:4.829441e-03):2.445736e-01,6:4.405305e-03):4.493616e-02,11:3.263114e-02):3.384936e-02):2.336670e-01,3:7.057015e-02):4.879644e-01,(7:2.072142e-02,((5:3.698346e-02,10:2.302216e-01):1.497922e-01,2:1.691869e-01):3.922432e-02):2.743043e-01):5.184269e-02,1:1.333023e-01);
   tree gen.2570000 = [&U] (9:8.102402e-02,((10:1.883448e-01,5:1.291407e-01):5.164587e-02,(7:2.165648e-02,(2:3.993778e-02,(3:4.200645e-01,((11:2.679041e-02,(6:1.312983e-03,(4:3.915263e-03,(12:2.832601e-02,13:6.732988e-02):2.550906e-02):1.233129e-01):1.459882e-01):7.191146e-03,8:1.632117e-02):9.085540e-02):1.895049e-01):4.819126e-01):1.375045e-01):2.646635e-01,1:1.364119e-01);
   tree gen.2575000 = [&U] (10:1.219884e-01,(9:2.347888e-02,(((3:1.043178e-01,((8:1.711576e-02,(6:1.547066e-03,((13:3.230757e-02,12:1.678896e-02):4.303866e-02,4:2.108680e-02):6.327562e-02):1.335310e-01):5.691221e-02,11:1.040415e-02):2.505081e-01):4.346271e-01,7:2.510162e-04):5.716232e-02,(5:8.496110e-02,2:4.154975e-02):1.735202e-01):5.567378e-02):2.847443e-02,1:8.238814e-02);
   tree gen.2580000 = [&U] ((7:3.281929e-01,(9:7.115091e-02,(2:5.956484e-01,((8:1.031784e-02,((((12:2.481820e-02,13:5.726448e-02):3.383276e-02,4:3.971232e-02):3.645464e-01,6:4.767350e-03):1.491232e-01,11:5.295966e-02):2.541094e-02):7.731853e-01,3:2.921376e-01):1.333786e-01):1.058806e-01):6.270534e-02):7.001016e-02,(5:1.896521e-02,10:1.809835e-01):4.168435e-01,1:2.498737e-01);
   tree gen.2585000 = [&U] (((7:1.141583e-01,(((6:6.421624e-03,((13:5.201961e-02,4:2.017012e-02):1.593078e-03,12:2.918476e-02):1.165982e-01):4.301914e-02,(11:4.749848e-02,8:1.066281e-02):3.897330e-02):2.169732e-01,3:1.093584e-02):2.798156e-01):3.954972e-03,9:7.983485e-02):5.246315e-02,(2:2.249841e-02,(5:6.459938e-02,10:3.814398e-02):1.556411e-01):9.998313e-02,1:4.218827e-02);
   tree gen.2590000 = [&U] (((5:1.231497e-01,2:2.546854e-01):5.133643e-02,10:1.175302e-01):6.513327e-02,(((3:1.017260e-01,((((12:3.735519e-02,4:2.707973e-02):3.107790e-02,13:4.538294e-03):3.849568e-01,11:9.213715e-03):5.743468e-02,(8:3.561606e-02,6:4.706404e-02):1.060326e-02):1.377135e-01):3.634487e-01,7:1.833873e-01):1.600586e-01,9:7.093254e-03):1.852424e-01,1:3.983210e-02);
   tree gen.2595000 = [&U] ((5:1.342092e-01,10:5.373168e-02):1.567704e-01,(((2:7.002831e-02,(3:6.965106e-02,(11:2.203803e-02,(8:1.072103e-02,((4:1.148433e-02,(12:1.229699e-02,13:6.432571e-02):3.583457e-03):1.417393e-01,6:6.052288e-03):9.574572e-02):1.897220e-01):2.236007e-01):4.007281e-01):2.070088e-01,7:9.379737e-02):1.024223e-01,9:8.211113e-03):7.776060e-02,1:1.336736e-01);
   tree gen.2600000 = [&U] (9:6.971026e-02,(7:9.173500e-02,(2:2.151902e-01,(((((8:2.246689e-02,(((12:5.155544e-02,13:1.912099e-02):2.376386e-02,4:4.345851e-04):2.963331e-01,6:2.355833e-02):1.995263e-01):1.367098e-01,11:4.025509e-03):1.783089e-01,3:1.095499e-01):3.683472e-01,10:1.172447e-01):1.342779e-01,5:2.132942e-01):6.248821e-02):5.225695e-02):7.244908e-02,1:1.974902e-01);
   tree gen.2605000 = [&U] ((7:1.807482e-01,((2:2.119382e-01,5:1.374032e-01):1.806635e-01,(10:2.031144e-01,(3:4.310355e-02,((8:4.180297e-02,11:7.314860e-02):6.904844e-02,(((12:1.842426e-02,13:2.827281e-02):2.237262e-02,4:4.118884e-03):2.055440e-01,6:2.138643e-02):6.219056e-02):2.756074e-01):4.879768e-01):4.779605e-01):6.807886e-02):5.323366e-02,9:1.670044e-01,1:2.684283e-02);
   tree gen.2610000 = [&U] (9:1.006531e-01,((10:1.058746e-01,(2:4.212418e-01,5:1.729411e-01):1.976723e-02):1.430492e-01,(7:4.580146e-02,(3:3.633926e-02,((6:7.247746e-04,(4:5.582709e-03,(12:6.702586e-02,13:5.295416e-02):3.729116e-02):2.587656e-01):2.857324e-01,(11:7.985304e-02,8:7.946674e-02):6.193107e-02):4.412367e-01):7.002364e-01):1.881860e-01):3.264198e-01,1:2.269850e-01);
   tree gen.2615000 = [&U] ((7:5.167756e-02,((10:9.611906e-03,(2:3.876434e-02,5:4.701441e-02):1.601774e-02):8.036380e-02,((((12:1.327376e-02,(13:8.661543e-03,4:5.874213e-03):1.150367e-02):8.373198e-02,6:4.361879e-04):2.926555e-02,(8:3.150265e-03,11:1.247188e-02):4.419086e-02):1.239756e-01,3:1.976298e-02):2.371365e-01):5.693665e-02):5.632564e-03,9:8.333049e-03,1:3.352698e-02);
   tree gen.2620000 = [&U] (7:2.620738e-01,(9:1.345140e-01,((2:1.272295e-01,5:2.486839e-01):1.053148e-01,((((12:2.158093e-02,(13:8.291358e-02,4:5.928678e-04):1.126631e-02):2.798448e-01,(6:1.011006e-02,(8:3.999521e-02,11:8.891367e-02):7.034531e-02):6.310191e-03):1.331989e-01,3:4.670506e-02):6.114874e-01,10:7.021736e-02):2.463081e-01):2.023863e-02):4.924754e-02,1:1.277351e-01);
   tree gen.2625000 = [&U] ((9:9.810915e-03,(3:1.730052e-01,(8:4.890480e-02,(((4:3.636934e-02,(13:5.179276e-02,12:2.380308e-02):4.412583e-02):3.734806e-01,6:4.364666e-02):1.862204e-01,11:1.936625e-02):4.288058e-02):2.822139e-01):1.149301e+00):6.669829e-02,(((10:2.761891e-01,5:5.047276e-02):2.712791e-01,2:1.860033e-01):2.114488e-01,7:1.915392e-01):4.576476e-01,1:1.538636e-01);
   tree gen.2630000 = [&U] (((7:1.297488e-01,(2:1.947195e-03,(3:1.639315e-01,((8:5.589773e-02,11:8.541300e-02):8.995191e-02,(((12:5.359134e-02,13:2.639702e-02):1.021926e-01,4:3.960588e-04):2.881229e-01,6:1.542969e-03):1.098047e-01):3.289949e-01):1.952020e-01):5.193965e-01):2.011415e-01,9:6.568831e-02):1.763663e-02,(5:2.590544e-01,10:7.222469e-02):1.184991e-01,1:1.467631e-01);
   tree gen.2635000 = [&U] (10:3.170292e-01,((9:5.871990e-02,(3:1.492607e-01,((6:3.909441e-02,(11:2.274302e-02,8:4.217449e-02):1.624087e-01):2.738218e-02,(4:4.354951e-03,(13:6.691210e-02,12:1.174586e-01):4.920169e-02):4.293335e-01):3.027374e-01):5.805497e-01):3.477526e-02,((2:5.409628e-01,7:1.399398e-01):7.382610e-02,5:2.901902e-01):1.949019e-01):9.278029e-02,1:1.460097e-01);
   tree gen.2640000 = [&U] (((2:2.304585e-01,5:5.874549e-02):2.096523e-01,(9:1.601148e-02,(7:1.068843e-01,(3:9.716933e-02,((6:4.799975e-02,((12:4.146180e-02,13:5.100604e-02):2.436156e-02,4:6.509819e-03):1.746005e-01):6.696142e-02,(8:4.196230e-02,11:1.036705e-01):1.130346e-01):1.453362e-01):3.656143e-01):2.630839e-01):7.159937e-02):1.887921e-02,10:2.849995e-01,1:2.197692e-01);
   tree gen.2645000 = [&U] (9:9.748063e-02,((3:2.984123e-01,(((4:3.488615e-03,12:8.511219e-02):7.829953e-02,13:9.866228e-02):3.566522e-01,((11:9.668964e-02,8:7.019006e-02):9.468375e-02,6:4.297332e-03):6.782234e-02):1.099453e-01):1.486454e+00,((10:3.349660e-01,7:3.184007e-01):7.349280e-03,(5:9.042220e-02,2:6.796699e-01):1.114531e-01):1.935034e-01):1.445246e-01,1:1.293447e-01);
   tree gen.2650000 = [&U] ((9:2.045122e-02,3:5.120657e-01):1.604174e-01,((10:5.400539e-01,(7:1.727035e-01,5:1.613285e-01):9.105336e-02):2.947260e-01,((11:1.736555e-02,(8:3.369331e-02,(6:3.949658e-02,(12:1.201606e-03,(13:3.514067e-02,4:5.981212e-02):4.709224e-02):3.141288e-01):1.605497e-01):6.589396e-02):6.620586e-01,2:1.220059e-01):3.054192e-01):3.005797e-02,1:8.233824e-02);
   tree gen.2655000 = [&U] ((10:8.719845e-02,5:1.973957e-01):2.366308e-02,(9:6.103642e-02,(7:1.804172e-01,((3:1.446615e-01,(((((13:1.552948e-02,12:7.226329e-02):6.207877e-02,4:1.330339e-02):1.927470e-01,6:4.057673e-02):9.749682e-02,8:4.985152e-03):1.415004e-01,11:1.993118e-02):1.976269e-01):1.173626e-01,2:2.261856e-01):1.359084e-01):4.671357e-02):9.163539e-02,1:2.068787e-01);
   tree gen.2660000 = [&U] (9:3.406724e-02,(7:8.561051e-02,(((10:6.380937e-02,2:1.260084e-01):1.548535e-02,5:1.038350e-01):9.465846e-02,(3:5.692610e-02,(11:1.070732e-02,((6:1.507069e-02,(4:2.910487e-03,(13:2.870761e-02,12:3.282758e-02):4.437701e-02):1.911852e-01):1.121051e-01,8:5.883383e-02):3.519257e-02):7.053662e-01):2.676795e-01):1.982493e-03):9.959237e-02,1:2.252645e-01);
   tree gen.2665000 = [&U] (9:5.439649e-02,((5:1.554890e-02,(7:2.258326e-02,(((8:2.953704e-03,(11:2.205555e-02,(6:1.818084e-03,(12:9.425933e-03,(4:7.731674e-03,13:1.175313e-02):5.118753e-03):5.182112e-02):3.536457e-02):1.317573e-02):6.522994e-02,3:3.631693e-02):6.916037e-02,2:6.952577e-02):1.497454e-02):6.134270e-02):4.416327e-02,10:3.993032e-02):2.399274e-02,1:1.320023e-02);
   tree gen.2670000 = [&U] (9:4.455402e-02,(((5:4.402783e-01,7:4.276503e-01):1.987752e-01,2:4.365524e-01):5.386835e-01,(((((12:2.456833e-02,(13:1.244130e-01,4:2.289716e-02):1.857989e-02):1.596560e-01,6:9.367696e-02):1.604144e-01,(8:2.021619e-02,11:2.199855e-02):7.936156e-02):6.612877e-01,3:1.656999e-01):8.370913e-01,10:1.802344e-01):4.002435e-01):8.558320e-02,1:2.500964e-01);
   tree gen.2675000 = [&U] ((9:3.532342e-02,(((((8:2.292444e-02,11:2.077402e-02):3.212458e-02,(6:7.289776e-04,(4:3.643724e-03,(13:4.462486e-02,12:3.137504e-02):2.002469e-02):1.274971e-01):2.626509e-02):1.931148e-01,3:4.489927e-02):2.876780e-01,(2:1.553758e-01,5:2.048715e-02):2.201569e-01):5.668671e-03,7:3.926249e-02):1.937982e-01):4.797252e-02,10:7.960012e-02,1:3.787703e-02);
   tree gen.2680000 = [&U] (10:1.844209e-01,(9:6.671511e-02,(2:5.816430e-01,((((((4:1.204643e-02,(13:8.106528e-02,12:2.278423e-02):9.407917e-02):2.716069e-01,6:2.120306e-05):1.673095e-01,(8:3.752244e-02,11:9.560825e-02):9.103043e-02):4.702262e-01,3:6.544229e-03):3.712481e-01,5:2.849438e-01):3.193742e-01,7:1.339665e-01):1.476066e-01):1.840299e-01):2.282828e-02,1:2.280222e-01);
   tree gen.2685000 = [&U] ((9:8.949033e-03,(7:1.021646e-01,(((6:2.871319e-02,((13:5.341507e-02,12:4.552744e-02):2.361212e-02,4:7.939724e-03):2.027510e-01):9.055516e-02,(11:3.479409e-02,8:1.637278e-02):3.168681e-02):4.480340e-01,3:4.886796e-03):2.570688e-01):2.785090e-01):1.285870e-01,((5:1.327017e-01,2:2.205321e-01):1.472888e-01,10:2.626374e-02):2.169362e-01,1:1.857249e-01);
   tree gen.2690000 = [&U] (9:1.559941e-01,(5:8.925462e-02,(10:3.307781e-01,((2:1.616222e-01,(((((13:5.026389e-02,(4:3.107877e-02,12:3.494265e-02):2.537458e-02):3.517332e-01,6:1.367679e-02):1.601240e-01,11:1.368392e-01):8.075709e-03,8:4.128952e-02):4.169778e-01,3:1.601344e-02):4.201757e-01):3.680013e-02,7:1.873752e-01):9.504909e-02):1.142272e-01):2.413381e-01,1:1.059050e-01);
   tree gen.2695000 = [&U] (9:4.145817e-02,(((5:1.822296e-02,10:1.816859e-01):1.595438e-02,((((((12:3.197914e-02,(13:1.541420e-01,4:1.430287e-02):4.412934e-02):1.964154e-01,6:5.408177e-02):2.336353e-01,11:4.320128e-02):3.021654e-02,8:4.019942e-02):3.427336e-01,3:1.589818e-01):6.352726e-01,2:1.990526e-01):6.091294e-02):3.326447e-01,7:3.072160e-01):9.415429e-02,1:1.102171e-01);
   tree gen.2700000 = [&U] ((7:9.640034e-02,((((4:4.927252e-02,(13:5.330615e-02,12:5.462527e-03):5.086215e-02):2.017789e-01,6:3.463439e-03):3.839032e-02,(8:4.123407e-02,11:3.089001e-01):6.439251e-02):1.534278e-01,3:4.045561e-02):5.021813e-01):1.814482e-01,((5:1.354881e-01,(2:1.011832e-01,10:1.586427e-01):3.543157e-02):1.544140e-01,9:6.441712e-02):1.859459e-02,1:2.944039e-01);
   tree gen.2705000 = [&U] (((((6:5.125017e-03,(8:4.834521e-03,11:8.839870e-02):1.659761e-01):1.691289e-03,((13:1.624201e-02,12:1.875474e-02):4.104911e-02,4:2.818595e-02):1.693142e-01):2.245615e-01,3:1.792269e-01):4.996651e-01,((5:3.158931e-01,10:1.234481e-01):2.962401e-02,(2:1.568450e-01,7:1.867577e-01):1.793512e-01):2.033957e-01):4.148344e-02,9:1.069565e-01,1:6.203294e-02);
   tree gen.2710000 = [&U] (((7:5.700026e-02,(3:2.325138e-02,((8:2.170417e-02,11:3.553709e-02):2.692389e-02,(6:2.149805e-03,((12:5.342403e-03,13:1.287050e-02):1.952574e-02,4:1.272259e-02):7.375279e-02):4.215979e-02):7.536752e-02):2.306368e-01):2.694030e-02,(10:6.549434e-02,(5:8.269164e-03,2:7.366879e-02):3.110626e-02):9.430751e-02):1.227414e-02,9:2.801829e-02,1:6.597945e-02);
   tree gen.2715000 = [&U] ((7:1.018775e-01,((3:7.814022e-03,(((4:2.186534e-03,(13:4.587120e-02,12:1.470749e-02):9.734571e-03):1.609165e-01,(11:7.939316e-02,8:8.452597e-03):4.033497e-02):2.631264e-02,6:2.362214e-02):1.081438e-01):1.744213e-01,9:1.456639e-02):7.501448e-02):1.419901e-02,((10:2.428473e-02,2:1.499206e-01):3.394168e-02,5:9.112911e-02):5.925205e-02,1:1.221702e-01);
   tree gen.2720000 = [&U] (9:8.685498e-02,(7:2.460832e-01,((10:1.236770e-01,2:5.539637e-01):8.789696e-02,((3:3.552679e-02,(6:4.858896e-03,((11:2.020750e-01,8:1.180082e-01):9.816736e-02,(4:1.375851e-02,(13:1.311367e-01,12:6.213655e-02):1.019802e-01):1.935255e-01):9.276263e-03):3.632290e-01):8.546189e-01,5:3.998211e-02):7.570181e-02):3.454916e-01):7.719131e-02,1:1.912014e-01);
   tree gen.2725000 = [&U] ((9:1.817565e-02,((3:4.043131e-02,(11:3.433732e-02,(8:1.510624e-02,(6:1.126339e-02,((12:7.248403e-02,13:9.230933e-02):6.587272e-02,4:3.024256e-03):3.307353e-01):1.342418e-01):5.392788e-02):4.297709e-01):6.004280e-01,7:1.757709e-01):1.274564e-01):8.086578e-02,(10:1.227066e-01,(5:7.306426e-02,2:2.364090e-01):1.784410e-01):1.226999e-01,1:1.391668e-01);
   tree gen.2730000 = [&U] ((9:7.791607e-02,((((3:5.495643e-02,(((4:2.293534e-03,(13:5.463282e-02,12:1.458410e-02):3.618862e-02):1.999590e-01,6:5.252779e-03):7.966070e-02,(11:4.482299e-02,8:6.840336e-03):2.115791e-02):4.380536e-01):3.300443e-01,7:1.226643e-01):1.116012e-01,2:2.827831e-01):9.889451e-02,5:1.205738e-01):6.204919e-02):2.624057e-02,10:8.532381e-02,1:1.515242e-01);
   tree gen.2735000 = [&U] ((9:1.078952e-02,7:9.853835e-02):2.957551e-03,((((((13:1.119223e-02,12:1.284542e-02):8.633428e-03,4:1.486492e-02):5.771791e-02,6:9.597293e-04):4.035619e-02,((11:2.861911e-02,3:6.582307e-02):7.737633e-03,8:3.640718e-02):4.121788e-02):3.432723e-01,2:4.551457e-02):5.553586e-02,(10:5.083230e-02,5:5.819382e-02):7.363103e-02):5.599011e-02,1:9.421227e-02);
   tree gen.2740000 = [&U] (9:2.242648e-02,((((((12:2.883702e-02,13:6.081495e-02):3.076033e-02,4:3.338383e-02):1.369500e-01,((3:1.229625e-01,(8:1.695593e-01,11:2.205078e-01):5.662818e-02):5.407709e-02,6:3.346171e-02):2.105350e-01):1.003604e+00,2:3.230087e-02):5.645975e-01,7:1.290568e-01):2.570181e-01,(10:1.006568e-01,5:9.870773e-02):1.133809e-01):1.979468e-01,1:2.106673e-01);
   tree gen.2745000 = [&U] ((9:6.927753e-02,(10:2.651697e-04,5:1.246580e-01):2.318991e-01):3.327070e-03,((((((6:5.736519e-02,(4:6.760122e-02,(13:6.923188e-02,12:1.687884e-02):2.792778e-02):3.923659e-01):1.052711e-01,8:9.069307e-02):7.341196e-02,11:9.675364e-02):2.972901e-01,2:1.301775e-01):1.656518e-01,3:3.664212e-03):1.055383e-01,7:1.327107e-01):4.037805e-01,1:2.556255e-01);
   tree gen.2750000 = [&U] ((7:1.456932e-01,((2:1.945522e-01,(10:2.455076e-01,5:4.684791e-01):1.363855e-01):1.809939e-01,((11:7.322246e-02,((6:1.128108e-02,((12:4.518758e-02,13:6.380266e-02):2.671608e-03,4:6.744119e-03):2.606196e-01):1.676770e-01,8:6.431518e-03):6.846731e-03):2.260878e-01,3:3.617953e-02):6.001657e-01):9.674072e-02):1.151435e-01,9:1.170866e-02,1:2.120361e-01);
   tree gen.2755000 = [&U] ((((((6:7.326495e-03,(4:5.794647e-04,(13:3.189279e-02,12:2.137992e-02):8.010087e-02):1.746819e-01):9.048934e-02,(8:9.495424e-02,11:5.702535e-02):1.587010e-01):6.003971e-01,7:1.485680e-01):2.119009e-02,(2:1.877874e-01,3:2.086438e-01):5.717789e-02):1.642172e-01,9:1.759247e-02):1.872418e-01,(10:4.247357e-02,5:8.893798e-02):2.238115e-01,1:6.356156e-02);
   tree gen.2760000 = [&U] ((7:1.825531e-01,((11:8.478501e-03,(8:2.261306e-02,(3:4.217873e-01,(((13:1.263708e-02,12:9.648157e-02):1.217490e-02,4:2.714155e-02):2.740552e-01,6:9.212963e-03):3.965534e-02):1.133494e-01):2.491014e-01):5.891745e-01,((2:1.581673e-01,5:8.955036e-02):1.112199e-01,10:4.654854e-01):4.273190e-01):5.927996e-02):2.000816e-01,9:1.892808e-01,1:1.389694e-01);
   tree gen.2765000 = [&U] ((9:2.696309e-02,(7:4.536196e-02,(5:2.194565e-01,2:2.010646e-01):2.757627e-02):1.947363e-01):8.149253e-02,((3:5.648942e-02,(((6:2.272162e-04,((13:2.843166e-02,12:5.753240e-03):1.118648e-02,4:1.428664e-02):1.308182e-01):1.447771e-01,8:9.825107e-03):4.303244e-03,11:2.020150e-02):1.716995e-01):2.802983e-01,10:2.389389e-02):1.307102e-01,1:9.639732e-02);
   tree gen.2770000 = [&U] ((10:7.496549e-02,(7:2.657760e-01,(5:1.869041e-02,2:3.863410e-01):2.125708e-01):1.372058e-01):1.561392e-01,(((((((12:6.542362e-02,13:2.375431e-02):2.290981e-02,4:6.486389e-03):3.168504e-01,6:1.262830e-02):1.195445e-01,11:7.869213e-02):1.720559e-03,8:4.073426e-02):4.745206e-01,3:1.389266e-02):1.135941e+00,9:5.979960e-03):1.026931e-01,1:8.226959e-02);
   tree gen.2775000 = [&U] ((3:3.388532e-02,((6:6.065937e-04,((4:6.764185e-03,13:5.376524e-02):1.213294e-02,12:8.366177e-03):1.251073e-01):1.204099e-01,(11:5.575128e-02,8:4.676887e-05):3.875672e-02):3.502895e-01):3.552494e-01,(9:4.412669e-03,((5:5.097310e-02,10:7.299299e-02):9.861574e-02,(2:1.315487e-01,7:1.119543e-01):4.095970e-02):1.003392e-01):4.943533e-02,1:7.429810e-02);
   tree gen.2780000 = [&U] (9:1.012242e-01,(5:2.346511e-02,(2:1.852617e-01,(10:2.752122e-01,(((((6:9.200798e-04,((12:2.381755e-02,13:1.002431e-01):5.947351e-02,4:9.696938e-03):1.672696e-01):9.943987e-02,8:1.772254e-02):4.873913e-02,3:1.493289e-01):6.398139e-02,11:6.379553e-02):6.842292e-01,7:1.180853e-02):8.248631e-02):8.053864e-02):5.859898e-02):2.895374e-01,1:1.832905e-01);
   tree gen.2785000 = [&U] (((((3:5.326751e-02,(8:7.020553e-02,(11:1.620984e-01,(((12:4.411859e-03,13:4.648365e-02):2.955730e-02,4:1.689508e-02):1.551337e-01,6:8.820440e-03):6.412716e-02):2.111464e-02):3.599176e-01):2.901074e-01,10:4.040189e-02):7.997766e-02,5:8.311850e-02):1.305585e-01,(2:2.707724e-01,7:7.046258e-03):1.686917e-01):2.042235e-01,9:1.279363e-01,1:3.525476e-02);
   tree gen.2790000 = [&U] ((((3:1.080345e-01,(2:8.092514e-02,((11:3.324067e-02,8:6.850120e-03):1.472344e-01,(6:3.534880e-02,(4:9.062826e-03,(13:4.138448e-02,12:2.553005e-02):2.949320e-02):1.292782e-01):2.064155e-02):6.075566e-01):1.863945e-01):2.199569e-01,7:6.108372e-02):1.670948e-01,(5:4.099940e-01,10:8.554314e-02):1.775304e-01):3.928690e-02,9:1.087824e-01,1:1.279077e-01);
   tree gen.2795000 = [&U] ((((7:2.040837e-01,(5:1.187313e-01,2:4.866793e-01):1.286454e-01):1.385564e-02,10:2.951133e-01):2.567564e-02,(3:2.125884e-02,(((4:9.248608e-04,(12:4.122669e-02,13:4.075725e-02):1.242048e-01):2.198853e-01,6:1.936230e-02):9.493598e-02,(11:1.248126e-01,8:7.307714e-02):2.801058e-02):1.429415e-01):7.233933e-01):1.694194e-01,9:1.974474e-02,1:3.538189e-01);
   tree gen.2800000 = [&U] (((5:5.593740e-02,2:1.224776e-01):5.332937e-02,10:9.467222e-02):6.331731e-02,((9:4.548225e-03,7:7.799474e-02):5.726021e-03,(3:8.150124e-02,((6:6.655762e-03,(12:7.071118e-03,(4:3.280356e-03,13:2.149810e-02):2.062380e-02):8.522088e-02):3.052659e-02,(8:1.310911e-02,11:2.746931e-02):1.816478e-02):9.018914e-02):2.216702e-01):1.087470e-02,1:5.819027e-02);
   tree gen.2805000 = [&U] (((((11:5.040214e-02,(8:4.687884e-02,(((12:6.714318e-02,13:3.179030e-02):5.120407e-02,4:1.006846e-02):1.830497e-01,6:1.433347e-01):1.196114e-01):1.558631e-01):4.611983e-01,3:1.813910e-02):1.448648e+00,7:7.386112e-01):1.490874e-01,9:1.217832e-02):1.139370e-02,((10:1.990716e-01,5:2.251476e-01):7.702017e-02,2:2.067754e-01):3.334988e-01,1:2.048786e-01);
   tree gen.2810000 = [&U] ((9:5.760736e-02,(7:6.401801e-03,(3:2.679021e-03,(((6:2.498267e-03,((13:3.533032e-03,12:7.644136e-03):6.265330e-03,4:3.557774e-03):7.882926e-02):5.707982e-02,8:1.136583e-02):1.595238e-04,11:3.489603e-02):1.030674e-01):4.484230e-02):7.905790e-02):2.084455e-02,(2:7.297798e-02,(10:4.425921e-02,5:1.529079e-02):2.917910e-02):6.327105e-02,1:4.996840e-02);
   tree gen.2815000 = [&U] (9:1.478927e-01,(((7:6.118933e-02,(((6:8.173909e-02,((13:2.576796e-02,4:4.743614e-02):4.808524e-03,12:2.807024e-02):2.596399e-01):1.897808e-02,(11:7.216249e-02,8:7.599810e-02):3.416478e-04):4.957692e-01,3:9.423398e-03):2.864380e-01):3.216990e-01,(2:1.828063e-01,5:1.277355e-02):1.379480e-01):3.743164e-03,10:2.773336e-02):1.975180e-01,1:2.892570e-02);
   tree gen.2820000 = [&U] ((10:3.599717e-02,(5:3.703361e-02,(2:2.499481e-01,((((((13:5.891261e-02,4:2.053695e-02):4.231837e-02,12:5.414564e-03):1.987237e-01,6:2.829387e-02):1.369217e-01,(11:2.153577e-01,8:5.857839e-02):2.467220e-02):2.159846e-01,3:6.905228e-02):7.798027e-01,7:1.110610e-02):3.316135e-01):1.764046e-02):1.632147e-01):2.291563e-01,9:1.903764e-01,1:4.173178e-03);
   tree gen.2825000 = [&U] (((10:7.908093e-03,(((8:1.227776e-02,11:6.991642e-02):4.585595e-02,(6:1.484918e-02,(4:6.904711e-03,(12:6.576087e-02,13:2.599879e-02):1.053409e-01):2.806674e-01):2.688974e-01):5.630392e-01,3:6.367003e-03):9.969102e-01):3.503994e-01,9:1.386775e-01):5.560649e-02,(7:6.924540e-01,(2:3.243116e-01,5:8.679906e-02):7.883791e-02):3.051544e-01,1:2.548675e-01);
   tree gen.2830000 = [&U] (9:7.222246e-02,((5:9.417059e-02,7:1.873980e-01):1.729300e-02,(2:2.141725e-01,(10:2.873305e-01,(((((13:8.054043e-02,12:5.714316e-02):1.152376e-02,4:7.072239e-02):2.616446e-01,6:1.059569e-02):1.192170e-01,(11:9.407005e-02,8:2.275223e-02):3.312420e-02):2.362977e-01,3:1.689603e-02):7.790528e-01):5.030074e-02):2.982430e-02):3.732260e-01,1:1.652479e-01);
   tree gen.2835000 = [&U] (((3:4.667479e-02,((((4:6.156066e-03,(13:9.865007e-02,12:4.814881e-02):2.091525e-02):3.252811e-01,6:1.563027e-02):8.906929e-02,11:3.628436e-02):2.387537e-02,8:7.089885e-03):9.114392e-01):5.001120e-01,((2:2.268227e-01,(5:1.190016e-01,10:1.167973e-02):2.538980e-01):2.072962e-01,7:1.359347e-01):1.019155e-01):9.392974e-02,9:3.244139e-02,1:1.658149e-01);
   tree gen.2840000 = [&U] (9:3.080954e-03,(((2:1.668285e-01,(3:9.716255e-02,(11:7.291243e-02,(8:6.379831e-02,((4:6.622597e-03,(12:1.982131e-02,13:1.380551e-02):3.254985e-02):1.535271e-01,6:1.486079e-02):1.401005e-01):4.566240e-02):5.978840e-02):4.310606e-01):1.865285e-01,7:1.613947e-01):6.255942e-02,(5:9.789771e-02,10:1.479808e-01):7.637870e-02):2.049686e-01,1:2.230232e-01);
   tree gen.2845000 = [&U] (5:5.161517e-01,((7:1.492706e-01,((2:2.623564e-01,10:3.464310e-01):1.219459e-01,(((6:7.977704e-02,(13:1.908647e-02,(4:3.154179e-02,12:4.557469e-02):4.900075e-02):2.530166e-01):1.358752e-01,(11:1.504786e-01,8:1.226199e-01):1.209606e-01):1.172279e-01,3:4.118403e-01):5.623867e-01):2.568309e-01):2.856409e-01,9:5.023885e-03):6.907175e-02,1:2.110455e-01);
   tree gen.2850000 = [&U] ((((((11:3.899613e-02,(((12:5.536977e-03,13:7.726050e-03):1.227295e-02,4:1.400064e-02):7.673387e-02,6:4.106573e-02):4.490019e-02):1.051474e-02,8:3.345089e-03):1.826013e-01,3:4.377840e-02):1.415487e-01,7:1.142025e-01):2.252145e-02,9:2.816812e-02):2.113446e-02,(2:2.057234e-01,(5:6.971124e-02,10:4.557825e-02):4.671096e-02):5.684732e-03,1:6.589253e-02);
   tree gen.2855000 = [&U] (((((11:1.246707e-01,(8:7.141662e-02,(6:2.448039e-02,((4:5.459629e-02,13:5.405422e-02):4.014421e-02,12:1.150228e-02):1.752763e-01):1.736718e-01):4.433516e-02):6.030144e-01,3:3.623447e-02):6.294503e-01,7:5.523814e-01):1.656820e-02,9:1.050610e-01):2.014777e-01,(2:2.914257e-01,(10:5.571485e-02,5:9.592362e-02):1.163330e-01):3.847036e-02,1:3.469561e-01);
   tree gen.2860000 = [&U] ((((((6:1.187796e-02,((12:2.188458e-02,13:5.626610e-02):5.162480e-02,4:3.668754e-03):1.374698e-01):2.799109e-02,(8:9.862372e-04,11:5.814769e-02):1.018844e-01):4.938894e-01,3:1.188341e-01):4.238347e-01,(7:1.415964e-01,(5:1.350286e-01,2:1.963100e-01):3.834678e-02):1.077379e-02):2.033080e-01,10:4.211608e-02):8.259941e-02,9:2.811704e-03,1:1.232045e-01);
   tree gen.2865000 = [&U] (((7:2.133179e-01,(5:2.470191e-01,(2:2.563462e-01,(3:1.073221e-01,(((6:3.594149e-02,((12:5.976654e-03,13:9.754557e-02):1.430338e-02,4:7.096384e-02):3.152498e-01):1.100004e-01,8:5.758256e-03):5.431129e-02,11:5.516897e-02):2.893174e-01):2.818668e-01):1.357604e-01):7.758237e-02):1.106894e-01,10:1.126951e-01):4.971010e-02,9:1.205667e-01,1:1.263847e-01);
   tree gen.2870000 = [&U] (((7:3.864962e-01,9:5.216776e-02):1.083298e-01,(((((12:1.116818e-02,13:5.524465e-02):5.655876e-02,4:5.156818e-02):1.565943e-01,6:1.415745e-02):1.323857e-01,(8:5.889612e-03,11:1.021435e-01):8.825066e-02):1.742602e-01,3:1.167013e-01):8.634278e-01):3.358160e-02,(5:1.030075e-01,(2:3.978303e-01,10:1.141521e-01):1.293225e-01):1.494719e-01,1:8.492272e-02);
   tree gen.2875000 = [&U] (9:1.702174e-01,(7:1.514280e-01,((10:5.479685e-02,5:2.402674e-01):6.667268e-02,((3:4.005634e-02,((((12:1.354732e-02,13:7.697788e-02):1.880238e-02,4:4.328961e-02):3.503946e-01,6:2.736260e-03):9.935887e-02,(11:2.106497e-01,8:7.377958e-02):1.577908e-01):1.719405e-01):7.050260e-01,2:2.533487e-01):7.871045e-02):5.273943e-02):1.424822e-01,1:3.581799e-01);
   tree gen.2880000 = [&U] ((((5:7.688896e-02,2:3.850891e-01):2.368899e-02,10:1.797200e-01):1.140803e-01,(7:3.505231e-01,((((13:3.890293e-02,12:6.040181e-02):3.468980e-02,4:5.903622e-03):2.135459e-01,((11:8.889399e-02,8:1.061874e-02):6.809176e-02,6:1.137522e-05):2.340174e-02):3.650314e-01,3:7.805962e-02):3.179872e-01):4.027191e-02):3.279446e-02,9:3.503704e-02,1:1.730637e-01);
   tree gen.2885000 = [&U] (9:8.346031e-02,(10:3.058143e-01,(((8:5.587488e-03,(((12:2.781732e-02,(4:2.719096e-02,13:3.330008e-02):1.950442e-02):3.754601e-01,6:2.885778e-02):9.622858e-02,11:1.607704e-01):2.354457e-02):6.746058e-01,3:1.453046e-01):3.686892e-01,(7:2.625886e-01,(5:1.656788e-01,2:4.187105e-01):6.688790e-02):1.214292e-01):7.335229e-03):7.476186e-02,1:1.444717e-01);
   tree gen.2890000 = [&U] (9:1.262169e-01,((((6:1.056619e-02,(12:9.192301e-03,(4:1.969095e-02,13:4.117266e-02):9.292097e-02):2.203057e-01):6.279675e-02,(11:4.940897e-02,8:1.476394e-02):1.188862e-01):5.819557e-01,3:6.910585e-02):7.678830e-01,(((5:2.807770e-01,2:3.393111e-01):1.563860e-01,10:1.305350e-01):2.858492e-01,7:4.650947e-02):1.736599e-01):9.184840e-02,1:1.721908e-01);
   tree gen.2895000 = [&U] (9:5.789164e-02,(10:4.817998e-02,(5:9.145850e-02,(((3:5.745620e-02,(8:1.367780e-02,(11:5.768128e-02,(((13:5.932886e-02,12:2.168617e-02):2.011066e-02,4:3.066476e-02):2.468032e-01,6:1.227051e-02):7.455146e-02):3.160012e-02):1.567603e-01):2.278072e-01,2:7.284080e-02):8.797537e-02,7:4.206919e-02):2.130850e-01):9.862714e-02):1.615410e-02,1:4.938316e-02);
   tree gen.2900000 = [&U] (((((8:1.529977e-02,11:8.875866e-02):1.148004e-01,(6:3.925200e-02,(13:7.524847e-02,(12:9.804311e-02,4:3.743673e-02):1.209473e-02):2.557258e-01):6.044290e-02):4.432028e-01,3:1.693549e-02):3.460900e-01,((7:3.867861e-01,(10:1.990010e-01,5:7.593885e-02):1.375124e-01):5.914237e-02,2:1.936963e-01):2.290495e-01):4.071916e-02,9:2.843758e-02,1:1.305199e-01);
   tree gen.2905000 = [&U] (9:2.351232e-02,(((2:5.864079e-02,(((((12:1.147242e-01,13:5.761222e-02):2.514159e-02,4:3.512967e-03):4.233461e-01,6:4.430096e-03):1.683873e-01,(11:7.031117e-02,8:2.840993e-02):2.537100e-02):7.768071e-02,3:2.076386e-01):7.004023e-01):4.857719e-01,5:4.615454e-02):1.999488e-01,(7:1.761322e-01,10:1.414436e-01):2.315716e-01):1.639607e-01,1:1.952107e-01);
   tree gen.2910000 = [&U] (((2:8.605445e-02,10:4.845150e-02):2.334277e-03,5:2.549801e-02):4.622708e-02,(9:3.665799e-03,(7:2.006020e-02,(3:8.375502e-03,(8:1.971122e-03,(11:4.173811e-02,(((13:2.792794e-02,12:7.931784e-03):5.477457e-03,4:5.862125e-05):4.949797e-02,6:3.799526e-03):3.279438e-02):8.796301e-04):5.110048e-02):1.115545e-01):1.463572e-02):3.210558e-02,1:1.516901e-02);
   tree gen.2915000 = [&U] (((5:8.431651e-02,2:1.725904e-01):1.345761e-01,7:1.928381e-01):1.902105e-01,((10:1.901611e-01,(((8:4.487544e-02,11:7.934981e-02):6.392109e-02,(((13:5.003637e-02,12:3.463892e-02):1.807039e-02,4:1.065258e-03):3.125514e-01,6:1.997814e-02):5.551141e-02):3.014859e-01,3:2.162424e-01):5.520965e-01):2.902380e-01,9:5.071340e-02):9.520932e-02,1:7.369226e-02);
   tree gen.2920000 = [&U] (((5:1.370066e-01,2:2.175852e-01):2.824912e-02,10:1.205749e-01):4.817405e-02,(7:2.282233e-01,(9:6.766544e-02,(3:9.724838e-02,((8:3.644641e-02,(6:6.481870e-03,((13:2.058658e-02,12:1.982149e-02):4.310618e-02,4:4.207796e-03):1.394520e-01):6.897564e-02):1.105576e-01,11:2.670814e-02):2.430726e-01):3.536126e-01):4.368453e-02):1.669196e-02,1:2.001583e-01);
   tree gen.2925000 = [&U] ((7:3.786566e-01,(((3:9.266655e-03,((11:1.207431e-01,8:2.573601e-02):1.421297e-01,(((13:8.546441e-02,4:1.724861e-02):4.714080e-02,12:2.284210e-02):3.051967e-01,6:2.376552e-02):4.018553e-02):2.692392e-01):9.289493e-01,2:1.537688e-01):3.882319e-01,(10:2.006468e-01,5:1.593776e-01):1.046992e-01):1.713860e-01):1.641970e-02,9:1.275176e-03,1:2.387175e-01);
   tree gen.2930000 = [&U] (((3:1.072359e-02,(8:1.127738e-02,(11:4.692866e-02,((4:3.862068e-04,(13:6.355527e-02,12:2.199850e-02):3.453409e-02):2.231901e-01,6:1.607558e-02):1.236905e-01):3.752481e-02):4.562419e-01):4.356945e-01,9:1.584301e-02):5.551912e-02,(7:4.990389e-02,((10:9.625406e-02,2:8.071154e-02):2.299121e-01,5:2.084604e-02):3.024418e-01):1.629932e-01,1:1.581153e-01);
   tree gen.2935000 = [&U] (((((((((12:7.457734e-03,(4:1.248206e-02,13:2.307619e-02):2.788350e-02):9.324381e-02,6:2.025906e-02):4.697102e-02,8:5.304690e-03):2.139107e-02,11:4.486501e-02):2.014097e-01,3:9.527005e-02):2.300210e-01,7:6.257634e-04):5.762595e-02,(5:1.012927e-02,10:1.045389e-01):1.273047e-01):7.391938e-02,9:6.291588e-03):7.196587e-02,2:1.191888e-01,1:3.214251e-02);
   tree gen.2940000 = [&U] ((9:8.138080e-02,(7:1.749691e-01,(3:7.999158e-02,((6:1.116900e-02,(4:5.649197e-03,(12:1.766781e-02,13:7.755012e-02):5.138867e-02):2.702718e-01):1.042936e-01,(11:5.455606e-02,8:7.730802e-03):7.112372e-02):4.874452e-01):5.619468e-01):4.061721e-01):3.979704e-02,((10:1.226484e-01,5:1.336529e-01):9.597388e-03,2:6.049546e-01):2.465134e-01,1:1.232947e-01);
   tree gen.2945000 = [&U] (9:1.690036e-01,((((2:4.353238e-01,((6:1.717348e-02,((4:5.689737e-03,(13:3.307303e-02,12:8.849926e-03):5.912153e-02):2.448297e-01,(11:6.352408e-02,8:1.602579e-02):1.864253e-01):2.639579e-02):2.296770e-01,3:1.134747e-01):1.774651e-01):1.197090e-01,7:4.979604e-02):2.245260e-01,10:1.455140e-01):4.009880e-02,5:2.066665e-01):2.405329e-01,1:1.293943e-01);
   tree gen.2950000 = [&U] (((((2:3.551389e-01,5:2.082962e-02):1.510295e-01,10:1.821535e-01):1.983628e-01,7:5.590998e-02):1.276840e-01,(3:1.703159e-02,((11:7.910068e-02,(6:1.963117e-02,((13:3.729363e-02,12:5.932918e-02):2.678803e-02,4:7.191091e-02):1.385485e-01):1.314900e-01):4.874533e-02,8:1.628311e-03):2.136466e-01):4.738804e-01):6.322304e-03,9:1.350005e-02,1:1.984403e-01);
   tree gen.2955000 = [&U] ((((2:8.480646e-02,7:1.550483e-01):5.333728e-02,5:3.623547e-02):3.113016e-02,10:8.802684e-02):7.118529e-02,((3:1.291633e-02,((((12:2.475951e-02,13:1.582530e-02):3.412210e-02,4:1.360145e-04):1.253233e-01,6:6.004633e-03):3.926691e-02,(8:1.297389e-02,11:1.887827e-02):1.765492e-02):1.143936e-01):1.827829e-01,9:4.511247e-02):2.632585e-02,1:3.705727e-02);
   tree gen.2960000 = [&U] ((((3:6.412782e-02,(11:2.171180e-02,(8:6.299703e-02,((4:1.313235e-02,(12:5.733199e-02,13:1.053318e-01):2.909175e-02):2.875855e-01,6:3.409284e-02):1.193392e-01):7.822820e-02):3.525129e-01):3.128871e-01,7:1.101637e-01):1.068127e-01,9:1.052964e-01):5.248422e-02,((5:5.835149e-02,2:2.230630e-01):2.429458e-02,10:2.520160e-01):1.018264e-01,1:2.470211e-01);
   tree gen.2965000 = [&U] ((9:8.664801e-02,(5:7.352076e-02,10:1.511458e-01):3.314533e-01):3.979833e-02,((2:8.805486e-02,(11:2.188600e-02,(((6:4.004230e-02,((13:4.455954e-02,12:1.607523e-02):2.291402e-02,4:1.081646e-02):1.880485e-01):9.024657e-03,3:2.212470e-01):9.829198e-02,8:3.499774e-02):1.747526e-02):3.012039e-01):1.641695e-01,7:1.063354e-02):1.921408e-01,1:2.404466e-02);
   tree gen.2970000 = [&U] ((7:2.507620e-01,((2:1.750440e-01,5:1.780718e-02):1.963871e-01,10:9.974982e-03):2.612064e-01):2.430330e-01,(9:4.912845e-02,(3:1.262751e-03,(8:4.102597e-02,(11:1.144674e-01,(6:6.866592e-02,(4:6.492551e-03,(12:1.302713e-02,13:1.040330e-01):1.177509e-02):8.306775e-02):1.113167e-02):1.607476e-01):3.158243e-01):4.125850e-01):5.565984e-03,1:1.682312e-01);
   tree gen.2975000 = [&U] (9:8.414331e-02,(7:3.824574e-01,((((((6:2.366334e-03,((13:3.344184e-02,12:6.060173e-02):5.594190e-02,4:2.411259e-03):4.195728e-01):1.497878e-01,11:8.164176e-02):1.358724e-02,8:1.006531e-01):6.058065e-01,3:2.257228e-01):9.147659e-01,2:1.450865e-01):2.531933e-02,(5:4.569853e-02,10:3.494860e-01):5.908807e-02):3.011009e-01):2.373956e-01,1:3.899188e-01);
   tree gen.2980000 = [&U] ((7:5.224388e-02,((5:1.439977e-03,2:8.561017e-02):8.313788e-03,10:4.811164e-02):6.431837e-02):7.850710e-03,(9:5.775355e-06,(3:1.815101e-03,((8:5.354280e-03,11:1.193597e-02):1.617495e-02,(6:4.100525e-03,(4:1.966662e-03,(13:2.969140e-03,12:2.400685e-02):1.798402e-02):7.336573e-02):2.010253e-02):1.441242e-01):1.052588e-01):2.431855e-02,1:3.834710e-02);
   tree gen.2985000 = [&U] (((3:1.490147e-02,((8:9.893963e-03,11:6.338597e-02):9.929789e-02,((12:1.363266e-03,(4:5.409554e-02,13:1.993578e-02):4.524560e-02):2.865336e-01,6:1.590496e-03):6.704905e-02):1.707911e-01):3.373333e-01,9:7.860782e-03):2.193791e-01,((2:2.920838e-01,7:1.703561e-01):3.056867e-01,(5:1.806648e-01,10:5.412943e-02):2.230243e-03):2.575254e-01,1:1.053308e-01);
   tree gen.2990000 = [&U] (((3:2.214200e-02,(((4:1.069637e-02,(12:2.638445e-02,13:1.013629e-02):2.117369e-02):1.850122e-01,6:2.286213e-03):4.160159e-02,(8:2.175600e-02,11:1.209272e-01):1.042884e-01):1.968568e-01):7.480119e-01,10:9.459235e-02):1.956956e-01,((2:2.581985e-01,(5:7.066010e-02,7:2.021769e-01):1.125175e-02):1.770272e-01,9:1.319158e-01):5.551255e-02,1:5.776379e-02);
   tree gen.2995000 = [&U] ((9:5.962226e-02,((7:1.995371e-01,(3:5.044001e-02,((8:1.210842e-02,(6:3.796201e-02,(4:3.729127e-02,(13:4.870341e-02,12:1.578518e-02):2.195251e-02):1.552016e-01):2.040707e-01):8.668317e-02,11:5.644819e-02):3.199411e-01):3.952135e-01):5.116192e-02,2:4.370048e-01):2.770794e-01):9.918125e-02,(5:2.854681e-01,10:1.134665e-01):2.989520e-02,1:2.280324e-01);
   tree gen.3000000 = [&U] ((3:2.597100e-02,((6:6.662256e-02,((13:1.133507e-01,4:7.138642e-03):7.714118e-02,12:5.273315e-02):2.794577e-01):6.678836e-02,(8:1.132972e-02,11:1.208218e-01):1.060966e-01):3.517629e-01):7.886183e-01,((7:3.334825e-01,9:9.088821e-03):3.712552e-02,(2:2.594822e-01,(5:1.870214e-01,10:1.500864e-01):3.383076e-01):1.889206e-01):3.098597e-02,1:2.453014e-01);
   tree gen.3005000 = [&U] (9:7.668261e-03,(((((((11:4.893772e-02,8:2.447602e-03):7.184626e-02,6:7.845857e-03):5.608219e-03,(4:1.385381e-02,(13:5.482143e-03,12:1.461034e-02):8.990899e-03):1.091427e-01):1.468459e-01,3:9.240940e-03):2.045282e-01,7:2.936510e-02):7.101300e-02,2:3.685194e-01):1.120084e-02,(10:9.038495e-03,5:4.476668e-02):1.169552e-01):2.084370e-02,1:4.135412e-02);
   tree gen.3010000 = [&U] (((7:1.829363e-01,(3:6.443794e-02,((6:9.754106e-03,(4:1.716080e-02,(13:7.298349e-02,12:2.881589e-02):1.689876e-01):6.057925e-01):9.782434e-02,(8:7.046800e-03,11:1.470654e-01):7.192162e-02):6.431897e-01):1.103664e+00):1.547122e-01,(5:1.346856e-01,(10:4.862156e-01,2:8.592283e-02):4.339123e-02):8.566258e-01):3.834884e-01,9:9.950424e-02,1:3.416858e-01);
   tree gen.3015000 = [&U] (((7:3.278914e-02,((8:2.082454e-02,(3:1.071244e-01,(6:4.357039e-03,(4:1.941446e-03,(13:8.350058e-03,12:6.415037e-03):9.981426e-03):6.941782e-02):1.657824e-02):2.987367e-02):4.221258e-02,11:1.193387e-04):1.814814e-01):3.489047e-02,10:1.987420e-02):3.496291e-02,((5:9.876882e-04,2:9.193723e-02):1.095873e-01,9:7.281819e-03):3.687113e-03,1:6.538048e-02);
   tree gen.3020000 = [&U] (9:1.045927e-01,(((5:7.034103e-03,(2:4.203012e-01,10:3.699182e-01):6.781748e-02):1.530834e-01,7:2.216545e-01):6.135391e-02,((6:1.507448e-02,((11:8.975633e-02,8:1.007146e-02):1.834947e-01,((12:4.564069e-02,4:2.193462e-02):7.142512e-03,13:7.161260e-02):2.633985e-01):2.234723e-02):5.280247e-01,3:1.644245e-02):4.289604e-01):1.573029e-01,1:2.417486e-01);
   tree gen.3025000 = [&U] ((((5:6.829934e-02,2:3.243858e-01):3.103481e-01,10:3.829066e-01):1.491169e-01,(7:3.025121e-02,((8:3.771645e-02,(6:2.839643e-02,((13:4.876842e-02,12:3.264368e-02):1.632124e-02,4:5.737559e-03):2.853027e-01):2.185663e-01):1.372754e-01,(11:6.415355e-02,3:4.319296e-01):5.612818e-02):8.345068e-01):7.519864e-01):4.222574e-02,9:6.853728e-02,1:1.381667e-01);
   tree gen.3030000 = [&U] ((((2:9.687820e-02,5:9.084530e-03):1.689385e-02,10:2.103026e-02):1.327375e-01,(7:5.872569e-02,((11:4.508799e-02,((6:6.958642e-03,(4:4.019471e-03,(12:9.479025e-03,13:3.226273e-02):2.206803e-02):8.039405e-02):1.038759e-01,8:5.123196e-03):2.808574e-02):1.974769e-01,3:9.645365e-03):4.922984e-01):3.288064e-02):2.975701e-02,9:6.445403e-02,1:3.124798e-02);
   tree gen.3035000 = [&U] (9:3.332456e-02,((7:5.839707e-02,(2:5.134609e-02,5:4.939130e-02):5.814165e-02):8.385940e-02,((((((12:1.710112e-02,13:1.542685e-02):9.521238e-03,4:5.010965e-03):8.579142e-02,6:1.025224e-02):2.692187e-02,(11:2.480376e-02,8:9.446846e-03):9.952174e-03):1.290486e-01,3:9.101131e-03):1.458188e-01,10:1.787712e-02):7.475968e-02):2.906742e-03,1:6.175113e-02);
   tree gen.3040000 = [&U] ((10:7.034076e-02,(5:9.508931e-03,(((11:2.529861e-02,(8:2.023702e-02,(6:7.121606e-03,(4:4.786256e-03,(12:1.070885e-02,13:2.084508e-02):6.675034e-03):3.411963e-02):3.122762e-02):3.982421e-02):1.674615e-02,3:2.052585e-02):2.259733e-01,2:9.808901e-02):1.828733e-02):5.850943e-02):9.503881e-02,(7:1.104360e-01,9:5.272722e-03):1.373831e-02,1:4.317206e-02);
   tree gen.3045000 = [&U] ((((11:2.783153e-02,((6:1.143598e-02,(4:1.055170e-02,(13:6.804106e-03,12:1.273705e-02):1.001438e-03):4.469173e-02):2.293606e-02,8:8.533604e-03):1.606726e-02):8.084823e-02,3:8.176205e-03):1.072925e-01,(9:8.439477e-03,(7:4.168194e-02,(2:6.147503e-02,5:4.763282e-02):2.134346e-02):6.776142e-02):1.872536e-02):1.294905e-02,10:5.021363e-02,1:4.938550e-02);
   tree gen.3050000 = [&U] ((10:9.166944e-02,5:5.610413e-02):2.755359e-02,(((((11:3.823325e-02,(((4:1.324721e-03,(13:1.440013e-02,12:8.490842e-03):2.184276e-02):9.471853e-02,6:1.555825e-02):7.125846e-02,8:1.963190e-02):9.426792e-03):7.560195e-02,3:5.594805e-02):7.404119e-02,2:7.465838e-02):9.884256e-02,7:6.201096e-02):4.170705e-02,9:3.796968e-03):2.836154e-02,1:8.260376e-02);
   tree gen.3055000 = [&U] (9:8.635146e-02,(((10:1.004924e-01,(7:2.956364e-01,5:1.020978e-01):7.074218e-02):6.384802e-02,(((6:3.472867e-03,(13:5.101246e-02,(4:2.405781e-02,12:4.204931e-02):4.891417e-03):2.657826e-01):1.641419e-01,(8:4.101620e-02,11:9.438942e-02):3.446043e-02):9.401387e-01,3:8.114439e-02):1.069091e+00):1.719318e-01,2:5.541381e-01):1.243994e-01,1:2.902265e-01);
   tree gen.3060000 = [&U] (9:1.462182e-01,(((2:6.026094e-01,(3:8.256501e-04,((11:2.404624e-01,(6:5.435703e-02,(12:1.210583e-02,(13:1.635169e-01,4:1.443333e-02):1.266692e-01):3.529130e-01):1.710972e-01):8.849794e-02,8:5.062234e-02):4.271027e-01):9.585082e-01):3.169944e-04,(5:1.367433e-01,10:3.457263e-01):2.118223e-02):1.766257e-02,7:4.115010e-01):4.493516e-01,1:2.488825e-01);
   tree gen.3065000 = [&U] (((3:4.007416e-02,(((4:1.164479e-02,(13:5.113421e-02,12:1.843732e-02):1.682731e-02):2.184686e-01,6:1.695904e-03):1.016541e-01,(11:5.859988e-02,8:2.780275e-03):9.262541e-02):3.510083e-01):6.266140e-01,9:9.245252e-02):1.386534e-01,(7:1.023115e-01,(10:2.625759e-01,(2:3.659387e-01,5:8.674573e-02):1.438032e-01):1.074359e-01):1.353726e-01,1:2.067101e-01);
   tree gen.3070000 = [&U] (10:1.401554e-01,((3:1.115728e-02,((6:2.543577e-02,(11:3.396484e-02,8:2.267052e-02):4.310570e-02):9.043943e-03,((4:3.100817e-02,12:1.353265e-02):5.491184e-04,13:3.066800e-02):7.405858e-02):1.671881e-01):3.436160e-01,(((5:4.909875e-02,2:1.068994e-01):1.844747e-01,7:1.948635e-01):1.001528e-02,9:3.710156e-02):3.364046e-02):2.302459e-02,1:1.636209e-01);
   tree gen.3075000 = [&U] (((5:2.165900e-01,10:2.186830e-01):4.689219e-02,((3:8.384552e-02,(8:2.579596e-02,(((12:9.509634e-03,(13:2.019085e-02,4:1.541038e-02):2.196981e-02):6.958942e-02,6:8.129751e-02):7.731050e-02,11:1.935421e-02):5.894119e-02):2.327890e-01):4.430926e-01,(7:1.261634e-01,2:2.864426e-01):5.137491e-02):8.832465e-02):1.092805e-01,9:5.542841e-02,1:1.337537e-01);
   tree gen.3080000 = [&U] (9:5.087396e-02,((2:3.172756e-01,((((12:4.795310e-03,(13:1.831024e-02,4:3.603003e-02):6.492552e-02):2.910660e-01,(6:2.379245e-02,(8:2.605380e-02,11:4.968549e-02):1.291848e-01):3.955727e-02):6.054333e-01,3:1.867937e-01):7.403112e-01,7:9.899797e-02):3.466209e-02):7.531132e-02,(5:9.153400e-02,10:2.011511e-01):2.755852e-01):1.506930e-01,1:2.419386e-01);
   tree gen.3085000 = [&U] ((9:8.320317e-02,(7:1.220490e-01,(((8:9.070817e-02,((4:6.732126e-03,(12:2.479846e-02,13:2.044385e-02):3.495556e-02):2.028949e-01,6:2.708495e-02):1.086594e-01):1.011261e-01,(3:3.420217e-02,11:2.247325e-01):1.265810e-02):1.017399e+00,2:3.834891e-01):1.706427e-01):3.054483e-01):2.467430e-02,(10:5.913456e-01,5:1.020904e-02):4.088856e-01,1:2.660526e-01);
   tree gen.3090000 = [&U] ((((7:9.121268e-02,(5:1.292440e-01,10:1.479198e-01):9.086380e-02):2.764792e-02,2:1.960821e-01):8.481942e-02,((((12:6.732653e-02,(13:4.665970e-02,4:1.943148e-02):5.245082e-02):3.389746e-01,6:1.983854e-02):2.937335e-02,(8:6.404200e-03,11:6.761057e-02):7.365821e-02):2.744147e-01,3:1.363832e-02):4.488202e-01):2.121121e-01,9:3.688837e-02,1:1.784786e-01);
   tree gen.3095000 = [&U] ((9:4.346891e-02,(7:3.249194e-02,(3:7.311506e-02,(8:1.490894e-02,(11:7.585611e-03,(6:9.822848e-03,((12:1.990238e-02,13:9.126493e-02):3.317428e-02,4:1.418611e-02):2.392182e-01):1.521400e-01):9.366491e-02):4.833218e-01):4.702016e-01):2.415945e-01):3.606846e-02,((10:1.179937e-01,5:2.293646e-02):2.018760e-01,2:3.961462e-01):1.534365e-01,1:2.303889e-01);
   tree gen.3100000 = [&U] ((2:1.647359e-01,(5:1.572042e-01,(10:2.920776e-02,(7:1.061086e-01,(3:1.383694e-03,((6:2.102009e-02,(12:4.793363e-03,(13:2.112667e-02,4:6.198629e-02):5.035856e-02):8.396789e-02):9.376227e-02,(11:3.104742e-02,8:4.652863e-02):6.701748e-02):1.373338e-01):6.042169e-01):3.464365e-01):1.075848e-01):6.094184e-02):1.211238e-01,9:1.211901e-01,1:6.429633e-02);
   tree gen.3105000 = [&U] (9:1.371055e-02,((7:2.887341e-01,(3:1.408595e-01,((11:1.841350e-02,(6:2.136970e-02,((13:6.897482e-02,4:1.790919e-03):2.437726e-02,12:5.155104e-03):5.091875e-02):1.331902e-01):4.953756e-02,8:5.190563e-03):2.180137e-01):2.999772e-01):9.339814e-02,((5:5.331836e-02,2:1.002681e-01):1.192977e-01,10:8.831941e-02):1.703240e-01):5.914873e-02,1:1.223338e-01);
   tree gen.3110000 = [&U] (((5:3.725079e-02,2:3.057353e-01):2.478309e-01,((7:1.548388e-01,9:4.284001e-02):2.260111e-02,(3:4.622853e-03,(((8:9.101900e-03,11:1.184156e-01):2.495057e-01,6:1.189721e-04):9.777741e-05,((12:3.827137e-02,13:3.897999e-02):1.072217e-01,4:1.660248e-02):2.054255e-01):7.787484e-01):3.189031e-01):9.900445e-02):3.557417e-02,10:3.073377e-01,1:1.673566e-01);
   tree gen.3115000 = [&U] ((((2:2.947549e-01,7:1.172716e-01):3.142095e-02,(3:9.617397e-02,((11:5.122088e-02,8:6.095923e-02):1.959746e-01,(6:4.334480e-03,(4:3.638413e-02,(13:5.994819e-02,12:3.336969e-02):1.932366e-02):2.696560e-01):3.213598e-02):3.028666e-01):4.177345e-01):1.533754e-01,(5:2.025151e-01,10:1.207584e-01):5.180837e-02):1.143954e-01,9:2.697962e-02,1:1.846794e-01);
   tree gen.3120000 = [&U] ((((2:7.461616e-02,(11:1.190646e-03,((3:2.710219e-01,(6:4.008087e-02,(4:7.532238e-03,(13:4.694020e-02,12:2.547028e-02):1.206014e-02):2.722651e-01):2.902777e-02):4.456836e-02,8:1.626017e-02):9.081616e-02):7.268426e-01):2.490755e-01,7:1.714670e-01):1.007529e-01,(5:1.561655e-01,10:1.841208e-01):5.281273e-03):2.159066e-01,9:3.686160e-02,1:1.382814e-01);
   tree gen.3125000 = [&U] (((9:2.641086e-03,((8:1.127495e-01,(11:2.389385e-03,(6:1.609018e-03,(4:7.389193e-04,(13:3.909085e-02,12:5.187186e-02):1.878914e-02):1.976497e-01):1.652573e-01):4.944618e-02):1.373654e-01,3:3.162563e-02):6.179968e-01):3.271970e-02,((2:3.782330e-01,5:2.467634e-01):2.211741e-02,10:1.042463e-01):3.863208e-01):2.667617e-02,7:2.023881e-01,1:1.465832e-01);
   tree gen.3130000 = [&U] (10:9.704926e-02,(9:1.669738e-01,(((2:1.259490e-01,(3:1.481926e-02,((11:3.169666e-02,8:1.926216e-01):1.719237e-02,(((4:1.323835e-02,13:6.923930e-02):1.984857e-02,12:1.023144e-02):1.654890e-01,6:4.172912e-02):4.324268e-02):6.922623e-01):8.036755e-01):2.018356e-01,7:4.459876e-01):6.491765e-03,5:9.736518e-02):5.709890e-01):2.679768e-02,1:1.751019e-01);
   tree gen.3135000 = [&U] ((((((6:4.738699e-04,(11:4.127704e-02,8:4.844747e-03):4.064953e-02):4.772436e-02,((12:5.442674e-03,13:1.650867e-02):1.389227e-02,4:2.402833e-03):3.114065e-02):1.237771e-01,3:8.062073e-02):1.879942e-01,7:2.833384e-03):6.139911e-02,9:1.843867e-02):2.830216e-02,((5:2.419294e-02,10:4.881039e-02):4.556610e-02,2:9.938870e-02):2.838277e-02,1:4.968644e-02);
   tree gen.3140000 = [&U] (5:1.023781e-01,(10:1.276631e-02,(9:1.636464e-02,(7:8.018784e-02,((3:1.314953e-02,((11:3.051259e-02,((4:2.040545e-03,(12:2.039918e-02,13:2.672503e-02):2.472720e-02):7.704945e-02,6:8.505772e-03):2.019402e-02):2.315545e-02,8:4.100059e-04):1.539995e-01):5.393116e-02,2:3.356203e-02):6.460034e-02):1.099419e-02):2.009672e-02):1.200881e-02,1:2.005320e-02);
   tree gen.3145000 = [&U] ((((5:1.558761e-02,2:7.310195e-02):3.031900e-03,(10:1.237108e-02,(((11:2.826284e-02,(6:6.067879e-04,((12:4.340313e-03,13:1.493644e-02):1.264339e-02,4:2.936817e-03):7.096114e-02):3.590033e-02):7.204253e-05,8:9.672603e-03):9.073632e-02,3:1.982501e-02):1.779454e-01):1.370749e-02):4.860461e-02,7:2.669992e-02):4.099647e-02,9:5.096304e-02,1:2.321501e-02);
   tree gen.3150000 = [&U] ((((10:2.927504e-01,5:1.013431e-01):1.731937e-01,2:5.998564e-01):1.281740e-01,7:2.380688e-01):6.753530e-02,((3:1.965696e-01,(((4:2.424236e-02,(13:7.912727e-03,12:3.203763e-02):1.168298e-01):2.734172e-01,6:1.337217e-01):1.344698e-01,(11:1.107896e-01,8:1.505021e-02):1.214815e-02):7.539486e-01):7.953227e-01,9:1.028497e-01):4.534563e-02,1:2.834226e-01);
   tree gen.3155000 = [&U] (((10:1.901538e-01,5:7.925095e-02):8.940624e-02,((((8:3.511618e-03,11:5.472364e-02):1.971753e-01,(6:3.125376e-03,((13:3.434581e-02,12:1.815360e-02):3.779378e-02,4:1.140484e-02):2.716757e-01):2.037360e-02):1.743293e-01,3:8.139360e-02):3.670817e-01,(7:3.671186e-02,2:2.574204e-01):1.067359e-01):2.019375e-01):3.322185e-02,9:2.094361e-01,1:8.547363e-02);
   tree gen.3160000 = [&U] (((3:3.799416e-02,((6:2.685461e-02,((4:1.476915e-02,13:9.413117e-02):4.166236e-02,12:1.108426e-02):3.039431e-01):3.767294e-02,(8:1.522771e-02,11:1.245608e-01):7.817017e-02):2.499884e-01):4.395893e-01,(((5:6.628881e-02,10:2.222089e-01):1.960336e-01,7:7.424147e-02):2.439839e-02,2:2.394337e-01):4.434536e-02):2.968735e-02,9:1.867990e-01,1:2.936250e-01);
   tree gen.3165000 = [&U] ((10:1.784185e-01,(5:9.324393e-02,(2:4.643164e-01,(7:6.549559e-03,(11:2.617118e-03,(8:6.312880e-02,(6:1.361202e-02,(((13:1.003195e-01,12:1.023742e-01):2.974505e-02,4:4.262027e-02):1.763985e-01,3:2.452041e-01):2.891845e-02):1.508908e-01):1.170577e-01):9.991754e-01):1.844385e-01):2.145816e-01):3.338288e-01):6.055578e-02,9:6.937139e-02,1:1.388757e-01);
   tree gen.3170000 = [&U] ((9:6.887792e-03,(7:7.867900e-02,((5:4.012165e-02,2:6.211944e-02):2.693039e-02,10:7.232439e-03):1.257596e-01):5.871789e-02):5.341389e-02,((11:2.446871e-02,((6:3.961671e-03,(12:3.497682e-02,(4:5.889755e-04,13:2.032549e-02):2.083905e-03):5.327406e-02):5.853287e-02,8:6.415270e-03):1.953130e-02):8.867308e-02,3:3.279556e-02):1.609164e-01,1:4.550540e-02);
   tree gen.3175000 = [&U] ((3:2.348709e-02,((8:4.026732e-02,11:1.244476e-02):1.400529e-02,(6:3.469785e-03,((12:1.899110e-02,13:8.957342e-02):3.982322e-02,4:4.868551e-03):1.013087e-01):8.651450e-02):8.859969e-02):2.544681e-01,(9:5.352626e-03,(((2:9.958797e-02,5:6.310404e-02):1.299762e-01,7:8.070483e-02):1.977494e-03,10:1.898399e-01):7.555042e-02):4.955231e-02,1:3.988199e-02);
   tree gen.3180000 = [&U] (((7:9.289243e-02,((8:1.010087e-02,((6:7.241351e-03,(4:8.337468e-04,(13:1.519025e-02,12:4.746433e-02):1.495907e-02):2.768384e-01):6.615137e-02,11:1.287783e-01):1.321033e-02):4.344808e-01,3:5.757841e-02):4.801095e-01):4.773182e-02,(10:9.368098e-02,(5:3.524017e-02,2:2.558353e-01):2.361990e-01):1.416398e-01):2.726306e-01,9:7.615672e-03,1:3.023280e-01);
   tree gen.3185000 = [&U] (((7:1.055355e-01,(((((6:2.459121e-02,(4:1.560914e-02,(12:3.644232e-02,13:2.490697e-02):8.783226e-02):3.044802e-01):2.261173e-01,8:3.471376e-02):5.321964e-02,11:8.804711e-04):6.297582e-01,3:5.708284e-02):4.116285e-01,10:1.292146e-02):3.558744e-01):8.443144e-02,(2:1.765450e-01,5:7.740522e-02):2.843900e-01):1.491436e-01,9:9.970305e-03,1:2.260465e-01);
   tree gen.3190000 = [&U] (((7:2.078921e-01,9:8.988340e-02):7.881015e-02,((3:9.809539e-02,((8:7.418308e-03,11:8.219716e-02):3.599165e-02,(6:4.104070e-03,(4:3.075175e-03,(12:2.523658e-03,13:8.697790e-02):3.967246e-02):2.907267e-01):2.002791e-01):5.366123e-01):3.128145e-01,2:1.433353e-01):3.552793e-01):1.665772e-01,(10:1.379935e-01,5:9.078867e-02):3.051605e-01,1:1.164111e-01);
   tree gen.3195000 = [&U] (9:8.695282e-02,(7:9.740449e-02,((3:4.349035e-02,((((12:6.515149e-02,13:6.491971e-02):1.728998e-02,4:6.768688e-03):2.537175e-01,6:3.492553e-03):8.715738e-02,(11:3.482848e-02,8:5.384688e-03):4.203247e-02):1.255234e-01):4.947287e-01,((2:1.858389e-01,10:4.855339e-02):1.138104e-02,5:2.102541e-01):6.293814e-02):1.644395e-02):2.007665e-01,1:1.077496e-01);
   tree gen.3200000 = [&U] (9:4.597612e-03,(((2:2.985069e-01,5:1.935367e-01):6.700762e-02,10:9.932923e-02):3.862937e-01,(7:1.760654e-01,(((6:1.511981e-02,(4:2.795266e-03,(12:1.799477e-02,13:5.290778e-02):2.575177e-02):3.105440e-01):1.579638e-01,(8:4.613706e-02,11:1.469967e-01):1.115600e-01):1.293272e-01,3:6.198744e-01):7.282153e-01):3.338724e-01):1.685013e-02,1:1.946507e-01);
   tree gen.3205000 = [&U] ((((((8:2.562574e-02,11:6.694315e-02):6.930358e-02,((4:1.994703e-03,(12:5.522234e-02,13:4.710972e-02):7.103002e-03):2.810094e-01,6:3.918055e-03):1.562096e-01):2.278050e-01,3:1.086980e-02):5.960014e-01,7:1.576787e-01):9.421451e-03,9:7.771408e-02):1.942400e-01,(2:4.419910e-01,(5:1.152288e-01,10:3.281779e-02):3.094361e-03):1.694252e-01,1:7.000162e-02);
   tree gen.3210000 = [&U] (9:7.386260e-02,((((2:2.382739e-01,(((6:1.249492e-03,((12:7.633124e-03,13:5.379516e-02):2.071419e-02,4:8.912080e-03):2.513698e-01):4.135067e-02,(8:4.625635e-02,11:9.336683e-02):2.062454e-02):2.200366e-01,3:6.416311e-02):7.674706e-01):7.985643e-03,7:3.482351e-02):1.774168e-01,10:3.504971e-02):5.027715e-02,5:9.323586e-02):1.564603e-01,1:1.925428e-01);
   tree gen.3215000 = [&U] (9:4.435124e-02,(7:1.133821e-01,((5:1.861125e-02,2:8.885799e-02):1.365755e-02,(10:1.039127e-02,(3:5.933183e-02,(8:1.199317e-02,((6:9.604006e-03,((13:3.395737e-02,12:5.054721e-02):1.625076e-02,4:1.318009e-03):1.927353e-01):1.189492e-01,11:2.191866e-02):5.599196e-02):1.934405e-01):3.054202e-01):1.094620e-01):8.337546e-02):1.114957e-01,1:1.231666e-01);
   tree gen.3220000 = [&U] (((((5:5.125472e-02,((8:5.986472e-02,((6:9.008377e-02,(4:9.752420e-02,(12:4.970718e-02,13:2.942219e-02):3.690609e-02):4.489066e-01):1.513553e-01,11:7.152123e-02):5.507772e-02):3.306485e-01,3:1.113969e-02):6.576102e-01):9.125676e-02,2:3.265992e-01):1.118846e-01,10:2.342718e-01):6.188191e-02,9:1.746519e-01):4.719034e-02,7:3.823366e-01,1:9.056286e-02);
   tree gen.3225000 = [&U] (9:1.505670e-01,(((2:1.927048e-01,(3:2.261696e-01,((11:3.940121e-02,8:6.380713e-02):4.258517e-02,(((12:3.465461e-02,4:4.386305e-02):2.523204e-02,13:5.562706e-02):2.131926e-01,6:1.012069e-01):1.656064e-01):3.925249e-01):8.433477e-01):2.403761e-01,(5:1.583141e-01,10:7.828282e-02):2.790511e-01):6.534383e-02,7:7.344638e-01):1.160661e-03,1:1.638672e-01);
   tree gen.3230000 = [&U] ((7:6.054689e-02,9:1.866546e-02):2.928851e-02,(((5:4.737020e-02,2:1.119828e-01):7.162372e-03,10:6.720480e-02):7.057165e-02,(((8:2.918960e-02,11:2.824419e-02):3.617171e-03,(6:1.053529e-03,((12:4.964498e-03,13:1.545840e-02):6.730058e-03,4:6.144965e-03):1.025939e-01):4.071668e-02):1.554596e-01,3:1.390110e-02):1.539222e-01):2.050020e-03,1:8.868040e-02);
   tree gen.3235000 = [&U] (((2:3.669884e-01,((7:1.942656e-01,(((((13:3.058918e-02,12:7.280477e-03):3.315536e-02,4:5.068789e-03):2.686738e-01,6:3.611724e-03):5.729799e-02,(8:5.442785e-05,11:1.058491e-01):4.593883e-02):3.619141e-01,3:4.325648e-02):3.940322e-01):4.975021e-03,5:1.419054e-01):6.170896e-02):6.318643e-03,10:9.656030e-02):9.914289e-02,9:3.029103e-02,1:9.211585e-02);
   tree gen.3240000 = [&U] ((7:1.437750e-01,((5:1.149713e-01,10:1.029019e-01):2.418156e-01,2:3.489053e-01):2.486830e-01):1.141431e-01,((3:1.803683e-02,((8:5.230672e-02,11:9.649354e-02):4.185801e-03,((4:4.693597e-05,(13:4.902759e-02,12:1.654210e-02):6.974184e-02):1.727036e-01,6:1.052231e-02):3.472316e-02):3.107837e-01):5.947729e-01,9:1.945913e-02):1.178853e-01,1:2.304474e-01);
   tree gen.3245000 = [&U] (9:6.413836e-02,((5:3.301365e-01,10:9.411586e-02):1.997627e-01,((3:1.456923e-01,(((6:8.929548e-02,((13:2.996466e-02,12:2.592552e-02):3.911320e-02,4:1.118032e-03):3.219236e-01):1.070904e-01,8:3.690850e-02):4.756745e-02,11:1.750631e-02):4.878317e-01):5.865004e-01,(7:4.045575e-02,2:2.978233e-01):9.014118e-02):7.584050e-02):1.210646e-01,1:1.847350e-01);
   tree gen.3250000 = [&U] ((9:4.347799e-02,(3:5.973539e-03,((11:1.058836e-01,((4:8.803359e-04,(13:3.300647e-02,12:3.081530e-02):3.042934e-02):2.276967e-01,6:4.567707e-03):1.133301e-01):2.809443e-02,8:5.071077e-02):3.709044e-01):3.300616e-01):5.295888e-04,((10:1.309015e-01,(5:2.019393e-02,2:3.173651e-01):2.426396e-01):2.331673e-01,7:6.548341e-02):1.948603e-01,1:1.210980e-01);
   tree gen.3255000 = [&U] ((((8:2.423486e-03,11:1.366630e-01):1.829054e-01,(((4:1.320885e-02,13:3.194685e-02):4.897083e-02,12:8.544622e-03):3.506147e-01,6:4.485946e-02):1.645506e-01):2.302269e-01,3:2.345833e-02):7.729692e-01,(9:2.055050e-02,(7:2.454119e-01,(2:3.900633e-01,(10:4.406052e-01,5:2.956330e-01):2.289607e-02):1.321416e-02):2.138019e-01):1.735878e-01,1:6.393985e-02);
   tree gen.3260000 = [&U] (((11:5.020099e-02,(((12:3.575577e-02,(13:5.571975e-02,4:6.952827e-02):5.167683e-03):2.146857e-01,6:3.455795e-02):1.794963e-01,8:4.499392e-03):1.353928e-01):1.887539e-01,3:1.288182e-01):9.644773e-01,(((2:5.398241e-01,(5:4.699501e-02,7:4.150149e-01):9.139737e-02):8.448350e-02,10:1.447553e-01):3.584172e-01,9:1.281480e-01):7.296949e-02,1:3.620961e-02);
   tree gen.3265000 = [&U] (((5:9.832003e-02,(((3:8.747836e-02,((11:6.937151e-02,(6:9.700673e-03,((13:8.003527e-02,4:5.256508e-02):2.298435e-02,12:3.509056e-02):2.630695e-01):2.054537e-01):1.095911e-02,8:2.999170e-02):3.234083e-01):3.268351e-01,7:9.251443e-02):2.649047e-01,2:2.204351e-01):9.383112e-02):1.592552e-01,10:2.387202e-01):1.653502e-01,9:2.473380e-01,1:1.939292e-02);
   tree gen.3270000 = [&U] ((9:1.475446e-02,((2:4.394058e-01,(3:2.296201e-01,(((6:4.844057e-03,(13:5.450634e-02,(12:5.050175e-02,4:3.349816e-02):7.527587e-04):2.371300e-01):1.808509e-01,8:6.578870e-02):4.542112e-04,11:6.302073e-02):1.734045e-01):3.373450e-01):4.162883e-01,7:4.578349e-02):2.656449e-01):8.573967e-02,(10:7.347271e-02,5:2.822860e-01):1.272357e-01,1:2.115992e-01);
   tree gen.3275000 = [&U] ((5:1.522318e-01,(10:1.083176e-01,(2:2.561820e-01,7:1.468614e-01):8.456613e-02):4.584568e-02):8.876205e-02,(9:2.605491e-03,(3:8.200250e-03,((11:4.706004e-02,(6:6.333859e-02,((13:1.968380e-02,12:2.236382e-02):1.320375e-02,4:6.012646e-03):1.889983e-01):2.028158e-01):1.062097e-01,8:1.750226e-03):3.858254e-01):2.997914e-01):1.848428e-01,1:1.297986e-01);
   tree gen.3280000 = [&U] (((7:1.180531e-01,10:1.068104e-01):8.707381e-02,(((3:1.337920e-01,(11:6.577621e-02,(8:2.877153e-02,(((13:6.978453e-02,4:2.114319e-02):1.926511e-02,12:4.455318e-02):8.391652e-02,6:2.233397e-02):1.009580e-01):8.292729e-02):1.594030e-01):2.751085e-01,2:2.647178e-02):1.651155e-01,5:3.529140e-02):1.207492e-01):1.097312e-01,9:7.451981e-02,1:9.527544e-02);
   tree gen.3285000 = [&U] (9:6.055650e-02,((7:3.740326e-01,(5:1.387323e-01,2:3.319387e-01):4.151116e-02):1.075991e-01,((3:2.487447e-03,((11:1.504923e-01,8:1.422570e-01):2.009399e-02,(6:8.323994e-02,(12:3.420199e-02,(4:3.515156e-03,13:4.819690e-02):9.059230e-02):1.256112e-01):1.240747e-01):1.738519e-01):3.704287e-01,10:1.985980e-01):1.773376e-02):7.117366e-02,1:1.426957e-01);
   tree gen.3290000 = [&U] (9:1.715587e-02,(((7:2.244365e-03,((3:8.398872e-02,(8:5.909970e-03,(((12:4.348435e-02,(4:1.243857e-02,13:1.871913e-02):7.351079e-03):5.293310e-02,6:2.139171e-03):1.175495e-01,11:2.228999e-02):1.861998e-02):1.121512e-01):2.341568e-01,2:6.185543e-02):7.160079e-02):1.863955e-01,10:1.276787e-02):2.851101e-02,5:7.722672e-02):8.184845e-02,1:9.664636e-02);
   tree gen.3295000 = [&U] ((10:3.974271e-01,(9:6.820118e-02,(7:1.060417e-01,(3:7.350021e-02,(((6:1.325991e-02,((4:6.087865e-02,13:4.746637e-02):2.847552e-02,12:7.639948e-03):2.336663e-01):2.430732e-01,8:4.441996e-02):3.401509e-02,11:7.058914e-02):5.548864e-01):5.134123e-01):2.103106e-01):3.019879e-02):4.964287e-02,(5:1.625879e-01,2:1.183808e-01):5.542346e-01,1:7.502005e-02);
   tree gen.3300000 = [&U] ((3:1.268845e-02,((11:1.855239e-02,8:7.413262e-02):1.590369e-02,(((13:3.205994e-02,12:1.796712e-02):4.712464e-02,4:4.779033e-03):1.374112e-01,6:2.380661e-02):1.454944e-01):2.459677e-01):4.494499e-01,(((2:4.843664e-01,(5:2.588534e-02,7:1.742493e-01):1.415462e-02):1.913927e-01,9:1.064406e-01):6.459851e-02,10:6.996168e-02):1.281385e-01,1:1.237802e-01);
   tree gen.3305000 = [&U] (9:1.458793e-01,((10:1.024798e-01,(2:4.299826e-01,5:2.434180e-01):2.691447e-01):1.320923e-01,((((11:3.847889e-02,(6:7.148188e-03,((12:3.503185e-02,13:2.551265e-02):7.804012e-03,4:1.389254e-02):1.828511e-01):9.190516e-02):6.761868e-02,8:2.147919e-02):2.012604e-01,3:6.175742e-02):4.320304e-01,7:2.981554e-01):1.295132e-01):8.950332e-03,1:1.259607e-01);
   tree gen.3310000 = [&U] (9:2.245537e-01,((2:2.599149e-01,5:1.217860e-01):1.481873e-01,(((3:5.023325e-02,(8:6.776636e-02,(11:7.567323e-02,(6:1.424742e-02,((12:1.478117e-02,13:2.562640e-02):6.059396e-02,4:5.338516e-03):1.339611e-01):2.088374e-01):7.411121e-03):2.375632e-01):5.694479e-01,7:5.936501e-02):2.854653e-01,10:1.890398e-01):1.026821e-01):1.609304e-01,1:2.091344e-02);
   tree gen.3315000 = [&U] ((5:1.578202e-01,10:2.920038e-01):7.885057e-02,(9:6.750261e-04,(7:1.423459e-01,(2:1.292214e-01,((8:5.243666e-02,((((13:7.635451e-02,12:3.869680e-02):4.977953e-02,4:2.122908e-02):2.089308e-01,6:1.357917e-02):3.136781e-01,11:7.931896e-03):2.292549e-02):1.808737e-01,3:1.873432e-01):4.517404e-01):1.723630e-02):2.111901e-01):1.075231e-01,1:1.223231e-01);
   tree gen.3320000 = [&U] ((9:5.386114e-02,(((((8:4.507731e-02,(6:8.586500e-02,(4:3.392145e-02,(13:2.708753e-02,12:3.385388e-02):1.833275e-02):3.371385e-01):1.220632e-01):2.931165e-02,11:1.166384e-01):3.289800e-01,3:2.117991e-02):3.388664e-01,(7:7.641492e-03,2:3.605212e-01):2.829952e-01):1.149635e-01,10:8.403918e-02):9.998883e-02):4.460881e-02,5:3.851704e-01,1:1.421283e-01);
   tree gen.3325000 = [&U] ((5:3.029778e-01,10:3.554862e-02):2.322725e-01,(((((11:3.463647e-02,(8:6.172339e-02,(6:2.013821e-02,((12:1.186828e-01,13:8.725708e-02):6.076020e-03,4:3.815486e-03):2.739361e-01):1.814042e-01):5.919370e-02):4.038638e-01,3:3.267457e-01):1.802978e-01,2:2.574228e-01):5.861114e-02,7:2.818602e-01):2.650216e-01,9:7.976322e-02):3.252394e-02,1:8.020838e-02);
   tree gen.3330000 = [&U] ((9:7.984809e-02,((5:8.409112e-02,(2:6.196165e-01,7:5.043552e-01):2.653857e-02):4.958457e-01,(3:2.844491e-01,(11:1.334839e-01,(((4:3.904871e-02,(13:2.097285e-02,12:6.247456e-02):4.524104e-02):3.057940e-01,6:2.356016e-02):1.976766e-01,8:1.218175e-02):3.148120e-02):5.031179e-01):5.472575e-01):6.438330e-02):5.866105e-02,10:2.988641e-01,1:2.238395e-01);
   tree gen.3335000 = [&U] (((5:3.717206e-01,7:1.051491e-01):1.994069e-01,(((3:1.015612e-01,((11:9.865512e-02,8:5.466910e-02):1.809693e-01,((4:3.144005e-02,(12:1.788928e-02,13:4.640254e-02):3.372709e-02):2.347139e-01,6:3.911898e-02):6.821512e-02):3.516673e-01):3.095150e-01,10:3.447410e-01):4.331984e-02,2:6.774579e-01):3.059191e-02):1.936911e-01,9:9.913105e-04,1:3.133165e-01);
   tree gen.3340000 = [&U] (((7:1.348190e-01,(3:4.719563e-03,(((12:4.056654e-02,13:7.600704e-02):9.837968e-03,4:1.833180e-02):2.144735e-01,((11:3.245658e-02,8:2.797809e-02):7.504610e-02,6:9.555616e-03):1.266576e-02):3.071097e-01):3.784796e-01):2.657829e-01,9:2.166082e-02):1.838365e-02,(10:1.052166e-01,(2:2.592415e-01,5:1.628864e-01):1.060013e-01):4.693620e-02,1:2.297347e-01);
   tree gen.3345000 = [&U] (9:9.447170e-03,(((5:2.942927e-02,10:3.426938e-02):1.412737e-02,(2:1.488307e-02,(3:8.347552e-04,(6:9.856619e-03,((8:4.724524e-02,11:1.240090e-02):3.742533e-02,((13:8.720381e-03,12:5.174061e-03):4.427275e-03,4:1.958268e-02):5.819995e-02):2.936477e-03):1.424531e-01):1.782023e-01):3.885214e-02):2.761356e-02,7:4.667175e-02):9.336458e-03,1:9.176715e-02);
   tree gen.3350000 = [&U] (((2:1.670496e-01,5:9.068890e-02):5.455477e-01,10:2.123285e-02):4.572111e-01,((((((((13:5.724702e-02,12:2.635137e-02):4.327664e-02,4:3.556671e-02):1.762559e-01,6:9.815150e-04):1.546509e-01,11:6.757132e-02):4.030896e-02,8:3.014115e-02):2.571873e-01,3:8.737293e-02):2.420354e-01,7:1.631930e-01):2.529810e-01,9:2.411395e-02):1.310164e-01,1:1.317570e-01);
   tree gen.3355000 = [&U] ((10:6.670337e-02,(5:7.640943e-02,2:5.582667e-01):4.781052e-01):5.666191e-02,(7:1.969000e-01,(9:1.042613e-02,((8:1.867722e-02,(11:5.474254e-02,(6:1.450134e-02,((12:4.243467e-02,13:4.516718e-02):3.109605e-02,4:3.248986e-02):2.918847e-01):1.599730e-01):5.206936e-02):4.555177e-01,3:1.696970e-01):5.021455e-01):1.973241e-02):8.784896e-02,1:2.696807e-01);
   tree gen.3360000 = [&U] (((10:4.469692e-01,((((4:3.216666e-02,(12:1.022198e-02,13:1.158497e-01):9.583730e-02):3.356102e-01,6:1.191870e-03):9.377031e-02,(8:6.956097e-02,11:4.204775e-02):6.567639e-02):2.363049e-01,3:1.528615e-02):5.681784e-01):2.045376e-01,(7:1.078646e-01,(5:3.213747e-01,2:2.333518e-01):2.187139e-01):6.139295e-02):1.544877e-01,9:9.012274e-02,1:1.285903e-01);
   tree gen.3365000 = [&U] ((7:8.895221e-02,(2:8.731717e-02,((10:1.376592e-02,((8:6.162097e-03,(6:2.035893e-03,(3:7.473397e-02,((13:1.027702e-03,4:1.282814e-02):8.323551e-03,12:1.374132e-03):3.272627e-02):4.507711e-02):3.868576e-02):1.116706e-02,11:9.915281e-03):2.174497e-01):9.002556e-02,5:5.922925e-02):6.633261e-03):1.161108e-02):1.742400e-02,9:3.017604e-02,1:3.155437e-02);
   tree gen.3370000 = [&U] (((7:1.454231e-01,(3:9.235964e-02,(((4:3.025186e-02,(13:7.729882e-02,12:3.752483e-02):1.938791e-02):2.077162e-01,6:1.792670e-02):7.664266e-02,(8:5.506823e-03,11:5.408133e-02):1.812978e-01):3.645910e-01):4.022619e-01):1.126410e-01,9:2.291407e-02):3.155231e-02,(2:1.488543e-01,(10:3.739998e-01,5:6.236576e-02):9.314674e-02):1.377724e-01,1:1.432738e-01);
   tree gen.3375000 = [&U] (9:6.135077e-02,(((5:3.348278e-02,(10:6.696272e-02,2:1.886875e-01):8.367943e-02):1.460498e-01,7:9.870505e-02):5.831276e-02,(8:1.604997e-02,(11:5.394549e-02,(3:1.516077e-01,(6:1.798867e-03,((13:1.169457e-02,12:4.176132e-03):3.300467e-02,4:2.919669e-03):7.057211e-02):8.865489e-02):5.043337e-02):6.680742e-03):6.877090e-01):5.390044e-02,1:7.869900e-02);
   tree gen.3380000 = [&U] (((5:4.002459e-01,(((3:1.772511e-01,((8:1.877607e-03,11:1.184934e-01):2.565116e-02,((4:1.960778e-02,(12:1.245370e-02,13:1.177238e-01):9.637140e-03):1.276831e-01,6:4.958554e-02):5.600680e-02):5.180413e-01):2.687141e-01,7:1.298268e-01):1.183259e-02,2:2.976361e-01):6.324797e-02):1.063537e-01,10:1.325499e-01):2.686356e-01,9:2.281966e-01,1:1.733018e-01);
   tree gen.3385000 = [&U] (9:8.409518e-02,(((2:2.574669e-02,(((4:1.192932e-02,(13:1.370620e-02,12:2.798885e-02):2.530255e-02):1.455940e-01,(6:9.676589e-03,3:2.630639e-01):1.231757e-02):6.413747e-02,(8:4.728580e-02,11:7.329349e-02):7.017250e-02):2.917429e-01):2.293829e-01,(10:1.205392e-01,5:1.608432e-01):4.016828e-02):1.599999e-01,7:1.904966e-01):4.326582e-02,1:1.669134e-01);
   tree gen.3390000 = [&U] (((((5:1.751403e-01,10:1.487843e-01):9.596785e-02,2:1.862930e-01):2.738497e-01,((11:5.913431e-02,(8:1.274000e-02,(6:2.907616e-03,(4:5.608874e-03,(13:8.089624e-02,12:2.875479e-02):5.304506e-02):2.048012e-01):1.104980e-01):1.433620e-01):4.239903e-01,3:2.498080e-01):2.960043e-01):6.874763e-02,9:2.997470e-02):5.150056e-02,7:3.380214e-01,1:2.032723e-01);
   tree gen.3395000 = [&U] ((9:1.020816e-02,(2:2.381828e-01,(3:5.640419e-02,((11:4.033790e-03,(((12:4.417443e-02,13:2.486609e-02):8.000922e-03,4:2.288715e-03):7.309248e-02,6:1.034664e-02):1.062427e-01):1.833840e-02,8:3.888042e-02):2.434799e-01):1.081537e-01):5.908900e-02):7.588591e-04,(7:8.757837e-02,(5:8.526110e-02,10:4.891821e-02):7.697991e-02):1.233856e-01,1:1.242020e-01);
   tree gen.3400000 = [&U] (((((8:7.260249e-03,((6:8.140217e-03,(12:9.065141e-03,(13:4.150567e-02,4:5.498361e-02):8.145694e-02):2.588562e-01):7.301916e-02,11:8.220682e-02):3.829725e-02):2.885960e-01,3:3.658662e-01):8.864195e-01,7:1.979287e-01):3.587781e-02,(10:4.590194e-02,(5:7.222710e-02,2:9.052429e-02):1.580418e-01):1.659127e-01):2.640380e-02,9:6.367528e-02,1:1.608982e-01);
   tree gen.3405000 = [&U] (((7:4.102627e-01,9:1.013398e-01):2.150478e-02,(((8:2.395335e-04,((13:6.366710e-02,(4:1.697068e-03,12:5.982556e-02):4.720318e-02):2.015738e-01,6:3.541364e-02):2.810986e-01):3.218100e-02,11:3.799242e-02):1.822768e-01,3:7.413086e-02):5.501504e-01):1.079283e-01,((10:1.366750e-01,5:3.129383e-02):3.138604e-03,2:1.220042e-01):2.638432e-01,1:1.116694e-01);
   tree gen.3410000 = [&U] (((5:3.740860e-01,10:2.087430e-01):6.639265e-02,(((3:5.074298e-02,(6:9.726251e-03,((8:4.108836e-04,11:1.688869e-01):1.656193e-01,(13:8.587708e-02,(12:3.282411e-02,4:3.624417e-02):1.934569e-02):4.062049e-01):4.832729e-02):4.635285e-01):2.953191e-01,7:1.909413e-01):1.392750e-01,2:1.515092e-01):2.309686e-01):1.020631e-01,9:1.748358e-01,1:1.587273e-01);
   tree gen.3415000 = [&U] ((9:1.177697e-01,(((5:2.039861e-02,2:2.336029e-01):1.147020e-01,7:4.075702e-01):7.721737e-02,10:8.544583e-02):1.836811e-01):5.143988e-03,((((6:8.323064e-03,(4:3.108439e-03,(12:5.503393e-02,13:3.623269e-02):3.102459e-02):2.114972e-01):7.333052e-02,11:1.008853e-01):2.217135e-01,8:1.580401e-02):3.324066e-01,3:1.192940e-01):4.282599e-01,1:2.014618e-01);
   tree gen.3420000 = [&U] (9:4.476797e-02,((2:1.869996e-01,5:1.413815e-01):2.114739e-02,(10:1.671047e-01,(((8:1.752882e-03,(11:3.717412e-02,(6:2.684207e-02,((13:2.681676e-02,4:2.578149e-02):7.178062e-02,12:7.021349e-02):1.928333e-01):9.894700e-02):5.364419e-02):5.144638e-01,3:7.108145e-02):4.557999e-01,7:2.299631e-01):1.232670e-02):3.714084e-02):2.460812e-01,1:1.295492e-01);
   tree gen.3425000 = [&U] (((((3:2.097456e-01,(11:2.183615e-01,(8:1.029435e-02,((4:2.596046e-02,(13:4.663753e-02,12:2.425305e-03):7.532077e-02):3.314534e-01,6:3.254045e-02):2.096710e-01):5.495110e-02):4.292661e-01):1.663891e-01,2:8.272641e-01):1.227409e-01,7:2.508750e-01):1.081320e-01,9:2.265098e-02):2.564002e-01,(10:8.351204e-02,5:2.149630e-01):6.233897e-01,1:8.213667e-02);
   tree gen.3430000 = [&U] ((9:8.748862e-03,(7:1.540374e-01,(((8:1.937273e-02,(6:7.591925e-04,(4:8.125609e-04,(13:3.765118e-02,12:9.465063e-03):1.892780e-02):1.377624e-01):6.064969e-02):9.636563e-03,11:3.070859e-02):1.940135e-01,3:2.828798e-04):2.277138e-01):1.608473e-02):4.734064e-02,((2:1.976562e-01,5:2.933486e-02):4.929982e-02,10:2.398717e-02):1.821977e-01,1:6.632139e-02);
   tree gen.3435000 = [&U] (((((6:2.633396e-02,(4:1.490415e-02,(13:2.854814e-02,12:3.951227e-02):2.653030e-02):1.617143e-01):2.743592e-02,(11:4.864232e-02,8:5.200312e-02):4.357708e-02):1.917724e-01,3:2.717612e-02):5.590993e-01,7:2.027690e-01):5.288000e-02,((2:1.065501e-01,(5:6.122358e-02,10:8.543127e-02):7.131153e-02):1.612841e-01,9:3.955232e-02):2.359735e-03,1:1.296330e-01);
   tree gen.3440000 = [&U] ((9:1.041948e-01,(3:6.124715e-02,(11:4.005965e-02,(8:2.235344e-02,(6:2.810770e-02,(12:7.603706e-03,(13:1.719257e-02,4:7.532137e-02):7.657113e-02):3.680987e-01):2.797835e-01):3.486291e-02):4.250614e-01):2.996092e-01):1.041162e-02,((10:4.336191e-01,(2:1.996445e-01,5:3.453484e-01):3.500514e-01):1.523639e-01,7:1.332330e-01):3.838485e-01,1:1.626234e-01);
   tree gen.3445000 = [&U] ((10:1.636180e-01,(5:9.953363e-02,2:3.330272e-01):5.455189e-02):4.860682e-01,(((3:3.893315e-02,((8:8.698073e-03,(((12:2.201198e-02,13:3.707241e-02):2.236841e-02,4:4.066363e-02):3.171883e-01,6:8.978070e-02):2.190845e-01):1.104508e-01,11:6.471045e-02):3.305201e-01):4.586158e-01,7:1.420209e-01):1.293256e-01,9:1.713976e-02):5.630491e-02,1:2.359386e-01);
   tree gen.3450000 = [&U] (((7:4.401925e-03,((11:3.635386e-02,(((((13:3.095348e-02,12:3.967460e-02):3.774112e-02,4:2.613828e-03):1.486062e-01,6:2.048996e-02):1.437223e-01,3:1.119054e-01):2.152973e-02,8:1.092319e-02):2.735231e-01):2.885045e-01,2:1.077990e-01):1.641267e-01):4.046365e-01,(5:4.140224e-02,10:1.155375e-01):2.576730e-01):7.802799e-03,9:1.358516e-02,1:2.714766e-01);
   tree gen.3455000 = [&U] (((2:2.941924e-01,(3:2.193873e-01,(7:2.084844e-01,(11:2.311800e-04,((((13:5.653810e-02,12:6.520382e-02):7.562705e-02,4:6.467725e-04):2.256305e-01,6:5.802253e-02):1.194624e-01,8:1.216690e-02):1.045542e-01):9.989625e-01):3.862792e-02):7.582113e-01):2.298839e-01,(5:3.388969e-01,10:1.154082e-01):5.014737e-01):1.320804e-01,9:5.370088e-02,1:2.600408e-01);
   tree gen.3460000 = [&U] (10:5.337322e-02,((((5:3.133435e-02,2:5.150443e-02):4.693721e-02,7:8.056923e-02):4.190303e-02,9:4.434920e-02):3.522091e-02,(((11:3.763612e-02,(6:6.425308e-03,(4:2.228228e-03,(13:1.930982e-02,12:1.828262e-02):2.551453e-02):1.570067e-01):4.290685e-02):1.758493e-03,8:5.532489e-03):1.969683e-01,3:1.149651e-02):1.503752e-01):1.107215e-03,1:4.438821e-02);
   tree gen.3465000 = [&U] (7:1.524447e-01,((2:8.384888e-02,(5:8.157552e-02,10:8.074268e-02):2.596999e-02):9.747676e-02,(9:2.909683e-02,(3:8.230108e-02,((8:9.927579e-03,11:6.584038e-02):1.606831e-02,(((13:1.832609e-02,12:1.654369e-02):6.086884e-03,4:1.155064e-03):8.416094e-02,6:1.222863e-03):6.858216e-02):5.281341e-02):4.764050e-01):2.995573e-02):3.244381e-02,1:4.443821e-02);
   tree gen.3470000 = [&U] (((10:3.715627e-02,5:1.391232e-02):1.005180e-01,(2:8.973058e-02,(7:5.528102e-02,(3:1.727220e-02,(11:1.281891e-02,(8:8.218133e-03,(6:8.766416e-03,(4:2.307703e-03,(12:2.412168e-02,13:1.701744e-02):8.218227e-03):7.629092e-02):3.675912e-02):3.991096e-02):3.496065e-02):1.164144e-01):8.064890e-03):1.832205e-02):3.884878e-02,9:2.833129e-02,1:4.192587e-02);
   tree gen.3475000 = [&U] (((10:9.004604e-02,(5:2.618801e-01,2:1.203018e-01):1.106209e-01):2.234467e-01,(((((6:4.988111e-03,((13:5.884689e-02,12:1.027457e-02):5.095508e-02,4:6.621938e-04):1.572423e-01):1.794433e-01,8:4.500050e-02):1.118885e-01,11:7.135026e-02):5.205325e-01,3:3.564542e-01):9.512191e-01,7:4.218475e-02):2.160969e-01):5.297736e-02,9:1.658675e-01,1:3.242864e-01);
   tree gen.3480000 = [&U] (((7:1.234002e-01,(2:2.838824e-01,(3:3.604230e-02,((((13:1.156408e-02,12:3.737989e-03):6.134724e-02,4:7.674947e-03):2.715939e-01,6:2.498166e-03):1.505077e-01,(11:1.378448e-01,8:3.687700e-02):2.165034e-02):2.954657e-01):6.951324e-01):3.293511e-02):8.931896e-02,(5:1.368163e-01,10:5.268790e-01):1.975339e-01):2.732925e-01,9:1.266914e-01,1:6.507322e-02);
   tree gen.3485000 = [&U] (9:6.800311e-02,(5:1.543291e-01,(((2:8.933266e-02,(3:2.023256e-02,((8:4.113731e-02,(6:5.902318e-02,(4:3.727086e-03,(13:3.397747e-02,12:1.950915e-03):1.670840e-02):2.077138e-01):2.541286e-02):4.985855e-02,11:5.642065e-02):1.321993e-01):3.410452e-01):1.782668e-01,7:3.931152e-02):2.782290e-01,10:7.453441e-02):2.383444e-02):1.635627e-01,1:7.660500e-02);
   tree gen.3490000 = [&U] (9:1.429859e-03,((((2:4.150051e-01,5:2.855782e-01):2.217763e-01,10:1.416647e-01):6.856407e-02,((((12:3.211508e-02,(13:7.046670e-02,4:1.135862e-02):2.494357e-02):3.797480e-01,6:2.354889e-02):2.957382e-03,(8:2.639261e-02,11:4.680732e-03):1.232080e-01):3.175286e-01,3:2.462145e-01):5.875675e-01):1.697295e-01,7:2.131503e-01):1.292535e-01,1:2.294947e-01);
   tree gen.3495000 = [&U] ((((7:7.711399e-02,(((6:1.180092e-02,(4:5.317528e-02,(13:2.075753e-02,12:3.556967e-03):8.735227e-02):1.986872e-01):2.279175e-01,(11:9.059446e-02,8:1.540256e-02):1.747180e-02):5.903819e-01,3:2.377149e-01):1.527417e-01):1.834741e-01,(5:6.634236e-02,2:3.261470e-01):5.946662e-02):9.786482e-02,10:7.692898e-02):1.182088e-01,9:4.826575e-02,1:1.543167e-01);
   tree gen.3500000 = [&U] (((((3:1.598090e-01,((((12:1.252909e-02,13:1.581887e-02):2.348427e-02,4:2.506813e-02):1.764528e-01,6:2.905910e-02):2.459849e-01,(8:5.516724e-02,11:5.140489e-02):4.134463e-02):2.052512e-01):7.094324e-01,2:2.636121e-01):2.365922e-01,(10:1.060308e-01,7:3.609009e-01):1.907400e-01):9.033804e-02,5:2.751808e-01):2.354888e-01,9:1.936446e-01,1:8.340129e-02);
   tree gen.3505000 = [&U] (9:3.781036e-02,(10:1.076508e-01,((((6:1.651388e-02,(8:5.216681e-02,11:4.268437e-02):1.621858e-01):8.582290e-04,(4:9.126033e-03,(13:3.296980e-02,12:2.095485e-02):3.913289e-02):1.333410e-01):3.893537e-01,3:2.450984e-02):5.018225e-01,((2:2.133571e-01,5:6.403262e-02):9.715239e-02,7:1.637324e-01):5.931503e-02):5.330528e-02):2.420927e-01,1:2.256507e-01);
   tree gen.3510000 = [&U] (((5:7.242386e-02,2:9.960315e-02):1.966567e-01,((10:1.977954e-02,((8:1.032888e-02,((((13:4.484249e-02,12:2.763342e-02):4.595930e-02,4:2.527682e-02):1.119159e-01,11:7.766085e-02):4.699238e-02,6:1.724543e-02):9.632698e-02):8.966108e-02,3:9.186567e-02):3.649375e-01):7.601123e-02,7:2.364592e-01):8.858413e-03):7.351678e-02,9:3.221625e-02,1:1.104661e-01);
   tree gen.3515000 = [&U] (((9:5.138823e-04,(3:6.002572e-02,((6:7.896630e-03,((4:2.092439e-02,12:3.651023e-02):2.993754e-03,13:4.992592e-02):2.316268e-01):1.019375e-01,(8:2.412482e-02,11:1.124982e-01):1.354874e-02):1.467142e-01):3.202976e-01):2.073924e-02,7:2.263838e-01):6.608529e-02,(10:1.629415e-01,(2:7.455097e-02,5:1.652201e-01):8.834765e-02):3.246828e-02,1:8.562481e-02);
   tree gen.3520000 = [&U] ((((((4:8.953818e-03,(13:3.244637e-02,12:3.522393e-02):8.909352e-02):2.074729e-01,6:4.138089e-02):3.188857e-02,(11:1.662389e-02,8:9.126748e-02):6.647813e-02):3.064431e-01,3:1.684383e-02):4.500396e-01,((5:1.307273e-01,(2:4.478848e-01,10:1.416688e-01):9.097330e-02):1.158180e-01,7:1.325185e-01):2.201525e-01):6.493798e-02,9:1.227671e-01,1:1.817855e-01);
   tree gen.3525000 = [&U] (((10:3.098652e-02,(((3:3.525018e-02,(8:1.130826e-02,(11:2.104253e-02,(6:1.364474e-02,(4:2.495130e-03,(12:1.759295e-02,13:4.092704e-02):1.142506e-02):1.610369e-01):2.806423e-02):7.917106e-02):1.467412e-01):1.974273e-01,2:1.356652e-01):3.382029e-02,7:9.448371e-02):8.778999e-02):6.711252e-02,5:1.210167e-01):6.393618e-02,9:9.435449e-02,1:2.806590e-02);
   tree gen.3530000 = [&U] ((7:3.461996e-01,(2:2.224876e-01,(3:1.083862e-01,((6:1.361272e-02,(4:2.028183e-02,(12:1.339151e-02,13:4.921029e-02):1.437411e-02):2.173434e-01):1.330290e-01,(8:3.144244e-02,11:1.062950e-01):1.156803e-01):4.676982e-01):8.525399e-01):2.649086e-01):1.857660e-01,(9:1.674778e-01,(10:3.601257e-01,5:8.304900e-02):3.044592e-01):3.364810e-02,1:1.460076e-01);
   tree gen.3535000 = [&U] (((7:1.478697e-01,((5:1.139901e-01,2:2.358879e-01):3.048549e-01,10:1.281315e-01):1.464535e-01):1.016801e-01,9:1.089846e-01):1.003558e-01,(((8:7.913398e-02,11:2.429895e-02):1.987550e-02,((12:4.032279e-02,(4:5.471083e-02,13:3.136287e-02):1.549758e-02):2.923894e-01,6:3.119405e-02):2.629383e-01):5.882519e-02,3:1.015356e-01):9.603530e-01,1:5.416304e-02);
   tree gen.3540000 = [&U] (9:9.881618e-02,(((2:7.575554e-02,(3:6.211920e-02,(11:5.762643e-02,(8:3.429433e-02,(((13:2.656116e-02,4:2.210663e-03):1.887318e-02,12:2.196780e-02):1.222793e-01,6:9.847981e-03):1.037605e-01):9.584543e-04):2.975493e-01):1.131612e-01):4.493847e-02,7:1.070259e-01):1.902859e-01,(5:1.110584e-01,10:1.589931e-01):1.738942e-01):8.516526e-02,1:1.933410e-01);
   tree gen.3545000 = [&U] (9:1.679535e-02,((7:2.056707e-01,((5:1.947378e-01,10:3.614353e-01):7.115982e-02,2:5.846366e-01):3.135731e-01):2.327442e-02,(((6:4.230076e-02,((12:1.142109e-02,13:3.571112e-02):1.896055e-02,4:7.468611e-03):2.913744e-01):1.603504e-01,(8:3.714515e-02,11:1.440102e-01):1.613250e-01):3.774320e-01,3:1.207416e-01):9.940346e-01):8.644151e-02,1:1.490295e-01);
   tree gen.3550000 = [&U] (10:2.864879e-01,(5:2.627253e-01,(9:2.965902e-02,((2:6.533701e-01,((11:6.450741e-04,(8:1.251686e-01,(6:3.467186e-02,((13:7.097221e-02,12:1.013115e-01):1.419616e-02,4:1.708155e-02):1.774375e-01):1.805181e-02):3.282118e-01):5.688313e-01,3:2.074812e-01):4.457376e-01):1.277168e-01,7:1.417552e-01):1.832829e-01):2.846460e-02):1.149939e-02,1:1.079063e-01);
   tree gen.3555000 = [&U] (((2:3.386878e-01,5:1.363991e-01):1.763937e-01,10:2.411896e-01):3.378855e-02,(9:1.314929e-02,(7:1.776583e-01,(3:6.996591e-03,(11:2.468550e-02,((6:7.460751e-03,(4:4.484689e-02,(12:1.699174e-01,13:3.110613e-02):1.714088e-02):1.423386e-01):2.258320e-01,8:1.808234e-02):1.281615e-02):2.761667e-01):5.889161e-01):2.003706e-01):6.891590e-02,1:2.437284e-01);
   tree gen.3560000 = [&U] (9:1.975430e-02,(((((6:2.883879e-03,(12:5.883610e-03,(4:1.927106e-02,13:2.543921e-02):1.916877e-02):8.774837e-02):1.749739e-02,(8:8.235434e-03,11:5.288755e-02):5.704066e-02):5.827820e-02,3:3.996541e-02):1.853075e-01,7:1.083375e-01):4.557646e-02,((5:8.460822e-02,10:2.915383e-02):1.467194e-02,2:6.678034e-02):1.032111e-01):3.969957e-02,1:6.145177e-02);
   tree gen.3565000 = [&U] (((5:3.120318e-04,2:1.311854e-01):4.886648e-02,10:6.030472e-02):6.974646e-02,(9:1.703292e-02,((((11:2.617876e-02,8:7.739601e-03):9.443351e-03,(6:9.652437e-03,((13:9.275344e-03,12:5.088193e-03):7.647929e-03,4:2.579185e-03):4.517452e-02):2.235350e-02):1.476696e-01,3:1.513834e-02):2.933199e-01,7:1.364591e-01):3.529097e-03):1.222024e-02,1:3.632541e-02);
   tree gen.3570000 = [&U] (9:9.464271e-02,(((5:1.462011e-01,2:5.414853e-01):3.322689e-02,10:1.350250e-01):1.433351e-02,((3:2.139951e-03,(((((12:6.516026e-02,13:5.354881e-02):8.404169e-02,4:1.569104e-04):1.732866e-01,6:9.232247e-03):1.370195e-01,11:7.414008e-02):2.740084e-02,8:3.137674e-02):2.273874e-01):4.482786e-01,7:1.143666e-01):4.623635e-02):1.108162e-01,1:1.823567e-01);
   tree gen.3575000 = [&U] (((2:1.037567e-01,5:1.658234e-01):1.617903e-02,10:6.178563e-02):1.773979e-01,(((3:4.492892e-03,(8:1.336445e-02,(((12:1.333185e-02,(4:3.118265e-02,13:3.957834e-02):2.979436e-02):3.170106e-01,6:2.043747e-02):9.451774e-02,11:1.115706e-01):4.201173e-02):2.616656e-01):2.011384e-01,7:1.619757e-01):1.687503e-01,9:4.794820e-02):2.647058e-01,1:4.249066e-02);
   tree gen.3580000 = [&U] (((8:1.435301e-02,(11:8.489340e-02,(6:6.832318e-03,((13:4.161426e-02,12:2.865623e-02):5.375457e-02,4:2.897215e-02):3.040831e-01):1.449955e-01):7.045551e-02):2.043369e-01,3:6.762703e-03):3.868746e-01,(((2:1.316083e-01,(10:5.894899e-02,5:1.932184e-01):4.920355e-02):7.325096e-02,7:1.719325e-01):1.178788e-02,9:2.558181e-02):2.331283e-02,1:9.832098e-02);
   tree gen.3585000 = [&U] ((((((((12:1.995303e-02,(4:4.904668e-02,13:9.919872e-02):3.160891e-02):1.857507e-01,6:5.859271e-03):9.759210e-02,3:4.454061e-01):1.058364e-01,8:2.350169e-02):1.166318e-02,11:1.665140e-01):5.747901e-01,7:3.180085e-01):1.595522e-01,2:2.160194e-01):3.156698e-01,(9:1.575431e-01,(10:2.853348e-01,5:2.149674e-01):1.984805e-01):1.223015e-02,1:2.336927e-01);
   tree gen.3590000 = [&U] (10:1.631175e-01,(((7:1.016985e-01,(2:4.320479e-02,(((8:1.510202e-02,((4:1.468370e-02,(13:5.331124e-02,12:1.594242e-02):1.142310e-02):2.031240e-01,6:6.311407e-03):8.414607e-02):7.260860e-02,11:1.180508e-01):3.187985e-01,3:5.963573e-02):2.800246e-01):1.337524e-01):4.287582e-01,9:5.297292e-02):8.176718e-02,5:2.588693e-01):8.946889e-04,1:1.022353e-01);
   tree gen.3595000 = [&U] (((((10:9.808864e-02,(3:1.464598e-01,((11:4.746255e-02,(6:1.959655e-02,(4:4.891488e-02,(13:2.545415e-02,12:1.722217e-02):1.275248e-02):1.120206e-01):4.150585e-01):8.057419e-03,8:5.998857e-02):1.746733e-01):2.273738e-01):3.106239e-01,7:7.721351e-02):2.149632e-02,2:2.394914e-01):2.231982e-01,9:4.397150e-02):8.743186e-02,5:3.414215e-01,1:7.816823e-02);
   tree gen.3600000 = [&U] (((2:1.640100e-01,5:6.461390e-02):1.197345e-01,7:2.881464e-01):1.888701e-01,((((((6:3.774828e-02,(4:1.571630e-02,(13:4.624213e-02,12:1.935723e-02):2.860532e-02):2.086620e-01):6.413166e-02,8:1.554323e-01):5.456028e-02,11:8.754023e-03):1.252929e-01,3:2.121858e-02):3.994647e-01,10:9.108043e-02):1.076306e-01,9:1.248760e-01):1.525844e-02,1:7.207556e-02);
   tree gen.3605000 = [&U] (((11:4.684487e-02,(((4:1.579509e-02,(13:3.093016e-02,12:2.728117e-02):1.163932e-02):1.857028e-01,6:3.037025e-02):1.137417e-01,8:7.204316e-02):8.109442e-02):2.623525e-01,3:5.432895e-02):5.244883e-01,(9:7.044065e-03,((2:3.232287e-01,5:1.033760e-01):1.390777e-01,(7:2.991550e-01,10:4.232857e-01):1.843019e-02):1.786020e-01):1.050580e-01,1:1.274325e-01);
   tree gen.3610000 = [&U] (9:1.186725e-01,((10:3.941701e-02,(((3:1.332972e-02,((6:3.129311e-03,(4:1.437914e-02,(12:7.321329e-02,13:4.448699e-02):3.781463e-02):2.525004e-01):4.897524e-02,(8:4.992397e-03,11:6.400767e-02):1.078449e-01):2.814941e-01):6.407622e-01,2:1.505412e-01):1.982377e-01,5:9.143252e-02):7.534494e-02):7.570789e-02,7:5.270887e-01):6.418371e-02,1:1.721958e-01);
   tree gen.3615000 = [&U] (((7:3.941939e-02,(((6:1.496264e-03,((12:2.133903e-02,13:4.539056e-02):6.074506e-02,4:1.557379e-02):1.152705e-01):4.413516e-02,(11:7.222934e-02,8:5.849819e-03):7.718599e-02):1.088758e-01,3:2.491168e-02):3.592119e-01):1.265027e-01,((5:6.901539e-02,2:1.359158e-01):2.238212e-02,10:1.570037e-01):4.381861e-02):4.194340e-02,9:1.230321e-03,1:1.634033e-01);
   tree gen.3620000 = [&U] (((5:1.343756e-01,2:3.426349e-01):9.889266e-02,10:1.602662e-01):2.322969e-01,((((8:6.868836e-03,11:4.923745e-02):2.359624e-02,((6:4.109982e-02,(4:3.606825e-02,(13:1.180034e-02,12:3.150565e-02):1.529147e-02):1.410927e-01):2.865157e-02,3:7.369850e-02):1.068581e-01):9.003221e-01,7:4.422773e-02):1.083350e-01,9:8.236874e-02):1.087502e-01,1:1.083421e-01);
   tree gen.3625000 = [&U] ((7:1.356341e-01,(((3:3.912718e-02,(8:3.798564e-04,((6:5.719939e-02,(4:3.841956e-03,(13:2.089894e-02,12:3.334544e-02):1.090761e-01):3.567495e-01):1.401824e-01,11:7.220704e-02):2.707006e-02):5.650877e-01):2.131181e-01,(5:1.144125e-01,2:3.389019e-01):2.918833e-02):3.074597e-02,10:1.860640e-01):5.183583e-03):1.357133e-01,9:9.326046e-02,1:3.168980e-01);
   tree gen.3630000 = [&U] (((2:1.056536e-01,((((((12:2.368909e-02,13:3.627310e-02):2.488184e-02,4:2.346180e-02):1.550839e-01,6:2.103650e-02):4.306175e-02,11:2.846129e-02):8.394844e-02,8:2.053449e-02):1.351371e-01,3:3.928472e-02):2.422514e-01):9.871096e-02,(7:3.777967e-03,(10:7.863721e-02,5:4.392917e-02):1.369629e-01):4.266961e-02):1.709866e-01,9:5.905690e-05,1:1.037692e-01);
   tree gen.3635000 = [&U] ((9:2.553607e-01,7:5.621817e-01):4.204687e-02,((((3:1.961856e-01,((6:3.919802e-02,(4:9.548768e-03,(12:7.700605e-03,13:4.806239e-02):2.079342e-02):1.859276e-01):3.323448e-02,(11:9.764866e-02,8:1.033099e-01):1.965913e-01):5.932483e-01):6.311875e-01,2:2.246513e-01):3.535646e-01,10:2.124202e-02):5.515459e-01,5:5.221371e-03):1.858512e-01,1:4.151445e-01);
   tree gen.3640000 = [&U] ((((3:5.465653e-02,(11:5.341816e-02,(8:1.606927e-02,(6:1.093314e-02,((13:8.394661e-02,12:5.222325e-02):4.825543e-02,4:1.422468e-03):2.485346e-01):2.229706e-01):1.135228e-01):4.335445e-01):2.634890e-01,((10:1.791390e-02,5:4.153085e-01):4.984035e-01,2:3.434641e-01):8.460671e-02):1.607194e-01,7:1.031221e-01):2.922334e-01,9:6.777788e-02,1:3.328839e-01);
   tree gen.3645000 = [&U] (((10:1.184872e-01,(((11:1.307275e-01,((((12:5.040918e-02,4:9.624183e-03):4.827332e-03,13:1.343705e-01):1.984664e-01,6:2.074688e-03):1.721220e-01,8:2.879425e-02):6.806439e-02):3.692016e-01,3:7.622622e-02):6.232678e-01,9:1.243228e-01):6.374920e-02):5.480275e-02,(2:2.802295e-01,7:1.452442e-01):8.949673e-02):5.141828e-02,5:1.986460e-01,1:1.229630e-01);
   tree gen.3650000 = [&U] (((2:5.346168e-01,5:3.044830e-02):2.743349e-01,10:9.504808e-02):4.050873e-01,((7:7.653355e-01,9:2.943123e-01):1.171521e-01,(((6:1.031457e-01,(4:1.817029e-02,(13:3.102975e-02,12:6.845802e-02):6.955402e-02):5.271766e-01):7.695119e-03,(11:1.702335e-01,8:9.629460e-02):9.919880e-02):5.300559e-01,3:2.027990e-01):1.019311e+00):6.301236e-02,1:2.045811e-01);
   tree gen.3655000 = [&U] (9:2.817853e-02,((7:1.180937e-01,(2:1.996731e-01,(5:2.152672e-01,10:8.261798e-02):1.716241e-01):3.287688e-01):2.573011e-02,(((((13:1.366300e-01,12:1.025770e-03):3.140882e-02,4:4.361146e-03):2.475505e-01,6:3.932477e-02):1.733115e-01,(8:4.778034e-02,11:5.357938e-02):5.281995e-03):6.108042e-01,3:1.311416e-01):1.330741e+00):4.166703e-01,1:3.290043e-01);
   tree gen.3660000 = [&U] (((2:3.156567e-01,7:1.182974e-01):1.029895e-01,(10:5.630672e-02,5:1.035212e-01):4.644895e-02):1.774485e-01,((3:1.204625e-02,(((13:6.961393e-02,(12:5.671790e-02,4:2.375755e-03):7.884398e-04):1.507614e-01,(11:7.882939e-02,8:3.328944e-02):8.715662e-02):3.443078e-03,6:1.065411e-02):3.511349e-01):4.222410e-01,9:4.356136e-02):4.603556e-02,1:2.788474e-01);
   tree gen.3665000 = [&U] ((5:6.695680e-02,(10:2.001199e-01,(((3:1.004278e-01,(8:5.908593e-02,(11:5.005010e-02,(6:3.850340e-02,(4:8.012975e-03,(12:1.435703e-02,13:2.673784e-02):4.905383e-02):3.163367e-01):6.325951e-02):1.771656e-02):2.406364e-01):3.757040e-01,2:7.421909e-02):2.205300e-02,7:7.022704e-02):1.390350e-01):9.131381e-02):9.880484e-02,9:3.488204e-02,1:3.110135e-01);
   tree gen.3670000 = [&U] ((2:2.566984e-01,((7:1.297060e-01,((((12:3.017520e-02,(13:7.917471e-02,4:2.181115e-02):2.318691e-03):2.131288e-01,6:1.030469e-02):8.836412e-02,(8:2.598809e-02,11:5.653826e-02):8.137401e-02):5.823772e-01,3:2.929921e-03):2.963797e-01):1.757334e-01,(10:3.447172e-01,5:1.301887e-01):2.498279e-02):3.691042e-02):2.304285e-01,9:9.891545e-02,1:9.223320e-02);
   tree gen.3675000 = [&U] ((5:1.670650e-01,(((3:5.510420e-02,(((((13:6.804710e-02,12:2.739854e-02):4.494967e-03,4:2.694506e-02):3.037631e-01,6:1.284506e-02):1.788407e-01,8:5.991143e-02):3.758614e-03,11:1.001011e-01):5.560527e-01):6.801403e-01,2:1.559472e-02):5.120141e-01,(7:2.710544e-01,10:7.911046e-01):7.200838e-02):6.174276e-02):1.874083e-01,9:1.859833e-02,1:4.175663e-01);
   tree gen.3680000 = [&U] ((7:4.938980e-02,((3:1.016731e-01,(((6:1.003370e-02,((13:9.629506e-02,12:8.782813e-02):2.413340e-02,4:1.070310e-02):1.690509e-01):1.508649e-01,8:4.409683e-02):4.205432e-02,11:7.120713e-02):1.461763e-01):4.223582e-01,(2:1.830472e-01,(5:4.623955e-02,10:9.312032e-02):1.170594e-01):8.718955e-02):3.429780e-01):4.246137e-01,9:3.260790e-02,1:3.030229e-01);
   tree gen.3685000 = [&U] ((2:5.568543e-01,(5:4.099912e-02,10:4.414188e-01):1.070235e-01):6.597960e-01,(((3:8.106571e-03,((11:1.494428e-01,8:4.800766e-02):8.327582e-02,(((4:1.019763e-02,12:1.180382e-01):2.244109e-02,13:8.400938e-02):3.513253e-01,6:1.846299e-02):2.203045e-01):4.157206e-01):1.171113e+00,9:1.179830e-01):8.140442e-02,7:1.493669e-01):3.241463e-01,1:5.843158e-02);
   tree gen.3690000 = [&U] (9:3.275620e-03,((7:5.973106e-02,(5:1.474385e-01,(2:1.928647e-01,10:1.592972e-01):7.538972e-02):2.649122e-01):1.125960e-01,(((8:1.823736e-02,((4:2.287230e-03,(12:1.251763e-01,13:7.067791e-02):4.113600e-03):1.971227e-01,6:5.412968e-03):1.667732e-01):7.037486e-02,11:8.115143e-03):3.066398e-01,3:1.211389e-02):1.860017e-01):1.920330e-02,1:3.796480e-01);
   tree gen.3695000 = [&U] ((10:7.216263e-02,5:2.237812e-01):9.037845e-02,(((2:5.978295e-01,7:2.450082e-01):7.054492e-03,9:6.816335e-02):4.646800e-02,(3:3.422167e-02,((6:5.567998e-03,((12:3.557594e-02,13:5.988608e-02):2.266142e-02,4:1.041468e-02):2.572670e-01):1.673177e-01,(8:4.430487e-02,11:5.029312e-02):5.398647e-02):2.598520e-01):2.240369e-01):1.101691e-01,1:9.088326e-02);
   tree gen.3700000 = [&U] ((((5:6.657049e-02,2:1.102800e-01):2.301843e-02,10:1.791074e-01):2.156580e-01,((3:8.862213e-02,(((((13:4.552360e-02,12:1.246256e-02):4.435661e-02,4:2.340152e-03):2.851543e-01,6:2.090224e-02):9.316917e-02,8:1.572528e-02):9.283807e-03,11:4.750085e-02):4.968840e-01):1.297491e-01,7:1.515178e-01):1.334881e-01):1.744939e-01,9:1.575339e-01,1:9.527960e-02);
   tree gen.3705000 = [&U] (9:1.353430e-01,((10:1.564031e-01,5:1.354558e-01):1.329960e-01,(2:2.372267e-01,((3:7.149758e-02,(((8:4.824042e-02,11:1.428077e-02):1.306981e-01,((12:1.333459e-01,13:4.777819e-02):1.585742e-02,4:1.892624e-02):2.164482e-01):1.841448e-02,6:3.543142e-03):2.453468e-01):4.062634e-01,7:5.539658e-02):2.298458e-01):6.739914e-02):1.051630e-02,1:3.898003e-01);
   tree gen.3710000 = [&U] ((10:3.918010e-02,5:8.391345e-02):8.086418e-02,(9:4.057913e-02,(((((((12:3.148266e-02,13:6.083724e-02):8.275382e-03,4:1.927017e-02):4.037550e-01,6:2.708597e-04):1.885770e-01,(11:3.060035e-02,8:1.803469e-02):5.725983e-02):1.270269e-01,3:5.179259e-02):6.081761e-01,2:2.123614e-01):1.074743e-01,7:5.838870e-02):1.526508e-01):1.300239e-01,1:1.793892e-01);
   tree gen.3715000 = [&U] ((10:8.365858e-02,((2:1.686506e-01,5:4.990916e-02):1.646209e-01,((((8:1.202175e-02,11:6.167001e-02):2.118401e-02,(((13:5.562657e-02,12:1.005856e-02):1.828788e-02,4:1.330384e-02):1.560185e-01,6:2.405503e-02):4.757327e-02):1.850904e-01,3:5.986186e-02):2.494697e-01,7:1.317399e-02):7.833568e-02):2.087430e-02):1.026861e-01,9:3.245736e-02,1:7.890543e-02);
   tree gen.3720000 = [&U] ((5:6.462976e-02,(2:1.833871e-01,10:3.570678e-01):1.585161e-03):3.667301e-01,(9:1.295491e-01,(7:6.201322e-02,(((8:1.886426e-02,11:6.056701e-02):7.536350e-02,(6:2.203689e-02,(4:1.988170e-02,(12:2.314462e-02,13:8.450921e-02):6.009162e-02):2.021281e-01):1.447634e-01):1.828876e-01,3:5.442205e-02):6.401802e-01):1.567785e-01):4.023964e-02,1:2.275045e-01);
   tree gen.3725000 = [&U] (9:2.425895e-01,((10:1.063010e-02,((3:3.359490e-01,(11:3.359357e-02,(8:7.819864e-03,((4:3.625024e-02,(12:5.548107e-02,13:1.317473e-01):3.617197e-02):1.595343e-01,6:2.903649e-02):2.193846e-01):1.023696e-01):2.023384e-01):5.740515e-01,7:6.748713e-03):5.605490e-01):1.240985e-01,(5:1.280005e-01,2:5.673010e-01):9.910017e-02):1.678429e-01,1:1.473300e-01);
   tree gen.3730000 = [&U] ((9:4.936050e-02,(10:5.048827e-02,((2:1.250309e-01,5:8.700531e-02):1.028901e-01,7:2.541964e-01):2.288638e-01):1.984957e-01):8.128427e-02,(3:1.797900e-01,((((12:8.973422e-03,13:4.917713e-02):5.364966e-02,4:1.878031e-02):2.774762e-01,6:1.134553e-02):3.824797e-02,(11:6.094057e-02,8:5.199001e-04):1.151055e-01):4.170131e-01):1.945184e-01,1:1.650962e-01);
   tree gen.3735000 = [&U] (((5:2.570673e-01,(((3:7.862159e-02,(11:6.312012e-03,(((12:3.809474e-02,(4:1.684706e-02,13:4.442362e-02):1.313004e-02):1.946535e-01,6:5.597529e-02):1.773567e-01,8:2.445042e-02):1.224230e-01):2.176216e-01):4.037909e-01,2:3.128542e-01):1.661189e-01,7:1.005632e-01):4.845508e-01):6.739695e-03,10:4.174318e-02):2.015851e-01,9:1.667123e-02,1:4.032245e-01);
   tree gen.3740000 = [&U] (9:1.449578e-01,((7:3.320144e-01,((2:1.078895e-01,(3:5.758591e-02,(11:1.559656e-01,(8:2.734538e-02,(6:1.256823e-01,(4:6.994411e-03,(13:2.657643e-02,12:4.913707e-02):3.859986e-02):2.357604e-01):1.311776e-01):9.180561e-02):5.112643e-01):3.337650e-01):3.485398e-01,10:1.215591e-01):2.003725e-02):2.033291e-01,5:2.016148e-01):3.938267e-01,1:1.570225e-01);
   tree gen.3745000 = [&U] (((((11:3.373164e-02,8:7.897845e-03):1.133230e-02,(3:2.770493e-02,(((13:2.712171e-02,4:2.110342e-02):1.511699e-02,12:8.565783e-04):8.759636e-02,6:4.076220e-03):4.541231e-02):2.437823e-02):4.835710e-01,7:7.013249e-02):8.865743e-02,9:1.624823e-03):2.820143e-03,((2:3.287200e-02,5:5.385032e-02):8.607163e-02,10:1.822099e-01):1.346935e-01,1:1.477441e-01);
   tree gen.3750000 = [&U] ((10:3.841102e-02,(7:3.519160e-02,(5:6.054216e-02,2:1.175628e-01):2.503276e-01):1.306234e-01):7.531431e-02,((3:1.014884e-01,(11:5.493150e-02,(8:7.194861e-02,(6:4.608525e-03,(4:2.102757e-03,(13:1.229682e-02,12:3.781039e-02):2.265081e-02):1.553741e-01):1.862905e-01):1.204373e-01):2.593294e-01):2.742833e-01,9:1.802291e-02):2.178199e-01,1:1.375677e-01);
   tree gen.3755000 = [&U] (((7:1.004503e-01,(2:1.919608e-01,(5:1.547513e-01,10:1.169610e-01):1.583650e-02):2.269043e-01):3.118723e-02,(3:1.307638e-01,((11:4.475118e-02,(6:5.738074e-02,(13:7.272352e-02,(12:6.955503e-02,4:1.593809e-02):1.811296e-02):2.753405e-01):2.657047e-01):2.731047e-03,8:8.683408e-03):1.482206e-01):5.228500e-01):6.901108e-02,9:8.495793e-02,1:2.319891e-01);
   tree gen.3760000 = [&U] (9:5.089610e-02,(((((4:8.241700e-07,(12:8.669658e-02,13:3.864820e-02):9.567973e-03):2.239277e-01,6:4.255127e-02):1.011850e-01,(8:4.797081e-02,11:1.280020e-01):4.069880e-02):2.787527e-01,3:7.084945e-02):2.296149e-01,(((5:1.689236e-01,10:6.795345e-02):1.636471e-01,2:3.482942e-01):1.998421e-01,7:1.558808e-02):8.942710e-02):4.392602e-01,1:2.429310e-01);
   tree gen.3765000 = [&U] (((((5:1.168638e-01,10:1.681127e-01):2.108443e-01,2:2.533857e-01):5.230914e-02,7:1.510108e-01):8.359379e-02,(3:3.543324e-02,((6:1.562219e-02,((12:5.759567e-02,13:6.596267e-02):2.031283e-02,4:5.743699e-03):2.753579e-01):5.408728e-02,(8:3.374814e-02,11:6.634716e-02):1.662318e-01):2.949417e-01):4.498360e-01):2.277957e-01,9:3.333993e-02,1:2.120072e-01);
   tree gen.3770000 = [&U] ((10:2.368651e-01,5:1.225260e-01):4.739797e-01,(9:9.976729e-02,(((3:3.174188e-02,((6:3.069922e-02,((13:2.099589e-02,12:4.898968e-02):7.736419e-02,4:1.314383e-02):2.917308e-01):4.928875e-02,(11:4.016763e-02,8:9.605822e-02):3.447949e-01):4.473972e-01):8.409406e-01,7:1.337712e-01):3.306336e-02,2:3.098305e-01):5.654366e-01):3.492928e-02,1:1.379551e-01);
   tree gen.3775000 = [&U] (10:1.636209e-01,(5:3.570434e-01,((((3:1.189640e-01,((8:1.565360e-02,11:1.151795e-01):3.887721e-03,(6:6.493251e-03,(13:5.998198e-02,(4:2.192141e-02,12:5.849113e-02):6.168598e-02):8.736678e-02):2.810646e-01):3.387042e-01):2.423287e-01,2:4.973132e-02):4.895994e-01,7:7.451103e-02):9.954319e-02,9:1.274647e-01):1.160849e-01):1.712922e-01,1:3.247561e-01);
   tree gen.3780000 = [&U] (((7:1.582890e-01,((5:5.548379e-02,2:2.416861e-01):1.810260e-01,10:3.964382e-02):7.470141e-02):5.949754e-02,((8:3.770519e-03,(11:1.065489e-01,(6:3.796861e-02,(4:6.859619e-03,(12:7.249048e-03,13:2.168266e-02):4.371866e-02):3.090810e-01):1.708332e-01):3.213653e-02):2.721397e-01,3:9.516075e-03):3.177099e-01):5.122522e-02,9:8.223370e-02,1:1.372802e-01);
   tree gen.3785000 = [&U] (((((11:1.414881e-02,((6:2.746311e-02,(4:7.588374e-02,(13:4.520614e-03,12:3.238762e-02):1.905479e-02):2.210905e-01):9.561105e-02,8:1.253753e-02):6.470515e-02):3.132233e-01,3:9.942235e-03):1.231006e-01,10:5.477006e-02):2.515447e-01,(7:2.139840e-01,(2:3.221518e-01,5:1.537110e-01):4.056838e-02):9.104615e-02):1.452998e-01,9:7.502743e-02,1:1.421356e-01);
   tree gen.3790000 = [&U] ((9:3.376062e-02,7:3.157620e-01):2.489214e-02,((10:1.430115e-01,(2:2.829185e-01,(3:6.410796e-02,(8:2.545453e-02,((6:8.683726e-02,(12:1.521043e-02,(4:1.671778e-02,13:3.229226e-02):1.772049e-02):2.850487e-01):3.869049e-02,11:1.846444e-01):9.269308e-02):7.356832e-01):1.349057e-01):4.919758e-01):1.806921e-01,5:2.228268e-01):4.404102e-01,1:3.933901e-01);
   tree gen.3795000 = [&U] ((10:2.353919e-01,5:8.888568e-02):1.811401e-01,((2:3.106161e-01,(7:4.187589e-02,(((((4:6.029059e-03,(13:3.391150e-02,12:1.741893e-02):4.563000e-02):2.009531e-01,6:1.300026e-02):2.244275e-01,8:2.385939e-02):9.206638e-02,11:1.481216e-01):2.925267e-01,3:1.295780e-01):4.654030e-01):1.773891e-01):2.944522e-01,9:1.782498e-01):1.746506e-02,1:1.096028e-01);
   tree gen.3800000 = [&U] (9:1.593595e-01,(((7:2.961966e-02,((8:4.440110e-02,(11:6.814449e-02,((12:4.032089e-02,(4:8.549566e-03,13:1.422159e-01):1.718397e-02):2.205872e-01,6:6.321633e-03):7.768443e-02):2.645342e-02):2.755749e-01,3:1.670438e-01):3.377013e-01):1.503300e-01,2:2.495461e-01):1.689734e-01,(5:1.775545e-01,10:1.180799e-01):6.751104e-02):1.602962e-01,1:1.777140e-01);
   tree gen.3805000 = [&U] ((9:4.449737e-02,(7:1.052990e-01,(2:3.829088e-02,((((((12:3.052493e-02,13:1.020142e-02):1.232077e-02,4:3.723275e-02):1.945891e-01,6:3.609964e-02):2.090822e-01,(11:3.288262e-02,8:4.006816e-02):3.069428e-02):1.305466e-01,3:2.697649e-01):7.361390e-01,5:8.890847e-02):1.899684e-01):1.544313e-01):3.868387e-01):1.171432e-01,10:2.730818e-01,1:5.036015e-02);
   tree gen.3810000 = [&U] ((((2:1.655380e-03,(3:8.814623e-03,(11:4.014637e-02,(8:4.305897e-02,(((4:1.140723e-02,13:5.354290e-02):2.497703e-02,12:7.212756e-03):7.496076e-02,6:4.660783e-02):4.294208e-02):9.463115e-02):2.099883e-01):1.598896e-01):1.815472e-01,7:1.499835e-02):2.699118e-01,9:3.422437e-02):1.028799e-02,(5:1.044463e-01,10:6.263590e-02):6.442921e-02,1:5.727563e-02);
   tree gen.3815000 = [&U] (9:3.773394e-02,(7:2.323007e-01,(((11:7.436940e-02,((6:3.326470e-03,(4:1.044814e-02,(12:6.448516e-03,13:2.161518e-02):8.170302e-02):2.909310e-01):1.321105e-01,8:1.877790e-02):2.302346e-02):4.905034e-02,3:2.760189e-01):7.696920e-01,((5:6.611648e-02,2:3.789751e-01):1.971852e-01,10:1.974244e-01):1.808351e-01):2.517143e-02):1.197822e-01,1:1.792915e-01);
   tree gen.3820000 = [&U] ((((11:5.069502e-03,(8:9.638108e-03,(6:2.808586e-03,(4:3.366264e-03,(13:1.335606e-02,12:2.590380e-02):5.473261e-03):1.384103e-01):3.537471e-02):1.259864e-02):1.609905e-01,3:5.224459e-02):9.050417e-02,2:1.869816e-02):1.176623e-01,((7:7.722189e-02,(5:1.777961e-02,10:1.246649e-01):1.500442e-01):3.086316e-02,9:5.118357e-02):1.196547e-02,1:5.877378e-02);
   tree gen.3825000 = [&U] ((10:7.943095e-02,((((11:6.235217e-03,(6:1.967658e-02,((4:3.634880e-02,12:2.765451e-02):7.000680e-02,13:5.560609e-02):3.525032e-01):1.987168e-01):1.261639e-01,8:1.822547e-03):2.703097e-01,3:1.627036e-02):2.400844e-01,7:1.041927e-01):1.261091e-01):9.419466e-02,((5:1.883215e-02,2:1.944656e-01):1.906802e-01,9:1.479171e-01):1.145044e-02,1:1.332722e-01);
   tree gen.3830000 = [&U] ((10:1.382556e-01,(9:8.079195e-05,(7:1.068850e-01,(((8:2.155711e-02,(((13:1.915600e-02,12:4.394122e-02):4.145421e-02,4:2.821005e-02):2.511818e-01,6:5.299297e-03):2.779274e-01):6.945288e-02,11:3.198204e-04):5.441651e-01,3:4.931933e-04):6.401272e-01):2.052637e-01):2.066490e-01):5.773586e-02,(5:8.019379e-02,2:3.694107e-01):1.959377e-01,1:1.399439e-01);
   tree gen.3835000 = [&U] ((5:1.765983e-01,(2:1.505759e+00,10:1.398697e-01):1.867504e-01):3.234406e-01,((7:2.658710e-01,((11:6.997772e-02,((((13:1.637395e-02,12:4.030800e-02):3.211174e-02,4:3.616175e-03):2.426357e-01,6:1.488364e-02):1.238731e-01,8:1.875729e-02):5.423237e-02):6.193209e-01,3:1.012698e-01):2.451157e-01):1.955957e-01,9:2.029769e-02):2.438615e-02,1:2.626186e-01);
   tree gen.3840000 = [&U] ((9:4.863880e-02,(3:2.750595e-02,((6:8.590147e-03,((13:3.653890e-02,12:2.139190e-02):4.900032e-02,4:1.514299e-03):1.606235e-01):1.426877e-01,(8:5.105933e-02,11:1.206790e-01):1.590796e-02):5.745156e-01):4.217922e-01):1.714720e-02,(7:4.291512e-01,((2:3.090810e-01,5:9.368932e-02):2.052895e-02,10:1.145920e-01):2.114231e-01):1.664440e-01,1:1.429115e-01);
   tree gen.3845000 = [&U] ((7:1.266419e-01,(10:2.867156e-02,(5:2.905411e-02,(2:2.872979e-02,(((8:2.821530e-02,11:9.368403e-03):2.672515e-02,(((13:3.963218e-03,12:6.490422e-03):1.776166e-02,4:2.211071e-03):4.068436e-02,6:1.640653e-02):1.239011e-02):5.703080e-02,3:1.395897e-03):1.954745e-01):1.262119e-01):4.181424e-02):2.668902e-02):9.165297e-03,9:1.442522e-02,1:1.246998e-01);
   tree gen.3850000 = [&U] ((((((((11:2.683207e-02,8:5.994051e-03):3.955466e-02,(6:7.895937e-04,(4:1.279762e-02,(13:6.138611e-02,12:2.163760e-02):1.027358e-02):2.110925e-01):5.584994e-02):2.765527e-01,3:6.416634e-02):3.271092e-01,2:1.807134e-01):2.027102e-01,5:8.279836e-02):9.858544e-02,7:2.788112e-01):9.205963e-02,10:1.131613e-01):1.377852e-01,9:4.507682e-02,1:1.357803e-01);
   tree gen.3855000 = [&U] (((7:3.123241e-01,((11:3.788972e-02,((((12:4.779369e-02,13:1.844978e-02):6.142133e-03,4:1.395579e-02):2.545123e-01,6:2.358101e-02):1.053058e-01,8:1.015300e-02):8.690397e-02):1.182941e-01,3:1.298456e-01):4.260884e-01):1.419260e-02,9:6.238403e-02):6.898577e-02,(10:6.243494e-02,(5:8.691195e-02,2:3.050838e-01):1.750301e-02):2.327495e-01,1:8.717510e-02);
   tree gen.3860000 = [&U] (7:3.059866e-01,((((10:9.519175e-02,5:6.948333e-02):2.244482e-01,2:3.729687e-01):3.701814e-01,9:1.367802e-01):1.023482e-01,(((8:7.334858e-02,11:8.337461e-02):4.206983e-02,3:3.325781e-01):1.508397e-01,(((4:4.543673e-02,13:6.857893e-02):2.213287e-02,12:2.812575e-03):3.897248e-01,6:3.519140e-02):1.652085e-02):1.464211e+00):9.970025e-02,1:1.511476e-01);
   tree gen.3865000 = [&U] (9:9.500311e-02,((((11:1.282315e-01,(8:2.070627e-02,(((12:6.777004e-03,(13:1.061315e-01,4:2.523226e-02):1.610522e-02):1.330244e-01,6:3.517050e-02):6.425031e-02,3:2.311191e-01):2.535509e-01):3.317973e-01):3.604218e-01,2:1.942973e-01):9.655672e-02,(10:4.466557e-01,7:4.443057e-02):1.195130e-01):1.382512e-02,5:2.677502e-01):1.835021e-01,1:1.344317e-01);
   tree gen.3870000 = [&U] ((7:4.891151e-02,(2:1.044061e-01,((3:6.274403e-03,((11:1.946763e-02,8:4.809815e-03):5.993432e-02,(6:1.294410e-02,((13:3.922004e-03,12:1.110219e-02):1.287401e-02,4:2.242985e-04):4.495780e-02):2.286711e-03):9.895625e-02):1.334461e-01,(10:6.256976e-02,5:2.576283e-02):2.057938e-02):1.317795e-02):6.765405e-03):3.326790e-02,9:3.661595e-02,1:3.719718e-02);
   tree gen.3875000 = [&U] ((7:7.564837e-02,(9:1.876684e-02,(2:5.687478e-02,(((8:1.749911e-02,11:1.948273e-02):1.748351e-02,(((12:8.595720e-03,13:1.590100e-02):6.338391e-03,4:3.847393e-03):8.057264e-02,6:8.969301e-05):4.506682e-02):1.196318e-01,3:3.463345e-02):8.916136e-03):3.417391e-02):1.070203e-02):5.196378e-03,(10:1.341259e-02,5:7.064347e-02):8.337755e-02,1:4.265858e-02);
   tree gen.3880000 = [&U] (9:3.119057e-02,(((((4:1.407602e-02,(13:4.916549e-02,12:2.193431e-01):1.463233e-02):2.824833e-01,6:5.180504e-05):4.876606e-02,(11:6.284717e-02,8:2.464783e-02):9.256303e-02):2.546239e-01,3:6.216505e-02):1.090214e+00,(((2:3.208854e-01,5:1.506023e-01):9.537211e-02,10:9.859018e-02):2.029446e-01,7:3.416384e-01):5.129529e-02):6.213090e-02,1:2.869020e-01);
   tree gen.3885000 = [&U] ((((2:4.180096e-01,7:1.769746e-01):2.327942e-01,((11:2.445747e-02,(8:5.257316e-02,((13:3.062592e-02,(4:5.876814e-02,12:4.059444e-02):6.201640e-02):1.317931e-01,6:3.331567e-02):1.879846e-01):1.389866e-01):3.867425e-01,3:5.141288e-02):7.852663e-01):3.950760e-01,9:3.724398e-02):1.325145e-01,(10:8.983765e-02,5:1.837633e-01):1.108109e-01,1:4.697701e-02);
   tree gen.3890000 = [&U] (9:9.153007e-02,((2:2.235088e-01,(7:3.320495e-02,(3:6.515985e-02,(8:1.956702e-02,(((4:1.593755e-02,(13:3.256415e-02,12:2.693105e-02):4.866004e-02):1.076040e-01,6:5.240902e-04):8.474860e-02,11:6.309452e-02):2.766540e-02):3.388242e-01):2.042890e-01):1.036351e-01):9.140218e-02,(10:4.248633e-02,5:1.161526e-01):1.317419e-01):9.540064e-02,1:1.560504e-01);
   tree gen.3895000 = [&U] ((9:1.482748e-02,(5:1.333315e-01,10:2.017805e-02):1.138025e-01):5.039500e-02,(7:5.276789e-02,(2:6.776075e-02,(3:1.812808e-01,((((4:1.382958e-03,(12:4.082410e-03,13:5.241155e-03):2.151255e-02):1.801485e-01,6:1.953398e-03):5.596719e-02,11:7.651220e-02):8.794229e-02,8:1.398622e-02):1.596207e-01):5.645793e-01):8.035645e-02):2.204687e-01,1:7.083177e-02);
   tree gen.3900000 = [&U] ((7:7.125020e-03,(((11:6.852305e-02,(((12:7.154903e-02,13:5.650249e-02):1.163552e-02,4:5.267991e-04):2.579646e-01,6:6.810688e-03):1.547126e-01):1.084394e-02,8:5.031710e-03):3.638215e-01,3:1.774193e-02):4.944629e-01):3.635128e-01,(((2:3.982479e-01,5:2.273285e-02):1.109564e-01,10:2.307500e-01):4.655624e-01,9:7.645051e-02):4.620298e-02,1:7.603351e-02);
   tree gen.3905000 = [&U] (9:3.067198e-02,((7:8.210867e-02,(2:8.573830e-02,(5:3.527061e-02,10:9.080599e-02):5.552779e-02):4.475706e-02):7.318025e-02,(3:1.716272e-05,((6:3.462565e-03,((13:4.264820e-03,12:9.053507e-03):3.031077e-02,4:3.095594e-03):8.061624e-02):3.441340e-02,(8:2.666032e-02,11:2.979047e-02):1.010933e-02):1.701068e-01):1.440037e-01):4.165039e-02,1:7.714056e-02);
   tree gen.3910000 = [&U] (9:4.978673e-02,(((11:3.712385e-02,(8:1.354590e-02,(((13:4.084050e-02,12:5.011855e-02):8.288086e-02,4:5.306631e-03):3.083625e-01,6:4.100932e-02):1.139918e-01):2.290854e-02):2.179153e-01,3:1.339579e-01):3.802132e-01,((10:5.818086e-02,(5:1.783817e-02,2:2.221711e-01):7.125303e-02):2.532991e-01,7:4.105729e-02):3.914737e-01):2.398153e-02,1:1.209539e-01);
   tree gen.3915000 = [&U] ((5:9.497217e-02,(10:3.462705e-02,(2:1.614273e-01,((3:4.390400e-03,((11:3.228818e-02,8:3.424728e-02):6.235768e-03,((12:3.056089e-02,(13:8.030984e-02,4:1.195852e-02):4.281042e-02):1.607761e-01,6:3.050077e-02):7.944080e-02):1.939279e-01):4.520396e-01,7:1.940475e-01):4.269230e-02):2.155159e-01):5.948785e-02):8.953183e-02,9:5.897883e-02,1:9.836655e-02);
   tree gen.3920000 = [&U] (((5:3.362441e-02,(7:3.155533e-02,2:1.391210e-01):2.379227e-02):2.398480e-02,10:1.185232e-02):7.443101e-02,(9:1.018367e-03,(3:2.114215e-03,((11:9.032013e-04,8:4.478745e-02):3.785034e-02,(((13:4.820033e-02,4:4.746893e-04):6.447124e-03,12:1.033244e-02):6.564699e-02,6:3.609022e-03):5.683335e-03):2.274561e-02):9.429306e-02):4.659297e-02,1:4.840836e-02);
   tree gen.3925000 = [&U] (9:4.139116e-03,((((3:8.617621e-03,((((13:1.224213e-02,12:4.077647e-03):6.430830e-03,4:7.524435e-04):6.088481e-02,6:5.834774e-04):4.089666e-02,(11:1.651533e-02,8:1.468687e-02):2.697030e-03):1.492861e-01):1.071170e-01,2:3.035338e-02):3.712210e-02,(5:5.035349e-02,10:4.212426e-02):4.925997e-02):3.309720e-02,7:3.457824e-02):4.050976e-02,1:1.285239e-01);
   tree gen.3930000 = [&U] (9:1.846354e-01,(10:1.495247e-01,(5:1.837338e-01,(7:2.430059e-01,((3:3.856807e-02,((8:7.655348e-02,11:5.169709e-02):9.363457e-02,((4:2.389596e-02,(12:3.279346e-02,13:5.771542e-02):1.677270e-02):2.064044e-01,6:5.433154e-03):1.260582e-01):6.008222e-01):1.543775e+00,2:3.057605e-01):4.006941e-02):2.154674e-01):1.024694e-01):4.973685e-01,1:1.483084e-01);
   tree gen.3935000 = [&U] (9:6.279618e-02,((2:1.350832e-01,((3:9.694134e-02,((11:8.261547e-02,(((13:5.617780e-02,12:1.057182e-02):8.770250e-02,4:9.240919e-03):2.991320e-01,6:7.319306e-03):1.725414e-01):2.831359e-02,8:2.285857e-02):2.503472e-01):4.202240e-01,7:1.820376e-01):1.839282e-01):3.198381e-02,(10:1.676743e-01,5:1.762617e-01):1.241633e-01):3.039388e-01,1:3.130545e-01);
   tree gen.3940000 = [&U] ((9:2.407651e-02,((2:4.051193e-01,7:7.610395e-02):1.485381e-02,(3:7.764069e-02,(11:1.529959e-01,(8:3.753025e-02,(((13:1.618110e-02,4:1.176706e-02):4.798595e-02,12:2.118831e-02):1.803516e-01,6:1.908717e-02):1.566084e-01):1.980697e-02):3.161967e-01):2.276844e-01):1.031386e-01):2.259094e-01,(5:1.591742e-01,10:6.501479e-02):1.802188e-02,1:3.533261e-01);
   tree gen.3945000 = [&U] (((10:1.828913e-01,(((((8:1.799577e-02,11:1.056471e-01):2.838111e-02,((4:5.549781e-03,(13:3.431336e-02,12:3.145575e-02):4.014910e-02):2.058064e-01,6:1.284216e-02):6.928718e-02):2.241849e-01,3:1.101028e-01):5.387858e-01,2:2.443187e-01):3.656587e-02,7:2.546412e-01):1.476478e-01):8.586694e-02,5:4.702218e-02):1.598278e-01,9:9.663279e-02,1:1.065675e-01);
   tree gen.3950000 = [&U] (((((8:1.304399e-01,(6:1.096827e-02,(13:2.284422e-02,(4:6.647794e-02,12:4.656019e-02):1.514106e-02):2.469504e-01):4.644856e-02):1.105405e-01,11:1.034914e-01):7.625000e-02,3:8.574537e-02):4.226840e-01,(7:3.075307e-01,((5:4.914240e-02,2:3.465992e-01):1.603639e-01,10:2.303927e-01):2.150568e-01):1.732917e-02):8.331274e-02,9:1.232447e-01,1:2.025625e-01);
   tree gen.3955000 = [&U] (9:5.841210e-02,((((5:7.906248e-02,10:4.149903e-02):1.373640e-01,2:2.012725e-01):5.375452e-03,((((12:9.670108e-03,13:9.470311e-03):1.378191e-02,4:2.893962e-02):1.863853e-01,(6:2.564915e-02,(8:8.495543e-04,11:6.450513e-02):1.236780e-01):4.053383e-02):2.210791e-01,3:3.387073e-03):2.335580e-01):9.376570e-02,7:2.075487e-01):5.497566e-02,1:1.160657e-01);
   tree gen.3960000 = [&U] (9:3.769447e-03,((7:1.989081e-01,((2:1.566815e-01,(3:2.402829e-02,((8:6.780224e-03,11:2.506566e-02):9.988111e-02,((4:2.603994e-02,(13:7.447192e-02,12:2.935751e-03):1.782854e-02):2.501656e-01,6:5.223725e-03):1.478691e-01):1.501973e-01):5.231365e-01):1.307320e-01,10:2.979278e-01):2.188576e-01):4.701666e-04,5:3.041418e-01):2.431595e-01,1:2.098580e-01);
   tree gen.3965000 = [&U] ((9:2.859817e-03,7:3.738167e-01):5.070198e-02,(((5:5.245558e-02,2:4.611378e-01):2.677186e-01,(3:1.241606e-01,((8:9.309869e-03,11:1.455210e-01):1.106122e-01,(6:8.600424e-03,(4:2.904049e-02,(13:4.459324e-02,12:1.218794e-01):6.392450e-02):2.053833e-01):1.446951e-01):2.362047e-01):4.209220e-01):1.914305e-01,10:3.340639e-01):4.696713e-02,1:2.268159e-01);
   tree gen.3970000 = [&U] (9:1.174438e-01,((((7:1.393130e-01,2:1.425880e-01):3.528470e-03,(((8:2.182519e-02,(6:1.204097e-02,(4:3.213170e-02,(12:2.038473e-02,13:4.428422e-02):3.740512e-02):2.623950e-01):1.915270e-01):7.805073e-02,11:4.813403e-02):4.592657e-01,3:6.136726e-02):4.438263e-01):2.627265e-01,5:8.030770e-03):1.165017e-01,10:3.807981e-02):2.309878e-01,1:1.907416e-01);
   tree gen.3975000 = [&U] ((3:4.062434e-02,((11:8.588757e-03,8:5.970961e-02):8.254031e-02,(6:1.903737e-02,(4:4.863422e-03,(13:5.919367e-02,12:5.738343e-02):1.699373e-02):2.313128e-01):2.516169e-01):3.361626e-01):4.641223e-01,(9:5.958354e-02,((7:1.956908e-01,2:4.722726e-01):8.148150e-02,(5:1.645455e-01,10:3.390116e-02):1.924210e-01):2.345300e-01):1.653018e-01,1:8.094957e-02);
   tree gen.3980000 = [&U] ((9:7.650310e-02,(3:5.980811e-02,(((4:4.955202e-02,(12:1.753280e-02,13:4.396864e-02):3.410301e-02):2.797026e-01,6:2.718611e-02):1.098994e-01,(11:8.666385e-02,8:8.614142e-02):2.244144e-02):7.438744e-01):8.147819e-01):1.013308e-01,((5:9.900845e-02,10:1.052447e-01):2.468746e-01,(7:1.815462e-01,2:3.443392e-01):6.784274e-02):1.122753e-01,1:2.217104e-01);
   tree gen.3985000 = [&U] (((2:1.004346e-01,5:1.164503e-01):2.108793e-01,(9:7.349303e-02,(7:9.464283e-02,(3:5.922487e-02,((6:1.867874e-02,((12:1.857636e-02,13:3.134193e-02):2.095317e-02,4:3.930230e-02):2.185188e-01):1.158370e-01,(8:5.574164e-03,11:9.366338e-02):2.219647e-02):1.322743e-01):4.061335e-01):5.434418e-02):2.165121e-04):1.011968e-01,10:6.400834e-02,1:5.665130e-02);
   tree gen.3990000 = [&U] (((10:1.888071e-01,((3:8.100103e-02,((11:2.410145e-02,8:5.480239e-03):6.163947e-02,(6:3.827658e-02,((13:6.046311e-02,4:1.484173e-03):1.991357e-02,12:1.724648e-02):1.392032e-01):5.149433e-02):1.706791e-01):3.924868e-01,7:1.482942e-02):3.161358e-01):4.536845e-02,(2:2.407711e-01,5:3.192215e-02):6.685892e-02):1.833142e-01,9:1.013710e-02,1:2.335484e-01);
   tree gen.3995000 = [&U] (9:9.118205e-02,(((5:6.414867e-02,(10:7.332222e-02,(3:6.265397e-02,(11:7.326509e-02,(8:7.126711e-03,(6:1.307470e-01,((13:6.650867e-02,12:2.632236e-02):1.034666e-01,4:5.292945e-04):3.215526e-01):6.209335e-02):4.955302e-02):3.676301e-01):5.223216e-01):1.485358e-01):2.047708e-01,2:1.139512e-01):2.394350e-01,7:1.974488e-01):1.457989e-01,1:2.562595e-01);
   tree gen.4000000 = [&U] ((10:1.883932e-01,(5:7.733701e-02,((2:1.159960e-02,(((8:5.448259e-02,(6:7.166945e-03,(13:3.223608e-02,(4:3.369428e-03,12:9.277918e-02):2.856494e-02):1.671392e-01):1.745752e-01):8.717800e-02,11:3.273108e-02):2.565879e-01,3:2.829158e-01):8.434856e-01):1.903211e-01,7:2.593561e-01):1.262037e-01):2.615345e-01):2.234532e-01,9:1.371621e-01,1:5.855328e-02);
   tree gen.4005000 = [&U] ((((5:1.804179e-01,((11:4.121827e-02,((3:1.076599e-01,(((13:2.014442e-02,4:9.337561e-03):2.296134e-02,12:2.315485e-02):1.482567e-01,6:4.175269e-02):8.851294e-02):4.284989e-02,8:6.175247e-03):4.052607e-02):5.813034e-01,2:4.360427e-02):3.305812e-02):8.077556e-02,7:1.153401e-01):8.669159e-02,9:5.369460e-02):3.416465e-02,10:1.769169e-02,1:1.278140e-01);
   tree gen.4010000 = [&U] ((10:7.625428e-02,(3:1.182612e-02,(((6:1.281335e-02,((4:3.480568e-03,13:1.463596e-02):2.046629e-03,12:7.720951e-03):6.909174e-02):3.864127e-02,8:1.861478e-04):1.073334e-02,11:8.987850e-03):6.188182e-02):1.284073e-01):2.257151e-02,(9:7.153095e-03,(7:1.141921e-02,(2:6.901614e-02,5:3.817945e-02):3.967630e-02):3.390317e-02):3.629053e-02,1:3.162047e-02);
   tree gen.4015000 = [&U] (9:1.930254e-02,(((7:4.467165e-02,(3:5.583953e-03,(((6:7.740185e-03,(4:4.131479e-03,(13:5.593894e-03,12:1.503557e-02):5.863388e-03):5.192330e-02):2.543370e-02,8:7.854276e-03):3.882779e-03,11:3.352421e-02):7.435909e-02):1.127321e-01):5.299812e-02,(5:3.171636e-02,10:6.217538e-02):1.385299e-02):2.019721e-02,2:8.675085e-02):5.080343e-02,1:2.835500e-02);
   tree gen.4020000 = [&U] (9:1.840883e-01,(((3:9.472269e-02,(11:4.596892e-02,((6:1.559152e-02,(13:5.920091e-03,(12:5.234011e-02,4:1.318541e-02):2.527802e-02):2.698857e-01):9.751801e-02,8:7.435793e-03):5.359259e-02):2.895942e-01):4.545812e-01,7:4.304386e-01):6.914793e-01,(10:1.783389e-01,(5:8.854946e-02,2:4.317084e-01):2.158691e-01):2.339593e-01):6.951803e-01,1:7.921139e-02);
   tree gen.4025000 = [&U] ((((((3:1.048331e-02,((6:2.923178e-03,(12:1.413745e-02,(13:6.187419e-02,4:4.850590e-02):6.624406e-02):2.628046e-01):3.992526e-02,(11:1.197179e-01,8:7.296388e-03):6.903504e-02):3.685767e-01):3.662561e-01,10:1.821628e-01):2.308425e-01,2:2.321747e-01):1.984678e-01,5:2.433321e-02):1.456007e-01,7:4.359064e-01):3.458921e-01,9:3.632557e-01,1:6.855491e-02);
   tree gen.4030000 = [&U] ((9:6.781091e-02,((3:1.869623e-01,((((13:4.721659e-02,12:8.213949e-02):9.455879e-03,4:1.779652e-02):2.424280e-01,6:3.386901e-02):7.960330e-02,(11:8.510248e-02,8:4.707428e-02):4.580688e-02):2.197181e-01):4.820763e-01,7:2.317450e-01):1.375873e-01):3.507343e-02,(10:1.647277e-01,(5:3.867975e-02,2:2.122785e-01):4.669967e-02):4.096819e-01,1:5.602561e-02);
   tree gen.4035000 = [&U] (((((8:8.598678e-02,((12:7.800959e-02,(4:3.183725e-02,13:1.916839e-02):8.344433e-02):4.263356e-01,6:2.348947e-02):1.429739e-01):7.878520e-02,11:6.991285e-02):2.957796e-01,3:5.573964e-02):8.976248e-01,9:1.658071e-02):7.548696e-02,(10:2.217865e-01,((2:4.334760e-02,5:3.088021e-01):2.239485e-01,7:2.558308e-01):9.107956e-02):3.877006e-01,1:3.305464e-01);
   tree gen.4040000 = [&U] (9:1.788564e-02,((2:1.201018e-01,(10:2.147069e-01,5:2.035202e-02):1.912564e-01):6.425422e-02,(7:2.468019e-01,((((11:2.592834e-02,8:1.728996e-03):9.525462e-02,6:3.226653e-03):1.356133e-03,((12:1.509200e-02,13:2.111365e-02):4.561309e-02,4:9.534041e-04):1.804554e-01):1.569331e-01,3:6.070028e-02):4.071359e-01):6.929381e-02):1.601631e-01,1:3.048539e-01);
   tree gen.4045000 = [&U] (((5:5.024443e-02,10:7.831634e-02):1.679213e-01,(3:5.517382e-02,((6:9.817056e-06,(4:6.119616e-03,(12:4.121151e-02,13:4.343644e-02):6.071913e-02):3.556336e-01):9.164540e-02,(11:5.256849e-02,8:5.166396e-02):1.231830e-01):1.463382e-01):8.925889e-01):8.288992e-02,(2:2.085677e-01,(7:3.192399e-01,9:8.109496e-02):8.285099e-02):6.436964e-02,1:1.196221e-01);
   tree gen.4050000 = [&U] (9:3.168809e-01,((2:3.414164e-02,(3:2.661185e-02,((((4:2.489608e-02,(13:1.361470e-01,12:1.065375e-02):2.731993e-02):2.965740e-01,6:1.921632e-03):1.591168e-01,8:1.003442e-01):1.669443e-01,11:8.089555e-02):5.164964e-01):1.107060e+00):3.508195e-01,((7:5.339766e-01,10:2.488386e-01):2.752158e-01,5:3.713109e-01):4.672324e-02):2.598600e-01,1:8.312265e-02);
   tree gen.4055000 = [&U] (((10:2.869690e-01,(2:1.453549e-01,(7:3.649330e-02,((3:3.397600e-01,((((12:3.543969e-02,13:2.709749e-02):7.767318e-02,4:1.618972e-03):2.686652e-01,6:6.337780e-03):1.762277e-01,8:1.208342e-03):1.183732e-01):1.085138e-01,11:1.432926e-02):7.486360e-01):1.665683e-01):1.450911e-01):2.149403e-01,5:3.349902e-01):4.166486e-02,9:2.892918e-02,1:1.479130e-01);
   tree gen.4060000 = [&U] ((((((((12:1.048412e-02,13:1.086410e-02):1.975564e-02,4:1.771292e-04):8.799550e-02,6:2.750825e-02):6.614946e-02,8:1.951238e-02):4.307505e-02,11:2.537476e-02):6.022413e-02,3:5.049460e-02):1.724274e-01,7:3.507194e-02):1.298593e-01,((2:3.009633e-02,(5:2.682713e-02,10:3.802165e-02):5.817155e-02):1.352645e-01,9:9.879983e-05):1.783653e-02,1:1.100498e-01);
   tree gen.4065000 = [&U] (9:1.991817e-03,((((5:3.108600e-01,2:2.749422e-01):2.926773e-01,7:2.434468e-02):8.481859e-01,(3:5.328461e-02,((6:1.174338e-03,(4:2.554914e-03,(13:5.476905e-02,12:7.200760e-03):4.645700e-02):2.395024e-01):2.638478e-02,(8:9.736916e-03,11:1.885854e-01):1.603449e-01):2.053127e-01):6.622991e-01):2.602440e-01,10:4.072806e-01):2.017833e-01,1:2.847071e-01);
   tree gen.4070000 = [&U] ((10:1.910112e-01,((11:8.005802e-02,((6:6.957703e-03,((13:2.759295e-02,12:1.110482e-02):2.509508e-03,4:7.663798e-03):2.025503e-01):2.116190e-01,8:1.232758e-02):3.739131e-02):1.369055e-01,3:2.870833e-02):2.700056e-01):1.169015e-01,(9:1.959558e-02,(7:1.404172e-01,(5:1.154980e-01,2:3.120258e-01):1.927570e-01):1.348264e-01):2.457184e-02,1:1.704661e-01);
   tree gen.4075000 = [&U] (9:6.394648e-02,(10:3.474035e-02,((7:4.693817e-02,(2:4.379010e-01,(3:1.964274e-01,((6:2.702851e-02,((13:2.758804e-02,12:4.782333e-02):2.827410e-02,4:1.216385e-02):2.435540e-01):1.508775e-01,(8:7.807672e-03,11:6.534537e-02):3.453774e-02):2.098742e-01):3.449145e-01):9.470035e-03):2.610542e-01,5:7.746530e-02):8.266549e-02):2.606123e-01,1:1.670376e-01);
   tree gen.4080000 = [&U] ((((7:2.418366e-01,5:1.720247e-01):5.043080e-02,10:6.803644e-02):7.646255e-02,2:4.429867e-01):2.396917e-01,((3:2.121142e-02,((((13:2.724667e-02,12:2.175611e-02):5.222737e-02,4:4.102730e-03):2.569132e-01,6:4.415170e-02):1.466004e-01,(8:6.025973e-03,11:1.222979e-01):1.193210e-01):3.600356e-01):5.086143e-01,9:2.529960e-01):4.585702e-02,1:3.433834e-01);
   tree gen.4085000 = [&U] (9:1.375577e-01,(7:4.161390e-02,(((3:1.074901e-01,((8:4.722011e-02,11:1.361188e-01):2.993843e-03,((4:5.932298e-03,(12:9.711414e-02,13:1.303091e-02):1.293595e-01):1.705135e-01,6:2.308371e-02):1.434080e-01):1.844054e-01):7.950588e-01,10:4.562921e-02):7.257242e-02,(2:1.213504e-01,5:1.618831e-01):1.251488e-01):8.150597e-02):7.264136e-02,1:9.966782e-02);
   tree gen.4090000 = [&U] (9:1.033728e-02,(((2:2.014343e-02,(10:2.757115e-02,5:2.026693e-02):5.057868e-02):3.539701e-02,(((6:3.126831e-02,(12:7.528526e-03,(4:1.691837e-02,13:1.364474e-02):1.182853e-03):1.373238e-01):5.271235e-02,(8:4.738091e-02,11:2.636610e-02):6.642196e-03):5.410182e-02,3:7.831370e-03):4.621379e-01):7.145850e-02,7:2.719250e-02):1.025235e-01,1:8.711177e-02);
   tree gen.4095000 = [&U] ((9:1.100281e-01,(((8:4.159999e-02,(6:2.769500e-02,((13:6.731202e-02,4:2.261123e-02):3.965582e-02,12:1.547801e-02):1.203147e-01):9.755309e-02):2.922181e-02,11:6.797488e-02):4.138875e-01,3:1.001452e-02):2.424536e-01):2.913687e-02,(7:1.765778e-01,(10:4.944686e-02,(5:2.249173e-02,2:1.811808e-01):2.979982e-01):3.365954e-02):1.272289e-01,1:6.493429e-02);
   tree gen.4100000 = [&U] (9:7.043332e-03,(7:4.227397e-02,((5:5.076748e-03,((3:1.172910e-02,(((4:1.113486e-02,(13:2.028751e-02,12:9.228447e-03):1.637225e-03):4.045100e-02,6:1.404906e-02):3.603160e-02,(8:1.159006e-02,11:1.245013e-02):2.986049e-02):1.031810e-01):1.517867e-01,10:2.748026e-02):5.031012e-03):3.687607e-03,2:1.396427e-01):1.001355e-01):1.819162e-02,1:6.062025e-02);
   tree gen.4105000 = [&U] (9:2.937723e-02,(2:1.056164e-02,(((3:2.969173e-02,((8:8.165094e-03,11:1.933864e-02):3.601213e-02,(6:3.601031e-04,((12:4.488935e-03,13:3.040542e-02):7.446584e-03,4:8.596444e-04):2.116705e-01):2.463940e-03):7.226635e-02):1.585654e-01,7:5.784869e-02):9.927031e-02,(10:3.336115e-02,5:2.145038e-02):6.895374e-02):5.784802e-02):2.168320e-01,1:5.018459e-02);
   tree gen.4110000 = [&U] (9:3.650068e-02,(((11:2.743258e-02,((6:9.102623e-03,(4:9.458786e-04,(13:5.184473e-02,12:2.767305e-02):3.967826e-02):2.866208e-01):2.114917e-01,8:6.250482e-02):5.890965e-02):1.162232e-01,3:4.517974e-02):2.820745e-01,(((7:2.232003e-01,2:7.183576e-02):1.321319e-01,10:1.175815e-01):1.275198e-01,5:1.324164e-01):5.743998e-02):2.326417e-01,1:1.424768e-01);
   tree gen.4115000 = [&U] ((2:7.531918e-01,5:1.497794e-01):1.767458e-01,(9:1.291636e-01,(7:5.673689e-01,(10:5.534749e-01,((11:4.589394e-02,(8:8.949843e-02,(6:6.505242e-02,(4:9.618551e-03,(12:7.418708e-02,13:6.113616e-02):4.306406e-03):2.788219e-01):2.179348e-01):2.307699e-01):6.069993e-01,3:2.134825e-01):7.284486e-02):4.978717e-01):1.462704e-01):1.528229e-02,1:1.154981e-01);
   tree gen.4120000 = [&U] ((((3:1.842704e-01,((6:1.371662e-02,(11:1.020166e-01,8:9.620997e-03):1.925003e-01):9.250383e-02,(4:1.491026e-02,(12:6.144499e-02,13:1.019169e-01):3.845240e-02):6.927660e-02):9.625259e-01):4.869755e-01,7:2.217560e-01):2.373367e-01,((10:3.213600e-01,2:4.293383e-01):3.929114e-03,5:8.599762e-02):1.607073e-01):1.302881e-01,9:1.516252e-01,1:3.005417e-01);
   tree gen.4125000 = [&U] ((((((8:9.662483e-03,(6:4.389388e-03,(4:3.769875e-03,(12:2.735096e-03,13:2.098598e-02):1.549998e-02):5.453275e-02):4.308216e-02):7.592990e-03,11:1.280615e-02):1.304130e-01,3:4.282529e-02):1.012390e-01,7:4.926840e-02):2.284821e-02,9:4.625466e-02):3.227112e-02,((5:8.722534e-02,10:1.455879e-02):1.418239e-02,2:1.178433e-01):6.848241e-02,1:1.238706e-02);
   tree gen.4130000 = [&U] (((3:2.669548e-02,((6:4.212793e-02,((12:9.850684e-03,13:7.457793e-02):7.349956e-02,4:1.663594e-02):1.714275e-01):2.662814e-02,(11:1.299165e-01,8:2.985755e-02):3.432868e-02):4.625104e-01):1.854270e-01,(7:2.961371e-01,(2:1.339256e-01,(10:1.817321e-01,5:6.005125e-02):1.324863e-01):8.020965e-02):1.123346e-01):1.031293e-01,9:5.488693e-02,1:1.335800e-01);
   tree gen.4135000 = [&U] (9:4.179681e-02,(((10:3.305253e-01,(2:1.481674e-01,5:1.420166e-01):1.354895e-01):2.405015e-01,7:1.008897e-01):7.665946e-02,(((11:1.780815e-01,(6:1.137024e-02,(4:8.926185e-03,(13:3.380457e-02,12:3.776069e-02):2.481947e-02):2.343712e-01):2.313353e-01):2.161186e-02,8:1.233212e-02):2.877161e-01,3:2.528343e-02):7.126315e-01):2.838453e-02,1:1.368785e-01);
   tree gen.4140000 = [&U] (9:7.317957e-02,(((5:1.303754e-01,10:1.779520e-01):1.504802e-01,7:1.036009e-01):5.763220e-02,((3:6.913859e-02,(11:6.924684e-02,(8:9.437174e-06,(6:6.320618e-02,((13:3.544967e-02,12:4.161943e-02):5.476681e-02,4:1.070674e-02):3.189381e-01):1.547935e-01):5.772549e-02):1.359013e-01):5.698492e-01,2:1.378265e-01):6.370344e-02):2.303964e-01,1:2.262452e-01);
   tree gen.4145000 = [&U] (9:1.427489e-03,((7:7.598535e-02,(5:5.264977e-02,10:4.448265e-02):1.144150e-01):9.948406e-02,((((6:6.843093e-04,((13:9.380474e-03,12:2.523982e-02):3.486601e-02,4:7.117458e-03):8.904639e-02):3.565940e-02,(11:3.863121e-02,8:4.350908e-03):6.817778e-02):1.857765e-01,3:3.605332e-02):1.991845e-01,2:2.351066e-02):1.286417e-01):8.086566e-02,1:9.248234e-02);
   tree gen.4150000 = [&U] (9:9.346881e-02,(((2:2.189196e-01,(10:1.517504e-01,5:5.466539e-02):2.217462e-01):1.535310e-01,7:6.280775e-02):4.484313e-02,(3:1.877601e-02,((((13:4.887468e-02,4:4.573038e-02):5.673953e-02,12:3.888654e-03):3.608636e-01,6:2.374692e-02):3.737525e-02,(8:2.449634e-02,11:2.449346e-02):1.659938e-01):5.093487e-01):5.668862e-01):8.361247e-02,1:1.180260e-01);
   tree gen.4155000 = [&U] (((10:8.888439e-02,2:4.094618e-01):9.189166e-02,5:3.212789e-02):4.788925e-01,(7:2.794432e-01,(9:1.261506e-02,(3:7.108364e-03,(((13:2.010076e-02,(4:2.104191e-02,12:8.019237e-02):1.955560e-02):2.669408e-01,6:6.937316e-03):1.697439e-02,(8:2.456996e-02,11:5.773126e-02):9.676505e-02):1.745273e-01):4.367800e-01):2.914580e-02):1.893006e-01,1:3.008109e-02);
   tree gen.4160000 = [&U] (9:7.241289e-02,(10:1.385219e-01,((5:1.698058e-01,(2:1.311037e-01,7:2.647721e-01):5.675276e-02):2.064427e-02,(3:5.008400e-02,((8:3.007559e-02,((13:5.773010e-02,(4:1.220428e-02,12:7.000553e-02):3.901189e-02):2.156790e-01,6:7.529509e-03):7.058287e-02):8.827021e-02,11:9.265308e-02):7.070495e-01):8.173305e-01):6.289545e-02):1.433394e-01,1:1.931351e-01);
   tree gen.4165000 = [&U] (((5:7.548885e-02,2:9.826612e-02):6.831450e-02,10:4.932092e-02):8.284449e-02,(((((11:7.218817e-02,8:1.493990e-02):2.448344e-02,(6:1.286156e-03,(4:3.823171e-03,(13:3.144560e-02,12:2.378366e-02):1.374133e-02):1.186562e-01):4.915822e-02):1.475156e-01,3:5.262078e-02):3.262763e-01,7:1.024215e-03):1.727442e-01,9:1.433266e-02):1.923185e-02,1:4.578200e-02);
   tree gen.4170000 = [&U] ((9:1.309007e-02,(7:1.680307e-02,(3:1.840320e-02,(6:1.073786e-02,((11:3.386278e-02,8:1.741369e-02):3.883222e-02,((13:1.141709e-02,12:3.201465e-02):7.013512e-03,4:7.795793e-03):6.230718e-02):4.860173e-03):1.014449e-01):1.568962e-01):8.093775e-02):1.014198e-01,(5:5.643328e-02,(10:7.107770e-02,2:1.185150e-01):4.407451e-02):1.079822e-01,1:1.134858e-02);
   tree gen.4175000 = [&U] ((10:1.335597e-01,5:2.884066e-01):8.252033e-02,((2:1.146640e-01,(3:2.521293e-02,((8:3.118107e-02,11:8.666126e-02):6.228708e-03,(6:5.118631e-03,((12:4.133286e-02,13:2.266126e-02):3.787260e-03,4:3.624754e-03):1.738609e-01):7.544642e-02):5.622191e-01):2.540925e-01):1.624585e-01,(9:8.152678e-03,7:3.126257e-01):5.168966e-02):1.138610e-01,1:1.130369e-01);
   tree gen.4180000 = [&U] (((((10:1.216093e-01,5:1.837984e-02):9.568176e-03,2:1.580316e-01):4.265493e-01,(((8:3.120574e-02,(((13:7.486293e-02,12:2.093299e-02):2.253500e-02,4:4.826256e-02):2.915276e-01,6:1.091492e-02):7.981758e-02):1.673931e-01,11:2.343535e-01):1.451736e-01,3:3.482418e-02):3.237691e-01):1.768341e-01,7:7.613287e-02):1.462829e-01,9:9.971105e-02,1:1.375237e-01);
   tree gen.4185000 = [&U] (9:1.049076e-01,(((7:1.324871e-01,5:2.835584e-01):1.565237e-01,((3:2.325132e-02,(11:9.275482e-02,(8:1.187888e-01,(6:3.711898e-03,((13:2.253796e-02,12:2.451011e-02):3.275178e-02,4:1.507650e-03):2.232259e-01):1.746546e-01):4.160453e-02):2.630388e-01):7.788568e-01,2:2.530408e-01):2.482800e-03):2.256811e-01,10:2.671800e-02):1.593832e-01,1:5.860379e-02);
   tree gen.4190000 = [&U] ((7:2.492622e-01,((2:4.297976e-01,5:1.222590e-01):1.807844e-01,10:1.014502e-01):7.231739e-02):2.192603e-01,((((8:2.108351e-02,11:7.465846e-02):1.881762e-01,((12:5.035559e-02,(13:3.818857e-02,4:5.947901e-02):1.260201e-02):1.577996e-01,6:5.069394e-02):1.594944e-01):1.763409e-01,3:5.350103e-02):5.876391e-01,9:1.585616e-02):2.956640e-02,1:1.573210e-01);
   tree gen.4195000 = [&U] (((2:3.159361e-01,5:3.164933e-03):2.041395e-01,10:1.311833e-02):3.489261e-01,(9:4.840715e-02,(((11:1.601256e-01,(8:7.418650e-02,(((12:1.177734e-01,4:6.121125e-02):6.610483e-04,13:5.498789e-02):4.038449e-01,6:9.310852e-02):7.011812e-02):1.409535e-02):3.621081e-01,3:1.144516e-01):4.638418e-01,7:2.004944e-01):1.658526e-01):5.596996e-02,1:2.532896e-01);
   tree gen.4200000 = [&U] (9:9.855733e-02,(((10:1.442791e-01,5:2.717915e-01):1.821340e-01,7:1.660031e-01):5.428928e-02,((3:1.103181e-03,((6:5.138242e-02,((13:1.023419e-01,12:1.136762e-01):2.422740e-02,4:3.470746e-03):2.307849e-01):1.112045e-01,(11:4.334158e-02,8:3.922672e-02):4.889280e-02):3.472630e-01):2.998830e-01,2:1.859295e-01):2.533096e-01):7.969518e-02,1:3.223559e-01);
   tree gen.4205000 = [&U] (((((11:2.141802e-02,8:2.900889e-02):2.040622e-02,(6:1.132108e-02,(4:7.757799e-03,(12:1.396313e-02,13:2.159265e-02):8.430536e-03):1.757022e-01):8.702664e-02):2.531576e-01,3:4.435580e-02):2.517541e-01,(((2:1.211806e-01,5:1.266401e-01):5.879597e-02,10:6.793264e-02):3.576165e-01,7:7.251358e-02):2.877140e-02):4.079120e-02,9:2.043861e-02,1:1.123827e-01);
   tree gen.4210000 = [&U] (((10:1.138002e-01,5:4.134453e-01):2.216952e-01,((7:2.271259e-01,2:3.002236e-01):9.046851e-01,9:1.681278e-02):9.366682e-02):6.448536e-02,(3:1.562352e-02,((8:8.525109e-04,11:1.328080e-01):5.343137e-02,(6:9.998362e-03,(4:8.816460e-03,(12:2.699992e-02,13:6.315720e-02):8.787879e-02):1.993777e-01):1.360397e-01):3.787642e-01):8.236769e-01,1:6.646673e-02);
   tree gen.4215000 = [&U] (((10:1.338518e-01,((((((6:9.546352e-02,((12:8.827971e-02,13:5.765437e-02):3.286770e-02,4:6.426056e-03):2.023237e-01):7.733666e-02,8:1.216459e-01):9.029523e-02,11:4.074576e-02):4.997122e-01,3:1.068218e-02):5.543645e-01,2:2.053316e-01):5.705537e-02,5:2.966368e-01):1.573030e-02):3.395636e-01,7:2.165482e-01):1.785967e-01,9:3.449641e-02,1:1.714062e-01);
   tree gen.4220000 = [&U] ((((((4:3.932511e-02,(13:7.725046e-02,12:7.367456e-02):3.392399e-02):3.361576e-01,6:1.306688e-02):5.433154e-02,(8:5.619175e-02,11:1.855165e-02):3.359130e-02):2.592004e-01,3:4.127539e-02):2.639332e-01,(9:1.154458e-01,7:2.432918e-01):9.477058e-02):1.585960e-01,(2:3.163269e-01,(5:7.958116e-02,10:1.447950e-01):1.355157e-01):1.488258e-01,1:1.831825e-01);
   tree gen.4225000 = [&U] (9:9.787363e-02,(((10:3.427051e-01,5:1.447203e-01):7.565622e-02,7:3.202793e-01):3.016703e-02,(2:3.973961e-02,((11:6.065481e-02,((6:6.397398e-02,((13:2.340462e-02,12:1.383921e-01):6.535056e-03,4:4.323701e-02):2.600611e-01):2.909446e-01,8:9.610652e-03):1.062928e-01):7.245961e-02,3:1.078017e-01):4.181301e-01):1.394080e-01):1.675359e-01,1:2.145003e-01);
   tree gen.4230000 = [&U] (9:3.991108e-02,(((((((6:1.435631e-03,(4:5.255913e-03,(12:4.525365e-03,13:1.270444e-02):5.842583e-03):3.895799e-02):7.432178e-02,8:2.783027e-02):5.191638e-03,11:1.866041e-02):9.644309e-02,3:2.500344e-03):1.233651e-01,7:4.097998e-02):5.572260e-02,(5:3.698706e-02,2:6.460937e-02):8.464291e-03):1.950894e-02,10:7.527632e-03):2.751446e-02,1:5.167365e-02);
   tree gen.4235000 = [&U] ((((7:9.531789e-02,((((6:2.466043e-02,((13:5.198703e-02,12:3.683698e-02):2.065623e-02,4:4.448825e-03):1.370345e-01):1.110497e-01,(8:7.039534e-03,11:1.024020e-01):1.857305e-02):4.019734e-01,3:1.257829e-01):3.154493e-01,2:6.864956e-02):1.370510e-01):1.350634e-01,5:1.295210e-01):1.955126e-02,10:9.090106e-02):1.363546e-01,9:1.370427e-01,1:1.720998e-01);
   tree gen.4240000 = [&U] ((9:7.840076e-02,((((11:1.084467e-01,8:1.015720e-01):2.873730e-02,(6:2.803936e-03,((13:1.552917e-02,12:1.796106e-02):2.456341e-02,4:4.229704e-02):2.371025e-01):5.453931e-02):4.320337e-01,3:3.043182e-02):5.514149e-01,7:2.241451e-01):3.717933e-01):7.015745e-02,(5:1.475003e-01,(10:2.943965e-01,2:5.203917e-01):1.149761e-01):4.265888e-01,1:8.841260e-02);
   tree gen.4245000 = [&U] (9:2.173315e-02,((3:3.321194e-02,((8:5.201746e-03,11:8.636160e-03):5.817187e-02,(6:2.977259e-03,(4:3.219055e-03,(12:1.071074e-02,13:5.018724e-02):1.617945e-02):1.330923e-01):3.997967e-02):9.484736e-02):3.740103e-01,((5:4.791510e-02,10:2.818287e-02):9.651055e-03,(7:4.186688e-02,2:7.726687e-02):2.263917e-03):7.665908e-02):1.088767e-01,1:1.130361e-01);
   tree gen.4250000 = [&U] (((((((12:1.010489e-02,13:9.896252e-03):8.298185e-03,4:1.160857e-02):9.135215e-02,6:7.409848e-03):6.953970e-02,(8:8.411446e-03,3:1.828412e-01):1.632040e-02):5.709820e-02,11:2.395939e-02):2.429117e-01,7:2.009171e-02):7.737846e-02,((2:1.103215e-01,(10:3.980947e-02,5:6.720789e-02):2.176068e-02):7.516683e-02,9:2.181981e-02):1.476075e-02,1:1.255128e-01);
   tree gen.4255000 = [&U] ((((((11:2.018048e-01,(6:2.014722e-02,(4:9.576476e-03,(12:3.483889e-02,13:8.200082e-02):6.329086e-02):3.395987e-01):2.030551e-01):4.150307e-02,8:1.580069e-03):8.706730e-01,3:1.489506e-01):4.374037e-01,7:7.176262e-02):3.098826e-01,9:1.005483e-01):1.156300e-01,(10:1.463860e-01,(5:1.903252e-01,2:4.796700e-01):1.195849e-01):2.406652e-01,1:1.537794e-01);
   tree gen.4260000 = [&U] (((((8:4.819566e-02,((((4:1.956395e-02,12:3.461680e-02):1.014240e-02,13:2.720984e-02):2.480206e-01,6:2.532528e-02):5.876790e-02,3:1.716185e-01):1.250161e-01):4.648237e-02,11:2.949092e-02):5.600846e-01,7:2.408240e-02):2.048647e-01,9:1.788655e-01):1.703270e-02,((2:2.469542e-01,5:2.789472e-02):1.065214e-01,10:4.930568e-02):6.777260e-02,1:6.434532e-02);
   tree gen.4265000 = [&U] (((((5:1.686090e-01,2:1.693494e-01):2.799987e-01,7:2.079153e-01):1.915503e-01,(3:3.977911e-02,(((4:1.636420e-03,(12:6.896380e-02,13:6.519077e-02):3.570201e-02):1.713282e-01,6:1.781598e-02):6.380953e-02,(8:2.371523e-03,11:8.350231e-02):2.096242e-01):3.558150e-01):7.377240e-01):1.148689e-05,10:4.430757e-01):1.829615e-01,9:1.432869e-02,1:2.982852e-01);
   tree gen.4270000 = [&U] (((((2:4.888852e-01,((11:6.243413e-03,(8:1.928740e-02,((4:1.177922e-02,(13:4.418109e-02,12:2.080024e-02):3.927110e-02):2.895697e-01,6:1.404098e-03):1.457952e-01):1.543919e-01):1.916388e-01,3:7.338378e-02):1.630691e-01):1.795663e-01,7:4.889010e-02):1.985097e-01,5:3.100037e-01):1.227127e-01,9:2.115390e-02):7.284795e-02,10:3.984869e-02,1:1.229466e-01);
   tree gen.4275000 = [&U] (10:1.139516e-01,(((3:3.701346e-02,(((13:5.729808e-03,12:1.646237e-02):3.236620e-02,4:1.512733e-02):1.294161e-01,(6:5.777932e-03,(8:5.096116e-02,11:1.035141e-01):1.200083e-01):4.697235e-02):2.876153e-01):6.546082e-01,9:2.441225e-03):1.140272e-01,(5:4.812904e-02,(7:1.604032e-02,2:3.737575e-01):3.845055e-01):4.190318e-01):1.654715e-02,1:2.053003e-01);
   tree gen.4280000 = [&U] (((7:4.589898e-02,(5:5.868291e-02,(2:8.127090e-02,10:2.840879e-02):1.373640e-02):4.149825e-02):2.677619e-02,(3:5.176711e-02,(8:1.177409e-02,((((12:2.819287e-03,13:3.284973e-02):8.170292e-03,4:1.807332e-02):3.685180e-02,6:2.657626e-03):5.118020e-02,11:3.383664e-02):4.254729e-03):9.053558e-02):1.117123e-01):1.747942e-02,9:3.383446e-02,1:7.176079e-02);
   tree gen.4285000 = [&U] ((9:7.438142e-03,7:7.689678e-02):5.491522e-02,(((2:4.721223e-02,(3:2.921433e-02,(11:1.575413e-02,((((12:2.141388e-02,13:1.790497e-02):1.708984e-02,4:4.580493e-03):5.223940e-02,6:7.298443e-04):5.734209e-02,8:2.194482e-03):6.314413e-02):8.882458e-02):1.372587e-01):5.092520e-02,10:5.171442e-02):2.861715e-02,5:7.927306e-02):2.255229e-03,1:2.577525e-02);
   tree gen.4290000 = [&U] (((5:2.504037e-01,10:1.247842e-01):3.362959e-02,(2:3.507922e-01,(7:1.039538e-01,(3:2.903354e-01,(11:9.341764e-02,(8:1.941923e-02,((4:5.468799e-03,(12:4.322837e-02,13:1.980656e-02):3.874464e-02):2.849235e-01,6:2.699381e-02):2.720208e-01):3.669960e-02):1.747789e-01):3.408855e-01):3.066649e-01):7.626325e-02):2.531199e-01,9:1.761646e-02,1:2.464374e-01);
   tree gen.4295000 = [&U] ((10:1.631680e-01,((((3:4.400727e-03,(((11:6.430626e-02,8:1.059241e-02):2.020166e-01,((4:4.576772e-02,12:7.850310e-02):2.297436e-03,13:3.765552e-02):1.151304e-01):3.199717e-03,6:1.140919e-02):3.159541e-01):5.749151e-01,7:6.762412e-02):1.151468e-01,5:1.077863e-01):3.475468e-02,2:1.412697e-01):9.669452e-02):1.058939e-01,9:8.846914e-02,1:1.323921e-01);
   tree gen.4300000 = [&U] (9:4.689011e-02,((3:1.202232e-01,((((12:1.885267e-03,(13:6.876577e-02,4:1.799644e-02):1.758820e-02):1.638301e-01,6:1.601071e-02):8.210040e-02,8:1.089047e-02):1.863397e-02,11:1.017574e-01):2.125228e-01):2.263035e-01,(7:2.570806e-01,((10:3.311933e-01,2:1.620868e-01):2.289795e-02,5:1.952514e-02):1.484765e-01):1.889331e-01):1.838668e-02,1:1.631405e-01);
   tree gen.4305000 = [&U] (((10:6.298567e-02,(2:1.470671e-01,5:1.980557e-01):2.417288e-01):9.882684e-02,(((((12:7.258018e-02,(13:8.344663e-02,4:2.922674e-02):9.476729e-03):2.853771e-01,6:1.235327e-02):9.841415e-02,(11:1.208921e-01,8:7.566954e-02):5.947185e-02):3.760388e-01,3:3.112069e-02):5.606948e-01,7:1.832111e-01):7.823230e-02):1.045531e-01,9:1.236722e-02,1:1.116823e-01);
   tree gen.4310000 = [&U] (((2:4.631726e-01,(5:1.239767e-01,10:3.915582e-01):6.175327e-02):1.309242e-01,(9:2.366798e-02,7:4.660128e-01):2.265555e-01):1.899763e-02,(((8:4.254706e-02,11:9.469541e-02):1.116947e-01,(6:5.717620e-04,(13:7.378100e-02,(4:2.804669e-02,12:6.081534e-02):1.051367e-02):3.042965e-01):1.061562e-01):6.499336e-01,3:5.543219e-02):5.763529e-01,1:1.333152e-01);
   tree gen.4315000 = [&U] ((2:7.880701e-01,(5:1.486781e-01,(10:1.912401e-01,((11:4.782529e-03,((6:3.543204e-02,(3:4.307252e-01,(4:2.379278e-02,(13:1.446669e-03,12:3.684717e-02):5.917568e-02):2.501032e-01):4.490334e-02):2.594350e-01,8:1.032366e-01):1.044905e-01):7.799671e-01,7:2.262825e-01):1.114928e-01):3.285240e-01):4.614079e-02):3.659658e-01,9:1.358651e-01,1:6.233247e-02);
   tree gen.4320000 = [&U] (9:6.449630e-02,((((8:1.092380e-01,(6:1.519241e-02,(4:2.761788e-02,(13:2.226005e-02,12:4.863604e-02):4.789754e-02):2.611738e-01):8.309545e-02):1.136690e-01,11:1.927934e-02):1.322184e+00,3:3.131991e-02):8.705857e-01,((10:1.820545e-01,(2:1.923395e-01,5:2.301103e-01):3.835488e-01):4.761481e-02,7:1.513266e-01):3.918735e-01):1.574096e-01,1:1.868772e-01);
   tree gen.4325000 = [&U] ((7:1.136658e-01,(3:2.969480e-02,((11:7.027363e-02,(((13:6.733671e-02,12:4.871020e-02):2.759929e-02,4:6.135468e-03):1.469053e-01,6:9.587710e-03):1.035627e-01):9.400112e-02,8:1.071107e-01):2.274007e-01):2.663219e-01):1.009332e-01,(9:3.046415e-02,(10:2.484262e-01,(2:1.797315e-01,5:7.295166e-02):1.657079e-01):1.513536e-01):3.132352e-02,1:6.551916e-02);
   tree gen.4330000 = [&U] ((5:1.900881e-02,2:2.457338e-01):2.936659e-01,(((3:2.224302e-04,(6:3.164265e-02,((11:2.944003e-02,(4:1.377333e-03,(12:6.267259e-02,13:2.646250e-02):1.288452e-02):3.990870e-01):1.763497e-02,8:6.844914e-02):3.811029e-02):2.815802e-01):3.778985e-01,(9:3.408283e-02,7:1.744380e-01):1.383328e-01):2.919875e-02,10:1.209761e-01):1.437275e-02,1:1.234725e-01);
   tree gen.4335000 = [&U] (9:5.829274e-02,(2:3.530460e-01,(5:5.612626e-02,(((((6:6.428111e-03,((13:2.606440e-02,12:2.903113e-02):2.861850e-03,4:2.630691e-02):2.930662e-01):6.227457e-02,(8:4.414844e-02,11:4.100382e-02):7.395599e-02):4.023341e-01,3:3.567218e-02):5.158474e-01,7:1.756337e-01):1.960773e-01,10:6.248787e-02):1.548229e-02):9.787901e-02):1.782052e-01,1:1.833727e-01);
   tree gen.4340000 = [&U] (9:7.976124e-03,((5:2.142728e-04,10:1.429773e-01):2.099725e-01,((2:2.013703e-02,(3:1.419282e-01,(11:3.634807e-02,(8:2.510936e-02,(((12:3.935817e-02,13:2.681929e-02):1.233525e-02,4:1.760794e-02):1.146587e-01,6:5.739941e-03):1.083384e-01):1.407566e-01):7.633609e-02):2.392924e-01):1.655336e-01,7:2.234311e-02):1.134468e-01):6.715132e-02,1:1.620108e-01);
   tree gen.4345000 = [&U] (9:5.471562e-02,((3:2.574684e-04,(11:7.113194e-04,((((12:3.873932e-02,13:6.323849e-02):5.318205e-02,4:3.383312e-03):2.027637e-01,6:4.824999e-02):1.231797e-01,8:3.658687e-03):1.635224e-01):2.263374e-01):2.437364e-01,(((5:6.477777e-02,10:2.556930e-02):1.202980e-01,2:1.404507e-01):9.603692e-02,7:3.696226e-03):1.357568e-01):9.546763e-02,1:1.486072e-01);
   tree gen.4350000 = [&U] (9:5.264910e-02,(((10:1.918589e-01,(5:3.203458e-01,2:1.028551e-01):2.511699e-01):3.922793e-01,7:2.929219e-01):2.862152e-01,((8:8.446578e-02,(11:2.718030e-02,((4:9.509477e-04,(12:5.210222e-02,13:5.323589e-02):2.693023e-02):2.628573e-01,6:1.741479e-02):2.571808e-01):5.530985e-02):1.029902e-01,3:2.676194e-01):6.995576e-01):3.624771e-02,1:2.171473e-01);
   tree gen.4355000 = [&U] (((7:6.118590e-02,9:5.627611e-03):2.077152e-03,((((6:1.400376e-03,((13:1.164996e-02,12:4.502788e-03):1.239575e-02,4:2.273132e-03):8.121381e-02):3.694485e-02,8:7.056077e-03):3.685986e-02,11:1.943446e-02):9.419766e-02,3:2.563718e-02):9.353610e-02):8.257179e-03,(2:6.819003e-02,(10:2.836618e-02,5:1.435203e-02):2.458575e-02):5.226363e-02,1:2.576339e-02);
   tree gen.4360000 = [&U] ((9:3.632275e-02,(10:1.655277e-01,5:3.121787e-02):2.028267e-01):3.846046e-02,((((8:4.462703e-02,((4:4.803039e-03,(12:1.869581e-02,13:4.173522e-02):2.630838e-02):2.372641e-01,6:1.165848e-02):1.095532e-01):7.806372e-02,11:2.752872e-02):1.579037e-01,3:4.375647e-03):2.437520e-01,(7:1.536489e-01,2:1.737341e-01):2.600542e-02):8.441552e-02,1:2.213510e-01);
   tree gen.4365000 = [&U] (((3:1.372731e-01,((((13:4.565128e-02,12:4.893496e-02):1.187745e-02,4:1.202493e-02):1.850515e-01,6:6.587065e-04):1.069882e-01,(11:4.547749e-02,8:4.016304e-02):5.852968e-03):2.573644e-01):5.056567e-01,7:1.769400e-02):7.744809e-02,(((5:2.382300e-01,10:1.606101e-01):1.596562e-01,9:3.302301e-02):8.053724e-02,2:2.892880e-01):6.970702e-02,1:2.913213e-01);
   tree gen.4370000 = [&U] (9:2.204799e-02,((((((13:2.218055e-02,12:1.606122e-02):1.861290e-02,4:1.063013e-03):7.298809e-02,6:6.984944e-03):6.688204e-02,(8:1.274913e-02,11:1.339189e-02):1.889552e-02):8.156535e-02,3:6.876967e-03):2.200829e-01,(7:1.124017e-01,(10:3.951643e-02,(5:1.316338e-02,2:7.675619e-02):8.877288e-02):4.844027e-02):2.241018e-03):2.561387e-03,1:5.720987e-02);
   tree gen.4375000 = [&U] (((7:2.293625e-01,(2:2.060760e-01,5:2.833850e-01):5.410204e-03):2.365827e-01,(10:1.156403e-02,(((6:2.254836e-03,(4:5.610191e-03,(13:1.073923e-02,12:2.923036e-02):7.698132e-02):1.573972e-01):1.619823e-01,(11:6.911060e-02,8:4.380298e-02):1.873849e-02):1.495951e-01,3:1.355332e-01):6.859508e-01):1.259322e-01):2.363229e-02,9:7.125846e-02,1:1.232612e-01);
   tree gen.4380000 = [&U] (((5:2.305668e-02,2:1.220811e-01):3.488431e-02,7:1.050767e-01):4.955110e-02,(9:1.198279e-02,(10:2.552494e-02,(3:1.888070e-02,((8:3.032924e-03,11:1.071365e-02):3.789745e-02,((12:5.337518e-03,(4:1.028419e-02,13:2.777940e-02):3.410116e-05):4.908744e-02,6:9.548506e-03):1.891323e-02):1.302470e-01):8.303403e-02):1.001207e-01):1.581646e-02,1:4.204758e-02);
   tree gen.4385000 = [&U] (((((2:1.622585e-01,(3:9.446123e-02,(11:8.234825e-02,(8:3.025021e-02,(6:7.186296e-03,(4:3.327492e-02,(13:3.271865e-02,12:2.935697e-02):2.074075e-02):2.174169e-01):3.206266e-01):7.812780e-02):3.712017e-01):8.102403e-01):1.047657e-01,5:1.106469e-01):4.552054e-02,10:1.787862e-01):2.416208e-01,7:1.573097e-01):2.761822e-01,9:9.563208e-02,1:3.350190e-01);
   tree gen.4390000 = [&U] (9:2.776786e-02,((3:1.126158e-01,(11:5.974538e-03,((((13:2.562880e-02,12:3.327722e-02):2.783040e-02,4:5.258846e-03):1.336401e-01,6:9.636694e-04):2.424987e-01,8:1.395445e-02):4.643903e-02):5.111795e-02):3.479159e-01,(((2:3.138661e-01,5:9.682417e-02):9.499905e-02,10:6.939217e-02):9.690141e-02,7:6.320162e-02):1.302018e-01):2.453045e-01,1:1.419529e-01);
   tree gen.4395000 = [&U] (9:1.450625e-02,((((8:8.798074e-02,11:1.919772e-02):5.010875e-02,(6:3.727142e-02,((4:1.483549e-02,12:1.020560e-01):4.267804e-02,13:1.848455e-03):2.226624e-01):1.000960e-01):2.764276e-01,3:5.724140e-02):2.726761e-01,(((2:2.382452e-01,5:6.909751e-02):7.071412e-02,10:3.302573e-02):1.436626e-01,7:1.437038e-01):5.311233e-02):3.547810e-02,1:2.536657e-01);
   tree gen.4400000 = [&U] (((10:9.601037e-03,2:6.218675e-02):2.971492e-02,5:2.799813e-02):1.201031e-01,(9:3.421379e-02,(7:1.768121e-02,(3:1.355668e-02,(11:5.292073e-03,(8:6.020535e-03,(((12:2.015942e-03,13:2.436023e-02):2.815470e-02,4:1.449816e-03):6.659649e-02,6:1.211381e-03):8.434981e-02):4.256907e-02):1.292916e-01):1.870540e-01):4.057503e-02):4.364692e-02,1:2.526277e-02);
   tree gen.4405000 = [&U] (10:1.646853e-01,(9:7.174215e-02,(5:1.965791e-01,((2:4.100070e-01,7:3.367687e-02):1.507749e-01,(3:2.951967e-02,((8:2.480834e-02,11:3.853183e-02):8.284352e-02,(((12:4.110762e-02,4:2.224987e-03):1.519996e-02,13:7.768319e-02):2.310168e-01,6:2.968876e-02):1.244165e-01):1.978420e-01):7.427864e-01):2.076230e-01):1.165425e-01):3.198478e-02,1:1.518701e-01);
   tree gen.4410000 = [&U] (((7:1.405057e-01,((11:3.656579e-02,(8:9.042858e-03,((4:2.704604e-03,(12:2.762687e-02,13:1.719431e-02):4.034003e-02):1.130966e-01,6:4.622884e-03):1.270229e-01):7.253206e-04):2.000994e-01,3:3.235001e-02):4.632173e-01):9.731779e-03,9:3.481913e-02):1.385111e-02,(10:4.597733e-03,(2:2.282157e-01,5:1.264963e-01):7.155378e-03):4.233157e-01,1:8.510427e-02);
   tree gen.4415000 = [&U] ((9:2.127479e-01,(10:1.551900e-01,(5:1.774436e-01,2:2.760455e-01):2.393622e-01):2.775842e-01):5.720832e-02,(7:4.277585e-01,(3:1.812648e-01,(11:1.199616e-01,((6:3.805372e-02,((13:4.815874e-02,12:4.106175e-02):6.033114e-02,4:4.086260e-02):4.246246e-01):1.916236e-01,8:1.036132e-02):3.350681e-02):3.964548e-01):5.028613e-01):2.600026e-01,1:3.745612e-02);
   tree gen.4420000 = [&U] ((9:5.993427e-02,2:4.123001e-01):3.978425e-02,(((3:1.145480e-02,((11:7.929835e-02,8:1.071358e-02):1.331601e-01,(((13:1.463372e-01,12:7.044368e-02):1.806914e-02,4:2.052738e-03):2.705892e-01,6:2.180986e-03):5.971365e-02):4.581323e-01):4.954623e-01,7:3.815482e-01):2.303159e-01,(10:1.312976e-01,5:3.933036e-01):5.798370e-02):1.948445e-01,1:1.985261e-01);
   tree gen.4425000 = [&U] (9:3.412394e-02,(7:8.762037e-03,(((2:1.016852e-01,5:1.153143e-02):5.946620e-02,10:4.695641e-02):1.319676e-01,(3:5.234334e-03,((8:1.029858e-02,((13:8.232292e-04,(4:2.885338e-02,12:1.136235e-02):1.199088e-02):5.793568e-02,6:6.956865e-03):4.702463e-02):1.040574e-02,11:2.755608e-02):1.532975e-01):3.243944e-01):2.672015e-02):2.008398e-01,1:4.559577e-02);
   tree gen.4430000 = [&U] (9:1.250931e-02,((((3:3.782616e-02,((8:2.714295e-02,11:7.571045e-02):4.323786e-02,(((4:4.426118e-02,13:2.449430e-02):1.132871e-04,12:4.218208e-02):2.538428e-01,6:2.945992e-02):1.189724e-01):1.845067e-01):4.438084e-01,(2:3.053940e-01,5:7.907350e-02):3.746898e-04):3.127321e-02,7:1.096731e-01):1.572545e-01,10:9.437071e-02):9.846785e-02,1:1.492400e-01);
   tree gen.4435000 = [&U] (9:7.806198e-02,((5:1.284000e-01,2:1.535429e-01):5.061824e-02,((7:5.918696e-02,(3:1.429147e-03,(11:7.282572e-02,((6:8.513282e-03,((12:8.102279e-03,13:5.160267e-02):1.825787e-02,4:6.376022e-03):1.493527e-01):5.415542e-02,8:8.688575e-02):1.358405e-02):5.196898e-01):3.194417e-01):3.922074e-02,10:4.255482e-01):3.686339e-02):1.246102e-01,1:1.726173e-01);
   tree gen.4440000 = [&U] ((2:1.114094e-01,5:4.029477e-02):1.025384e-01,(10:7.079614e-02,((7:9.172960e-02,(3:3.451320e-02,((8:2.248722e-02,(6:3.141961e-03,(12:5.654509e-03,(13:1.940963e-02,4:7.166678e-03):3.259735e-02):2.346458e-01):6.451178e-02):1.266322e-01,11:5.898105e-02):1.657274e-01):1.343259e-01):4.965557e-02,9:2.888023e-02):2.651449e-02):5.503621e-02,1:3.941516e-02);
   tree gen.4445000 = [&U] (((((3:9.452885e-03,(8:2.998540e-02,(6:7.903742e-02,(11:7.673603e-02,((13:3.223787e-02,12:1.660233e-02):3.391605e-02,4:6.993853e-03):2.186051e-01):4.374356e-02):7.745145e-03):2.622879e-01):3.073498e-01,10:2.595104e-02):7.349183e-02,7:2.444404e-01):1.549903e-01,(2:1.732607e-01,5:6.278106e-02):1.170159e-01):1.356729e-01,9:4.497659e-02,1:1.021047e-01);
   tree gen.4450000 = [&U] ((10:4.429130e-02,(3:1.970615e-01,((6:1.843625e-02,(11:8.392797e-02,8:1.515564e-02):2.128900e-01):1.066047e-01,(12:1.898801e-02,(4:6.761157e-02,13:3.472927e-02):9.217629e-02):6.020174e-01):2.127507e-01):1.183692e+00):5.116775e-01,(7:2.548695e-01,(9:6.284109e-02,(2:6.072942e-01,5:1.327593e-01):4.566943e-01):1.384042e-01):1.450951e-02,1:2.915110e-01);
   tree gen.4455000 = [&U] (((7:9.902232e-02,((3:9.221210e-02,(11:2.623931e-02,(8:1.049283e-02,(6:5.865475e-03,(4:1.171108e-04,(13:2.876337e-02,12:1.568451e-02):4.159705e-03):1.322370e-01):1.111864e-01):4.261430e-02):2.580087e-01):7.157971e-02,10:4.070835e-02):1.414057e-01):2.020446e-02,9:3.261902e-02):3.672679e-02,(5:7.129534e-02,2:7.215470e-02):9.775402e-02,1:1.317198e-01);
   tree gen.4460000 = [&U] (9:2.317532e-02,(7:6.286055e-02,((((11:1.055944e-02,(3:1.648489e-01,(8:2.749051e-02,(6:4.293227e-02,((13:4.224897e-02,12:2.352059e-02):2.770832e-02,4:7.293373e-04):1.477035e-01):1.838098e-01):8.097113e-02):8.273491e-02):8.783153e-01,2:4.745484e-01):7.158619e-02,10:6.481494e-02):2.810754e-02,5:6.852298e-02):1.389028e-01):3.275698e-01,1:1.195717e-01);
   tree gen.4465000 = [&U] (((7:1.897211e-02,(3:7.610245e-02,((11:9.854329e-02,8:3.782310e-03):8.156614e-02,(((13:6.537527e-02,12:5.890577e-02):5.490997e-02,4:1.816917e-02):1.511583e-01,6:5.923356e-03):9.766753e-02):2.242602e-01):4.938667e-01):7.235412e-01,9:6.849771e-02):1.284730e-01,((2:4.133760e-01,5:4.767216e-02):4.279898e-01,10:9.674896e-03):2.029454e-01,1:8.710393e-02);
   tree gen.4470000 = [&U] (5:2.194739e-01,(9:1.924319e-01,((((((12:1.636898e-02,(13:5.809231e-02,4:3.055095e-02):1.725487e-02):2.928237e-01,6:2.303127e-04):2.764262e-01,(11:4.892599e-02,8:3.785877e-02):1.007892e-01):3.941108e-01,3:1.966761e-01):6.220559e-01,7:8.990305e-02):3.746540e-01,(2:3.175813e-01,10:3.991144e-02):3.120298e-01):1.643137e-02):4.091730e-02,1:2.367896e-01);
   tree gen.4475000 = [&U] ((5:2.722642e-01,(9:7.853648e-02,((2:3.512863e-01,((((13:4.892792e-02,12:4.553740e-02):5.177778e-03,4:1.583095e-02):2.046454e-01,((8:5.886901e-02,11:8.948642e-02):1.258823e-01,6:6.001281e-04):4.102400e-02):2.837206e-01,3:2.365088e-02):2.730041e-01):1.012179e-01,7:4.277754e-02):4.539849e-01):1.091973e-01):4.180681e-02,10:3.481683e-01,1:1.023622e-01);
   tree gen.4480000 = [&U] (9:1.760831e-01,(((7:7.060860e-03,((3:2.133190e-02,((((13:4.604934e-02,12:4.738194e-02):4.383787e-02,4:2.991579e-02):2.409571e-01,6:6.714961e-03):1.446610e-01,(8:7.467505e-02,11:5.284117e-02):5.235723e-02):3.668906e-01):2.141162e-01,2:2.366537e-01):2.395039e-01):3.388872e-01,5:7.915120e-02):8.888059e-02,10:1.352394e-01):5.677684e-02,1:1.052207e-01);
   tree gen.4485000 = [&U] (9:6.557216e-03,(((2:2.244122e-01,5:3.236991e-02):1.439618e-01,10:1.375659e-01):3.805191e-01,(((8:4.500549e-03,((6:6.041485e-02,(4:6.024692e-02,(12:3.048324e-02,13:4.046861e-02):6.439068e-02):2.774967e-01):1.114023e-01,11:2.870902e-02):4.848588e-02):5.173729e-01,3:1.488091e-01):2.605176e-01,7:4.258499e-01):2.686848e-02):2.229406e-02,1:3.925309e-01);
   tree gen.4490000 = [&U] ((7:2.127218e-01,(((((((4:2.072185e-03,13:1.299371e-01):7.839375e-03,12:1.460358e-01):1.997262e-01,6:3.090278e-02):2.692859e-01,11:1.336479e-03):1.679823e-02,(3:2.784379e-01,8:9.158347e-02):1.332456e-01):1.213968e+00,2:9.364039e-02):1.445831e-01,(10:2.456793e-02,5:1.952211e-01):9.806606e-02):2.730876e-01):2.357126e-01,9:1.206596e-01,1:3.138505e-01);
   tree gen.4495000 = [&U] (((2:2.446397e-01,(5:6.665156e-02,10:6.800406e-01):2.148740e-01):7.953379e-02,((3:1.221089e-02,(((6:1.657808e-02,(4:1.932008e-02,(12:1.966797e-02,13:2.291996e-03):2.948463e-02):1.590130e-01):2.557523e-01,8:6.663799e-02):6.047622e-02,11:1.184190e-02):3.718495e-01):4.659605e-01,7:4.078691e-02):8.282477e-02):2.498929e-01,9:5.363293e-03,1:2.849975e-01);
   tree gen.4500000 = [&U] ((((3:2.395928e-02,((6:1.066034e-02,(12:3.087318e-02,(13:1.079021e-01,4:2.695211e-02):7.409983e-02):3.150815e-01):6.160567e-02,(8:9.332661e-02,11:5.287113e-02):4.096496e-02):5.027123e-01):1.154222e+00,7:3.840489e-02):2.838231e-01,9:1.958250e-02):1.444198e-01,(10:2.619210e-03,(2:3.461977e-01,5:1.121998e-01):2.255614e-01):1.806369e-01,1:1.325549e-01);
   tree gen.4505000 = [&U] (9:1.570194e-01,(2:5.610466e-01,((10:2.579644e-04,(3:6.075003e-02,(11:6.473582e-02,(8:5.375721e-02,((4:3.942029e-02,(12:4.241273e-02,13:7.754424e-02):2.387099e-02):1.775047e-01,6:1.395246e-02):1.429834e-01):8.301601e-02):4.533809e-01):8.512201e-01):9.953017e-02,(7:3.758367e-01,5:3.948182e-02):1.981707e-03):5.536336e-01):2.880236e-01,1:4.845170e-02);
   tree gen.4510000 = [&U] ((7:8.127132e-02,(2:3.999675e-02,(10:1.226529e-01,5:5.544219e-02):1.300028e-01):1.629077e-01):2.969180e-01,((((6:1.740850e-02,((12:5.690339e-03,4:4.827989e-02):1.375958e-02,13:2.465030e-02):2.236402e-01):8.616632e-02,(8:4.270866e-03,11:7.391733e-02):1.185536e-01):2.250694e-01,3:2.759653e-02):9.726289e-01,9:4.374421e-02):5.132963e-02,1:1.006808e-01);
   tree gen.4515000 = [&U] (9:5.988978e-02,(((5:6.801757e-02,2:1.838038e-01):1.074300e-01,10:1.916193e-02):9.004300e-02,((((11:7.788307e-02,((4:7.692111e-03,(12:1.452252e-02,13:1.905393e-02):2.142142e-02):1.620789e-01,6:2.985455e-02):9.964294e-02):1.082160e-01,8:5.351705e-02):1.999012e-01,3:3.833241e-02):3.949119e-01,7:7.584002e-02):6.768011e-02):2.027479e-02,1:1.328694e-01);
   tree gen.4520000 = [&U] (((5:3.050752e-01,(7:3.885453e-02,(2:2.247166e-01,(3:5.216758e-02,(8:1.842120e-03,((6:1.362759e-03,((13:1.772499e-02,4:8.615192e-03):6.102505e-03,12:8.790126e-03):9.237759e-02):4.175274e-02,11:1.827464e-02):3.336067e-02):1.086415e-01):2.301808e-01):9.978185e-02):9.901030e-02):6.514540e-02,9:1.286704e-02):5.185125e-02,10:2.645078e-01,1:1.438985e-01);
   tree gen.4525000 = [&U] ((3:1.639246e-01,(((6:7.810774e-03,(4:1.335010e-03,(13:3.747246e-02,12:3.615613e-02):5.053051e-02):3.190959e-01):1.270972e-01,8:1.533852e-02):3.767866e-02,11:1.570128e-01):3.603224e-01):3.261258e-01,((10:5.383736e-02,(5:1.741893e-01,(2:1.046050e-01,7:8.795649e-02):1.656745e-01):1.355470e-01):1.609303e-01,9:7.517362e-02):3.069518e-02,1:1.573688e-01);
   tree gen.4530000 = [&U] (((10:2.878194e-01,(3:9.068346e-04,((8:2.033118e-02,11:7.725268e-02):7.830292e-02,(6:2.895579e-02,((4:2.193734e-02,13:2.160156e-02):1.710166e-02,12:9.461359e-03):2.695012e-01):1.373386e-01):1.838281e-01):3.076162e-01):1.868596e-01,9:4.882935e-02):4.335446e-02,((7:2.271388e-01,5:2.766077e-01):8.317426e-03,2:3.530682e-01):2.130373e-01,1:1.806516e-01);
   tree gen.4535000 = [&U] (((3:2.525858e-02,(8:5.406185e-03,(11:4.512784e-02,(((13:2.863169e-03,12:8.338333e-02):2.193833e-02,4:6.327358e-03):2.718437e-01,6:3.639760e-02):1.895131e-01):1.662705e-02):5.380929e-01):5.357371e-01,9:4.502180e-03):1.475474e-01,(7:1.764099e-01,(10:5.784824e-03,(5:3.000881e-01,2:2.920228e-01):1.080903e-01):1.075464e-01):1.123999e-01,1:1.426931e-01);
   tree gen.4540000 = [&U] (((5:4.967980e-03,10:4.924384e-02):3.102533e-02,(7:4.226381e-02,((3:2.658574e-02,(((11:1.492994e-02,8:6.125273e-03):4.117703e-02,((12:1.770126e-02,13:1.240234e-02):2.073904e-02,4:6.773365e-03):7.637318e-02):1.308639e-02,6:2.695079e-05):1.028390e-01):3.379115e-01,2:2.021004e-02):9.430636e-02):3.679013e-02):1.041560e-01,9:6.152383e-02,1:5.937829e-02);
   tree gen.4545000 = [&U] (((5:2.745160e-01,(7:3.749726e-01,2:3.177977e-01):6.539794e-02):1.601330e-01,(((((13:1.931308e-01,(4:2.223374e-02,12:1.625597e-02):1.024420e-02):3.479321e-01,6:4.256026e-03):7.376275e-02,(11:1.451734e-01,8:1.275251e-03):1.456017e-01):5.967724e-01,3:7.423104e-02):3.038333e-01,10:1.591923e-01):2.024356e-01):1.318004e-01,9:1.357785e-01,1:1.716430e-01);
   tree gen.4550000 = [&U] ((9:2.810088e-03,(((11:8.302250e-02,(8:2.404493e-03,(((12:8.624025e-02,13:1.166272e-01):4.813974e-03,4:9.631254e-03):1.709309e-01,6:1.820051e-02):1.640415e-01):1.121518e-02):3.257727e-01,3:2.414323e-01):4.569605e-01,((5:7.020333e-02,2:3.037772e-01):2.556557e-01,7:4.170210e-02):1.968929e-01):1.403999e-01):7.368616e-02,10:3.883439e-02,1:5.274920e-02);
   tree gen.4555000 = [&U] ((((3:1.412615e-02,(11:2.054639e-02,(8:4.610180e-03,(((4:2.200184e-02,13:5.738276e-02):6.023100e-02,12:1.983669e-02):2.361784e-01,6:3.854108e-02):6.477058e-02):1.543964e-02):5.018709e-01):3.408803e-01,7:8.415652e-02):1.066879e-01,((5:4.873702e-02,2:2.163732e-01):1.383754e-01,10:1.781745e-01):2.107757e-02):9.333780e-02,9:6.628623e-02,1:1.334897e-01);
   tree gen.4560000 = [&U] (9:4.364806e-02,((2:2.575904e-01,(5:1.545277e-01,(7:1.153127e-01,(((8:4.329979e-02,11:6.608499e-02):1.979072e-03,(6:2.500091e-02,(13:3.938578e-02,(12:3.146513e-02,4:6.366123e-02):6.149619e-03):1.007368e-01):4.837163e-02):4.009015e-01,3:1.062493e-01):1.600573e-01):3.708066e-01):7.760696e-02):6.462380e-02,10:4.097011e-02):4.066304e-02,1:1.139172e-01);
   tree gen.4565000 = [&U] ((5:2.920866e-01,(10:2.537401e-02,(((((11:1.145093e-01,8:2.381583e-02):2.232445e-01,(6:8.114463e-03,((12:1.754231e-02,13:2.794776e-02):1.612471e-02,4:3.634627e-02):5.966178e-01):1.558335e-01):9.933762e-02,3:1.697189e-01):6.561166e-01,2:5.493270e-02):2.932763e-01,7:5.713841e-01):1.259938e-01):6.096853e-02):2.348230e-01,9:2.162622e-01,1:2.785887e-01);
   tree gen.4570000 = [&U] ((7:2.433441e-01,(2:3.204460e-01,((10:3.355441e-02,(3:4.262135e-02,(((8:3.968759e-02,11:6.215806e-02):1.722183e-01,((12:3.857113e-02,13:1.144689e-01):2.210497e-02,4:7.317412e-03):2.548880e-01):1.151245e-02,6:6.183388e-03):4.238262e-01):3.630513e-01):1.258486e-01,5:1.210821e-01):3.700596e-03):2.563568e-01):2.644456e-01,9:2.813393e-02,1:3.239231e-01);
   tree gen.4575000 = [&U] ((9:3.621164e-02,((3:3.717119e-03,(((((13:1.282713e-02,12:3.569660e-02):4.143344e-03,4:1.550198e-02):1.932138e-01,6:5.144396e-02):1.281825e-01,8:7.075196e-03):9.354379e-02,11:2.831600e-02):3.321199e-01):3.196028e-01,7:8.567123e-02):2.869062e-01):8.196055e-02,((5:3.105602e-02,2:8.509386e-02):1.326829e-01,10:1.129992e-01):5.676898e-02,1:2.042479e-01);
   tree gen.4580000 = [&U] ((5:1.145526e-01,10:8.440411e-02):4.475685e-02,(((2:9.339504e-02,((((((4:1.834605e-03,13:3.146262e-02):5.550880e-04,12:1.978588e-02):7.855927e-02,6:2.470558e-02):1.029030e-01,8:2.056791e-02):4.010946e-02,11:6.374002e-02):1.412900e-01,3:3.497716e-02):3.797532e-02):5.541832e-02,7:3.776828e-02):8.911339e-02,9:1.883843e-02):4.701197e-02,1:5.274818e-02);
   tree gen.4585000 = [&U] (9:1.016956e-01,((3:1.376618e-03,(((((4:5.426626e-02,13:2.364601e-02):3.170364e-02,12:4.190338e-02):1.092547e-01,6:3.329849e-02):1.316745e-01,8:6.218026e-02):2.183783e-03,11:1.921667e-02):5.318094e-01):2.967744e-01,((7:1.292638e-01,2:1.567179e-01):1.270847e-01,(5:9.166816e-02,10:1.076721e-01):1.200954e-02):1.245187e-02):1.972021e-01,1:1.811994e-01);
   tree gen.4590000 = [&U] ((((5:6.721527e-02,2:2.868203e-01):5.673671e-02,7:1.329674e-01):3.963664e-01,9:1.087191e-01):5.815859e-04,((((8:2.225882e-02,(((13:2.470548e-02,12:2.328337e-02):5.601957e-03,4:3.535091e-02):2.152711e-01,6:9.508582e-04):1.491836e-01):1.256867e-01,11:1.054191e-02):1.846307e-03,3:3.084855e-01):8.453915e-01,10:5.908890e-02):4.647636e-02,1:1.061373e-01);
   tree gen.4595000 = [&U] ((9:2.819446e-02,((7:4.908076e-02,(((8:4.588417e-02,11:7.767400e-02):7.235232e-03,(6:2.381370e-02,(4:1.815423e-03,(13:1.058330e-02,12:4.866852e-03):2.341891e-02):7.883462e-02):4.781953e-02):1.876907e-01,3:3.898734e-02):1.132869e-01):5.765885e-02,2:3.367342e-01):3.277395e-02):2.211886e-02,(10:2.415901e-02,5:5.522907e-02):1.716582e-02,1:6.582676e-02);
   tree gen.4600000 = [&U] ((9:8.960483e-03,(2:1.544090e-01,(3:1.630545e-02,((((12:9.435471e-03,(4:1.326298e-02,13:2.252666e-02):3.269162e-03):6.958243e-02,6:7.939924e-03):2.448558e-02,11:3.832155e-02):5.947236e-03,8:2.780975e-02):1.168238e-01):4.880023e-02):1.490573e-01):2.820860e-02,((5:2.681749e-02,7:7.094183e-02):8.529138e-03,10:8.589801e-02):1.409866e-02,1:7.270974e-02);
   tree gen.4605000 = [&U] ((7:1.518192e-01,((10:1.350721e-01,5:8.426264e-03):1.553930e-01,2:1.949998e-01):1.186685e-01):7.711930e-02,(9:4.838266e-02,((((6:2.439066e-02,(4:1.420679e-02,(12:2.136177e-02,13:1.954203e-02):4.976473e-02):1.621781e-01):7.949833e-02,11:7.731580e-02):7.153028e-02,8:5.206040e-03):3.563393e-01,3:2.230262e-01):4.196360e-01):2.509112e-02,1:9.786775e-02);
   tree gen.4610000 = [&U] (((((((4:9.845663e-04,(13:4.148468e-03,12:4.177274e-02):5.807891e-02):7.415179e-02,6:5.895074e-02):1.772370e-01,(8:2.848940e-02,11:4.087574e-02):2.276722e-02):2.975102e-01,3:1.734036e-01):1.374130e-01,7:1.137569e-01):9.687155e-02,9:1.256898e-01):1.929700e-02,(10:2.130127e-02,(2:2.427825e-01,5:8.094064e-03):1.724034e-01):9.532745e-02,1:8.807419e-02);
   tree gen.4615000 = [&U] ((5:3.653169e-01,((9:4.877414e-01,7:1.743701e-01):1.110499e-01,((((((4:3.452213e-02,(13:4.984310e-02,12:7.171002e-02):1.258012e-02):1.682996e-01,6:1.859344e-02):1.164805e-01,3:3.069142e-01):9.409449e-03,8:1.233953e-02):8.225519e-02,11:1.151127e-02):4.575351e-01,2:4.650870e-02):3.407668e-01):4.496582e-02):7.523596e-02,10:1.581034e-01,1:1.551172e-01);
   tree gen.4620000 = [&U] ((((7:3.414180e-01,(2:2.130645e-01,5:1.352883e-01):1.550690e-01):1.842120e-01,(3:9.951330e-04,(8:1.571719e-03,(((4:2.200466e-03,(13:6.869833e-02,12:5.178552e-02):9.210361e-02):2.466923e-01,6:5.345130e-02):8.793885e-02,11:2.540026e-01):7.780078e-02):6.274306e-01):6.083853e-01):1.129960e-01,9:4.887524e-02):8.501041e-02,10:2.630429e-01,1:2.066611e-01);
   tree gen.4625000 = [&U] (((10:1.891664e-01,(2:2.367959e-01,5:4.035426e-02):2.996375e-02):1.336709e-01,((3:5.275611e-02,((8:2.747499e-03,11:9.710704e-02):7.335736e-02,(6:3.556101e-03,(4:1.376943e-02,(13:5.434236e-02,12:2.956275e-02):4.144106e-02):1.393864e-01):1.246490e-01):8.067654e-02):3.671058e-01,7:1.006814e-01):7.410523e-02):1.798371e-01,9:1.200221e-02,1:2.520977e-01);
   tree gen.4630000 = [&U] ((3:5.041796e-02,(((11:1.707909e-01,8:4.440511e-02):8.597077e-02,6:5.213737e-03):1.342048e-02,((12:4.958302e-02,4:5.665858e-02):6.916905e-03,13:7.641127e-02):4.664109e-01):3.249223e-01):3.324441e-01,(((7:8.301182e-02,10:2.421411e-01):1.224309e-01,(2:4.889857e-01,5:7.474569e-02):3.405908e-01):2.917042e-02,9:7.649886e-02):7.781662e-02,1:1.213333e-01);
   tree gen.4635000 = [&U] ((5:8.011903e-02,((7:1.489829e-02,(2:1.195604e-01,(3:7.484893e-02,(11:2.564320e-02,(8:1.627495e-02,((4:8.377583e-03,(13:2.462160e-02,12:1.850280e-02):4.644000e-03):6.716725e-02,6:1.861806e-02):1.719049e-02):9.362455e-02):3.180003e-01):9.965786e-02):8.396911e-02):2.512337e-01,10:7.847118e-02):1.359049e-02):8.035608e-02,9:1.148470e-01,1:8.792107e-02);
   tree gen.4640000 = [&U] (((5:1.686601e-01,(2:1.997066e-01,10:1.750014e-01):1.718368e-03):6.141044e-01,(7:4.085643e-01,(3:4.522013e-02,(8:4.838554e-02,((6:2.712189e-02,((4:3.185744e-02,13:5.493091e-02):5.581321e-02,12:3.790645e-02):1.534124e-01):3.601586e-01,11:1.322077e-03):3.212076e-01):4.897348e-01):2.520036e-01):8.284334e-02):1.984457e-02,9:1.359969e-02,1:5.318326e-01);
   tree gen.4645000 = [&U] ((9:4.491265e-03,(7:1.605501e-01,((3:1.180372e-01,((6:1.309238e-02,(12:2.721938e-03,(13:1.988084e-01,4:2.149290e-02):6.302225e-02):2.124493e-01):6.525879e-02,(11:1.027169e-01,8:6.523020e-02):9.056716e-02):2.117986e-01):3.088252e-01,2:1.666694e-01):3.497115e-01):1.363537e-01):6.079898e-02,(5:8.369944e-02,10:1.635581e-01):1.358858e-01,1:4.089786e-01);
   tree gen.4650000 = [&U] (((((7:1.021669e-03,((8:4.006944e-02,(3:8.241294e-02,(6:4.433956e-03,((12:1.586505e-02,13:1.201179e-02):1.769767e-02,4:8.756719e-04):7.291213e-02):3.701834e-02):2.166943e-02):1.230524e-02,11:4.777431e-03):2.004802e-01):1.776250e-02,2:8.758738e-02):6.194193e-02,10:1.191621e-01):9.406349e-03,5:1.264750e-01):5.234472e-02,9:1.663178e-02,1:4.672421e-02);
   tree gen.4655000 = [&U] ((9:5.308707e-02,((3:8.142066e-03,(((((13:6.321641e-02,12:2.082491e-03):1.443190e-02,4:4.830031e-03):9.889746e-02,6:6.251703e-05):9.416386e-02,11:3.196963e-02):1.306813e-02,8:1.424176e-02):8.135164e-02):1.357385e-01,(7:2.472057e-02,(5:1.291946e-01,2:1.270143e-01):5.443033e-02):6.601387e-02):6.718067e-02):2.327493e-03,10:1.122146e-01,1:3.621511e-02);
   tree gen.4660000 = [&U] ((((5:2.734622e-02,10:4.321566e-01):7.922096e-02,2:4.051606e-01):3.986931e-01,(7:3.120142e-01,(3:1.131224e-02,((((4:2.580464e-02,13:1.691593e-01):1.537773e-02,12:4.489421e-02):2.469571e-01,(8:5.071279e-03,11:3.571021e-02):2.201880e-01):8.580229e-03,6:1.159058e-01):4.220095e-01):7.741038e-01):9.412025e-02):7.582853e-02,9:8.392122e-05,1:2.843091e-01);
   tree gen.4665000 = [&U] (((3:1.832644e-01,((11:7.652530e-02,(6:4.458127e-03,(4:2.230998e-02,(12:2.904284e-02,13:1.663970e-02):3.573901e-02):1.483084e-01):5.772175e-02):1.065698e-01,8:1.355182e-03):3.706943e-01):3.260978e-01,(7:2.789204e-01,(2:1.155400e-01,(5:1.138621e-01,10:1.595028e-01):1.425456e-01):1.412759e-02):9.402733e-02):4.426338e-02,9:2.282624e-02,1:1.779633e-01);
   tree gen.4670000 = [&U] (((((3:9.449379e-03,((6:9.590512e-04,(4:1.759713e-02,(12:2.007708e-02,13:1.978189e-02):2.756997e-02):1.446607e-01):8.703400e-02,(11:7.318496e-02,8:4.401972e-02):5.686559e-02):4.867052e-01):2.582563e-01,10:1.559993e-01):1.062199e-01,(2:1.559841e-01,5:1.205506e-01):8.544657e-02):2.321458e-02,7:1.391920e-01):2.428124e-01,9:7.543577e-02,1:1.645458e-01);
   tree gen.4675000 = [&U] ((((7:1.566043e-01,(10:6.924271e-02,5:1.167112e-01):1.820201e-01):1.481093e-02,(3:1.452410e-02,(((4:3.549163e-02,(13:5.720317e-02,12:5.334653e-02):3.064530e-02):2.250512e-01,6:1.672727e-02):3.775580e-02,(8:2.707099e-02,11:1.441837e-01):1.443257e-01):1.948042e-01):4.075894e-01):1.133018e-01,9:4.992742e-02):6.654006e-02,2:5.329060e-01,1:7.956458e-02);
   tree gen.4680000 = [&U] ((7:1.268032e-01,(10:1.100543e-01,(5:1.525484e-01,((3:9.710537e-02,((11:1.601796e-02,8:1.105961e-02):1.887562e-02,(((12:3.018580e-02,13:3.219354e-02):3.066561e-02,4:1.060832e-02):9.755786e-02,6:4.253265e-03):3.879612e-02):4.521522e-02):2.948819e-01,2:3.135142e-02):1.549680e-01):1.062812e-02):5.280751e-02):4.506253e-02,9:3.545719e-03,1:7.680472e-02);
   tree gen.4685000 = [&U] (((2:6.225221e-01,5:4.493890e-01):5.786208e-01,((10:5.184939e-01,7:6.827810e-03):2.806439e-01,(3:2.768690e-02,(8:1.007414e-01,((6:3.793153e-02,((13:6.299707e-02,12:4.766722e-02):4.272789e-02,4:1.429190e-02):1.706762e-01):1.131540e-01,11:1.276000e-02):1.130283e-01):3.952563e-01):8.398004e-01):1.110586e-01):1.019615e-01,9:1.091871e-01,1:2.053877e-01);
   tree gen.4690000 = [&U] ((9:5.688717e-02,((((((((12:1.151020e-02,4:2.924178e-02):4.940932e-03,13:6.119757e-02):3.159644e-01,6:5.400806e-03):8.891419e-02,8:9.431243e-02):7.600313e-02,11:2.214596e-02):2.886948e-01,3:1.083518e-01):1.625152e-01,7:1.013963e-01):1.046320e-01,2:3.115692e-01):2.669221e-02):4.416858e-02,(5:6.188612e-02,10:1.351610e-01):1.649945e-01,1:1.018335e-01);
   tree gen.4695000 = [&U] ((7:2.114428e-01,(((((11:3.638790e-03,(8:2.447712e-03,((4:2.507202e-03,(12:3.141428e-02,13:7.444782e-02):4.977220e-02):2.413357e-01,6:5.964206e-02):3.602600e-01):1.454533e-01):6.732407e-01,3:2.736275e-02):1.571354e+00,2:1.030088e-02):5.405790e-01,10:4.593666e-02):8.102393e-02,5:2.871524e-01):4.777599e-01):5.892254e-02,9:8.727175e-02,1:1.082822e-01);
   tree gen.4700000 = [&U] ((((2:1.205312e-01,(3:6.947237e-02,((8:1.139943e-01,((4:2.628960e-02,(12:3.922420e-02,13:4.047845e-03):4.409544e-03):1.121074e-01,6:3.330119e-02):7.894343e-02):1.204851e-03,11:1.042254e-01):1.728838e-01):3.169056e-01):4.394177e-02,7:7.714400e-02):1.139947e-01,9:6.607442e-02):4.352631e-02,(10:2.004099e-01,5:2.898352e-02):1.928264e-01,1:1.243491e-01);
   tree gen.4705000 = [&U] (9:2.460962e-03,((((6:2.422643e-03,((12:1.023457e-02,13:4.460494e-02):5.247880e-02,4:1.842744e-03):1.787029e-01):1.146806e-01,(8:3.168829e-02,11:7.804386e-02):1.879159e-02):3.837623e-01,3:2.193691e-02):2.949400e-01,(7:5.699452e-02,(2:2.996531e-01,(5:8.009406e-02,10:2.992063e-02):2.546406e-01):2.674041e-01):1.492051e-01):1.183233e-01,1:3.311569e-01);
   tree gen.4710000 = [&U] (((10:2.072633e-02,(3:2.026639e-02,((6:1.070814e-02,(8:1.153490e-02,11:2.804377e-02):9.090512e-02):3.070767e-02,(4:1.951179e-03,(13:7.209479e-02,12:4.061877e-03):3.539228e-02):1.394879e-01):3.372937e-01):1.803637e-01):1.379933e-01,(5:6.764081e-02,(2:2.757439e-01,7:8.471289e-02):2.369568e-01):1.294333e-01):3.988164e-02,9:5.256368e-02,1:2.040175e-01);
   tree gen.4715000 = [&U] ((10:1.323329e-01,5:2.198108e-01):4.655795e-02,((2:2.873048e-01,((((11:1.049000e-01,8:2.055452e-02):5.699543e-02,((4:6.219168e-03,(12:6.636967e-02,13:3.891133e-02):1.224164e-02):3.281887e-01,6:6.919300e-02):8.978055e-02):2.918150e-01,3:6.906695e-03):2.152153e-01,7:7.854689e-02):3.869143e-02):1.417312e-01,9:1.176366e-03):7.911848e-02,1:9.066503e-02);
   tree gen.4720000 = [&U] (9:1.741718e-02,((10:3.390783e-01,((5:1.048031e-01,(3:1.748344e-02,((8:6.104813e-02,11:1.160547e-01):6.743250e-02,((4:1.384826e-02,(12:3.778072e-02,13:1.453417e-02):5.888400e-02):1.619306e-01,6:1.061701e-02):1.651882e-01):1.665823e-01):9.506289e-01):1.652996e-02,2:1.627112e-01):2.592423e-02):7.126295e-02,7:3.736805e-01):1.314748e-01,1:2.967964e-01);
   tree gen.4725000 = [&U] (((((6:9.185792e-03,((4:1.411975e-02,12:1.869071e-02):3.312399e-02,13:8.464122e-03):1.132612e-01):4.654954e-02,(11:5.509531e-02,8:2.383046e-02):3.822715e-02):1.386911e-01,3:1.290235e-02):2.595492e-01,((7:5.284251e-02,(2:1.438755e-01,5:1.081491e-01):1.444859e-01):1.510839e-01,10:4.063005e-02):5.106963e-02):6.781309e-02,9:2.220194e-02,1:1.036686e-01);
   tree gen.4730000 = [&U] (9:1.500515e-02,((7:6.371612e-02,((5:9.825194e-02,10:5.837594e-02):1.143060e-01,2:2.370867e-01):1.352650e-01):1.658277e-01,((((13:3.816431e-02,(4:2.126477e-02,12:8.051520e-03):2.808974e-02):1.487704e-01,6:3.376094e-03):6.518424e-02,(11:4.158669e-02,8:6.876835e-03):5.189312e-02):1.513701e-01,3:3.941565e-02):3.623774e-01):4.941729e-02,1:1.117214e-01);
   tree gen.4735000 = [&U] ((((11:1.454022e-02,(8:1.030493e-02,((4:3.591720e-03,(12:9.630709e-02,13:7.295885e-02):3.640321e-02):1.515607e-01,6:2.940688e-02):1.523999e-01):1.099971e-01):2.490442e-01,3:5.762225e-02):3.843905e-01,(9:4.185648e-02,((2:1.967686e-01,5:1.110086e-01):2.699746e-01,7:1.470847e-01):1.043094e-01):1.588955e-02):7.899515e-03,10:1.553385e-01,1:1.160133e-01);
   tree gen.4740000 = [&U] ((5:1.332230e-01,((((8:6.532518e-02,((6:1.773210e-02,(3:3.538839e-01,(4:2.651845e-02,(13:6.563588e-02,12:6.370423e-02):8.149823e-02):2.401333e-01):4.201981e-02):6.834203e-02,11:1.603025e-01):4.220231e-02):7.060605e-01,7:1.710604e-01):1.170898e-01,2:3.902533e-01):1.246461e-02,10:1.109371e-01):5.431414e-02):2.264378e-01,9:1.635078e-01,1:2.268684e-01);
   tree gen.4745000 = [&U] ((9:1.189329e-02,(((11:2.723140e-02,(((13:1.539309e-02,4:1.194059e-03):3.225649e-03,12:1.750741e-03):5.452533e-02,6:8.377834e-03):4.443955e-02):1.204465e-02,8:1.359049e-02):6.259211e-02,3:6.940572e-04):8.456704e-02):1.463765e-02,(7:5.976186e-02,((2:9.106033e-02,5:1.004381e-02):1.334231e-02,10:1.934305e-02):7.558998e-02):2.758247e-02,1:6.306803e-02);
   tree gen.4750000 = [&U] (9:8.370276e-02,(((5:9.240984e-03,(10:6.418522e-02,((3:1.214502e-01,((12:1.208058e-02,(4:2.123047e-02,13:3.959673e-02):1.243904e-02):3.833769e-01,6:1.260219e-02):8.858847e-02):5.020199e-02,(8:1.392988e-02,11:8.431989e-02):2.377631e-02):3.623242e-01):1.523599e-01):1.481773e-02,2:1.288902e-01):1.673351e-01,7:1.782546e-01):7.924330e-02,1:1.912573e-01);
   tree gen.4755000 = [&U] ((((((((6:3.239316e-02,((4:2.453525e-02,13:2.108809e-02):9.295752e-05,12:2.188756e-02):1.553609e-01):4.402174e-02,8:5.747736e-02):1.029006e-01,11:2.181711e-02):2.015533e-01,3:3.270882e-02):1.855457e-01,2:6.542203e-02):7.842029e-02,7:1.128149e-01):8.165565e-02,9:3.101637e-02):5.387769e-02,(10:1.131303e-01,5:1.429114e-01):3.317410e-02,1:1.801489e-02);
   tree gen.4760000 = [&U] (9:2.344317e-02,((5:5.278527e-01,(7:2.815872e-01,2:3.679524e-01):4.798400e-02):2.274657e-01,(((8:9.744956e-03,(11:1.711548e-01,((12:2.054089e-02,(13:6.760268e-02,4:1.917732e-02):4.965778e-02):1.835473e-01,6:6.191804e-03):9.980567e-02):1.432889e-01):5.584652e-01,3:1.520259e-02):3.477702e-01,10:1.232556e-01):2.512820e-01):1.125506e-01,1:1.493302e-01);
   tree gen.4765000 = [&U] (((((5:1.766534e-01,2:3.286134e-01):4.094362e-02,10:3.559264e-01):2.977555e-02,(3:5.807884e-01,(6:8.933333e-03,((4:2.161784e-04,(13:3.141184e-02,12:7.420008e-03):7.366268e-02):1.263729e-01,(8:1.338815e-02,11:3.058415e-02):1.487646e-01):1.996299e-03):5.474883e-02):9.556860e-01):2.974803e-01,7:6.074418e-03):1.923914e-01,9:9.859675e-03,1:2.238008e-01);
   tree gen.4770000 = [&U] ((((2:2.513468e-02,5:1.043221e-01):1.081477e-01,7:7.743775e-02):3.259520e-01,(10:5.443481e-02,(((8:4.256095e-02,11:4.200817e-02):6.323961e-02,(6:8.136196e-04,(4:9.080449e-04,(13:2.989688e-02,12:2.255973e-02):1.417539e-02):1.438827e-01):2.835462e-02):1.234782e-01,3:8.837267e-03):3.548190e-01):7.518984e-02):8.766642e-02,9:4.945678e-02,1:4.243673e-02);
   tree gen.4775000 = [&U] ((10:9.047445e-02,(((((((((13:6.795487e-02,12:4.322405e-02):5.861114e-02,4:1.170988e-02):3.658431e-01,6:1.555388e-02):1.288683e-01,11:9.795111e-02):2.232535e-02,8:1.444726e-01):6.528077e-01,3:4.602034e-02):5.842414e-01,2:5.653385e-01):5.829037e-03,7:5.822422e-03):3.323512e-01,5:1.814634e-01):1.313403e-01):1.606289e-01,9:8.833461e-02,1:2.621123e-01);
   tree gen.4780000 = [&U] (9:8.692073e-02,(((2:1.141882e-01,((3:1.021883e-01,((11:6.373572e-02,8:6.276256e-03):4.481688e-02,((12:3.986403e-02,(4:4.032512e-02,13:9.806862e-02):2.469231e-02):1.945057e-01,6:1.502905e-02):1.830519e-01):3.299468e-01):4.148654e-01,7:6.854821e-02):3.010388e-01):8.918871e-02,5:1.094144e-01):3.794718e-02,10:8.478238e-02):1.401734e-01,1:2.299233e-01);
   tree gen.4785000 = [&U] (9:8.119067e-02,(((2:2.977973e-01,((11:7.512748e-02,(8:4.291692e-02,((4:9.860639e-03,(13:6.660254e-02,12:2.876472e-02):8.382034e-02):1.287665e-01,6:8.499930e-03):1.408614e-01):1.577407e-02):1.320429e-01,3:2.368994e-01):2.902018e-01):2.003151e-01,7:1.342299e-03):2.007997e-01,(5:1.875054e-01,10:9.208468e-02):4.705257e-02):1.091525e-01,1:8.267097e-02);
   tree gen.4790000 = [&U] (((((11:1.520138e-02,((6:5.887694e-03,((13:2.436666e-02,12:1.482472e-02):2.227781e-03,4:1.158041e-02):6.707965e-02):4.959068e-02,8:3.296922e-02):4.607713e-03):6.952736e-02,3:1.939266e-02):8.814299e-02,7:3.868189e-02):1.425905e-02,(5:5.734317e-02,(2:7.361281e-02,10:1.205567e-01):5.057358e-03):5.135128e-02):3.821215e-02,9:1.064243e-02,1:7.362578e-02);
   tree gen.4795000 = [&U] ((7:2.806068e-01,9:2.185550e-02):3.657345e-02,(((3:5.633360e-02,(((11:2.483464e-02,8:4.272871e-02):8.402681e-02,6:1.955271e-02):7.263096e-02,(12:6.573976e-03,(13:1.131803e-02,4:2.193870e-02):1.277406e-02):1.816438e-01):1.409595e-01):4.003551e-01,2:1.925264e-01):4.265398e-02,(10:1.284915e-01,5:1.383268e-01):1.303169e-02):2.479752e-01,1:1.455455e-01);
   tree gen.4800000 = [&U] (9:3.811701e-02,(((5:2.815937e-02,10:6.221550e-02):7.669426e-02,2:5.637903e-02):3.764915e-02,(7:1.171311e-02,(3:2.081501e-02,((11:3.180373e-03,(((13:2.575141e-02,12:1.792157e-02):2.157812e-02,4:2.933315e-02):1.041027e-01,6:2.837125e-02):6.767719e-02):5.454875e-03,8:2.678027e-02):1.391070e-01):1.897772e-01):8.636156e-02):2.855552e-02,1:1.152449e-01);
   tree gen.4805000 = [&U] ((9:2.387689e-02,(2:2.421741e-01,((3:3.722725e-03,(11:1.451631e-01,(8:5.718468e-02,(6:9.894955e-03,(4:4.702700e-03,(12:9.581919e-03,13:2.601942e-02):1.981155e-02):1.755372e-01):1.257459e-01):1.823573e-02):3.789784e-01):3.234758e-01,7:1.078984e-01):2.333744e-01):2.354824e-01):1.494316e-01,(10:1.970930e-01,5:2.136204e-01):1.336396e-01,1:2.013093e-02);
   tree gen.4810000 = [&U] ((((7:4.728720e-02,2:4.112071e-01):3.994738e-02,((((4:1.573318e-02,(12:1.431084e-02,13:3.581378e-02):5.598784e-03):2.463834e-01,6:1.856215e-02):2.419242e-02,(11:3.237503e-02,8:3.719689e-02):1.685933e-01):6.178629e-01,3:4.536290e-02):5.947884e-01):2.992197e-01,(5:2.355124e-02,10:2.015441e-01):3.647585e-01):6.772341e-02,9:6.316598e-02,1:3.165050e-01);
   tree gen.4815000 = [&U] ((((((6:1.363542e-02,((4:1.153464e-02,13:1.671581e-02):6.284316e-03,12:4.110495e-02):2.198143e-01):7.323588e-02,11:1.682514e-02):3.616621e-02,8:8.128009e-03):3.185246e-01,3:2.814763e-02):4.236599e-01,(7:3.282893e-02,(5:1.286805e-02,(10:1.466358e-01,2:2.577784e-01):3.607289e-02):2.229190e-01):2.668105e-01):6.520546e-02,9:1.633698e-03,1:2.193955e-01);
   tree gen.4820000 = [&U] (((7:1.505767e-01,(3:2.026765e-01,((8:2.768674e-02,(((13:6.168117e-02,12:2.487810e-02):4.952392e-02,4:1.702867e-02):1.004252e-01,6:3.528499e-02):1.813461e-01):1.506126e-01,11:2.310576e-03):3.503111e-01):2.549087e-01):1.344399e-01,9:1.222584e-01):2.917905e-02,(10:2.550065e-01,(2:2.594833e-01,5:1.766131e-02):1.501735e-01):1.862044e-01,1:5.925151e-02);
   tree gen.4825000 = [&U] (9:7.842121e-03,((5:2.860125e-02,10:2.127553e-01):3.030110e-01,((7:7.805104e-02,(3:1.672939e-02,(11:3.417858e-02,(8:5.565362e-02,((4:1.276185e-02,(12:7.043148e-02,13:2.646246e-02):1.924303e-02):2.367294e-01,6:2.110461e-02):1.076856e-01):1.088706e-01):1.589400e-01):5.182526e-01):1.235565e-02,2:8.832647e-02):1.283538e-01):2.158370e-01,1:1.769396e-01);
   tree gen.4830000 = [&U] (((7:4.475866e-01,((11:5.779116e-03,(8:6.160086e-02,(((12:3.755731e-02,13:6.622743e-02):3.171242e-02,4:1.486872e-03):2.078773e-01,6:3.811715e-03):1.517494e-01):1.259662e-01):1.814900e-01,3:2.845420e-01):4.139192e-01):1.841576e-01,(10:3.759900e-01,9:9.408518e-02):1.653501e-02):2.051929e-02,(5:1.485899e-01,2:5.753093e-01):2.048247e-01,1:3.288237e-01);
   tree gen.4835000 = [&U] (9:8.403756e-02,(7:2.465359e-01,((2:8.762431e-03,(((8:2.025677e-02,(((13:6.941147e-02,4:1.403219e-02):1.242304e-02,12:6.584218e-02):1.623275e-01,6:3.638921e-02):1.173967e-01):2.460968e-02,11:2.650827e-02):2.694084e-01,3:2.506899e-01):2.079793e-01):1.063463e-01,(10:1.183461e-01,5:4.801395e-02):4.738228e-02):1.023476e-01):1.297568e-01,1:7.827062e-02);
   tree gen.4840000 = [&U] (9:1.223836e-01,(((2:1.390120e-01,(3:2.132384e-02,((8:3.695724e-02,11:5.129379e-02):3.763601e-02,(6:1.465519e-02,(4:2.509055e-02,(12:3.763351e-03,13:1.777133e-02):1.868256e-02):2.137865e-01):1.012354e-01):2.935167e-01):1.181449e+00):1.215622e-01,(5:1.030241e-01,10:5.945755e-02):2.926674e-01):2.446509e-02,7:1.182754e-01):2.669558e-01,1:1.286254e-01);
   tree gen.4845000 = [&U] (((((8:5.755291e-02,((((12:3.966000e-02,13:2.333581e-02):5.477629e-02,4:2.167243e-02):2.671008e-01,6:1.773773e-02):2.152962e-01,11:5.976144e-02):2.682087e-04):3.548342e-01,3:1.063301e-01):1.162329e+00,7:9.383305e-02):1.273300e-01,((5:2.582929e-02,2:1.986183e-01):2.049257e-02,10:9.263998e-02):7.600303e-02):2.178481e-01,9:1.562858e-02,1:2.082347e-01);
   tree gen.4850000 = [&U] (9:1.366056e-01,(2:4.055816e-01,(5:3.642891e-01,(7:5.329168e-01,(10:3.361502e-02,(3:1.516347e-01,((11:1.048117e-01,8:1.083302e-01):3.331881e-02,(((12:5.247791e-02,13:7.381805e-02):7.153480e-02,4:3.341501e-02):3.679689e-01,6:1.685456e-02):1.929801e-01):2.192501e-01):4.785545e-01):4.348983e-01):2.669737e-01):1.176086e-01):2.635562e-01,1:2.008787e-01);
   tree gen.4855000 = [&U] (((((8:4.236341e-02,((6:1.648076e-02,(12:7.216303e-03,(4:3.670453e-02,13:7.965046e-02):2.976716e-02):1.705193e-01):8.789878e-02,11:9.098984e-02):6.235709e-02):1.087797e-01,3:2.917998e-02):4.358067e-01,10:1.423671e-01):4.522363e-01,9:2.441413e-02):1.161394e-01,(7:9.077518e-02,(2:1.448150e-01,5:1.268072e-01):2.254489e-01):5.368724e-02,1:2.230476e-01);
   tree gen.4860000 = [&U] ((9:2.043901e-02,(7:1.103378e-01,((3:4.036453e-02,(((6:1.421310e-03,((13:2.271613e-02,12:2.799454e-02):3.450060e-03,4:2.248283e-03):1.413796e-01):5.434896e-02,11:4.290229e-02):1.221719e-02,8:4.269846e-03):3.894666e-02):3.199713e-01,2:5.127470e-02):6.285484e-02):1.280530e-02):4.302971e-02,(5:4.397966e-02,10:8.989907e-02):2.217434e-01,1:9.324293e-03);
   tree gen.4865000 = [&U] (((10:1.440169e-01,(7:8.068387e-02,5:7.427349e-02):8.347509e-03):1.223922e-02,(2:9.138705e-02,(((8:3.068024e-02,(6:6.139455e-03,(13:7.459108e-02,(4:6.147727e-03,12:2.509467e-02):4.282252e-03):9.496233e-02):8.473763e-02):6.315725e-02,11:2.161279e-02):1.975630e-01,3:6.999065e-03):2.395600e-01):1.295878e-02):7.734731e-02,9:5.082697e-02,1:1.463006e-01);
   tree gen.4870000 = [&U] ((9:7.136524e-02,(7:5.741397e-02,(((8:4.671641e-02,(((4:4.429710e-02,12:1.317532e-02):1.530103e-03,13:9.041254e-02):2.612072e-01,6:3.741582e-02):2.625786e-01):5.946835e-03,11:1.120375e-01):3.494775e-01,(3:1.102211e-01,2:4.701271e-01):7.281680e-02):2.416417e-01):3.248534e-01):2.371182e-01,(5:3.025343e-01,10:1.171474e-01):1.743629e-01,1:9.751922e-02);
   tree gen.4875000 = [&U] (10:1.850234e-01,(((5:3.092897e-01,7:1.346635e-01):1.097991e-01,(2:2.737746e-01,(3:1.225075e-01,(8:3.498771e-02,(11:1.230408e-01,((4:5.066890e-02,(12:5.835912e-03,13:6.362132e-02):7.276281e-03):3.379520e-01,6:5.732790e-04):9.107293e-02):1.082437e-02):6.444700e-01):6.068983e-02):1.889510e-01):1.679266e-01,9:6.052373e-03):2.426298e-01,1:7.161375e-02);
   tree gen.4880000 = [&U] ((((2:3.580251e-01,7:2.343436e-02):7.613205e-02,((11:3.479497e-02,(((4:1.002221e-03,(13:5.623978e-02,12:2.934506e-02):8.813317e-03):1.378451e-01,6:2.926287e-04):1.648328e-01,8:1.051039e-02):6.299888e-03):1.797077e-01,3:2.514350e-02):4.236438e-01):1.305641e-01,9:3.318090e-03):4.210545e-02,(5:6.166228e-02,10:4.275992e-02):1.786233e-01,1:1.132881e-01);
   tree gen.4885000 = [&U] ((9:2.560374e-02,(((6:1.823083e-02,((12:3.304473e-02,13:7.077986e-02):8.221099e-02,4:1.863855e-02):2.013918e-01):6.977004e-02,(11:7.655500e-02,8:1.047955e-02):3.306056e-02):4.149830e-01,3:1.691556e-01):6.114349e-01):3.793256e-02,(7:8.251912e-02,((2:3.759922e-01,5:7.670575e-02):5.369424e-02,10:2.250623e-01):1.894394e-01):3.275081e-01,1:3.609310e-01);
   tree gen.4890000 = [&U] (9:2.082528e-02,((((8:2.452822e-02,(11:6.705955e-02,(6:1.794189e-02,(4:6.210334e-03,(12:6.798914e-02,13:5.370389e-02):4.453123e-02):2.561913e-01):5.817456e-02):7.834361e-02):1.879998e-01,(2:2.304424e-01,3:1.093525e-01):4.897055e-03):4.122141e-01,7:9.165753e-02):1.114614e-01,(5:1.676543e-01,10:6.202528e-02):6.048684e-02):1.893535e-01,1:1.987976e-01);
   tree gen.4895000 = [&U] (9:8.734580e-03,(((7:1.223524e-01,2:1.843701e-01):1.792455e-02,(10:7.374044e-02,5:1.286711e-01):3.562270e-02):2.660957e-01,(3:1.405079e-02,((6:6.116711e-04,(8:6.804415e-02,11:7.640052e-02):6.305588e-02):6.222343e-03,(4:1.633238e-02,(13:5.862637e-02,12:5.104489e-02):1.711856e-02):2.490879e-01):1.760370e-01):2.814791e-01):7.672875e-02,1:2.030030e-01);
   tree gen.4900000 = [&U] ((((5:1.462055e-01,10:8.069016e-02):6.343889e-02,((((((4:7.019715e-03,(13:2.152545e-02,12:7.138434e-03):1.536714e-02):6.778406e-02,3:1.094884e-01):1.145607e-01,6:1.619619e-02):7.587460e-02,8:7.296091e-03):3.326230e-02,11:1.165022e-02):5.191706e-01,2:1.089637e-01):2.026157e-01):3.192600e-02,7:1.378039e-01):1.040267e-01,9:9.998998e-03,1:1.402795e-01);
   tree gen.4905000 = [&U] ((((2:7.389039e-02,((11:8.793982e-02,(((4:4.172253e-03,(12:1.133635e-02,13:4.072582e-02):4.632090e-02):2.336872e-01,6:5.353378e-03):5.564278e-02,3:3.491527e-01):6.258057e-02):1.134617e-01,8:6.828484e-02):8.484838e-01):2.780777e-01,7:2.229690e-01):2.078179e-01,(9:4.010279e-03,10:2.102868e-01):1.593937e-01):6.439458e-02,5:1.264633e-01,1:2.208960e-01);
   tree gen.4910000 = [&U] (2:2.784913e-01,((9:6.187885e-02,(7:8.578543e-02,((11:1.073247e-01,((((13:2.119585e-02,12:3.340032e-02):5.017780e-02,4:1.969926e-02):2.119633e-01,6:6.206689e-02):1.577394e-01,8:5.428744e-02):1.605509e-02):1.930819e-01,3:2.090467e-02):4.501102e-01):3.310434e-01):1.783131e-01,(5:1.158833e-02,10:2.318604e-01):1.751429e-01):6.533540e-02,1:1.007246e-01);
   tree gen.4915000 = [&U] ((9:9.667145e-03,(((3:1.467026e-02,(11:2.983894e-02,(8:2.649621e-02,(6:3.667291e-03,(4:6.132768e-03,(13:5.682591e-02,12:1.007765e-02):1.109483e-02):8.393358e-02):8.972286e-02):2.100340e-02):2.137043e-01):1.558042e-01,7:9.013973e-03):2.487499e-02,2:2.033201e-01):9.572391e-02):5.925208e-02,(5:4.909590e-02,10:2.394225e-02):7.598051e-02,1:4.218994e-02);
   tree gen.4920000 = [&U] ((((7:2.770389e-01,((((6:1.736701e-02,((13:1.216701e-02,12:4.203898e-02):3.260151e-02,4:1.906831e-03):1.803657e-01):9.024342e-02,8:6.129164e-02):5.781154e-02,11:1.393475e-01):2.964755e-01,3:7.717778e-03):2.240061e-01):1.986631e-02,(2:2.520476e-01,5:9.731424e-02):2.314156e-01):1.211798e-01,9:7.947325e-02):1.107965e-01,10:1.210540e-01,1:9.014705e-02);
   tree gen.4925000 = [&U] ((7:2.247450e-01,(10:1.137673e-01,(5:6.589830e-02,(2:3.725253e-01,(3:1.967540e-02,(6:4.102779e-02,(((13:4.320450e-02,12:3.468429e-02):7.546910e-03,4:3.619571e-02):2.823362e-01,(8:4.576932e-02,11:1.336469e-01):1.973736e-01):3.237492e-02):3.258542e-01):7.877422e-01):2.868929e-01):8.862054e-03):1.629383e-01):1.901119e-01,9:9.580677e-02,1:1.237485e-01);
   tree gen.4930000 = [&U] ((2:2.756490e-01,(((5:1.447783e-01,10:1.150246e-02):5.003509e-02,(((11:5.278131e-02,8:3.230510e-02):7.151182e-02,((12:1.849506e-02,(13:1.955167e-02,4:2.677511e-02):2.039864e-02):1.306073e-01,6:2.543283e-02):1.061040e-02):2.588962e-01,3:5.309803e-02):2.996796e-01):6.220028e-02,7:1.818769e-01):8.439841e-03):8.887935e-02,9:2.585272e-02,1:9.615651e-02);
   tree gen.4935000 = [&U] (5:2.118003e-01,((((10:3.459817e-01,(3:3.294118e-02,(((13:2.779968e-02,(4:3.707932e-02,12:2.376386e-02):1.716272e-02):2.349209e-01,6:1.847875e-02):1.605860e-01,(8:4.804483e-02,11:4.121811e-02):1.798360e-01):3.124156e-01):1.212689e+00):5.219984e-02,7:1.972515e-01):2.294711e-02,2:5.022897e-01):3.698143e-02,9:1.260972e-01):1.668228e-01,1:2.738604e-01);
   tree gen.4940000 = [&U] (5:2.118844e-01,(9:5.471509e-02,((((((11:6.102094e-02,8:6.873806e-03):3.121000e-02,(6:1.035696e-02,(4:1.132348e-02,(12:1.699701e-02,13:3.696346e-02):3.678322e-03):1.039590e-01):3.738544e-02):2.413242e-01,3:3.007850e-02):1.683362e-01,2:1.005530e-01):6.694450e-02,7:9.311930e-02):7.530122e-02,10:6.280201e-02):9.526570e-02):8.280139e-03,1:1.134749e-01);
   tree gen.4945000 = [&U] ((9:3.558367e-04,(3:3.290666e-02,((8:1.683936e-02,11:1.348554e-02):2.149659e-02,(6:1.988840e-03,(12:4.551427e-03,(4:1.227939e-02,13:2.292156e-02):2.359309e-03):8.494111e-02):1.834957e-02):4.901237e-02):1.230560e-01):5.138774e-02,(10:1.984267e-02,((7:2.737546e-02,2:3.029291e-02):3.966024e-02,5:9.702394e-03):3.403384e-02):2.793784e-02,1:1.014097e-02);
   tree gen.4950000 = [&U] ((9:1.141114e-01,7:3.709464e-01):2.757122e-02,(10:2.766593e-01,(((3:1.320413e-01,((11:1.393224e-01,(6:1.246223e-02,(4:2.947565e-03,(12:1.772477e-02,13:2.282602e-02):4.284778e-02):2.376077e-01):1.037082e-01):9.940518e-02,8:5.058296e-02):3.978198e-01):2.965121e-01,5:2.511517e-01):3.050139e-03,2:1.475219e-01):1.484056e-01):1.378537e-01,1:1.123331e-01);
   tree gen.4955000 = [&U] (((7:1.557133e-02,(3:2.013494e-01,((11:7.799137e-02,8:1.647901e-02):2.964884e-02,(6:2.929298e-03,((13:3.661334e-02,12:5.460146e-02):6.140898e-02,4:9.208298e-03):2.927999e-01):2.689119e-01):5.689697e-01):6.097031e-01):6.978867e-02,((2:3.728327e-01,5:1.426929e-01):6.294546e-02,10:7.502074e-02):2.747138e-01):1.983386e-01,9:5.567894e-02,1:2.848642e-01);
   tree gen.4960000 = [&U] (((7:2.641434e-01,(3:9.449963e-02,(11:5.711397e-02,(8:2.835910e-03,((4:2.760787e-03,(13:1.658862e-02,12:7.904887e-02):1.557693e-02):3.257571e-01,6:1.344922e-02):7.280472e-02):6.015297e-02):1.436698e-01):2.107657e-01):8.380111e-02,9:2.626479e-02):1.147406e-01,((5:6.561940e-02,2:3.156695e-01):5.264498e-02,10:1.277763e-01):2.583341e-01,1:1.144056e-01);
   tree gen.4965000 = [&U] (9:1.719414e-01,((7:3.051227e-02,((3:2.741031e-02,((6:4.676925e-02,(4:5.116978e-03,(13:3.091675e-02,12:3.293372e-02):8.218680e-02):3.400990e-01):1.315300e-01,(11:1.015123e-01,8:4.550711e-02):1.267616e-01):5.110933e-01):3.851415e-01,10:2.467828e-01):3.968211e-01):4.125827e-01,(2:1.809174e-01,5:2.788693e-01):2.198585e-01):1.222038e-01,1:1.533085e-01);
   tree gen.4970000 = [&U] (9:9.458503e-02,((3:5.083531e-02,(6:6.638515e-02,((13:1.887145e-02,(4:9.022258e-02,12:2.921780e-03):9.429073e-02):1.865460e-01,(11:1.897875e-01,8:1.415603e-02):6.891467e-02):2.054499e-02):2.288034e-01):5.141350e-01,((2:2.686031e-01,(10:1.559160e-01,5:3.405460e-01):1.465347e-01):1.074319e-02,7:1.177846e-01):1.009436e-01):2.621242e-01,1:1.482722e-01);
   tree gen.4975000 = [&U] (9:1.103791e-01,((10:1.280153e-01,5:1.758706e-01):1.597385e-01,(7:2.317646e-02,((((4:1.499804e-02,(13:4.723581e-02,12:5.800077e-03):8.151387e-02):1.600992e-01,6:1.748281e-02):2.339877e-01,((8:1.653520e-02,3:3.134296e-01):1.789927e-02,11:8.388211e-02):6.686491e-02):5.001352e-01,2:7.900331e-02):3.992554e-01):2.020936e-01):8.958732e-02,1:1.524808e-01);
   tree gen.4980000 = [&U] (9:1.257126e-02,(((7:2.129931e-01,2:1.050544e-01):3.805154e-02,5:1.779816e-01):7.748740e-02,((3:6.701024e-02,((11:2.115771e-02,8:5.982849e-02):2.885577e-02,(((13:7.146344e-02,12:2.466254e-02):4.030108e-02,4:8.117488e-03):2.363194e-01,6:1.351678e-02):1.237586e-01):5.479404e-01):1.331393e-01,10:9.889700e-02):1.390793e-01):2.133329e-02,1:1.873022e-01);
   tree gen.4985000 = [&U] (((5:9.957693e-02,10:1.688943e-02):1.196864e-01,2:5.897336e-01):1.416130e-01,((7:2.309942e-01,(((8:1.963214e-02,(6:4.506408e-02,((13:2.710815e-02,12:4.364469e-02):6.505224e-02,4:2.208360e-04):1.992364e-01):1.439021e-01):8.797560e-02,11:1.588718e-01):5.845221e-01,3:3.118554e-01):2.634785e-01):2.355587e-02,9:7.487369e-02):2.020854e-01,1:1.242776e-01);
   tree gen.4990000 = [&U] ((9:1.394827e-02,((((4:7.121761e-03,(13:2.248508e-02,12:4.198497e-02):4.464502e-02):1.749274e-01,6:3.017602e-02):1.268197e-01,(11:4.128149e-02,8:1.501749e-02):1.040489e-01):2.632529e-01,3:6.787179e-03):3.658308e-01):9.904281e-02,(((2:8.300238e-02,10:1.502634e-01):7.690451e-02,5:6.615248e-02):5.299501e-02,7:2.034833e-01):3.318761e-01,1:9.563021e-02);
   tree gen.4995000 = [&U] ((((((8:3.522101e-02,11:4.931558e-02):2.295518e-02,(6:2.751730e-02,((13:7.712508e-02,12:7.662105e-03):6.543859e-02,4:8.633793e-03):2.062208e-01):4.825756e-02):1.992469e-01,3:3.923133e-02):5.005347e-01,7:1.445202e-01):5.023700e-02,((2:1.977715e-01,5:6.569786e-02):4.505115e-02,10:2.449969e-02):1.257692e-01):9.212605e-02,9:2.613046e-02,1:1.329288e-01);
   tree gen.5000000 = [&U] (9:2.855079e-02,(10:3.097404e-02,(((7:2.408146e-02,((11:6.328872e-02,(8:1.242766e-02,(6:4.445607e-03,(4:8.363318e-03,(13:1.647892e-02,12:9.024915e-03):1.596127e-02):6.776136e-02):1.271928e-01):2.663209e-02):1.824162e-01,3:1.088281e-01):1.191125e-01):8.998697e-02,2:8.881358e-02):1.213126e-01,5:4.036590e-02):3.562553e-02):1.933642e-01,1:6.898806e-02);
end;
