# Supplementary material for: A new elpistostegalian from the Late Devonian of the Canadian Arctic
Source: Nature. 2022 Jul 20;608(7923):563–8. doi: 10.1038/s41586-022-04990-w (PMC9385497; doi:10.1038/s41586-022-04990-w)
Supplement: Supplementary file 8 — A zipped file that contains a MrBayes executable file, screen log, and majority-rule consensus tree. [file 41586_2022_4990_MOESM8_ESM.zip › bayesian/NUFV137_tree_all_mrb.trprobs]

#NEXUS
[ID: 8668784713]
[This file contains the trees that were found during the MCMC
search, sorted by posterior probability. "p" indicates the
posterior probability of the tree whereas "P" indicates the
cumulative posterior probability.]

begin trees;
   translate
    1 Acanthostega,
    2 Elginerpeton,
    3 Elpistostege,
    4 Eusthenopteron,
    5 Ichthyostega,
    6 Panderichthys,
    7 Parmastega,
    8 Tiktaalik,
    9 Ventastega,
   10 Ymeria,
   11 Qikiqtania,
   12 Tinirau,
   13 Megalichthys;
   tree tree_1 [p = 0.015, P = 0.015] = [&W 0.014981] ((10,(5,2)),(9,(7,(((11,8),(6,((13,12),4))),3))),1);
   tree tree_2 [p = 0.013, P = 0.028] = [&W 0.013109] ((10,(5,2)),(9,(7,((11,(8,(6,((13,12),4)))),3))),1);
   tree tree_3 [p = 0.010, P = 0.038] = [&W 0.010300] (9,((7,((10,5),2)),(((11,8),(6,((13,12),4))),3)),1);
   tree tree_4 [p = 0.010, P = 0.048] = [&W 0.009988] (9,((10,(5,2)),(7,((11,(8,(6,((13,12),4)))),3))),1);
   tree tree_5 [p = 0.010, P = 0.058] = [&W 0.009675] (9,((10,5),(7,(2,((11,(8,(6,((13,12),4)))),3)))),1);
   tree tree_6 [p = 0.009, P = 0.067] = [&W 0.009051] (9,((10,(5,2)),(7,(((11,8),(6,((13,12),4))),3))),1);
   tree tree_7 [p = 0.009, P = 0.076] = [&W 0.009051] (9,((10,5),(7,(2,(((11,8),(6,((13,12),4))),3)))),1);
   tree tree_8 [p = 0.008, P = 0.084] = [&W 0.007803] (9,((7,(10,(5,2))),(((11,8),(6,((13,12),4))),3)),1);
   tree tree_9 [p = 0.008, P = 0.092] = [&W 0.007803] ((10,5),(9,(7,(2,(((11,8),(6,((13,12),4))),3)))),1);
   tree tree_10 [p = 0.007, P = 0.099] = [&W 0.006866] (9,(((10,5),2),(7,((11,(8,(6,((13,12),4)))),3))),1);
   tree tree_11 [p = 0.007, P = 0.105] = [&W 0.006554] ((10,5),(9,(7,(2,((11,(8,(6,((13,12),4)))),3)))),1);
   tree tree_12 [p = 0.006, P = 0.111] = [&W 0.006242] (9,(((10,5),2),(7,(((11,8),(6,((13,12),4))),3))),1);
   tree tree_13 [p = 0.006, P = 0.118] = [&W 0.006242] ((7,((10,5),2)),(9,(((11,8),(6,((13,12),4))),3)),1);
   tree tree_14 [p = 0.006, P = 0.123] = [&W 0.005618] (9,((7,((10,5),2)),((8,(11,(6,((13,12),4)))),3)),1);
   tree tree_15 [p = 0.006, P = 0.129] = [&W 0.005618] (9,(10,(5,(7,(2,(((11,8),(6,((13,12),4))),3))))),1);
   tree tree_16 [p = 0.005, P = 0.134] = [&W 0.005306] ((10,(5,2)),(9,(7,((8,(11,(6,((13,12),4)))),3))),1);
   tree tree_17 [p = 0.005, P = 0.140] = [&W 0.005306] (9,((10,(5,2)),(7,((8,(11,(6,((13,12),4)))),3))),1);
   tree tree_18 [p = 0.005, P = 0.145] = [&W 0.004994] (9,(7,((10,5),(2,(((11,8),(6,((13,12),4))),3)))),1);
   tree tree_19 [p = 0.005, P = 0.150] = [&W 0.004994] (9,(10,(5,(7,(2,((11,(8,(6,((13,12),4)))),3))))),1);
   tree tree_20 [p = 0.005, P = 0.154] = [&W 0.004682] (9,((7,(10,(5,2))),((11,(8,(6,((13,12),4)))),3)),1);
   tree tree_21 [p = 0.005, P = 0.159] = [&W 0.004682] (9,(10,(5,(2,(7,(((11,8),(6,((13,12),4))),3))))),1);
   tree tree_22 [p = 0.005, P = 0.164] = [&W 0.004682] (9,((7,(5,2)),(10,(((11,8),(6,((13,12),4))),3))),1);
   tree tree_23 [p = 0.004, P = 0.168] = [&W 0.004370] ((10,5),(9,(7,(2,((8,(11,(6,((13,12),4)))),3)))),1);
   tree tree_24 [p = 0.004, P = 0.172] = [&W 0.004370] (9,(7,(((10,5),2),((11,(8,(6,((13,12),4)))),3))),1);
   tree tree_25 [p = 0.004, P = 0.176] = [&W 0.004057] ((7,(5,2)),(9,(10,(((11,8),(6,((13,12),4))),3))),1);
   tree tree_26 [p = 0.004, P = 0.180] = [&W 0.004057] (9,((7,((10,5),2)),((11,(8,(6,((13,12),4)))),3)),1);
   tree tree_27 [p = 0.004, P = 0.184] = [&W 0.004057] (((10,5),2),(9,(7,((11,(8,(6,((13,12),4)))),3))),1);
   tree tree_28 [p = 0.004, P = 0.189] = [&W 0.004057] (((10,5),2),(9,(7,(((11,8),(6,((13,12),4))),3))),1);
   tree tree_29 [p = 0.004, P = 0.192] = [&W 0.003745] (9,(7,((5,2),(10,(((11,8),(6,((13,12),4))),3)))),1);
   tree tree_30 [p = 0.004, P = 0.196] = [&W 0.003745] (9,((10,(5,2)),(7,(((11,8),(6,(12,(13,4)))),3))),1);
   tree tree_31 [p = 0.004, P = 0.200] = [&W 0.003745] ((7,(10,(5,2))),(9,(((11,8),(6,((13,12),4))),3)),1);
   tree tree_32 [p = 0.004, P = 0.203] = [&W 0.003745] ((5,(10,2)),(9,(7,(((11,8),(6,((13,12),4))),3))),1);
   tree tree_33 [p = 0.004, P = 0.207] = [&W 0.003745] (9,((10,5),(7,(2,((8,(11,(6,((13,12),4)))),3)))),1);
   tree tree_34 [p = 0.003, P = 0.211] = [&W 0.003433] (9,((7,(10,5)),(2,(((11,8),(6,((13,12),4))),3))),1);
   tree tree_35 [p = 0.003, P = 0.214] = [&W 0.003433] (9,(7,((10,(5,2)),(((11,8),(6,((13,12),4))),3))),1);
   tree tree_36 [p = 0.003, P = 0.218] = [&W 0.003433] (9,(7,((10,5),(2,((11,(8,(6,((13,12),4)))),3)))),1);
   tree tree_37 [p = 0.003, P = 0.221] = [&W 0.003433] (9,(((10,5),(7,2)),(((11,8),(6,((13,12),4))),3)),1);
   tree tree_38 [p = 0.003, P = 0.224] = [&W 0.003433] (9,((10,5),(2,(7,((11,(8,(6,((13,12),4)))),3)))),1);
   tree tree_39 [p = 0.003, P = 0.228] = [&W 0.003433] (9,((5,(10,2)),(7,(((11,8),(6,((13,12),4))),3))),1);
   tree tree_40 [p = 0.003, P = 0.231] = [&W 0.003433] (9,((7,(5,2)),(10,((11,(8,(6,((13,12),4)))),3))),1);
   tree tree_41 [p = 0.003, P = 0.234] = [&W 0.003121] (10,((5,2),(9,(7,(((11,8),(6,((13,12),4))),3)))),1);
   tree tree_42 [p = 0.003, P = 0.238] = [&W 0.003121] (9,(5,(10,(7,(2,((11,(8,(6,((13,12),4)))),3))))),1);
   tree tree_43 [p = 0.003, P = 0.241] = [&W 0.003121] (9,(5,(10,(2,(7,((11,(8,(6,((13,12),4)))),3))))),1);
   tree tree_44 [p = 0.003, P = 0.244] = [&W 0.003121] (9,(7,(5,(10,(2,(((11,8),(6,((13,12),4))),3))))),1);
   tree tree_45 [p = 0.003, P = 0.247] = [&W 0.003121] ((10,(7,(5,2))),(9,(((11,8),(6,((13,12),4))),3)),1);
   tree tree_46 [p = 0.003, P = 0.250] = [&W 0.003121] ((10,5),(9,(7,(2,(((11,8),(6,(12,(13,4)))),3)))),1);
   tree tree_47 [p = 0.003, P = 0.253] = [&W 0.003121] (9,(7,(((10,5),2),(((11,8),(6,((13,12),4))),3))),1);
   tree tree_48 [p = 0.003, P = 0.256] = [&W 0.002809] (9,(5,(10,(7,(2,(((11,8),(6,((13,12),4))),3))))),1);
   tree tree_49 [p = 0.003, P = 0.259] = [&W 0.002809] (9,((7,(10,(5,2))),((8,(11,(6,((13,12),4)))),3)),1);
   tree tree_50 [p = 0.003, P = 0.262] = [&W 0.002809] (9,((10,5),(7,(2,(((11,8),(6,(12,(13,4)))),3)))),1);
   tree tree_51 [p = 0.003, P = 0.264] = [&W 0.002809] (10,(9,((5,2),(7,((11,(8,(6,((13,12),4)))),3)))),1);
   tree tree_52 [p = 0.003, P = 0.267] = [&W 0.002809] ((7,(10,(5,2))),(9,((8,(11,(6,((13,12),4)))),3)),1);
   tree tree_53 [p = 0.002, P = 0.270] = [&W 0.002497] (9,(10,((5,2),(7,((11,(8,(6,((13,12),4)))),3)))),1);
   tree tree_54 [p = 0.002, P = 0.272] = [&W 0.002497] ((7,((10,5),2)),(9,((11,(8,(6,((13,12),4)))),3)),1);
   tree tree_55 [p = 0.002, P = 0.275] = [&W 0.002497] ((10,(5,2)),(7,(9,(((11,8),(6,((13,12),4))),3))),1);
   tree tree_56 [p = 0.002, P = 0.277] = [&W 0.002497] (9,((5,(10,2)),(7,((11,(8,(6,((13,12),4)))),3))),1);
   tree tree_57 [p = 0.002, P = 0.280] = [&W 0.002497] ((10,5),(9,(2,(7,(((11,8),(6,((13,12),4))),3)))),1);
   tree tree_58 [p = 0.002, P = 0.282] = [&W 0.002497] (9,(10,(5,(7,(2,((8,(11,(6,((13,12),4)))),3))))),1);
   tree tree_59 [p = 0.002, P = 0.285] = [&W 0.002497] (9,(7,(10,(5,(2,(((11,8),(6,((13,12),4))),3))))),1);
   tree tree_60 [p = 0.002, P = 0.287] = [&W 0.002497] (9,(7,((10,5),(2,(((11,8),(6,(12,(13,4)))),3)))),1);
   tree tree_61 [p = 0.002, P = 0.290] = [&W 0.002497] ((10,5),(9,(2,(7,((11,(8,(6,((13,12),4)))),3)))),1);
   tree tree_62 [p = 0.002, P = 0.292] = [&W 0.002497] ((10,5),(9,(7,(2,((11,(8,(6,(12,(13,4))))),3)))),1);
   tree tree_63 [p = 0.002, P = 0.295] = [&W 0.002497] ((5,(10,2)),(9,(7,((11,(8,(6,((13,12),4)))),3))),1);
   tree tree_64 [p = 0.002, P = 0.297] = [&W 0.002497] (9,(10,(5,(2,(7,((11,(8,(6,((13,12),4)))),3))))),1);
   tree tree_65 [p = 0.002, P = 0.300] = [&W 0.002497] (9,((10,5),((7,2),(((11,8),(6,((13,12),4))),3))),1);
   tree tree_66 [p = 0.002, P = 0.302] = [&W 0.002497] (9,(10,((5,2),(7,(((11,8),(6,((13,12),4))),3)))),1);
   tree tree_67 [p = 0.002, P = 0.305] = [&W 0.002497] (10,(9,((7,(5,2)),((11,(8,(6,((13,12),4)))),3))),1);
   tree tree_68 [p = 0.002, P = 0.307] = [&W 0.002185] ((9,(10,(7,(5,2)))),(((11,8),(6,((13,12),4))),3),1);
   tree tree_69 [p = 0.002, P = 0.309] = [&W 0.002185] (9,(7,((5,2),(10,((11,(8,(6,((13,12),4)))),3)))),1);
   tree tree_70 [p = 0.002, P = 0.311] = [&W 0.002185] ((9,(7,(10,(5,2)))),(((11,8),(6,((13,12),4))),3),1);
   tree tree_71 [p = 0.002, P = 0.313] = [&W 0.002185] (9,(7,((10,5),(2,((8,(11,(6,((13,12),4)))),3)))),1);
   tree tree_72 [p = 0.002, P = 0.316] = [&W 0.002185] ((5,2),(10,(9,(7,((11,(8,(6,((13,12),4)))),3)))),1);
   tree tree_73 [p = 0.002, P = 0.318] = [&W 0.002185] (9,(((10,5),(7,2)),((11,(8,(6,((13,12),4)))),3)),1);
   tree tree_74 [p = 0.002, P = 0.320] = [&W 0.002185] (((10,5),2),(9,(7,((8,(11,(6,((13,12),4)))),3))),1);
   tree tree_75 [p = 0.002, P = 0.322] = [&W 0.002185] ((9,(7,(5,2))),(10,((11,(8,(6,((13,12),4)))),3)),1);
   tree tree_76 [p = 0.002, P = 0.324] = [&W 0.002185] (9,((5,2),(10,(7,((11,(8,(6,((13,12),4)))),3)))),1);
   tree tree_77 [p = 0.002, P = 0.326] = [&W 0.002185] (9,((5,2),(10,(7,(((11,8),(6,((13,12),4))),3)))),1);
   tree tree_78 [p = 0.002, P = 0.329] = [&W 0.002185] (9,((7,((10,5),2)),((11,(8,(6,(12,(13,4))))),3)),1);
   tree tree_79 [p = 0.002, P = 0.331] = [&W 0.002185] (9,((7,((10,5),2)),(((11,8),(6,(12,(13,4)))),3)),1);
   tree tree_80 [p = 0.002, P = 0.333] = [&W 0.002185] (9,((10,5),(2,(7,(((11,8),(6,((13,12),4))),3)))),1);
   tree tree_81 [p = 0.002, P = 0.335] = [&W 0.002185] ((7,(10,(5,2))),(9,((11,(8,(6,((13,12),4)))),3)),1);
   tree tree_82 [p = 0.002, P = 0.337] = [&W 0.002185] (9,(7,((5,(10,2)),((11,(8,(6,((13,12),4)))),3))),1);
   tree tree_83 [p = 0.002, P = 0.340] = [&W 0.002185] ((7,((10,5),2)),(9,((8,(11,(6,((13,12),4)))),3)),1);
   tree tree_84 [p = 0.002, P = 0.342] = [&W 0.002185] ((10,5),(9,((7,2),(((11,8),(6,((13,12),4))),3))),1);
   tree tree_85 [p = 0.002, P = 0.344] = [&W 0.002185] (9,(10,((7,(5,2)),(((11,8),(6,((13,12),4))),3))),1);
   tree tree_86 [p = 0.002, P = 0.346] = [&W 0.002185] ((10,(5,2)),(9,(7,(((11,8),(6,(12,(13,4)))),3))),1);
   tree tree_87 [p = 0.002, P = 0.348] = [&W 0.001873] ((9,(7,((10,5),2))),(((11,8),(6,((13,12),4))),3),1);
   tree tree_88 [p = 0.002, P = 0.350] = [&W 0.001873] ((7,(10,(5,2))),(9,(((11,8),(6,(12,(13,4)))),3)),1);
   tree tree_89 [p = 0.002, P = 0.352] = [&W 0.001873] (10,(9,(7,((5,2),(((11,8),(6,((13,12),4))),3)))),1);
   tree tree_90 [p = 0.002, P = 0.354] = [&W 0.001873] (9,(((10,5),2),(7,((11,(8,(6,(12,(13,4))))),3))),1);
   tree tree_91 [p = 0.002, P = 0.355] = [&W 0.001873] (9,(((10,5),2),(7,((8,(11,(6,((13,12),4)))),3))),1);
   tree tree_92 [p = 0.002, P = 0.357] = [&W 0.001873] (((10,5),2),(9,(7,((11,(8,(6,(12,(13,4))))),3))),1);
   tree tree_93 [p = 0.002, P = 0.359] = [&W 0.001873] (9,(((10,7),(5,2)),(((11,8),(6,((13,12),4))),3)),1);
   tree tree_94 [p = 0.002, P = 0.361] = [&W 0.001873] (9,((10,5),(2,(7,((8,(11,(6,((13,12),4)))),3)))),1);
   tree tree_95 [p = 0.002, P = 0.363] = [&W 0.001873] ((10,(5,2)),(9,(7,((11,(8,(6,(13,(12,4))))),3))),1);
   tree tree_96 [p = 0.002, P = 0.365] = [&W 0.001873] (9,((10,(5,(7,2))),(((11,8),(6,((13,12),4))),3)),1);
   tree tree_97 [p = 0.002, P = 0.367] = [&W 0.001873] ((10,(5,2)),(9,(7,((8,(11,(6,(12,(13,4))))),3))),1);
   tree tree_98 [p = 0.002, P = 0.369] = [&W 0.001873] (9,(10,(7,(5,(2,(((11,8),(6,((13,12),4))),3))))),1);
   tree tree_99 [p = 0.002, P = 0.370] = [&W 0.001873] (9,((7,(5,(10,2))),(((11,8),(6,((13,12),4))),3)),1);
   tree tree_100 [p = 0.002, P = 0.372] = [&W 0.001873] (10,(9,((7,(5,2)),((8,(11,(6,((13,12),4)))),3))),1);
   tree tree_101 [p = 0.002, P = 0.374] = [&W 0.001873] (9,(7,(5,(10,(2,((11,(8,(6,((13,12),4)))),3))))),1);
   tree tree_102 [p = 0.002, P = 0.376] = [&W 0.001873] (9,((5,2),(7,(10,(((11,8),(6,((13,12),4))),3)))),1);
   tree tree_103 [p = 0.002, P = 0.378] = [&W 0.001873] (9,(7,(10,(5,(2,((11,(8,(6,((13,12),4)))),3))))),1);
   tree tree_104 [p = 0.002, P = 0.380] = [&W 0.001873] (9,(10,(5,((7,2),(((11,8),(6,(12,(13,4)))),3)))),1);
   tree tree_105 [p = 0.002, P = 0.382] = [&W 0.001873] (9,((10,5),(7,(2,((11,(8,(6,(12,(13,4))))),3)))),1);
   tree tree_106 [p = 0.002, P = 0.384] = [&W 0.001873] (9,(7,((10,(5,2)),((11,(8,(6,((13,12),4)))),3))),1);
   tree tree_107 [p = 0.002, P = 0.385] = [&W 0.001873] (9,(5,(10,(7,(2,((8,(11,(6,((13,12),4)))),3))))),1);
   tree tree_108 [p = 0.002, P = 0.387] = [&W 0.001561] (9,((5,2),(10,(7,(((11,8),(6,(12,(13,4)))),3)))),1);
   tree tree_109 [p = 0.002, P = 0.389] = [&W 0.001561] (9,((5,(10,2)),(7,((8,(11,(6,(12,(13,4))))),3))),1);
   tree tree_110 [p = 0.002, P = 0.390] = [&W 0.001561] (9,(10,(5,((7,2),((11,(8,(6,((13,12),4)))),3)))),1);
   tree tree_111 [p = 0.002, P = 0.392] = [&W 0.001561] (((10,7),(5,2)),(9,(((11,8),(6,((13,12),4))),3)),1);
   tree tree_112 [p = 0.002, P = 0.393] = [&W 0.001561] ((9,7),((5,2),(10,(((11,8),(6,((13,12),4))),3))),1);
   tree tree_113 [p = 0.002, P = 0.395] = [&W 0.001561] (9,(((10,5),(7,2)),(((11,8),(6,(12,(13,4)))),3)),1);
   tree tree_114 [p = 0.002, P = 0.396] = [&W 0.001561] ((9,(10,(5,2))),(7,((11,(8,(6,((13,12),4)))),3)),1);
   tree tree_115 [p = 0.002, P = 0.398] = [&W 0.001561] (9,(10,((5,2),(7,((8,(11,(6,((13,12),4)))),3)))),1);
   tree tree_116 [p = 0.002, P = 0.400] = [&W 0.001561] (9,((10,5),(7,(2,(11,(8,((6,((13,12),4)),3)))))),1);
   tree tree_117 [p = 0.002, P = 0.401] = [&W 0.001561] (9,((10,(7,(5,2))),(((11,8),(6,((13,12),4))),3)),1);
   tree tree_118 [p = 0.002, P = 0.403] = [&W 0.001561] ((5,(10,2)),(9,(7,((8,(11,(6,((13,12),4)))),3))),1);
   tree tree_119 [p = 0.002, P = 0.404] = [&W 0.001561] (9,(((10,5),2),(7,(((11,8),(6,(12,(13,4)))),3))),1);
   tree tree_120 [p = 0.002, P = 0.406] = [&W 0.001561] (9,(7,((10,5),(2,((11,(8,(6,(12,(13,4))))),3)))),1);
   tree tree_121 [p = 0.002, P = 0.407] = [&W 0.001561] (9,((7,(10,(5,2))),(((11,8),(6,(12,(13,4)))),3)),1);
   tree tree_122 [p = 0.002, P = 0.409] = [&W 0.001561] (9,((7,(10,5)),(2,((8,(11,(6,((13,12),4)))),3))),1);
   tree tree_123 [p = 0.002, P = 0.410] = [&W 0.001561] (9,((7,(5,2)),(10,((8,(11,(6,((13,12),4)))),3))),1);
   tree tree_124 [p = 0.002, P = 0.412] = [&W 0.001561] ((5,2),(9,(7,(10,(((11,8),(6,(12,(13,4)))),3)))),1);
   tree tree_125 [p = 0.002, P = 0.414] = [&W 0.001561] ((10,(5,2)),(9,(7,(((11,8),(6,(13,(12,4)))),3))),1);
   tree tree_126 [p = 0.002, P = 0.415] = [&W 0.001561] ((10,5),((9,7),(2,(((11,8),(6,((13,12),4))),3))),1);
   tree tree_127 [p = 0.002, P = 0.417] = [&W 0.001561] (9,((10,(5,2)),(7,((11,(8,(6,(12,(13,4))))),3))),1);
   tree tree_128 [p = 0.002, P = 0.418] = [&W 0.001561] (9,((10,5),(2,(7,(((11,8),(6,(12,(13,4)))),3)))),1);
   tree tree_129 [p = 0.002, P = 0.420] = [&W 0.001561] ((9,(7,((10,5),2))),((11,(8,(6,((13,12),4)))),3),1);
   tree tree_130 [p = 0.002, P = 0.421] = [&W 0.001561] (9,(10,(7,(5,(2,((11,(8,(6,((13,12),4)))),3))))),1);
   tree tree_131 [p = 0.002, P = 0.423] = [&W 0.001561] ((10,5),(2,(9,(7,((11,(8,(6,((13,12),4)))),3)))),1);
   tree tree_132 [p = 0.002, P = 0.424] = [&W 0.001561] ((10,(5,2)),(7,(9,((8,(11,(6,((13,12),4)))),3))),1);
   tree tree_133 [p = 0.002, P = 0.426] = [&W 0.001561] (9,((7,2),(5,(10,(((11,8),(6,((13,12),4))),3)))),1);
   tree tree_134 [p = 0.002, P = 0.428] = [&W 0.001561] (9,((10,5),(7,(2,((11,(8,(6,(13,(12,4))))),3)))),1);
   tree tree_135 [p = 0.002, P = 0.429] = [&W 0.001561] (9,((7,(10,(5,2))),((6,((11,8),((13,12),4))),3)),1);
   tree tree_136 [p = 0.002, P = 0.431] = [&W 0.001561] ((9,((10,5),2)),(7,(((11,8),(6,((13,12),4))),3)),1);
   tree tree_137 [p = 0.001, P = 0.432] = [&W 0.001248] (((10,5),(7,2)),(9,(((11,8),(6,(12,(13,4)))),3)),1);
   tree tree_138 [p = 0.001, P = 0.433] = [&W 0.001248] (9,((7,(10,(5,2))),((11,(8,(6,(13,(12,4))))),3)),1);
   tree tree_139 [p = 0.001, P = 0.434] = [&W 0.001248] (9,(7,(2,(5,(10,((11,(8,(6,((13,12),4)))),3))))),1);
   tree tree_140 [p = 0.001, P = 0.436] = [&W 0.001248] (((10,5),(7,2)),(9,((11,(8,(6,((13,12),4)))),3)),1);
   tree tree_141 [p = 0.001, P = 0.437] = [&W 0.001248] (9,((7,(5,2)),(10,((11,(8,(6,(12,(13,4))))),3))),1);
   tree tree_142 [p = 0.001, P = 0.438] = [&W 0.001248] (9,((10,(5,2)),(7,((11,(8,(6,(13,(12,4))))),3))),1);
   tree tree_143 [p = 0.001, P = 0.439] = [&W 0.001248] (2,((10,5),(9,(7,((11,(8,(6,((13,12),4)))),3)))),1);
   tree tree_144 [p = 0.001, P = 0.441] = [&W 0.001248] (9,((5,2),(10,(7,((8,(11,(6,((13,12),4)))),3)))),1);
   tree tree_145 [p = 0.001, P = 0.442] = [&W 0.001248] (9,((5,(7,2)),(10,((8,(11,(6,((13,12),4)))),3))),1);
   tree tree_146 [p = 0.001, P = 0.443] = [&W 0.001248] (9,((7,(5,(10,2))),((11,(8,(6,(12,(13,4))))),3)),1);
   tree tree_147 [p = 0.001, P = 0.444] = [&W 0.001248] (9,(10,(5,(2,(7,((8,(11,(6,((13,12),4)))),3))))),1);
   tree tree_148 [p = 0.001, P = 0.446] = [&W 0.001248] (9,(5,((7,2),(10,(((11,8),(6,((13,12),4))),3)))),1);
   tree tree_149 [p = 0.001, P = 0.447] = [&W 0.001248] (9,((7,(5,(10,2))),((8,(11,(6,((13,12),4)))),3)),1);
   tree tree_150 [p = 0.001, P = 0.448] = [&W 0.001248] (9,((5,(10,(7,2))),((11,(8,(6,((13,12),4)))),3)),1);
   tree tree_151 [p = 0.001, P = 0.449] = [&W 0.001248] (9,((7,(10,5)),(2,((11,(8,(6,((13,12),4)))),3))),1);
   tree tree_152 [p = 0.001, P = 0.451] = [&W 0.001248] ((5,2),(10,(9,(7,(((11,8),(6,((13,12),4))),3)))),1);
   tree tree_153 [p = 0.001, P = 0.452] = [&W 0.001248] ((5,2),(9,(7,(10,((8,(11,(6,((13,12),4)))),3)))),1);
   tree tree_154 [p = 0.001, P = 0.453] = [&W 0.001248] (9,(((10,7),5),(2,((11,(8,(6,((13,12),4)))),3))),1);
   tree tree_155 [p = 0.001, P = 0.454] = [&W 0.001248] (9,((10,5),((7,2),((8,(11,(6,(12,(13,4))))),3))),1);
   tree tree_156 [p = 0.001, P = 0.456] = [&W 0.001248] (9,(2,((10,5),(7,(((11,8),(6,((13,12),4))),3)))),1);
   tree tree_157 [p = 0.001, P = 0.457] = [&W 0.001248] (9,(10,(5,(2,(7,(((11,8),(6,(12,(13,4)))),3))))),1);
   tree tree_158 [p = 0.001, P = 0.458] = [&W 0.001248] (9,(2,((10,5),(7,((8,(11,(6,((13,12),4)))),3)))),1);
   tree tree_159 [p = 0.001, P = 0.459] = [&W 0.001248] ((10,(5,2)),(7,(9,((11,(8,(6,((13,12),4)))),3))),1);
   tree tree_160 [p = 0.001, P = 0.461] = [&W 0.001248] (9,((10,5),((7,2),((11,(8,(6,((13,12),4)))),3))),1);
   tree tree_161 [p = 0.001, P = 0.462] = [&W 0.001248] (9,(10,(5,(7,(2,(((11,8),(6,(12,(13,4)))),3))))),1);
   tree tree_162 [p = 0.001, P = 0.463] = [&W 0.001248] ((10,(5,(7,2))),(9,(((11,8),(6,((13,12),4))),3)),1);
   tree tree_163 [p = 0.001, P = 0.464] = [&W 0.001248] ((9,((10,5),2)),(7,((11,(8,(6,((13,12),4)))),3)),1);
   tree tree_164 [p = 0.001, P = 0.466] = [&W 0.001248] ((9,(10,(5,2))),(7,((8,(11,(6,((13,12),4)))),3)),1);
   tree tree_165 [p = 0.001, P = 0.467] = [&W 0.001248] (9,((10,5),(2,(7,((6,((11,8),((13,12),4))),3)))),1);
   tree tree_166 [p = 0.001, P = 0.468] = [&W 0.001248] (9,((10,(5,2)),(7,((((11,8),6),((13,12),4)),3))),1);
   tree tree_167 [p = 0.001, P = 0.469] = [&W 0.001248] ((7,(10,(5,2))),(9,((11,(8,(6,(12,(13,4))))),3)),1);
   tree tree_168 [p = 0.001, P = 0.471] = [&W 0.001248] (9,(7,((5,2),(10,((8,(11,(6,((13,12),4)))),3)))),1);
   tree tree_169 [p = 0.001, P = 0.472] = [&W 0.001248] (9,((10,(5,2)),(7,(11,(8,((6,((13,12),4)),3))))),1);
   tree tree_170 [p = 0.001, P = 0.473] = [&W 0.001248] (10,(9,(5,(7,(2,((11,(8,(6,((13,12),4)))),3))))),1);
   tree tree_171 [p = 0.001, P = 0.474] = [&W 0.001248] ((7,((10,5),2)),(9,(((11,8),(6,(12,(13,4)))),3)),1);
   tree tree_172 [p = 0.001, P = 0.476] = [&W 0.001248] (9,(7,((10,(5,2)),(((11,8),(6,(12,(13,4)))),3))),1);
   tree tree_173 [p = 0.001, P = 0.477] = [&W 0.001248] (10,(9,((7,(5,2)),(((11,8),(6,(12,(13,4)))),3))),1);
   tree tree_174 [p = 0.001, P = 0.478] = [&W 0.001248] (9,(((10,5),2),(7,((8,(11,(6,(12,(13,4))))),3))),1);
   tree tree_175 [p = 0.001, P = 0.479] = [&W 0.001248] ((9,(7,(10,(5,2)))),(((11,8),(6,(12,(13,4)))),3),1);
   tree tree_176 [p = 0.001, P = 0.481] = [&W 0.001248] (10,(9,((7,(5,2)),(((11,8),(6,((13,12),4))),3))),1);
   tree tree_177 [p = 0.001, P = 0.482] = [&W 0.001248] (9,(7,((10,(5,2)),((11,(8,(6,(12,(13,4))))),3))),1);
   tree tree_178 [p = 0.001, P = 0.483] = [&W 0.001248] (9,((10,5),(7,(2,((6,((11,8),((13,12),4))),3)))),1);
   tree tree_179 [p = 0.001, P = 0.484] = [&W 0.001248] (9,((10,(7,(5,2))),((11,(8,(6,((13,12),4)))),3)),1);
   tree tree_180 [p = 0.001, P = 0.486] = [&W 0.001248] (9,((7,(5,(10,2))),((11,(8,(6,((13,12),4)))),3)),1);
   tree tree_181 [p = 0.001, P = 0.487] = [&W 0.001248] (9,(7,(2,(5,(10,((((11,8),6),((13,12),4)),3))))),1);
   tree tree_182 [p = 0.001, P = 0.488] = [&W 0.001248] ((10,(5,2)),(9,(7,((((11,8),6),((13,12),4)),3))),1);
   tree tree_183 [p = 0.001, P = 0.489] = [&W 0.001248] (7,(((10,5),2),(9,(((11,8),(6,((13,12),4))),3))),1);
   tree tree_184 [p = 0.001, P = 0.491] = [&W 0.001248] (9,((10,(5,2)),(7,((8,(11,(6,(12,(13,4))))),3))),1);
   tree tree_185 [p = 0.001, P = 0.492] = [&W 0.001248] (10,(5,(9,(7,(2,((11,(8,(6,((13,12),4)))),3))))),1);
   tree tree_186 [p = 0.001, P = 0.493] = [&W 0.001248] ((9,(7,((10,5),2))),((8,(11,(6,((13,12),4)))),3),1);
   tree tree_187 [p = 0.001, P = 0.494] = [&W 0.001248] ((10,(5,2)),((9,7),(((11,8),(6,((13,12),4))),3)),1);
   tree tree_188 [p = 0.001, P = 0.496] = [&W 0.001248] ((7,((10,5),2)),(9,((11,(8,(6,(12,(13,4))))),3)),1);
   tree tree_189 [p = 0.001, P = 0.497] = [&W 0.001248] (9,((5,(10,2)),(7,((11,(8,(6,(13,(12,4))))),3))),1);
   tree tree_190 [p = 0.001, P = 0.498] = [&W 0.001248] (9,(7,(5,(2,(10,((8,(11,(6,((13,12),4)))),3))))),1);
   tree tree_191 [p = 0.001, P = 0.499] = [&W 0.001248] ((10,(7,(5,2))),(9,((11,(8,(6,((13,12),4)))),3)),1);
   tree tree_192 [p = 0.001, P = 0.501] = [&W 0.001248] ((10,(5,(7,2))),(9,(((11,8),(6,(12,(13,4)))),3)),1);
   tree tree_193 [p = 0.001, P = 0.502] = [&W 0.000936] (10,((9,(7,(5,2))),((11,(8,(6,((13,12),4)))),3)),1);
   tree tree_194 [p = 0.001, P = 0.502] = [&W 0.000936] (10,(9,(5,(2,(7,(((11,8),(6,((13,12),4))),3))))),1);
   tree tree_195 [p = 0.001, P = 0.503] = [&W 0.000936] ((9,(7,(10,(5,2)))),((((11,8),6),((13,12),4)),3),1);
   tree tree_196 [p = 0.001, P = 0.504] = [&W 0.000936] ((9,(7,((10,5),2))),(((11,8),(6,(12,(13,4)))),3),1);
   tree tree_197 [p = 0.001, P = 0.505] = [&W 0.000936] ((10,5),((9,(7,2)),(((11,8),(6,((13,12),4))),3)),1);
   tree tree_198 [p = 0.001, P = 0.506] = [&W 0.000936] (9,((10,(5,(7,2))),((11,(8,(6,(12,(13,4))))),3)),1);
   tree tree_199 [p = 0.001, P = 0.507] = [&W 0.000936] (9,((7,((10,5),2)),((6,((11,8),((13,12),4))),3)),1);
   tree tree_200 [p = 0.001, P = 0.508] = [&W 0.000936] (5,(10,(9,(7,(2,((8,(11,(6,((13,12),4)))),3))))),1);
   tree tree_201 [p = 0.001, P = 0.509] = [&W 0.000936] ((5,2),(10,(9,(7,((8,(11,(6,((13,12),4)))),3)))),1);
   tree tree_202 [p = 0.001, P = 0.510] = [&W 0.000936] ((5,2),(9,(10,(7,((11,(8,(6,((13,12),4)))),3)))),1);
   tree tree_203 [p = 0.001, P = 0.511] = [&W 0.000936] ((10,5),(7,(9,(2,((8,(11,(6,((13,12),4)))),3)))),1);
   tree tree_204 [p = 0.001, P = 0.512] = [&W 0.000936] (9,(7,((10,5),(2,((((11,8),6),((13,12),4)),3)))),1);
   tree tree_205 [p = 0.001, P = 0.513] = [&W 0.000936] ((9,(7,(5,(10,2)))),(((11,8),(6,((13,12),4))),3),1);
   tree tree_206 [p = 0.001, P = 0.514] = [&W 0.000936] (9,((10,5),(7,(((11,(8,(6,((13,12),4)))),2),3))),1);
   tree tree_207 [p = 0.001, P = 0.515] = [&W 0.000936] ((5,2),(9,(7,(10,(((11,8),(6,((13,12),4))),3)))),1);
   tree tree_208 [p = 0.001, P = 0.516] = [&W 0.000936] (9,((10,5),(7,(2,((11,8),((6,((13,12),4)),3))))),1);
   tree tree_209 [p = 0.001, P = 0.517] = [&W 0.000936] ((10,(7,(5,2))),(9,((11,(8,(6,(12,(13,4))))),3)),1);
   tree tree_210 [p = 0.001, P = 0.517] = [&W 0.000936] (9,((7,((10,5),2)),((((11,8),6),(12,(13,4))),3)),1);
   tree tree_211 [p = 0.001, P = 0.518] = [&W 0.000936] (9,((7,(5,2)),(10,((((11,8),6),((13,12),4)),3))),1);
   tree tree_212 [p = 0.001, P = 0.519] = [&W 0.000936] (9,(5,(10,(7,(2,((11,(8,(6,(12,(13,4))))),3))))),1);
   tree tree_213 [p = 0.001, P = 0.520] = [&W 0.000936] ((10,5),(9,((7,2),((6,((11,8),((13,12),4))),3))),1);
   tree tree_214 [p = 0.001, P = 0.521] = [&W 0.000936] (9,((10,5),(2,(7,((11,(8,(6,(13,(12,4))))),3)))),1);
   tree tree_215 [p = 0.001, P = 0.522] = [&W 0.000936] (9,(10,(5,(7,(2,(((11,8),(6,(13,(12,4)))),3))))),1);
   tree tree_216 [p = 0.001, P = 0.523] = [&W 0.000936] (9,((7,((10,5),2)),((8,(11,(6,(13,(12,4))))),3)),1);
   tree tree_217 [p = 0.001, P = 0.524] = [&W 0.000936] (10,(9,(5,(7,(2,((8,(11,(6,((13,12),4)))),3))))),1);
   tree tree_218 [p = 0.001, P = 0.525] = [&W 0.000936] (9,(10,((7,(5,2)),((11,(8,(6,((13,12),4)))),3))),1);
   tree tree_219 [p = 0.001, P = 0.526] = [&W 0.000936] (9,((10,5),(2,(7,((11,(8,(6,(12,(13,4))))),3)))),1);
   tree tree_220 [p = 0.001, P = 0.527] = [&W 0.000936] (9,((10,5),(7,(2,(11,(8,((6,(12,(13,4))),3)))))),1);
   tree tree_221 [p = 0.001, P = 0.528] = [&W 0.000936] ((9,(10,5)),((7,2),(((11,8),(6,((13,12),4))),3)),1);
   tree tree_222 [p = 0.001, P = 0.529] = [&W 0.000936] (9,((7,(5,2)),(10,(((11,8),(6,(12,(13,4)))),3))),1);
   tree tree_223 [p = 0.001, P = 0.530] = [&W 0.000936] (9,((7,(5,2)),(10,(((11,8),(6,(13,(12,4)))),3))),1);
   tree tree_224 [p = 0.001, P = 0.531] = [&W 0.000936] (9,((7,(10,5)),(2,((11,(8,(6,(12,(13,4))))),3))),1);
   tree tree_225 [p = 0.001, P = 0.532] = [&W 0.000936] (9,((10,5),(2,(7,((8,(11,(6,(12,(13,4))))),3)))),1);
   tree tree_226 [p = 0.001, P = 0.532] = [&W 0.000936] (9,((7,(10,(5,2))),(((11,8),(6,(13,(12,4)))),3)),1);
   tree tree_227 [p = 0.001, P = 0.533] = [&W 0.000936] (9,((7,((10,5),2)),(((11,8),(6,(13,(12,4)))),3)),1);
   tree tree_228 [p = 0.001, P = 0.534] = [&W 0.000936] (9,((7,((10,5),2)),((11,(8,(6,(13,(12,4))))),3)),1);
   tree tree_229 [p = 0.001, P = 0.535] = [&W 0.000936] ((7,(5,(10,2))),(9,((11,(8,(6,((13,12),4)))),3)),1);
   tree tree_230 [p = 0.001, P = 0.536] = [&W 0.000936] ((7,(5,(10,2))),(9,((11,(8,(6,(12,(13,4))))),3)),1);
   tree tree_231 [p = 0.001, P = 0.537] = [&W 0.000936] (10,(9,(5,(7,(2,(((11,8),(6,((13,12),4))),3))))),1);
   tree tree_232 [p = 0.001, P = 0.538] = [&W 0.000936] ((7,((10,5),2)),(9,(((11,8),(6,(13,(12,4)))),3)),1);
   tree tree_233 [p = 0.001, P = 0.539] = [&W 0.000936] ((10,5),(9,(7,(((8,(11,(6,((13,12),4)))),2),3))),1);
   tree tree_234 [p = 0.001, P = 0.540] = [&W 0.000936] ((9,(7,(10,5))),(2,((11,(8,(6,((13,12),4)))),3)),1);
   tree tree_235 [p = 0.001, P = 0.541] = [&W 0.000936] ((9,(10,(7,(5,2)))),((8,(11,(6,((13,12),4)))),3),1);
   tree tree_236 [p = 0.001, P = 0.542] = [&W 0.000936] (9,(5,(10,(2,(7,(((11,8),(6,((13,12),4))),3))))),1);
   tree tree_237 [p = 0.001, P = 0.543] = [&W 0.000936] (9,((7,(10,(5,2))),((8,(11,(6,(12,(13,4))))),3)),1);
   tree tree_238 [p = 0.001, P = 0.544] = [&W 0.000936] (9,((10,(7,5)),(2,(((11,8),(6,((13,12),4))),3))),1);
   tree tree_239 [p = 0.001, P = 0.545] = [&W 0.000936] ((10,5),(9,(7,(2,((8,(11,(6,(12,(13,4))))),3)))),1);
   tree tree_240 [p = 0.001, P = 0.546] = [&W 0.000936] (9,((10,(5,(7,2))),(((11,8),(6,(12,(13,4)))),3)),1);
   tree tree_241 [p = 0.001, P = 0.547] = [&W 0.000936] (9,((10,5),(7,(2,(((11,8),(6,(13,(12,4)))),3)))),1);
   tree tree_242 [p = 0.001, P = 0.547] = [&W 0.000936] (9,(((7,5),(10,2)),(((11,8),(6,(12,(13,4)))),3)),1);
   tree tree_243 [p = 0.001, P = 0.548] = [&W 0.000936] (((10,5),2),(7,(9,(((11,8),(6,((13,12),4))),3))),1);
   tree tree_244 [p = 0.001, P = 0.549] = [&W 0.000936] (9,(((7,5),(10,2)),(((11,8),(6,((13,12),4))),3)),1);
   tree tree_245 [p = 0.001, P = 0.550] = [&W 0.000936] (9,(7,(10,((5,2),(((11,8),(6,((13,12),4))),3)))),1);
   tree tree_246 [p = 0.001, P = 0.551] = [&W 0.000936] (10,(9,((5,2),(7,(((11,8),(6,((13,12),4))),3)))),1);
   tree tree_247 [p = 0.001, P = 0.552] = [&W 0.000936] (9,((10,((7,5),2)),((11,(8,(6,((13,12),4)))),3)),1);
   tree tree_248 [p = 0.001, P = 0.553] = [&W 0.000936] (((10,5),2),(7,(9,((11,(8,(6,((13,12),4)))),3))),1);
   tree tree_249 [p = 0.001, P = 0.554] = [&W 0.000936] (9,(7,(5,(10,(2,((8,(11,(6,((13,12),4)))),3))))),1);
   tree tree_250 [p = 0.001, P = 0.555] = [&W 0.000936] (9,(7,(2,((10,5),(((11,8),(6,((13,12),4))),3)))),1);
   tree tree_251 [p = 0.001, P = 0.556] = [&W 0.000936] (9,(((7,(10,5)),2),((11,(8,(6,((13,12),4)))),3)),1);
   tree tree_252 [p = 0.001, P = 0.557] = [&W 0.000936] ((9,(10,(5,2))),(7,(((11,8),(6,((13,12),4))),3)),1);
   tree tree_253 [p = 0.001, P = 0.558] = [&W 0.000936] (9,(7,((10,5),(2,(((11,8),(6,(13,(12,4)))),3)))),1);
   tree tree_254 [p = 0.001, P = 0.559] = [&W 0.000936] (9,(7,((10,5),(2,((8,(11,(6,(12,(13,4))))),3)))),1);
   tree tree_255 [p = 0.001, P = 0.560] = [&W 0.000936] (9,(7,(2,(5,(10,(((11,8),(6,((13,12),4))),3))))),1);
   tree tree_256 [p = 0.001, P = 0.561] = [&W 0.000936] (9,(7,(2,(10,(5,(((11,8),(6,((13,12),4))),3))))),1);
   tree tree_257 [p = 0.001, P = 0.561] = [&W 0.000936] (9,(7,(10,(5,(2,((11,(8,(6,(12,(13,4))))),3))))),1);
   tree tree_258 [p = 0.001, P = 0.562] = [&W 0.000936] (9,(7,((5,(10,2)),(((11,8),(6,((13,12),4))),3))),1);
   tree tree_259 [p = 0.001, P = 0.563] = [&W 0.000936] (9,(10,((7,2),(5,(((11,8),(6,((13,12),4))),3)))),1);
   tree tree_260 [p = 0.001, P = 0.564] = [&W 0.000936] (9,((5,2),(7,(10,((11,(8,(6,((13,12),4)))),3)))),1);
   tree tree_261 [p = 0.001, P = 0.565] = [&W 0.000936] (9,(((10,5),2),(7,(((11,8),(6,(13,(12,4)))),3))),1);
   tree tree_262 [p = 0.001, P = 0.566] = [&W 0.000936] (9,((5,2),(7,(10,((11,(8,(6,(12,(13,4))))),3)))),1);
   tree tree_263 [p = 0.001, P = 0.567] = [&W 0.000936] (7,((9,(10,(5,2))),(((11,8),(6,((13,12),4))),3)),1);
   tree tree_264 [p = 0.001, P = 0.568] = [&W 0.000936] (9,(2,((10,5),(7,((11,(8,(6,((13,12),4)))),3)))),1);
   tree tree_265 [p = 0.001, P = 0.569] = [&W 0.000936] (9,(7,(5,(10,(2,((11,(8,(6,(12,(13,4))))),3))))),1);
   tree tree_266 [p = 0.001, P = 0.570] = [&W 0.000936] (9,(7,(((10,5),2),((8,(11,(6,((13,12),4)))),3))),1);
   tree tree_267 [p = 0.001, P = 0.571] = [&W 0.000936] ((9,((7,5),2)),(10,(((11,8),(6,((13,12),4))),3)),1);
   tree tree_268 [p = 0.001, P = 0.572] = [&W 0.000936] (9,(10,(7,(2,(5,((11,(8,(6,((13,12),4)))),3))))),1);
   tree tree_269 [p = 0.001, P = 0.573] = [&W 0.000936] (10,(9,(7,(5,(2,(((11,8),(6,((13,12),4))),3))))),1);
   tree tree_270 [p = 0.001, P = 0.574] = [&W 0.000936] (9,(7,(5,(2,(10,(((11,8),(6,(12,(13,4)))),3))))),1);
   tree tree_271 [p = 0.001, P = 0.575] = [&W 0.000936] (9,(((7,(10,5)),2),(((11,8),(6,(12,(13,4)))),3)),1);
   tree tree_272 [p = 0.001, P = 0.576] = [&W 0.000936] (9,(10,(7,((5,2),((8,(11,(6,((13,12),4)))),3)))),1);
   tree tree_273 [p = 0.001, P = 0.576] = [&W 0.000936] (2,(9,((10,5),(7,((((11,8),6),((13,12),4)),3)))),1);
   tree tree_274 [p = 0.001, P = 0.577] = [&W 0.000936] (10,((5,2),(9,(7,((11,(8,(6,((13,12),4)))),3)))),1);
   tree tree_275 [p = 0.001, P = 0.578] = [&W 0.000936] (10,(9,((5,2),(7,((8,(11,(6,((13,12),4)))),3)))),1);
   tree tree_276 [p = 0.001, P = 0.579] = [&W 0.000936] (((10,5),2),(9,(7,((((11,8),6),((13,12),4)),3))),1);
   tree tree_277 [p = 0.001, P = 0.580] = [&W 0.000936] (9,(((10,5),2),(7,((6,((11,8),((13,12),4))),3))),1);
   tree tree_278 [p = 0.001, P = 0.581] = [&W 0.000936] ((5,2),(9,(7,(10,((11,(8,(6,((13,12),4)))),3)))),1);
   tree tree_279 [p = 0.001, P = 0.582] = [&W 0.000936] (10,(9,((5,(7,2)),(((11,8),(6,((13,12),4))),3))),1);
   tree tree_280 [p = 0.001, P = 0.583] = [&W 0.000936] (9,(7,(2,((10,5),((((11,8),6),((13,12),4)),3)))),1);
   tree tree_281 [p = 0.001, P = 0.584] = [&W 0.000936] ((9,((10,5),(7,2))),(((11,8),(6,((13,12),4))),3),1);
   tree tree_282 [p = 0.001, P = 0.585] = [&W 0.000936] (10,(9,((5,(7,2)),((11,(8,(6,((13,12),4)))),3))),1);
   tree tree_283 [p = 0.001, P = 0.586] = [&W 0.000936] (9,((10,(5,2)),(7,((6,((11,8),((13,12),4))),3))),1);
   tree tree_284 [p = 0.001, P = 0.587] = [&W 0.000936] (9,(7,((10,(5,2)),((8,(11,(6,((13,12),4)))),3))),1);
   tree tree_285 [p = 0.001, P = 0.588] = [&W 0.000936] (((7,(10,5)),2),(9,((((11,8),6),((13,12),4)),3)),1);
   tree tree_286 [p = 0.001, P = 0.589] = [&W 0.000936] ((10,(5,2)),(9,(7,(11,(8,((6,((13,12),4)),3))))),1);
   tree tree_287 [p = 0.001, P = 0.590] = [&W 0.000936] ((9,7),(5,(10,(2,((11,(8,(6,((13,12),4)))),3)))),1);
   tree tree_288 [p = 0.001, P = 0.591] = [&W 0.000936] (9,((5,(10,2)),(7,(11,(8,((6,((13,12),4)),3))))),1);
   tree tree_289 [p = 0.001, P = 0.591] = [&W 0.000936] ((5,2),(10,(9,(7,(((11,8),(6,(12,(13,4)))),3)))),1);
   tree tree_290 [p = 0.001, P = 0.592] = [&W 0.000936] (((10,5),2),(9,(7,(((11,8),(6,(12,(13,4)))),3))),1);
   tree tree_291 [p = 0.001, P = 0.593] = [&W 0.000936] ((9,(10,(5,(7,2)))),((8,(11,(6,((13,12),4)))),3),1);
   tree tree_292 [p = 0.001, P = 0.594] = [&W 0.000936] (9,(10,(7,((5,2),(((11,8),(6,((13,12),4))),3)))),1);
   tree tree_293 [p = 0.001, P = 0.595] = [&W 0.000624] ((10,5),(9,((7,2),(((11,8),(6,(13,(12,4)))),3))),1);
   tree tree_294 [p = 0.001, P = 0.596] = [&W 0.000624] ((10,5),(9,((7,2),((11,(8,(6,((13,12),4)))),3))),1);
   tree tree_295 [p = 0.001, P = 0.596] = [&W 0.000624] (9,(7,((5,(10,2)),(((11,8),(6,(12,(13,4)))),3))),1);
   tree tree_296 [p = 0.001, P = 0.597] = [&W 0.000624] (9,((5,2),(10,(7,((6,((11,8),(13,(12,4)))),3)))),1);
   tree tree_297 [p = 0.001, P = 0.597] = [&W 0.000624] (9,(((10,5),(7,2)),((((11,8),6),((13,12),4)),3)),1);
   tree tree_298 [p = 0.001, P = 0.598] = [&W 0.000624] ((9,(10,5)),((7,2),((11,(8,(6,((13,12),4)))),3)),1);
   tree tree_299 [p = 0.001, P = 0.599] = [&W 0.000624] ((9,(7,(5,2))),(10,((11,(8,(6,(12,(13,4))))),3)),1);
   tree tree_300 [p = 0.001, P = 0.599] = [&W 0.000624] (9,(((7,5),2),(10,(((11,8),(6,(12,(13,4)))),3))),1);
   tree tree_301 [p = 0.001, P = 0.600] = [&W 0.000624] (9,(7,((5,2),(10,((11,(8,(6,(12,(13,4))))),3)))),1);
   tree tree_302 [p = 0.001, P = 0.600] = [&W 0.000624] ((9,(7,(10,(5,2)))),((11,(8,(6,(12,(13,4))))),3),1);
   tree tree_303 [p = 0.001, P = 0.601] = [&W 0.000624] ((9,(7,(10,(5,2)))),((11,(8,(6,((13,12),4)))),3),1);
   tree tree_304 [p = 0.001, P = 0.602] = [&W 0.000624] ((10,5),(9,(7,(((11,(8,(6,((13,12),4)))),2),3))),1);
   tree tree_305 [p = 0.001, P = 0.602] = [&W 0.000624] ((9,(10,(7,(5,2)))),((11,(8,(6,((13,12),4)))),3),1);
   tree tree_306 [p = 0.001, P = 0.603] = [&W 0.000624] (9,(7,((5,2),(10,((11,(8,(6,(13,(12,4))))),3)))),1);
   tree tree_307 [p = 0.001, P = 0.604] = [&W 0.000624] (9,(7,((10,(5,2)),((11,(8,(6,(13,(12,4))))),3))),1);
   tree tree_308 [p = 0.001, P = 0.604] = [&W 0.000624] (9,((5,(10,2)),(7,((6,((11,8),((13,12),4))),3))),1);
   tree tree_309 [p = 0.001, P = 0.605] = [&W 0.000624] ((10,5),(9,((7,2),((8,(11,(6,(12,(13,4))))),3))),1);
   tree tree_310 [p = 0.001, P = 0.605] = [&W 0.000624] ((9,(7,(10,(5,2)))),((8,(11,(6,((13,12),4)))),3),1);
   tree tree_311 [p = 0.001, P = 0.606] = [&W 0.000624] ((10,(5,2)),(9,(7,((11,8),(6,((12,(13,4)),3))))),1);
   tree tree_312 [p = 0.001, P = 0.607] = [&W 0.000624] (9,((10,7),((5,2),((11,(8,(6,((13,12),4)))),3))),1);
   tree tree_313 [p = 0.001, P = 0.607] = [&W 0.000624] ((10,5),(9,((7,2),((11,(8,(6,(12,(13,4))))),3))),1);
   tree tree_314 [p = 0.001, P = 0.608] = [&W 0.000624] ((9,((10,5),(7,2))),(((11,8),(6,(12,(13,4)))),3),1);
   tree tree_315 [p = 0.001, P = 0.609] = [&W 0.000624] (9,(10,((7,5),(2,(((11,8),(6,(12,(13,4)))),3)))),1);
   tree tree_316 [p = 0.001, P = 0.609] = [&W 0.000624] (10,(9,((7,5),(2,((8,(11,(6,((13,12),4)))),3)))),1);
   tree tree_317 [p = 0.001, P = 0.610] = [&W 0.000624] (9,((7,5),(2,(10,(((11,8),(6,((13,12),4))),3)))),1);
   tree tree_318 [p = 0.001, P = 0.610] = [&W 0.000624] (9,(10,((7,5),(2,((11,(8,(6,((13,12),4)))),3)))),1);
   tree tree_319 [p = 0.001, P = 0.611] = [&W 0.000624] (9,(10,(((7,5),2),(((11,8),(6,((13,12),4))),3))),1);
   tree tree_320 [p = 0.001, P = 0.612] = [&W 0.000624] (9,((((10,7),5),2),(((11,8),(6,((13,12),4))),3)),1);
   tree tree_321 [p = 0.001, P = 0.612] = [&W 0.000624] ((10,9),(((7,5),2),(((11,8),(6,((13,12),4))),3)),1);
   tree tree_322 [p = 0.001, P = 0.613] = [&W 0.000624] (9,(10,((7,5),(2,(((11,8),(6,((13,12),4))),3)))),1);
   tree tree_323 [p = 0.001, P = 0.614] = [&W 0.000624] (9,(((7,(10,5)),2),(((11,8),(6,((13,12),4))),3)),1);
   tree tree_324 [p = 0.001, P = 0.614] = [&W 0.000624] (9,(10,(5,(7,(2,((((11,8),6),((13,12),4)),3))))),1);
   tree tree_325 [p = 0.001, P = 0.615] = [&W 0.000624] ((9,((10,5),(7,2))),((8,(11,(6,((13,12),4)))),3),1);
   tree tree_326 [p = 0.001, P = 0.615] = [&W 0.000624] ((10,(5,(7,2))),(9,((11,(8,(6,((13,12),4)))),3)),1);
   tree tree_327 [p = 0.001, P = 0.616] = [&W 0.000624] ((10,5),(9,(7,(2,(11,(8,((6,((13,12),4)),3)))))),1);
   tree tree_328 [p = 0.001, P = 0.617] = [&W 0.000624] ((10,5),(9,(7,(2,((6,((11,8),((13,12),4))),3)))),1);
   tree tree_329 [p = 0.001, P = 0.617] = [&W 0.000624] (9,((10,5),(7,(2,((6,((11,8),(12,(13,4)))),3)))),1);
   tree tree_330 [p = 0.001, P = 0.618] = [&W 0.000624] ((9,(7,(10,5))),(2,(((11,8),(6,((13,12),4))),3)),1);
   tree tree_331 [p = 0.001, P = 0.619] = [&W 0.000624] (9,(5,(10,(7,(2,((6,((11,8),((13,12),4))),3))))),1);
   tree tree_332 [p = 0.001, P = 0.619] = [&W 0.000624] ((9,(5,(7,2))),(10,(((11,8),(6,((13,12),4))),3)),1);
   tree tree_333 [p = 0.001, P = 0.620] = [&W 0.000624] ((10,5),(9,(7,(2,((((11,8),6),((13,12),4)),3)))),1);
   tree tree_334 [p = 0.001, P = 0.620] = [&W 0.000624] (9,(((7,(10,5)),2),((8,(11,(6,((13,12),4)))),3)),1);
   tree tree_335 [p = 0.001, P = 0.621] = [&W 0.000624] ((9,7),((5,(10,2)),(((11,8),(6,(12,(13,4)))),3)),1);
   tree tree_336 [p = 0.001, P = 0.622] = [&W 0.000624] ((9,7),((5,2),(10,((11,(8,(6,((13,12),4)))),3))),1);
   tree tree_337 [p = 0.001, P = 0.622] = [&W 0.000624] (9,(((7,5),2),(10,((8,(11,(6,((13,12),4)))),3))),1);
   tree tree_338 [p = 0.001, P = 0.623] = [&W 0.000624] (9,(7,(((10,5),2),((((11,8),6),((13,12),4)),3))),1);
   tree tree_339 [p = 0.001, P = 0.624] = [&W 0.000624] (9,((10,5),((7,2),((8,(11,(6,((13,12),4)))),3))),1);
   tree tree_340 [p = 0.001, P = 0.624] = [&W 0.000624] ((9,7),((10,(5,2)),(((11,8),(6,((13,12),4))),3)),1);
   tree tree_341 [p = 0.001, P = 0.625] = [&W 0.000624] ((10,5),(9,((7,2),((11,(8,(6,(13,(12,4))))),3))),1);
   tree tree_342 [p = 0.001, P = 0.625] = [&W 0.000624] (5,(9,(10,((7,2),((11,(8,(6,((13,12),4)))),3)))),1);
   tree tree_343 [p = 0.001, P = 0.626] = [&W 0.000624] ((10,5),((7,2),(9,((11,(8,(6,((13,12),4)))),3))),1);
   tree tree_344 [p = 0.001, P = 0.627] = [&W 0.000624] (7,(9,(((10,5),2),(((11,8),(6,((13,12),4))),3))),1);
   tree tree_345 [p = 0.001, P = 0.627] = [&W 0.000624] ((5,(7,2)),(10,(9,((8,(11,(6,((13,12),4)))),3))),1);
   tree tree_346 [p = 0.001, P = 0.628] = [&W 0.000624] (9,(10,(5,((7,2),(((11,8),(6,((13,12),4))),3)))),1);
   tree tree_347 [p = 0.001, P = 0.629] = [&W 0.000624] (9,(((7,(10,5)),2),(((11,8),(6,(13,(12,4)))),3)),1);
   tree tree_348 [p = 0.001, P = 0.629] = [&W 0.000624] ((7,(10,5)),(9,(2,(((11,8),(6,((13,12),4))),3))),1);
   tree tree_349 [p = 0.001, P = 0.630] = [&W 0.000624] ((7,(10,5)),(9,(2,((11,(8,(6,((13,12),4)))),3))),1);
   tree tree_350 [p = 0.001, P = 0.630] = [&W 0.000624] (9,(5,((7,2),(10,(((11,8),(6,(12,(13,4)))),3)))),1);
   tree tree_351 [p = 0.001, P = 0.631] = [&W 0.000624] (9,(7,(((10,5),2),(11,(8,((6,((13,12),4)),3))))),1);
   tree tree_352 [p = 0.001, P = 0.632] = [&W 0.000624] (((10,(7,5)),2),(9,(((11,8),(6,((13,12),4))),3)),1);
   tree tree_353 [p = 0.001, P = 0.632] = [&W 0.000624] ((((10,7),5),2),(9,(((11,8),(6,((13,12),4))),3)),1);
   tree tree_354 [p = 0.001, P = 0.633] = [&W 0.000624] (9,((10,((7,5),2)),(((11,8),(6,((13,12),4))),3)),1);
   tree tree_355 [p = 0.001, P = 0.634] = [&W 0.000624] ((9,(5,(10,2))),(7,((11,(8,(6,((13,12),4)))),3)),1);
   tree tree_356 [p = 0.001, P = 0.634] = [&W 0.000624] ((9,(10,(5,2))),(7,(((11,8),(6,(12,(13,4)))),3)),1);
   tree tree_357 [p = 0.001, P = 0.635] = [&W 0.000624] ((5,(7,2)),(9,(10,(((11,8),(6,((13,12),4))),3))),1);
   tree tree_358 [p = 0.001, P = 0.635] = [&W 0.000624] ((10,(5,2)),(7,(9,(((11,8),(6,(13,(12,4)))),3))),1);
   tree tree_359 [p = 0.001, P = 0.636] = [&W 0.000624] ((10,9),((7,(5,2)),((11,(8,(6,((13,12),4)))),3)),1);
   tree tree_360 [p = 0.001, P = 0.637] = [&W 0.000624] (9,((7,((10,5),2)),((8,(11,(6,(12,(13,4))))),3)),1);
   tree tree_361 [p = 0.001, P = 0.637] = [&W 0.000624] ((5,(10,2)),(9,(7,((8,(11,(6,(13,(12,4))))),3))),1);
   tree tree_362 [p = 0.001, P = 0.638] = [&W 0.000624] ((9,(5,2)),(10,(7,((8,(11,(6,(13,(12,4))))),3))),1);
   tree tree_363 [p = 0.001, P = 0.639] = [&W 0.000624] (9,(((10,7),(5,2)),((11,(8,(6,((13,12),4)))),3)),1);
   tree tree_364 [p = 0.001, P = 0.639] = [&W 0.000624] ((5,(10,2)),(9,(7,(((11,8),(6,(12,(13,4)))),3))),1);
   tree tree_365 [p = 0.001, P = 0.640] = [&W 0.000624] (((10,5),2),(7,(9,((11,(8,(6,(12,(13,4))))),3))),1);
   tree tree_366 [p = 0.001, P = 0.640] = [&W 0.000624] ((10,9),((5,2),(7,(((11,8),(6,((13,12),4))),3))),1);
   tree tree_367 [p = 0.001, P = 0.641] = [&W 0.000624] (9,((5,2),(10,(7,((8,(11,(6,(12,(13,4))))),3)))),1);
   tree tree_368 [p = 0.001, P = 0.642] = [&W 0.000624] (9,((7,(5,2)),(10,((8,(11,(6,(12,(13,4))))),3))),1);
   tree tree_369 [p = 0.001, P = 0.642] = [&W 0.000624] (9,((5,(7,2)),(10,(((11,8),(6,((13,12),4))),3))),1);
   tree tree_370 [p = 0.001, P = 0.643] = [&W 0.000624] (((10,5),(7,2)),(9,((11,(8,(6,(12,(13,4))))),3)),1);
   tree tree_371 [p = 0.001, P = 0.644] = [&W 0.000624] (9,(10,((7,(5,2)),((8,(11,(6,(12,(13,4))))),3))),1);
   tree tree_372 [p = 0.001, P = 0.644] = [&W 0.000624] (9,(10,((7,(5,2)),((11,(8,(6,(12,(13,4))))),3))),1);
   tree tree_373 [p = 0.001, P = 0.645] = [&W 0.000624] ((5,(10,2)),(7,(9,(((11,8),(6,((13,12),4))),3))),1);
   tree tree_374 [p = 0.001, P = 0.645] = [&W 0.000624] (9,((5,2),(10,(7,((11,(8,(6,(12,(13,4))))),3)))),1);
   tree tree_375 [p = 0.001, P = 0.646] = [&W 0.000624] (10,(9,((5,2),(7,(((11,8),(6,(13,(12,4)))),3)))),1);
   tree tree_376 [p = 0.001, P = 0.647] = [&W 0.000624] ((5,(7,2)),(9,(10,((11,(8,(6,((13,12),4)))),3))),1);
   tree tree_377 [p = 0.001, P = 0.647] = [&W 0.000624] ((7,((10,5),2)),(9,((6,((11,8),((13,12),4))),3)),1);
   tree tree_378 [p = 0.001, P = 0.648] = [&W 0.000624] ((10,(5,2)),(9,(7,((11,(8,(6,(12,(13,4))))),3))),1);
   tree tree_379 [p = 0.001, P = 0.649] = [&W 0.000624] ((5,2),((10,9),(7,((8,(11,(6,((13,12),4)))),3))),1);
   tree tree_380 [p = 0.001, P = 0.649] = [&W 0.000624] (9,((7,(10,(5,2))),((((11,8),6),((13,12),4)),3)),1);
   tree tree_381 [p = 0.001, P = 0.650] = [&W 0.000624] (10,((5,2),(9,(7,((8,(11,(6,((13,12),4)))),3)))),1);
   tree tree_382 [p = 0.001, P = 0.650] = [&W 0.000624] ((5,2),(10,(9,(7,((11,(8,(6,(13,(12,4))))),3)))),1);
   tree tree_383 [p = 0.001, P = 0.651] = [&W 0.000624] ((5,2),(10,(9,(7,((11,(8,(6,(12,(13,4))))),3)))),1);
   tree tree_384 [p = 0.001, P = 0.652] = [&W 0.000624] ((5,2),(9,(10,(7,((8,(11,(6,((13,12),4)))),3)))),1);
   tree tree_385 [p = 0.001, P = 0.652] = [&W 0.000624] (9,((7,((10,5),2)),((6,((11,8),(13,(12,4)))),3)),1);
   tree tree_386 [p = 0.001, P = 0.653] = [&W 0.000624] (9,(10,((7,(5,2)),((6,((11,8),((13,12),4))),3))),1);
   tree tree_387 [p = 0.001, P = 0.654] = [&W 0.000624] (9,(10,((7,(5,2)),((((11,8),6),((13,12),4)),3))),1);
   tree tree_388 [p = 0.001, P = 0.654] = [&W 0.000624] (((10,5),2),(9,(7,((8,(11,(6,(13,(12,4))))),3))),1);
   tree tree_389 [p = 0.001, P = 0.655] = [&W 0.000624] ((9,(7,((10,5),2))),((((11,8),6),((13,12),4)),3),1);
   tree tree_390 [p = 0.001, P = 0.655] = [&W 0.000624] (9,((7,(5,2)),(10,(11,(8,((6,((13,12),4)),3))))),1);
   tree tree_391 [p = 0.001, P = 0.656] = [&W 0.000624] ((5,(10,2)),(9,(7,((11,(8,(6,(12,(13,4))))),3))),1);
   tree tree_392 [p = 0.001, P = 0.657] = [&W 0.000624] (((9,7),(10,(5,2))),((8,(11,(6,(12,(13,4))))),3),1);
   tree tree_393 [p = 0.001, P = 0.657] = [&W 0.000624] (9,((7,(5,2)),(10,((6,((11,8),(12,(13,4)))),3))),1);
   tree tree_394 [p = 0.001, P = 0.658] = [&W 0.000624] ((7,(5,(10,2))),(9,((((11,8),6),((13,12),4)),3)),1);
   tree tree_395 [p = 0.001, P = 0.659] = [&W 0.000624] (9,((5,(10,(7,2))),(((11,8),(6,((13,12),4))),3)),1);
   tree tree_396 [p = 0.001, P = 0.659] = [&W 0.000624] (((10,5),2),(9,(7,((11,(8,(6,(13,(12,4))))),3))),1);
   tree tree_397 [p = 0.001, P = 0.660] = [&W 0.000624] ((5,((10,7),2)),(9,((11,(8,(6,((13,12),4)))),3)),1);
   tree tree_398 [p = 0.001, P = 0.660] = [&W 0.000624] ((5,2),((9,7),(10,(((11,8),(6,(12,(13,4)))),3))),1);
   tree tree_399 [p = 0.001, P = 0.661] = [&W 0.000624] ((5,(10,2)),((9,7),(((11,8),(6,((13,12),4))),3)),1);
   tree tree_400 [p = 0.001, P = 0.662] = [&W 0.000624] ((5,2),((9,7),(10,((8,(11,(6,((13,12),4)))),3))),1);
   tree tree_401 [p = 0.001, P = 0.662] = [&W 0.000624] ((7,(5,2)),(10,(9,(((11,8),(6,((13,12),4))),3))),1);
   tree tree_402 [p = 0.001, P = 0.663] = [&W 0.000624] (((10,5),2),((9,7),((11,(8,(6,((13,12),4)))),3)),1);
   tree tree_403 [p = 0.001, P = 0.664] = [&W 0.000624] ((7,(5,2)),(9,(10,((8,(11,(6,(13,(12,4))))),3))),1);
   tree tree_404 [p = 0.001, P = 0.664] = [&W 0.000624] (10,((7,(5,2)),(9,(((11,8),(6,((13,12),4))),3))),1);
   tree tree_405 [p = 0.001, P = 0.665] = [&W 0.000624] ((7,(5,2)),(9,(10,((11,(8,(6,((13,12),4)))),3))),1);
   tree tree_406 [p = 0.001, P = 0.665] = [&W 0.000624] ((7,(10,(5,2))),(9,(((11,8),(6,(13,(12,4)))),3)),1);
   tree tree_407 [p = 0.001, P = 0.666] = [&W 0.000624] (10,((5,(7,2)),(9,((((11,8),6),((13,12),4)),3))),1);
   tree tree_408 [p = 0.001, P = 0.667] = [&W 0.000624] (((10,5),2),(9,(7,(11,(8,((6,((13,12),4)),3))))),1);
   tree tree_409 [p = 0.001, P = 0.667] = [&W 0.000624] ((9,((10,7),(5,2))),((11,(8,(6,((13,12),4)))),3),1);
   tree tree_410 [p = 0.001, P = 0.668] = [&W 0.000624] (10,((9,(7,(5,2))),(((11,8),(6,((13,12),4))),3)),1);
   tree tree_411 [p = 0.001, P = 0.669] = [&W 0.000624] (9,(((10,5),2),(7,((((11,8),6),((13,12),4)),3))),1);
   tree tree_412 [p = 0.001, P = 0.669] = [&W 0.000624] ((10,(7,(5,2))),(9,((8,(11,(6,((13,12),4)))),3)),1);
   tree tree_413 [p = 0.001, P = 0.670] = [&W 0.000624] (9,(10,((5,2),(7,((6,((11,8),(12,(13,4)))),3)))),1);
   tree tree_414 [p = 0.001, P = 0.670] = [&W 0.000624] (10,((5,2),(9,(7,((((11,8),6),((13,12),4)),3)))),1);
   tree tree_415 [p = 0.001, P = 0.671] = [&W 0.000624] (9,(((10,5),2),(7,(11,(8,((6,((13,12),4)),3))))),1);
   tree tree_416 [p = 0.001, P = 0.672] = [&W 0.000624] ((9,(7,((10,5),2))),((11,(8,(6,(12,(13,4))))),3),1);
   tree tree_417 [p = 0.001, P = 0.672] = [&W 0.000624] ((5,2),(9,(10,(7,((6,((11,8),(12,(13,4)))),3)))),1);
   tree tree_418 [p = 0.001, P = 0.673] = [&W 0.000624] (9,(7,((10,(5,2)),(((11,8),(6,(13,(12,4)))),3))),1);
   tree tree_419 [p = 0.001, P = 0.674] = [&W 0.000624] (10,((7,(5,2)),(9,((11,(8,(6,((13,12),4)))),3))),1);
   tree tree_420 [p = 0.001, P = 0.674] = [&W 0.000624] (9,((5,2),(7,(10,((8,(6,(11,((13,12),4)))),3)))),1);
   tree tree_421 [p = 0.001, P = 0.675] = [&W 0.000624] (9,(((10,5),(7,2)),((11,(8,(6,(12,(13,4))))),3)),1);
   tree tree_422 [p = 0.001, P = 0.675] = [&W 0.000624] (9,((5,2),(7,(10,(((11,8),(6,(12,(13,4)))),3)))),1);
   tree tree_423 [p = 0.001, P = 0.676] = [&W 0.000624] (9,((10,(7,(5,2))),((8,(11,(6,((13,12),4)))),3)),1);
   tree tree_424 [p = 0.001, P = 0.677] = [&W 0.000624] (9,(10,((5,2),(7,(((11,8),(6,(12,(13,4)))),3)))),1);
   tree tree_425 [p = 0.001, P = 0.677] = [&W 0.000624] (9,((10,(5,2)),(7,(((11,8),(6,(13,(12,4)))),3))),1);
   tree tree_426 [p = 0.001, P = 0.678] = [&W 0.000624] (9,((10,(5,2)),(7,((8,(11,(6,(13,(12,4))))),3))),1);
   tree tree_427 [p = 0.001, P = 0.679] = [&W 0.000624] ((10,9),((5,2),(7,((11,(8,(6,((13,12),4)))),3))),1);
   tree tree_428 [p = 0.001, P = 0.679] = [&W 0.000624] (9,((10,(5,2)),(7,((8,(6,((13,12),4))),(11,3)))),1);
   tree tree_429 [p = 0.001, P = 0.680] = [&W 0.000624] (9,(10,((5,(7,2)),((11,(8,(6,((13,12),4)))),3))),1);
   tree tree_430 [p = 0.001, P = 0.680] = [&W 0.000624] ((10,9),((5,2),(7,((8,(11,(6,((13,12),4)))),3))),1);
   tree tree_431 [p = 0.001, P = 0.681] = [&W 0.000624] (9,(((10,5),2),(7,((8,(6,((13,12),4))),(11,3)))),1);
   tree tree_432 [p = 0.001, P = 0.682] = [&W 0.000624] (9,((5,(10,2)),(7,((11,(8,(6,(12,(13,4))))),3))),1);
   tree tree_433 [p = 0.001, P = 0.682] = [&W 0.000624] ((5,2),(10,(9,(7,(11,(8,((6,((13,12),4)),3)))))),1);
   tree tree_434 [p = 0.001, P = 0.683] = [&W 0.000624] ((10,(5,2)),((9,7),((11,(8,(6,(12,(13,4))))),3)),1);
   tree tree_435 [p = 0.001, P = 0.684] = [&W 0.000624] ((10,(5,2)),((9,7),((8,(11,(6,((13,12),4)))),3)),1);
   tree tree_436 [p = 0.001, P = 0.684] = [&W 0.000624] (9,(((10,5),2),(7,((11,(8,(6,(13,(12,4))))),3))),1);
   tree tree_437 [p = 0.001, P = 0.685] = [&W 0.000624] (((10,5),(7,2)),(9,(((11,8),(6,((13,12),4))),3)),1);
   tree tree_438 [p = 0.001, P = 0.685] = [&W 0.000624] (9,(((10,5),2),(7,((8,(11,(6,(13,(12,4))))),3))),1);
   tree tree_439 [p = 0.001, P = 0.686] = [&W 0.000624] (9,((5,(10,2)),(7,((8,(11,(6,((13,12),4)))),3))),1);
   tree tree_440 [p = 0.001, P = 0.687] = [&W 0.000624] ((7,(5,(10,2))),(9,((8,(11,(6,((13,12),4)))),3)),1);
   tree tree_441 [p = 0.001, P = 0.687] = [&W 0.000624] (9,(5,(7,(10,(2,(((11,8),(6,((13,12),4))),3))))),1);
   tree tree_442 [p = 0.001, P = 0.688] = [&W 0.000624] (5,(9,(10,(7,(2,(((11,8),(6,((13,12),4))),3))))),1);
   tree tree_443 [p = 0.001, P = 0.689] = [&W 0.000624] ((9,7),((10,5),(2,(((11,8),(6,((13,12),4))),3))),1);
   tree tree_444 [p = 0.001, P = 0.689] = [&W 0.000624] (5,(10,(9,(7,(2,(((11,8),(6,(13,(12,4)))),3))))),1);
   tree tree_445 [p = 0.001, P = 0.690] = [&W 0.000624] (9,(7,(10,(5,(2,(((11,8),(6,(13,(12,4)))),3))))),1);
   tree tree_446 [p = 0.001, P = 0.690] = [&W 0.000624] (5,(10,(9,(7,(2,(((11,8),(6,((13,12),4))),3))))),1);
   tree tree_447 [p = 0.001, P = 0.691] = [&W 0.000624] (9,(10,(7,(5,(2,((8,(11,(6,((13,12),4)))),3))))),1);
   tree tree_448 [p = 0.001, P = 0.692] = [&W 0.000624] (9,((10,5),(7,((11,(8,(6,((13,12),4)))),(2,3)))),1);
   tree tree_449 [p = 0.001, P = 0.692] = [&W 0.000624] (9,(7,(10,(5,(2,((8,(11,(6,(12,(13,4))))),3))))),1);
   tree tree_450 [p = 0.001, P = 0.693] = [&W 0.000624] ((9,7),(5,(10,(2,(((11,8),(6,((13,12),4))),3)))),1);
   tree tree_451 [p = 0.001, P = 0.694] = [&W 0.000624] (9,((10,7),(5,(2,(((11,8),(6,((13,12),4))),3)))),1);
   tree tree_452 [p = 0.001, P = 0.694] = [&W 0.000624] (10,(9,(5,(7,(2,(((11,8),(6,(12,(13,4)))),3))))),1);
   tree tree_453 [p = 0.001, P = 0.695] = [&W 0.000624] ((9,7),((10,5),(2,((11,(8,(6,((13,12),4)))),3))),1);
   tree tree_454 [p = 0.001, P = 0.695] = [&W 0.000624] (9,(7,((10,5),(2,((11,(8,(6,(13,(12,4))))),3)))),1);
   tree tree_455 [p = 0.001, P = 0.696] = [&W 0.000624] ((10,5),((9,7),(2,((11,(8,(6,((13,12),4)))),3))),1);
   tree tree_456 [p = 0.001, P = 0.697] = [&W 0.000624] (9,(7,(5,(2,(10,(((11,8),(6,((13,12),4))),3))))),1);
   tree tree_457 [p = 0.001, P = 0.697] = [&W 0.000624] (5,(10,(9,(7,(2,((11,(8,(6,((13,12),4)))),3))))),1);
   tree tree_458 [p = 0.001, P = 0.698] = [&W 0.000624] ((9,7),(5,(10,(2,(((11,8),(6,(12,(13,4)))),3)))),1);
   tree tree_459 [p = 0.001, P = 0.699] = [&W 0.000624] (9,(10,(7,(5,(2,(((11,8),(6,(13,(12,4)))),3))))),1);
   tree tree_460 [p = 0.001, P = 0.699] = [&W 0.000624] (9,(5,(10,(2,(7,(((11,8),(6,(12,(13,4)))),3))))),1);
   tree tree_461 [p = 0.001, P = 0.700] = [&W 0.000624] (9,(5,(2,(7,(10,(((11,8),(6,((13,12),4))),3))))),1);
   tree tree_462 [p = 0.001, P = 0.700] = [&W 0.000624] (9,((10,2),(5,(7,((11,(8,(6,((13,12),4)))),3)))),1);
   tree tree_463 [p = 0.001, P = 0.701] = [&W 0.000624] (9,(10,(5,(2,(7,(11,((8,(6,(12,(13,4)))),3)))))),1);
   tree tree_464 [p = 0.001, P = 0.702] = [&W 0.000624] (9,(7,(10,(5,(2,((6,((11,8),((13,12),4))),3))))),1);
   tree tree_465 [p = 0.001, P = 0.702] = [&W 0.000624] (9,(5,(10,(2,(7,((8,(11,(6,(12,(13,4))))),3))))),1);
   tree tree_466 [p = 0.001, P = 0.703] = [&W 0.000624] (9,((7,2),((10,5),(((11,8),(6,((13,12),4))),3))),1);
   tree tree_467 [p = 0.001, P = 0.703] = [&W 0.000624] (9,(5,(10,(2,(7,((11,(8,(6,(12,(13,4))))),3))))),1);
   tree tree_468 [p = 0.001, P = 0.704] = [&W 0.000624] (9,(7,(5,(2,(10,((6,((11,8),((13,12),4))),3))))),1);
   tree tree_469 [p = 0.001, P = 0.705] = [&W 0.000624] (9,((10,5),(7,(2,((8,(11,(6,(13,(12,4))))),3)))),1);
   tree tree_470 [p = 0.001, P = 0.705] = [&W 0.000624] ((10,5),(9,(7,(2,((11,(8,(6,(13,(12,4))))),3)))),1);
   tree tree_471 [p = 0.001, P = 0.706] = [&W 0.000624] (9,((10,5),(7,(2,((8,(11,(6,(12,(13,4))))),3)))),1);
   tree tree_472 [p = 0.001, P = 0.707] = [&W 0.000624] (9,(7,((10,5),(2,(8,(11,((6,((13,12),4)),3)))))),1);
   tree tree_473 [p = 0.001, P = 0.707] = [&W 0.000624] (2,(9,((7,(10,5)),(((11,8),(6,((13,12),4))),3))),1);
   tree tree_474 [p = 0.001, P = 0.708] = [&W 0.000624] (9,(10,(5,(2,(7,((8,(11,(6,(12,(13,4))))),3))))),1);
   tree tree_475 [p = 0.001, P = 0.708] = [&W 0.000624] (9,(5,((10,7),(2,((11,(8,(6,((13,12),4)))),3)))),1);
   tree tree_476 [p = 0.001, P = 0.709] = [&W 0.000624] (10,(9,(2,(7,(5,(((11,8),(6,((13,12),4))),3))))),1);
   tree tree_477 [p = 0.001, P = 0.710] = [&W 0.000624] ((9,2),((10,5),(7,((11,(8,(6,((13,12),4)))),3))),1);
   tree tree_478 [p = 0.001, P = 0.710] = [&W 0.000624] (9,((10,5),(2,(7,((((11,8),6),((13,12),4)),3)))),1);
   tree tree_479 [p = 0.001, P = 0.711] = [&W 0.000624] (9,(7,((10,5),(2,((8,(11,(6,(13,(12,4))))),3)))),1);
   tree tree_480 [p = 0.001, P = 0.712] = [&W 0.000624] (9,((10,5),(2,(7,((((11,8),6),(12,(13,4))),3)))),1);
   tree tree_481 [p = 0.001, P = 0.712] = [&W 0.000624] ((10,5),(2,(9,(7,(((11,8),(6,(12,(13,4)))),3)))),1);
   tree tree_482 [p = 0.001, P = 0.713] = [&W 0.000624] (9,(2,(5,(7,(10,((11,(8,(6,((13,12),4)))),3))))),1);
   tree tree_483 [p = 0.001, P = 0.713] = [&W 0.000624] (9,(10,(2,(5,(7,(((11,8),(6,((13,12),4))),3))))),1);
   tree tree_484 [p = 0.001, P = 0.714] = [&W 0.000624] (9,(10,(2,(5,(7,((6,((11,8),(13,(12,4)))),3))))),1);
   tree tree_485 [p = 0.001, P = 0.715] = [&W 0.000624] (9,((10,5),(2,(7,((6,((11,8),(13,(12,4)))),3)))),1);
   tree tree_486 [p = 0.001, P = 0.715] = [&W 0.000624] ((9,(7,2)),((10,5),(((11,8),(6,((13,12),4))),3)),1);
   tree tree_487 [p = 0.001, P = 0.716] = [&W 0.000624] (9,(2,(5,(10,(7,((11,(8,(6,((13,12),4)))),3))))),1);
   tree tree_488 [p = 0.001, P = 0.717] = [&W 0.000624] ((7,((10,5),2)),(9,((((11,8),6),(12,(13,4))),3)),1);
   tree tree_489 [p = 0.001, P = 0.717] = [&W 0.000624] (9,(10,(5,(2,(7,((((11,8),6),((13,12),4)),3))))),1);
   tree tree_490 [p = 0.001, P = 0.718] = [&W 0.000624] (9,(2,((10,5),(7,(((11,8),(6,(12,(13,4)))),3)))),1);
   tree tree_491 [p = 0.001, P = 0.718] = [&W 0.000624] (9,(10,(5,(2,(7,(11,(8,((6,((13,12),4)),3))))))),1);
   tree tree_492 [p = 0.001, P = 0.719] = [&W 0.000624] (9,(7,(2,(5,(10,(((11,8),(6,(12,(13,4)))),3))))),1);
   tree tree_493 [p = 0.001, P = 0.720] = [&W 0.000624] (9,(7,(5,((10,2),(((11,8),(6,((13,12),4))),3)))),1);
   tree tree_494 [p = 0.001, P = 0.720] = [&W 0.000624] (9,(5,(10,(7,(2,((8,(11,(6,(12,(13,4))))),3))))),1);
   tree tree_495 [p = 0.001, P = 0.721] = [&W 0.000624] ((9,(10,5)),(7,(2,(((11,8),(6,((13,12),4))),3))),1);
   tree tree_496 [p = 0.001, P = 0.722] = [&W 0.000624] (9,(10,(5,(7,(2,((11,(8,(6,(12,(13,4))))),3))))),1);
   tree tree_497 [p = 0.001, P = 0.722] = [&W 0.000624] ((10,9),(5,(7,(2,(((11,8),(6,((13,12),4))),3)))),1);
   tree tree_498 [p = 0.001, P = 0.723] = [&W 0.000624] (9,((10,7),(5,(2,((11,(8,(6,((13,12),4)))),3)))),1);
   tree tree_499 [p = 0.001, P = 0.723] = [&W 0.000624] (9,(5,(7,(10,(2,((11,(8,(6,((13,12),4)))),3))))),1);
   tree tree_500 [p = 0.001, P = 0.724] = [&W 0.000624] (9,(10,(2,(5,(7,((11,(8,(6,((13,12),4)))),3))))),1);
   tree tree_501 [p = 0.001, P = 0.725] = [&W 0.000624] (9,(5,(10,(7,(2,((8,(6,((13,12),4))),(11,3)))))),1);
   tree tree_502 [p = 0.001, P = 0.725] = [&W 0.000624] (9,(10,(5,(7,(2,((11,(8,(6,(13,(12,4))))),3))))),1);
   tree tree_503 [p = 0.001, P = 0.726] = [&W 0.000624] (9,(7,(2,(10,(5,(((11,8),(6,(12,(13,4)))),3))))),1);
   tree tree_504 [p = 0.000, P = 0.726] = [&W 0.000312] (9,((5,2),(10,(7,(8,(11,((6,(12,(13,4))),3)))))),1);
   tree tree_505 [p = 0.000, P = 0.727] = [&W 0.000312] (9,(2,((10,(7,5)),(((11,8),(6,(13,(12,4)))),3))),1);
   tree tree_506 [p = 0.000, P = 0.727] = [&W 0.000312] (9,(7,(2,(5,(10,((6,((11,8),(12,(13,4)))),3))))),1);
   tree tree_507 [p = 0.000, P = 0.727] = [&W 0.000312] (7,((9,2),(5,(10,((11,(8,(6,(13,(12,4))))),3)))),1);
   tree tree_508 [p = 0.000, P = 0.728] = [&W 0.000312] (10,(9,((5,2),(7,(8,((6,(12,(13,4))),(11,3)))))),1);
   tree tree_509 [p = 0.000, P = 0.728] = [&W 0.000312] (9,((10,(5,2)),(7,((((11,8),6),(12,(13,4))),3))),1);
   tree tree_510 [p = 0.000, P = 0.728] = [&W 0.000312] (9,((5,2),(7,(10,((((11,8),6),((13,12),4)),3)))),1);
   tree tree_511 [p = 0.000, P = 0.728] = [&W 0.000312] (9,((5,2),(7,(10,((11,8),((6,((13,12),4)),3))))),1);
   tree tree_512 [p = 0.000, P = 0.729] = [&W 0.000312] (10,((5,2),((9,7),((((11,8),6),((13,12),4)),3))),1);
   tree tree_513 [p = 0.000, P = 0.729] = [&W 0.000312] (9,((5,2),(10,(7,(11,(8,((6,((13,12),4)),3)))))),1);
   tree tree_514 [p = 0.000, P = 0.729] = [&W 0.000312] (9,(7,(2,(5,(10,((11,8),((6,(12,(13,4))),3)))))),1);
   tree tree_515 [p = 0.000, P = 0.730] = [&W 0.000312] (9,(((10,5),2),(7,(8,((6,((13,12),4)),(11,3))))),1);
   tree tree_516 [p = 0.000, P = 0.730] = [&W 0.000312] ((9,((10,5),2)),(7,((((11,8),6),(12,(13,4))),3)),1);
   tree tree_517 [p = 0.000, P = 0.730] = [&W 0.000312] (9,(10,((5,2),(7,(8,((6,((13,12),4)),(11,3)))))),1);
   tree tree_518 [p = 0.000, P = 0.731] = [&W 0.000312] ((9,(10,(5,2))),(7,((((11,8),6),((13,12),4)),3)),1);
   tree tree_519 [p = 0.000, P = 0.731] = [&W 0.000312] ((10,7),(9,(2,(5,((6,(12,(13,4))),(8,(11,3)))))),1);
   tree tree_520 [p = 0.000, P = 0.731] = [&W 0.000312] (2,((9,(7,(10,5))),(((11,8),(6,((13,12),4))),3)),1);
   tree tree_521 [p = 0.000, P = 0.732] = [&W 0.000312] (9,((5,(10,2)),(7,(11,(8,((6,(12,(13,4))),3))))),1);
   tree tree_522 [p = 0.000, P = 0.732] = [&W 0.000312] (2,(9,((7,5),(10,((11,(8,(6,(12,(13,4))))),3)))),1);
   tree tree_523 [p = 0.000, P = 0.732] = [&W 0.000312] ((10,(5,2)),(9,(7,((((11,8),6),(12,(13,4))),3))),1);
   tree tree_524 [p = 0.000, P = 0.733] = [&W 0.000312] ((10,(5,2)),(9,(7,(((8,6),(11,(13,(12,4)))),3))),1);
   tree tree_525 [p = 0.000, P = 0.733] = [&W 0.000312] (((10,5),2),(9,(7,((((11,8),6),(12,(13,4))),3))),1);
   tree tree_526 [p = 0.000, P = 0.733] = [&W 0.000312] ((5,(10,2)),(7,(9,((((11,8),6),((13,12),4)),3))),1);
   tree tree_527 [p = 0.000, P = 0.733] = [&W 0.000312] ((9,((10,5),2)),(7,(((8,6),(11,(12,(13,4)))),3)),1);
   tree tree_528 [p = 0.000, P = 0.734] = [&W 0.000312] (((10,5),2),(7,(9,((((11,8),6),((13,12),4)),3))),1);
   tree tree_529 [p = 0.000, P = 0.734] = [&W 0.000312] (10,(9,((5,2),(7,((((11,8),6),((13,12),4)),3)))),1);
   tree tree_530 [p = 0.000, P = 0.734] = [&W 0.000312] (9,((5,2),(10,(7,((11,8),((6,((13,12),4)),3))))),1);
   tree tree_531 [p = 0.000, P = 0.735] = [&W 0.000312] ((9,((10,5),2)),(7,((((11,8),6),((13,12),4)),3)),1);
   tree tree_532 [p = 0.000, P = 0.735] = [&W 0.000312] ((5,(10,2)),(9,(7,((((11,8),6),((13,12),4)),3))),1);
   tree tree_533 [p = 0.000, P = 0.735] = [&W 0.000312] (9,(10,((5,2),(7,(11,(8,((6,((13,12),4)),3)))))),1);
   tree tree_534 [p = 0.000, P = 0.736] = [&W 0.000312] (2,((7,(10,5)),(9,(((11,8),(6,((13,12),4))),3))),1);
   tree tree_535 [p = 0.000, P = 0.736] = [&W 0.000312] ((5,2),(7,(9,(10,((((11,8),6),(12,(13,4))),3)))),1);
   tree tree_536 [p = 0.000, P = 0.736] = [&W 0.000312] (9,((5,2),(7,(10,((((11,8),6),(12,(13,4))),3)))),1);
   tree tree_537 [p = 0.000, P = 0.737] = [&W 0.000312] (9,(10,(7,((5,2),(((11,8),(6,(12,(13,4)))),3)))),1);
   tree tree_538 [p = 0.000, P = 0.737] = [&W 0.000312] (7,(9,(2,((10,5),(((11,8),(6,((13,12),4))),3)))),1);
   tree tree_539 [p = 0.000, P = 0.737] = [&W 0.000312] ((10,(9,7)),(2,(5,(((11,8),(6,((13,12),4))),3))),1);
   tree tree_540 [p = 0.000, P = 0.738] = [&W 0.000312] (9,(10,(7,((5,2),(((11,8),(6,(13,(12,4)))),3)))),1);
   tree tree_541 [p = 0.000, P = 0.738] = [&W 0.000312] (9,(10,(7,((5,2),((11,(8,(6,((13,12),4)))),3)))),1);
   tree tree_542 [p = 0.000, P = 0.738] = [&W 0.000312] (9,(10,(7,((5,2),((8,(11,(6,(13,(12,4))))),3)))),1);
   tree tree_543 [p = 0.000, P = 0.738] = [&W 0.000312] ((9,7),(2,(5,(10,(((11,8),(6,(12,(13,4)))),3)))),1);
   tree tree_544 [p = 0.000, P = 0.739] = [&W 0.000312] (9,(10,((5,2),(7,(11,((6,((13,12),4)),(8,3)))))),1);
   tree tree_545 [p = 0.000, P = 0.739] = [&W 0.000312] (9,((5,2),(10,(7,((6,((13,12),4)),((11,8),3))))),1);
   tree tree_546 [p = 0.000, P = 0.739] = [&W 0.000312] (10,(9,(7,((5,2),((11,(8,(6,(13,(12,4))))),3)))),1);
   tree tree_547 [p = 0.000, P = 0.740] = [&W 0.000312] (9,(10,(7,((5,2),((11,(8,(6,(13,(12,4))))),3)))),1);
   tree tree_548 [p = 0.000, P = 0.740] = [&W 0.000312] (10,(9,(7,((5,2),((11,(8,(6,((13,12),4)))),3)))),1);
   tree tree_549 [p = 0.000, P = 0.740] = [&W 0.000312] (10,(9,(7,((5,2),((8,(11,(6,((13,12),4)))),3)))),1);
   tree tree_550 [p = 0.000, P = 0.741] = [&W 0.000312] (9,(7,((5,2),(10,((8,(11,(6,(13,(12,4))))),3)))),1);
   tree tree_551 [p = 0.000, P = 0.741] = [&W 0.000312] (9,(7,(2,(5,(10,((8,(11,(6,((13,12),4)))),3))))),1);
   tree tree_552 [p = 0.000, P = 0.741] = [&W 0.000312] (9,(7,(10,(2,(5,(((11,8),(6,((13,12),4))),3))))),1);
   tree tree_553 [p = 0.000, P = 0.742] = [&W 0.000312] (9,((10,7),((5,2),(((11,8),(6,((13,12),4))),3))),1);
   tree tree_554 [p = 0.000, P = 0.742] = [&W 0.000312] (9,(7,((5,2),(10,((8,(11,(6,(12,(13,4))))),3)))),1);
   tree tree_555 [p = 0.000, P = 0.742] = [&W 0.000312] (9,(7,((5,2),(10,(((11,8),(6,(13,(12,4)))),3)))),1);
   tree tree_556 [p = 0.000, P = 0.743] = [&W 0.000312] (9,(7,(10,(2,(5,(((11,8),(6,(13,(12,4)))),3))))),1);
   tree tree_557 [p = 0.000, P = 0.743] = [&W 0.000312] ((9,7),(10,(2,(5,((8,(11,(6,((13,12),4)))),3)))),1);
   tree tree_558 [p = 0.000, P = 0.743] = [&W 0.000312] (9,(10,(7,((5,2),((8,(11,(6,(12,(13,4))))),3)))),1);
   tree tree_559 [p = 0.000, P = 0.743] = [&W 0.000312] ((9,7),(2,(10,(5,((11,(8,(6,((13,12),4)))),3)))),1);
   tree tree_560 [p = 0.000, P = 0.744] = [&W 0.000312] (9,((10,7),(2,(5,((11,(8,(6,((13,12),4)))),3)))),1);
   tree tree_561 [p = 0.000, P = 0.744] = [&W 0.000312] (7,(9,(10,(2,(5,((8,(11,(6,((13,12),4)))),3))))),1);
   tree tree_562 [p = 0.000, P = 0.744] = [&W 0.000312] (9,(7,(2,((10,5),((8,(11,(6,((13,12),4)))),3)))),1);
   tree tree_563 [p = 0.000, P = 0.745] = [&W 0.000312] (((10,5),2),(9,(7,((6,((11,8),((13,12),4))),3))),1);
   tree tree_564 [p = 0.000, P = 0.745] = [&W 0.000312] ((10,(5,2)),(9,(7,((6,((11,8),((13,12),4))),3))),1);
   tree tree_565 [p = 0.000, P = 0.745] = [&W 0.000312] ((5,(10,2)),(9,(7,((6,((11,8),((13,12),4))),3))),1);
   tree tree_566 [p = 0.000, P = 0.746] = [&W 0.000312] ((5,2),(10,(7,(9,((6,((11,8),(12,(13,4)))),3)))),1);
   tree tree_567 [p = 0.000, P = 0.746] = [&W 0.000312] (((10,5),2),(9,(7,((6,((11,8),(12,(13,4)))),3))),1);
   tree tree_568 [p = 0.000, P = 0.746] = [&W 0.000312] (((10,5),2),(9,(7,((6,(8,(11,(12,(13,4))))),3))),1);
   tree tree_569 [p = 0.000, P = 0.747] = [&W 0.000312] ((5,(10,2)),(7,(9,((6,((11,8),((13,12),4))),3))),1);
   tree tree_570 [p = 0.000, P = 0.747] = [&W 0.000312] ((10,(5,2)),((9,7),((((11,8),6),(12,(13,4))),3)),1);
   tree tree_571 [p = 0.000, P = 0.747] = [&W 0.000312] (9,(((10,5),2),(7,((((11,8),6),(12,(13,4))),3))),1);
   tree tree_572 [p = 0.000, P = 0.748] = [&W 0.000312] (9,((5,(10,2)),(7,((((11,8),6),((13,12),4)),3))),1);
   tree tree_573 [p = 0.000, P = 0.748] = [&W 0.000312] (9,(7,(2,(5,(10,((6,((11,8),((13,12),4))),3))))),1);
   tree tree_574 [p = 0.000, P = 0.748] = [&W 0.000312] ((5,2),(10,(9,(7,((6,((11,8),(12,(13,4)))),3)))),1);
   tree tree_575 [p = 0.000, P = 0.748] = [&W 0.000312] ((5,2),(10,(9,(7,((6,((11,8),((13,12),4))),3)))),1);
   tree tree_576 [p = 0.000, P = 0.749] = [&W 0.000312] ((5,2),(10,((9,7),((6,(8,(11,((13,12),4)))),3))),1);
   tree tree_577 [p = 0.000, P = 0.749] = [&W 0.000312] ((9,((10,5),2)),(7,(11,((6,((13,12),4)),(8,3)))),1);
   tree tree_578 [p = 0.000, P = 0.749] = [&W 0.000312] (9,((5,2),(10,(7,((6,((11,8),((13,12),4))),3)))),1);
   tree tree_579 [p = 0.000, P = 0.750] = [&W 0.000312] ((10,(5,2)),(9,(7,((11,(6,((13,12),4))),(8,3)))),1);
   tree tree_580 [p = 0.000, P = 0.750] = [&W 0.000312] ((9,7),(2,(5,(10,(((11,8),(6,(13,(12,4)))),3)))),1);
   tree tree_581 [p = 0.000, P = 0.750] = [&W 0.000312] (9,(((10,5),2),(7,((6,((11,8),(12,(13,4)))),3))),1);
   tree tree_582 [p = 0.000, P = 0.751] = [&W 0.000312] ((9,7),((10,2),(5,(((11,8),(6,((13,12),4))),3))),1);
   tree tree_583 [p = 0.000, P = 0.751] = [&W 0.000312] (((10,5),2),(7,(9,((6,((11,8),(13,(12,4)))),3))),1);
   tree tree_584 [p = 0.000, P = 0.751] = [&W 0.000312] ((5,(10,2)),(9,(7,((6,((11,8),(12,(13,4)))),3))),1);
   tree tree_585 [p = 0.000, P = 0.752] = [&W 0.000312] (10,((9,(5,2)),(7,((6,((11,8),((13,12),4))),3))),1);
   tree tree_586 [p = 0.000, P = 0.752] = [&W 0.000312] (10,(9,((5,2),(7,((6,((11,8),((13,12),4))),3)))),1);
   tree tree_587 [p = 0.000, P = 0.752] = [&W 0.000312] ((9,7),(2,((10,5),(((11,8),(6,((13,12),4))),3))),1);
   tree tree_588 [p = 0.000, P = 0.752] = [&W 0.000312] (9,(7,((10,2),(5,((6,((11,8),((13,12),4))),3)))),1);
   tree tree_589 [p = 0.000, P = 0.753] = [&W 0.000312] (9,(7,(5,(2,(10,((8,(11,(6,(13,(12,4))))),3))))),1);
   tree tree_590 [p = 0.000, P = 0.753] = [&W 0.000312] (9,(7,(5,(10,(2,((11,(8,(6,(13,(12,4))))),3))))),1);
   tree tree_591 [p = 0.000, P = 0.753] = [&W 0.000312] (9,(7,(5,(2,(10,((8,(11,(6,(12,(13,4))))),3))))),1);
   tree tree_592 [p = 0.000, P = 0.754] = [&W 0.000312] (9,(7,(5,(2,(10,((11,(8,(6,(12,(13,4))))),3))))),1);
   tree tree_593 [p = 0.000, P = 0.754] = [&W 0.000312] (9,(7,(10,(5,(2,(((11,8),(6,(12,(13,4)))),3))))),1);
   tree tree_594 [p = 0.000, P = 0.754] = [&W 0.000312] (9,(7,(5,(2,(10,((11,(8,(6,((13,12),4)))),3))))),1);
   tree tree_595 [p = 0.000, P = 0.755] = [&W 0.000312] (9,((10,(5,2)),(7,(11,((8,(6,((13,12),4))),3)))),1);
   tree tree_596 [p = 0.000, P = 0.755] = [&W 0.000312] (9,(7,(5,(10,(2,(11,((8,(6,((13,12),4))),3)))))),1);
   tree tree_597 [p = 0.000, P = 0.755] = [&W 0.000312] (9,(7,(5,(10,(2,((8,(11,(6,(12,(13,4))))),3))))),1);
   tree tree_598 [p = 0.000, P = 0.756] = [&W 0.000312] (9,(7,(5,(10,(2,(((11,8),(6,(13,(12,4)))),3))))),1);
   tree tree_599 [p = 0.000, P = 0.756] = [&W 0.000312] (10,(9,((5,2),(7,(((11,8),(6,(12,(13,4)))),3)))),1);
   tree tree_600 [p = 0.000, P = 0.756] = [&W 0.000312] (9,(7,(5,(10,(2,((8,(11,(6,(13,(12,4))))),3))))),1);
   tree tree_601 [p = 0.000, P = 0.757] = [&W 0.000312] (9,((10,7),(5,(2,((11,(8,(6,(12,(13,4))))),3)))),1);
   tree tree_602 [p = 0.000, P = 0.757] = [&W 0.000312] (9,((5,2),(7,((10,(8,(6,(11,(13,(12,4)))))),3))),1);
   tree tree_603 [p = 0.000, P = 0.757] = [&W 0.000312] (9,(10,((5,2),(7,(((11,8),(6,(13,(12,4)))),3)))),1);
   tree tree_604 [p = 0.000, P = 0.757] = [&W 0.000312] (9,(10,(5,(7,(2,((11,8),(6,(((13,12),4),3))))))),1);
   tree tree_605 [p = 0.000, P = 0.758] = [&W 0.000312] ((9,5),(10,(7,(2,(11,(8,(6,(((13,12),4),3))))))),1);
   tree tree_606 [p = 0.000, P = 0.758] = [&W 0.000312] (9,(10,((5,2),(7,((8,(6,(11,((13,12),4)))),3)))),1);
   tree tree_607 [p = 0.000, P = 0.758] = [&W 0.000312] (9,((10,5),(7,(2,((11,8),(6,(((13,12),4),3)))))),1);
   tree tree_608 [p = 0.000, P = 0.759] = [&W 0.000312] ((10,9),((5,2),(7,(((11,8),(6,(13,(12,4)))),3))),1);
   tree tree_609 [p = 0.000, P = 0.759] = [&W 0.000312] (9,(7,(5,(2,(10,(6,((13,(12,4)),((11,8),3))))))),1);
   tree tree_610 [p = 0.000, P = 0.759] = [&W 0.000312] (9,(7,(10,(5,(2,(11,((8,(6,((13,12),4))),3)))))),1);
   tree tree_611 [p = 0.000, P = 0.760] = [&W 0.000312] (9,(7,(10,(5,(2,((8,(11,(6,((13,12),4)))),3))))),1);
   tree tree_612 [p = 0.000, P = 0.760] = [&W 0.000312] (9,(7,(10,(5,(2,((8,(6,(11,((13,12),4)))),3))))),1);
   tree tree_613 [p = 0.000, P = 0.760] = [&W 0.000312] (9,((5,2),(7,(10,(((11,8),(6,(13,(12,4)))),3)))),1);
   tree tree_614 [p = 0.000, P = 0.761] = [&W 0.000312] (10,(9,(7,(5,(2,((8,(11,(6,((13,12),4)))),3))))),1);
   tree tree_615 [p = 0.000, P = 0.761] = [&W 0.000312] (10,(9,(7,(5,(2,((8,(6,(13,(12,4)))),(11,3)))))),1);
   tree tree_616 [p = 0.000, P = 0.761] = [&W 0.000312] (9,(7,(5,(2,((10,((11,8),(6,((13,12),4)))),3)))),1);
   tree tree_617 [p = 0.000, P = 0.762] = [&W 0.000312] (9,(7,(5,((10,2),(((11,8),(6,(13,(12,4)))),3)))),1);
   tree tree_618 [p = 0.000, P = 0.762] = [&W 0.000312] ((5,2),(10,(7,(9,(((11,8),(6,((13,12),4))),3)))),1);
   tree tree_619 [p = 0.000, P = 0.762] = [&W 0.000312] ((5,2),(10,(7,(9,((8,(11,(6,(12,(13,4))))),3)))),1);
   tree tree_620 [p = 0.000, P = 0.762] = [&W 0.000312] (9,(7,((10,5),(2,(11,((8,(6,((13,12),4))),3))))),1);
   tree tree_621 [p = 0.000, P = 0.763] = [&W 0.000312] ((10,(5,2)),(7,(9,(((11,8),(6,(12,(13,4)))),3))),1);
   tree tree_622 [p = 0.000, P = 0.763] = [&W 0.000312] (7,((10,5),(9,(2,(((11,8),(6,(12,(13,4)))),3)))),1);
   tree tree_623 [p = 0.000, P = 0.763] = [&W 0.000312] (7,(9,(10,(5,(2,((8,(11,(6,((13,12),4)))),3))))),1);
   tree tree_624 [p = 0.000, P = 0.764] = [&W 0.000312] ((9,(5,(10,2))),(7,(((11,8),(6,(13,(12,4)))),3)),1);
   tree tree_625 [p = 0.000, P = 0.764] = [&W 0.000312] ((9,(5,(10,2))),(7,(((11,8),(6,((13,12),4))),3)),1);
   tree tree_626 [p = 0.000, P = 0.764] = [&W 0.000312] ((5,2),(10,(7,(9,(((11,8),(6,(12,(13,4)))),3)))),1);
   tree tree_627 [p = 0.000, P = 0.765] = [&W 0.000312] (9,(7,((10,5),(2,((8,(6,(12,(13,4)))),(11,3))))),1);
   tree tree_628 [p = 0.000, P = 0.765] = [&W 0.000312] ((5,2),(10,(7,(9,((11,(8,(6,(13,(12,4))))),3)))),1);
   tree tree_629 [p = 0.000, P = 0.765] = [&W 0.000312] ((9,(5,(10,2))),(7,(((11,8),(6,(12,(13,4)))),3)),1);
   tree tree_630 [p = 0.000, P = 0.766] = [&W 0.000312] ((9,(5,(10,2))),(7,((11,(8,(6,(13,(12,4))))),3)),1);
   tree tree_631 [p = 0.000, P = 0.766] = [&W 0.000312] (9,(7,(5,(10,(2,((8,(6,(11,(12,(13,4))))),3))))),1);
   tree tree_632 [p = 0.000, P = 0.766] = [&W 0.000312] (((10,5),2),(7,(9,(((11,8),(6,(12,(13,4)))),3))),1);
   tree tree_633 [p = 0.000, P = 0.767] = [&W 0.000312] ((5,(10,2)),(7,(9,((8,(11,(6,(13,(12,4))))),3))),1);
   tree tree_634 [p = 0.000, P = 0.767] = [&W 0.000312] ((5,(10,2)),(7,(9,(((11,8),(6,(13,(12,4)))),3))),1);
   tree tree_635 [p = 0.000, P = 0.767] = [&W 0.000312] (9,(7,(5,(10,(2,(((11,8),(6,(12,(13,4)))),3))))),1);
   tree tree_636 [p = 0.000, P = 0.767] = [&W 0.000312] (10,(9,((5,2),(7,((11,(8,(6,(12,(13,4))))),3)))),1);
   tree tree_637 [p = 0.000, P = 0.768] = [&W 0.000312] ((5,(10,2)),(7,(9,((8,(6,(11,((13,12),4)))),3))),1);
   tree tree_638 [p = 0.000, P = 0.768] = [&W 0.000312] ((10,(9,7)),(5,(2,(((11,8),(6,(12,(13,4)))),3))),1);
   tree tree_639 [p = 0.000, P = 0.768] = [&W 0.000312] ((5,2),((10,7),(9,((8,(11,(6,((13,12),4)))),3))),1);
   tree tree_640 [p = 0.000, P = 0.769] = [&W 0.000312] ((10,(5,2)),(7,(9,((8,(6,(11,(12,(13,4))))),3))),1);
   tree tree_641 [p = 0.000, P = 0.769] = [&W 0.000312] (((10,5),2),(7,(9,(((11,8),(6,(13,(12,4)))),3))),1);
   tree tree_642 [p = 0.000, P = 0.769] = [&W 0.000312] (((10,5),2),(7,(9,((8,(11,(6,(12,(13,4))))),3))),1);
   tree tree_643 [p = 0.000, P = 0.770] = [&W 0.000312] (9,((10,7),(5,(2,(((11,8),(6,(12,(13,4)))),3)))),1);
   tree tree_644 [p = 0.000, P = 0.770] = [&W 0.000312] (((10,5),2),(7,(9,((11,(8,(6,(13,(12,4))))),3))),1);
   tree tree_645 [p = 0.000, P = 0.770] = [&W 0.000312] (9,(7,((10,5),(2,(11,(8,(6,(((13,12),4),3))))))),1);
   tree tree_646 [p = 0.000, P = 0.771] = [&W 0.000312] (((9,(10,5)),2),(7,((11,(8,(6,((13,12),4)))),3)),1);
   tree tree_647 [p = 0.000, P = 0.771] = [&W 0.000312] (((9,5),2),(7,(10,(((11,8),(6,((13,12),4))),3))),1);
   tree tree_648 [p = 0.000, P = 0.771] = [&W 0.000312] (((9,(10,5)),2),(7,(((11,8),(6,((13,12),4))),3)),1);
   tree tree_649 [p = 0.000, P = 0.772] = [&W 0.000312] ((5,2),(9,(7,(10,(11,(8,((6,(13,(12,4))),3)))))),1);
   tree tree_650 [p = 0.000, P = 0.772] = [&W 0.000312] ((5,(10,2)),(9,(7,((11,8),((6,(13,(12,4))),3)))),1);
   tree tree_651 [p = 0.000, P = 0.772] = [&W 0.000312] ((9,(7,2)),(10,(5,((11,(8,(6,(12,(13,4))))),3))),1);
   tree tree_652 [p = 0.000, P = 0.772] = [&W 0.000312] (9,((5,2),(10,(7,((((11,8),6),((13,12),4)),3)))),1);
   tree tree_653 [p = 0.000, P = 0.773] = [&W 0.000312] ((9,(7,2)),(5,(10,((8,(11,(6,((13,12),4)))),3))),1);
   tree tree_654 [p = 0.000, P = 0.773] = [&W 0.000312] (9,((7,2),(5,(10,((8,(11,(6,((13,12),4)))),3)))),1);
   tree tree_655 [p = 0.000, P = 0.773] = [&W 0.000312] ((5,2),((9,(10,7)),((8,(11,(6,(12,(13,4))))),3)),1);
   tree tree_656 [p = 0.000, P = 0.774] = [&W 0.000312] ((5,2),((9,7),(10,(((11,8),(6,((13,12),4))),3))),1);
   tree tree_657 [p = 0.000, P = 0.774] = [&W 0.000312] (((10,5),2),((9,7),((8,(11,(6,(13,(12,4))))),3)),1);
   tree tree_658 [p = 0.000, P = 0.774] = [&W 0.000312] ((9,(7,2)),(5,(10,(((11,8),(6,((13,12),4))),3))),1);
   tree tree_659 [p = 0.000, P = 0.775] = [&W 0.000312] (((10,5),2),((9,7),(((11,8),(6,((13,12),4))),3)),1);
   tree tree_660 [p = 0.000, P = 0.775] = [&W 0.000312] (((10,5),2),(9,(7,((11,8),((6,((13,12),4)),3)))),1);
   tree tree_661 [p = 0.000, P = 0.775] = [&W 0.000312] ((5,(10,2)),(9,(7,(11,(8,((6,((13,12),4)),3))))),1);
   tree tree_662 [p = 0.000, P = 0.776] = [&W 0.000312] (((10,5),2),(9,(7,(8,(11,((6,((13,12),4)),3))))),1);
   tree tree_663 [p = 0.000, P = 0.776] = [&W 0.000312] ((9,(5,2)),(10,(7,(11,(8,((6,((13,12),4)),3))))),1);
   tree tree_664 [p = 0.000, P = 0.776] = [&W 0.000312] (9,(2,((7,5),(10,((11,(8,(6,((13,12),4)))),3)))),1);
   tree tree_665 [p = 0.000, P = 0.777] = [&W 0.000312] (9,((10,(5,2)),(7,(8,(11,((6,((13,12),4)),3))))),1);
   tree tree_666 [p = 0.000, P = 0.777] = [&W 0.000312] ((5,(10,2)),(9,(7,((11,8),((6,((13,12),4)),3)))),1);
   tree tree_667 [p = 0.000, P = 0.777] = [&W 0.000312] ((10,(5,2)),(9,(7,((11,8),((6,((13,12),4)),3)))),1);
   tree tree_668 [p = 0.000, P = 0.777] = [&W 0.000312] ((10,(5,2)),(9,(7,(11,(8,((6,(13,(12,4))),3))))),1);
   tree tree_669 [p = 0.000, P = 0.778] = [&W 0.000312] (9,(2,((7,(10,5)),((11,(8,(6,((13,12),4)))),3))),1);
   tree tree_670 [p = 0.000, P = 0.778] = [&W 0.000312] ((10,(5,2)),(9,(7,(8,(11,((6,((13,12),4)),3))))),1);
   tree tree_671 [p = 0.000, P = 0.778] = [&W 0.000312] ((9,(7,2)),(5,(10,((8,(6,((13,12),4))),(11,3)))),1);
   tree tree_672 [p = 0.000, P = 0.779] = [&W 0.000312] (((10,5),2),(9,(7,(11,(8,((6,(12,(13,4))),3))))),1);
   tree tree_673 [p = 0.000, P = 0.779] = [&W 0.000312] ((10,(5,2)),(9,(7,((11,8),((6,(12,(13,4))),3)))),1);
   tree tree_674 [p = 0.000, P = 0.779] = [&W 0.000312] ((5,2),(9,(10,(7,((11,8),((6,((13,12),4)),3))))),1);
   tree tree_675 [p = 0.000, P = 0.780] = [&W 0.000312] ((9,(7,2)),((10,5),((((11,8),6),((13,12),4)),3)),1);
   tree tree_676 [p = 0.000, P = 0.780] = [&W 0.000312] (7,(9,(10,((5,2),(((11,8),(6,((13,12),4))),3)))),1);
   tree tree_677 [p = 0.000, P = 0.780] = [&W 0.000312] ((9,(7,2)),((10,5),(8,((6,((13,12),4)),(11,3)))),1);
   tree tree_678 [p = 0.000, P = 0.781] = [&W 0.000312] (9,((7,2),((10,5),((11,(8,(6,(12,(13,4))))),3))),1);
   tree tree_679 [p = 0.000, P = 0.781] = [&W 0.000312] (9,((7,(10,2)),(5,((8,(11,(6,((13,12),4)))),3))),1);
   tree tree_680 [p = 0.000, P = 0.781] = [&W 0.000312] ((9,(7,2)),((10,5),((6,((11,8),((13,12),4))),3)),1);
   tree tree_681 [p = 0.000, P = 0.782] = [&W 0.000312] (9,(10,(5,(2,(7,((11,8),(6,((12,(13,4)),3))))))),1);
   tree tree_682 [p = 0.000, P = 0.782] = [&W 0.000312] ((10,9),((5,2),(7,((8,(6,(12,(13,4)))),(11,3)))),1);
   tree tree_683 [p = 0.000, P = 0.782] = [&W 0.000312] (9,((5,2),((10,7),((8,(11,(6,((13,12),4)))),3))),1);
   tree tree_684 [p = 0.000, P = 0.782] = [&W 0.000312] (9,(10,(5,(2,(7,(11,(8,(6,((12,(13,4)),3)))))))),1);
   tree tree_685 [p = 0.000, P = 0.783] = [&W 0.000312] (9,((7,2),(5,(10,((((11,8),6),((13,12),4)),3)))),1);
   tree tree_686 [p = 0.000, P = 0.783] = [&W 0.000312] (9,((10,5),(2,((7,(11,(8,(6,((13,12),4))))),3))),1);
   tree tree_687 [p = 0.000, P = 0.783] = [&W 0.000312] (9,(5,(10,(2,(7,(8,(11,(6,(((13,12),4),3)))))))),1);
   tree tree_688 [p = 0.000, P = 0.784] = [&W 0.000312] ((7,2),((10,5),(9,(((11,8),(6,((13,12),4))),3))),1);
   tree tree_689 [p = 0.000, P = 0.784] = [&W 0.000312] (9,((5,(10,2)),(7,(((11,8),(6,(12,(13,4)))),3))),1);
   tree tree_690 [p = 0.000, P = 0.784] = [&W 0.000312] ((10,(5,2)),((9,7),((11,(8,(6,((13,12),4)))),3)),1);
   tree tree_691 [p = 0.000, P = 0.785] = [&W 0.000312] ((10,(5,2)),((9,7),(((11,8),(6,(12,(13,4)))),3)),1);
   tree tree_692 [p = 0.000, P = 0.785] = [&W 0.000312] (((10,5),2),((9,7),((11,(8,(6,(13,(12,4))))),3)),1);
   tree tree_693 [p = 0.000, P = 0.785] = [&W 0.000312] ((10,(5,2)),((9,7),(11,((8,(6,((13,12),4))),3))),1);
   tree tree_694 [p = 0.000, P = 0.786] = [&W 0.000312] (10,(9,((7,2),(5,((11,(8,(6,((13,12),4)))),3)))),1);
   tree tree_695 [p = 0.000, P = 0.786] = [&W 0.000312] (((9,7),2),((10,5),(((11,8),(6,((13,12),4))),3)),1);
   tree tree_696 [p = 0.000, P = 0.786] = [&W 0.000312] (((9,7),2),(5,(10,(((11,8),(6,(13,(12,4)))),3))),1);
   tree tree_697 [p = 0.000, P = 0.787] = [&W 0.000312] (9,((7,2),((10,5),((11,(8,(6,((13,12),4)))),3))),1);
   tree tree_698 [p = 0.000, P = 0.787] = [&W 0.000312] (9,((5,(10,2)),(7,(((11,8),(6,(13,(12,4)))),3))),1);
   tree tree_699 [p = 0.000, P = 0.787] = [&W 0.000312] (9,((7,2),(5,(10,((11,(8,(6,((13,12),4)))),3)))),1);
   tree tree_700 [p = 0.000, P = 0.787] = [&W 0.000312] ((10,5),(9,(2,((7,(11,(8,(6,((13,12),4))))),3))),1);
   tree tree_701 [p = 0.000, P = 0.788] = [&W 0.000312] (9,(10,(5,(2,(7,(11,(8,(6,(((13,12),4),3)))))))),1);
   tree tree_702 [p = 0.000, P = 0.788] = [&W 0.000312] (((10,5),(7,2)),(9,((8,(11,(6,((13,12),4)))),3)),1);
   tree tree_703 [p = 0.000, P = 0.788] = [&W 0.000312] (9,(2,(5,(10,(7,(11,(8,(6,(((13,12),4),3)))))))),1);
   tree tree_704 [p = 0.000, P = 0.789] = [&W 0.000312] ((5,(7,2)),(9,(10,((11,(8,(6,(12,(13,4))))),3))),1);
   tree tree_705 [p = 0.000, P = 0.789] = [&W 0.000312] ((5,(7,(10,2))),(9,((11,(8,(6,((13,12),4)))),3)),1);
   tree tree_706 [p = 0.000, P = 0.789] = [&W 0.000312] (9,(7,(2,(5,(10,(11,(8,(6,((12,(13,4)),3)))))))),1);
   tree tree_707 [p = 0.000, P = 0.790] = [&W 0.000312] (10,(9,((5,(7,2)),((8,(11,(6,(12,(13,4))))),3))),1);
   tree tree_708 [p = 0.000, P = 0.790] = [&W 0.000312] ((5,(7,(10,2))),(9,(((11,8),(6,((13,12),4))),3)),1);
   tree tree_709 [p = 0.000, P = 0.790] = [&W 0.000312] (9,(2,(7,((10,5),(((11,8),(6,(12,(13,4)))),3)))),1);
   tree tree_710 [p = 0.000, P = 0.791] = [&W 0.000312] (9,(2,(7,(5,(10,((11,(8,(6,((13,12),4)))),3))))),1);
   tree tree_711 [p = 0.000, P = 0.791] = [&W 0.000312] ((10,(5,(7,2))),(9,((8,(11,(6,((13,12),4)))),3)),1);
   tree tree_712 [p = 0.000, P = 0.791] = [&W 0.000312] (2,(9,(7,((10,5),((8,(11,(6,((13,12),4)))),3)))),1);
   tree tree_713 [p = 0.000, P = 0.792] = [&W 0.000312] (2,(9,((10,7),(5,((11,(8,(6,((13,12),4)))),3)))),1);
   tree tree_714 [p = 0.000, P = 0.792] = [&W 0.000312] (9,(7,(2,(10,(5,((11,8),(6,(((13,12),4),3))))))),1);
   tree tree_715 [p = 0.000, P = 0.792] = [&W 0.000312] (2,(9,(7,((10,5),((11,(8,(6,(12,(13,4))))),3)))),1);
   tree tree_716 [p = 0.000, P = 0.792] = [&W 0.000312] (9,(10,(5,(7,((11,(8,(6,(13,(12,4))))),(2,3))))),1);
   tree tree_717 [p = 0.000, P = 0.793] = [&W 0.000312] (9,((7,(10,5)),(((11,8),(6,(13,(12,4)))),(2,3))),1);
   tree tree_718 [p = 0.000, P = 0.793] = [&W 0.000312] (9,((10,5),(7,(((11,8),(6,((13,12),4))),(2,3)))),1);
   tree tree_719 [p = 0.000, P = 0.793] = [&W 0.000312] (9,((5,(7,2)),(10,((11,(8,(6,(13,(12,4))))),3))),1);
   tree tree_720 [p = 0.000, P = 0.794] = [&W 0.000312] (9,((5,(7,2)),(10,(11,((8,(6,(13,(12,4)))),3)))),1);
   tree tree_721 [p = 0.000, P = 0.794] = [&W 0.000312] (9,((5,(7,2)),(10,((11,(8,(6,((13,12),4)))),3))),1);
   tree tree_722 [p = 0.000, P = 0.794] = [&W 0.000312] ((10,5),(9,(7,((11,(8,(6,((13,12),4)))),(2,3)))),1);
   tree tree_723 [p = 0.000, P = 0.795] = [&W 0.000312] (9,((5,(7,2)),(10,(((11,8),(6,(13,(12,4)))),3))),1);
   tree tree_724 [p = 0.000, P = 0.795] = [&W 0.000312] (10,(9,((7,5),(((11,8),(6,((13,12),4))),(2,3)))),1);
   tree tree_725 [p = 0.000, P = 0.795] = [&W 0.000312] (9,((5,(7,2)),(10,(((11,8),(6,(12,(13,4)))),3))),1);
   tree tree_726 [p = 0.000, P = 0.796] = [&W 0.000312] (9,((5,(7,2)),(10,((8,(11,(6,(12,(13,4))))),3))),1);
   tree tree_727 [p = 0.000, P = 0.796] = [&W 0.000312] (9,((10,(5,(7,2))),((11,(8,(6,((13,12),4)))),3)),1);
   tree tree_728 [p = 0.000, P = 0.796] = [&W 0.000312] (9,((5,(10,(7,2))),(((11,8),(6,(13,(12,4)))),3)),1);
   tree tree_729 [p = 0.000, P = 0.797] = [&W 0.000312] (9,((10,5),(7,((((11,8),6),(12,(13,4))),(2,3)))),1);
   tree tree_730 [p = 0.000, P = 0.797] = [&W 0.000312] ((10,(5,(7,2))),(9,((11,(8,(6,(12,(13,4))))),3)),1);
   tree tree_731 [p = 0.000, P = 0.797] = [&W 0.000312] (10,(9,(2,(5,(7,((8,(11,(6,((13,12),4)))),3))))),1);
   tree tree_732 [p = 0.000, P = 0.797] = [&W 0.000312] ((9,(5,(10,(7,2)))),((8,(11,(6,((13,12),4)))),3),1);
   tree tree_733 [p = 0.000, P = 0.798] = [&W 0.000312] ((10,(9,(5,(7,2)))),((11,(8,(6,((13,12),4)))),3),1);
   tree tree_734 [p = 0.000, P = 0.798] = [&W 0.000312] (7,(2,((9,(10,5)),(((11,8),(6,(12,(13,4)))),3))),1);
   tree tree_735 [p = 0.000, P = 0.798] = [&W 0.000312] ((9,(10,(5,(7,2)))),(((11,8),(6,(13,(12,4)))),3),1);
   tree tree_736 [p = 0.000, P = 0.799] = [&W 0.000312] ((9,(10,(5,(7,2)))),(((11,8),(6,(12,(13,4)))),3),1);
   tree tree_737 [p = 0.000, P = 0.799] = [&W 0.000312] ((9,(5,((10,7),2))),((11,(8,(6,((13,12),4)))),3),1);
   tree tree_738 [p = 0.000, P = 0.799] = [&W 0.000312] ((((10,7),5),2),(9,((6,((11,8),((13,12),4))),3)),1);
   tree tree_739 [p = 0.000, P = 0.800] = [&W 0.000312] (9,((10,(5,2)),((11,(8,(6,((13,12),4)))),(7,3))),1);
   tree tree_740 [p = 0.000, P = 0.800] = [&W 0.000312] (((10,5),(9,(7,2))),(((11,8),(6,((13,12),4))),3),1);
   tree tree_741 [p = 0.000, P = 0.800] = [&W 0.000312] ((9,((10,(7,5)),2)),((6,((11,8),((13,12),4))),3),1);
   tree tree_742 [p = 0.000, P = 0.801] = [&W 0.000312] ((9,(10,(5,(7,2)))),((11,(8,(6,((13,12),4)))),3),1);
   tree tree_743 [p = 0.000, P = 0.801] = [&W 0.000312] (((10,5),(9,(7,2))),((11,(8,(6,((13,12),4)))),3),1);
   tree tree_744 [p = 0.000, P = 0.801] = [&W 0.000312] (9,(((7,(10,5)),2),((((11,8),6),((13,12),4)),3)),1);
   tree tree_745 [p = 0.000, P = 0.801] = [&W 0.000312] (2,(9,(7,(5,(10,(8,(11,((6,(12,(13,4))),3))))))),1);
   tree tree_746 [p = 0.000, P = 0.802] = [&W 0.000312] (2,((9,7),(5,(10,((11,(8,(6,((13,12),4)))),3)))),1);
   tree tree_747 [p = 0.000, P = 0.802] = [&W 0.000312] (2,(5,(10,(9,(7,((11,(8,(6,((13,12),4)))),3))))),1);
   tree tree_748 [p = 0.000, P = 0.802] = [&W 0.000312] ((5,(10,(7,2))),(9,((8,(11,(6,((13,12),4)))),3)),1);
   tree tree_749 [p = 0.000, P = 0.803] = [&W 0.000312] (9,(2,(7,(5,(10,((8,(11,(6,((13,12),4)))),3))))),1);
   tree tree_750 [p = 0.000, P = 0.803] = [&W 0.000312] ((5,(10,(7,2))),(9,((11,(8,(6,(12,(13,4))))),3)),1);
   tree tree_751 [p = 0.000, P = 0.803] = [&W 0.000312] ((5,(7,2)),(10,(9,(((11,8),(6,(12,(13,4)))),3))),1);
   tree tree_752 [p = 0.000, P = 0.804] = [&W 0.000312] (9,(2,(7,(5,(10,(11,(8,((6,((13,12),4)),3))))))),1);
   tree tree_753 [p = 0.000, P = 0.804] = [&W 0.000312] ((9,((10,5),(7,2))),((8,(11,(6,(12,(13,4))))),3),1);
   tree tree_754 [p = 0.000, P = 0.804] = [&W 0.000312] (2,(9,(7,((10,5),((((11,8),6),((13,12),4)),3)))),1);
   tree tree_755 [p = 0.000, P = 0.805] = [&W 0.000312] ((9,((10,5),(7,2))),((11,(8,(6,((13,12),4)))),3),1);
   tree tree_756 [p = 0.000, P = 0.805] = [&W 0.000312] ((9,(10,(5,(7,2)))),((((11,8),6),((13,12),4)),3),1);
   tree tree_757 [p = 0.000, P = 0.805] = [&W 0.000312] ((9,(5,(7,(10,2)))),(((11,8),(6,(13,(12,4)))),3),1);
   tree tree_758 [p = 0.000, P = 0.806] = [&W 0.000312] ((9,(5,((10,7),2))),((8,(11,(6,(12,(13,4))))),3),1);
   tree tree_759 [p = 0.000, P = 0.806] = [&W 0.000312] (9,(5,(10,(((7,(11,(8,(6,(13,(12,4)))))),2),3))),1);
   tree tree_760 [p = 0.000, P = 0.806] = [&W 0.000312] ((10,5),(9,((7,((11,8),(6,((13,12),4)))),(2,3))),1);
   tree tree_761 [p = 0.000, P = 0.806] = [&W 0.000312] (9,((10,5),(7,((((11,8),(6,((13,12),4))),2),3))),1);
   tree tree_762 [p = 0.000, P = 0.807] = [&W 0.000312] (9,(10,(5,((7,(((11,8),(6,((13,12),4))),2)),3))),1);
   tree tree_763 [p = 0.000, P = 0.807] = [&W 0.000312] (9,((10,5),(7,(((11,(8,(6,(12,(13,4))))),2),3))),1);
   tree tree_764 [p = 0.000, P = 0.807] = [&W 0.000312] (5,(9,(10,(7,((11,(8,(6,((13,12),4)))),(2,3))))),1);
   tree tree_765 [p = 0.000, P = 0.808] = [&W 0.000312] (9,(7,((10,5),((((11,8),(6,(12,(13,4)))),2),3))),1);
   tree tree_766 [p = 0.000, P = 0.808] = [&W 0.000312] (9,(((10,5),(7,2)),((6,((11,8),((13,12),4))),3)),1);
   tree tree_767 [p = 0.000, P = 0.808] = [&W 0.000312] (9,((5,(7,2)),(10,((6,((11,8),(12,(13,4)))),3))),1);
   tree tree_768 [p = 0.000, P = 0.809] = [&W 0.000312] ((10,(5,(7,2))),(9,((6,((13,12),4)),((11,8),3))),1);
   tree tree_769 [p = 0.000, P = 0.809] = [&W 0.000312] (9,((10,(7,(5,2))),(11,(8,(((13,12),4),(6,3))))),1);
   tree tree_770 [p = 0.000, P = 0.809] = [&W 0.000312] ((9,(10,5)),(7,(((11,(8,(6,((13,12),4)))),2),3)),1);
   tree tree_771 [p = 0.000, P = 0.810] = [&W 0.000312] (9,(((10,5),2),(7,(11,(8,(((13,12),4),(6,3)))))),1);
   tree tree_772 [p = 0.000, P = 0.810] = [&W 0.000312] (9,((5,(10,2)),(7,((12,(13,4)),(6,((11,8),3))))),1);
   tree tree_773 [p = 0.000, P = 0.810] = [&W 0.000312] (9,(((10,7),5),((11,((6,((13,12),4)),(8,2))),3)),1);
   tree tree_774 [p = 0.000, P = 0.811] = [&W 0.000312] ((9,(10,(7,5))),(((11,(8,(6,((13,12),4)))),2),3),1);
   tree tree_775 [p = 0.000, P = 0.811] = [&W 0.000312] (5,(7,(9,(10,(((((11,8),6),((13,12),4)),2),3)))),1);
   tree tree_776 [p = 0.000, P = 0.811] = [&W 0.000312] (9,((7,(10,5)),(((11,(8,(6,((13,12),4)))),2),3)),1);
   tree tree_777 [p = 0.000, P = 0.811] = [&W 0.000312] ((10,5),(9,(((8,(11,(6,(12,(13,4))))),(7,2)),3)),1);
   tree tree_778 [p = 0.000, P = 0.812] = [&W 0.000312] (9,(((7,((10,5),(8,(11,(6,((13,12),4)))))),2),3),1);
   tree tree_779 [p = 0.000, P = 0.812] = [&W 0.000312] (9,(7,((((10,5),((11,8),(6,((13,12),4)))),2),3)),1);
   tree tree_780 [p = 0.000, P = 0.812] = [&W 0.000312] (5,((9,7),((10,((8,(11,(6,(13,(12,4))))),2)),3)),1);
   tree tree_781 [p = 0.000, P = 0.813] = [&W 0.000312] ((10,5),((9,7),(((8,(11,(6,((13,12),4)))),2),3)),1);
   tree tree_782 [p = 0.000, P = 0.813] = [&W 0.000312] (9,((10,5),(7,(((8,(11,(6,((13,12),4)))),2),3))),1);
   tree tree_783 [p = 0.000, P = 0.813] = [&W 0.000312] (9,(7,((((11,8),(6,(12,(13,4)))),(10,(5,2))),3)),1);
   tree tree_784 [p = 0.000, P = 0.814] = [&W 0.000312] (5,(9,(10,(7,(((6,((11,8),((13,12),4))),2),3)))),1);
   tree tree_785 [p = 0.000, P = 0.814] = [&W 0.000312] ((9,((10,7),5)),(((8,(11,(6,((13,12),4)))),2),3),1);
   tree tree_786 [p = 0.000, P = 0.814] = [&W 0.000312] (9,((10,5),(((11,(8,(6,(12,(13,4))))),2),(7,3))),1);
   tree tree_787 [p = 0.000, P = 0.815] = [&W 0.000312] (10,((9,(7,(5,2))),((11,8),(((13,12),4),(6,3)))),1);
   tree tree_788 [p = 0.000, P = 0.815] = [&W 0.000312] (2,((10,5),(9,(7,(11,(8,(6,((12,(13,4)),3))))))),1);
   tree tree_789 [p = 0.000, P = 0.815] = [&W 0.000312] (9,(((10,5),(7,2)),((8,(11,(6,((13,12),4)))),3)),1);
   tree tree_790 [p = 0.000, P = 0.816] = [&W 0.000312] (9,(((10,5),(7,2)),((11,(8,(6,(13,(12,4))))),3)),1);
   tree tree_791 [p = 0.000, P = 0.816] = [&W 0.000312] ((10,(5,(7,2))),(9,(8,(11,((6,(12,(13,4))),3)))),1);
   tree tree_792 [p = 0.000, P = 0.816] = [&W 0.000312] (9,(10,((5,(7,2)),((11,8),((6,((13,12),4)),3)))),1);
   tree tree_793 [p = 0.000, P = 0.816] = [&W 0.000312] (9,(((10,5),(7,2)),(8,(11,((6,((13,12),4)),3)))),1);
   tree tree_794 [p = 0.000, P = 0.817] = [&W 0.000312] (9,((5,(7,(10,2))),((11,(8,(6,((13,12),4)))),3)),1);
   tree tree_795 [p = 0.000, P = 0.817] = [&W 0.000312] (9,(10,((5,(7,2)),((11,(8,(6,(13,(12,4))))),3))),1);
   tree tree_796 [p = 0.000, P = 0.817] = [&W 0.000312] (9,(10,((5,(7,2)),((11,(8,(6,(12,(13,4))))),3))),1);
   tree tree_797 [p = 0.000, P = 0.818] = [&W 0.000312] ((10,5),(9,(7,(((11,8),(6,(12,(13,4)))),(2,3)))),1);
   tree tree_798 [p = 0.000, P = 0.818] = [&W 0.000312] (9,((10,5),(7,((8,(11,(6,((13,12),4)))),(2,3)))),1);
   tree tree_799 [p = 0.000, P = 0.818] = [&W 0.000312] (9,((5,((10,7),2)),(((11,8),(6,((13,12),4))),3)),1);
   tree tree_800 [p = 0.000, P = 0.819] = [&W 0.000312] ((10,5),(9,(7,((11,(8,(6,(13,(12,4))))),(2,3)))),1);
   tree tree_801 [p = 0.000, P = 0.819] = [&W 0.000312] (9,(10,((5,(7,2)),((8,(11,(6,((13,12),4)))),3))),1);
   tree tree_802 [p = 0.000, P = 0.819] = [&W 0.000312] ((5,(10,(7,2))),(9,((6,((11,8),(13,(12,4)))),3)),1);
   tree tree_803 [p = 0.000, P = 0.820] = [&W 0.000312] (((10,5),(7,2)),(9,((6,((11,8),(13,(12,4)))),3)),1);
   tree tree_804 [p = 0.000, P = 0.820] = [&W 0.000312] (9,((10,(5,(7,2))),((6,((11,8),((13,12),4))),3)),1);
   tree tree_805 [p = 0.000, P = 0.820] = [&W 0.000312] ((10,(5,(7,2))),(9,((6,((11,8),(12,(13,4)))),3)),1);
   tree tree_806 [p = 0.000, P = 0.821] = [&W 0.000312] (9,((7,((10,5),2)),(11,(8,((13,(12,4)),(6,3))))),1);
   tree tree_807 [p = 0.000, P = 0.821] = [&W 0.000312] (((10,(7,5)),((11,(8,(6,(12,(13,4))))),2)),(9,3),1);
   tree tree_808 [p = 0.000, P = 0.821] = [&W 0.000312] (((10,5),(7,2)),(9,((6,((11,8),((13,12),4))),3)),1);
   tree tree_809 [p = 0.000, P = 0.821] = [&W 0.000312] ((9,7),((10,5),((6,((11,8),((13,12),4))),(2,3))),1);
   tree tree_810 [p = 0.000, P = 0.822] = [&W 0.000312] ((9,(5,(7,2))),(10,((6,((11,8),(12,(13,4)))),3)),1);
   tree tree_811 [p = 0.000, P = 0.822] = [&W 0.000312] (9,((10,(5,(7,2))),(11,(8,((6,((13,12),4)),3)))),1);
   tree tree_812 [p = 0.000, P = 0.822] = [&W 0.000312] ((5,(10,(7,2))),(9,((((11,8),6),((13,12),4)),3)),1);
   tree tree_813 [p = 0.000, P = 0.823] = [&W 0.000312] (((10,5),(7,2)),(9,((((11,8),6),((13,12),4)),3)),1);
   tree tree_814 [p = 0.000, P = 0.823] = [&W 0.000312] (9,((5,(7,2)),(10,((((11,8),6),((13,12),4)),3))),1);
   tree tree_815 [p = 0.000, P = 0.823] = [&W 0.000312] (5,((10,9),((7,(8,(11,(6,((13,12),4))))),(2,3))),1);
   tree tree_816 [p = 0.000, P = 0.824] = [&W 0.000312] (2,(9,((10,5),(7,((11,(8,(6,(12,(13,4))))),3)))),1);
   tree tree_817 [p = 0.000, P = 0.824] = [&W 0.000312] (10,((9,7),((5,2),(((11,8),(6,((13,12),4))),3))),1);
   tree tree_818 [p = 0.000, P = 0.824] = [&W 0.000312] ((9,7),((10,(5,2)),((11,(8,(6,((13,12),4)))),3)),1);
   tree tree_819 [p = 0.000, P = 0.825] = [&W 0.000312] ((9,7),((10,(5,2)),((11,(8,(6,(12,(13,4))))),3)),1);
   tree tree_820 [p = 0.000, P = 0.825] = [&W 0.000312] (9,((10,2),(5,(7,(((11,8),(6,(12,(13,4)))),3)))),1);
   tree tree_821 [p = 0.000, P = 0.825] = [&W 0.000312] ((9,7),((10,(5,2)),((8,(11,(6,(12,(13,4))))),3)),1);
   tree tree_822 [p = 0.000, P = 0.826] = [&W 0.000312] ((9,7),((10,(5,2)),((8,(11,(6,((13,12),4)))),3)),1);
   tree tree_823 [p = 0.000, P = 0.826] = [&W 0.000312] (7,(9,(((10,5),2),((11,(8,(6,(12,(13,4))))),3))),1);
   tree tree_824 [p = 0.000, P = 0.826] = [&W 0.000312] (9,(2,((10,5),(7,(11,(8,((6,((13,12),4)),3)))))),1);
   tree tree_825 [p = 0.000, P = 0.826] = [&W 0.000312] (7,(9,((10,(5,2)),(((11,8),(6,(12,(13,4)))),3))),1);
   tree tree_826 [p = 0.000, P = 0.827] = [&W 0.000312] (7,(9,((10,(5,2)),(((11,8),(6,((13,12),4))),3))),1);
   tree tree_827 [p = 0.000, P = 0.827] = [&W 0.000312] (9,(10,(7,((5,2),(8,((6,((13,12),4)),(11,3)))))),1);
   tree tree_828 [p = 0.000, P = 0.827] = [&W 0.000312] ((10,7),(9,((5,2),((8,(11,(6,((13,12),4)))),3))),1);
   tree tree_829 [p = 0.000, P = 0.828] = [&W 0.000312] (7,(9,(((10,5),2),((11,(8,(6,((13,12),4)))),3))),1);
   tree tree_830 [p = 0.000, P = 0.828] = [&W 0.000312] ((9,2),(5,(10,(7,((11,(8,(6,(13,(12,4))))),3)))),1);
   tree tree_831 [p = 0.000, P = 0.828] = [&W 0.000312] ((9,2),((10,5),(7,(((11,8),(6,((13,12),4))),3))),1);
   tree tree_832 [p = 0.000, P = 0.829] = [&W 0.000312] ((9,7),(((10,5),2),(((11,8),(6,((13,12),4))),3)),1);
   tree tree_833 [p = 0.000, P = 0.829] = [&W 0.000312] (7,((10,(5,2)),(9,((11,8),((6,(13,(12,4))),3)))),1);
   tree tree_834 [p = 0.000, P = 0.829] = [&W 0.000312] ((9,((7,5),(10,2))),(((11,8),(6,((13,12),4))),3),1);
   tree tree_835 [p = 0.000, P = 0.830] = [&W 0.000312] (9,(2,((10,5),(7,(((11,8),(6,(13,(12,4)))),3)))),1);
   tree tree_836 [p = 0.000, P = 0.830] = [&W 0.000312] (9,(7,((10,(5,2)),(11,(8,((6,((13,12),4)),3))))),1);
   tree tree_837 [p = 0.000, P = 0.830] = [&W 0.000312] (7,(9,((5,2),(10,((((11,8),6),(12,(13,4))),3)))),1);
   tree tree_838 [p = 0.000, P = 0.831] = [&W 0.000312] ((9,7),(10,((5,2),(((11,8),(6,((13,12),4))),3))),1);
   tree tree_839 [p = 0.000, P = 0.831] = [&W 0.000312] (2,((9,(10,5)),(7,((11,(8,(6,(12,(13,4))))),3))),1);
   tree tree_840 [p = 0.000, P = 0.831] = [&W 0.000312] ((9,(10,7)),((5,2),((8,(6,(11,((13,12),4)))),3)),1);
   tree tree_841 [p = 0.000, P = 0.831] = [&W 0.000312] ((9,7),((5,2),(10,((8,(11,(6,((13,12),4)))),3))),1);
   tree tree_842 [p = 0.000, P = 0.832] = [&W 0.000312] ((9,7),(((10,5),2),((8,(11,(6,(13,(12,4))))),3)),1);
   tree tree_843 [p = 0.000, P = 0.832] = [&W 0.000312] ((9,7),(((10,5),2),((8,(11,(6,((13,12),4)))),3)),1);
   tree tree_844 [p = 0.000, P = 0.832] = [&W 0.000312] ((9,7),(10,((5,2),((8,(11,(6,((13,12),4)))),3))),1);
   tree tree_845 [p = 0.000, P = 0.833] = [&W 0.000312] (7,((5,(10,2)),(9,((11,(8,(6,(13,(12,4))))),3))),1);
   tree tree_846 [p = 0.000, P = 0.833] = [&W 0.000312] (9,(7,(((10,5),2),((8,(11,(6,(12,(13,4))))),3))),1);
   tree tree_847 [p = 0.000, P = 0.833] = [&W 0.000312] (9,(7,(((10,5),2),((11,(8,(6,(12,(13,4))))),3))),1);
   tree tree_848 [p = 0.000, P = 0.834] = [&W 0.000312] (9,(7,(((10,5),2),((8,(11,(6,(13,(12,4))))),3))),1);
   tree tree_849 [p = 0.000, P = 0.834] = [&W 0.000312] (7,((9,(10,(5,2))),((8,(11,(6,((13,12),4)))),3)),1);
   tree tree_850 [p = 0.000, P = 0.834] = [&W 0.000312] (9,((10,2),(5,(7,(11,(8,((6,((13,12),4)),3)))))),1);
   tree tree_851 [p = 0.000, P = 0.835] = [&W 0.000312] (9,(7,(((10,5),2),(((11,8),(6,(12,(13,4)))),3))),1);
   tree tree_852 [p = 0.000, P = 0.835] = [&W 0.000312] (9,(7,(2,((10,5),((11,(8,(6,(13,(12,4))))),3)))),1);
   tree tree_853 [p = 0.000, P = 0.835] = [&W 0.000312] (9,(7,(2,(5,(10,((11,(8,(6,(13,(12,4))))),3))))),1);
   tree tree_854 [p = 0.000, P = 0.836] = [&W 0.000312] (9,(7,(10,((5,2),(((11,8),(6,(12,(13,4)))),3)))),1);
   tree tree_855 [p = 0.000, P = 0.836] = [&W 0.000312] (9,(7,(10,((5,2),((8,(11,(6,((13,12),4)))),3)))),1);
   tree tree_856 [p = 0.000, P = 0.836] = [&W 0.000312] (9,(2,(5,(10,(7,((6,((11,8),(12,(13,4)))),3))))),1);
   tree tree_857 [p = 0.000, P = 0.836] = [&W 0.000312] (10,(9,(7,(2,(5,(((11,8),(6,((13,12),4))),3))))),1);
   tree tree_858 [p = 0.000, P = 0.837] = [&W 0.000312] (2,(9,(5,(10,(7,((6,((11,8),((13,12),4))),3))))),1);
   tree tree_859 [p = 0.000, P = 0.837] = [&W 0.000312] (9,((10,7),((5,2),(((11,8),(6,(12,(13,4)))),3))),1);
   tree tree_860 [p = 0.000, P = 0.837] = [&W 0.000312] (7,((5,2),(9,(10,((11,(8,(6,((13,12),4)))),3)))),1);
   tree tree_861 [p = 0.000, P = 0.838] = [&W 0.000312] (7,((10,(5,2)),(9,(((11,8),(6,((13,12),4))),3))),1);
   tree tree_862 [p = 0.000, P = 0.838] = [&W 0.000312] (7,((9,(5,(10,2))),((8,(11,(6,((13,12),4)))),3)),1);
   tree tree_863 [p = 0.000, P = 0.838] = [&W 0.000312] (7,((5,2),(9,(10,((8,(11,(6,(13,(12,4))))),3)))),1);
   tree tree_864 [p = 0.000, P = 0.839] = [&W 0.000312] (7,(9,((10,(5,2)),((11,(8,(6,((13,12),4)))),3))),1);
   tree tree_865 [p = 0.000, P = 0.839] = [&W 0.000312] (7,(9,((5,2),(10,(((11,8),(6,((13,12),4))),3)))),1);
   tree tree_866 [p = 0.000, P = 0.839] = [&W 0.000312] (7,(((10,5),2),(9,((11,(8,(6,((13,12),4)))),3))),1);
   tree tree_867 [p = 0.000, P = 0.840] = [&W 0.000312] (7,((10,(5,2)),(9,((8,(11,(6,((13,12),4)))),3))),1);
   tree tree_868 [p = 0.000, P = 0.840] = [&W 0.000312] (10,(2,(5,(9,(7,((((11,8),6),(12,(13,4))),3))))),1);
   tree tree_869 [p = 0.000, P = 0.840] = [&W 0.000312] (9,(7,((5,(10,2)),((8,(11,(6,((13,12),4)))),3))),1);
   tree tree_870 [p = 0.000, P = 0.841] = [&W 0.000312] (9,(2,(10,(5,(7,(8,((6,(12,(13,4))),(11,3))))))),1);
   tree tree_871 [p = 0.000, P = 0.841] = [&W 0.000312] (7,((5,2),(10,(9,((8,(11,(6,(12,(13,4))))),3)))),1);
   tree tree_872 [p = 0.000, P = 0.841] = [&W 0.000312] (7,((9,((10,5),2)),(((11,8),(6,((13,12),4))),3)),1);
   tree tree_873 [p = 0.000, P = 0.841] = [&W 0.000312] (7,((10,(5,2)),(9,((11,(8,(6,((13,12),4)))),3))),1);
   tree tree_874 [p = 0.000, P = 0.842] = [&W 0.000312] (((7,5),(10,2)),(9,((11,(8,(6,(13,(12,4))))),3)),1);
   tree tree_875 [p = 0.000, P = 0.842] = [&W 0.000312] (9,(2,(10,(5,(7,(((11,8),(6,((13,12),4))),3))))),1);
   tree tree_876 [p = 0.000, P = 0.842] = [&W 0.000312] (((7,(10,5)),2),(9,((11,(8,(6,((13,12),4)))),3)),1);
   tree tree_877 [p = 0.000, P = 0.843] = [&W 0.000312] (((7,(10,5)),2),(9,(((11,8),(6,(12,(13,4)))),3)),1);
   tree tree_878 [p = 0.000, P = 0.843] = [&W 0.000312] (9,(10,(2,(5,(7,(((11,8),(6,(13,(12,4)))),3))))),1);
   tree tree_879 [p = 0.000, P = 0.843] = [&W 0.000312] (9,(2,(5,(7,(10,(((11,8),(6,((13,12),4))),3))))),1);
   tree tree_880 [p = 0.000, P = 0.844] = [&W 0.000312] (((7,5),(10,2)),(9,((11,(8,(6,((13,12),4)))),3)),1);
   tree tree_881 [p = 0.000, P = 0.844] = [&W 0.000312] (((7,5),2),(9,(10,(((11,8),(6,((13,12),4))),3))),1);
   tree tree_882 [p = 0.000, P = 0.844] = [&W 0.000312] (((7,5),2),(9,(10,((8,(11,(6,((13,12),4)))),3))),1);
   tree tree_883 [p = 0.000, P = 0.845] = [&W 0.000312] (((7,5),2),(9,(10,((11,(8,(6,((13,12),4)))),3))),1);
   tree tree_884 [p = 0.000, P = 0.845] = [&W 0.000312] (((7,(10,5)),2),(9,(((11,8),(6,((13,12),4))),3)),1);
   tree tree_885 [p = 0.000, P = 0.845] = [&W 0.000312] ((((10,7),5),2),(9,((11,(8,(6,((13,12),4)))),3)),1);
   tree tree_886 [p = 0.000, P = 0.846] = [&W 0.000312] ((((10,7),5),2),(9,((8,(11,(6,((13,12),4)))),3)),1);
   tree tree_887 [p = 0.000, P = 0.846] = [&W 0.000312] (10,(((7,5),2),(9,((11,(8,(6,((13,12),4)))),3))),1);
   tree tree_888 [p = 0.000, P = 0.846] = [&W 0.000312] ((9,((10,(7,5)),2)),((((11,8),6),((13,12),4)),3),1);
   tree tree_889 [p = 0.000, P = 0.846] = [&W 0.000312] (2,((10,5),(9,(7,((8,(11,(6,((13,12),4)))),3)))),1);
   tree tree_890 [p = 0.000, P = 0.847] = [&W 0.000312] (2,((10,9),(5,(7,((11,(8,(6,(13,(12,4))))),3)))),1);
   tree tree_891 [p = 0.000, P = 0.847] = [&W 0.000312] (((7,(9,(10,5))),2),((11,(8,(6,(12,(13,4))))),3),1);
   tree tree_892 [p = 0.000, P = 0.847] = [&W 0.000312] (((7,(10,5)),2),(9,(8,((11,(6,((13,12),4))),3))),1);
   tree tree_893 [p = 0.000, P = 0.848] = [&W 0.000312] (((7,(10,5)),2),(9,((11,8),((6,(12,(13,4))),3))),1);
   tree tree_894 [p = 0.000, P = 0.848] = [&W 0.000312] (9,(10,(((7,5),2),((11,8),((6,((13,12),4)),3)))),1);
   tree tree_895 [p = 0.000, P = 0.848] = [&W 0.000312] (9,(2,(5,(10,(7,(((11,8),(6,(12,(13,4)))),3))))),1);
   tree tree_896 [p = 0.000, P = 0.849] = [&W 0.000312] (9,(2,(5,(10,(7,(((11,8),(6,((13,12),4))),3))))),1);
   tree tree_897 [p = 0.000, P = 0.849] = [&W 0.000312] (9,(2,(5,(10,(7,((11,(8,(6,(12,(13,4))))),3))))),1);
   tree tree_898 [p = 0.000, P = 0.849] = [&W 0.000312] (9,(10,(((7,5),2),(((11,8),(6,(12,(13,4)))),3))),1);
   tree tree_899 [p = 0.000, P = 0.850] = [&W 0.000312] (2,(9,((10,5),(7,((8,(11,(6,(12,(13,4))))),3)))),1);
   tree tree_900 [p = 0.000, P = 0.850] = [&W 0.000312] (9,(((7,(10,5)),2),((8,(11,(6,(12,(13,4))))),3)),1);
   tree tree_901 [p = 0.000, P = 0.850] = [&W 0.000312] (2,((10,5),(7,(9,(((11,8),(6,((13,12),4))),3)))),1);
   tree tree_902 [p = 0.000, P = 0.850] = [&W 0.000312] (((7,5),2),(9,(10,(((11,8),(6,(12,(13,4)))),3))),1);
   tree tree_903 [p = 0.000, P = 0.851] = [&W 0.000312] (7,((9,((10,5),2)),((6,(12,(13,4))),((11,8),3))),1);
   tree tree_904 [p = 0.000, P = 0.851] = [&W 0.000312] ((10,(9,((7,5),2))),(((11,8),(6,((13,12),4))),3),1);
   tree tree_905 [p = 0.000, P = 0.851] = [&W 0.000312] ((9,(10,((7,5),2))),((11,(8,(6,(12,(13,4))))),3),1);
   tree tree_906 [p = 0.000, P = 0.852] = [&W 0.000312] (9,(7,((10,(5,2)),((6,((11,8),((13,12),4))),3))),1);
   tree tree_907 [p = 0.000, P = 0.852] = [&W 0.000312] (7,(((10,5),(9,2)),((((11,8),6),((13,12),4)),3)),1);
   tree tree_908 [p = 0.000, P = 0.852] = [&W 0.000312] (7,(9,(((10,5),2),((((11,8),6),((13,12),4)),3))),1);
   tree tree_909 [p = 0.000, P = 0.853] = [&W 0.000312] ((9,(10,7)),((5,2),((((11,8),6),((13,12),4)),3)),1);
   tree tree_910 [p = 0.000, P = 0.853] = [&W 0.000312] (9,(7,(((10,5),2),(8,(11,((6,((13,12),4)),3))))),1);
   tree tree_911 [p = 0.000, P = 0.853] = [&W 0.000312] ((10,9),(7,((5,2),(11,(8,((6,((13,12),4)),3))))),1);
   tree tree_912 [p = 0.000, P = 0.854] = [&W 0.000312] (9,(7,(((10,5),2),((11,8),((6,((13,12),4)),3)))),1);
   tree tree_913 [p = 0.000, P = 0.854] = [&W 0.000312] (9,(2,((10,5),(7,((11,(8,(6,(12,(13,4))))),3)))),1);
   tree tree_914 [p = 0.000, P = 0.854] = [&W 0.000312] ((10,9),(2,(5,(7,(((11,8),(6,((13,12),4))),3)))),1);
   tree tree_915 [p = 0.000, P = 0.855] = [&W 0.000312] ((9,7),((10,(5,2)),(11,(8,((6,((13,12),4)),3)))),1);
   tree tree_916 [p = 0.000, P = 0.855] = [&W 0.000312] (9,(7,((5,(10,2)),(11,(8,((6,(13,(12,4))),3))))),1);
   tree tree_917 [p = 0.000, P = 0.855] = [&W 0.000312] ((9,((7,(10,5)),2)),((11,(8,(6,((13,12),4)))),3),1);
   tree tree_918 [p = 0.000, P = 0.855] = [&W 0.000312] ((9,(10,((7,5),2))),(((11,8),(6,((13,12),4))),3),1);
   tree tree_919 [p = 0.000, P = 0.856] = [&W 0.000312] ((9,(10,((7,5),2))),(11,((8,(6,((13,12),4))),3)),1);
   tree tree_920 [p = 0.000, P = 0.856] = [&W 0.000312] ((10,((7,5),2)),(9,(((11,8),(6,((13,12),4))),3)),1);
   tree tree_921 [p = 0.000, P = 0.856] = [&W 0.000312] ((10,((7,5),2)),(9,((8,(11,(6,((13,12),4)))),3)),1);
   tree tree_922 [p = 0.000, P = 0.857] = [&W 0.000312] (((10,(7,5)),2),(9,((11,(8,(6,((13,12),4)))),3)),1);
   tree tree_923 [p = 0.000, P = 0.857] = [&W 0.000312] (9,(10,(2,(5,(7,((11,(8,(6,(12,(13,4))))),3))))),1);
   tree tree_924 [p = 0.000, P = 0.857] = [&W 0.000312] (9,(7,(((10,5),2),((6,((11,8),(12,(13,4)))),3))),1);
   tree tree_925 [p = 0.000, P = 0.858] = [&W 0.000312] (7,((9,(10,(5,2))),((6,((11,8),(12,(13,4)))),3)),1);
   tree tree_926 [p = 0.000, P = 0.858] = [&W 0.000312] (9,(10,(7,((5,2),((6,((11,8),((13,12),4))),3)))),1);
   tree tree_927 [p = 0.000, P = 0.858] = [&W 0.000312] (9,(7,((5,2),(10,((6,((11,8),((13,12),4))),3)))),1);
   tree tree_928 [p = 0.000, P = 0.859] = [&W 0.000312] ((9,7),(((10,5),2),((6,((11,8),((13,12),4))),3)),1);
   tree tree_929 [p = 0.000, P = 0.859] = [&W 0.000312] (7,(9,((10,(5,2)),((6,((11,8),((13,12),4))),3))),1);
   tree tree_930 [p = 0.000, P = 0.859] = [&W 0.000312] (7,(((10,5),2),(9,((6,((11,8),((13,12),4))),3))),1);
   tree tree_931 [p = 0.000, P = 0.860] = [&W 0.000312] ((9,5),((7,2),(10,(((11,8),(6,((13,12),4))),3))),1);
   tree tree_932 [p = 0.000, P = 0.860] = [&W 0.000312] ((10,5),(9,((7,2),((8,(11,(6,((13,12),4)))),3))),1);
   tree tree_933 [p = 0.000, P = 0.860] = [&W 0.000312] (9,(5,(10,(7,(2,((8,(11,(6,(13,(12,4))))),3))))),1);
   tree tree_934 [p = 0.000, P = 0.860] = [&W 0.000312] (10,(9,(5,(7,(2,((8,(6,(11,((13,12),4)))),3))))),1);
   tree tree_935 [p = 0.000, P = 0.861] = [&W 0.000312] ((10,5),((7,(9,2)),((8,(11,(6,((13,12),4)))),3)),1);
   tree tree_936 [p = 0.000, P = 0.861] = [&W 0.000312] (9,(10,(5,((7,2),((11,8),((6,((13,12),4)),3))))),1);
   tree tree_937 [p = 0.000, P = 0.861] = [&W 0.000312] (5,(9,((7,2),(10,(8,(11,((6,(13,(12,4))),3)))))),1);
   tree tree_938 [p = 0.000, P = 0.862] = [&W 0.000312] (9,((10,5),((7,2),((((11,8),6),(13,(12,4))),3))),1);
   tree tree_939 [p = 0.000, P = 0.862] = [&W 0.000312] ((9,7),(5,(10,(2,((12,(13,4)),(6,((11,8),3)))))),1);
   tree tree_940 [p = 0.000, P = 0.862] = [&W 0.000312] ((9,(10,(7,(5,2)))),(((11,8),(6,(12,(13,4)))),3),1);
   tree tree_941 [p = 0.000, P = 0.863] = [&W 0.000312] (10,(9,(5,((7,2),((((11,8),6),((13,12),4)),3)))),1);
   tree tree_942 [p = 0.000, P = 0.863] = [&W 0.000312] (9,(5,(10,(7,(2,(((11,8),(6,(12,(13,4)))),3))))),1);
   tree tree_943 [p = 0.000, P = 0.863] = [&W 0.000312] (9,(10,(5,(7,(2,((8,(11,(6,(12,(13,4))))),3))))),1);
   tree tree_944 [p = 0.000, P = 0.864] = [&W 0.000312] (5,(9,((10,(7,2)),(8,(11,((6,((13,12),4)),3))))),1);
   tree tree_945 [p = 0.000, P = 0.864] = [&W 0.000312] ((10,5),(9,(7,(2,(8,(11,((13,(12,4)),(6,3))))))),1);
   tree tree_946 [p = 0.000, P = 0.864] = [&W 0.000312] (9,((10,5),(7,(2,(13,(12,(4,(6,((11,8),3)))))))),1);
   tree tree_947 [p = 0.000, P = 0.865] = [&W 0.000312] ((9,7),(10,(5,(2,(11,(8,(((13,12),4),(6,3))))))),1);
   tree tree_948 [p = 0.000, P = 0.865] = [&W 0.000312] (5,(10,(9,(7,(2,(11,(8,((12,(13,4)),(6,3)))))))),1);
   tree tree_949 [p = 0.000, P = 0.865] = [&W 0.000312] (9,(5,(7,(10,(2,(((13,12),4),(6,(8,(11,3)))))))),1);
   tree tree_950 [p = 0.000, P = 0.865] = [&W 0.000312] (9,((10,5),(7,(2,(11,(8,(((13,12),4),(6,3))))))),1);
   tree tree_951 [p = 0.000, P = 0.866] = [&W 0.000312] ((10,5),(9,(7,(2,(11,(8,((12,(13,4)),(6,3))))))),1);
   tree tree_952 [p = 0.000, P = 0.866] = [&W 0.000312] (9,(5,(10,(7,(2,((11,(8,(6,(13,(12,4))))),3))))),1);
   tree tree_953 [p = 0.000, P = 0.866] = [&W 0.000312] (9,(5,((7,2),(10,((((11,8),6),(13,(12,4))),3)))),1);
   tree tree_954 [p = 0.000, P = 0.867] = [&W 0.000312] ((10,5),(9,((7,2),(8,((6,((13,12),4)),(11,3))))),1);
   tree tree_955 [p = 0.000, P = 0.867] = [&W 0.000312] ((9,(10,5)),((7,2),((((11,8),6),((13,12),4)),3)),1);
   tree tree_956 [p = 0.000, P = 0.867] = [&W 0.000312] ((9,7),(5,(10,(2,((11,8),(((13,12),4),(6,3)))))),1);
   tree tree_957 [p = 0.000, P = 0.868] = [&W 0.000312] ((9,(10,5)),((7,2),((6,((11,8),(12,(13,4)))),3)),1);
   tree tree_958 [p = 0.000, P = 0.868] = [&W 0.000312] (9,(7,((10,5),(2,((11,8),(((13,12),4),(6,3)))))),1);
   tree tree_959 [p = 0.000, P = 0.868] = [&W 0.000312] (9,(5,(10,((7,2),((11,(8,(6,((13,12),4)))),3)))),1);
   tree tree_960 [p = 0.000, P = 0.869] = [&W 0.000312] (9,(5,(10,((7,2),((11,(8,(6,(12,(13,4))))),3)))),1);
   tree tree_961 [p = 0.000, P = 0.869] = [&W 0.000312] (9,(5,((7,2),(10,((8,(6,((13,12),4))),(11,3))))),1);
   tree tree_962 [p = 0.000, P = 0.869] = [&W 0.000312] (9,(5,(10,((7,2),((11,(8,(6,(13,(12,4))))),3)))),1);
   tree tree_963 [p = 0.000, P = 0.870] = [&W 0.000312] (9,((10,5),((7,2),((11,(8,(6,(13,(12,4))))),3))),1);
   tree tree_964 [p = 0.000, P = 0.870] = [&W 0.000312] (9,(5,(10,((7,2),(((11,8),(6,(12,(13,4)))),3)))),1);
   tree tree_965 [p = 0.000, P = 0.870] = [&W 0.000312] (9,(5,(10,((7,2),(((11,8),(6,((13,12),4))),3)))),1);
   tree tree_966 [p = 0.000, P = 0.870] = [&W 0.000312] (9,(5,(7,(2,(10,(((11,8),(6,((13,12),4))),3))))),1);
   tree tree_967 [p = 0.000, P = 0.871] = [&W 0.000312] (9,(10,(5,((7,2),((11,(8,(6,(12,(13,4))))),3)))),1);
   tree tree_968 [p = 0.000, P = 0.871] = [&W 0.000312] (9,(10,(5,((7,2),(((11,8),(6,(13,(12,4)))),3)))),1);
   tree tree_969 [p = 0.000, P = 0.871] = [&W 0.000312] (9,(10,(5,(7,(2,((8,(6,((13,12),4))),(11,3)))))),1);
   tree tree_970 [p = 0.000, P = 0.872] = [&W 0.000312] ((10,9),(5,((7,2),(((11,8),(6,((13,12),4))),3))),1);
   tree tree_971 [p = 0.000, P = 0.872] = [&W 0.000312] (9,(10,(5,(7,(2,((8,(6,(12,(13,4)))),(11,3)))))),1);
   tree tree_972 [p = 0.000, P = 0.872] = [&W 0.000312] (9,(5,((7,2),(10,(((11,8),(6,(13,(12,4)))),3)))),1);
   tree tree_973 [p = 0.000, P = 0.873] = [&W 0.000312] ((10,5),((7,2),(9,(((11,8),(6,((13,12),4))),3))),1);
   tree tree_974 [p = 0.000, P = 0.873] = [&W 0.000312] (5,(9,(10,((7,2),(((11,8),(6,((13,12),4))),3)))),1);
   tree tree_975 [p = 0.000, P = 0.873] = [&W 0.000312] ((10,5),((7,2),(9,((11,(8,(6,(12,(13,4))))),3))),1);
   tree tree_976 [p = 0.000, P = 0.874] = [&W 0.000312] (5,(9,((7,2),(10,((8,(11,(6,((13,12),4)))),3)))),1);
   tree tree_977 [p = 0.000, P = 0.874] = [&W 0.000312] (5,(9,((7,2),(10,(((11,8),(6,((13,12),4))),3)))),1);
   tree tree_978 [p = 0.000, P = 0.874] = [&W 0.000312] (10,(5,(9,((7,2),((11,(8,(6,((13,12),4)))),3)))),1);
   tree tree_979 [p = 0.000, P = 0.875] = [&W 0.000312] ((10,5),((7,2),(9,(((11,8),(6,(12,(13,4)))),3))),1);
   tree tree_980 [p = 0.000, P = 0.875] = [&W 0.000312] (5,((7,2),(10,(9,((11,(8,(6,(13,(12,4))))),3)))),1);
   tree tree_981 [p = 0.000, P = 0.875] = [&W 0.000312] ((10,5),((7,2),(9,((8,(11,(6,((13,12),4)))),3))),1);
   tree tree_982 [p = 0.000, P = 0.875] = [&W 0.000312] (9,((10,5),((7,2),((11,(8,(6,(12,(13,4))))),3))),1);
   tree tree_983 [p = 0.000, P = 0.876] = [&W 0.000312] (9,(5,((7,(10,2)),((11,(8,(6,((13,12),4)))),3))),1);
   tree tree_984 [p = 0.000, P = 0.876] = [&W 0.000312] (5,((7,2),(9,(10,(((11,8),(6,(12,(13,4)))),3)))),1);
   tree tree_985 [p = 0.000, P = 0.876] = [&W 0.000312] (5,((10,(7,2)),(9,(((11,8),(6,((13,12),4))),3))),1);
   tree tree_986 [p = 0.000, P = 0.877] = [&W 0.000312] (9,((10,5),((7,2),(((11,8),(6,(12,(13,4)))),3))),1);
   tree tree_987 [p = 0.000, P = 0.877] = [&W 0.000312] (5,(10,(9,(7,(2,((11,(8,(6,(12,(13,4))))),3))))),1);
   tree tree_988 [p = 0.000, P = 0.877] = [&W 0.000312] (((10,9),(7,(5,2))),((11,(8,(6,((13,12),4)))),3),1);
   tree tree_989 [p = 0.000, P = 0.878] = [&W 0.000312] (((10,9),(7,(5,2))),(((11,8),(6,(12,(13,4)))),3),1);
   tree tree_990 [p = 0.000, P = 0.878] = [&W 0.000312] ((9,((10,7),(5,2))),((8,(11,(6,((13,12),4)))),3),1);
   tree tree_991 [p = 0.000, P = 0.878] = [&W 0.000312] (5,(9,((10,2),(7,((((11,8),6),((13,12),4)),3)))),1);
   tree tree_992 [p = 0.000, P = 0.879] = [&W 0.000312] ((9,(7,((10,5),2))),(((11,8),(6,(13,(12,4)))),3),1);
   tree tree_993 [p = 0.000, P = 0.879] = [&W 0.000312] (9,(5,(10,(2,(7,((6,((13,12),4)),(8,(11,3))))))),1);
   tree tree_994 [p = 0.000, P = 0.879] = [&W 0.000312] ((9,(7,(5,2))),(10,((8,(11,(6,((13,12),4)))),3)),1);
   tree tree_995 [p = 0.000, P = 0.880] = [&W 0.000312] ((9,(7,(5,2))),(10,(((11,8),(6,(12,(13,4)))),3)),1);
   tree tree_996 [p = 0.000, P = 0.880] = [&W 0.000312] (5,(9,(10,(7,(2,((11,(8,(6,(12,(13,4))))),3))))),1);
   tree tree_997 [p = 0.000, P = 0.880] = [&W 0.000312] (10,((9,(7,(5,2))),((8,(11,(6,((13,12),4)))),3)),1);
   tree tree_998 [p = 0.000, P = 0.880] = [&W 0.000312] (5,(9,(10,(7,(2,(11,((8,(6,((13,12),4))),3)))))),1);
   tree tree_999 [p = 0.000, P = 0.881] = [&W 0.000312] (5,(10,(9,(7,(2,(((11,8),(6,(12,(13,4)))),3))))),1);
   tree tree_1000 [p = 0.000, P = 0.881] = [&W 0.000312] (10,((9,(7,(5,2))),((11,(8,(6,(12,(13,4))))),3)),1);
   tree tree_1001 [p = 0.000, P = 0.881] = [&W 0.000312] ((7,(5,2)),(10,(9,((11,(8,(6,((13,12),4)))),3))),1);
   tree tree_1002 [p = 0.000, P = 0.882] = [&W 0.000312] ((7,(9,(10,(5,2)))),(((11,8),(6,((13,12),4))),3),1);
   tree tree_1003 [p = 0.000, P = 0.882] = [&W 0.000312] ((7,(9,(10,(5,2)))),(((11,8),(6,(12,(13,4)))),3),1);
   tree tree_1004 [p = 0.000, P = 0.882] = [&W 0.000312] ((10,(7,(5,2))),(9,((11,(8,(6,(13,(12,4))))),3)),1);
   tree tree_1005 [p = 0.000, P = 0.883] = [&W 0.000312] (9,(5,(10,(2,(7,((11,((8,6),(12,(13,4)))),3))))),1);
   tree tree_1006 [p = 0.000, P = 0.883] = [&W 0.000312] (9,(5,(10,(2,(7,((((11,8),6),((13,12),4)),3))))),1);
   tree tree_1007 [p = 0.000, P = 0.883] = [&W 0.000312] ((10,(7,(5,2))),(9,((8,(11,(6,(13,(12,4))))),3)),1);
   tree tree_1008 [p = 0.000, P = 0.884] = [&W 0.000312] ((9,(7,(5,(10,2)))),((8,(11,(6,((13,12),4)))),3),1);
   tree tree_1009 [p = 0.000, P = 0.884] = [&W 0.000312] ((9,(7,(5,(10,2)))),(((11,8),(6,(13,(12,4)))),3),1);
   tree tree_1010 [p = 0.000, P = 0.884] = [&W 0.000312] ((9,(10,5)),(2,(7,((((11,8),6),((13,12),4)),3))),1);
   tree tree_1011 [p = 0.000, P = 0.885] = [&W 0.000312] (9,(10,(5,(2,(7,((6,((11,8),(12,(13,4)))),3))))),1);
   tree tree_1012 [p = 0.000, P = 0.885] = [&W 0.000312] ((7,(9,(10,(5,2)))),((11,(8,(6,((13,12),4)))),3),1);
   tree tree_1013 [p = 0.000, P = 0.885] = [&W 0.000312] ((9,(7,(5,(10,2)))),(((11,8),(6,(12,(13,4)))),3),1);
   tree tree_1014 [p = 0.000, P = 0.885] = [&W 0.000312] ((7,(9,(10,(5,2)))),((8,(11,(6,((13,12),4)))),3),1);
   tree tree_1015 [p = 0.000, P = 0.886] = [&W 0.000312] ((10,5),(9,(7,(2,((8,(6,((13,12),4))),(11,3))))),1);
   tree tree_1016 [p = 0.000, P = 0.886] = [&W 0.000312] (10,(9,(5,(7,(2,((8,(11,(6,(12,(13,4))))),3))))),1);
   tree tree_1017 [p = 0.000, P = 0.886] = [&W 0.000312] (((10,5),2),(9,(7,(11,(8,(6,(((13,12),4),3)))))),1);
   tree tree_1018 [p = 0.000, P = 0.887] = [&W 0.000312] (9,(((10,5),2),((7,(11,(8,(6,((13,12),4))))),3)),1);
   tree tree_1019 [p = 0.000, P = 0.887] = [&W 0.000312] (9,(((10,5),2),(7,((11,8),(6,(((13,12),4),3))))),1);
   tree tree_1020 [p = 0.000, P = 0.887] = [&W 0.000312] (9,((5,2),(7,(10,(11,(8,(6,((12,(13,4)),3))))))),1);
   tree tree_1021 [p = 0.000, P = 0.888] = [&W 0.000312] ((5,2),(9,(10,((7,(11,(8,(6,(12,(13,4)))))),3))),1);
   tree tree_1022 [p = 0.000, P = 0.888] = [&W 0.000312] ((10,(5,2)),(9,(7,(11,(8,(6,((12,(13,4)),3)))))),1);
   tree tree_1023 [p = 0.000, P = 0.888] = [&W 0.000312] (10,(9,(5,(7,(2,(((11,8),(6,(13,(12,4)))),3))))),1);
   tree tree_1024 [p = 0.000, P = 0.889] = [&W 0.000312] (9,((10,5),(7,(2,((11,8),((12,(13,4)),(6,3)))))),1);
   tree tree_1025 [p = 0.000, P = 0.889] = [&W 0.000312] (9,((10,5),(7,(2,(((13,12),4),(6,((11,8),3)))))),1);
   tree tree_1026 [p = 0.000, P = 0.889] = [&W 0.000312] ((7,(10,5)),(9,(2,(((13,12),4),(6,((11,8),3))))),1);
   tree tree_1027 [p = 0.000, P = 0.890] = [&W 0.000312] ((5,2),(10,(9,(7,(8,(11,(6,(((13,12),4),3))))))),1);
   tree tree_1028 [p = 0.000, P = 0.890] = [&W 0.000312] (9,((10,(7,5)),(2,(11,(8,(((13,12),4),(6,3)))))),1);
   tree tree_1029 [p = 0.000, P = 0.890] = [&W 0.000312] (5,((10,9),(7,(2,(((11,8),(6,((13,12),4))),3)))),1);
   tree tree_1030 [p = 0.000, P = 0.890] = [&W 0.000312] (5,(9,(7,(10,(2,(((11,8),(6,((13,12),4))),3))))),1);
   tree tree_1031 [p = 0.000, P = 0.891] = [&W 0.000312] ((9,(7,(10,(5,2)))),((8,(11,(6,(12,(13,4))))),3),1);
   tree tree_1032 [p = 0.000, P = 0.891] = [&W 0.000312] (10,(5,(9,(7,(2,((11,(8,(6,(12,(13,4))))),3))))),1);
   tree tree_1033 [p = 0.000, P = 0.891] = [&W 0.000312] ((9,(7,(5,(10,2)))),((11,(8,(6,((13,12),4)))),3),1);
   tree tree_1034 [p = 0.000, P = 0.892] = [&W 0.000312] (5,(9,(7,((10,2),(((11,8),(6,((13,12),4))),3)))),1);
   tree tree_1035 [p = 0.000, P = 0.892] = [&W 0.000312] (10,(5,(9,(7,(2,(((11,8),(6,(13,(12,4)))),3))))),1);
   tree tree_1036 [p = 0.000, P = 0.892] = [&W 0.000312] ((10,5),(9,(7,(2,((8,(11,(6,(13,(12,4))))),3)))),1);
   tree tree_1037 [p = 0.000, P = 0.893] = [&W 0.000312] (5,(9,(7,((10,2),(((11,8),(6,(13,(12,4)))),3)))),1);
   tree tree_1038 [p = 0.000, P = 0.893] = [&W 0.000312] ((5,(10,2)),(9,(7,(((11,8),6),(((13,12),4),3)))),1);
   tree tree_1039 [p = 0.000, P = 0.893] = [&W 0.000312] (5,(9,((10,7),(2,((8,(11,(6,((13,12),4)))),3)))),1);
   tree tree_1040 [p = 0.000, P = 0.894] = [&W 0.000312] (10,(5,(9,(7,(2,(((11,8),(6,((13,12),4))),3))))),1);
   tree tree_1041 [p = 0.000, P = 0.894] = [&W 0.000312] ((9,(7,(10,(5,2)))),((11,(8,(6,(13,(12,4))))),3),1);
   tree tree_1042 [p = 0.000, P = 0.894] = [&W 0.000312] (5,(9,(7,(2,(10,((11,(8,(6,(12,(13,4))))),3))))),1);
   tree tree_1043 [p = 0.000, P = 0.895] = [&W 0.000312] (9,(5,(7,(10,(2,(((11,8),(6,(13,(12,4)))),3))))),1);
   tree tree_1044 [p = 0.000, P = 0.895] = [&W 0.000312] (5,(9,(7,(2,(10,((6,((11,8),((13,12),4))),3))))),1);
   tree tree_1045 [p = 0.000, P = 0.895] = [&W 0.000312] (9,((10,5),(7,(2,(((8,(11,6)),((13,12),4)),3)))),1);
   tree tree_1046 [p = 0.000, P = 0.895] = [&W 0.000312] (9,((10,5),(7,(2,((((11,8),6),((13,12),4)),3)))),1);
   tree tree_1047 [p = 0.000, P = 0.896] = [&W 0.000312] (10,(5,(9,(7,(2,((6,((11,8),((13,12),4))),3))))),1);
   tree tree_1048 [p = 0.000, P = 0.896] = [&W 0.000312] (5,(9,(7,((10,2),((6,((11,8),((13,12),4))),3)))),1);
   tree tree_1049 [p = 0.000, P = 0.896] = [&W 0.000312] (5,((9,7),(10,(2,(((11,8),(6,((13,12),4))),3)))),1);
   tree tree_1050 [p = 0.000, P = 0.897] = [&W 0.000312] (9,(10,(5,(7,(2,((6,((11,8),(13,(12,4)))),3))))),1);
   tree tree_1051 [p = 0.000, P = 0.897] = [&W 0.000312] (9,(5,(10,(7,(2,((((11,8),6),(12,(13,4))),3))))),1);
   tree tree_1052 [p = 0.000, P = 0.897] = [&W 0.000312] ((10,5),(9,(7,(2,((((11,8),6),(13,(12,4))),3)))),1);
   tree tree_1053 [p = 0.000, P = 0.898] = [&W 0.000312] ((10,5),((9,7),(2,((8,(11,(6,((13,12),4)))),3))),1);
   tree tree_1054 [p = 0.000, P = 0.898] = [&W 0.000312] (9,(10,(5,(7,(2,((11,((8,6),((13,12),4))),3))))),1);
   tree tree_1055 [p = 0.000, P = 0.898] = [&W 0.000312] ((10,5),((9,7),(2,((((11,8),6),((13,12),4)),3))),1);
   tree tree_1056 [p = 0.000, P = 0.899] = [&W 0.000312] (5,(9,(10,(7,(2,((6,((11,8),((13,12),4))),3))))),1);
   tree tree_1057 [p = 0.000, P = 0.899] = [&W 0.000312] ((10,9),(5,(7,(2,((((11,8),6),(13,(12,4))),3)))),1);
   tree tree_1058 [p = 0.000, P = 0.899] = [&W 0.000312] ((10,(9,(7,5))),(2,((11,(8,(6,((13,12),4)))),3)),1);
   tree tree_1059 [p = 0.000, P = 0.900] = [&W 0.000312] ((9,(10,(7,5))),(2,(((11,8),(6,((13,12),4))),3)),1);
   tree tree_1060 [p = 0.000, P = 0.900] = [&W 0.000312] (9,((10,5),(7,(2,((6,(12,(13,4))),((11,8),3))))),1);
   tree tree_1061 [p = 0.000, P = 0.900] = [&W 0.000312] (9,(5,(7,((10,2),((6,(12,(13,4))),((11,8),3))))),1);
   tree tree_1062 [p = 0.000, P = 0.900] = [&W 0.000312] ((10,5),(7,(2,(9,((11,(8,(6,((13,12),4)))),3)))),1);
   tree tree_1063 [p = 0.000, P = 0.901] = [&W 0.000312] ((10,5),(7,(2,(9,(((11,8),(6,((13,12),4))),3)))),1);
   tree tree_1064 [p = 0.000, P = 0.901] = [&W 0.000312] ((10,5),(7,(9,(2,(((11,8),(6,((13,12),4))),3)))),1);
   tree tree_1065 [p = 0.000, P = 0.901] = [&W 0.000312] ((10,5),((9,7),(2,((11,(8,(6,(12,(13,4))))),3))),1);
   tree tree_1066 [p = 0.000, P = 0.902] = [&W 0.000312] ((9,(7,(10,5))),(2,(((11,8),(6,(12,(13,4)))),3)),1);
   tree tree_1067 [p = 0.000, P = 0.902] = [&W 0.000312] (9,((7,5),(10,(2,((8,(11,(6,((13,12),4)))),3)))),1);
   tree tree_1068 [p = 0.000, P = 0.902] = [&W 0.000312] (9,(10,(5,(7,(2,((6,((11,8),((13,12),4))),3))))),1);
   tree tree_1069 [p = 0.000, P = 0.903] = [&W 0.000312] (10,(5,((9,7),(2,((8,(11,(6,(12,(13,4))))),3)))),1);
   tree tree_1070 [p = 0.000, P = 0.903] = [&W 0.000312] ((10,5),(7,(9,(2,((6,((11,8),((13,12),4))),3)))),1);
   tree tree_1071 [p = 0.000, P = 0.903] = [&W 0.000312] (9,((10,5),(7,(2,((6,((13,12),4)),(11,(8,3)))))),1);
   tree tree_1072 [p = 0.000, P = 0.904] = [&W 0.000312] ((10,5),(9,(7,(2,((11,8),((6,((13,12),4)),3))))),1);
   tree tree_1073 [p = 0.000, P = 0.904] = [&W 0.000312] ((10,5),(9,(7,(2,(11,(8,((6,(13,(12,4))),3)))))),1);
   tree tree_1074 [p = 0.000, P = 0.904] = [&W 0.000312] (9,(10,(5,(7,(2,(8,(11,((6,((13,12),4)),3))))))),1);
   tree tree_1075 [p = 0.000, P = 0.904] = [&W 0.000312] ((9,5),(10,(7,(2,(((11,8),(6,((13,12),4))),3)))),1);
   tree tree_1076 [p = 0.000, P = 0.905] = [&W 0.000312] ((10,5),(9,(7,(2,(8,((6,(13,(12,4))),(11,3)))))),1);
   tree tree_1077 [p = 0.000, P = 0.905] = [&W 0.000312] (9,(5,(10,(7,(2,(11,(8,((6,((13,12),4)),3))))))),1);
   tree tree_1078 [p = 0.000, P = 0.905] = [&W 0.000312] ((10,5),(9,(7,(2,(11,(8,((6,(12,(13,4))),3)))))),1);
   tree tree_1079 [p = 0.000, P = 0.906] = [&W 0.000312] (9,(5,((10,7),(2,(11,(8,((6,(12,(13,4))),3)))))),1);
   tree tree_1080 [p = 0.000, P = 0.906] = [&W 0.000312] ((9,(10,5)),(7,(2,((11,(8,(6,(13,(12,4))))),3))),1);
   tree tree_1081 [p = 0.000, P = 0.906] = [&W 0.000312] ((9,5),(10,(7,(2,(((11,8),(6,(12,(13,4)))),3)))),1);
   tree tree_1082 [p = 0.000, P = 0.907] = [&W 0.000312] (5,((10,9),(7,(2,(8,(11,((6,((13,12),4)),3)))))),1);
   tree tree_1083 [p = 0.000, P = 0.907] = [&W 0.000312] (5,(9,(7,(10,(2,(11,(8,((6,((13,12),4)),3))))))),1);
   tree tree_1084 [p = 0.000, P = 0.907] = [&W 0.000312] ((9,(10,5)),(7,(2,(((11,8),(6,(12,(13,4)))),3))),1);
   tree tree_1085 [p = 0.000, P = 0.908] = [&W 0.000312] ((10,5),(7,((9,2),((8,(11,(6,((13,12),4)))),3))),1);
   tree tree_1086 [p = 0.000, P = 0.908] = [&W 0.000312] ((9,(10,5)),(7,(2,(11,(8,((6,((13,12),4)),3))))),1);
   tree tree_1087 [p = 0.000, P = 0.908] = [&W 0.000312] (9,((10,5),(7,(2,(8,(11,((6,((13,12),4)),3)))))),1);
   tree tree_1088 [p = 0.000, P = 0.909] = [&W 0.000312] (9,((10,5),(7,(2,((11,8),((6,(13,(12,4))),3))))),1);
   tree tree_1089 [p = 0.000, P = 0.909] = [&W 0.000312] (10,(5,((9,7),(2,(11,(8,((6,((13,12),4)),3)))))),1);
   tree tree_1090 [p = 0.000, P = 0.909] = [&W 0.000312] (10,(5,(9,(7,(2,((((11,8),6),((13,12),4)),3))))),1);
   tree tree_1091 [p = 0.000, P = 0.909] = [&W 0.000312] ((10,9),(5,(7,(2,((((11,8),6),((13,12),4)),3)))),1);
   tree tree_1092 [p = 0.000, P = 0.910] = [&W 0.000312] ((10,5),((9,7),(2,(11,(8,((6,((13,12),4)),3))))),1);
   tree tree_1093 [p = 0.000, P = 0.910] = [&W 0.000312] (9,(10,(5,(7,(2,((11,8),((6,(12,(13,4))),3)))))),1);
   tree tree_1094 [p = 0.000, P = 0.910] = [&W 0.000312] (9,(5,(7,(10,(2,((11,8),((6,((13,12),4)),3)))))),1);
   tree tree_1095 [p = 0.000, P = 0.911] = [&W 0.000312] (9,(10,(5,(7,(2,(11,(8,((6,(12,(13,4))),3))))))),1);
   tree tree_1096 [p = 0.000, P = 0.911] = [&W 0.000312] (9,(5,((10,7),(2,((11,8),((6,(13,(12,4))),3))))),1);
   tree tree_1097 [p = 0.000, P = 0.911] = [&W 0.000312] ((9,(10,5)),(7,(2,((8,(11,(6,((13,12),4)))),3))),1);
   tree tree_1098 [p = 0.000, P = 0.912] = [&W 0.000312] ((9,(10,5)),(7,(2,(11,(8,((6,(12,(13,4))),3))))),1);
   tree tree_1099 [p = 0.000, P = 0.912] = [&W 0.000312] ((9,(10,5)),(7,(2,((11,(8,(6,(12,(13,4))))),3))),1);
   tree tree_1100 [p = 0.000, P = 0.912] = [&W 0.000312] ((9,(7,5)),(2,(10,((11,8),((6,((13,12),4)),3)))),1);
   tree tree_1101 [p = 0.000, P = 0.913] = [&W 0.000312] (9,((10,(7,5)),(2,(11,(8,((6,(12,(13,4))),3))))),1);
   tree tree_1102 [p = 0.000, P = 0.913] = [&W 0.000312] ((7,(9,5)),(2,(10,((11,(8,(6,((13,12),4)))),3))),1);
   tree tree_1103 [p = 0.000, P = 0.913] = [&W 0.000312] ((9,(10,(7,5))),(2,(11,(8,((6,((13,12),4)),3)))),1);
   tree tree_1104 [p = 0.000, P = 0.914] = [&W 0.000312] (((9,7),5),(10,(2,(11,(8,((6,((13,12),4)),3))))),1);
   tree tree_1105 [p = 0.000, P = 0.914] = [&W 0.000312] (9,((7,(10,5)),(2,((11,8),((6,((13,12),4)),3)))),1);
   tree tree_1106 [p = 0.000, P = 0.914] = [&W 0.000312] ((9,(7,5)),(10,(2,(11,(8,((6,((13,12),4)),3))))),1);
   tree tree_1107 [p = 0.000, P = 0.914] = [&W 0.000312] ((7,(10,5)),(9,(2,((8,(11,(6,((13,12),4)))),3))),1);
   tree tree_1108 [p = 0.000, P = 0.915] = [&W 0.000312] ((7,5),((10,9),(2,(((11,8),(6,((13,12),4))),3))),1);
   tree tree_1109 [p = 0.000, P = 0.915] = [&W 0.000312] (10,((7,5),(9,(2,((11,(8,(6,((13,12),4)))),3)))),1);
   tree tree_1110 [p = 0.000, P = 0.915] = [&W 0.000312] (9,((7,(10,5)),(2,((((11,8),6),(12,(13,4))),3))),1);
   tree tree_1111 [p = 0.000, P = 0.916] = [&W 0.000312] (((9,(10,7)),5),(2,((8,(11,(6,((13,12),4)))),3)),1);
   tree tree_1112 [p = 0.000, P = 0.916] = [&W 0.000312] (((9,7),(10,5)),(2,(((11,8),(6,(12,(13,4)))),3)),1);
   tree tree_1113 [p = 0.000, P = 0.916] = [&W 0.000312] (9,((7,(10,5)),(2,(11,(8,((6,((13,12),4)),3))))),1);
   tree tree_1114 [p = 0.000, P = 0.917] = [&W 0.000312] ((10,5),((9,(7,2)),((11,(8,(6,(12,(13,4))))),3)),1);
   tree tree_1115 [p = 0.000, P = 0.917] = [&W 0.000312] (9,((7,(10,5)),(2,(11,((6,(12,(13,4))),(8,3))))),1);
   tree tree_1116 [p = 0.000, P = 0.917] = [&W 0.000312] (5,((9,(7,2)),(10,((8,(11,(6,(12,(13,4))))),3))),1);
   tree tree_1117 [p = 0.000, P = 0.918] = [&W 0.000312] (10,(9,(5,((7,2),(((11,8),(6,(13,(12,4)))),3)))),1);
   tree tree_1118 [p = 0.000, P = 0.918] = [&W 0.000312] (9,(5,((7,2),(10,((11,(8,(6,((13,12),4)))),3)))),1);
   tree tree_1119 [p = 0.000, P = 0.918] = [&W 0.000312] (10,(9,(5,((7,2),(((11,8),(6,((13,12),4))),3)))),1);
   tree tree_1120 [p = 0.000, P = 0.919] = [&W 0.000312] (9,(5,((10,(7,2)),((11,(8,(6,((13,12),4)))),3))),1);
   tree tree_1121 [p = 0.000, P = 0.919] = [&W 0.000312] (9,(10,((7,5),(2,((6,(8,(11,((13,12),4)))),3)))),1);
   tree tree_1122 [p = 0.000, P = 0.919] = [&W 0.000312] (10,((9,(7,5)),(2,((6,((11,8),((13,12),4))),3))),1);
   tree tree_1123 [p = 0.000, P = 0.919] = [&W 0.000312] ((7,(10,5)),(9,(2,(11,(8,((6,(12,(13,4))),3))))),1);
   tree tree_1124 [p = 0.000, P = 0.920] = [&W 0.000312] (9,((10,(7,5)),(2,((6,((11,8),(12,(13,4)))),3))),1);
   tree tree_1125 [p = 0.000, P = 0.920] = [&W 0.000312] ((10,9),(5,(7,(2,((11,(8,(6,((13,12),4)))),3)))),1);
   tree tree_1126 [p = 0.000, P = 0.920] = [&W 0.000312] (9,(5,(7,(10,(2,((8,(6,(11,((13,12),4)))),3))))),1);
   tree tree_1127 [p = 0.000, P = 0.921] = [&W 0.000312] (9,(5,((7,2),(10,((8,(11,(6,(12,(13,4))))),3)))),1);
   tree tree_1128 [p = 0.000, P = 0.921] = [&W 0.000312] (9,((10,5),(7,(2,(11,((8,(6,((13,12),4))),3))))),1);
   tree tree_1129 [p = 0.000, P = 0.921] = [&W 0.000312] (9,((7,5),(10,(2,((11,(8,(6,((13,12),4)))),3)))),1);
   tree tree_1130 [p = 0.000, P = 0.922] = [&W 0.000312] (9,(10,((7,5),(2,(((11,8),(6,(13,(12,4)))),3)))),1);
   tree tree_1131 [p = 0.000, P = 0.922] = [&W 0.000312] ((10,9),((7,5),(2,(((11,8),(6,(12,(13,4)))),3))),1);
   tree tree_1132 [p = 0.000, P = 0.922] = [&W 0.000312] (9,(((10,7),5),(2,((8,(11,(6,((13,12),4)))),3))),1);
   tree tree_1133 [p = 0.000, P = 0.923] = [&W 0.000312] (9,(((10,7),5),(2,((11,(8,(6,(12,(13,4))))),3))),1);
   tree tree_1134 [p = 0.000, P = 0.923] = [&W 0.000312] (9,(((10,7),5),(2,(((11,8),(6,((13,12),4))),3))),1);
   tree tree_1135 [p = 0.000, P = 0.923] = [&W 0.000312] ((9,(7,5)),((10,2),((8,(11,(6,((13,12),4)))),3)),1);
   tree tree_1136 [p = 0.000, P = 0.924] = [&W 0.000312] (9,((10,5),(7,(2,((8,(6,(11,((13,12),4)))),3)))),1);
   tree tree_1137 [p = 0.000, P = 0.924] = [&W 0.000312] (9,((10,(7,5)),(2,((11,(8,(6,(13,(12,4))))),3))),1);
   tree tree_1138 [p = 0.000, P = 0.924] = [&W 0.000312] (10,(9,((7,5),(2,(((11,8),(6,((13,12),4))),3)))),1);
   tree tree_1139 [p = 0.000, P = 0.924] = [&W 0.000312] (9,((10,5),(7,(2,(11,((8,(6,(12,(13,4)))),3))))),1);
   tree tree_1140 [p = 0.000, P = 0.925] = [&W 0.000312] (9,((10,(7,5)),(2,((8,(11,(6,((13,12),4)))),3))),1);
   tree tree_1141 [p = 0.000, P = 0.925] = [&W 0.000312] ((10,5),(7,(9,(2,((11,(8,(6,((13,12),4)))),3)))),1);
   tree tree_1142 [p = 0.000, P = 0.925] = [&W 0.000312] ((10,(7,5)),(9,(2,((8,(11,(6,(12,(13,4))))),3))),1);
   tree tree_1143 [p = 0.000, P = 0.926] = [&W 0.000312] (9,(5,((10,7),(2,(((11,8),(6,((13,12),4))),3)))),1);
   tree tree_1144 [p = 0.000, P = 0.926] = [&W 0.000312] (9,((7,(10,5)),(2,(((11,8),(6,(13,(12,4)))),3))),1);
   tree tree_1145 [p = 0.000, P = 0.926] = [&W 0.000312] ((10,(7,5)),(9,(2,((11,(8,(6,(13,(12,4))))),3))),1);
   tree tree_1146 [p = 0.000, P = 0.927] = [&W 0.000312] (10,((7,5),(9,(2,((8,(11,(6,((13,12),4)))),3)))),1);
   tree tree_1147 [p = 0.000, P = 0.927] = [&W 0.000312] ((10,(7,5)),(9,(2,((8,(11,(6,(13,(12,4))))),3))),1);
   tree tree_1148 [p = 0.000, P = 0.927] = [&W 0.000312] ((7,5),(9,(2,((10,((11,8),(6,((13,12),4)))),3))),1);
   tree tree_1149 [p = 0.000, P = 0.928] = [&W 0.000312] (9,((7,(10,5)),(2,((6,((11,8),((13,12),4))),3))),1);
   tree tree_1150 [p = 0.000, P = 0.928] = [&W 0.000312] (9,(((10,7),5),(2,(((11,8),(6,(12,(13,4)))),3))),1);
   tree tree_1151 [p = 0.000, P = 0.928] = [&W 0.000312] (9,((7,(10,5)),(2,((11,(8,(6,(13,(12,4))))),3))),1);
   tree tree_1152 [p = 0.000, P = 0.929] = [&W 0.000312] (9,(5,((10,7),(2,((8,(11,(6,((13,12),4)))),3)))),1);
   tree tree_1153 [p = 0.000, P = 0.929] = [&W 0.000312] (9,((7,(10,5)),(2,((8,(11,(6,(12,(13,4))))),3))),1);
   tree tree_1154 [p = 0.000, P = 0.929] = [&W 0.000312] (9,((7,(10,5)),(2,(11,((8,(6,(13,(12,4)))),3)))),1);
   tree tree_1155 [p = 0.000, P = 0.929] = [&W 0.000312] ((10,9),(5,(7,(2,((8,(6,((13,12),4))),(11,3))))),1);
   tree tree_1156 [p = 0.000, P = 0.930] = [&W 0.000312] (9,(5,(2,(7,(10,((((11,8),6),(12,(13,4))),3))))),1);
   tree tree_1157 [p = 0.000, P = 0.930] = [&W 0.000312] (9,(7,(5,(10,(2,((((11,8),6),((13,12),4)),3))))),1);
   tree tree_1158 [p = 0.000, P = 0.930] = [&W 0.000312] ((9,7),(5,(10,(2,((((11,8),6),((13,12),4)),3)))),1);
   tree tree_1159 [p = 0.000, P = 0.931] = [&W 0.000312] (9,((7,(5,2)),(10,((6,((11,8),((13,12),4))),3))),1);
   tree tree_1160 [p = 0.000, P = 0.931] = [&W 0.000312] (9,(7,((10,5),(2,(((8,(11,6)),(12,(13,4))),3)))),1);
   tree tree_1161 [p = 0.000, P = 0.931] = [&W 0.000312] (9,(7,(10,(5,(2,((6,((11,8),(13,(12,4)))),3))))),1);
   tree tree_1162 [p = 0.000, P = 0.932] = [&W 0.000312] (9,((7,(5,(10,2))),((6,((11,8),(13,(12,4)))),3)),1);
   tree tree_1163 [p = 0.000, P = 0.932] = [&W 0.000312] ((9,7),((10,5),(2,((((11,8),6),(12,(13,4))),3))),1);
   tree tree_1164 [p = 0.000, P = 0.932] = [&W 0.000312] ((7,(10,(5,2))),(9,((6,((11,8),((13,12),4))),3)),1);
   tree tree_1165 [p = 0.000, P = 0.933] = [&W 0.000312] ((9,(10,(7,(5,2)))),((6,((11,8),((13,12),4))),3),1);
   tree tree_1166 [p = 0.000, P = 0.933] = [&W 0.000312] ((9,(7,(5,2))),(10,((6,((11,8),((13,12),4))),3)),1);
   tree tree_1167 [p = 0.000, P = 0.933] = [&W 0.000312] ((9,(7,((10,5),2))),((6,((11,8),(12,(13,4)))),3),1);
   tree tree_1168 [p = 0.000, P = 0.934] = [&W 0.000312] ((7,(10,(5,2))),(9,((6,((11,8),(12,(13,4)))),3)),1);
   tree tree_1169 [p = 0.000, P = 0.934] = [&W 0.000312] ((7,(5,(10,2))),(9,((6,((11,8),((13,12),4))),3)),1);
   tree tree_1170 [p = 0.000, P = 0.934] = [&W 0.000312] ((9,7),((10,5),(2,((6,((13,12),4)),(8,(11,3))))),1);
   tree tree_1171 [p = 0.000, P = 0.934] = [&W 0.000312] ((5,2),(10,(9,(7,((8,(11,(6,(12,(13,4))))),3)))),1);
   tree tree_1172 [p = 0.000, P = 0.935] = [&W 0.000312] (9,(7,((10,5),(2,(11,(8,((6,((13,12),4)),3)))))),1);
   tree tree_1173 [p = 0.000, P = 0.935] = [&W 0.000312] (9,(7,((10,5),(2,((11,8),((6,(12,(13,4))),3))))),1);
   tree tree_1174 [p = 0.000, P = 0.935] = [&W 0.000312] (9,(7,((10,5),(2,(11,(8,((6,(12,(13,4))),3)))))),1);
   tree tree_1175 [p = 0.000, P = 0.936] = [&W 0.000312] ((5,2),(9,(10,(7,((11,(8,(6,(12,(13,4))))),3)))),1);
   tree tree_1176 [p = 0.000, P = 0.936] = [&W 0.000312] ((5,2),(9,(10,(7,(((11,8),(6,((13,12),4))),3)))),1);
   tree tree_1177 [p = 0.000, P = 0.936] = [&W 0.000312] (9,(7,((10,5),(2,(8,((11,(6,(12,(13,4)))),3))))),1);
   tree tree_1178 [p = 0.000, P = 0.937] = [&W 0.000312] (((9,7),(10,(5,2))),((6,(8,(11,((13,12),4)))),3),1);
   tree tree_1179 [p = 0.000, P = 0.937] = [&W 0.000312] ((9,(7,(10,(5,2)))),((6,((13,12),4)),(8,(11,3))),1);
   tree tree_1180 [p = 0.000, P = 0.937] = [&W 0.000312] (9,((7,(10,(5,2))),((6,((13,12),4)),(8,(11,3)))),1);
   tree tree_1181 [p = 0.000, P = 0.938] = [&W 0.000312] (9,((7,(5,(10,2))),((6,((11,8),(12,(13,4)))),3)),1);
   tree tree_1182 [p = 0.000, P = 0.938] = [&W 0.000312] (9,(7,(5,(10,(2,((6,((11,8),(12,(13,4)))),3))))),1);
   tree tree_1183 [p = 0.000, P = 0.938] = [&W 0.000312] (9,((7,(5,(10,2))),((6,(12,(13,4))),(8,(11,3)))),1);
   tree tree_1184 [p = 0.000, P = 0.939] = [&W 0.000312] (9,((7,((10,5),2)),((6,(13,(12,4))),(8,(11,3)))),1);
   tree tree_1185 [p = 0.000, P = 0.939] = [&W 0.000312] (10,(9,(5,(2,(7,((11,(8,(6,((13,12),4)))),3))))),1);
   tree tree_1186 [p = 0.000, P = 0.939] = [&W 0.000312] ((7,((10,5),2)),(9,((((11,8),6),((13,12),4)),3)),1);
   tree tree_1187 [p = 0.000, P = 0.939] = [&W 0.000312] (((10,7),(5,2)),(9,((((11,8),6),(12,(13,4))),3)),1);
   tree tree_1188 [p = 0.000, P = 0.940] = [&W 0.000312] (10,((5,2),(9,(7,((11,(8,(6,(13,(12,4))))),3)))),1);
   tree tree_1189 [p = 0.000, P = 0.940] = [&W 0.000312] ((9,7),(10,(5,(2,((6,((13,12),4)),(8,(11,3)))))),1);
   tree tree_1190 [p = 0.000, P = 0.940] = [&W 0.000312] (5,(2,(9,(7,(10,((11,(8,(6,((13,12),4)))),3))))),1);
   tree tree_1191 [p = 0.000, P = 0.941] = [&W 0.000312] ((10,5),(2,(9,(7,((8,(11,(6,((13,12),4)))),3)))),1);
   tree tree_1192 [p = 0.000, P = 0.941] = [&W 0.000312] ((10,(7,(5,2))),(9,((((11,8),6),(12,(13,4))),3)),1);
   tree tree_1193 [p = 0.000, P = 0.941] = [&W 0.000312] ((7,(10,(5,2))),(9,((((11,8),6),(13,(12,4))),3)),1);
   tree tree_1194 [p = 0.000, P = 0.942] = [&W 0.000312] ((7,(5,2)),((10,9),((((11,8),6),(13,(12,4))),3)),1);
   tree tree_1195 [p = 0.000, P = 0.942] = [&W 0.000312] ((10,(7,(5,2))),(9,((((11,8),6),((13,12),4)),3)),1);
   tree tree_1196 [p = 0.000, P = 0.942] = [&W 0.000312] ((7,(5,2)),(9,(10,((((11,8),6),((13,12),4)),3))),1);
   tree tree_1197 [p = 0.000, P = 0.943] = [&W 0.000312] (10,((7,(5,2)),(9,((((11,8),6),((13,12),4)),3))),1);
   tree tree_1198 [p = 0.000, P = 0.943] = [&W 0.000312] ((7,(10,(5,2))),(9,((((11,8),6),(12,(13,4))),3)),1);
   tree tree_1199 [p = 0.000, P = 0.943] = [&W 0.000312] (9,((7,(5,2)),(10,((((11,8),6),(13,(12,4))),3))),1);
   tree tree_1200 [p = 0.000, P = 0.944] = [&W 0.000312] (9,(7,((10,5),(2,((11,(6,(12,(13,4)))),(8,3))))),1);
   tree tree_1201 [p = 0.000, P = 0.944] = [&W 0.000312] ((9,7),(5,(10,(2,((6,((11,8),(13,(12,4)))),3)))),1);
   tree tree_1202 [p = 0.000, P = 0.944] = [&W 0.000312] (9,(((10,7),(5,2)),((((11,8),6),((13,12),4)),3)),1);
   tree tree_1203 [p = 0.000, P = 0.944] = [&W 0.000312] (((10,(9,7)),(5,2)),((((11,8),6),((13,12),4)),3),1);
   tree tree_1204 [p = 0.000, P = 0.945] = [&W 0.000312] (10,((9,(7,(5,2))),((6,((11,8),((13,12),4))),3)),1);
   tree tree_1205 [p = 0.000, P = 0.945] = [&W 0.000312] (9,(7,((10,5),(2,((6,((11,8),((13,12),4))),3)))),1);
   tree tree_1206 [p = 0.000, P = 0.945] = [&W 0.000312] ((9,7),(5,(10,(2,((6,(12,(13,4))),(8,(11,3)))))),1);
   tree tree_1207 [p = 0.000, P = 0.946] = [&W 0.000312] (9,((7,(10,(5,2))),((((11,8),6),(13,(12,4))),3)),1);
   tree tree_1208 [p = 0.000, P = 0.946] = [&W 0.000312] (9,((7,(5,(10,2))),((((11,8),6),((13,12),4)),3)),1);
   tree tree_1209 [p = 0.000, P = 0.946] = [&W 0.000312] (10,(9,((7,(5,2)),((((11,8),6),((13,12),4)),3))),1);
   tree tree_1210 [p = 0.000, P = 0.947] = [&W 0.000312] (9,((10,7),(5,(2,((6,((13,12),4)),(11,(8,3)))))),1);
   tree tree_1211 [p = 0.000, P = 0.947] = [&W 0.000312] (9,(((10,7),(5,2)),((((11,8),6),(13,(12,4))),3)),1);
   tree tree_1212 [p = 0.000, P = 0.947] = [&W 0.000312] (9,((10,(7,(5,2))),((((11,8),6),(12,(13,4))),3)),1);
   tree tree_1213 [p = 0.000, P = 0.948] = [&W 0.000312] (7,(9,((10,5),(2,((8,(11,(6,(12,(13,4))))),3)))),1);
   tree tree_1214 [p = 0.000, P = 0.948] = [&W 0.000312] (7,(9,(5,(10,(2,(((11,8),(6,((13,12),4))),3))))),1);
   tree tree_1215 [p = 0.000, P = 0.948] = [&W 0.000312] (7,(9,((10,5),(2,((8,(11,(6,((13,12),4)))),3)))),1);
   tree tree_1216 [p = 0.000, P = 0.949] = [&W 0.000312] ((5,(10,2)),(9,(7,(((11,8),(6,(13,(12,4)))),3))),1);
   tree tree_1217 [p = 0.000, P = 0.949] = [&W 0.000312] (7,(9,((10,5),(2,(((11,8),(6,(12,(13,4)))),3)))),1);
   tree tree_1218 [p = 0.000, P = 0.949] = [&W 0.000312] ((5,(10,2)),(9,(7,(11,((8,(6,((13,12),4))),3)))),1);
   tree tree_1219 [p = 0.000, P = 0.949] = [&W 0.000312] ((5,(10,2)),(9,(7,((8,(11,(6,(12,(13,4))))),3))),1);
   tree tree_1220 [p = 0.000, P = 0.950] = [&W 0.000312] (10,((9,7),(5,(2,(((11,8),(6,(13,(12,4)))),3)))),1);
   tree tree_1221 [p = 0.000, P = 0.950] = [&W 0.000312] (((10,5),2),(9,(7,((8,(11,(6,(12,(13,4))))),3))),1);
   tree tree_1222 [p = 0.000, P = 0.950] = [&W 0.000312] ((9,7),(10,(5,(2,((11,(8,(6,((13,12),4)))),3)))),1);
   tree tree_1223 [p = 0.000, P = 0.951] = [&W 0.000312] (5,(9,((10,2),(7,((8,(11,(6,((13,12),4)))),3)))),1);
   tree tree_1224 [p = 0.000, P = 0.951] = [&W 0.000312] ((9,((10,5),2)),(7,((8,(11,(6,(12,(13,4))))),3)),1);
   tree tree_1225 [p = 0.000, P = 0.951] = [&W 0.000312] ((5,(10,2)),(9,(7,((11,(8,(6,(13,(12,4))))),3))),1);
   tree tree_1226 [p = 0.000, P = 0.952] = [&W 0.000312] (10,(7,(5,(9,(2,((8,(11,(6,((13,12),4)))),3))))),1);
   tree tree_1227 [p = 0.000, P = 0.952] = [&W 0.000312] (9,(7,((10,5),(2,((8,(6,((13,12),4))),(11,3))))),1);
   tree tree_1228 [p = 0.000, P = 0.952] = [&W 0.000312] ((9,(10,(5,2))),(7,(((11,8),(6,(13,(12,4)))),3)),1);
   tree tree_1229 [p = 0.000, P = 0.953] = [&W 0.000312] ((9,((10,5),2)),(7,((11,(8,(6,(13,(12,4))))),3)),1);
   tree tree_1230 [p = 0.000, P = 0.953] = [&W 0.000312] ((9,((10,5),2)),(7,((11,(8,(6,(12,(13,4))))),3)),1);
   tree tree_1231 [p = 0.000, P = 0.953] = [&W 0.000312] (10,((5,2),(7,(9,((8,(11,(6,(12,(13,4))))),3)))),1);
   tree tree_1232 [p = 0.000, P = 0.953] = [&W 0.000312] ((5,2),((10,7),(9,(((11,8),(6,((13,12),4))),3))),1);
   tree tree_1233 [p = 0.000, P = 0.954] = [&W 0.000312] ((9,((10,5),2)),(7,((8,(11,(6,((13,12),4)))),3)),1);
   tree tree_1234 [p = 0.000, P = 0.954] = [&W 0.000312] (7,(10,(9,(5,(2,(((11,8),(6,((13,12),4))),3))))),1);
   tree tree_1235 [p = 0.000, P = 0.954] = [&W 0.000312] (7,((10,5),(9,(2,(((11,8),(6,((13,12),4))),3)))),1);
   tree tree_1236 [p = 0.000, P = 0.955] = [&W 0.000312] ((9,(5,2)),(10,(7,((11,(8,(6,((13,12),4)))),3))),1);
   tree tree_1237 [p = 0.000, P = 0.955] = [&W 0.000312] (7,(9,(10,(5,(2,((11,(8,(6,(13,(12,4))))),3))))),1);
   tree tree_1238 [p = 0.000, P = 0.955] = [&W 0.000312] (9,(7,(5,((10,2),(((11,8),(6,(12,(13,4)))),3)))),1);
   tree tree_1239 [p = 0.000, P = 0.956] = [&W 0.000312] ((9,(10,(5,2))),(7,((11,(8,(6,(12,(13,4))))),3)),1);
   tree tree_1240 [p = 0.000, P = 0.956] = [&W 0.000312] ((9,(10,(5,2))),(7,((11,(8,(6,(13,(12,4))))),3)),1);
   tree tree_1241 [p = 0.000, P = 0.956] = [&W 0.000312] ((10,(5,2)),(9,(7,((8,((11,6),(12,(13,4)))),3))),1);
   tree tree_1242 [p = 0.000, P = 0.957] = [&W 0.000312] ((9,7),((10,5),(2,(((11,8),(6,(13,(12,4)))),3))),1);
   tree tree_1243 [p = 0.000, P = 0.957] = [&W 0.000312] (10,(9,(7,(5,(2,(11,(8,((6,((13,12),4)),3))))))),1);
   tree tree_1244 [p = 0.000, P = 0.957] = [&W 0.000312] ((10,(5,2)),(9,(7,((8,(6,(11,(12,(13,4))))),3))),1);
   tree tree_1245 [p = 0.000, P = 0.958] = [&W 0.000312] ((9,7),((10,5),(2,((11,(8,(6,(12,(13,4))))),3))),1);
   tree tree_1246 [p = 0.000, P = 0.958] = [&W 0.000312] ((9,7),((10,5),(2,((8,(11,(6,(12,(13,4))))),3))),1);
   tree tree_1247 [p = 0.000, P = 0.958] = [&W 0.000312] ((5,2),(9,(7,(10,((11,(8,(6,(13,(12,4))))),3)))),1);
   tree tree_1248 [p = 0.000, P = 0.958] = [&W 0.000312] (10,(9,(7,(5,(2,((11,8),((6,((13,12),4)),3)))))),1);
   tree tree_1249 [p = 0.000, P = 0.959] = [&W 0.000312] (9,(7,(5,(10,(2,((11,8),((6,(12,(13,4))),3)))))),1);
   tree tree_1250 [p = 0.000, P = 0.959] = [&W 0.000312] ((5,2),(9,(7,(10,(((11,8),(6,(13,(12,4)))),3)))),1);
   tree tree_1251 [p = 0.000, P = 0.959] = [&W 0.000312] (9,(10,(7,(5,(2,((11,8),((6,(12,(13,4))),3)))))),1);
   tree tree_1252 [p = 0.000, P = 0.960] = [&W 0.000312] ((10,9),(7,(5,(2,(11,(8,((6,((13,12),4)),3)))))),1);
   tree tree_1253 [p = 0.000, P = 0.960] = [&W 0.000312] ((10,(5,2)),(9,(7,((8,(11,(6,(13,(12,4))))),3))),1);
   tree tree_1254 [p = 0.000, P = 0.960] = [&W 0.000312] (9,(7,(5,(10,(2,(8,(11,((6,((13,12),4)),3))))))),1);
   tree tree_1255 [p = 0.000, P = 0.961] = [&W 0.000312] ((9,7),(10,(5,(2,((8,(11,(6,(12,(13,4))))),3)))),1);
   tree tree_1256 [p = 0.000, P = 0.961] = [&W 0.000312] ((5,2),((10,9),(7,(((11,8),(6,((13,12),4))),3))),1);
   tree tree_1257 [p = 0.000, P = 0.961] = [&W 0.000312] ((9,7),(10,(5,(2,(((11,8),(6,((13,12),4))),3)))),1);
   tree tree_1258 [p = 0.000, P = 0.962] = [&W 0.000312] ((5,2),(9,((10,7),(((11,8),(6,((13,12),4))),3))),1);
   tree tree_1259 [p = 0.000, P = 0.962] = [&W 0.000312] ((9,7),(5,(2,(10,((11,(8,(6,((13,12),4)))),3)))),1);
   tree tree_1260 [p = 0.000, P = 0.962] = [&W 0.000312] ((9,7),(10,(5,(2,(((11,8),(6,(12,(13,4)))),3)))),1);
   tree tree_1261 [p = 0.000, P = 0.963] = [&W 0.000312] ((5,2),((10,9),(7,(((11,8),(6,(12,(13,4)))),3))),1);
   tree tree_1262 [p = 0.000, P = 0.963] = [&W 0.000312] ((9,7),((10,5),(2,((11,(8,(6,(13,(12,4))))),3))),1);
   tree tree_1263 [p = 0.000, P = 0.963] = [&W 0.000312] (10,(9,(7,(5,(2,(11,(8,((6,(12,(13,4))),3))))))),1);
   tree tree_1264 [p = 0.000, P = 0.963] = [&W 0.000312] ((9,7),((10,5),(2,((8,(11,(6,(13,(12,4))))),3))),1);
   tree tree_1265 [p = 0.000, P = 0.964] = [&W 0.000312] (10,((5,2),(9,(7,(11,((8,(6,((13,12),4))),3))))),1);
   tree tree_1266 [p = 0.000, P = 0.964] = [&W 0.000312] (10,(9,(7,(5,(2,((((11,8),6),(12,(13,4))),3))))),1);
   tree tree_1267 [p = 0.000, P = 0.964] = [&W 0.000312] ((9,7),(5,(10,(2,((8,(11,(6,(12,(13,4))))),3)))),1);
   tree tree_1268 [p = 0.000, P = 0.965] = [&W 0.000312] ((5,2),((10,9),(7,((11,(8,(6,((13,12),4)))),3))),1);
   tree tree_1269 [p = 0.000, P = 0.965] = [&W 0.000312] ((10,5),(2,(9,(7,(((11,8),(6,((13,12),4))),3)))),1);
   tree tree_1270 [p = 0.000, P = 0.965] = [&W 0.000312] (5,(9,((10,2),(7,(((11,8),(6,(12,(13,4)))),3)))),1);
   tree tree_1271 [p = 0.000, P = 0.966] = [&W 0.000312] (9,((10,(7,(5,2))),(((11,8),(6,(13,(12,4)))),3)),1);
   tree tree_1272 [p = 0.000, P = 0.966] = [&W 0.000312] (10,(9,((7,(5,2)),((11,(8,(6,(12,(13,4))))),3))),1);
   tree tree_1273 [p = 0.000, P = 0.966] = [&W 0.000312] (10,(9,((7,(5,2)),((8,(11,(6,(12,(13,4))))),3))),1);
   tree tree_1274 [p = 0.000, P = 0.967] = [&W 0.000312] (9,((10,(7,(5,2))),((11,(8,(6,(13,(12,4))))),3)),1);
   tree tree_1275 [p = 0.000, P = 0.967] = [&W 0.000312] (10,(9,((7,(5,2)),(((11,8),(6,(13,(12,4)))),3))),1);
   tree tree_1276 [p = 0.000, P = 0.967] = [&W 0.000312] ((9,(10,5)),(2,(7,(11,(8,((6,(12,(13,4))),3))))),1);
   tree tree_1277 [p = 0.000, P = 0.968] = [&W 0.000312] ((7,(5,(10,2))),(9,(((11,8),(6,((13,12),4))),3)),1);
   tree tree_1278 [p = 0.000, P = 0.968] = [&W 0.000312] ((10,5),((9,2),(7,((11,(8,(6,(12,(13,4))))),3))),1);
   tree tree_1279 [p = 0.000, P = 0.968] = [&W 0.000312] ((7,(5,(10,2))),(9,((11,(8,(6,(13,(12,4))))),3)),1);
   tree tree_1280 [p = 0.000, P = 0.968] = [&W 0.000312] ((7,(5,(10,2))),(9,((8,(11,(6,(12,(13,4))))),3)),1);
   tree tree_1281 [p = 0.000, P = 0.969] = [&W 0.000312] (10,(9,((7,(5,2)),((8,(11,(6,(13,(12,4))))),3))),1);
   tree tree_1282 [p = 0.000, P = 0.969] = [&W 0.000312] (9,(5,(10,(2,(7,(11,(8,((6,((13,12),4)),3))))))),1);
   tree tree_1283 [p = 0.000, P = 0.969] = [&W 0.000312] (5,((9,(10,2)),(7,((8,(11,(6,(13,(12,4))))),3))),1);
   tree tree_1284 [p = 0.000, P = 0.970] = [&W 0.000312] ((10,5),(9,(2,(7,((11,(8,(6,(13,(12,4))))),3)))),1);
   tree tree_1285 [p = 0.000, P = 0.970] = [&W 0.000312] (5,(9,(2,(7,(10,(((11,8),(6,(13,(12,4)))),3))))),1);
   tree tree_1286 [p = 0.000, P = 0.970] = [&W 0.000312] ((10,5),(9,(2,(7,((8,(11,(6,((13,12),4)))),3)))),1);
   tree tree_1287 [p = 0.000, P = 0.971] = [&W 0.000312] (10,(5,(9,(2,(7,(((11,8),(6,((13,12),4))),3))))),1);
   tree tree_1288 [p = 0.000, P = 0.971] = [&W 0.000312] (9,((7,(5,2)),(10,((11,(8,(6,(13,(12,4))))),3))),1);
   tree tree_1289 [p = 0.000, P = 0.971] = [&W 0.000312] (9,((7,(10,(5,2))),((8,(6,(11,(13,(12,4))))),3)),1);
   tree tree_1290 [p = 0.000, P = 0.972] = [&W 0.000312] ((10,5),(2,(7,(9,((8,(11,(6,((13,12),4)))),3)))),1);
   tree tree_1291 [p = 0.000, P = 0.972] = [&W 0.000312] (9,((10,(7,(5,2))),(((11,8),(6,(12,(13,4)))),3)),1);
   tree tree_1292 [p = 0.000, P = 0.972] = [&W 0.000312] (9,((10,(7,(5,2))),((8,(11,(6,(12,(13,4))))),3)),1);
   tree tree_1293 [p = 0.000, P = 0.973] = [&W 0.000312] (9,(5,((10,2),(7,((((11,8),6),((13,12),4)),3)))),1);
   tree tree_1294 [p = 0.000, P = 0.973] = [&W 0.000312] ((10,5),(9,(2,(7,(((11,8),(6,(13,(12,4)))),3)))),1);
   tree tree_1295 [p = 0.000, P = 0.973] = [&W 0.000312] ((10,5),(9,(2,(7,((11,(8,(6,(12,(13,4))))),3)))),1);
   tree tree_1296 [p = 0.000, P = 0.973] = [&W 0.000312] ((10,5),(9,(2,(7,((8,(11,(6,(13,(12,4))))),3)))),1);
   tree tree_1297 [p = 0.000, P = 0.974] = [&W 0.000312] (9,((7,(10,(5,2))),((11,(8,(6,(12,(13,4))))),3)),1);
   tree tree_1298 [p = 0.000, P = 0.974] = [&W 0.000312] ((7,(5,2)),(9,(10,((8,(11,(6,(12,(13,4))))),3))),1);
   tree tree_1299 [p = 0.000, P = 0.974] = [&W 0.000312] (9,(5,(10,(2,(7,((11,8),((6,((13,12),4)),3)))))),1);
   tree tree_1300 [p = 0.000, P = 0.975] = [&W 0.000312] (9,((10,5),(2,(7,((11,8),((6,((13,12),4)),3))))),1);
   tree tree_1301 [p = 0.000, P = 0.975] = [&W 0.000312] (9,((10,5),(2,(7,(11,(8,((6,((13,12),4)),3)))))),1);
   tree tree_1302 [p = 0.000, P = 0.975] = [&W 0.000312] (9,((10,5),(2,(7,(8,((6,((13,12),4)),(11,3)))))),1);
   tree tree_1303 [p = 0.000, P = 0.976] = [&W 0.000312] (10,((7,(5,2)),(9,((8,(11,(6,((13,12),4)))),3))),1);
   tree tree_1304 [p = 0.000, P = 0.976] = [&W 0.000312] ((7,(5,2)),(9,(10,(((11,8),(6,(12,(13,4)))),3))),1);
   tree tree_1305 [p = 0.000, P = 0.976] = [&W 0.000312] ((7,(10,(5,2))),(9,((8,(11,(6,(13,(12,4))))),3)),1);
   tree tree_1306 [p = 0.000, P = 0.977] = [&W 0.000312] ((7,(10,(5,2))),(9,((11,(8,(6,(13,(12,4))))),3)),1);
   tree tree_1307 [p = 0.000, P = 0.977] = [&W 0.000312] (9,(10,(5,(2,(7,((((11,8),6),(13,(12,4))),3))))),1);
   tree tree_1308 [p = 0.000, P = 0.977] = [&W 0.000312] ((7,(10,(5,2))),(9,((8,(11,(6,(12,(13,4))))),3)),1);
   tree tree_1309 [p = 0.000, P = 0.978] = [&W 0.000312] ((7,(5,2)),(9,(10,((11,(8,(6,(12,(13,4))))),3))),1);
   tree tree_1310 [p = 0.000, P = 0.978] = [&W 0.000312] ((7,(5,2)),(9,(10,((8,(11,(6,((13,12),4)))),3))),1);
   tree tree_1311 [p = 0.000, P = 0.978] = [&W 0.000312] ((10,5),(9,(2,(7,(11,(8,((6,((13,12),4)),3)))))),1);
   tree tree_1312 [p = 0.000, P = 0.978] = [&W 0.000312] ((7,((10,5),2)),(9,((8,(11,(6,(12,(13,4))))),3)),1);
   tree tree_1313 [p = 0.000, P = 0.979] = [&W 0.000312] ((10,5),((9,2),(7,(((11,8),(6,((13,12),4))),3))),1);
   tree tree_1314 [p = 0.000, P = 0.979] = [&W 0.000312] (10,(9,(5,(2,(7,((11,8),((6,(13,(12,4))),3)))))),1);
   tree tree_1315 [p = 0.000, P = 0.979] = [&W 0.000312] ((10,5),((9,2),(7,(((11,8),(6,(12,(13,4)))),3))),1);
   tree tree_1316 [p = 0.000, P = 0.980] = [&W 0.000312] ((9,5),(10,(2,(7,((11,(8,(6,(13,(12,4))))),3)))),1);
   tree tree_1317 [p = 0.000, P = 0.980] = [&W 0.000312] ((10,5),(2,((9,7),(((11,8),(6,(12,(13,4)))),3))),1);
   tree tree_1318 [p = 0.000, P = 0.980] = [&W 0.000312] (10,(5,(2,((9,7),(((11,8),(6,(12,(13,4)))),3)))),1);
   tree tree_1319 [p = 0.000, P = 0.981] = [&W 0.000312] (10,((7,(5,2)),(9,(((11,8),(6,(12,(13,4)))),3))),1);
   tree tree_1320 [p = 0.000, P = 0.981] = [&W 0.000312] (9,(5,(2,(7,(10,(11,(8,((6,((13,12),4)),3))))))),1);
   tree tree_1321 [p = 0.000, P = 0.981] = [&W 0.000312] (10,((7,(5,2)),(9,((8,(11,(6,(12,(13,4))))),3))),1);
   tree tree_1322 [p = 0.000, P = 0.982] = [&W 0.000312] (((10,7),(5,2)),(9,((8,(11,(6,(12,(13,4))))),3)),1);
   tree tree_1323 [p = 0.000, P = 0.982] = [&W 0.000312] (((10,7),(5,2)),(9,((8,(11,(6,((13,12),4)))),3)),1);
   tree tree_1324 [p = 0.000, P = 0.982] = [&W 0.000312] ((7,(5,2)),((10,9),(((11,8),(6,(13,(12,4)))),3)),1);
   tree tree_1325 [p = 0.000, P = 0.983] = [&W 0.000312] (((10,7),(5,2)),(9,((11,(8,(6,((13,12),4)))),3)),1);
   tree tree_1326 [p = 0.000, P = 0.983] = [&W 0.000312] ((7,(5,2)),(9,(10,(11,(8,((6,((13,12),4)),3))))),1);
   tree tree_1327 [p = 0.000, P = 0.983] = [&W 0.000312] (((9,7),(5,(10,2))),((8,(11,(6,(12,(13,4))))),3),1);
   tree tree_1328 [p = 0.000, P = 0.983] = [&W 0.000312] ((7,(5,2)),(9,(10,(11,(8,((6,(12,(13,4))),3))))),1);
   tree tree_1329 [p = 0.000, P = 0.984] = [&W 0.000312] (((9,7),(5,(10,2))),(((11,8),(6,((13,12),4))),3),1);
   tree tree_1330 [p = 0.000, P = 0.984] = [&W 0.000312] (10,((9,(7,(5,2))),((((11,8),6),(13,(12,4))),3)),1);
   tree tree_1331 [p = 0.000, P = 0.984] = [&W 0.000312] ((9,(7,(10,(5,2)))),(8,(11,((6,((13,12),4)),3))),1);
   tree tree_1332 [p = 0.000, P = 0.985] = [&W 0.000312] ((7,(5,2)),(9,(10,(8,(11,((6,((13,12),4)),3))))),1);
   tree tree_1333 [p = 0.000, P = 0.985] = [&W 0.000312] (((9,7),((10,5),2)),((8,(11,(6,((13,12),4)))),3),1);
   tree tree_1334 [p = 0.000, P = 0.985] = [&W 0.000312] (((9,7),((10,5),2)),(((11,8),(6,(13,(12,4)))),3),1);
   tree tree_1335 [p = 0.000, P = 0.986] = [&W 0.000312] (((9,7),((10,5),2)),(((11,8),(6,(12,(13,4)))),3),1);
   tree tree_1336 [p = 0.000, P = 0.986] = [&W 0.000312] (((9,7),(10,(5,2))),(((11,8),(6,((13,12),4))),3),1);
   tree tree_1337 [p = 0.000, P = 0.986] = [&W 0.000312] (((9,(10,7)),(5,2)),((8,(11,(6,((13,12),4)))),3),1);
   tree tree_1338 [p = 0.000, P = 0.987] = [&W 0.000312] (((9,7),(10,(5,2))),((8,(11,(6,((13,12),4)))),3),1);
   tree tree_1339 [p = 0.000, P = 0.987] = [&W 0.000312] (9,(5,(2,(10,(7,((11,(8,(6,((13,12),4)))),3))))),1);
   tree tree_1340 [p = 0.000, P = 0.987] = [&W 0.000312] (9,(((10,7),(5,2)),(11,(8,((6,((13,12),4)),3)))),1);
   tree tree_1341 [p = 0.000, P = 0.988] = [&W 0.000312] (9,(((10,7),(5,2)),(11,(8,((6,(13,(12,4))),3)))),1);
   tree tree_1342 [p = 0.000, P = 0.988] = [&W 0.000312] (9,((7,(10,(5,2))),((11,8),((6,((13,12),4)),3))),1);
   tree tree_1343 [p = 0.000, P = 0.988] = [&W 0.000312] (9,((7,((10,5),2)),((11,8),((6,((13,12),4)),3))),1);
   tree tree_1344 [p = 0.000, P = 0.988] = [&W 0.000312] ((9,((10,7),(5,2))),((((11,8),6),(13,(12,4))),3),1);
   tree tree_1345 [p = 0.000, P = 0.989] = [&W 0.000312] ((7,(9,(5,2))),(10,((((11,8),6),(12,(13,4))),3)),1);
   tree tree_1346 [p = 0.000, P = 0.989] = [&W 0.000312] ((9,(7,(5,2))),(10,((((11,8),6),(12,(13,4))),3)),1);
   tree tree_1347 [p = 0.000, P = 0.989] = [&W 0.000312] ((9,(7,((10,5),2))),((11,8),((6,(12,(13,4))),3)),1);
   tree tree_1348 [p = 0.000, P = 0.990] = [&W 0.000312] (9,((7,(10,(5,2))),(8,((6,((13,12),4)),(11,3)))),1);
   tree tree_1349 [p = 0.000, P = 0.990] = [&W 0.000312] (9,((7,(5,(10,2))),(8,(11,((6,((13,12),4)),3)))),1);
   tree tree_1350 [p = 0.000, P = 0.990] = [&W 0.000312] (9,(5,(2,(10,(7,(11,((8,(6,((13,12),4))),3)))))),1);
   tree tree_1351 [p = 0.000, P = 0.991] = [&W 0.000312] (9,((7,(5,2)),(10,(8,(11,((6,(12,(13,4))),3))))),1);
   tree tree_1352 [p = 0.000, P = 0.991] = [&W 0.000312] (9,((7,(10,(5,2))),(11,(8,((6,(12,(13,4))),3)))),1);
   tree tree_1353 [p = 0.000, P = 0.991] = [&W 0.000312] (10,(9,((7,(5,2)),(11,(8,((6,(12,(13,4))),3))))),1);
   tree tree_1354 [p = 0.000, P = 0.992] = [&W 0.000312] (9,(5,(10,(2,(7,(11,((8,(6,((13,12),4))),3)))))),1);
   tree tree_1355 [p = 0.000, P = 0.992] = [&W 0.000312] ((10,9),(5,(2,(7,((11,(8,(6,((13,12),4)))),3)))),1);
   tree tree_1356 [p = 0.000, P = 0.992] = [&W 0.000312] (9,((7,(5,2)),(10,(11,((8,(6,((13,12),4))),3)))),1);
   tree tree_1357 [p = 0.000, P = 0.993] = [&W 0.000312] (9,(5,(10,(2,(7,((8,(11,(6,(13,(12,4))))),3))))),1);
   tree tree_1358 [p = 0.000, P = 0.993] = [&W 0.000312] (9,(10,((7,(5,2)),(((11,8),(6,(12,(13,4)))),3))),1);
   tree tree_1359 [p = 0.000, P = 0.993] = [&W 0.000312] (9,(5,(2,(7,(10,((8,(11,(6,(12,(13,4))))),3))))),1);
   tree tree_1360 [p = 0.000, P = 0.993] = [&W 0.000312] (9,(5,(10,(2,(7,((11,(8,(6,(13,(12,4))))),3))))),1);
   tree tree_1361 [p = 0.000, P = 0.994] = [&W 0.000312] (9,(5,((10,2),(7,(((11,8),(6,((13,12),4))),3)))),1);
   tree tree_1362 [p = 0.000, P = 0.994] = [&W 0.000312] (10,(5,(9,(2,(7,((8,(11,(6,((13,12),4)))),3))))),1);
   tree tree_1363 [p = 0.000, P = 0.994] = [&W 0.000312] (9,((7,(10,(5,2))),((8,(6,(11,(12,(13,4))))),3)),1);
   tree tree_1364 [p = 0.000, P = 0.995] = [&W 0.000312] (9,((10,5),(2,(7,((8,(6,(11,((13,12),4)))),3)))),1);
   tree tree_1365 [p = 0.000, P = 0.995] = [&W 0.000312] (9,((10,5),(2,(7,(((11,8),(6,(13,(12,4)))),3)))),1);
   tree tree_1366 [p = 0.000, P = 0.995] = [&W 0.000312] (5,(9,(2,(7,(10,((8,(11,(6,((13,12),4)))),3))))),1);
   tree tree_1367 [p = 0.000, P = 0.996] = [&W 0.000312] (10,(5,(2,(7,(9,(((11,8),(6,((13,12),4))),3))))),1);
   tree tree_1368 [p = 0.000, P = 0.996] = [&W 0.000312] (9,((7,(5,(10,2))),((8,(11,(6,(12,(13,4))))),3)),1);
   tree tree_1369 [p = 0.000, P = 0.996] = [&W 0.000312] (9,(5,(2,(10,(7,(((11,8),(6,(13,(12,4)))),3))))),1);
   tree tree_1370 [p = 0.000, P = 0.997] = [&W 0.000312] (9,(5,(2,(10,(7,(((11,8),(6,((13,12),4))),3))))),1);
   tree tree_1371 [p = 0.000, P = 0.997] = [&W 0.000312] (9,((7,(5,(10,2))),(11,((8,(6,((13,12),4))),3))),1);
   tree tree_1372 [p = 0.000, P = 0.997] = [&W 0.000312] ((7,(10,(5,2))),(9,(11,(8,((6,((13,12),4)),3)))),1);
   tree tree_1373 [p = 0.000, P = 0.998] = [&W 0.000312] ((9,(7,((10,5),2))),(11,(8,((6,(12,(13,4))),3))),1);
   tree tree_1374 [p = 0.000, P = 0.998] = [&W 0.000312] (9,((7,(5,(10,2))),(((11,8),(6,(13,(12,4)))),3)),1);
   tree tree_1375 [p = 0.000, P = 0.998] = [&W 0.000312] (9,(((10,7),(5,2)),((8,(11,(6,((13,12),4)))),3)),1);
   tree tree_1376 [p = 0.000, P = 0.998] = [&W 0.000312] (9,(((10,7),(5,2)),(((11,8),(6,(13,(12,4)))),3)),1);
   tree tree_1377 [p = 0.000, P = 0.999] = [&W 0.000312] ((10,9),((7,(5,2)),(((11,8),(6,(12,(13,4)))),3)),1);
   tree tree_1378 [p = 0.000, P = 0.999] = [&W 0.000312] (9,(10,(5,(2,(7,(((11,8),(6,(13,(12,4)))),3))))),1);
   tree tree_1379 [p = 0.000, P = 0.999] = [&W 0.000312] (9,(10,(5,(2,(7,((11,(8,(6,(13,(12,4))))),3))))),1);
   tree tree_1380 [p = 0.000, P = 1.000] = [&W 0.000312] (9,(5,(2,(10,(7,(((11,8),(6,(12,(13,4)))),3))))),1);
   tree tree_1381 [p = 0.000, P = 1.000] = [&W 0.000312] (9,(10,(5,(2,(7,((8,(11,(6,(13,(12,4))))),3))))),1);
end;
