# Supplementary material for: A new elpistostegalian from the Late Devonian of the Canadian Arctic
Source: Nature. 2022 Jul 20;608(7923):563–8. doi: 10.1038/s41586-022-04990-w (PMC9385497; doi:10.1038/s41586-022-04990-w)
Supplement: Supplementary file 8 — A zipped file that contains a MrBayes executable file, screen log, and majority-rule consensus tree. [file 41586_2022_4990_MOESM8_ESM.zip › bayesian/NUFV137_tree_all_mrb.ckp~]

#NEXUS
[ID: 8668784713]
[generation: 4998000]

begin trees;
	translate
       1 Acanthostega,
       2 Elginerpeton,
       3 Elpistostege,
       4 Eusthenopteron,
       5 Ichthyostega,
       6 Panderichthys,
       7 Parmastega,
       8 Tiktaalik,
       9 Ventastega,
      10 Ymeria,
      11 Qikiqtania,
      12 Tinirau,
      13 Megalichthys;
	tree mcmc.tree_1 = ((2:6.880509897562000e-01,9:1.305818803457595e-01):1.916427329684102e-02,((7:9.246094456315038e-02,(3:1.550970190921441e-01,(8:9.199125582420878e-02,(((4:2.242803046834090e-02,(13:2.245284782866974e-02,12:4.954226230667134e-02):6.753592928504168e-02):2.672922279480908e-01,6:1.756790169080639e-02):2.421829232202988e-01,11:1.964904637189599e-01):2.341746023889230e-01):2.539992083578796e-01):7.530611201759216e-01):4.004178636363915e-02,(5:5.878390633096667e-01,10:1.111451535131585e-01):3.661271835865041e-01):1.193994644724765e-02,1:1.993176858911079e-01);
	tree mcmc.tree_2 = ((9:4.073633952938487e-02,(3:2.048783412303055e-01,(8:1.596692561131113e-02,((6:1.230467625962535e-02,((12:5.545446877477346e-03,13:6.672377972309441e-02):7.432407088010579e-02,4:2.352080162281062e-02):3.578735910828553e-01):6.028237747885978e-02,11:3.173006264125531e-02):2.171656724538038e-02):8.144692371598609e-01):6.334448178308588e-01):5.602413774886223e-03,((5:1.424211104833489e-01,(2:3.198572502278861e-01,7:4.275432390815435e-01):3.307547821797291e-01):1.008141479427858e-01,10:6.475154836304663e-02):5.169551547955693e-01,1:4.221540660870080e-01);
	tree mcmc.tree_3 = (((9:9.856175198544090e-02,7:3.067782179135519e-01):1.663857421763019e-02,10:1.567135250485139e-01):1.679964272160400e-01,((2:2.490093730469285e-01,5:1.393599004974009e-01):6.277339716918948e-02,(3:2.175874551805541e-01,(8:6.685253645130499e-03,((((12:3.499137581699958e-02,13:5.070900304739423e-02):1.808422154705332e-02,4:1.670345635026331e-02):1.919837891025358e-01,6:3.128857681246201e-02):1.750563812270917e-01,11:7.621417214402300e-02):5.237134662766644e-02):1.143924895785059e-01):5.688426219725253e-01):1.296204140289172e-01,1:4.989486838247242e-02);
	tree mcmc.tree_4 = (((3:7.523277927523921e-03,(((6:5.700664765397349e-03,(4:1.369347710332207e-02,(13:5.136493644086854e-02,12:2.276837276297983e-02):1.608867031284937e-02):1.927842675096088e-01):1.551413791803696e-01,11:3.251315815016767e-02):7.671896901907814e-02,8:2.013646544856205e-02):6.388730215658758e-01):5.454935875308384e-01,9:8.766049098087317e-02):2.524886639805394e-01,((5:1.476415467616682e-02,(2:3.456880915885731e-01,7:2.513548275454260e-01):1.436365336404231e-01):2.837112666794345e-02,10:2.412107066942930e-01):1.700900574021582e-01,1:1.869443628008459e-01);
	tree mcmc.tree_5 = ((9:7.034854767221264e-02,(3:6.069200064522932e-02,(2:1.182509456449601e-01,((12:3.027318607376649e-02,(13:4.111246299642702e-02,4:9.380131609729170e-03):1.166568161359276e-02):3.937024280826592e-01,(6:1.414654648610524e-02,(8:1.000984560665613e-01,11:6.086526335446210e-02):1.241808682969545e-01):2.948444354145374e-01):4.216661626284776e-01):1.461674094142760e-01):9.124546964865987e-01):1.798255039915354e-02,(5:1.956654676624716e-01,(10:3.586609637175945e-01,7:1.246901718206110e-01):2.088359168282994e-01):2.625612024733131e-01,1:2.372386677115564e-01);
	tree mcmc.tree_6 = (9:1.319347226909020e-01,((((5:1.219993429426462e-02,2:2.198992363763500e-01):1.180215569945535e-01,10:8.485614684819191e-02):2.004754683340300e-01,(((8:3.533758292094692e-02,11:3.922660004131534e-02):2.315314955339830e-02,3:3.478201558130075e-01):6.974853701541495e-02,(((12:3.051330018446224e-02,13:5.252920486669399e-02):3.066164981884368e-02,4:1.135330748220843e-02):3.486428624639021e-01,6:1.670536995166396e-02):2.018295611252056e-01):1.001864780958165e+00):4.187738542288810e-01,7:1.978105417093714e-01):5.826437819715591e-02,1:2.980601644561248e-01);
	tree mcmc.tree_7 = (((10:5.582145035963135e-02,2:2.353175727216829e-01):2.184349949943846e-02,5:1.418226999169101e-01):1.809715453085630e-01,(9:2.480659913083988e-02,(7:1.183351947745998e-01,(((8:3.482298231089471e-02,(((13:8.117912531963341e-02,12:3.830568291132284e-02):1.066760033712253e-02,4:3.714729864052448e-02):1.159090902707553e-01,6:5.532885403414658e-02):1.047121512186324e-01):2.674006167746466e-02,11:2.012621238952913e-03):2.481566107846897e-01,3:3.288378724198397e-01):3.205843311425193e-01):3.255297002133386e-01):2.034878384252734e-01,1:5.879398234422113e-02);
	tree mcmc.tree_8 = ((((11:5.540546615515504e-02,((6:1.571748257761829e-02,((12:2.227938090274863e-02,13:3.637619506058972e-02):5.849448100440179e-02,4:3.519262317296681e-03):2.311894442170474e-01):1.734563951417053e-01,8:5.562211627677349e-04):2.158214063710246e-01):5.798165542819286e-01,3:3.143923580248681e-04):5.536384623388277e-01,9:3.608403909990253e-03):2.853290110445980e-01,(7:1.959473787535795e-01,(2:1.699877039880476e-01,(5:1.061467219857984e-02,10:2.311101543252576e-01):1.220305571122275e-01):3.501499778612875e-01):1.767449584606902e-01,1:1.685372879530982e-01);
	tree mcmc.tree_9 = (((((11:8.680102573236659e-02,(((((12:1.593736652845394e-02,13:6.286878899198015e-02):4.036256741694811e-02,4:1.623375234961958e-02):4.446635080830040e-01,6:3.539716977061242e-03):1.771534086152920e-01,3:4.340971467496822e-01):2.379050059259282e-01,8:8.316170575706168e-02):1.025941842314366e-02):7.799722157655715e-01,10:9.971310687879974e-02):6.989812320107365e-02,(2:6.721362029252943e-01,5:1.147512467906565e-02):4.501625903104267e-02):2.251604151720975e-01,7:1.779202453223256e-01):1.654751140911056e-01,9:3.307148515896270e-02,1:2.119564790916806e-01);
	tree mcmc.tree_10 = (((5:1.004989865161184e-01,2:1.946947757257035e-01):8.740141436977397e-01,(10:3.140505610838966e-01,((((8:2.578276633206884e-02,11:6.104867466573272e-02):1.196385379121463e-02,(6:4.252008864263815e-02,((13:5.297084319745729e-02,4:6.987757824269068e-02):1.948270417466258e-02,12:8.182702609348044e-03):2.587333214211884e-01):1.980700309670790e-01):8.137255055425008e-01,3:1.753065794664992e-01):2.136186602542827e-01,7:1.160220670955345e-01):2.171746572961344e-01):1.718944550940069e-01):4.537099428590408e-02,9:9.702708781132319e-02,1:2.416128409645449e-01);
	tree mcmc.tree_11 = ((2:1.750190538429127e-01,(9:9.095133406770593e-02,(7:1.137181274581545e-01,(11:1.131550293760670e-01,(8:1.040086670534495e-02,((6:1.343256622554293e-02,(4:1.537957889281660e-03,(13:8.342577778853284e-02,12:6.696924444134711e-02):1.631192677168454e-02):4.019128228140828e-01):1.350444230527489e-01,3:1.580021204817298e-01):6.851124293548676e-02):5.879158204214298e-02):2.768770460640900e-01):1.200386970657699e-01):1.712512138340779e-01):4.810823440632355e-02,(5:1.460593471375592e-01,10:4.305243781260613e-01):1.333476982002642e-01,1:1.186392464344357e-01);
	tree mcmc.tree_12 = (9:3.522001425093010e-02,((7:9.966041333198777e-02,((3:6.743093785821863e-02,((6:2.151644029030305e-02,(4:7.043324270152128e-03,(12:4.619521505774257e-02,13:3.420848942602044e-02):1.020898059604551e-02):1.659155552469633e-01):9.184782117388406e-02,(8:7.734264697462556e-02,11:8.416712716676709e-02):4.893681490474399e-02):2.219225712365047e-01):5.090556314875099e-01,2:3.235230738963916e-01):2.353629001553859e-01):1.610283859009335e-03,(5:8.387391832309921e-02,10:1.098555547856795e-01):2.225543117134086e-01):1.913955451777079e-01,1:1.171757386851232e-01);
	tree mcmc.tree_13 = ((((((4:2.193502748127909e-02,(12:2.388494828196096e-02,13:1.280481252809943e-02):7.780212080031065e-03):1.308408951342855e-01,6:8.296734085759504e-03):1.358666842745817e-01,8:6.771060088112547e-03):2.427466713416445e-02,11:8.147434016894219e-02):1.608564438907210e-01,3:2.370314905518174e-02):3.990884556722301e-01,(((7:8.178300114285274e-02,(10:9.967395720155270e-02,2:1.441583126942506e-01):9.638336631017815e-02):8.540193893115200e-03,5:5.338461117560881e-02):1.104054251305247e-01,9:5.441232552993602e-02):2.578781786891114e-02,1:1.030626021211697e-01);
	tree mcmc.tree_14 = ((7:1.394197682102299e-01,(((3:2.559040808978336e-02,((((12:9.584432371511912e-03,13:3.530505730290002e-02):2.190727024501187e-02,4:1.728623944095645e-02):2.393983509594643e-01,6:8.433550514639631e-04):2.004271377793886e-01,(11:1.313108651265016e-01,8:1.215609491119531e-02):1.108311844181768e-01):4.717231202845780e-01):8.751025689988405e-01,(2:2.567844281128515e-01,5:1.554181969013319e-01):1.238013698828403e-01):1.046312810805980e-01,10:1.860675458795230e-01):7.548963820722082e-02):1.865258163697373e-01,9:1.626031140140451e-02,1:2.610462569213242e-01);
	tree mcmc.tree_15 = (9:2.778152463324972e-01,((10:4.040287851165549e-01,((2:2.873137930263084e-01,5:2.072720370611108e-01):7.612448989036635e-02,7:1.126831454278774e-01):2.913892604921095e-01):6.557691563559939e-02,((8:1.679343902030155e-02,(11:1.780846599329650e-01,(6:5.104477325415783e-02,((13:1.079504469291171e-01,12:4.906168168477808e-02):2.043720790488901e-02,4:1.619057354443558e-02):2.210119453448859e-01):7.439514616620903e-02):3.488059197762423e-02):7.147528894130266e-01,3:2.704073027536104e-03):4.349626257336334e-01):6.762794684592630e-02,1:1.732269771774582e-01);
	tree mcmc.tree_16 = ((((5:1.895900562757272e-01,10:4.438835328121420e-02):1.275790163064998e-01,((((11:2.662154776933615e-01,8:1.605810217566066e-02):1.173015463695544e-01,((4:3.057991851457879e-03,(13:1.494813890396380e-02,12:1.977912033826998e-02):6.791421392409181e-03):2.055556508635729e-01,6:3.724069155349491e-02):3.569119284859902e-02):5.182778444550170e-01,3:4.971081655177419e-02):2.265746624045419e-01,2:1.874412466529378e-01):1.705720702758557e-01):4.029728857260350e-01,7:1.721618944009545e-01):6.658955933834201e-02,9:3.634300340573245e-03,1:3.032686548633924e-01);
end;

begin mrbayes;
	startvals
		Tau(1,4)=mcmc.tree_1
		Tau(1,1)=mcmc.tree_2
		Tau(1,2)=mcmc.tree_3
		Tau(1,3)=mcmc.tree_4
		Tau(2,4)=mcmc.tree_5
		Tau(2,3)=mcmc.tree_6
		Tau(2,1)=mcmc.tree_7
		Tau(2,2)=mcmc.tree_8
		Tau(3,3)=mcmc.tree_9
		Tau(3,2)=mcmc.tree_10
		Tau(3,4)=mcmc.tree_11
		Tau(3,1)=mcmc.tree_12
		Tau(4,1)=mcmc.tree_13
		Tau(4,2)=mcmc.tree_14
		Tau(4,4)=mcmc.tree_15
		Tau(4,3)=mcmc.tree_16
		V(1,4)=mcmc.tree_1
		V(1,1)=mcmc.tree_2
		V(1,2)=mcmc.tree_3
		V(1,3)=mcmc.tree_4
		V(2,4)=mcmc.tree_5
		V(2,3)=mcmc.tree_6
		V(2,1)=mcmc.tree_7
		V(2,2)=mcmc.tree_8
		V(3,3)=mcmc.tree_9
		V(3,2)=mcmc.tree_10
		V(3,4)=mcmc.tree_11
		V(3,1)=mcmc.tree_12
		V(4,1)=mcmc.tree_13
		V(4,2)=mcmc.tree_14
		V(4,4)=mcmc.tree_15
		V(4,3)=mcmc.tree_16
		Alpha(1,4)=(3.458014949580832e+00)
		Alpha(1,1)=(1.552517697590788e+00)
		Alpha(1,2)=(2.468799037191092e+00)
		Alpha(1,3)=(6.118769971930418e+00)
		Alpha(2,4)=(1.115144373614759e+00)
		Alpha(2,3)=(2.257666847972166e+00)
		Alpha(2,1)=(1.661062463782161e+00)
		Alpha(2,2)=(9.410513661976989e-01)
		Alpha(3,3)=(2.915375797566996e+00)
		Alpha(3,2)=(1.554463991499964e+00)
		Alpha(3,4)=(1.839810024624374e+00)
		Alpha(3,1)=(1.223209495303846e+00)
		Alpha(4,1)=(3.957548360419220e-01)
		Alpha(4,2)=(1.782148157731126e+00)
		Alpha(4,4)=(8.607019485767060e-01)
		Alpha(4,3)=(2.842582419064497e+00)
	;
	propset
		Multiplier(Alpha)$lambda(1,4)=7.318656148451415e+00
		Multiplier(Alpha)$lambda(1,1)=6.491065707367240e+00
		Multiplier(Alpha)$lambda(1,2)=7.102357170842003e+00
		Multiplier(Alpha)$lambda(1,3)=7.102357170842003e+00
		Multiplier(Alpha)$lambda(2,4)=7.102357170842003e+00
		Multiplier(Alpha)$lambda(2,3)=6.823869762832769e+00
		Multiplier(Alpha)$lambda(2,1)=6.236547380482248e+00
		Multiplier(Alpha)$lambda(2,2)=7.031687536219337e+00
		Multiplier(Alpha)$lambda(3,3)=7.102357170842003e+00
		Multiplier(Alpha)$lambda(3,2)=6.961721076210051e+00
		Multiplier(Alpha)$lambda(3,4)=6.755971124218558e+00
		Multiplier(Alpha)$lambda(3,1)=6.113055468363420e+00
		Multiplier(Alpha)$lambda(4,1)=6.236547380482248e+00
		Multiplier(Alpha)$lambda(4,2)=6.755971124218558e+00
		Multiplier(Alpha)$lambda(4,4)=7.318656148451415e+00
		Multiplier(Alpha)$lambda(4,3)=7.466502809845188e+00
		Multiplier(V)$lambda(1,4)=9.940668381209838e+00
		Multiplier(V)$lambda(1,1)=9.176393476703595e+00
		Multiplier(V)$lambda(1,2)=9.176393476703595e+00
		Multiplier(V)$lambda(1,3)=9.550889198781841e+00
		Multiplier(V)$lambda(2,4)=1.076859750140996e+01
		Multiplier(V)$lambda(2,3)=9.743829959044298e+00
		Multiplier(V)$lambda(2,1)=9.743829959044298e+00
		Multiplier(V)$lambda(2,2)=9.176393476703595e+00
		Multiplier(V)$lambda(3,3)=9.743829959044298e+00
		Multiplier(V)$lambda(3,2)=9.550889198781841e+00
		Multiplier(V)$lambda(3,4)=9.743829959044298e+00
		Multiplier(V)$lambda(3,1)=9.550889198781841e+00
		Multiplier(V)$lambda(4,1)=8.994688711605631e+00
		Multiplier(V)$lambda(4,2)=9.361768921545783e+00
		Multiplier(V)$lambda(4,4)=1.055536498425649e+01
		Multiplier(V)$lambda(4,3)=9.940668381209838e+00
		TLMultiplier(V)$lambda(1,4)=2.709148177887647e+00
		TLMultiplier(V)$lambda(1,1)=2.451338642356683e+00
		TLMultiplier(V)$lambda(1,2)=2.500858967791657e+00
		TLMultiplier(V)$lambda(1,3)=2.629080748952147e+00
		TLMultiplier(V)$lambda(2,4)=2.848049175213055e+00
		TLMultiplier(V)$lambda(2,3)=2.602920958413211e+00
		TLMultiplier(V)$lambda(2,1)=2.047530146041887e+00
		TLMultiplier(V)$lambda(2,2)=2.426947415328145e+00
		TLMultiplier(V)$lambda(3,3)=2.763876601412021e+00
		TLMultiplier(V)$lambda(3,2)=2.426947415328145e+00
		TLMultiplier(V)$lambda(3,4)=2.934785185520866e+00
		TLMultiplier(V)$lambda(3,1)=2.331785446025306e+00
		TLMultiplier(V)$lambda(4,1)=2.240354830910207e+00
		TLMultiplier(V)$lambda(4,2)=2.402798885063603e+00
		TLMultiplier(V)$lambda(4,4)=2.876672545287873e+00
		TLMultiplier(V)$lambda(4,3)=2.525993018271902e+00
	;
end;
