# Supplementary material for: A new elpistostegalian from the Late Devonian of the Canadian Arctic
Source: Nature. 2022 Jul 20;608(7923):563–8. doi: 10.1038/s41586-022-04990-w (PMC9385497; doi:10.1038/s41586-022-04990-w)
Supplement: Supplementary file 8 — A zipped file that contains a MrBayes executable file, screen log, and majority-rule consensus tree. [file 41586_2022_4990_MOESM8_ESM.zip › bayesian/NUFV137_tree_all_mrb.ckp]

#NEXUS
[ID: 8668784713]
[generation: 5000000]

begin trees;
	translate
       1 Acanthostega,
       2 Elginerpeton,
       3 Elpistostege,
       4 Eusthenopteron,
       5 Ichthyostega,
       6 Panderichthys,
       7 Parmastega,
       8 Tiktaalik,
       9 Ventastega,
      10 Ymeria,
      11 Qikiqtania,
      12 Tinirau,
      13 Megalichthys;
	tree mcmc.tree_1 = (9:2.855079438284715e-02,(10:3.097404318709287e-02,(((7:2.408145525061695e-02,((11:6.328872140438148e-02,(8:1.242765655342838e-02,(6:4.445606915545629e-03,(4:8.363317692272143e-03,(13:1.647891968979546e-02,12:9.024914848235135e-03):1.596127161484244e-02):6.776136077045626e-02):1.271928400116753e-01):2.663208836568277e-02):1.824161709351646e-01,3:1.088280805799921e-01):1.191125485120680e-01):8.998696978554896e-02,2:8.881358485854236e-02):1.213125842422469e-01,5:4.036589783353257e-02):3.562553105531997e-02):1.933641674608806e-01,1:6.898805717114682e-02);
	tree mcmc.tree_2 = (9:3.535912200334818e-02,((7:3.990216427663911e-02,(11:1.766869753951940e-01,((((4:1.046277862865462e-02,(12:3.463769923838747e-02,13:8.747435534407738e-02):5.704367493427474e-02):2.579734073566743e-01,6:3.122895154874770e-03):1.283829251829144e-01,3:2.204749785161731e-01):4.797746671333478e-02,8:5.268745424753989e-02):7.421182816664107e-02):9.558574152698748e-01):1.296967229568942e-01,(2:1.814155104706279e-01,(10:1.568796357892759e-01,5:1.531420184469182e-02):1.328386392191097e-01):1.006128456882489e-01):2.019668187624723e-01,1:1.868163440807457e-01);
	tree mcmc.tree_3 = ((7:2.442952111111685e-01,9:6.018711066827638e-03):1.946380339811770e-01,((3:1.685834726431724e-02,((((13:3.971130384181493e-02,12:2.252624182467369e-02):1.010274148439194e-02,4:1.116369554961835e-02):2.324127152720444e-01,6:4.564817223289060e-02):6.952837293157925e-02,(8:1.261134008709924e-02,11:5.778269479534445e-02):6.511987213338391e-02):3.782788593635292e-01):5.472776547709757e-01,(2:1.673452097163965e-01,(10:4.503726437546297e-02,5:4.822081015441770e-02):1.817684418587039e-01):6.535874249518817e-02):4.272827762178520e-01,1:3.395411026711393e-02);
	tree mcmc.tree_4 = ((((2:3.393362568599022e-03,(3:3.719356745899546e-02,(11:1.623048293734290e-02,(8:8.544542596719770e-02,(6:8.514522608330315e-02,(13:1.953862583155215e-01,(12:3.998483214830705e-02,4:1.994991248507875e-02):1.565082232242788e-02):2.505448554103321e-01):1.145612312033474e-01):6.061797755628679e-02):3.369102328019910e-01):1.106554900664485e+00):3.498612716054099e-01,5:1.990427278326684e-01):6.403192948188979e-01,(9:3.126640401639983e-03,7:2.150898703178348e-01):1.620830677215054e-01):1.375390899298745e-01,10:2.547466183603793e-02,1:1.692935791651310e-01);
	tree mcmc.tree_5 = ((((3:1.733297279326022e-02,((((13:1.056777049033166e-01,4:4.167893231258871e-02):3.469544010139108e-03,12:3.438042493884165e-02):1.607844580137910e-01,6:1.457855188295434e-02):7.641835565674290e-02,(11:6.412972952509144e-02,8:2.173793958444319e-03):3.135707532611306e-04):2.327875626832045e-01):3.074861626487514e-01,9:2.330490331900525e-02):4.493879921183920e-02,(7:7.969050233710499e-02,2:2.528268281978909e-01):7.548894995426902e-02):1.219541863749190e-01,(5:1.582597370181004e-01,10:1.164322103652733e-01):3.545248976661421e-02,1:1.690264916135618e-01);
	tree mcmc.tree_6 = (9:3.770232490889904e-01,(((((3:2.989086238323148e-01,(((11:1.857565082683653e-01,8:2.659654906797843e-01):2.715362103458975e-01,6:4.991512666278517e-02):5.828252036312481e-02,((13:1.232831884217395e-01,12:5.678168363409872e-02):6.813115571796809e-02,4:5.618374961748532e-02):2.438866154847674e-01):4.116150884962325e-02):1.451972742249737e+00,2:3.291793984660106e-01):1.856351260568899e+00,7:5.215301806802354e-01):3.060637816135491e-01,5:3.276444156548509e-01):2.564295677313603e-01,10:2.907986039731820e-01):4.442221766329081e-02,1:1.558937769159721e-01);
	tree mcmc.tree_7 = (9:7.424392524426520e-03,(7:2.876289236753577e-01,((10:3.858197499828093e-01,5:1.804262081268409e-01):4.189109169129421e-01,(2:7.223674122926869e-02,(((8:3.190578542691874e-02,11:1.470579885610495e-01):2.358047448995141e-02,(6:3.588771649196135e-02,((4:1.508854710599676e-02,13:8.984978895725353e-02):5.595731344925329e-03,12:6.145517316326719e-02):2.729896807010207e-01):2.735706357423930e-01):1.133128531073098e-01,3:6.619913835662958e-01):1.617803815555790e+00):7.019289560708854e-02):5.303231078639518e-01):8.504790442901777e-02,1:3.540747760617504e-01);
	tree mcmc.tree_8 = (9:9.127663504339564e-02,((7:1.037020979014102e-01,(10:2.014919499853028e-01,((((4:3.555871712048535e-03,(13:6.351905948861519e-02,12:4.930395615889763e-02):4.304355326769901e-02):2.694538658582172e-01,6:1.497657511735336e-02):4.864434895230783e-02,(8:3.022193341155486e-02,11:1.298713347456676e-01):5.978393013858693e-02):1.594450883972342e+00,3:8.586543248694685e-03):3.495508366027872e-01):7.307255469420124e-01):1.294287406737536e-02,(5:1.246244923390179e-01,2:2.777943005197037e-01):2.687131834554561e-01):8.947197043623588e-02,1:3.322208960025743e-01);
	tree mcmc.tree_9 = ((9:4.637719012234894e-02,((10:2.763828786654371e-01,(2:1.152952410553799e-01,((4:1.945772764977335e-02,(13:1.170814694481336e-01,12:4.310106197802685e-02):3.184429420172281e-02):7.269622550891424e-01,((8:1.635030421723838e-03,11:2.084855207946791e-01):2.644434359603254e-01,(6:1.701545711416473e-01,3:3.897826952521587e-01):1.486885686348559e-01):1.847403230508189e-01):1.851515808341061e+00):8.401194553739495e-01):1.596898743303362e-01,5:2.257928473066297e-01):3.356246639232768e-01):1.430757660101826e-01,7:8.244652723074940e-01,1:1.423933127688518e-01);
	tree mcmc.tree_10 = (((10:2.557238516893776e-01,((((6:1.749485654850722e-01,((13:1.129249959906255e-01,12:7.167014856879944e-02):2.010398677946572e-02,4:1.537380472689083e-02):1.851699640070961e-01):5.042075856646261e-02,(8:7.177983602909964e-02,11:5.567284239669527e-02):2.241861980799233e-01):1.403332046690091e+00,3:1.955595963982883e-01):1.002757742598795e+00,(7:1.369508783526379e-02,2:5.226186674282289e-01):1.332165565598849e-01):2.660693692180954e-01):1.220627603112818e-01,5:5.296474611985668e-01):3.445315102693529e-01,9:1.066843231273497e-01,1:2.347534048277555e-01);
	tree mcmc.tree_11 = (9:6.841426154574376e-02,((7:1.359394454255815e-01,((3:9.993354086918287e-02,(((12:7.165846451427610e-03,(4:1.586789796714923e-02,13:5.693455222441023e-02):3.012399156068794e-02):2.228634068810514e-01,(11:9.476454120047395e-02,8:1.970583420898363e-02):3.753000431617393e-02):1.173606070362078e-02,6:3.061336201967193e-02):4.174215188596108e-01):1.086769855984469e-01,2:7.173640133523453e-02):1.332890882620265e-01):8.890323979869094e-02,(5:9.342879577871475e-02,10:1.516831051511313e-01):1.636754141910687e-03):1.758434326442163e-01,1:9.443251427929317e-02);
	tree mcmc.tree_12 = ((((3:2.223734288564247e-01,(11:1.693951362599078e-02,(8:3.603057951881168e-02,(((12:3.181973218979298e-02,13:6.019524732478695e-02):2.304798405333913e-02,4:6.754481288400524e-03):3.149113433544606e-01,6:4.656110950450620e-03):1.602501154308072e-01):1.800450275880549e-01):2.442602682087711e-01):3.027687776184414e-01,(5:1.721890050769277e-01,(10:1.624951101551809e-01,2:3.171614092954193e-01):2.657867430074630e-03):3.016125079443329e-01):8.549942430437135e-02,7:1.121222970813574e-01):3.449968812844794e-01,9:3.963315178038378e-01,1:1.191951471060772e-01);
	tree mcmc.tree_13 = ((7:9.039045006804579e-02,((2:1.320271991418731e-01,((8:1.018215070989761e-02,(3:2.358196491799956e-01,(6:3.273457962598599e-03,((13:1.232221595561390e-02,12:1.656390415666407e-02):1.473681635724709e-02,4:1.476685528044380e-02):5.474720430584521e-02):1.103994478130341e-03):4.743618752881894e-02):1.037782741085067e-02,11:1.982460351556764e-02):1.612956459749148e-01):2.317744595618604e-04,(5:2.210585438241018e-02,10:7.476144166131762e-02):4.525962129436951e-02):2.178481687636391e-02):2.847673240366774e-02,9:2.126209464002834e-03,1:6.518490853896670e-02);
	tree mcmc.tree_14 = (((7:2.483897362106063e-01,9:1.738280258836541e-01):8.383529430465925e-02,((2:5.918804098947823e-01,5:1.788419923089544e-01):1.639892903616847e-01,(((13:8.477000994192908e-02,(12:1.419019090942724e-01,4:2.541734864691167e-02):1.875662158146696e-02):2.025308631861785e-01,6:3.178056730892118e-02):1.249175705979672e-01,(8:4.090509656717043e-02,(11:9.600954990421175e-02,3:1.840807161486409e-01):5.016189141166592e-02):1.581668782583138e-02):1.225088502479863e+00):4.988986577575113e-02):1.239336232870316e-02,10:4.884043971074591e-01,1:2.363082471309421e-01);
	tree mcmc.tree_15 = ((5:7.220293997604754e-01,9:3.006054410666760e-01):1.146260336249141e-01,((10:5.344632581925488e-02,(3:2.113699183680923e-01,((8:1.461653814036902e-01,11:2.827475199825142e-01):1.443302999462790e-02,(((4:2.774978827486850e-02,13:7.090122106843906e-02):2.415085666665752e-02,12:9.001762847470549e-04):2.822052509137416e-01,6:2.739975030238138e-02):1.864141939770141e-01):1.208992344776254e-01):1.231912911726998e+00):6.792014326244092e-01,(2:7.389756425572088e-01,7:2.080117049318659e-02):7.093512540091078e-01):1.054231186370436e-01,1:1.740364683711265e-01);
	tree mcmc.tree_16 = (9:2.465850970109989e-01,((7:6.888886986671861e-03,(((8:3.715705231281621e-02,(6:1.000566657399024e-01,((12:1.219860791014585e-01,13:1.587816699765078e-01):7.032845138471311e-03,4:9.535309367001294e-03):1.443508798747407e-01):2.300523186979701e-01):1.333829364426939e-01,11:4.046980773642517e-03):3.731218942501098e-01,3:2.956763462594401e-02):8.035574639360212e-01):2.055758198959843e-01,((5:4.519284328672525e-01,10:7.054827693408598e-02):1.117382152489090e-01,2:1.460696799745238e-01):3.851614588211792e-01):1.925346312087336e-01,1:2.908223703843435e-01);
end;

begin mrbayes;
	startvals
		Tau(1,1)=mcmc.tree_1
		Tau(1,3)=mcmc.tree_2
		Tau(1,2)=mcmc.tree_3
		Tau(1,4)=mcmc.tree_4
		Tau(2,1)=mcmc.tree_5
		Tau(2,4)=mcmc.tree_6
		Tau(2,3)=mcmc.tree_7
		Tau(2,2)=mcmc.tree_8
		Tau(3,4)=mcmc.tree_9
		Tau(3,3)=mcmc.tree_10
		Tau(3,1)=mcmc.tree_11
		Tau(3,2)=mcmc.tree_12
		Tau(4,1)=mcmc.tree_13
		Tau(4,4)=mcmc.tree_14
		Tau(4,3)=mcmc.tree_15
		Tau(4,2)=mcmc.tree_16
		V(1,1)=mcmc.tree_1
		V(1,3)=mcmc.tree_2
		V(1,2)=mcmc.tree_3
		V(1,4)=mcmc.tree_4
		V(2,1)=mcmc.tree_5
		V(2,4)=mcmc.tree_6
		V(2,3)=mcmc.tree_7
		V(2,2)=mcmc.tree_8
		V(3,4)=mcmc.tree_9
		V(3,3)=mcmc.tree_10
		V(3,1)=mcmc.tree_11
		V(3,2)=mcmc.tree_12
		V(4,1)=mcmc.tree_13
		V(4,4)=mcmc.tree_14
		V(4,3)=mcmc.tree_15
		V(4,2)=mcmc.tree_16
		Alpha(1,1)=(1.807631421615200e-01)
		Alpha(1,3)=(3.022115443804712e+00)
		Alpha(1,2)=(1.404674313800051e+00)
		Alpha(1,4)=(1.635640219249157e+00)
		Alpha(2,1)=(2.965958047139178e-01)
		Alpha(2,4)=(8.709864843461222e-01)
		Alpha(2,3)=(1.969133231701106e+00)
		Alpha(2,2)=(3.143985037256482e+00)
		Alpha(3,4)=(2.450255143624161e+00)
		Alpha(3,3)=(1.089809759047054e+00)
		Alpha(3,1)=(8.801109779526457e-01)
		Alpha(3,2)=(1.397419855164184e+00)
		Alpha(4,1)=(3.275304430952259e-02)
		Alpha(4,4)=(3.510953840328499e+00)
		Alpha(4,3)=(2.288179259574860e+00)
		Alpha(4,2)=(1.949283321158637e+00)
	;
	propset
		Multiplier(Alpha)$lambda(1,1)=6.556302002280594e+00
		Multiplier(Alpha)$lambda(1,3)=7.102357170842003e+00
		Multiplier(Alpha)$lambda(1,2)=7.102357170842003e+00
		Multiplier(Alpha)$lambda(1,4)=7.318656148451415e+00
		Multiplier(Alpha)$lambda(2,1)=6.299225723684425e+00
		Multiplier(Alpha)$lambda(2,4)=7.031687536219337e+00
		Multiplier(Alpha)$lambda(2,3)=6.755971124218558e+00
		Multiplier(Alpha)$lambda(2,2)=7.102357170842003e+00
		Multiplier(Alpha)$lambda(3,4)=6.823869762832769e+00
		Multiplier(Alpha)$lambda(3,3)=7.031687536219337e+00
		Multiplier(Alpha)$lambda(3,1)=6.052229550152647e+00
		Multiplier(Alpha)$lambda(3,2)=6.961721076210051e+00
		Multiplier(Alpha)$lambda(4,1)=6.174492697215260e+00
		Multiplier(Alpha)$lambda(4,4)=7.392209865574926e+00
		Multiplier(Alpha)$lambda(4,3)=7.392209865574926e+00
		Multiplier(Alpha)$lambda(4,2)=6.755971124218558e+00
		Multiplier(V)$lambda(1,1)=9.176393476703595e+00
		Multiplier(V)$lambda(1,3)=9.550889198781841e+00
		Multiplier(V)$lambda(1,2)=9.176393476703595e+00
		Multiplier(V)$lambda(1,4)=9.940668381209838e+00
		Multiplier(V)$lambda(2,1)=9.743829959044298e+00
		Multiplier(V)$lambda(2,4)=1.076859750140996e+01
		Multiplier(V)$lambda(2,3)=9.743829959044298e+00
		Multiplier(V)$lambda(2,2)=9.176393476703595e+00
		Multiplier(V)$lambda(3,4)=9.743829959044298e+00
		Multiplier(V)$lambda(3,3)=9.743829959044298e+00
		Multiplier(V)$lambda(3,1)=9.550889198781841e+00
		Multiplier(V)$lambda(3,2)=9.550889198781841e+00
		Multiplier(V)$lambda(4,1)=8.994688711605631e+00
		Multiplier(V)$lambda(4,4)=1.055536498425649e+01
		Multiplier(V)$lambda(4,3)=9.940668381209838e+00
		Multiplier(V)$lambda(4,2)=9.361768921545783e+00
		TLMultiplier(V)$lambda(1,1)=2.426947415328145e+00
		TLMultiplier(V)$lambda(1,3)=2.655503449756886e+00
		TLMultiplier(V)$lambda(1,2)=2.525993018271903e+00
		TLMultiplier(V)$lambda(1,4)=2.682191703119527e+00
		TLMultiplier(V)$lambda(2,1)=2.088892998737112e+00
		TLMultiplier(V)$lambda(2,4)=2.876672545287873e+00
		TLMultiplier(V)$lambda(2,3)=2.629080748952147e+00
		TLMultiplier(V)$lambda(2,2)=2.402798885063604e+00
		TLMultiplier(V)$lambda(3,4)=2.905583585014455e+00
		TLMultiplier(V)$lambda(3,3)=2.791654023056235e+00
		TLMultiplier(V)$lambda(3,1)=2.355220279362292e+00
		TLMultiplier(V)$lambda(3,2)=2.451338642356683e+00
		TLMultiplier(V)$lambda(4,1)=2.218062927881796e+00
		TLMultiplier(V)$lambda(4,4)=2.876672545287873e+00
		TLMultiplier(V)$lambda(4,3)=2.500858967791656e+00
		TLMultiplier(V)$lambda(4,2)=2.451338642356683e+00
	;
end;
