# Supplementary material for: A new elpistostegalian from the Late Devonian of the Canadian Arctic
Source: Nature. 2022 Jul 20;608(7923):563–8. doi: 10.1038/s41586-022-04990-w (PMC9385497; doi:10.1038/s41586-022-04990-w)
Supplement: Supplementary file 8 — A zipped file that contains a MrBayes executable file, screen log, and majority-rule consensus tree. [file 41586_2022_4990_MOESM8_ESM.zip › bayesian/NUFV137_tree_all_mrb.tstat]

[ID: 8668784713]
ID	#obs	Probability(=s)	Stddev(s)	Min(s)	Max(s)	Nruns
14		3202	9.993758e-01	1.248439e-03	9.975031e-01	1.000000e+00	4
15		3151	9.834582e-01	2.768234e-03	9.812734e-01	9.875156e-01	4
16		2957	9.229089e-01	8.428893e-03	9.151061e-01	9.338327e-01	4
17		2872	8.963795e-01	1.049481e-02	8.851436e-01	9.076155e-01	4
18		2274	7.097378e-01	1.781671e-02	6.841448e-01	7.240949e-01	4
19		1709	5.333958e-01	1.567194e-02	5.106117e-01	5.443196e-01	4
20		1543	4.815855e-01	2.801581e-02	4.406991e-01	5.043695e-01	4
21		1142	3.564295e-01	1.137382e-02	3.395755e-01	3.645443e-01	4
22		1127	3.517478e-01	3.283340e-03	3.470662e-01	3.545568e-01	4
23		1101	3.436330e-01	2.151220e-02	3.121099e-01	3.595506e-01	4
24		975	3.043071e-01	2.942674e-02	2.746567e-01	3.433208e-01	4
25		957	2.986891e-01	1.813105e-02	2.734082e-01	3.158552e-01	4
26		760	2.372035e-01	1.470122e-02	2.222222e-01	2.571785e-01	4
27		663	2.069288e-01	1.502888e-02	1.860175e-01	2.209738e-01	4
28		648	2.022472e-01	1.684237e-02	1.910112e-01	2.272160e-01	4
29		625	1.950687e-01	1.760772e-02	1.772784e-01	2.184769e-01	4
30		529	1.651061e-01	7.920460e-03	1.573034e-01	1.760300e-01	4
31		398	1.242197e-01	7.385867e-03	1.136080e-01	1.298377e-01	4
32		393	1.226592e-01	9.528301e-03	1.111111e-01	1.310861e-01	4
33		372	1.161049e-01	7.961351e-03	1.086142e-01	1.273408e-01	4
34		329	1.026841e-01	8.490306e-03	9.363296e-02	1.111111e-01	4
35		312	9.737828e-02	1.139664e-02	8.114856e-02	1.073658e-01	4
36		299	9.332085e-02	1.123017e-02	8.489388e-02	1.098627e-01	4
37		286	8.926342e-02	1.155509e-02	8.114856e-02	1.061174e-01	4
