# Supplementary material for: A new elpistostegalian from the Late Devonian of the Canadian Arctic
Source: Nature. 2022 Jul 20;608(7923):563–8. doi: 10.1038/s41586-022-04990-w (PMC9385497; doi:10.1038/s41586-022-04990-w)
Supplement: Supplementary file 8 — A zipped file that contains a MrBayes executable file, screen log, and majority-rule consensus tree. [file 41586_2022_4990_MOESM8_ESM.zip › bayesian/NUFV137_tree_all_mrb.run4.p]

[ID: 8668784713]
Gen	LnL	LnPr	TL	alpha
0	-8.481053e+02	3.886198e+01	4.600000e-01	1.000000e+00
5000	-4.748750e+02	-4.935296e+00	3.133117e+00	2.321704e+00
10000	-4.653234e+02	2.007882e+01	1.123029e+00	8.057881e-02
15000	-4.750060e+02	1.740389e+01	1.263257e+00	1.528646e-01
20000	-4.686869e+02	2.651742e+01	8.397420e-01	6.548450e-02
25000	-4.633913e+02	-4.184918e+00	2.995744e+00	2.571452e+00
30000	-4.680058e+02	-3.304792e-01	2.619252e+00	1.709339e+00
35000	-4.711861e+02	-5.555418e+00	3.168903e+00	2.688392e+00
40000	-4.681477e+02	-4.501692e+00	3.019598e+00	2.711354e+00
45000	-4.688882e+02	-1.352435e+01	4.521761e+00	2.700687e+00
50000	-4.746836e+02	-9.264830e+00	4.137078e+00	4.356920e-01
55000	-4.671455e+02	-1.647610e+00	2.505945e+00	4.010711e+00
60000	-4.728593e+02	1.389532e+01	1.471380e+00	2.854619e-01
65000	-4.744593e+02	2.488570e+01	9.022484e-01	1.114532e-01
70000	-4.721530e+02	2.473798e+01	9.110661e-01	4.433534e-02
75000	-4.748670e+02	-4.633173e+00	3.067398e+00	2.492522e+00
80000	-4.765965e+02	-9.963068e+00	4.075195e+00	1.471683e+00
85000	-4.683724e+02	-3.152757e+00	3.100869e+00	7.700018e-01
90000	-4.709721e+02	-1.591804e+01	5.310852e+00	1.476741e+00
95000	-4.779272e+02	-2.159707e+01	6.475160e+00	2.678479e+00
100000	-4.671981e+02	-9.078130e+00	3.786525e+00	2.231946e+00
105000	-4.715666e+02	3.352953e+00	2.278210e+00	1.128984e+00
110000	-4.753439e+02	-6.051973e+00	3.357689e+00	1.892982e+00
115000	-4.641928e+02	-9.183992e+00	3.712239e+00	2.781134e+00
120000	-4.735244e+02	-8.467811e+00	3.706479e+00	2.099693e+00
125000	-4.686870e+02	8.479826e+00	1.844101e+00	6.962834e-01
130000	-4.674569e+02	-4.608166e+00	3.155501e+00	1.835720e+00
135000	-4.708449e+02	9.756536e-01	2.498703e+00	1.451837e+00
140000	-4.658076e+02	1.269056e+00	2.541094e+00	7.840941e-01
145000	-4.640140e+02	-1.116627e+00	2.818353e+00	8.637746e-01
150000	-4.752666e+02	-8.211249e+00	3.740644e+00	1.637856e+00
155000	-4.666946e+02	-5.105730e-01	2.611691e+00	1.953795e+00
160000	-4.711038e+02	-7.143207e+00	3.576097e+00	1.575956e+00
165000	-4.653842e+02	2.070467e+01	1.089415e+00	1.266304e-01
170000	-4.709113e+02	2.608086e+01	8.550766e-01	1.023882e-01
175000	-4.662727e+02	-4.635127e+00	3.235574e+00	1.303371e+00
180000	-4.674436e+02	1.504206e+00	2.420909e+00	1.626897e+00
185000	-4.703270e+02	-6.151739e+00	3.386137e+00	1.804292e+00
190000	-4.719430e+02	-3.342858e+00	2.896322e+00	2.481849e+00
195000	-4.687570e+02	-1.091511e+01	4.063266e+00	2.489410e+00
200000	-4.722603e+02	1.220126e+01	1.594544e+00	1.986942e-01
205000	-4.671564e+02	-7.904131e+00	3.646703e+00	1.899687e+00
210000	-4.665797e+02	-1.499281e+00	2.768489e+00	1.644140e+00
215000	-4.659286e+02	6.952215e-02	2.696606e+00	6.612892e-01
220000	-4.719067e+02	5.196060e+00	2.171515e+00	3.517790e-01
225000	-4.683781e+02	-1.686734e+01	5.734965e+00	6.933901e-01
230000	-4.738307e+02	-8.515192e+00	3.818795e+00	1.479084e+00
235000	-4.647888e+02	-1.564888e+01	5.235576e+00	1.529169e+00
240000	-4.713748e+02	-2.098074e+01	6.571671e+00	1.727014e+00
245000	-4.693924e+02	-7.273473e+00	3.592714e+00	1.602571e+00
250000	-4.796250e+02	-6.456034e+00	3.525222e+00	1.209098e+00
255000	-4.715041e+02	-1.064072e+01	3.751959e+00	3.999748e+00
260000	-4.699173e+02	-5.932244e+00	3.204997e+00	2.812444e+00
265000	-4.744492e+02	-3.725828e+00	2.967895e+00	2.320616e+00
270000	-4.646631e+02	-2.000129e+00	2.805606e+00	1.848276e+00
275000	-4.694034e+02	7.954555e+00	1.923819e+00	2.825356e-01
280000	-4.689339e+02	1.738954e+01	1.260124e+00	2.221618e-01
285000	-4.664728e+02	-2.526615e+00	2.865710e+00	1.902429e+00
290000	-4.705696e+02	-6.209584e+00	3.372844e+00	1.950002e+00
295000	-4.655809e+02	2.672597e+01	8.337622e-01	1.475127e-02
300000	-4.693290e+02	-4.525225e+00	3.008884e+00	2.814156e+00
305000	-4.718317e+02	6.484737e+00	2.035247e+00	5.025044e-01
310000	-4.693885e+02	1.343934e+01	1.506445e+00	2.197974e-01
315000	-4.693776e+02	-3.090191e+00	3.057648e+00	1.020553e+00
320000	-4.713191e+02	-7.364556e+00	3.488391e+00	2.352363e+00
325000	-4.767286e+02	-3.665596e+00	3.080850e+00	1.427328e+00
330000	-4.768338e+02	-3.878880e+00	3.081173e+00	1.638279e+00
335000	-4.666121e+02	-4.169584e+00	3.189978e+00	1.154621e+00
340000	-4.674883e+02	-9.625321e+00	3.773862e+00	2.854102e+00
345000	-4.728496e+02	-1.218085e+01	4.484337e+00	1.543761e+00
350000	-4.697933e+02	-4.830005e+00	3.350809e+00	7.168273e-01
355000	-4.678276e+02	1.322575e+00	2.442522e+00	1.610828e+00
360000	-4.734581e+02	2.085039e+01	1.079283e+00	1.874920e-01
365000	-4.704870e+02	-5.088549e+00	3.283884e+00	1.425912e+00
370000	-4.734482e+02	7.006854e+00	1.990498e+00	4.739666e-01
375000	-4.711311e+02	-1.291663e+01	4.624888e+00	1.586537e+00
380000	-4.627716e+02	-4.888722e+00	3.330434e+00	9.117641e-01
385000	-4.685398e+02	5.759196e-01	2.668737e+00	3.862338e-01
390000	-4.679052e+02	-1.355057e+00	2.838387e+00	9.443718e-01
395000	-4.642611e+02	-4.211385e+00	3.111184e+00	1.754532e+00
400000	-4.755354e+02	-1.543322e+01	5.406746e+00	5.886386e-01
405000	-4.725956e+02	4.838303e+00	2.212770e+00	2.913655e-01
410000	-4.696790e+02	1.431604e+01	1.449186e+00	2.013431e-01
415000	-4.700231e+02	2.678690e+01	8.313501e-01	1.779584e-02
420000	-4.670940e+02	-4.168769e+00	2.951743e+00	2.885227e+00
425000	-4.697735e+02	4.019724e+00	2.221982e+00	1.017630e+00
430000	-4.684726e+02	2.109336e+01	1.068492e+00	1.666684e-01
435000	-4.675620e+02	-1.547958e+00	2.742971e+00	1.899090e+00
440000	-4.684410e+02	-2.564824e+00	2.894399e+00	1.718623e+00
445000	-4.671579e+02	2.796851e+01	7.885524e-01	3.214482e-03
450000	-4.676319e+02	-1.150838e+00	2.776438e+00	1.231818e+00
455000	-4.689852e+02	6.981632e+00	1.997205e+00	4.245168e-01
460000	-4.682375e+02	5.333526e+00	2.143066e+00	5.072849e-01
465000	-4.689372e+02	-6.299167e+00	3.534611e+00	9.927736e-01
470000	-4.659622e+02	-2.130159e-01	2.600006e+00	1.756051e+00
475000	-4.750398e+02	-6.000508e+00	3.457081e+00	1.189803e+00
480000	-4.650772e+02	2.310362e+00	2.308854e+00	1.874561e+00
485000	-4.686905e+02	2.402063e+01	9.408824e-01	5.023571e-02
490000	-4.704187e+02	-4.776766e+00	3.126971e+00	2.206986e+00
495000	-4.699549e+02	-1.320586e+00	2.662798e+00	2.332343e+00
500000	-4.698494e+02	6.290803e+00	1.958746e+00	1.546965e+00
505000	-4.703103e+02	8.625595e-02	2.629984e+00	1.201573e+00
510000	-4.706565e+02	-1.115780e+01	4.269901e+00	1.620157e+00
515000	-4.702433e+02	-5.569077e+00	2.936022e+00	4.404596e+00
520000	-4.677649e+02	-1.685227e+00	2.836752e+00	1.287380e+00
525000	-4.702830e+02	-1.475909e+01	5.075245e+00	1.339658e+00
530000	-4.697631e+02	2.351591e+01	9.534306e-01	2.622361e-01
535000	-4.674263e+02	-6.287093e+00	2.961704e+00	4.928436e+00
540000	-4.688032e+02	-1.058845e+01	4.144085e+00	1.721378e+00
545000	-4.677252e+02	4.974792e+00	2.178838e+00	4.982481e-01
550000	-4.701184e+02	2.488710e+01	9.061441e-01	1.488275e-02
555000	-4.721928e+02	-7.877482e+00	3.587928e+00	2.236385e+00
560000	-4.689350e+02	1.638194e+01	1.322557e+00	1.596802e-01
565000	-4.717683e+02	-5.280516e+00	3.066212e+00	3.148489e+00
570000	-4.668603e+02	9.002246e-01	2.605895e+00	5.924540e-01
575000	-4.658367e+02	3.318481e+00	2.356563e+00	4.117160e-01
580000	-4.690846e+02	-3.521033e+00	2.923856e+00	2.449115e+00
585000	-4.635500e+02	1.781628e+01	1.238430e+00	1.796373e-01
590000	-4.693572e+02	2.460593e+01	9.166819e-01	4.062584e-02
595000	-4.657676e+02	1.830901e+01	1.216646e+00	7.951168e-02
600000	-4.665637e+02	2.649373e-01	2.660868e+00	7.629640e-01
605000	-4.691344e+02	-2.066274e+00	2.921144e+00	1.015043e+00
610000	-4.629595e+02	-1.906020e+00	2.846802e+00	1.429365e+00
615000	-4.678181e+02	9.382136e+00	1.802025e+00	3.059658e-01
620000	-4.659484e+02	1.387156e+01	1.470294e+00	3.255825e-01
625000	-4.643973e+02	2.232455e+01	1.011900e+00	1.383444e-01
630000	-4.675719e+02	-3.597118e+00	3.161962e+00	7.790254e-01
635000	-4.708624e+02	-1.204886e+01	4.593813e+00	8.701966e-01
640000	-4.630370e+02	-1.063826e+00	2.816936e+00	8.221792e-01
645000	-4.677226e+02	-7.271263e+00	3.642616e+00	1.291894e+00
650000	-4.757059e+02	-9.077474e+00	3.928584e+00	1.406819e+00
655000	-4.686682e+02	-6.590796e+00	3.195098e+00	3.540037e+00
660000	-4.653885e+02	-5.045591e+00	3.046697e+00	3.055989e+00
665000	-4.689130e+02	-9.818492e+00	4.085602e+00	1.269953e+00
670000	-4.681810e+02	9.743609e+00	1.739842e+00	7.232702e-01
675000	-4.681205e+02	3.326091e+00	2.237266e+00	1.558927e+00
680000	-4.696285e+02	-6.408484e+00	3.203076e+00	3.302062e+00
685000	-4.726104e+02	-7.080686e+00	3.465790e+00	2.213755e+00
690000	-4.671530e+02	5.691421e+00	2.134142e+00	2.420808e-01
695000	-4.709540e+02	1.796888e+01	1.233377e+00	1.174962e-01
700000	-4.713848e+02	-1.699290e+00	2.837763e+00	1.293501e+00
705000	-4.685061e+02	-9.706954e+00	3.798167e+00	2.792072e+00
710000	-4.697872e+02	-1.315533e+01	4.306112e+00	3.428285e+00
715000	-4.691101e+02	-2.011768e+00	2.808154e+00	1.839691e+00
720000	-4.717437e+02	-1.119572e+01	4.380249e+00	1.085711e+00
725000	-4.727573e+02	-8.215687e+00	3.465043e+00	3.353572e+00
730000	-4.646715e+02	-5.944430e+00	3.461236e+00	1.106883e+00
735000	-4.722087e+02	-1.012586e+01	3.623868e+00	4.261892e+00
740000	-4.684134e+02	6.718849e-01	2.579631e+00	1.046277e+00
745000	-4.746816e+02	-1.030496e+01	4.138154e+00	1.469989e+00
750000	-4.698066e+02	-6.961534e+00	3.386174e+00	2.613847e+00
755000	-4.673844e+02	-1.106739e+01	3.983641e+00	3.085045e+00
760000	-4.647660e+02	4.379342e+00	2.222818e+00	6.496489e-01
765000	-4.652024e+02	2.975966e+00	2.266839e+00	1.617188e+00
770000	-4.703135e+02	6.269418e+00	2.061880e+00	4.291318e-01
775000	-4.642465e+02	-3.714599e+00	3.058595e+00	1.638060e+00
780000	-4.713791e+02	4.980493e+00	2.171390e+00	5.686245e-01
785000	-4.761246e+02	-1.143387e+01	4.239547e+00	2.056216e+00
790000	-4.695503e+02	-8.467068e+00	3.751199e+00	1.830626e+00
795000	-4.723172e+02	-4.436459e+00	3.151211e+00	1.694368e+00
800000	-4.677196e+02	-4.144355e+00	3.296227e+00	3.979492e-01
805000	-4.748484e+02	-8.250168e+00	3.591276e+00	2.588214e+00
810000	-4.706173e+02	2.622719e+01	8.475524e-01	1.512507e-01
815000	-4.706214e+02	-1.174806e+01	4.059052e+00	3.345608e+00
820000	-4.650500e+02	2.364557e+01	9.534204e-01	1.328160e-01
825000	-4.698026e+02	1.873022e+01	1.183119e+00	2.764132e-01
830000	-4.716841e+02	1.599336e+00	2.549683e+00	3.787199e-01
835000	-4.681299e+02	2.782494e+00	2.384036e+00	6.899601e-01
840000	-4.695033e+02	-4.287433e+00	3.231441e+00	9.842121e-01
845000	-4.655117e+02	-4.840028e+00	3.344701e+00	7.676015e-01
850000	-4.678821e+02	1.196212e+01	1.603757e+00	3.101620e-01
855000	-4.692445e+02	-8.026662e+00	3.288316e+00	4.333911e+00
860000	-4.717036e+02	-1.764994e+00	2.854775e+00	1.226012e+00
865000	-4.641578e+02	-6.337824e+00	3.219610e+00	3.116476e+00
870000	-4.625408e+02	1.907253e+01	1.171577e+00	1.509395e-01
875000	-4.687874e+02	2.562033e+01	8.761241e-01	2.584559e-02
880000	-4.703210e+02	2.821730e+01	7.779731e-01	5.264396e-02
885000	-4.702155e+02	-7.556742e+00	3.672449e+00	1.394945e+00
890000	-4.680480e+02	-9.318033e+00	3.764288e+00	2.603651e+00
895000	-4.692599e+02	1.953131e+01	1.146793e+00	1.650363e-01
900000	-4.778665e+02	1.142925e-01	2.623711e+00	1.226708e+00
905000	-4.690661e+02	-3.296771e+00	3.061997e+00	1.195436e+00
910000	-4.690948e+02	-1.358921e+01	4.889772e+00	1.007367e+00
915000	-4.692468e+02	-2.035456e+00	2.836710e+00	1.637938e+00
920000	-4.666678e+02	-5.798149e-01	2.680615e+00	1.443078e+00
925000	-4.667227e+02	7.848600e+00	1.924157e+00	3.845924e-01
930000	-4.712839e+02	9.405351e-01	2.526136e+00	1.243995e+00
935000	-4.645502e+02	-1.124198e+01	4.421755e+00	9.203415e-01
940000	-4.669653e+02	-3.247396e+00	2.790326e+00	3.217218e+00
945000	-4.746358e+02	3.523797e-01	2.630498e+00	9.311037e-01
950000	-4.693235e+02	3.329714e+00	2.336926e+00	5.865304e-01
955000	-4.644561e+02	1.527717e+01	1.388859e+00	1.816740e-01
960000	-4.684063e+02	2.120377e+00	2.481338e+00	4.622800e-01
965000	-4.707998e+02	-1.351266e+01	4.900450e+00	8.817553e-01
970000	-4.733427e+02	-9.587606e+00	3.690595e+00	3.315556e+00
975000	-4.719233e+02	-9.286175e+00	3.854315e+00	2.042831e+00
980000	-4.720127e+02	-8.332573e+00	3.786401e+00	1.487125e+00
985000	-4.660513e+02	-8.907198e-01	2.704840e+00	1.553640e+00
990000	-4.669034e+02	1.314798e+01	1.516990e+00	3.566473e-01
995000	-4.659504e+02	-6.868424e+00	3.638994e+00	9.113041e-01
1000000	-4.686546e+02	1.114023e+01	1.665694e+00	2.922271e-01
1005000	-4.650482e+02	1.222737e+01	1.577730e+00	4.074860e-01
1010000	-4.672581e+02	-5.385198e+00	3.117475e+00	2.883279e+00
1015000	-4.717883e+02	-1.219633e+01	3.953922e+00	4.381709e+00
1020000	-4.692547e+02	-4.618504e+00	3.231942e+00	1.311819e+00
1025000	-4.717370e+02	-9.803482e+00	4.122421e+00	1.053890e+00
1030000	-4.660250e+02	-3.378938e+00	2.988629e+00	1.818493e+00
1035000	-4.676008e+02	2.048601e+01	1.102579e+00	7.973584e-02
1040000	-4.729391e+02	-9.923359e+00	4.009926e+00	1.793707e+00
1045000	-4.686005e+02	-1.144044e+01	4.198116e+00	2.282984e+00
1050000	-4.673904e+02	1.664377e+01	1.307386e+00	1.531776e-01
1055000	-4.686313e+02	5.077883e+00	2.181914e+00	3.638174e-01
1060000	-4.731188e+02	-1.610833e+01	5.402146e+00	1.282939e+00
1065000	-4.712417e+02	-8.554207e+00	3.960182e+00	7.041530e-01
1070000	-4.707677e+02	-6.700035e+00	3.609215e+00	9.266673e-01
1075000	-4.680419e+02	5.259925e+00	2.116716e+00	8.556958e-01
1080000	-4.643386e+02	2.740638e+00	2.402625e+00	5.590790e-01
1085000	-4.666648e+02	-8.792319e+00	3.839356e+00	1.636021e+00
1090000	-4.658787e+02	2.374508e+00	2.436129e+00	6.171933e-01
1095000	-4.692388e+02	2.421695e+01	9.311852e-01	8.280753e-02
1100000	-4.654250e+02	-2.851084e+00	3.021701e+00	1.045219e+00
1105000	-4.660701e+02	1.401774e+01	1.467870e+00	2.159441e-01
1110000	-4.633821e+02	-1.291811e+00	2.760131e+00	1.504023e+00
1115000	-4.684314e+02	2.489190e+01	9.051805e-01	3.358465e-02
1120000	-4.651488e+02	-3.858431e+00	3.164189e+00	1.024622e+00
1125000	-4.700878e+02	-6.654517e+00	3.357763e+00	2.495031e+00
1130000	-4.748869e+02	-6.964196e+00	3.619602e+00	1.126571e+00
1135000	-4.731971e+02	-7.379133e+00	3.694360e+00	1.084277e+00
1140000	-4.654679e+02	2.857474e+00	2.310615e+00	1.310508e+00
1145000	-4.655566e+02	-4.693328e+00	3.171889e+00	1.805277e+00
1150000	-4.752829e+02	-8.473913e+00	3.724992e+00	1.994332e+00
1155000	-4.672557e+02	4.088031e-01	2.616404e+00	9.942820e-01
1160000	-4.703267e+02	-7.456216e+00	3.688791e+00	1.195108e+00
1165000	-4.688444e+02	1.360214e+01	1.494675e+00	2.307310e-01
1170000	-4.734994e+02	-1.834208e+00	2.905285e+00	9.043325e-01
1175000	-4.657883e+02	-4.399874e+00	3.224156e+00	1.147032e+00
1180000	-4.641902e+02	-4.568994e+00	3.063033e+00	2.460109e+00
1185000	-4.649849e+02	1.150545e+01	1.648140e+00	1.618284e-01
1190000	-4.634921e+02	7.660268e+00	1.951390e+00	2.610100e-01
1195000	-4.640458e+02	2.463286e+01	9.136974e-01	8.573673e-02
1200000	-4.639562e+02	-7.349090e+00	3.470189e+00	2.453816e+00
1205000	-4.733782e+02	-5.599335e+00	3.425513e+00	9.936012e-01
1210000	-4.741226e+02	-1.299221e+01	4.827264e+00	6.996664e-01
1215000	-4.666225e+02	1.079085e+01	1.683294e+00	4.086043e-01
1220000	-4.702245e+02	-1.268906e+01	4.597070e+00	1.494471e+00
1225000	-4.666462e+02	-6.619851e+00	3.562085e+00	1.140370e+00
1230000	-4.684810e+02	-3.827431e+00	3.151123e+00	1.085964e+00
1235000	-4.672664e+02	8.308763e+00	1.879790e+00	4.420757e-01
1240000	-4.665946e+02	3.091852e+00	2.355149e+00	6.516867e-01
1245000	-4.686022e+02	3.226584e+00	2.212405e+00	1.906756e+00
1250000	-4.631174e+02	1.813252e+01	1.222439e+00	1.509300e-01
1255000	-4.689976e+02	-6.000341e+00	3.323796e+00	2.067938e+00
1260000	-4.658433e+02	-2.373777e+00	2.958896e+00	1.036271e+00
1265000	-4.681814e+02	-8.074853e-01	2.588886e+00	2.445933e+00
1270000	-4.739260e+02	-4.417713e+00	3.203984e+00	1.304968e+00
1275000	-4.713801e+02	-6.504769e+00	3.523068e+00	1.271492e+00
1280000	-4.704976e+02	-1.320158e+01	4.479868e+00	2.586870e+00
1285000	-4.671447e+02	2.115287e+00	2.408865e+00	1.126748e+00
1290000	-4.651392e+02	-1.075330e+01	4.166817e+00	1.763609e+00
1295000	-4.704230e+02	2.312926e+00	2.409959e+00	9.190044e-01
1300000	-4.685107e+02	2.425517e+01	9.301888e-01	6.823700e-02
1305000	-4.686360e+02	7.648565e-01	2.566949e+00	1.062998e+00
1310000	-4.655111e+02	5.797991e+00	2.055609e+00	9.681998e-01
1315000	-4.639965e+02	1.528488e+00	2.458523e+00	1.259667e+00
1320000	-4.654328e+02	-6.812988e-01	2.769285e+00	8.197486e-01
1325000	-4.665838e+02	-1.043036e+01	4.064606e+00	1.997274e+00
1330000	-4.746220e+02	-1.456426e+00	2.787543e+00	1.448480e+00
1335000	-4.682925e+02	-8.629360e+00	3.673944e+00	2.458463e+00
1340000	-4.631724e+02	-1.360417e+01	3.908862e+00	6.046211e+00
1345000	-4.686291e+02	3.262654e+00	2.315746e+00	8.560136e-01
1350000	-4.673027e+02	1.400620e+01	1.473143e+00	1.480633e-01
1355000	-4.697298e+02	1.835494e+01	1.210345e+00	1.484469e-01
1360000	-4.677285e+02	-6.166344e+00	3.352996e+00	2.038591e+00
1365000	-4.651775e+02	8.856898e+00	1.840556e+00	3.618958e-01
1370000	-4.644448e+02	-4.789974e+00	3.085032e+00	2.521447e+00
1375000	-4.743858e+02	1.234233e+01	1.585346e+00	1.858155e-01
1380000	-4.669181e+02	9.959487e-01	2.605862e+00	4.970118e-01
1385000	-4.714964e+02	-4.839790e+00	2.938063e+00	3.659815e+00
1390000	-4.715926e+02	9.458807e+00	1.791815e+00	3.553141e-01
1395000	-4.736234e+02	1.778563e+01	1.239588e+00	1.896117e-01
1400000	-4.714147e+02	-1.376254e+01	4.817979e+00	1.513289e+00
1405000	-4.684691e+02	1.314795e+01	1.530569e+00	1.592618e-01
1410000	-4.703940e+02	-1.579531e+00	2.793462e+00	1.524329e+00
1415000	-4.705051e+02	-1.175604e+00	2.909415e+00	2.140633e-01
1420000	-4.687279e+02	-1.071029e+01	3.838233e+00	3.560547e+00
1425000	-4.651452e+02	1.967845e+01	1.138936e+00	1.699300e-01
1430000	-4.674476e+02	-2.642263e+00	2.927340e+00	1.543801e+00
1435000	-4.763064e+02	1.609830e+01	1.338888e+00	1.716864e-01
1440000	-4.680903e+02	-6.601670e+00	3.449260e+00	1.841573e+00
1445000	-4.685441e+02	-3.233175e+00	3.050899e+00	1.212831e+00
1450000	-4.701767e+02	7.474397e-01	2.636496e+00	4.853375e-01
1455000	-4.710580e+02	4.267790e+00	2.246464e+00	5.260464e-01
1460000	-4.680406e+02	1.117477e+01	1.667717e+00	2.307774e-01
1465000	-4.744483e+02	-8.037642e+00	3.831126e+00	9.293791e-01
1470000	-4.648022e+02	-8.565240e+00	3.901088e+00	1.051850e+00
1475000	-4.818979e+02	-1.672834e+00	2.937988e+00	4.934274e-01
1480000	-4.679184e+02	-4.477122e+00	3.055640e+00	2.422139e+00
1485000	-4.676250e+02	1.151680e+00	2.581178e+00	5.531313e-01
1490000	-4.645893e+02	-1.384856e+01	4.561044e+00	2.830657e+00
1495000	-4.662631e+02	4.384360e+00	2.218468e+00	6.881588e-01
1500000	-4.668966e+02	-9.736846e+00	4.058928e+00	1.335077e+00
1505000	-4.742109e+02	-6.669049e+00	3.418051e+00	2.112034e+00
1510000	-4.682155e+02	9.478341e+00	1.801130e+00	2.207686e-01
1515000	-4.749357e+02	-9.127800e+00	3.962350e+00	1.265486e+00
1520000	-4.674569e+02	-2.365692e+00	2.955586e+00	1.053144e+00
1525000	-4.675759e+02	-6.505205e+00	3.476355e+00	1.570256e+00
1530000	-4.702075e+02	3.330808e+00	2.310702e+00	8.363300e-01
1535000	-4.726417e+02	-1.039662e+01	4.124946e+00	1.633299e+00
1540000	-4.678042e+02	-8.585726e+00	3.738428e+00	2.025593e+00
1545000	-4.714635e+02	7.959742e+00	1.917386e+00	3.516830e-01
1550000	-4.644114e+02	-2.026010e+00	2.888492e+00	1.225344e+00
1555000	-4.636407e+02	-5.391938e+00	2.877284e+00	4.677926e+00
1560000	-4.688095e+02	2.186064e+01	1.031671e+00	1.745742e-01
1565000	-4.742581e+02	-7.736155e+00	3.610564e+00	1.954435e+00
1570000	-4.677255e+02	-7.764439e+00	3.603265e+00	2.027967e+00
1575000	-4.744101e+02	6.510802e-01	2.553440e+00	1.294207e+00
1580000	-4.754693e+02	-5.042994e+00	3.117955e+00	2.537638e+00
1585000	-4.714772e+02	-2.804621e-01	2.654147e+00	1.364678e+00
1590000	-4.705967e+02	-8.970079e+00	3.867435e+00	1.650663e+00
1595000	-4.674426e+02	2.607127e-01	2.598157e+00	1.298158e+00
1600000	-4.661269e+02	-1.339710e+01	4.616874e+00	2.105965e+00
1605000	-4.671377e+02	-7.771690e-01	2.738235e+00	1.166790e+00
1610000	-4.643485e+02	-2.568219e+00	2.822198e+00	2.284992e+00
1615000	-4.756364e+02	-1.115016e+01	4.285660e+00	1.529896e+00
1620000	-4.689304e+02	-2.052940e+00	2.940998e+00	8.507061e-01
1625000	-4.641401e+02	-1.030193e+01	3.950766e+00	2.505189e+00
1630000	-4.684710e+02	-5.352277e+00	3.302686e+00	1.562156e+00
1635000	-4.704225e+02	2.274025e+01	9.950978e-01	9.269544e-02
1640000	-4.623934e+02	7.184567e-01	2.541479e+00	1.331325e+00
1645000	-4.756502e+02	-9.282536e+00	3.970014e+00	1.376946e+00
1650000	-4.726642e+02	-7.336212e+00	3.771843e+00	5.769688e-01
1655000	-4.628006e+02	-2.273729e+00	2.798257e+00	2.180319e+00
1660000	-4.648782e+02	2.600831e+01	8.583300e-01	9.106821e-02
1665000	-4.751788e+02	-1.125145e+01	4.500297e+00	5.346019e-01
1670000	-4.625636e+02	4.892789e+00	2.187882e+00	4.882214e-01
1675000	-4.693811e+02	-1.258019e+01	4.477081e+00	1.979458e+00
1680000	-4.654934e+02	-5.265905e+00	3.342980e+00	1.204969e+00
1685000	-4.746655e+02	-7.202087e+00	3.499442e+00	2.119209e+00
1690000	-4.696771e+02	-1.650116e+01	5.363634e+00	1.837015e+00
1695000	-4.686065e+02	-4.996980e+00	3.229230e+00	1.709041e+00
1700000	-4.684549e+02	-1.453910e+01	4.996988e+00	1.469367e+00
1705000	-4.664189e+02	1.347274e+01	1.509227e+00	1.455392e-01
1710000	-4.710873e+02	-4.926514e+00	3.224939e+00	1.668250e+00
1715000	-4.704754e+02	-1.144663e+01	4.422793e+00	1.119718e+00
1720000	-4.695389e+02	1.073610e+00	2.535743e+00	1.026448e+00
1725000	-4.703128e+02	-2.238233e+00	2.899357e+00	1.353884e+00
1730000	-4.694543e+02	-2.017064e+00	2.801914e+00	1.894552e+00
1735000	-4.648905e+02	8.140451e+00	1.898187e+00	3.942885e-01
1740000	-4.623854e+02	2.508610e+01	8.942360e-01	1.080999e-01
1745000	-4.655169e+02	-1.076299e+01	4.191518e+00	1.640792e+00
1750000	-4.620749e+02	-4.270997e+00	3.157829e+00	1.482090e+00
1755000	-4.644592e+02	2.047877e+01	1.095826e+00	2.228076e-01
1760000	-4.663506e+02	-3.784940e+00	3.117275e+00	1.284453e+00
1765000	-4.705790e+02	-5.083862e+00	3.115978e+00	2.592658e+00
1770000	-4.710484e+02	-1.786063e+01	5.730276e+00	1.705144e+00
1775000	-4.689734e+02	-6.643306e+00	3.528235e+00	1.377271e+00
1780000	-4.719671e+02	5.789800e+00	2.105158e+00	4.474353e-01
1785000	-4.635386e+02	-1.265592e+00	2.749809e+00	1.561258e+00
1790000	-4.639256e+02	-1.449346e+01	4.787771e+00	2.385593e+00
1795000	-4.660530e+02	-8.233746e+00	3.478174e+00	3.287108e+00
1800000	-4.696841e+02	-2.937652e+00	2.918155e+00	1.909243e+00
1805000	-4.703124e+02	-6.002165e+00	3.073796e+00	3.815036e+00
1810000	-4.764162e+02	-6.179304e+00	2.985035e+00	4.645690e+00
1815000	-4.688136e+02	-4.414714e+00	3.156030e+00	1.638523e+00
1820000	-4.764092e+02	-5.685581e+00	3.468445e+00	8.015373e-01
1825000	-4.664492e+02	3.672134e+00	2.327122e+00	3.375879e-01
1830000	-4.742542e+02	-7.685138e+00	3.269523e+00	4.120355e+00
1835000	-4.653151e+02	-1.206519e+00	2.707686e+00	1.846015e+00
1840000	-4.644254e+02	-3.467185e+00	2.994361e+00	1.864012e+00
1845000	-4.666902e+02	-4.682466e+00	2.955835e+00	3.368037e+00
1850000	-4.661911e+02	-1.122495e+01	4.214410e+00	1.980636e+00
1855000	-4.708510e+02	-2.118620e+00	2.990749e+00	5.423619e-01
1860000	-4.719538e+02	-5.128258e+00	3.302331e+00	1.340536e+00
1865000	-4.619910e+02	5.894522e+00	2.089637e+00	5.070710e-01
1870000	-4.676852e+02	-9.965076e+00	4.229435e+00	6.409701e-01
1875000	-4.674867e+02	-3.096835e+00	3.061099e+00	1.002038e+00
1880000	-4.736997e+02	-1.848622e+01	5.936991e+00	1.530411e+00
1885000	-4.706497e+02	-1.988910e+01	6.186687e+00	2.001979e+00
1890000	-4.702634e+02	-1.060650e+01	4.290993e+00	9.583392e-01
1895000	-4.697533e+02	2.719886e+01	8.143028e-01	6.335783e-02
1900000	-4.690574e+02	1.662708e+01	1.304440e+00	2.197928e-01
1905000	-4.649974e+02	1.633725e+01	1.315588e+00	3.212918e-01
1910000	-4.671364e+02	-6.269917e+00	2.996474e+00	4.651016e+00
1915000	-4.715545e+02	1.241680e+00	2.499645e+00	1.177427e+00
1920000	-4.692393e+02	-6.407740e+00	3.285427e+00	2.734611e+00
1925000	-4.670228e+02	1.098823e+00	2.458042e+00	1.693687e+00
1930000	-4.683857e+02	-5.876257e+00	3.378645e+00	1.578290e+00
1935000	-4.792588e+02	2.113230e+01	1.072175e+00	5.165907e-02
1940000	-4.648559e+02	-5.803703e+00	3.377969e+00	1.510205e+00
1945000	-4.716909e+02	2.267213e+01	9.948620e-01	1.660526e-01
1950000	-4.746318e+02	6.593626e+00	2.006228e+00	7.124539e-01
1955000	-4.689303e+02	6.586065e-01	2.519578e+00	1.583767e+00
1960000	-4.715197e+02	1.064210e+01	1.695232e+00	4.006891e-01
1965000	-4.707612e+02	-8.699189e-01	2.818037e+00	6.195688e-01
1970000	-4.691018e+02	-6.133218e+00	3.316731e+00	2.248332e+00
1975000	-4.683275e+02	-7.344704e+00	3.429955e+00	2.710012e+00
1980000	-4.698351e+02	2.464718e+00	2.417983e+00	6.932793e-01
1985000	-4.698082e+02	1.348536e+00	2.525641e+00	8.403535e-01
1990000	-4.682850e+02	-4.884808e+00	3.234222e+00	1.562382e+00
1995000	-4.704220e+02	6.136255e+00	2.054946e+00	6.370996e-01
2000000	-4.669997e+02	2.040153e+01	1.103415e+00	1.474544e-01
2005000	-4.670145e+02	1.796391e+01	1.232419e+00	1.396587e-01
2010000	-4.701701e+02	-4.230189e+00	3.080044e+00	1.997761e+00
2015000	-4.659981e+02	-1.205831e+00	2.778740e+00	1.268351e+00
2020000	-4.729600e+02	-1.051855e+01	4.209792e+00	1.298827e+00
2025000	-4.677300e+02	1.399719e+01	1.466211e+00	2.615324e-01
2030000	-4.693099e+02	-8.588404e+00	3.854961e+00	1.341313e+00
2035000	-4.654348e+02	-1.519186e+00	2.767706e+00	1.670341e+00
2040000	-4.688432e+02	-4.738222e+00	3.324370e+00	8.019614e-01
2045000	-4.643960e+02	-1.162258e+01	3.687413e+00	5.369823e+00
2050000	-4.781754e+02	-7.866554e+00	3.867535e+00	5.465579e-01
2055000	-4.646470e+02	-1.125010e+01	4.154817e+00	2.325058e+00
2060000	-4.677666e+02	-1.929860e-01	2.684847e+00	1.021123e+00
2065000	-4.672778e+02	4.551411e+00	2.179441e+00	9.154804e-01
2070000	-4.701493e+02	6.947082e+00	1.942122e+00	1.079859e+00
2075000	-4.657705e+02	-9.284081e+00	3.633437e+00	3.361140e+00
2080000	-4.713628e+02	2.885293e+01	7.571343e-01	1.642013e-02
2085000	-4.653716e+02	-3.847795e+00	2.934232e+00	2.696903e+00
2090000	-4.659070e+02	3.778459e+00	2.305416e+00	4.396000e-01
2095000	-4.721235e+02	-9.003278e+00	3.896307e+00	1.517349e+00
2100000	-4.658291e+02	8.740538e+00	1.841921e+00	4.618178e-01
2105000	-4.636547e+02	-4.784406e+00	3.346440e+00	7.003657e-01
2110000	-4.721809e+02	2.349084e+01	9.634975e-01	5.523482e-02
2115000	-4.724210e+02	-2.133264e+00	2.919584e+00	1.093941e+00
2120000	-4.693288e+02	-8.658691e+00	3.808520e+00	1.682885e+00
2125000	-4.671835e+02	1.193411e+00	2.533669e+00	9.248576e-01
2130000	-4.669197e+02	9.871242e+00	1.761804e+00	3.174765e-01
2135000	-4.665410e+02	-1.083526e+00	2.840438e+00	6.567449e-01
2140000	-4.638583e+02	1.716304e+01	1.278341e+00	1.310800e-01
2145000	-4.692961e+02	-1.237418e+01	4.568801e+00	1.318124e+00
2150000	-4.748469e+02	-4.074494e+00	3.131556e+00	1.472020e+00
2155000	-4.742240e+02	1.862240e+01	1.189438e+00	2.664281e-01
2160000	-4.722465e+02	2.142813e+01	1.054077e+00	1.321571e-01
2165000	-4.793534e+02	-8.138507e+00	3.615083e+00	2.328815e+00
2170000	-4.709313e+02	5.706958e+00	2.067422e+00	9.319843e-01
2175000	-4.688984e+02	-1.200113e+01	4.408662e+00	1.746040e+00
2180000	-4.677251e+02	-9.841380e+00	4.124743e+00	1.079166e+00
2185000	-4.725889e+02	-3.548055e+00	3.098013e+00	1.185854e+00
2190000	-4.714923e+02	9.246622e+00	1.777307e+00	7.478021e-01
2195000	-4.672482e+02	-6.520648e+00	3.489481e+00	1.501473e+00
2200000	-4.647957e+02	1.847493e+01	1.208395e+00	6.412739e-02
2205000	-4.648984e+02	-1.891156e+00	2.888230e+00	1.092511e+00
2210000	-4.706071e+02	-3.937208e+00	2.883124e+00	3.177998e+00
2215000	-4.729346e+02	2.382024e+01	9.477017e-01	9.107512e-02
2220000	-4.723976e+02	2.494584e+01	8.985877e-01	1.411219e-01
2225000	-4.777732e+02	6.204992e+00	2.085076e+00	2.451232e-01
2230000	-4.779223e+02	-9.290128e+00	3.798497e+00	2.373299e+00
2235000	-4.648122e+02	-1.173883e+01	4.219042e+00	2.469894e+00
2240000	-4.677954e+02	-8.519605e+00	3.776959e+00	1.730026e+00
2245000	-4.648843e+02	-6.097885e+00	3.500888e+00	1.005773e+00
2250000	-4.666747e+02	-4.169624e+00	3.242146e+00	7.925709e-01
2255000	-4.661034e+02	-1.051591e+01	3.948322e+00	2.733031e+00
2260000	-4.669533e+02	-6.966575e+00	3.685201e+00	7.272465e-01
2265000	-4.620017e+02	2.446433e+00	2.438893e+00	5.200498e-01
2270000	-4.650340e+02	6.930103e+00	1.989248e+00	5.646653e-01
2275000	-4.674907e+02	-1.305349e+01	4.014548e+00	4.898038e+00
2280000	-4.758557e+02	3.722084e-01	2.551202e+00	1.592591e+00
2285000	-4.677666e+02	-9.804415e+00	3.955207e+00	1.982511e+00
2290000	-4.800983e+02	-1.016516e+01	3.497118e+00	5.097134e+00
2295000	-4.660656e+02	-8.246364e+00	3.763683e+00	1.535580e+00
2300000	-4.693783e+02	1.093861e+01	1.682806e+00	2.672664e-01
2305000	-4.657162e+02	6.053714e+00	2.055603e+00	7.125427e-01
2310000	-4.687721e+02	-1.070271e+01	3.689053e+00	4.440013e+00
2315000	-4.653183e+02	-5.190018e+00	3.388266e+00	8.285314e-01
2320000	-4.789872e+02	-9.212398e+00	3.901325e+00	1.697649e+00
2325000	-4.646519e+02	2.145833e+01	1.050462e+00	1.779085e-01
2330000	-4.694853e+02	-1.073311e+00	2.653018e+00	2.167001e+00
2335000	-4.648281e+02	-9.367250e+00	4.057399e+00	9.739242e-01
2340000	-4.680354e+02	8.286021e-03	2.631531e+00	1.266456e+00
2345000	-4.717608e+02	-1.026764e+01	4.015883e+00	2.104731e+00
2350000	-4.722563e+02	1.049923e+01	1.710196e+00	3.487207e-01
2355000	-4.725735e+02	2.048502e+01	1.093929e+00	2.548719e-01
2360000	-4.693446e+02	1.971897e+01	1.133772e+00	2.298821e-01
2365000	-4.635038e+02	-4.811961e+00	3.376263e+00	5.297503e-01
2370000	-4.752544e+02	-4.135201e+00	3.214672e+00	9.481193e-01
2375000	-4.747451e+02	-1.319585e+01	4.813414e+00	9.679068e-01
2380000	-4.676764e+02	1.694843e+01	1.289815e+00	1.479610e-01
2385000	-4.700119e+02	-5.819053e+00	3.525615e+00	5.696266e-01
2390000	-4.702222e+02	1.369985e+00	2.384348e+00	2.099558e+00
2395000	-4.665030e+02	-6.156446e+00	3.211364e+00	2.992342e+00
2400000	-4.699201e+02	-1.029402e+01	4.026316e+00	2.072990e+00
2405000	-4.736023e+02	-1.429529e+01	4.970721e+00	1.344132e+00
2410000	-4.682302e+02	-2.887474e+00	3.007053e+00	1.189982e+00
2415000	-4.677714e+02	1.250999e+01	1.565422e+00	2.983890e-01
2420000	-4.786480e+02	2.850789e+00	2.347228e+00	9.676581e-01
2425000	-4.746253e+02	-3.618750e+00	2.940162e+00	2.422851e+00
2430000	-4.711862e+02	-1.575621e+01	5.278731e+00	1.451589e+00
2435000	-4.661220e+02	2.193314e+01	1.026236e+00	2.188242e-01
2440000	-4.664046e+02	-9.379611e+00	4.035091e+00	1.109807e+00
2445000	-4.668893e+02	-5.166231e+00	3.173974e+00	2.263517e+00
2450000	-4.655773e+02	3.782896e+00	2.304862e+00	4.405004e-01
2455000	-4.686277e+02	-2.643382e+00	2.964489e+00	1.263773e+00
2460000	-4.680372e+02	1.268113e+01	1.551909e+00	3.193436e-01
2465000	-4.687919e+02	-3.289805e+00	2.892812e+00	2.455828e+00
2470000	-4.658806e+02	-6.874435e+00	3.685972e+00	6.304263e-01
2475000	-4.729936e+02	2.886216e+01	7.566714e-01	2.069272e-02
2480000	-4.646747e+02	-1.027659e+01	4.214257e+00	1.033091e+00
2485000	-4.687683e+02	4.958010e+00	2.056670e+00	1.796727e+00
2490000	-4.778267e+02	3.178704e+00	2.376603e+00	3.631864e-01
2495000	-4.718428e+02	1.072177e+01	1.707097e+00	1.663866e-01
2500000	-4.745259e+02	9.754658e+00	1.768845e+00	3.456100e-01
2505000	-4.732300e+02	7.420626e+00	1.944230e+00	5.822350e-01
2510000	-4.698664e+02	-5.617635e+00	3.385849e+00	1.272092e+00
2515000	-4.651087e+02	-5.207596e+00	3.312120e+00	1.353781e+00
2520000	-4.690597e+02	-6.964515e+00	3.448788e+00	2.207476e+00
2525000	-4.658898e+02	-8.844641e-01	2.825184e+00	5.776699e-01
2530000	-4.783996e+02	-5.697943e+00	3.480853e+00	7.340942e-01
2535000	-4.660087e+02	1.064860e+01	1.701375e+00	3.140015e-01
2540000	-4.664605e+02	-1.115684e+00	2.813562e+00	9.007397e-01
2545000	-4.725199e+02	-7.999759e+00	3.594567e+00	2.317325e+00
2550000	-4.670963e+02	-4.340465e+00	3.135951e+00	1.706700e+00
2555000	-4.734890e+02	-4.222479e+00	3.280807e+00	5.807740e-01
2560000	-4.668909e+02	2.404595e+00	2.411087e+00	8.169293e-01
2565000	-4.684727e+02	-1.000227e+01	4.142194e+00	1.145428e+00
2570000	-4.709354e+02	5.683186e+00	2.130479e+00	2.884745e-01
2575000	-4.718847e+02	-2.490004e+00	2.969765e+00	1.070744e+00
2580000	-4.746739e+02	1.872892e+00	2.396287e+00	1.485572e+00
2585000	-4.646355e+02	-6.442411e+00	3.576073e+00	8.753116e-01
2590000	-4.670017e+02	-2.037440e-01	2.633648e+00	1.460583e+00
2595000	-4.683515e+02	-6.495289e+00	3.614588e+00	6.886588e-01
2600000	-4.676199e+02	-9.506526e+00	3.778806e+00	2.706011e+00
2605000	-4.748662e+02	3.438877e+00	2.287629e+00	9.513530e-01
2610000	-4.708817e+02	9.944258e+00	1.762665e+00	2.336317e-01
2615000	-4.645818e+02	-3.018386e+00	2.916917e+00	1.999435e+00
2620000	-4.726048e+02	3.922916e+00	2.153361e+00	1.811433e+00
2625000	-4.646273e+02	-1.652737e+01	5.217550e+00	2.485342e+00
2630000	-4.743438e+02	-5.496154e+00	3.474334e+00	5.742004e-01
2635000	-4.723207e+02	2.303572e+00	2.434119e+00	7.064928e-01
2640000	-4.629990e+02	-1.157166e+00	2.797584e+00	1.069110e+00
2645000	-4.719826e+02	-1.268796e+01	4.078459e+00	4.178629e+00
2650000	-4.682001e+02	-3.343790e-01	2.640656e+00	1.532057e+00
2655000	-4.663580e+02	-5.919370e+00	3.183897e+00	2.946994e+00
2660000	-4.744700e+02	-1.234583e+01	4.447843e+00	1.892159e+00
2665000	-4.636628e+02	1.429277e+01	1.446748e+00	2.618904e-01
2670000	-4.687569e+02	-1.138836e+01	4.428100e+00	1.034533e+00
2675000	-4.694500e+02	-8.784779e+00	3.941769e+00	1.039094e+00
2680000	-4.729278e+02	2.197483e+01	1.026381e+00	1.740231e-01
2685000	-4.723741e+02	8.256320e+00	1.907109e+00	1.743596e-01
2690000	-4.694675e+02	8.282221e+00	1.853858e+00	7.768210e-01
2695000	-4.652548e+02	-1.568162e+00	2.827895e+00	1.239998e+00
2700000	-4.685379e+02	-3.977487e+00	3.184214e+00	1.002886e+00
2705000	-4.735424e+02	-6.940591e+00	3.520727e+00	1.722176e+00
2710000	-4.691019e+02	-6.450277e+00	3.590521e+00	7.930290e-01
2715000	-4.684316e+02	-5.780623e+00	3.341258e+00	1.731200e+00
2720000	-4.694074e+02	4.011656e+00	2.263447e+00	6.147874e-01
2725000	-4.715460e+02	1.296063e+01	1.516647e+00	5.490031e-01
2730000	-4.711988e+02	-4.310376e+00	2.894630e+00	3.462395e+00
2735000	-4.679548e+02	1.692713e+01	1.292793e+00	1.182254e-01
2740000	-4.718705e+02	-2.050157e+00	2.919649e+00	1.010342e+00
2745000	-4.650741e+02	-4.764130e+00	3.141567e+00	2.090439e+00
2750000	-4.709460e+02	9.728647e+00	1.752055e+00	5.831253e-01
2755000	-4.754209e+02	1.418941e+01	1.450052e+00	3.147401e-01
2760000	-4.684870e+02	1.278575e+01	1.541756e+00	3.601327e-01
2765000	-4.721940e+02	6.023004e+00	2.082060e+00	4.592643e-01
2770000	-4.639292e+02	-9.912496e+00	4.014456e+00	1.757549e+00
2775000	-4.718142e+02	-1.056944e+01	4.132304e+00	1.766175e+00
2780000	-4.654580e+02	-1.646263e+00	2.905932e+00	7.114211e-01
2785000	-4.674076e+02	-1.217202e+01	4.470931e+00	1.602145e+00
2790000	-4.684307e+02	-4.372898e+00	3.249395e+00	9.459871e-01
2795000	-4.748347e+02	2.245284e+01	1.006290e+00	1.329285e-01
2800000	-4.782117e+02	6.438064e+00	2.031152e+00	5.938909e-01
2805000	-4.646996e+02	-1.281689e+00	2.756791e+00	1.520869e+00
2810000	-4.663747e+02	-7.633131e+00	3.686047e+00	1.388666e+00
2815000	-4.701710e+02	1.458016e+01	1.430857e+00	2.190802e-01
2820000	-4.657749e+02	1.396431e+01	1.474910e+00	1.634020e-01
2825000	-4.711881e+02	-6.042267e-01	2.691208e+00	1.379667e+00
2830000	-4.671025e+02	1.356308e-01	2.587241e+00	1.516958e+00
2835000	-4.670064e+02	-1.170596e+00	2.790222e+00	1.141246e+00
2840000	-4.667865e+02	-8.505597e+00	3.711472e+00	2.107365e+00
2845000	-4.741808e+02	-7.343827e+00	3.473221e+00	2.429032e+00
2850000	-4.656620e+02	-4.707247e+00	3.223568e+00	1.458481e+00
2855000	-4.676547e+02	-6.440993e+00	3.577915e+00	8.623763e-01
2860000	-4.736351e+02	-5.139404e+00	3.018880e+00	3.354366e+00
2865000	-4.731352e+02	5.122995e+00	2.190262e+00	2.338581e-01
2870000	-4.703862e+02	-4.060439e+00	3.173545e+00	1.160742e+00
2875000	-4.677283e+02	-2.774125e+00	3.030245e+00	9.052876e-01
2880000	-4.774451e+02	1.525738e+01	1.388558e+00	2.062603e-01
2885000	-4.719177e+02	7.153771e+00	1.994661e+00	2.806764e-01
2890000	-4.729876e+02	-6.204432e+00	3.377386e+00	1.914793e+00
2895000	-4.721479e+02	-2.037699e+00	2.848590e+00	1.547053e+00
2900000	-4.652051e+02	-6.249864e+00	3.578716e+00	6.662414e-01
2905000	-4.700520e+02	-5.570864e+00	3.399038e+00	1.138465e+00
2910000	-4.661671e+02	-2.722957e+00	3.077150e+00	5.115005e-01
2915000	-4.643124e+02	1.976518e+01	1.136486e+00	1.308017e-01
2920000	-4.704074e+02	1.448546e+00	2.557327e+00	4.628835e-01
2925000	-4.730146e+02	4.886491e+00	2.164053e+00	7.378236e-01
2930000	-4.666394e+02	-1.248121e+01	4.664460e+00	9.597193e-01
2935000	-4.657052e+02	1.576534e+01	1.357822e+00	1.938165e-01
2940000	-4.698576e+02	-4.460231e+00	3.092881e+00	2.135021e+00
2945000	-4.646687e+02	-3.173833e+00	2.799121e+00	3.073542e+00
2950000	-4.649044e+02	1.978051e+01	1.133807e+00	1.676796e-01
2955000	-4.687869e+02	2.094177e+01	1.079468e+00	9.232670e-02
2960000	-4.663358e+02	1.414409e+01	1.458426e+00	2.325351e-01
2965000	-4.649656e+02	-7.095129e+00	3.573707e+00	1.542825e+00
2970000	-4.716681e+02	-7.255182e+00	3.614909e+00	1.446564e+00
2975000	-4.704226e+02	1.533674e+01	1.383296e+00	2.109536e-01
2980000	-4.685105e+02	-3.231578e+00	3.115093e+00	7.467147e-01
2985000	-4.715385e+02	2.094031e+01	1.082882e+00	2.396030e-02
2990000	-4.719506e+02	-4.050859e+00	3.149706e+00	1.319432e+00
2995000	-4.711289e+02	1.284955e+01	1.549387e+00	1.869484e-01
3000000	-4.679766e+02	2.593487e+01	8.624468e-01	5.883058e-02
3005000	-4.634749e+02	5.283382e-01	2.631963e+00	7.427520e-01
3010000	-4.675824e+02	-1.051551e+01	4.078536e+00	2.005761e+00
3015000	-4.667929e+02	1.072107e+01	1.705081e+00	1.932868e-01
3020000	-4.618776e+02	-1.731666e+00	2.858895e+00	1.160544e+00
3025000	-4.679333e+02	5.226924e+00	2.132264e+00	7.261335e-01
3030000	-4.628369e+02	1.109225e+00	2.452670e+00	1.731953e+00
3035000	-4.672762e+02	-4.809691e+00	3.095073e+00	2.468669e+00
3040000	-4.680496e+02	2.360899e+01	9.570501e-01	8.543646e-02
3045000	-4.689458e+02	-1.218530e+01	4.620666e+00	8.757245e-01
3050000	-4.670736e+02	-9.169877e+00	3.575498e+00	3.606373e+00
3055000	-4.699669e+02	-3.466511e+00	2.926606e+00	2.373635e+00
3060000	-4.742431e+02	4.742443e+00	2.218816e+00	3.265975e-01
3065000	-4.707081e+02	-1.058293e+01	4.382730e+00	4.602197e-01
3070000	-4.641967e+02	8.957433e+00	1.834474e+00	3.347956e-01
3075000	-4.692594e+02	-5.750400e+00	3.131404e+00	3.149007e+00
3080000	-4.727489e+02	1.082573e+01	1.682919e+00	3.786556e-01
3085000	-4.670996e+02	3.715883e+00	2.237465e+00	1.167157e+00
3090000	-4.704045e+02	-1.044101e+01	4.135185e+00	1.622131e+00
3095000	-4.637951e+02	-7.396983e+00	3.455954e+00	2.593559e+00
3100000	-4.762993e+02	-4.506992e+00	2.843707e+00	4.054580e+00
3105000	-4.710089e+02	8.881293e+00	1.768607e+00	1.221965e+00
3110000	-4.735753e+02	2.390665e+00	2.366993e+00	1.241327e+00
3115000	-4.750285e+02	-2.109354e+01	6.573372e+00	1.833950e+00
3120000	-4.642305e+02	-5.743564e+00	3.448753e+00	9.867529e-01
3125000	-4.700119e+02	-1.173527e+01	4.277606e+00	2.157198e+00
3130000	-4.669448e+02	-4.368448e+00	2.991737e+00	2.784823e+00
3135000	-4.704506e+02	-3.818282e+00	3.138525e+00	1.166205e+00
3140000	-4.688656e+02	1.982059e+01	1.130727e+00	1.877488e-01
3145000	-4.706097e+02	-1.208116e+01	4.475511e+00	1.488300e+00
3150000	-4.675242e+02	-7.631883e+00	3.370012e+00	3.391064e+00
3155000	-4.712287e+02	-6.120909e-01	2.764952e+00	7.854222e-01
3160000	-4.737545e+02	-6.270815e+00	3.070722e+00	4.106002e+00
3165000	-4.684691e+02	5.995427e+00	2.012096e+00	1.245816e+00
3170000	-4.677269e+02	-1.067462e+01	4.024478e+00	2.463817e+00
3175000	-4.749480e+02	-8.231799e+00	3.771659e+00	1.473647e+00
3180000	-4.670663e+02	-1.543613e+01	3.694949e+00	9.137704e+00
3185000	-4.674936e+02	-5.987683e+00	3.369185e+00	1.752347e+00
3190000	-4.686816e+02	2.480891e+01	9.098428e-01	3.077350e-03
3195000	-4.677093e+02	2.426376e+01	9.311936e-01	3.579850e-02
3200000	-4.646941e+02	2.811375e+01	7.802256e-01	9.235622e-02
3205000	-4.702394e+02	-2.447004e+00	2.892837e+00	1.612830e+00
3210000	-4.717986e+02	9.034072e+00	1.799783e+00	6.816369e-01
3215000	-4.688195e+02	3.369853e-01	2.552972e+00	1.612381e+00
3220000	-4.683175e+02	2.619308e+01	8.533434e-01	3.497673e-02
3225000	-4.736103e+02	2.853510e+01	7.686738e-01	3.234300e-04
3230000	-4.699287e+02	2.862564e+00	2.410836e+00	3.612718e-01
3235000	-4.706788e+02	-3.651276e+00	3.218200e+00	4.397059e-01
3240000	-4.695842e+02	4.241793e+00	2.228157e+00	7.338895e-01
3245000	-4.696868e+02	2.192860e+01	1.033956e+00	5.771794e-02
3250000	-4.720771e+02	1.716543e+01	1.276816e+00	1.551011e-01
3255000	-4.699707e+02	-6.925029e+00	3.665626e+00	8.048251e-01
3260000	-4.696528e+02	1.393828e+01	1.477281e+00	1.538512e-01
3265000	-4.732303e+02	3.522640e+00	2.315474e+00	5.986371e-01
3270000	-4.672814e+02	-5.706530e+00	3.507230e+00	5.739620e-01
3275000	-4.703803e+02	-8.639761e+00	3.901541e+00	1.123772e+00
3280000	-4.708282e+02	-5.114985e+00	3.260763e+00	1.610105e+00
3285000	-4.713060e+02	3.387967e+00	2.303992e+00	8.438207e-01
3290000	-4.716670e+02	9.946028e-01	2.611966e+00	4.462701e-01
3295000	-4.713392e+02	-6.734532e+00	3.527914e+00	1.470532e+00
3300000	-4.659799e+02	3.066316e+01	6.973496e-01	2.174925e-02
3305000	-4.747330e+02	6.958876e+00	1.896174e+00	1.599410e+00
3310000	-4.676323e+02	2.077095e+01	1.091842e+00	1.115854e-02
3315000	-4.735197e+02	2.256165e+00	2.413448e+00	9.435900e-01
3320000	-4.772419e+02	-1.244992e+01	4.555903e+00	1.457350e+00
3325000	-4.654563e+02	-1.028276e+01	3.948488e+00	2.498932e+00
3330000	-4.695487e+02	-7.522107e+00	3.354808e+00	3.382285e+00
3335000	-4.648603e+02	-5.315986e+00	3.043377e+00	3.350697e+00
3340000	-4.700528e+02	-1.082992e+01	4.285181e+00	1.212162e+00
3345000	-4.658944e+02	9.812736e+00	1.768971e+00	2.859555e-01
3350000	-4.658726e+02	-1.044833e+01	4.132778e+00	1.642504e+00
3355000	-4.643413e+02	-5.953663e+00	3.080040e+00	3.721263e+00
3360000	-4.688578e+02	-1.057480e+01	4.005622e+00	2.469202e+00
3365000	-4.641762e+02	-6.507389e+00	3.339026e+00	2.472887e+00
3370000	-4.740440e+02	-1.014554e+01	4.028052e+00	1.914848e+00
3375000	-4.781872e+02	2.257145e+01	1.004638e+00	5.061988e-02
3380000	-4.678293e+02	-1.015734e+01	3.885372e+00	2.734336e+00
3385000	-4.661119e+02	-6.153002e+00	2.894376e+00	5.306980e+00
3390000	-4.688451e+02	-1.377945e+01	4.609198e+00	2.525685e+00
3395000	-4.642053e+02	-8.265318e+00	3.537208e+00	2.942509e+00
3400000	-4.691400e+02	-4.924208e+00	3.274502e+00	1.325449e+00
3405000	-4.643831e+02	-5.046656e+00	2.960341e+00	3.698263e+00
3410000	-4.661074e+02	-7.381395e+00	3.251579e+00	3.939479e+00
3415000	-4.670873e+02	7.720878e+00	1.924569e+00	5.075643e-01
3420000	-4.641191e+02	-2.665482e-01	2.705609e+00	9.231365e-01
3425000	-4.687989e+02	-7.017554e+00	3.575647e+00	1.453116e+00
3430000	-4.742148e+02	-1.027158e+01	3.780289e+00	3.462280e+00
3435000	-4.655504e+02	-5.398935e+00	3.267301e+00	1.849330e+00
3440000	-4.637770e+02	-4.241262e+00	2.995887e+00	2.626729e+00
3445000	-4.689237e+02	-1.397569e+01	4.904530e+00	1.326076e+00
3450000	-4.717993e+02	4.574902e+00	2.188086e+00	8.040333e-01
3455000	-4.805580e+02	1.270577e+01	1.555806e+00	2.391310e-01
3460000	-4.660935e+02	2.491847e+01	9.015503e-01	9.578399e-02
3465000	-4.712534e+02	2.138543e+01	1.056479e+00	1.245459e-01
3470000	-4.643246e+02	-8.543649e+00	3.654151e+00	2.493575e+00
3475000	-4.740578e+02	6.543892e+00	2.038482e+00	4.080870e-01
3480000	-4.676789e+02	-2.239406e+00	2.992851e+00	6.474801e-01
3485000	-4.703929e+02	-6.624661e-01	2.611965e+00	2.103349e+00
3490000	-4.669220e+02	-5.287186e+00	3.275296e+00	1.683015e+00
3495000	-4.732890e+02	1.238632e+00	2.438920e+00	1.727599e+00
3500000	-4.718233e+02	-1.460654e+01	5.035499e+00	1.364057e+00
3505000	-4.712705e+02	-2.619741e+00	3.090619e+00	3.108509e-01
3510000	-4.701411e+02	2.491739e+01	9.030210e-01	6.085945e-02
3515000	-4.724423e+02	-5.192366e+00	3.245005e+00	1.795635e+00
3520000	-4.666475e+02	-7.080180e+00	3.380294e+00	2.771311e+00
3525000	-4.652442e+02	-1.146889e+01	4.232616e+00	2.127926e+00
3530000	-4.738544e+02	2.851651e+01	7.659616e-01	9.694888e-02
3535000	-4.657546e+02	-4.229128e+00	3.259930e+00	7.299536e-01
3540000	-4.755313e+02	1.676795e+00	2.473607e+00	9.752865e-01
3545000	-4.686447e+02	1.763544e+01	1.251173e+00	1.339958e-01
3550000	-4.668610e+02	-8.151695e-01	2.820573e+00	5.447707e-01
3555000	-4.697136e+02	9.270888e-01	2.613626e+00	4.996399e-01
3560000	-4.718149e+02	-7.983463e-01	2.696806e+00	1.527513e+00
3565000	-4.708429e+02	5.022078e+00	2.198563e+00	2.507219e-01
3570000	-4.705271e+02	-7.389189e+00	3.667573e+00	1.257111e+00
3575000	-4.732106e+02	-1.728821e+00	2.902800e+00	8.180157e-01
3580000	-4.691418e+02	7.368935e+00	1.933258e+00	7.595287e-01
3585000	-4.767805e+02	-6.973263e+00	3.699173e+00	6.492822e-01
3590000	-4.692963e+02	-1.116322e+01	3.908396e+00	3.607926e+00
3595000	-4.704080e+02	-3.942973e+00	3.083823e+00	1.683191e+00
3600000	-4.687758e+02	4.164819e+00	2.280017e+00	2.994971e-01
3605000	-4.655045e+02	1.069278e+01	1.706862e+00	1.984380e-01
3610000	-4.738846e+02	1.780627e+01	1.243775e+00	9.436313e-02
3615000	-4.657687e+02	-9.007701e+00	3.600825e+00	3.286372e+00
3620000	-4.644683e+02	2.225089e+00	2.395490e+00	1.140769e+00
3625000	-4.662922e+02	-1.440130e+01	4.534341e+00	3.515257e+00
3630000	-4.648129e+02	1.592721e+00	2.477638e+00	1.023128e+00
3635000	-4.684316e+02	-7.150519e+00	3.613694e+00	1.349422e+00
3640000	-4.686988e+02	-1.364023e+01	4.297629e+00	3.957418e+00
3645000	-4.698860e+02	2.362309e+01	9.473112e-01	2.973291e-01
3650000	-4.716253e+02	-7.275307e-01	2.679652e+00	1.598798e+00
3655000	-4.687675e+02	-2.544195e+00	2.998325e+00	9.115242e-01
3660000	-4.640852e+02	-6.499558e+00	3.108267e+00	4.063633e+00
3665000	-4.685324e+02	-4.805163e+00	3.272315e+00	1.221321e+00
3670000	-4.671640e+02	-8.942003e+00	3.721327e+00	2.484448e+00
3675000	-4.755617e+02	-3.085991e+00	3.061375e+00	9.891813e-01
3680000	-4.710072e+02	1.015127e+01	1.739130e+00	3.246862e-01
3685000	-4.708538e+02	8.549275e+00	1.884210e+00	1.494600e-01
3690000	-4.641466e+02	-4.647039e+00	3.083763e+00	2.387688e+00
3695000	-4.722551e+02	-7.443004e+00	3.680120e+00	1.234536e+00
3700000	-4.689843e+02	-5.007257e+00	3.379169e+00	7.058278e-01
3705000	-4.684264e+02	-9.392659e+00	3.703047e+00	3.045265e+00
3710000	-4.656150e+02	-7.281463e+00	3.707034e+00	9.099949e-01
3715000	-4.689867e+02	1.015965e+00	2.556603e+00	9.017691e-01
3720000	-4.699216e+02	1.471199e+01	1.417530e+00	2.944523e-01
3725000	-4.675355e+02	-2.175082e+00	2.953382e+00	8.791614e-01
3730000	-4.718643e+02	3.528138e+00	2.292293e+00	8.168198e-01
3735000	-4.728188e+02	3.695650e+00	2.254717e+00	1.016683e+00
3740000	-4.697986e+02	-1.071846e+01	4.359300e+00	7.160154e-01
3745000	-4.691583e+02	-1.021561e+01	4.007789e+00	2.097894e+00
3750000	-4.696445e+02	-1.297143e+01	4.626918e+00	1.631476e+00
3755000	-4.624887e+02	1.056740e+01	1.699681e+00	4.172793e-01
3760000	-4.655798e+02	-7.285328e+00	3.431182e+00	2.642646e+00
3765000	-4.724672e+02	-1.632792e+01	5.372517e+00	1.626489e+00
3770000	-4.688209e+02	-4.391933e+00	3.111809e+00	1.930599e+00
3775000	-4.699814e+02	3.340338e+00	2.267134e+00	1.249925e+00
3780000	-4.707458e+02	-4.399832e+00	3.219015e+00	1.182613e+00
3785000	-4.659256e+02	-1.284317e+00	2.792779e+00	1.234565e+00
3790000	-4.704158e+02	5.260990e+00	2.131271e+00	7.024197e-01
3795000	-4.657847e+02	-6.168313e+00	3.376690e+00	1.883275e+00
3800000	-4.668332e+02	-4.764028e+00	2.733108e+00	5.195390e+00
3805000	-4.675830e+02	-6.886604e+00	3.518692e+00	1.681110e+00
3810000	-4.705623e+02	8.431245e+00	1.860053e+00	5.537825e-01
3815000	-4.751728e+02	8.063435e+00	1.902291e+00	4.233852e-01
3820000	-4.724625e+02	-1.111337e+00	2.885262e+00	3.356104e-01
3825000	-4.691668e+02	-1.059667e+01	3.903715e+00	3.068213e+00
3830000	-4.674704e+02	-9.166145e+00	3.720281e+00	2.714874e+00
3835000	-4.633733e+02	-1.096201e+00	2.644705e+00	2.259761e+00
3840000	-4.720999e+02	-4.757386e+00	3.404044e+00	2.921108e-01
3845000	-4.678899e+02	4.531905e+00	2.176370e+00	9.663193e-01
3850000	-4.670196e+02	-6.876584e+00	3.444703e+00	2.146028e+00
3855000	-4.721170e+02	-5.212538e+00	3.049446e+00	3.202819e+00
3860000	-4.713174e+02	1.601087e+00	2.548329e+00	3.887871e-01
3865000	-4.679240e+02	-6.716022e+00	3.339214e+00	2.680261e+00
3870000	-4.680364e+02	1.296270e+01	1.506040e+00	7.023933e-01
3875000	-4.699288e+02	1.521391e+01	1.391139e+00	2.086201e-01
3880000	-4.684042e+02	9.018792e+00	1.807682e+00	5.997884e-01
3885000	-4.701362e+02	-1.596288e+00	2.889163e+00	7.904423e-01
3890000	-4.796296e+02	2.341612e+01	9.653781e-01	8.686836e-02
3895000	-4.720485e+02	2.870812e+01	7.613385e-01	3.898623e-02
3900000	-4.662191e+02	1.246188e+01	1.576892e+00	1.847495e-01
3905000	-4.716385e+02	-1.378682e+01	4.822770e+00	1.515215e+00
3910000	-4.677791e+02	-7.022325e+00	3.613983e+00	1.219439e+00
3915000	-4.617009e+02	-3.087988e+00	2.986125e+00	1.546232e+00
3920000	-4.772665e+02	-1.174168e+01	4.088077e+00	3.179570e+00
3925000	-4.676332e+02	-5.907537e+00	3.360571e+00	1.729380e+00
3930000	-4.720445e+02	-1.289717e+01	4.799073e+00	7.362985e-01
3935000	-4.636358e+02	-1.008245e+01	4.046573e+00	1.748992e+00
3940000	-4.671842e+02	-4.131032e+00	3.154945e+00	1.362519e+00
3945000	-4.674509e+02	-7.565128e+00	3.587836e+00	1.924602e+00
3950000	-4.655688e+02	-4.820486e+00	3.312515e+00	9.640071e-01
3955000	-4.670642e+02	-1.240622e+01	4.275081e+00	2.841383e+00
3960000	-4.689831e+02	-6.470539e+00	3.648619e+00	4.543477e-01
3965000	-4.775048e+02	-1.661437e+00	2.810780e+00	1.468538e+00
3970000	-4.657988e+02	-7.920799e+00	3.703007e+00	1.573645e+00
3975000	-4.751795e+02	1.425540e+01	1.433522e+00	5.026333e-01
3980000	-4.636973e+02	-2.079611e+00	2.818292e+00	1.827244e+00
3985000	-4.719833e+02	-1.865260e+00	2.964027e+00	4.891256e-01
3990000	-4.677487e+02	3.734758e+00	2.290362e+00	6.289322e-01
3995000	-4.637304e+02	-1.137781e+01	3.956780e+00	3.547000e+00
4000000	-4.766840e+02	-1.723765e+01	5.799860e+00	8.096611e-01
4005000	-4.702219e+02	-8.891313e+00	3.914894e+00	1.298822e+00
4010000	-4.685864e+02	1.786133e+01	1.236334e+00	1.720777e-01
4015000	-4.785607e+02	-6.748402e+00	2.951763e+00	5.464709e+00
4020000	-4.726457e+02	-3.875663e+00	2.883547e+00	3.113183e+00
4025000	-4.678408e+02	2.087913e+01	1.078558e+00	1.736154e-01
4030000	-4.721824e+02	1.593237e+01	1.340670e+00	3.081849e-01
4035000	-4.668694e+02	1.428395e+01	1.446328e+00	2.771426e-01
4040000	-4.733555e+02	-1.796047e+01	5.854109e+00	1.322232e+00
4045000	-4.716931e+02	-1.360010e+01	4.633843e+00	2.226557e+00
4050000	-4.666314e+02	-9.119765e+00	3.964212e+00	1.246931e+00
4055000	-4.723541e+02	3.810218e+00	2.191321e+00	1.535894e+00
4060000	-4.711640e+02	-5.513912e+00	3.454431e+00	7.203387e-01
4065000	-4.714022e+02	-5.268167e+00	2.895007e+00	4.417280e+00
4070000	-4.683312e+02	-1.070563e+01	4.144735e+00	1.835044e+00
4075000	-4.702452e+02	5.581921e+00	2.112053e+00	5.826808e-01
4080000	-4.681426e+02	3.583931e+00	2.336647e+00	3.349764e-01
4085000	-4.678245e+02	-2.280298e+00	2.999992e+00	6.352310e-01
4090000	-4.733758e+02	-1.964687e+00	2.982352e+00	4.511245e-01
4095000	-4.690740e+02	1.106002e+01	1.649745e+00	5.856929e-01
4100000	-4.660338e+02	-7.232345e+00	3.592215e+00	1.564545e+00
4105000	-4.708375e+02	-1.054831e+01	4.120881e+00	1.807095e+00
4110000	-4.681355e+02	-1.097941e+01	4.233666e+00	1.632886e+00
4115000	-4.691742e+02	9.702317e-01	2.520605e+00	1.263074e+00
4120000	-4.652403e+02	-6.694357e-01	2.757109e+00	9.060451e-01
4125000	-4.748660e+02	-8.848131e+00	3.949757e+00	1.057106e+00
4130000	-4.746664e+02	3.161086e-01	2.677759e+00	5.708926e-01
4135000	-4.724511e+02	-3.313988e+00	3.028331e+00	1.459241e+00
4140000	-4.707587e+02	2.500947e+00	2.410183e+00	7.289129e-01
4145000	-4.653580e+02	2.549140e-01	2.645498e+00	9.019747e-01
4150000	-4.688199e+02	-9.358360e+00	4.043035e+00	1.044491e+00
4155000	-4.657616e+02	-8.361961e+00	3.836409e+00	1.222852e+00
4160000	-4.748438e+02	-9.950590e+00	4.038456e+00	1.662110e+00
4165000	-4.654799e+02	4.768661e+00	2.176864e+00	7.245182e-01
4170000	-4.659803e+02	1.332830e+01	1.518331e+00	1.567417e-01
4175000	-4.645120e+02	-2.293897e+00	2.825039e+00	1.988245e+00
4180000	-4.772913e+02	2.399863e-01	2.661704e+00	7.809193e-01
4185000	-4.673177e+02	-1.605013e+00	2.922752e+00	5.415165e-01
4190000	-4.706700e+02	4.054296e+00	2.264882e+00	5.580618e-01
4195000	-4.666964e+02	-6.659304e+00	3.632246e+00	7.436936e-01
4200000	-4.682174e+02	1.342868e-01	2.678126e+00	7.496641e-01
4205000	-4.684123e+02	1.175074e+01	1.629956e+00	1.624403e-01
4210000	-4.750356e+02	-1.324453e+01	4.345391e+00	3.313783e+00
4215000	-4.701984e+02	-3.523099e+00	3.062409e+00	1.418761e+00
4220000	-4.679829e+02	-8.868513e+00	3.990508e+00	8.475980e-01
4225000	-4.655872e+02	-1.060648e+01	4.119395e+00	1.873347e+00
4230000	-4.691484e+02	-2.923402e+00	3.021917e+00	1.115940e+00
4235000	-4.703830e+02	-1.138632e+01	4.372130e+00	1.317943e+00
4240000	-4.688489e+02	1.287866e+01	1.520614e+00	5.730980e-01
4245000	-4.759421e+02	-1.577352e+01	4.891218e+00	3.185029e+00
4250000	-4.685946e+02	-6.885007e+00	3.497794e+00	1.812652e+00
4255000	-4.714819e+02	2.338857e+01	9.686024e-01	4.073660e-02
4260000	-4.714503e+02	2.422315e+01	9.293029e-01	1.213188e-01
4265000	-4.731117e+02	-4.237586e+00	3.241629e+00	8.640917e-01
4270000	-4.632209e+02	1.442088e+01	1.437921e+00	2.693070e-01
4275000	-4.668517e+02	1.840957e+01	1.199844e+00	2.865750e-01
4280000	-4.658025e+02	-1.216969e+01	4.567569e+00	1.119689e+00
4285000	-4.627945e+02	-7.216772e+00	3.504930e+00	2.098866e+00
4290000	-4.687184e+02	-6.150369e+00	3.529096e+00	8.788814e-01
4295000	-4.681817e+02	1.129742e+01	1.666520e+00	1.240449e-01
4300000	-4.709291e+02	-4.516691e-01	2.727172e+00	9.314582e-01
4305000	-4.678535e+02	2.719719e+00	2.398291e+00	6.201531e-01
4310000	-4.745468e+02	-1.030610e+01	4.280155e+00	7.146662e-01
4315000	-4.765213e+02	-9.424419e+00	3.749532e+00	2.797922e+00
4320000	-4.724816e+02	-1.396950e+01	4.871864e+00	1.470173e+00
4325000	-4.679738e+02	1.101145e+01	1.668166e+00	3.881311e-01
4330000	-4.658177e+02	1.173547e+01	1.618754e+00	3.305469e-01
4335000	-4.698693e+02	-7.076365e+00	3.459777e+00	2.248237e+00
4340000	-4.687800e+02	-7.938286e+00	3.573503e+00	2.387260e+00
4345000	-4.680671e+02	-6.907455e+00	3.409912e+00	2.403702e+00
4350000	-4.703681e+02	1.913103e+01	1.171745e+00	8.926510e-02
4355000	-4.742068e+02	1.679314e+00	2.520238e+00	5.572275e-01
4360000	-4.692700e+02	4.309743e+00	2.234154e+00	6.062025e-01
4365000	-4.736036e+02	1.006759e+01	1.741071e+00	3.836292e-01
4370000	-4.668501e+02	-4.627789e+00	3.101889e+00	2.237697e+00
4375000	-4.710274e+02	-1.175752e+01	4.388945e+00	1.603019e+00
4380000	-4.630971e+02	-9.315990e+00	3.720246e+00	2.864932e+00
4385000	-4.731298e+02	-1.064796e+01	3.853818e+00	3.407502e+00
4390000	-4.697062e+02	9.347331e+00	1.807616e+00	2.720528e-01
4395000	-4.722591e+02	1.765760e+00	2.333910e+00	2.179202e+00
4400000	-4.709451e+02	-1.087975e+00	2.824679e+00	7.851641e-01
4405000	-4.739947e+02	-5.386206e+00	3.363249e+00	1.190261e+00
4410000	-4.691238e+02	-6.037213e+00	3.211659e+00	2.871062e+00
4415000	-4.700857e+02	-5.887843e+00	3.429624e+00	1.255311e+00
4420000	-4.708273e+02	2.548519e+01	8.818185e-01	1.788857e-02
4425000	-4.706369e+02	-1.680380e+01	5.055120e+00	3.473792e+00
4430000	-4.639347e+02	-9.413078e+00	3.660231e+00	3.325819e+00
4435000	-4.751431e+02	-2.545400e+00	2.905825e+00	1.611381e+00
4440000	-4.668448e+02	-4.555076e+00	3.204991e+00	1.435314e+00
4445000	-4.672316e+02	4.220285e+00	2.261614e+00	4.241613e-01
4450000	-4.730532e+02	-5.914139e+00	3.438039e+00	1.226851e+00
4455000	-4.726767e+02	-2.205619e+00	2.845601e+00	1.738368e+00
4460000	-4.660729e+02	2.759783e+01	8.000341e-01	5.472897e-02
4465000	-4.733364e+02	2.040265e+01	1.105998e+00	9.464134e-02
4470000	-4.698936e+02	-1.335870e+00	2.801903e+00	1.213447e+00
4475000	-4.721900e+02	3.860802e+00	2.311972e+00	2.941204e-01
4480000	-4.655573e+02	-6.427178e+00	3.484560e+00	1.439547e+00
4485000	-4.851921e+02	4.996241e-01	2.616203e+00	9.051676e-01
4490000	-4.667341e+02	2.320110e+01	9.739904e-01	1.056247e-01
4495000	-4.681116e+02	3.235578e+00	2.310606e+00	9.324911e-01
4500000	-4.683141e+02	1.140734e+01	1.643372e+00	3.241653e-01
4505000	-4.696652e+02	-8.259991e+00	3.801277e+00	1.326790e+00
4510000	-4.760869e+02	1.741861e+00	2.485151e+00	8.066288e-01
4515000	-4.723499e+02	-1.851106e+00	2.958415e+00	5.172228e-01
4520000	-4.738775e+02	-6.838227e+00	3.662228e+00	7.387668e-01
4525000	-4.707608e+02	-6.625761e+00	3.571721e+00	1.085882e+00
4530000	-4.709210e+02	-5.092368e+00	2.741300e+00	5.457069e+00
4535000	-4.661177e+02	-6.093848e+00	3.089138e+00	3.795646e+00
4540000	-4.664730e+02	-3.630961e+00	2.983796e+00	2.106605e+00
4545000	-4.701805e+02	2.323107e+01	9.770719e-01	5.854313e-03
4550000	-4.681808e+02	-6.509084e+00	3.174419e+00	3.603240e+00
4555000	-4.721709e+02	-7.590047e-01	2.796249e+00	6.815853e-01
4560000	-4.749182e+02	-2.090555e+01	5.957334e+00	3.872448e+00
4565000	-4.659614e+02	1.579504e+01	1.350065e+00	2.909322e-01
4570000	-4.651568e+02	1.499748e+01	1.390396e+00	4.368817e-01
4575000	-4.645899e+02	-9.401802e+00	3.963189e+00	1.534748e+00
4580000	-4.680380e+02	-5.858133e+00	3.200535e+00	2.769426e+00
4585000	-4.697828e+02	6.430743e+00	2.001139e+00	9.317220e-01
4590000	-4.677494e+02	-6.458886e+00	3.323490e+00	2.528540e+00
4595000	-4.752762e+02	-1.180690e+01	3.883993e+00	4.391844e+00
4600000	-4.671723e+02	-1.052948e+00	2.676492e+00	1.950485e+00
4605000	-4.728822e+02	-9.664638e-01	2.716514e+00	1.533465e+00
4610000	-4.675408e+02	7.029393e-01	2.650306e+00	4.135188e-01
4615000	-4.666986e+02	-9.841243e+00	3.984732e+00	1.852771e+00
4620000	-4.731375e+02	9.923415e+00	1.743244e+00	5.001568e-01
4625000	-4.650826e+02	-3.944846e+00	3.023936e+00	2.122493e+00
4630000	-4.770439e+02	2.225164e+00	2.423268e+00	8.842718e-01
4635000	-4.662198e+02	9.216835e-01	2.506155e+00	1.439551e+00
4640000	-4.689484e+02	-1.548565e+01	4.978170e+00	2.500805e+00
4645000	-4.723477e+02	2.756367e+00	2.214154e+00	2.359411e+00
4650000	-4.727083e+02	-8.784061e+00	3.966819e+00	8.965005e-01
4655000	-4.702563e+02	-6.076427e+00	3.301641e+00	2.293373e+00
4660000	-4.688565e+02	-8.642386e+00	3.669475e+00	2.498710e+00
4665000	-4.731687e+02	-1.567060e+01	5.356734e+00	1.035466e+00
4670000	-4.681245e+02	-6.530249e+00	3.359803e+00	2.357198e+00
4675000	-4.647060e+02	-4.205242e+00	3.238493e+00	8.533536e-01
4680000	-4.715433e+02	-2.487973e+00	3.010553e+00	7.645344e-01
4685000	-4.714989e+02	-4.312029e+00	3.252561e+00	8.633770e-01
4690000	-4.694355e+02	1.134073e+01	1.641825e+00	4.116473e-01
4695000	-4.638630e+02	-5.216043e+00	2.986027e+00	3.675017e+00
4700000	-4.705225e+02	7.520909e+00	1.967207e+00	2.211864e-01
4705000	-4.649926e+02	-7.136643e+00	3.548554e+00	1.742247e+00
4710000	-4.679901e+02	7.893792e-01	2.601983e+00	7.367382e-01
4715000	-4.667891e+02	-7.329559e+00	3.520217e+00	2.114381e+00
4720000	-4.644062e+02	-3.659204e+00	2.770309e+00	3.789420e+00
4725000	-4.738572e+02	7.607656e-02	2.322750e+00	3.975451e+00
4730000	-4.649113e+02	-3.336415e+00	2.867820e+00	2.695828e+00
4735000	-4.668058e+02	-4.791666e+00	3.298100e+00	1.032572e+00
4740000	-4.657048e+02	-1.307373e+00	2.780113e+00	1.358891e+00
4745000	-4.733565e+02	-9.531993e+00	3.973132e+00	1.608816e+00
4750000	-4.708369e+02	1.360293e+01	1.497429e+00	1.891748e-01
4755000	-4.710269e+02	2.485318e+01	9.026778e-01	1.334687e-01
4760000	-4.715075e+02	-8.592511e+00	3.763315e+00	1.883916e+00
4765000	-4.667604e+02	1.310302e+01	1.529578e+00	2.185441e-01
4770000	-4.679138e+02	-4.424653e+00	3.195532e+00	1.370863e+00
4775000	-4.690406e+02	-8.609160e+00	4.005545e+00	5.039972e-01
4780000	-4.732009e+02	-3.965760e+00	2.966101e+00	2.574030e+00
4785000	-4.824743e+02	-9.277028e+00	3.978383e+00	1.324273e+00
4790000	-4.707814e+02	-3.853720e+00	3.236061e+00	5.186032e-01
4795000	-4.665610e+02	-7.238074e+00	3.313570e+00	3.374485e+00
4800000	-4.668551e+02	1.475041e+00	2.548033e+00	5.174233e-01
4805000	-4.772041e+02	2.286790e+00	2.439374e+00	6.753053e-01
4810000	-4.756343e+02	-2.682691e+00	2.998785e+00	1.046598e+00
4815000	-4.669717e+02	2.105662e+00	2.485428e+00	4.403464e-01
4820000	-4.657128e+02	-1.127042e+01	4.235368e+00	1.914882e+00
4825000	-4.719203e+02	-1.757296e+00	2.968121e+00	3.503845e-01
4830000	-4.675547e+02	-3.498790e+00	3.138852e+00	8.443898e-01
4835000	-4.693986e+02	1.698551e-01	2.613572e+00	1.257337e+00
4840000	-4.666513e+02	-1.272676e+01	3.945648e+00	4.959043e+00
4845000	-4.757805e+02	-6.791024e+00	3.577313e+00	1.216174e+00
4850000	-4.673403e+02	-5.104790e+00	3.187795e+00	2.105103e+00
4855000	-4.681271e+02	8.703062e+00	1.852384e+00	3.736260e-01
4860000	-4.701210e+02	-7.204250e-01	2.763947e+00	9.018540e-01
4865000	-4.660705e+02	-6.976540e+00	3.602049e+00	1.247613e+00
4870000	-4.780747e+02	5.306828e+00	2.170073e+00	2.557650e-01
4875000	-4.644644e+02	1.380052e+01	1.473765e+00	3.444050e-01
4880000	-4.704915e+02	4.247074e+00	2.234739e+00	6.630534e-01
4885000	-4.711172e+02	1.771382e+00	2.478685e+00	8.350691e-01
4890000	-4.691480e+02	-4.882429e+00	2.787292e+00	4.876493e+00
4895000	-4.709922e+02	1.449637e+01	1.436790e+00	2.112524e-01
4900000	-4.688419e+02	6.206771e-01	2.621175e+00	7.418444e-01
4905000	-4.682127e+02	-3.132030e+00	3.007800e+00	1.428994e+00
4910000	-4.761087e+02	1.086340e+01	1.685614e+00	3.055242e-01
4915000	-4.702294e+02	-9.070918e+00	3.520066e+00	3.856696e+00
4920000	-4.708671e+02	-1.060257e+01	4.210768e+00	1.377647e+00
4925000	-4.661043e+02	-5.705627e+00	3.268867e+00	2.145327e+00
4930000	-4.684819e+02	-2.407062e+00	2.879722e+00	1.674165e+00
4935000	-4.706486e+02	-6.242061e+00	3.419728e+00	1.674085e+00
4940000	-4.704809e+02	3.692262e+00	2.250698e+00	1.059722e+00
4945000	-4.698726e+02	-1.520279e+01	5.232855e+00	1.094796e+00
4950000	-4.700636e+02	-3.961925e+00	3.203502e+00	8.525370e-01
4955000	-4.707553e+02	-1.517499e+01	5.180389e+00	1.293932e+00
4960000	-4.704750e+02	-1.866298e+00	2.906207e+00	9.293429e-01
4965000	-4.698058e+02	-2.680826e-01	2.578124e+00	1.999247e+00
4970000	-4.670297e+02	2.271069e+01	9.964467e-01	9.232304e-02
4975000	-4.709106e+02	1.673851e+01	1.303223e+00	1.290131e-01
4980000	-4.725219e+02	1.040721e+01	1.701917e+00	5.483301e-01
4985000	-4.671182e+02	-1.912614e+00	2.847417e+00	1.431142e+00
4990000	-4.701744e+02	1.501787e-01	2.606837e+00	1.334448e+00
4995000	-4.657276e+02	8.385420e+00	1.871730e+00	4.607634e-01
5000000	-4.690855e+02	2.089241e+01	1.084800e+00	3.275304e-02
