# Supplementary material for: A new elpistostegalian from the Late Devonian of the Canadian Arctic
Source: Nature. 2022 Jul 20;608(7923):563–8. doi: 10.1038/s41586-022-04990-w (PMC9385497; doi:10.1038/s41586-022-04990-w)
Supplement: Supplementary file 8 — A zipped file that contains a MrBayes executable file, screen log, and majority-rule consensus tree. [file 41586_2022_4990_MOESM8_ESM.zip › bayesian/NUFV137_tree_all_mrb.lstat]

[ID: 8668784713]
run	arithmetic_mean	harmonic_mean	values_discarded
1	-4.644458e+02	-4.757330e+02	no
2	-4.650418e+02	-4.759323e+02	no
3	-4.651071e+02	-4.771363e+02	no
4	-4.655741e+02	-4.786428e+02	no
all	-4.649605e+02	-4.775512e+02	no
