# Supplementary material for: A new elpistostegalian from the Late Devonian of the Canadian Arctic
Source: Nature. 2022 Jul 20;608(7923):563–8. doi: 10.1038/s41586-022-04990-w (PMC9385497; doi:10.1038/s41586-022-04990-w)
Supplement: Supplementary file 8 — A zipped file that contains a MrBayes executable file, screen log, and majority-rule consensus tree. [file 41586_2022_4990_MOESM8_ESM.zip › bayesian/NUFV137_tree_mrb.screenlog]

      Logging screen output to file "NUFV137_tree_mrb.screenlog"
      Setting autoclose to yes
      Setting nowarnings to yes
      Enabling Coding Variable
      Setting Rates to Gamma
      Successfully set likelihood model parameters
      WARNING: There are 33 characters incompatible with the specified
               coding bias. These characters will be excluded.
      Setting outgroup to taxon "Megalichthys"
      Setting heating parameter to 0.100000
      Setting number of runs to 4
      Setting number of chains to 4
      Setting chain output file names to "bayesian_runfile.nex.run<i>.<p/t>"
      Successfully set chain parameters
      Setting chain output file names to "NUFV137_tree_all_mrb.run<i>.<p/t>"
      Successfully set chain parameters
      Setting number of generations to 5000000
      Setting sample frequency to 5000
      Setting print frequency to 5000
      Running Markov chain
      MCMC stamp = 8668784713
      Seed = 706791273
      Swapseed = 1646332113
      Model settings:

         Data not partitioned --
            Datatype  = Standard
            Coding    = Variable
            # States  = Variable, up to 24
                        State frequencies are fixed to be equal
            Rates     = Gamma
                        The distribution is approximated using 4 categories.
                        Shape parameter is exponentially
                        distributed with parameter (1.00).

      Active parameters: 

         Parameters
         ---------------------
         Statefreq           1
         Shape               2
         Ratemultiplier      3
         Topology            4
         Brlens              5
         ---------------------

         1 --  Parameter  = Alpha_symdir
               Type       = Symmetric diricihlet/beta distribution alpha_i parameter
               Prior      = Symmetric dirichlet with all parameters fixed to infinity

         2 --  Parameter  = Alpha
               Type       = Shape of scaled gamma distribution of site rates
               Prior      = Exponential(1.00)

         3 --  Parameter  = Ratemultiplier
               Type       = Partition-specific rate multiplier
               Prior      = Fixed(1.0)

         4 --  Parameter  = Tau
               Type       = Topology
               Prior      = All topologies equally probable a priori
               Subparam.  = V

         5 --  Parameter  = V
               Type       = Branch lengths
               Prior      = Unconstrained:GammaDir(1.0,0.1000,1.0,1.0)


      The MCMC sampler will use the following moves:
         With prob.  Chain will use move
            2.00 %   Multiplier(Alpha)
           10.00 %   ExtSPR(Tau,V)
           10.00 %   ExtTBR(Tau,V)
            6.00 %   NNI(Tau,V)
            6.00 %   ParsSPR1(Tau,V)
            6.00 %   ParsTBR1(Tau,V)
           40.00 %   Multiplier(V)
           14.00 %   Nodeslider(V)
            6.00 %   TLMultiplier(V)

      Division 1 has 92 unique site patterns
      Initializing conditional likelihoods
      Using standard non-SSE likelihood calculator for division 1 (single-precision)

      Initial log likelihoods and log prior probs for run 1:
         Chain 1 -- -814.755205 -- 38.861975
         Chain 2 -- -814.435640 -- 38.861975
         Chain 3 -- -860.371545 -- 38.861975
         Chain 4 -- -838.979852 -- 38.861975

      Initial log likelihoods and log prior probs for run 2:
         Chain 1 -- -849.670860 -- 38.861975
         Chain 2 -- -867.381888 -- 38.861975
         Chain 3 -- -769.232873 -- 38.861975
         Chain 4 -- -732.213797 -- 38.861975

      Initial log likelihoods and log prior probs for run 3:
         Chain 1 -- -784.714147 -- 38.861975
         Chain 2 -- -726.277694 -- 38.861975
         Chain 3 -- -818.289498 -- 38.861975
         Chain 4 -- -792.732347 -- 38.861975

      Initial log likelihoods and log prior probs for run 4:
         Chain 1 -- -848.105261 -- 38.861975
         Chain 2 -- -799.978939 -- 38.861975
         Chain 3 -- -756.402115 -- 38.861975
         Chain 4 -- -778.272852 -- 38.861975


      Using a relative burnin of 25.0 % for diagnostics

      Chain results (5000000 generations requested):

          0 -- [-814.755] (-814.436) (-860.372) (-838.980) * [-849.671] (-867.382) (-769.233) (-732.214) .. 
       5000 -- (-477.357) [-472.407] (-466.650) (-468.017) * (-470.719) [-478.997] (-472.790) (-476.999) .. -- 0:49:56

      Average standard deviation of split frequencies: 0.242012

      10000 -- [-470.492] (-472.438) (-479.633) (-464.926) * (-477.870) [-469.773] (-474.661) (-481.615) .. -- 0:49:53

      Average standard deviation of split frequencies: 0.171952

      15000 -- (-464.136) (-480.646) (-470.881) [-482.102] * (-466.561) [-473.380] (-477.952) (-470.067) .. -- 0:49:50

      Average standard deviation of split frequencies: 0.208592

      20000 -- (-472.154) [-469.169] (-472.990) (-469.399) * [-470.404] (-465.707) (-469.326) (-481.981) .. -- 0:53:57

      Average standard deviation of split frequencies: 0.175591

      25000 -- (-478.094) [-472.749] (-472.959) (-473.628) * (-475.656) (-473.464) (-472.692) [-470.352] .. -- 0:53:04

      Average standard deviation of split frequencies: 0.157420

      30000 -- (-476.493) (-470.822) (-476.080) [-471.343] * [-468.732] (-477.633) (-481.963) (-474.886) .. -- 0:52:27

      Average standard deviation of split frequencies: 0.134568

      35000 -- (-478.619) (-486.636) [-470.851] (-470.619) * (-477.841) [-467.254] (-473.456) (-471.276) .. -- 0:52:00

      Average standard deviation of split frequencies: 0.133380

      40000 -- (-482.850) (-469.701) [-465.779] (-472.094) * (-476.029) (-475.922) (-472.873) [-466.525] .. -- 0:53:44

      Average standard deviation of split frequencies: 0.113485

      45000 -- [-470.716] (-475.709) (-471.537) (-475.268) * [-469.336] (-476.061) (-475.413) (-477.998) .. -- 0:53:13

      Average standard deviation of split frequencies: 0.103004

      50000 -- (-483.052) (-471.823) [-478.850] (-468.772) * (-469.965) (-471.331) [-469.980] (-473.264) .. -- 0:52:48

      Average standard deviation of split frequencies: 0.098044

      55000 -- [-468.364] (-472.656) (-480.180) (-466.639) * (-470.336) [-462.359] (-468.783) (-471.212) .. -- 0:52:26

      Average standard deviation of split frequencies: 0.094913

      60000 -- [-462.887] (-474.205) (-470.061) (-470.364) * (-466.778) [-468.618] (-470.331) (-465.213) .. -- 0:52:08

      Average standard deviation of split frequencies: 0.092271

      65000 -- (-466.616) (-481.719) [-466.129] (-468.627) * (-473.051) (-469.371) (-470.070) [-473.756] .. -- 0:53:08

      Average standard deviation of split frequencies: 0.129929

      70000 -- (-471.129) (-468.165) [-465.509] (-481.909) * (-472.097) (-477.508) [-469.353] (-484.130) .. -- 0:52:49

      Average standard deviation of split frequencies: 0.116139

      75000 -- (-471.656) [-464.702] (-473.159) (-467.775) * (-471.376) [-466.858] (-473.368) (-460.909) .. -- 0:52:32

      Average standard deviation of split frequencies: 0.121872

      80000 -- (-472.323) (-474.383) (-474.230) [-465.375] * (-469.068) (-469.640) (-475.559) [-471.115] .. -- 0:52:16

      Average standard deviation of split frequencies: 0.111523

      85000 -- (-478.269) (-478.799) (-469.355) [-467.389] * (-468.162) (-476.242) (-468.938) [-467.008] .. -- 0:53:00

      Average standard deviation of split frequencies: 0.102547

      90000 -- (-472.999) (-469.063) (-467.953) [-468.274] * [-469.721] (-466.283) (-473.917) (-468.311) .. -- 0:52:44

      Average standard deviation of split frequencies: 0.099080

      95000 -- (-471.412) (-473.210) (-478.726) [-475.654] * [-465.651] (-473.210) (-467.379) (-469.954) .. -- 0:52:29

      Average standard deviation of split frequencies: 0.099720

      100000 -- [-468.264] (-470.772) (-468.732) (-466.113) * (-473.277) (-474.799) [-463.352] (-484.639) .. -- 0:52:16

      Average standard deviation of split frequencies: 0.088828

      105000 -- (-475.001) (-472.162) [-466.951] (-472.959) * [-469.031] (-477.991) (-467.463) (-466.830) .. -- 0:52:03

      Average standard deviation of split frequencies: 0.083827

      110000 -- (-481.953) [-469.100] (-470.963) (-470.411) * (-472.000) (-472.100) (-477.713) [-467.340] .. -- 0:51:51

      Average standard deviation of split frequencies: 0.083707

      115000 -- (-471.993) [-464.932] (-478.650) (-466.580) * [-469.728] (-478.493) (-467.780) (-476.656) .. -- 0:51:40

      Average standard deviation of split frequencies: 0.084899

      120000 -- (-471.560) (-476.798) (-473.706) [-471.445] * (-467.206) (-469.437) (-472.033) [-463.786] .. -- 0:51:30

      Average standard deviation of split frequencies: 0.081294

      125000 -- (-470.005) (-467.541) [-467.089] (-475.823) * (-469.880) (-476.600) [-471.456] (-475.520) .. -- 0:52:00

      Average standard deviation of split frequencies: 0.078853

      130000 -- (-481.459) [-466.176] (-465.448) (-475.717) * (-465.352) (-483.358) (-472.999) [-470.465] .. -- 0:51:49

      Average standard deviation of split frequencies: 0.087040

      135000 -- (-471.186) (-473.167) [-477.934] (-471.607) * (-478.834) [-470.751] (-471.648) (-472.424) .. -- 0:51:39

      Average standard deviation of split frequencies: 0.083676

      140000 -- (-474.575) (-475.365) [-473.061] (-469.926) * (-477.252) (-467.506) (-478.955) [-474.263] .. -- 0:51:29

      Average standard deviation of split frequencies: 0.078212

      145000 -- (-472.531) [-469.820] (-474.450) (-472.467) * (-473.049) (-472.021) (-466.309) [-475.664] .. -- 0:51:53

      Average standard deviation of split frequencies: 0.071696

      150000 -- (-471.321) [-466.830] (-476.081) (-479.427) * [-465.951] (-480.658) (-472.113) (-467.589) .. -- 0:51:44

      Average standard deviation of split frequencies: 0.071057

      155000 -- (-476.941) (-463.835) (-480.203) [-470.004] * (-473.788) (-477.728) [-472.485] (-466.805) .. -- 0:51:34

      Average standard deviation of split frequencies: 0.070595

      160000 -- [-472.689] (-484.529) (-474.189) (-480.463) * (-476.851) (-478.161) (-476.226) [-465.684] .. -- 0:51:25

      Average standard deviation of split frequencies: 0.070140

      165000 -- (-476.088) (-477.637) [-469.633] (-470.433) * (-473.259) (-478.946) [-470.277] (-475.063) .. -- 0:51:46

      Average standard deviation of split frequencies: 0.069637

      170000 -- (-475.621) [-463.883] (-468.287) (-467.588) * [-466.688] (-476.730) (-467.854) (-471.666) .. -- 0:51:36

      Average standard deviation of split frequencies: 0.067523

      175000 -- [-465.316] (-475.693) (-471.864) (-477.540) * [-467.827] (-468.461) (-478.523) (-469.301) .. -- 0:51:28

      Average standard deviation of split frequencies: 0.065271

      180000 -- (-467.964) (-471.717) (-479.808) [-465.298] * [-464.325] (-471.422) (-468.985) (-474.509) .. -- 0:51:19

      Average standard deviation of split frequencies: 0.064534

      185000 -- (-479.653) (-470.637) (-474.874) [-467.586] * (-477.769) (-472.517) [-466.257] (-475.184) .. -- 0:51:11

      Average standard deviation of split frequencies: 0.065414

      190000 -- (-468.072) [-467.985] (-474.479) (-473.335) * (-489.561) (-468.898) [-469.455] (-471.737) .. -- 0:51:03

      Average standard deviation of split frequencies: 0.063843

      195000 -- (-475.594) (-472.430) [-468.369] (-469.730) * (-471.395) [-472.534] (-481.553) (-465.385) .. -- 0:51:20

      Average standard deviation of split frequencies: 0.064128

      200000 -- (-474.208) [-472.308] (-474.358) (-471.075) * [-469.038] (-477.184) (-472.939) (-465.586) .. -- 0:51:12

      Average standard deviation of split frequencies: 0.068770

      205000 -- (-471.622) (-468.144) [-468.733] (-467.742) * [-468.440] (-477.739) (-478.828) (-478.868) .. -- 0:51:04

      Average standard deviation of split frequencies: 0.068400

      210000 -- (-468.865) (-468.724) (-470.049) [-473.304] * (-479.166) [-472.201] (-470.488) (-474.769) .. -- 0:50:56

      Average standard deviation of split frequencies: 0.067663

      215000 -- [-467.470] (-478.400) (-472.782) (-480.178) * [-467.547] (-473.503) (-465.540) (-470.453) .. -- 0:50:49

      Average standard deviation of split frequencies: 0.069339

      220000 -- (-464.884) (-475.069) [-472.813] (-472.339) * (-470.582) [-467.150] (-463.875) (-467.711) .. -- 0:51:03

      Average standard deviation of split frequencies: 0.067800

      225000 -- [-474.157] (-467.532) (-476.303) (-471.103) * (-472.137) [-468.033] (-471.070) (-470.987) .. -- 0:50:56

      Average standard deviation of split frequencies: 0.066409

      230000 -- [-464.751] (-468.559) (-474.447) (-473.442) * (-470.679) (-466.796) [-471.255] (-478.300) .. -- 0:50:48

      Average standard deviation of split frequencies: 0.062757

      235000 -- (-472.275) [-472.617] (-474.424) (-471.791) * (-470.535) (-483.698) [-473.267] (-464.587) .. -- 0:50:41

      Average standard deviation of split frequencies: 0.058681

      240000 -- (-472.434) (-485.480) [-467.921] (-469.997) * (-475.988) (-470.740) [-473.140] (-477.147) .. -- 0:50:34

      Average standard deviation of split frequencies: 0.056383

      245000 -- [-469.569] (-470.161) (-474.857) (-470.999) * (-478.589) (-472.246) (-474.700) [-477.723] .. -- 0:50:27

      Average standard deviation of split frequencies: 0.053744

      250000 -- (-470.674) [-468.771] (-470.883) (-474.592) * (-473.637) [-469.633] (-472.395) (-485.403) .. -- 0:50:21

      Average standard deviation of split frequencies: 0.052608

      255000 -- (-470.802) (-471.697) [-468.442] (-477.751) * (-478.212) (-471.206) [-476.551] (-470.902) .. -- 0:50:14

      Average standard deviation of split frequencies: 0.050965

      260000 -- (-474.059) (-472.681) [-470.136] (-476.198) * [-465.997] (-471.149) (-476.449) (-473.890) .. -- 0:50:08

      Average standard deviation of split frequencies: 0.051096

      265000 -- (-473.801) (-469.978) (-475.129) [-465.736] * (-468.889) [-463.188] (-473.315) (-467.355) .. -- 0:50:01

      Average standard deviation of split frequencies: 0.053401

      270000 -- (-468.875) [-469.188] (-465.897) (-463.214) * (-477.372) (-473.860) (-473.436) [-472.647] .. -- 0:50:13

      Average standard deviation of split frequencies: 0.053293

      275000 -- (-466.250) (-465.050) (-475.395) [-467.826] * [-468.093] (-479.118) (-471.283) (-472.698) .. -- 0:50:06

      Average standard deviation of split frequencies: 0.055026

      280000 -- (-475.312) [-467.987] (-479.569) (-470.144) * (-480.225) (-466.291) [-466.608] (-486.801) .. -- 0:50:00

      Average standard deviation of split frequencies: 0.052743

      285000 -- (-475.054) (-473.366) (-473.839) [-470.458] * (-483.463) (-477.538) (-465.071) [-471.001] .. -- 0:49:54

      Average standard deviation of split frequencies: 0.050912

      290000 -- (-480.867) (-477.722) (-467.592) [-468.592] * (-472.465) [-468.868] (-466.640) (-471.698) .. -- 0:50:04

      Average standard deviation of split frequencies: 0.049399

      295000 -- [-469.949] (-471.269) (-470.279) (-473.133) * (-472.184) [-471.404] (-467.382) (-478.051) .. -- 0:49:58

      Average standard deviation of split frequencies: 0.048522

      300000 -- (-475.326) (-471.337) (-466.069) [-468.201] * (-471.541) [-464.197] (-470.178) (-473.673) .. -- 0:49:52

      Average standard deviation of split frequencies: 0.047447

      305000 -- (-462.653) (-471.934) (-467.078) [-466.307] * (-469.436) (-475.884) (-470.687) [-463.745] .. -- 0:49:46

      Average standard deviation of split frequencies: 0.046997

      310000 -- (-478.722) [-464.025] (-477.277) (-472.900) * (-471.911) (-478.688) [-465.492] (-469.504) .. -- 0:49:55

      Average standard deviation of split frequencies: 0.047181

      315000 -- (-480.535) [-470.183] (-475.483) (-465.300) * (-476.535) (-472.627) [-464.969] (-474.036) .. -- 0:49:49

      Average standard deviation of split frequencies: 0.047858

      320000 -- (-473.379) (-473.174) [-472.363] (-475.091) * (-471.623) (-470.882) (-479.755) [-467.217] .. -- 0:49:43

      Average standard deviation of split frequencies: 0.045854

      325000 -- (-466.186) (-471.695) [-468.912] (-470.786) * (-472.566) (-473.360) (-474.914) [-470.613] .. -- 0:49:37

      Average standard deviation of split frequencies: 0.046270

      330000 -- (-468.370) [-472.962] (-476.341) (-480.916) * (-468.441) [-466.965] (-472.826) (-465.895) .. -- 0:49:31

      Average standard deviation of split frequencies: 0.047323

      335000 -- (-486.348) (-470.441) (-480.749) [-467.828] * (-485.233) (-468.579) (-469.279) [-469.085] .. -- 0:49:26

      Average standard deviation of split frequencies: 0.047014

      340000 -- (-466.644) (-472.470) (-470.683) [-467.271] * (-469.624) (-482.102) (-467.992) [-473.746] .. -- 0:49:20

      Average standard deviation of split frequencies: 0.045812

      345000 -- [-464.920] (-471.695) (-480.075) (-473.369) * (-470.552) (-473.757) (-471.711) [-468.333] .. -- 0:49:28

      Average standard deviation of split frequencies: 0.044590

      350000 -- (-469.879) (-469.999) [-463.988] (-481.789) * (-464.893) (-470.655) (-473.927) [-468.684] .. -- 0:49:22

      Average standard deviation of split frequencies: 0.043969

      355000 -- [-467.342] (-470.404) (-473.124) (-476.459) * (-473.219) (-478.820) (-467.451) [-467.545] .. -- 0:49:17

      Average standard deviation of split frequencies: 0.044363

      360000 -- (-485.235) [-468.417] (-477.786) (-475.368) * (-468.080) (-471.658) [-478.918] (-474.894) .. -- 0:49:11

      Average standard deviation of split frequencies: 0.043000

      365000 -- (-469.301) (-464.671) (-478.946) [-466.935] * (-467.324) (-481.436) (-468.333) [-474.355] .. -- 0:49:06

      Average standard deviation of split frequencies: 0.042340

      370000 -- [-474.293] (-476.931) (-467.551) (-480.471) * (-481.889) (-478.675) [-467.788] (-471.897) .. -- 0:49:00

      Average standard deviation of split frequencies: 0.042019

      375000 -- [-473.018] (-473.626) (-478.639) (-472.387) * (-479.341) (-472.909) [-470.518] (-473.305) .. -- 0:48:55

      Average standard deviation of split frequencies: 0.041327

      380000 -- (-477.677) (-471.969) (-476.928) [-469.832] * (-473.058) (-472.339) (-469.379) [-470.273] .. -- 0:48:50

      Average standard deviation of split frequencies: 0.040666

      385000 -- (-469.476) (-473.553) [-467.803] (-473.360) * (-476.600) [-469.942] (-469.029) (-470.533) .. -- 0:48:44

      Average standard deviation of split frequencies: 0.040966

      390000 -- (-482.125) [-467.695] (-468.820) (-474.172) * [-462.821] (-471.878) (-472.128) (-470.108) .. -- 0:48:39

      Average standard deviation of split frequencies: 0.040141

      395000 -- [-466.290] (-474.060) (-474.243) (-474.822) * [-467.442] (-476.975) (-475.051) (-471.830) .. -- 0:48:46

      Average standard deviation of split frequencies: 0.040232

      400000 -- (-472.389) (-474.749) [-469.452] (-476.984) * [-468.820] (-471.449) (-473.142) (-469.977) .. -- 0:48:41

      Average standard deviation of split frequencies: 0.039703

      405000 -- (-477.184) (-468.113) [-476.890] (-470.821) * (-470.210) [-481.989] (-471.646) (-475.167) .. -- 0:48:35

      Average standard deviation of split frequencies: 0.039068

      410000 -- (-485.928) (-476.197) [-465.407] (-478.866) * (-472.478) (-473.561) [-471.409] (-468.602) .. -- 0:48:30

      Average standard deviation of split frequencies: 0.039845

      415000 -- (-470.675) [-472.897] (-471.030) (-470.334) * (-480.143) [-462.533] (-473.909) (-470.571) .. -- 0:48:25

      Average standard deviation of split frequencies: 0.040476

      420000 -- (-490.881) (-476.295) [-467.368] (-482.583) * (-471.052) (-474.784) (-476.673) [-467.130] .. -- 0:48:20

      Average standard deviation of split frequencies: 0.040781

      425000 -- (-479.955) [-467.005] (-483.692) (-467.637) * (-474.743) (-480.447) [-470.792] (-465.900) .. -- 0:48:15

      Average standard deviation of split frequencies: 0.040915

      430000 -- (-475.534) (-471.074) [-468.468] (-469.890) * (-477.835) (-468.181) [-469.525] (-468.879) .. -- 0:48:21

      Average standard deviation of split frequencies: 0.040030

      435000 -- (-471.002) [-466.274] (-473.934) (-465.073) * (-469.138) (-477.457) [-468.858] (-470.906) .. -- 0:48:16

      Average standard deviation of split frequencies: 0.040858

      440000 -- (-468.986) (-466.921) (-476.088) [-473.296] * (-474.607) [-470.654] (-474.878) (-470.522) .. -- 0:48:11

      Average standard deviation of split frequencies: 0.039980

      445000 -- (-468.659) (-475.101) [-466.034] (-469.300) * (-467.332) (-471.331) (-476.938) [-470.186] .. -- 0:48:06

      Average standard deviation of split frequencies: 0.039918

      450000 -- [-468.319] (-479.134) (-469.793) (-479.328) * (-468.378) (-467.837) (-476.400) [-470.957] .. -- 0:48:01

      Average standard deviation of split frequencies: 0.039858

      455000 -- [-470.742] (-474.616) (-478.250) (-470.415) * (-474.261) (-474.873) [-477.449] (-474.613) .. -- 0:47:56

      Average standard deviation of split frequencies: 0.042334

      460000 -- [-470.872] (-474.086) (-474.314) (-476.580) * (-463.561) (-474.981) [-470.319] (-476.104) .. -- 0:47:52

      Average standard deviation of split frequencies: 0.042479

      465000 -- (-469.460) [-464.583] (-470.085) (-475.449) * (-476.807) (-470.824) (-474.743) [-463.480] .. -- 0:47:47

      Average standard deviation of split frequencies: 0.043088

      470000 -- (-473.615) [-473.000] (-476.624) (-474.622) * [-475.072] (-473.979) (-483.986) (-468.632) .. -- 0:47:42

      Average standard deviation of split frequencies: 0.042632

      475000 -- (-473.444) (-464.768) [-468.795] (-473.067) * (-471.400) [-464.431] (-469.581) (-471.549) .. -- 0:47:47

      Average standard deviation of split frequencies: 0.042765

      480000 -- (-473.468) (-468.296) [-465.020] (-466.990) * (-475.814) (-464.149) (-474.486) [-469.806] .. -- 0:47:42

      Average standard deviation of split frequencies: 0.042737

      485000 -- [-468.190] (-464.119) (-469.247) (-472.989) * (-468.154) (-473.455) (-468.201) [-466.008] .. -- 0:47:37

      Average standard deviation of split frequencies: 0.041337

      490000 -- (-466.386) [-473.659] (-484.462) (-475.497) * (-473.239) (-483.135) (-476.557) [-471.120] .. -- 0:47:33

      Average standard deviation of split frequencies: 0.040407

      495000 -- (-475.524) (-473.000) [-469.729] (-468.181) * [-467.513] (-467.258) (-473.687) (-474.967) .. -- 0:47:28

      Average standard deviation of split frequencies: 0.040009

      500000 -- (-467.571) (-468.525) (-469.343) [-466.367] * (-475.473) (-476.624) (-475.799) [-469.932] .. -- 0:47:24

      Average standard deviation of split frequencies: 0.040155

      505000 -- (-467.827) [-463.042] (-477.893) (-470.072) * [-465.183] (-465.729) (-467.386) (-474.118) .. -- 0:47:19

      Average standard deviation of split frequencies: 0.037741

      510000 -- [-464.561] (-477.787) (-479.641) (-470.739) * [-471.084] (-476.188) (-474.925) (-470.970) .. -- 0:47:23

      Average standard deviation of split frequencies: 0.037726

      515000 -- (-473.674) (-472.104) (-466.039) [-468.500] * (-470.093) [-472.801] (-470.287) (-473.887) .. -- 0:47:19

      Average standard deviation of split frequencies: 0.038741

      520000 -- (-468.317) (-469.956) (-471.824) [-468.938] * (-469.937) (-473.540) (-475.964) [-469.384] .. -- 0:47:14

      Average standard deviation of split frequencies: 0.037162

      525000 -- (-476.457) (-465.406) (-472.480) [-467.522] * (-470.797) [-469.690] (-473.530) (-465.553) .. -- 0:47:09

      Average standard deviation of split frequencies: 0.037959

      530000 -- (-467.712) (-471.323) (-469.375) [-464.395] * (-481.169) (-470.933) (-474.471) [-463.531] .. -- 0:47:05

      Average standard deviation of split frequencies: 0.038144

      535000 -- (-485.822) (-479.640) [-468.919] (-465.192) * (-476.998) (-477.201) (-470.072) [-471.905] .. -- 0:47:00

      Average standard deviation of split frequencies: 0.037442

      540000 -- (-469.258) (-485.991) (-469.745) [-471.998] * (-478.369) (-469.204) [-466.419] (-476.418) .. -- 0:46:56

      Average standard deviation of split frequencies: 0.037401

      545000 -- (-474.181) [-465.315] (-467.167) (-473.269) * (-469.621) [-466.479] (-476.630) (-482.290) .. -- 0:46:51

      Average standard deviation of split frequencies: 0.036773

      550000 -- (-477.089) (-472.244) [-462.513] (-477.515) * (-475.346) (-474.859) [-474.738] (-476.800) .. -- 0:46:47

      Average standard deviation of split frequencies: 0.036339

      555000 -- (-468.533) (-489.282) [-475.289] (-472.992) * (-468.354) (-470.869) [-462.808] (-474.440) .. -- 0:46:43

      Average standard deviation of split frequencies: 0.035393

      560000 -- (-469.266) (-468.016) [-476.728] (-472.326) * (-474.562) (-469.113) (-480.214) [-466.253] .. -- 0:46:46

      Average standard deviation of split frequencies: 0.034967

      565000 -- (-482.940) [-468.168] (-464.931) (-477.423) * [-469.168] (-470.025) (-466.950) (-470.841) .. -- 0:46:42

      Average standard deviation of split frequencies: 0.033842

      570000 -- (-472.193) (-465.920) (-471.580) [-474.348] * (-467.870) (-471.933) (-468.789) [-469.114] .. -- 0:46:37

      Average standard deviation of split frequencies: 0.034372

      575000 -- [-468.993] (-470.713) (-469.442) (-474.589) * (-477.322) (-469.382) [-474.126] (-470.967) .. -- 0:46:33

      Average standard deviation of split frequencies: 0.034068

      580000 -- (-465.769) [-470.578] (-486.174) (-472.830) * [-464.093] (-472.980) (-470.636) (-467.607) .. -- 0:46:21

      Average standard deviation of split frequencies: 0.034485

      585000 -- (-472.938) [-467.580] (-472.086) (-472.153) * [-471.699] (-471.216) (-472.767) (-471.486) .. -- 0:46:17

      Average standard deviation of split frequencies: 0.032633

      590000 -- (-471.033) (-465.942) [-470.153] (-472.859) * [-467.827] (-467.397) (-476.231) (-474.454) .. -- 0:46:13

      Average standard deviation of split frequencies: 0.032186

      595000 -- (-474.094) (-476.331) [-473.291] (-493.159) * [-470.378] (-470.276) (-471.327) (-474.354) .. -- 0:46:08

      Average standard deviation of split frequencies: 0.032798

      600000 -- (-465.077) (-473.590) [-475.605] (-471.267) * [-468.663] (-470.327) (-484.073) (-470.372) .. -- 0:46:04

      Average standard deviation of split frequencies: 0.033263

      605000 -- (-478.896) (-485.406) (-475.168) [-476.485] * (-464.001) (-472.496) [-469.937] (-482.261) .. -- 0:46:00

      Average standard deviation of split frequencies: 0.033503

      610000 -- (-468.556) (-466.229) (-476.373) [-469.614] * (-470.057) (-475.722) [-469.715] (-470.603) .. -- 0:45:56

      Average standard deviation of split frequencies: 0.033454

      615000 -- [-468.523] (-471.054) (-472.913) (-471.369) * [-466.996] (-465.783) (-471.139) (-475.306) .. -- 0:45:52

      Average standard deviation of split frequencies: 0.032712

      620000 -- (-471.628) (-468.727) [-464.328] (-480.375) * [-466.041] (-474.244) (-467.030) (-472.570) .. -- 0:45:48

      Average standard deviation of split frequencies: 0.032707

      625000 -- (-479.889) (-462.313) (-468.819) [-467.981] * (-473.286) (-470.221) (-472.813) [-467.589] .. -- 0:45:44

      Average standard deviation of split frequencies: 0.032188

      630000 -- (-474.524) (-469.726) [-466.332] (-465.943) * (-469.150) [-466.009] (-469.431) (-474.307) .. -- 0:45:39

      Average standard deviation of split frequencies: 0.031615

      635000 -- (-474.285) (-469.189) (-473.850) [-466.772] * (-470.987) [-464.493] (-470.162) (-473.663) .. -- 0:45:35

      Average standard deviation of split frequencies: 0.031903

      640000 -- (-468.639) (-466.080) [-466.604] (-473.652) * (-469.248) [-471.035] (-472.925) (-479.794) .. -- 0:45:31

      Average standard deviation of split frequencies: 0.031856

      645000 -- (-466.190) (-473.914) [-472.070] (-469.048) * (-473.529) (-468.421) (-473.087) [-469.049] .. -- 0:45:27

      Average standard deviation of split frequencies: 0.031494

      650000 -- (-469.493) (-466.806) [-468.688] (-476.206) * [-466.542] (-475.667) (-474.765) (-471.145) .. -- 0:45:23

      Average standard deviation of split frequencies: 0.031273

      655000 -- (-467.951) (-475.443) (-473.081) [-473.242] * (-467.501) (-478.099) (-477.980) [-468.574] .. -- 0:45:13

      Average standard deviation of split frequencies: 0.031177

      660000 -- [-471.463] (-481.767) (-466.453) (-466.825) * (-475.798) (-468.670) [-468.844] (-467.493) .. -- 0:45:09

      Average standard deviation of split frequencies: 0.031145

      665000 -- (-477.725) (-472.669) [-475.967] (-475.939) * [-465.572] (-474.616) (-470.839) (-476.800) .. -- 0:45:05

      Average standard deviation of split frequencies: 0.030807

      670000 -- [-466.200] (-477.964) (-478.072) (-471.841) * [-465.022] (-477.478) (-471.666) (-468.298) .. -- 0:45:01

      Average standard deviation of split frequencies: 0.031076

      675000 -- [-475.077] (-479.393) (-476.644) (-469.408) * (-468.584) (-471.956) [-470.265] (-474.085) .. -- 0:44:57

      Average standard deviation of split frequencies: 0.030485

      680000 -- [-469.370] (-478.930) (-478.215) (-464.510) * [-467.756] (-475.647) (-472.740) (-483.755) .. -- 0:44:53

      Average standard deviation of split frequencies: 0.030178

      685000 -- (-478.737) (-468.270) (-473.245) [-469.277] * (-471.005) (-482.244) [-465.677] (-467.828) .. -- 0:44:49

      Average standard deviation of split frequencies: 0.029225

      690000 -- (-475.258) [-474.350] (-471.173) (-468.147) * [-464.294] (-472.977) (-476.910) (-477.676) .. -- 0:44:45

      Average standard deviation of split frequencies: 0.028872

      695000 -- [-472.543] (-469.369) (-471.547) (-473.462) * (-471.859) [-472.760] (-471.501) (-472.153) .. -- 0:44:42

      Average standard deviation of split frequencies: 0.028334

      700000 -- (-483.268) (-489.428) [-472.747] (-474.512) * (-474.825) (-472.805) (-466.487) [-466.144] .. -- 0:44:38

      Average standard deviation of split frequencies: 0.026795

      705000 -- (-467.961) [-463.515] (-473.043) (-471.405) * (-468.102) (-469.174) (-469.401) [-471.745] .. -- 0:44:28

      Average standard deviation of split frequencies: 0.026142

      710000 -- (-483.953) (-473.012) (-476.204) [-469.488] * (-474.817) (-477.893) (-475.817) [-469.879] .. -- 0:44:24

      Average standard deviation of split frequencies: 0.025093

      715000 -- (-467.374) (-474.769) (-474.478) [-469.259] * (-472.503) (-469.391) (-472.683) [-468.128] .. -- 0:44:20

      Average standard deviation of split frequencies: 0.024859

      720000 -- [-463.697] (-471.223) (-467.184) (-471.670) * (-477.293) [-466.705] (-463.979) (-467.807) .. -- 0:44:17

      Average standard deviation of split frequencies: 0.024291

      725000 -- [-470.411] (-486.935) (-467.481) (-472.275) * (-471.187) (-485.373) (-464.672) [-473.045] .. -- 0:44:13

      Average standard deviation of split frequencies: 0.024258

      730000 -- (-473.528) (-471.697) [-465.912] (-464.198) * (-471.219) (-465.825) [-467.906] (-468.115) .. -- 0:44:09

      Average standard deviation of split frequencies: 0.024909

      735000 -- (-479.093) (-471.812) [-470.397] (-473.841) * (-476.768) (-471.908) [-471.013] (-475.891) .. -- 0:44:06

      Average standard deviation of split frequencies: 0.024470

      740000 -- (-468.450) (-469.343) (-468.521) [-467.866] * (-471.074) (-478.915) (-472.753) [-468.691] .. -- 0:44:02

      Average standard deviation of split frequencies: 0.024311

      745000 -- [-468.760] (-475.240) (-472.416) (-477.428) * (-471.735) (-469.917) (-473.449) [-466.996] .. -- 0:43:58

      Average standard deviation of split frequencies: 0.024463

      750000 -- [-469.772] (-470.343) (-475.000) (-476.724) * (-476.817) [-470.041] (-469.855) (-471.658) .. -- 0:43:55

      Average standard deviation of split frequencies: 0.024802

      755000 -- (-466.479) [-466.897] (-473.424) (-477.533) * [-468.011] (-475.070) (-474.891) (-475.150) .. -- 0:43:51

      Average standard deviation of split frequencies: 0.024874

      760000 -- (-470.340) (-470.468) [-478.302] (-466.863) * (-464.727) (-468.714) [-469.838] (-476.730) .. -- 0:43:47

      Average standard deviation of split frequencies: 0.024605

      765000 -- (-467.159) (-471.115) [-469.329] (-478.723) * [-471.488] (-466.301) (-470.833) (-469.273) .. -- 0:43:44

      Average standard deviation of split frequencies: 0.024080

      770000 -- [-468.029] (-474.450) (-472.462) (-482.450) * (-468.678) (-474.647) [-468.107] (-470.129) .. -- 0:43:45

      Average standard deviation of split frequencies: 0.024542

      775000 -- (-470.299) (-475.368) [-467.349] (-470.720) * (-469.662) (-479.068) (-471.555) [-471.057] .. -- 0:43:42

      Average standard deviation of split frequencies: 0.024592

      780000 -- [-472.279] (-472.134) (-478.093) (-470.546) * [-467.205] (-466.322) (-472.652) (-470.771) .. -- 0:43:43

      Average standard deviation of split frequencies: 0.024000

      785000 -- (-473.483) (-473.005) [-470.828] (-470.076) * (-476.462) (-468.849) [-475.126] (-464.158) .. -- 0:43:40

      Average standard deviation of split frequencies: 0.024463

      790000 -- [-468.748] (-478.261) (-475.515) (-485.888) * [-466.770] (-468.944) (-467.783) (-480.977) .. -- 0:43:36

      Average standard deviation of split frequencies: 0.024526

      795000 -- (-470.138) (-474.828) (-480.713) [-471.704] * [-473.139] (-482.475) (-477.284) (-477.612) .. -- 0:43:32

      Average standard deviation of split frequencies: 0.024567

      800000 -- [-469.981] (-468.424) (-468.329) (-467.409) * (-466.611) [-470.327] (-466.590) (-478.519) .. -- 0:43:29

      Average standard deviation of split frequencies: 0.024284

      805000 -- [-471.681] (-473.378) (-480.478) (-475.142) * (-476.084) [-467.216] (-467.793) (-475.049) .. -- 0:43:30

      Average standard deviation of split frequencies: 0.024483

      810000 -- (-478.617) (-477.318) [-471.025] (-470.380) * (-464.988) [-471.196] (-472.748) (-468.605) .. -- 0:43:27

      Average standard deviation of split frequencies: 0.024155

      815000 -- (-479.732) (-475.786) [-468.046] (-478.805) * (-477.202) [-465.662] (-478.176) (-478.962) .. -- 0:43:18

      Average standard deviation of split frequencies: 0.024579

      820000 -- (-474.258) (-474.549) (-486.528) [-461.966] * (-472.411) (-468.515) (-472.324) [-467.396] .. -- 0:43:14

      Average standard deviation of split frequencies: 0.023290

      825000 -- (-474.204) (-471.653) (-467.354) [-471.183] * (-474.506) (-483.938) (-481.087) [-468.460] .. -- 0:43:11

      Average standard deviation of split frequencies: 0.023179

      830000 -- [-478.065] (-475.608) (-466.099) (-488.252) * [-469.054] (-468.435) (-473.631) (-469.584) .. -- 0:43:07

      Average standard deviation of split frequencies: 0.022635

      835000 -- (-472.459) [-469.262] (-475.758) (-478.802) * [-466.850] (-470.932) (-472.626) (-476.050) .. -- 0:43:08

      Average standard deviation of split frequencies: 0.022814

      840000 -- [-472.366] (-474.177) (-468.271) (-468.240) * (-466.040) (-477.166) (-468.584) [-474.037] .. -- 0:43:05

      Average standard deviation of split frequencies: 0.022889

      845000 -- (-473.084) (-488.757) [-471.527] (-481.083) * (-477.420) (-472.620) [-467.717] (-471.148) .. -- 0:43:01

      Average standard deviation of split frequencies: 0.022773

      850000 -- (-468.237) [-474.562] (-479.871) (-467.430) * (-469.185) (-465.493) (-477.492) [-463.795] .. -- 0:42:53

      Average standard deviation of split frequencies: 0.023376

      855000 -- (-472.004) (-468.658) [-473.601] (-480.068) * [-471.463] (-467.319) (-477.189) (-469.096) .. -- 0:42:49

      Average standard deviation of split frequencies: 0.024146

      860000 -- (-493.505) (-472.675) [-466.189] (-470.764) * [-471.361] (-471.834) (-474.383) (-464.456) .. -- 0:42:45

      Average standard deviation of split frequencies: 0.023838

      865000 -- (-470.797) [-465.443] (-478.147) (-473.601) * (-474.732) [-468.517] (-470.835) (-483.902) .. -- 0:42:42

      Average standard deviation of split frequencies: 0.024400

      870000 -- (-474.470) (-472.051) (-473.672) [-474.604] * (-471.630) (-470.471) (-473.028) [-468.020] .. -- 0:42:38

      Average standard deviation of split frequencies: 0.023983

      875000 -- (-464.929) [-470.953] (-470.827) (-471.757) * [-473.261] (-465.544) (-475.887) (-468.460) .. -- 0:42:35

      Average standard deviation of split frequencies: 0.025613

      880000 -- (-467.935) (-474.848) [-469.138] (-482.914) * [-473.105] (-473.970) (-477.837) (-472.767) .. -- 0:42:36

      Average standard deviation of split frequencies: 0.026100

      885000 -- (-479.471) [-465.508] (-471.252) (-474.465) * [-469.346] (-474.885) (-473.069) (-478.013) .. -- 0:42:32

      Average standard deviation of split frequencies: 0.024976

      890000 -- (-466.461) [-468.569] (-472.822) (-482.667) * (-469.211) (-484.924) [-468.401] (-471.118) .. -- 0:42:29

      Average standard deviation of split frequencies: 0.024824

      895000 -- [-466.089] (-473.990) (-477.667) (-465.210) * [-471.303] (-468.882) (-472.345) (-473.904) .. -- 0:42:25

      Average standard deviation of split frequencies: 0.024366

      900000 -- (-474.285) (-474.742) [-474.810] (-479.649) * (-467.421) [-468.651] (-474.311) (-474.222) .. -- 0:42:22

      Average standard deviation of split frequencies: 0.024530

      905000 -- [-470.818] (-470.901) (-469.631) (-477.213) * [-464.755] (-475.389) (-473.776) (-475.384) .. -- 0:42:18

      Average standard deviation of split frequencies: 0.024071

      910000 -- (-473.296) (-465.452) (-473.743) [-469.446] * (-467.014) (-466.808) (-478.570) [-472.349] .. -- 0:42:14

      Average standard deviation of split frequencies: 0.024584

      915000 -- (-480.894) (-465.205) (-474.649) [-474.161] * (-475.443) (-472.473) (-470.431) [-465.318] .. -- 0:42:15

      Average standard deviation of split frequencies: 0.025688

      920000 -- [-473.694] (-471.583) (-466.929) (-480.803) * (-478.588) (-474.380) (-480.013) [-466.928] .. -- 0:42:12

      Average standard deviation of split frequencies: 0.025944

      925000 -- (-475.165) (-468.751) (-473.766) [-470.133] * (-476.466) (-476.350) (-475.696) [-466.640] .. -- 0:42:08

      Average standard deviation of split frequencies: 0.025074

      930000 -- (-475.504) (-471.864) [-466.857] (-475.943) * (-468.140) (-468.738) [-472.811] (-473.140) .. -- 0:42:05

      Average standard deviation of split frequencies: 0.025520

      935000 -- [-472.713] (-469.575) (-471.663) (-483.985) * (-480.122) (-468.313) (-474.310) [-470.735] .. -- 0:42:01

      Average standard deviation of split frequencies: 0.025813

      940000 -- [-470.110] (-472.656) (-468.731) (-476.168) * (-469.612) (-481.979) [-465.980] (-470.341) .. -- 0:41:58

      Average standard deviation of split frequencies: 0.026006

      945000 -- [-469.333] (-494.675) (-469.172) (-468.829) * (-473.306) [-474.290] (-468.795) (-482.974) .. -- 0:41:54

      Average standard deviation of split frequencies: 0.025573

      950000 -- (-467.005) [-469.157] (-471.428) (-470.215) * (-468.410) (-477.578) [-470.425] (-476.785) .. -- 0:41:55

      Average standard deviation of split frequencies: 0.025251

      955000 -- (-480.981) (-465.060) (-471.569) [-467.934] * (-461.843) [-474.058] (-467.950) (-469.219) .. -- 0:41:51

      Average standard deviation of split frequencies: 0.025561

      960000 -- (-470.429) [-476.430] (-471.723) (-473.225) * (-487.864) (-477.562) [-471.345] (-475.561) .. -- 0:41:48

      Average standard deviation of split frequencies: 0.025195

      965000 -- (-479.815) [-471.168] (-467.995) (-467.534) * [-475.216] (-481.674) (-469.756) (-470.156) .. -- 0:41:44

      Average standard deviation of split frequencies: 0.024828

      970000 -- (-468.436) (-482.715) [-471.280] (-473.314) * (-477.138) (-469.880) (-481.665) [-471.019] .. -- 0:41:41

      Average standard deviation of split frequencies: 0.024673

      975000 -- [-470.111] (-472.192) (-473.530) (-476.915) * (-472.278) [-472.109] (-479.797) (-472.692) .. -- 0:41:37

      Average standard deviation of split frequencies: 0.024309

      980000 -- [-475.708] (-469.320) (-472.298) (-484.305) * (-476.219) (-471.766) [-467.342] (-468.516) .. -- 0:41:34

      Average standard deviation of split frequencies: 0.023784

      985000 -- (-481.549) [-470.070] (-468.010) (-479.188) * (-466.510) (-475.415) (-474.259) [-471.121] .. -- 0:41:30

      Average standard deviation of split frequencies: 0.024349

      990000 -- (-466.559) (-472.044) [-468.995] (-469.564) * (-471.457) (-475.631) (-475.692) [-475.908] .. -- 0:41:27

      Average standard deviation of split frequencies: 0.024462

      995000 -- (-471.585) (-480.039) (-463.556) [-468.779] * (-467.946) (-473.086) (-484.640) [-468.271] .. -- 0:41:23

      Average standard deviation of split frequencies: 0.025134

      1000000 -- [-466.302] (-472.820) (-478.477) (-471.197) * [-466.131] (-476.119) (-477.553) (-485.262) .. -- 0:41:20

      Average standard deviation of split frequencies: 0.025710

      1005000 -- (-467.154) (-468.899) [-468.547] (-471.653) * (-473.015) [-466.253] (-470.326) (-473.019) .. -- 0:41:16

      Average standard deviation of split frequencies: 0.025393

      1010000 -- [-472.327] (-471.974) (-474.931) (-486.304) * (-476.989) [-473.835] (-475.402) (-466.561) .. -- 0:41:13

      Average standard deviation of split frequencies: 0.025620

      1015000 -- (-466.395) [-466.070] (-474.888) (-467.025) * (-479.719) [-470.144] (-471.253) (-470.987) .. -- 0:41:09

      Average standard deviation of split frequencies: 0.025131

      1020000 -- (-471.736) (-481.996) [-473.708] (-472.722) * (-470.513) [-463.629] (-469.781) (-473.240) .. -- 0:41:06

      Average standard deviation of split frequencies: 0.024995

      1025000 -- (-469.744) (-468.442) [-467.355] (-473.662) * (-476.130) [-468.682] (-472.085) (-476.504) .. -- 0:41:02

      Average standard deviation of split frequencies: 0.024509

      1030000 -- (-468.239) (-478.208) [-469.528] (-468.277) * [-468.052] (-472.180) (-470.027) (-478.060) .. -- 0:40:59

      Average standard deviation of split frequencies: 0.023931

      1035000 -- (-472.412) [-459.445] (-482.051) (-475.241) * [-467.951] (-469.670) (-467.954) (-466.800) .. -- 0:40:55

      Average standard deviation of split frequencies: 0.023264

      1040000 -- [-471.810] (-471.282) (-479.247) (-474.162) * [-470.603] (-475.703) (-486.579) (-470.065) .. -- 0:40:52

      Average standard deviation of split frequencies: 0.023192

      1045000 -- (-466.429) [-465.078] (-469.936) (-472.241) * [-463.373] (-469.242) (-474.716) (-468.360) .. -- 0:40:48

      Average standard deviation of split frequencies: 0.023479

      1050000 -- (-486.917) (-475.115) [-471.456] (-480.645) * [-476.470] (-481.791) (-478.903) (-476.160) .. -- 0:40:45

      Average standard deviation of split frequencies: 0.023336

      1055000 -- (-468.392) (-472.267) [-466.620] (-469.787) * (-470.562) (-475.545) [-473.256] (-485.664) .. -- 0:40:41

      Average standard deviation of split frequencies: 0.023820

      1060000 -- (-476.785) (-470.130) (-472.222) [-471.206] * (-471.803) (-473.888) [-469.110] (-480.361) .. -- 0:40:38

      Average standard deviation of split frequencies: 0.023636

      1065000 -- (-479.571) (-465.964) (-468.010) [-472.585] * (-474.571) (-472.538) [-473.057] (-467.148) .. -- 0:40:34

      Average standard deviation of split frequencies: 0.024388

      1070000 -- [-474.029] (-469.503) (-474.550) (-474.274) * [-468.628] (-473.253) (-473.528) (-468.607) .. -- 0:40:31

      Average standard deviation of split frequencies: 0.023877

      1075000 -- [-464.839] (-478.778) (-476.039) (-464.988) * (-467.617) [-467.829] (-470.975) (-484.558) .. -- 0:40:28

      Average standard deviation of split frequencies: 0.024095

      1080000 -- (-467.486) (-472.247) [-468.940] (-480.826) * (-471.417) (-475.208) (-471.451) [-467.717] .. -- 0:40:28

      Average standard deviation of split frequencies: 0.023939

      1085000 -- (-474.444) (-470.814) [-472.447] (-466.511) * (-468.053) (-489.011) (-465.288) [-471.941] .. -- 0:40:28

      Average standard deviation of split frequencies: 0.023919

      1090000 -- (-466.788) (-485.246) [-472.807] (-472.497) * (-472.762) [-473.526] (-476.250) (-477.068) .. -- 0:40:28

      Average standard deviation of split frequencies: 0.023886

      1095000 -- (-468.335) (-479.191) [-468.363] (-475.944) * (-469.306) (-472.923) (-478.629) [-471.920] .. -- 0:40:25

      Average standard deviation of split frequencies: 0.024683

      1100000 -- (-475.887) (-485.095) [-466.681] (-469.685) * (-475.105) (-464.319) (-470.160) [-462.054] .. -- 0:40:21

      Average standard deviation of split frequencies: 0.024594

      1105000 -- (-473.312) (-472.377) (-482.230) [-465.464] * (-470.280) (-473.451) [-466.699] (-471.890) .. -- 0:40:18

      Average standard deviation of split frequencies: 0.024855

      1110000 -- (-473.789) (-480.900) (-469.117) [-470.067] * (-475.543) (-480.382) [-466.776] (-470.645) .. -- 0:40:14

      Average standard deviation of split frequencies: 0.024617

      1115000 -- (-471.850) [-475.933] (-466.851) (-469.690) * (-469.987) [-470.971] (-475.041) (-470.090) .. -- 0:40:14

      Average standard deviation of split frequencies: 0.025160

      1120000 -- (-474.126) [-468.860] (-475.574) (-476.203) * [-466.943] (-476.394) (-480.872) (-471.338) .. -- 0:40:11

      Average standard deviation of split frequencies: 0.024802

      1125000 -- (-471.670) [-467.822] (-478.357) (-467.041) * (-469.633) (-471.187) (-477.106) [-470.168] .. -- 0:40:07

      Average standard deviation of split frequencies: 0.024603

      1130000 -- (-473.549) (-473.013) [-466.711] (-469.951) * (-474.315) (-470.519) (-472.092) [-464.752] .. -- 0:40:04

      Average standard deviation of split frequencies: 0.025086

      1135000 -- (-475.514) [-467.857] (-471.776) (-470.414) * (-477.201) [-467.062] (-479.788) (-476.195) .. -- 0:40:00

      Average standard deviation of split frequencies: 0.026111

      1140000 -- [-468.772] (-470.908) (-475.156) (-478.583) * (-473.623) (-480.407) [-475.108] (-469.970) .. -- 0:39:57

      Average standard deviation of split frequencies: 0.026095

      1145000 -- [-467.502] (-469.164) (-473.110) (-481.502) * (-470.190) [-465.850] (-474.733) (-475.358) .. -- 0:39:57

      Average standard deviation of split frequencies: 0.025812

      1150000 -- (-477.545) (-483.588) [-467.889] (-469.030) * (-475.763) [-469.869] (-483.293) (-477.934) .. -- 0:39:53

      Average standard deviation of split frequencies: 0.025629

      1155000 -- (-477.494) (-472.518) (-472.874) [-462.295] * [-473.270] (-473.332) (-468.496) (-471.151) .. -- 0:39:50

      Average standard deviation of split frequencies: 0.025790

      1160000 -- (-464.294) (-471.601) (-469.834) [-467.340] * (-468.848) (-475.850) [-469.308] (-471.111) .. -- 0:39:46

      Average standard deviation of split frequencies: 0.026023

      1165000 -- [-470.679] (-468.398) (-469.665) (-475.182) * (-469.703) (-480.001) [-468.817] (-472.021) .. -- 0:39:43

      Average standard deviation of split frequencies: 0.026248

      1170000 -- [-471.486] (-467.426) (-472.198) (-473.376) * (-470.593) [-469.809] (-479.395) (-471.618) .. -- 0:39:39

      Average standard deviation of split frequencies: 0.026350

      1175000 -- (-477.586) (-473.407) (-480.445) [-465.999] * (-470.965) (-476.355) [-462.137] (-466.437) .. -- 0:39:36

      Average standard deviation of split frequencies: 0.025927

      1180000 -- [-463.989] (-476.603) (-469.998) (-468.990) * (-470.416) (-471.210) [-465.953] (-470.759) .. -- 0:39:32

      Average standard deviation of split frequencies: 0.025623

      1185000 -- [-470.349] (-468.174) (-477.083) (-474.520) * [-469.530] (-473.754) (-474.984) (-471.803) .. -- 0:39:29

      Average standard deviation of split frequencies: 0.025564

      1190000 -- [-469.382] (-480.125) (-469.616) (-472.646) * (-468.995) [-469.491] (-482.281) (-468.214) .. -- 0:39:26

      Average standard deviation of split frequencies: 0.025478

      1195000 -- [-469.505] (-468.901) (-473.252) (-485.714) * [-474.530] (-471.454) (-468.375) (-466.564) .. -- 0:39:22

      Average standard deviation of split frequencies: 0.025944

      1200000 -- (-467.465) (-472.885) (-467.754) [-473.206] * [-465.321] (-471.222) (-473.631) (-474.604) .. -- 0:39:19

      Average standard deviation of split frequencies: 0.025885

      1205000 -- (-472.805) [-469.967] (-466.229) (-468.606) * (-483.518) (-473.030) (-463.706) [-466.618] .. -- 0:39:18

      Average standard deviation of split frequencies: 0.025778

      1210000 -- (-467.733) [-471.498] (-474.490) (-469.624) * (-478.110) (-472.411) [-470.668] (-468.028) .. -- 0:39:15

      Average standard deviation of split frequencies: 0.025618

      1215000 -- [-470.813] (-469.120) (-477.603) (-471.472) * (-474.659) [-474.890] (-470.439) (-472.927) .. -- 0:39:11

      Average standard deviation of split frequencies: 0.025805

      1220000 -- [-469.167] (-468.202) (-464.415) (-476.373) * (-464.910) (-470.171) [-469.556] (-477.964) .. -- 0:39:08

      Average standard deviation of split frequencies: 0.025431

      1225000 -- (-468.769) (-475.725) [-468.031] (-471.434) * (-467.227) (-472.225) (-478.049) [-465.137] .. -- 0:39:05

      Average standard deviation of split frequencies: 0.025259

      1230000 -- (-473.515) [-474.158] (-469.244) (-473.922) * [-465.762] (-475.433) (-474.116) (-476.091) .. -- 0:39:01

      Average standard deviation of split frequencies: 0.024862

      1235000 -- (-472.308) (-465.773) [-468.607] (-477.630) * [-480.027] (-468.232) (-469.274) (-475.236) .. -- 0:38:58

      Average standard deviation of split frequencies: 0.024931

      1240000 -- (-480.232) (-469.517) [-472.268] (-470.824) * [-467.475] (-466.986) (-470.011) (-468.446) .. -- 0:38:54

      Average standard deviation of split frequencies: 0.024719

      1245000 -- (-476.625) (-471.851) [-467.971] (-475.791) * (-465.363) [-464.250] (-463.746) (-471.894) .. -- 0:38:54

      Average standard deviation of split frequencies: 0.024476

      1250000 -- (-465.476) (-475.623) [-464.021] (-471.627) * (-475.067) [-470.119] (-467.071) (-468.039) .. -- 0:38:51

      Average standard deviation of split frequencies: 0.024694

      1255000 -- [-467.005] (-466.323) (-464.713) (-475.646) * (-475.391) (-474.600) (-472.216) [-466.811] .. -- 0:38:47

      Average standard deviation of split frequencies: 0.024584

      1260000 -- (-470.835) [-473.280] (-471.935) (-472.347) * (-471.822) [-471.067] (-468.242) (-471.444) .. -- 0:38:44

      Average standard deviation of split frequencies: 0.024118

      1265000 -- (-475.436) (-471.629) [-468.584] (-475.692) * [-464.182] (-472.894) (-468.594) (-474.600) .. -- 0:38:43

      Average standard deviation of split frequencies: 0.024415

      1270000 -- [-467.617] (-467.842) (-470.672) (-472.414) * (-479.562) (-468.560) (-463.467) [-474.108] .. -- 0:38:40

      Average standard deviation of split frequencies: 0.024382

      1275000 -- (-478.781) (-467.979) [-477.424] (-466.775) * (-467.771) [-460.788] (-474.427) (-478.683) .. -- 0:38:36

      Average standard deviation of split frequencies: 0.024804

      1280000 -- [-467.741] (-491.518) (-477.265) (-477.607) * [-464.600] (-482.029) (-473.768) (-468.931) .. -- 0:38:33

      Average standard deviation of split frequencies: 0.024273

      1285000 -- (-472.895) [-472.189] (-475.986) (-472.119) * (-468.941) [-468.906] (-461.310) (-476.017) .. -- 0:38:29

      Average standard deviation of split frequencies: 0.024386

      1290000 -- (-465.378) [-468.697] (-470.729) (-476.229) * [-468.902] (-473.206) (-483.020) (-469.613) .. -- 0:38:26

      Average standard deviation of split frequencies: 0.024329

      1295000 -- (-470.195) (-478.073) (-480.597) [-471.483] * (-478.042) (-480.535) [-469.010] (-471.715) .. -- 0:38:23

      Average standard deviation of split frequencies: 0.023901

      1300000 -- [-467.026] (-477.839) (-469.539) (-475.917) * (-477.111) (-474.888) [-475.139] (-471.953) .. -- 0:38:19

      Average standard deviation of split frequencies: 0.023560

      1305000 -- (-469.627) (-481.387) [-472.131] (-474.396) * [-473.697] (-468.584) (-477.286) (-474.531) .. -- 0:38:16

      Average standard deviation of split frequencies: 0.023367

      1310000 -- (-474.836) [-471.370] (-472.801) (-479.008) * (-472.711) (-476.838) (-478.240) [-477.582] .. -- 0:38:15

      Average standard deviation of split frequencies: 0.023585

      1315000 -- (-477.951) (-472.974) [-466.191] (-471.495) * (-470.909) (-470.131) [-471.312] (-479.385) .. -- 0:38:12

      Average standard deviation of split frequencies: 0.023329

      1320000 -- (-466.696) [-470.356] (-483.936) (-472.120) * (-474.059) (-475.331) [-466.770] (-474.403) .. -- 0:38:08

      Average standard deviation of split frequencies: 0.023605

      1325000 -- (-473.043) [-468.324] (-475.395) (-471.254) * (-468.763) (-469.773) (-483.159) [-463.709] .. -- 0:38:05

      Average standard deviation of split frequencies: 0.023106

      1330000 -- [-467.913] (-465.974) (-472.374) (-468.802) * (-485.786) [-468.321] (-480.110) (-468.982) .. -- 0:38:02

      Average standard deviation of split frequencies: 0.024130

      1335000 -- (-488.903) (-474.002) [-467.547] (-476.192) * (-474.730) (-462.400) (-471.259) [-466.527] .. -- 0:37:58

      Average standard deviation of split frequencies: 0.024215

      1340000 -- (-464.349) [-466.797] (-475.914) (-471.584) * [-465.591] (-473.534) (-470.797) (-465.715) .. -- 0:37:57

      Average standard deviation of split frequencies: 0.023759

      1345000 -- [-469.082] (-470.882) (-481.535) (-469.853) * (-472.317) (-473.082) [-468.539] (-473.729) .. -- 0:37:54

      Average standard deviation of split frequencies: 0.023671

      1350000 -- (-480.513) (-474.392) (-473.213) [-471.933] * (-477.168) (-472.823) (-470.376) [-468.339] .. -- 0:37:51

      Average standard deviation of split frequencies: 0.023785

      1355000 -- (-471.530) (-475.422) (-479.089) [-473.546] * [-467.760] (-467.038) (-475.149) (-472.490) .. -- 0:37:47

      Average standard deviation of split frequencies: 0.024176

      1360000 -- [-473.241] (-473.854) (-471.063) (-469.161) * (-481.417) (-466.425) [-467.508] (-471.434) .. -- 0:37:44

      Average standard deviation of split frequencies: 0.024175

      1365000 -- [-465.160] (-478.573) (-469.688) (-472.324) * (-474.211) (-467.752) [-481.495] (-467.288) .. -- 0:37:40

      Average standard deviation of split frequencies: 0.023816

      1370000 -- (-465.355) (-480.565) [-464.304] (-476.001) * (-475.721) (-476.212) [-466.621] (-472.071) .. -- 0:37:37

      Average standard deviation of split frequencies: 0.023545

      1375000 -- (-479.018) (-469.073) [-467.597] (-479.638) * [-469.510] (-469.494) (-473.159) (-471.998) .. -- 0:37:36

      Average standard deviation of split frequencies: 0.023764

      1380000 -- [-470.756] (-475.856) (-465.455) (-469.007) * [-474.378] (-473.053) (-475.777) (-471.415) .. -- 0:37:33

      Average standard deviation of split frequencies: 0.023511

      1385000 -- (-466.409) [-477.000] (-473.375) (-469.207) * (-483.746) [-467.950] (-465.299) (-475.991) .. -- 0:37:29

      Average standard deviation of split frequencies: 0.023080

      1390000 -- (-474.199) (-470.546) (-468.586) [-461.577] * (-476.074) [-470.679] (-471.713) (-465.839) .. -- 0:37:26

      Average standard deviation of split frequencies: 0.022956

      1395000 -- (-474.814) (-473.822) [-465.435] (-487.644) * (-476.354) (-470.395) (-478.779) [-463.908] .. -- 0:37:23

      Average standard deviation of split frequencies: 0.023599

      1400000 -- (-470.234) (-472.478) [-466.481] (-471.984) * [-465.104] (-472.791) (-470.216) (-475.576) .. -- 0:37:19

      Average standard deviation of split frequencies: 0.023990

      1405000 -- (-475.265) (-480.027) (-471.480) [-464.550] * (-469.359) (-475.748) (-474.296) [-466.879] .. -- 0:37:18

      Average standard deviation of split frequencies: 0.023796

      1410000 -- (-473.498) (-480.404) [-467.289] (-480.428) * (-479.784) (-466.485) (-467.307) [-471.799] .. -- 0:37:15

      Average standard deviation of split frequencies: 0.023755

      1415000 -- (-475.522) (-467.986) [-469.670] (-475.405) * (-478.474) (-472.897) (-467.060) [-479.206] .. -- 0:37:12

      Average standard deviation of split frequencies: 0.023767

      1420000 -- (-477.770) (-468.149) [-465.515] (-461.575) * (-476.259) [-474.883] (-476.713) (-465.920) .. -- 0:37:08

      Average standard deviation of split frequencies: 0.023559

      1425000 -- (-470.430) (-469.214) [-464.588] (-471.480) * (-466.538) (-468.730) [-476.235] (-473.317) .. -- 0:37:05

      Average standard deviation of split frequencies: 0.023597

      1430000 -- (-480.946) (-475.650) (-470.189) [-468.271] * (-479.117) (-473.811) [-468.225] (-481.664) .. -- 0:37:01

      Average standard deviation of split frequencies: 0.023756

      1435000 -- (-470.475) (-470.695) (-482.156) [-468.820] * (-466.961) [-471.290] (-469.953) (-473.396) .. -- 0:36:58

      Average standard deviation of split frequencies: 0.023471

      1440000 -- (-473.304) (-477.683) [-466.155] (-471.107) * (-466.068) [-472.512] (-473.673) (-475.516) .. -- 0:36:55

      Average standard deviation of split frequencies: 0.023156

      1445000 -- (-470.590) [-469.440] (-469.042) (-492.118) * (-473.553) (-464.826) [-467.176] (-475.002) .. -- 0:36:51

      Average standard deviation of split frequencies: 0.023142

      1450000 -- (-475.189) (-472.514) [-471.433] (-488.719) * (-470.843) [-466.739] (-464.715) (-472.738) .. -- 0:36:50

      Average standard deviation of split frequencies: 0.023144

      1455000 -- (-474.748) (-475.467) (-468.217) [-470.739] * (-471.511) (-474.202) [-470.311] (-463.132) .. -- 0:36:47

      Average standard deviation of split frequencies: 0.023201

      1460000 -- [-472.100] (-469.324) (-468.492) (-470.994) * (-475.054) (-472.386) (-499.411) [-464.406] .. -- 0:36:44

      Average standard deviation of split frequencies: 0.023217

      1465000 -- (-470.446) (-478.285) (-469.386) [-461.261] * (-471.961) [-476.425] (-474.049) (-486.005) .. -- 0:36:40

      Average standard deviation of split frequencies: 0.023115

      1470000 -- [-470.499] (-472.247) (-465.099) (-474.405) * (-473.788) (-473.289) (-476.198) [-476.079] .. -- 0:36:37

      Average standard deviation of split frequencies: 0.023271

      1475000 -- (-468.859) [-466.950] (-472.791) (-467.287) * (-476.983) (-473.625) (-472.390) [-469.607] .. -- 0:36:36

      Average standard deviation of split frequencies: 0.023185

      1480000 -- (-465.466) (-471.070) [-465.931] (-471.689) * (-465.767) [-467.409] (-479.949) (-478.340) .. -- 0:36:32

      Average standard deviation of split frequencies: 0.023296

      1485000 -- (-463.861) (-486.235) (-468.342) [-475.647] * (-469.205) (-475.002) (-468.398) [-466.626] .. -- 0:36:29

      Average standard deviation of split frequencies: 0.022785

      1490000 -- (-472.325) (-474.053) (-476.271) [-472.589] * [-466.755] (-476.726) (-473.713) (-470.037) .. -- 0:36:26

      Average standard deviation of split frequencies: 0.022787

      1495000 -- (-474.716) (-468.372) [-474.103] (-472.718) * (-468.672) (-476.336) [-469.978] (-475.160) .. -- 0:36:22

      Average standard deviation of split frequencies: 0.022773

      1500000 -- (-482.192) (-464.363) (-475.814) [-468.307] * (-468.767) [-466.274] (-467.736) (-465.489) .. -- 0:36:19

      Average standard deviation of split frequencies: 0.022616

      1505000 -- (-474.557) [-470.307] (-478.128) (-478.083) * (-474.467) (-468.423) (-473.423) [-479.065] .. -- 0:36:18

      Average standard deviation of split frequencies: 0.022710

      1510000 -- (-475.263) [-469.032] (-477.801) (-473.285) * (-467.001) [-466.252] (-471.326) (-470.691) .. -- 0:36:14

      Average standard deviation of split frequencies: 0.022567

      1515000 -- [-465.097] (-467.501) (-468.152) (-471.719) * (-478.346) (-475.735) [-470.234] (-467.557) .. -- 0:36:11

      Average standard deviation of split frequencies: 0.022060

      1520000 -- (-470.592) (-479.838) (-477.203) [-471.298] * (-475.277) (-477.267) [-469.080] (-472.076) .. -- 0:36:08

      Average standard deviation of split frequencies: 0.021803

      1525000 -- (-468.368) (-468.653) (-474.771) [-473.183] * (-473.986) (-466.051) (-463.016) [-467.234] .. -- 0:36:07

      Average standard deviation of split frequencies: 0.021950

      1530000 -- (-466.757) (-476.905) [-477.188] (-478.848) * (-473.727) (-469.513) (-475.547) [-465.700] .. -- 0:36:03

      Average standard deviation of split frequencies: 0.022036

      1535000 -- [-471.285] (-471.297) (-472.874) (-466.506) * (-474.702) [-472.922] (-481.025) (-475.426) .. -- 0:36:00

      Average standard deviation of split frequencies: 0.022216

      1540000 -- (-475.404) (-470.405) (-481.004) [-467.999] * (-468.404) [-470.987] (-474.518) (-469.560) .. -- 0:35:56

      Average standard deviation of split frequencies: 0.022152

      1545000 -- [-478.821] (-475.427) (-474.576) (-473.293) * (-469.177) (-477.820) (-495.020) [-475.647] .. -- 0:35:55

      Average standard deviation of split frequencies: 0.022377

      1550000 -- (-476.850) (-478.045) (-474.073) [-465.218] * (-470.672) (-469.453) [-470.368] (-471.455) .. -- 0:35:52

      Average standard deviation of split frequencies: 0.022203

      1555000 -- [-470.285] (-466.207) (-471.956) (-465.393) * (-467.256) [-466.406] (-482.534) (-489.163) .. -- 0:35:48

      Average standard deviation of split frequencies: 0.022077

      1560000 -- (-476.283) (-466.385) (-468.719) [-468.497] * (-469.953) (-480.660) [-467.808] (-469.782) .. -- 0:35:45

      Average standard deviation of split frequencies: 0.021716

      1565000 -- (-469.387) (-483.132) (-473.031) [-465.326] * (-474.398) [-469.598] (-466.794) (-464.056) .. -- 0:35:44

      Average standard deviation of split frequencies: 0.021213

      1570000 -- (-467.558) (-468.159) [-470.109] (-475.592) * [-468.650] (-477.807) (-470.978) (-474.165) .. -- 0:35:41

      Average standard deviation of split frequencies: 0.021526

      1575000 -- (-477.708) (-476.569) [-470.063] (-466.984) * [-467.902] (-472.442) (-470.905) (-468.029) .. -- 0:35:37

      Average standard deviation of split frequencies: 0.021743

      1580000 -- (-471.808) (-476.008) [-468.371] (-469.484) * (-477.528) (-467.717) (-465.508) [-467.449] .. -- 0:35:36

      Average standard deviation of split frequencies: 0.021739

      1585000 -- (-476.505) (-472.914) [-470.932] (-477.516) * (-469.506) (-473.868) (-469.685) [-471.274] .. -- 0:35:33

      Average standard deviation of split frequencies: 0.021444

      1590000 -- [-467.945] (-473.321) (-466.955) (-483.069) * (-468.821) (-477.725) (-472.595) [-471.859] .. -- 0:35:29

      Average standard deviation of split frequencies: 0.021668

      1595000 -- [-470.867] (-472.663) (-470.359) (-480.029) * (-467.239) [-464.465] (-483.537) (-466.347) .. -- 0:35:26

      Average standard deviation of split frequencies: 0.021889

      1600000 -- (-474.072) (-474.520) (-467.361) [-466.342] * (-474.938) [-471.482] (-472.058) (-466.097) .. -- 0:35:22

      Average standard deviation of split frequencies: 0.022115

      1605000 -- (-470.059) (-468.258) [-472.957] (-476.032) * (-479.566) [-469.975] (-467.711) (-467.277) .. -- 0:35:21

      Average standard deviation of split frequencies: 0.021898

      1610000 -- [-462.656] (-474.786) (-470.733) (-467.718) * (-476.657) (-477.716) [-468.392] (-474.646) .. -- 0:35:18

      Average standard deviation of split frequencies: 0.021628

      1615000 -- [-464.849] (-474.578) (-471.869) (-466.706) * (-475.364) (-478.607) [-469.871] (-488.037) .. -- 0:35:14

      Average standard deviation of split frequencies: 0.021292

      1620000 -- (-472.192) [-467.430] (-474.606) (-472.516) * [-468.723] (-466.926) (-475.636) (-473.317) .. -- 0:35:11

      Average standard deviation of split frequencies: 0.021296

      1625000 -- (-474.726) [-466.960] (-471.890) (-471.629) * (-468.254) (-471.812) (-479.099) [-472.134] .. -- 0:35:10

      Average standard deviation of split frequencies: 0.021194

      1630000 -- (-469.320) (-475.163) (-470.386) [-467.129] * (-478.642) (-468.318) [-469.041] (-480.928) .. -- 0:35:06

      Average standard deviation of split frequencies: 0.021407

      1635000 -- (-477.604) (-479.059) (-479.124) [-465.632] * [-469.110] (-466.865) (-474.896) (-481.210) .. -- 0:35:03

      Average standard deviation of split frequencies: 0.021512

      1640000 -- (-474.585) (-476.099) [-480.821] (-468.849) * (-469.338) [-465.609] (-477.954) (-471.880) .. -- 0:35:00

      Average standard deviation of split frequencies: 0.021623

      1645000 -- [-478.551] (-480.740) (-469.631) (-475.519) * (-463.968) (-484.031) (-466.566) [-462.502] .. -- 0:34:58

      Average standard deviation of split frequencies: 0.021784

      1650000 -- (-468.176) (-481.205) (-464.728) [-466.763] * (-475.925) (-476.878) (-467.682) [-479.659] .. -- 0:34:55

      Average standard deviation of split frequencies: 0.021852

      1655000 -- (-483.136) (-477.091) [-467.165] (-466.259) * [-471.615] (-469.349) (-486.683) (-465.365) .. -- 0:34:51

      Average standard deviation of split frequencies: 0.021970

      1660000 -- [-464.336] (-477.348) (-476.179) (-475.897) * (-483.455) (-467.684) (-468.273) [-463.258] .. -- 0:34:48

      Average standard deviation of split frequencies: 0.022009

      1665000 -- (-468.959) (-477.701) [-467.014] (-470.783) * (-470.611) (-485.787) [-471.449] (-467.223) .. -- 0:34:45

      Average standard deviation of split frequencies: 0.021658

      1670000 -- (-468.838) [-470.914] (-473.991) (-467.684) * (-490.771) (-473.079) (-472.154) [-471.097] .. -- 0:34:41

      Average standard deviation of split frequencies: 0.021628

      1675000 -- (-476.325) (-469.081) (-469.466) [-467.576] * (-470.393) (-474.716) [-472.630] (-473.331) .. -- 0:34:38

      Average standard deviation of split frequencies: 0.021799

      1680000 -- (-482.033) (-469.826) (-475.233) [-466.525] * (-472.870) [-470.883] (-471.651) (-468.175) .. -- 0:34:35

      Average standard deviation of split frequencies: 0.021659

      1685000 -- (-465.627) (-473.232) (-467.287) [-471.163] * (-473.849) (-467.540) [-466.119] (-470.480) .. -- 0:34:31

      Average standard deviation of split frequencies: 0.021903

      1690000 -- [-473.388] (-483.212) (-478.495) (-464.644) * (-472.020) (-470.988) (-467.290) [-468.537] .. -- 0:34:28

      Average standard deviation of split frequencies: 0.021996

      1695000 -- (-480.372) [-463.667] (-470.999) (-475.279) * (-470.403) [-467.551] (-468.123) (-479.289) .. -- 0:34:24

      Average standard deviation of split frequencies: 0.021829

      1700000 -- (-474.646) [-472.834] (-481.774) (-469.099) * [-474.130] (-472.036) (-470.088) (-469.222) .. -- 0:34:21

      Average standard deviation of split frequencies: 0.021706

      1705000 -- (-472.227) [-468.822] (-473.866) (-469.254) * (-468.739) [-475.215] (-469.068) (-471.854) .. -- 0:34:18

      Average standard deviation of split frequencies: 0.021948

      1710000 -- (-465.315) (-475.250) (-474.898) [-467.446] * (-481.853) (-469.188) (-470.062) [-466.027] .. -- 0:34:14

      Average standard deviation of split frequencies: 0.021849

      1715000 -- [-464.551] (-476.690) (-465.510) (-474.898) * (-467.265) (-465.724) (-468.925) [-467.987] .. -- 0:34:11

      Average standard deviation of split frequencies: 0.022005

      1720000 -- (-471.983) (-477.516) [-463.508] (-474.609) * (-481.126) (-470.671) [-466.212] (-470.936) .. -- 0:34:10

      Average standard deviation of split frequencies: 0.022312

      1725000 -- (-473.165) (-473.845) (-464.706) [-467.542] * (-479.659) (-481.153) [-472.195] (-474.690) .. -- 0:34:06

      Average standard deviation of split frequencies: 0.022267

      1730000 -- (-480.961) [-471.202] (-468.532) (-474.727) * (-468.855) (-479.360) (-481.494) [-469.082] .. -- 0:34:03

      Average standard deviation of split frequencies: 0.022361

      1735000 -- (-477.518) [-473.984] (-470.157) (-468.017) * (-472.722) (-464.212) [-468.120] (-469.368) .. -- 0:33:59

      Average standard deviation of split frequencies: 0.022724

      1740000 -- [-472.424] (-468.231) (-473.013) (-468.234) * (-477.088) [-467.353] (-471.152) (-471.167) .. -- 0:33:56

      Average standard deviation of split frequencies: 0.022689

      1745000 -- (-464.037) (-474.683) (-466.195) [-472.010] * (-471.037) (-466.150) [-479.152] (-468.437) .. -- 0:33:53

      Average standard deviation of split frequencies: 0.022388

      1750000 -- (-471.022) (-478.239) [-464.897] (-468.195) * [-470.333] (-468.387) (-470.156) (-467.332) .. -- 0:33:49

      Average standard deviation of split frequencies: 0.022469

      1755000 -- (-479.574) (-467.932) [-470.569] (-465.877) * (-474.644) [-470.130] (-471.339) (-473.095) .. -- 0:33:46

      Average standard deviation of split frequencies: 0.022504

      1760000 -- (-471.507) (-486.832) (-465.692) [-469.034] * [-465.702] (-479.270) (-465.987) (-466.872) .. -- 0:33:43

      Average standard deviation of split frequencies: 0.022575

      1765000 -- [-464.810] (-476.872) (-497.145) (-475.529) * (-476.237) [-465.796] (-472.921) (-486.238) .. -- 0:33:37

      Average standard deviation of split frequencies: 0.022394

      1770000 -- [-468.784] (-477.258) (-482.161) (-471.688) * [-466.411] (-480.371) (-479.960) (-474.470) .. -- 0:33:34

      Average standard deviation of split frequencies: 0.022189

      1775000 -- (-474.380) (-474.107) [-469.168] (-475.955) * (-477.125) (-468.614) (-476.107) [-467.556] .. -- 0:33:31

      Average standard deviation of split frequencies: 0.022377

      1780000 -- (-468.229) [-462.370] (-478.210) (-471.401) * (-475.427) [-467.819] (-474.552) (-485.227) .. -- 0:33:27

      Average standard deviation of split frequencies: 0.022326

      1785000 -- (-468.861) (-475.756) [-470.969] (-487.963) * (-486.548) (-464.891) [-466.713] (-469.830) .. -- 0:33:24

      Average standard deviation of split frequencies: 0.022202

      1790000 -- (-474.968) (-474.115) [-472.663] (-476.142) * (-474.188) (-475.840) [-470.084] (-469.781) .. -- 0:33:21

      Average standard deviation of split frequencies: 0.022187

      1795000 -- (-469.310) (-482.788) (-473.584) [-476.671] * (-476.085) (-477.013) [-467.809] (-474.718) .. -- 0:33:17

      Average standard deviation of split frequencies: 0.022159

      1800000 -- (-473.760) [-468.772] (-473.174) (-478.503) * (-465.081) [-473.778] (-473.452) (-467.913) .. -- 0:33:14

      Average standard deviation of split frequencies: 0.022183

      1805000 -- (-464.090) (-469.987) (-475.804) [-479.241] * (-478.147) (-475.001) [-466.909] (-471.555) .. -- 0:33:11

      Average standard deviation of split frequencies: 0.021790

      1810000 -- (-474.282) (-464.606) (-471.356) [-462.779] * (-468.502) [-473.377] (-472.189) (-471.919) .. -- 0:33:08

      Average standard deviation of split frequencies: 0.021728

      1815000 -- [-476.183] (-481.192) (-471.613) (-471.091) * (-467.934) (-469.228) [-473.664] (-476.530) .. -- 0:33:04

      Average standard deviation of split frequencies: 0.021735

      1820000 -- (-474.581) (-475.304) [-472.956] (-466.156) * [-468.073] (-470.457) (-465.214) (-477.724) .. -- 0:33:01

      Average standard deviation of split frequencies: 0.021830

      1825000 -- (-465.625) [-474.361] (-477.491) (-481.033) * (-472.637) (-473.487) (-475.992) [-471.092] .. -- 0:32:58

      Average standard deviation of split frequencies: 0.021811

      1830000 -- (-473.716) (-471.567) [-467.911] (-475.652) * [-472.405] (-478.353) (-470.596) (-463.649) .. -- 0:32:54

      Average standard deviation of split frequencies: 0.021843

      1835000 -- (-473.823) (-479.501) [-464.703] (-468.683) * (-475.485) (-473.313) [-469.586] (-471.390) .. -- 0:32:51

      Average standard deviation of split frequencies: 0.021819

      1840000 -- (-474.014) (-468.588) [-476.219] (-472.155) * (-473.932) [-464.318] (-471.431) (-469.925) .. -- 0:32:48

      Average standard deviation of split frequencies: 0.022211

      1845000 -- [-467.578] (-468.625) (-468.470) (-473.218) * (-473.349) (-466.903) [-464.436] (-484.661) .. -- 0:32:44

      Average standard deviation of split frequencies: 0.022036

      1850000 -- [-468.682] (-469.838) (-471.935) (-476.139) * [-466.929] (-471.493) (-476.749) (-474.602) .. -- 0:32:41

      Average standard deviation of split frequencies: 0.021614

      1855000 -- [-466.346] (-481.745) (-472.515) (-466.656) * (-466.703) (-467.553) (-478.492) [-468.568] .. -- 0:32:38

      Average standard deviation of split frequencies: 0.021422

      1860000 -- (-468.173) (-479.846) [-469.127] (-467.591) * [-466.578] (-466.209) (-473.386) (-471.366) .. -- 0:32:34

      Average standard deviation of split frequencies: 0.021354

      1865000 -- (-483.258) [-464.158] (-473.902) (-480.518) * [-467.328] (-470.090) (-479.170) (-471.353) .. -- 0:32:31

      Average standard deviation of split frequencies: 0.021292

      1870000 -- (-465.095) (-499.684) (-470.330) [-477.218] * (-477.506) [-473.165] (-474.253) (-477.585) .. -- 0:32:28

      Average standard deviation of split frequencies: 0.021080

      1875000 -- (-459.704) (-472.184) [-467.505] (-478.061) * (-475.679) [-467.737] (-485.607) (-469.385) .. -- 0:32:24

      Average standard deviation of split frequencies: 0.021179

      1880000 -- (-468.703) [-469.716] (-472.871) (-472.383) * (-468.250) [-471.663] (-485.059) (-473.561) .. -- 0:32:21

      Average standard deviation of split frequencies: 0.021116

      1885000 -- (-473.971) [-475.875] (-484.590) (-478.234) * (-470.191) [-469.217] (-470.574) (-473.267) .. -- 0:32:18

      Average standard deviation of split frequencies: 0.021312

      1890000 -- (-467.932) (-476.310) [-471.152] (-465.643) * (-481.691) (-467.693) [-475.483] (-466.410) .. -- 0:32:15

      Average standard deviation of split frequencies: 0.021501

      1895000 -- (-466.726) (-471.527) [-472.449] (-467.777) * (-472.899) (-468.024) (-470.141) [-472.179] .. -- 0:32:11

      Average standard deviation of split frequencies: 0.021785

      1900000 -- (-468.023) [-469.600] (-472.111) (-474.557) * (-479.386) (-467.959) (-477.933) [-469.524] .. -- 0:32:08

      Average standard deviation of split frequencies: 0.021711

      1905000 -- (-485.781) (-488.664) [-468.000] (-479.648) * (-480.197) (-469.690) (-465.508) [-470.105] .. -- 0:32:05

      Average standard deviation of split frequencies: 0.021647

      1910000 -- (-477.656) (-470.228) (-468.720) [-468.085] * [-468.483] (-470.157) (-472.121) (-471.501) .. -- 0:32:01

      Average standard deviation of split frequencies: 0.021545

      1915000 -- [-473.604] (-473.322) (-469.001) (-467.952) * [-471.907] (-468.793) (-470.961) (-477.390) .. -- 0:31:58

      Average standard deviation of split frequencies: 0.021104

      1920000 -- (-464.751) (-469.718) [-469.976] (-484.115) * [-467.353] (-469.567) (-472.608) (-478.384) .. -- 0:31:55

      Average standard deviation of split frequencies: 0.020856

      1925000 -- (-476.901) (-471.302) [-480.542] (-467.305) * (-475.559) [-469.129] (-475.447) (-473.488) .. -- 0:31:52

      Average standard deviation of split frequencies: 0.020729

      1930000 -- (-469.206) [-470.802] (-468.452) (-471.487) * (-481.449) (-474.735) (-478.844) [-472.174] .. -- 0:31:48

      Average standard deviation of split frequencies: 0.020700

      1935000 -- [-472.479] (-476.022) (-474.075) (-475.948) * (-470.791) (-470.217) [-474.445] (-473.791) .. -- 0:31:45

      Average standard deviation of split frequencies: 0.020585

      1940000 -- [-471.487] (-468.657) (-475.172) (-482.491) * (-476.978) [-467.647] (-474.497) (-472.053) .. -- 0:31:42

      Average standard deviation of split frequencies: 0.020665

      1945000 -- (-471.580) (-479.178) (-470.249) [-470.400] * (-477.191) (-473.736) (-480.160) [-465.516] .. -- 0:31:38

      Average standard deviation of split frequencies: 0.020769

      1950000 -- (-467.665) (-476.443) [-472.436] (-480.746) * (-471.013) (-473.136) [-469.314] (-482.222) .. -- 0:31:35

      Average standard deviation of split frequencies: 0.020887

      1955000 -- (-466.725) [-473.178] (-470.218) (-471.845) * [-467.250] (-477.095) (-471.338) (-476.475) .. -- 0:31:30

      Average standard deviation of split frequencies: 0.020493

      1960000 -- (-476.193) (-472.819) [-468.037] (-477.677) * (-478.100) [-466.529] (-475.762) (-481.076) .. -- 0:31:27

      Average standard deviation of split frequencies: 0.020595

      1965000 -- (-472.965) (-471.749) (-473.996) [-472.283] * [-470.811] (-469.309) (-474.354) (-472.328) .. -- 0:31:24

      Average standard deviation of split frequencies: 0.020379

      1970000 -- (-467.813) (-473.242) [-467.194] (-474.427) * (-479.495) [-468.339] (-481.786) (-475.316) .. -- 0:31:21

      Average standard deviation of split frequencies: 0.020312

      1975000 -- (-469.028) [-474.915] (-477.456) (-479.448) * [-476.246] (-468.538) (-470.314) (-476.349) .. -- 0:31:17

      Average standard deviation of split frequencies: 0.020151

      1980000 -- (-473.342) (-475.554) [-463.214] (-480.212) * [-476.229] (-471.510) (-471.383) (-475.742) .. -- 0:31:14

      Average standard deviation of split frequencies: 0.020046

      1985000 -- (-468.687) [-471.997] (-480.823) (-475.135) * [-474.492] (-473.544) (-474.231) (-476.424) .. -- 0:31:11

      Average standard deviation of split frequencies: 0.019882

      1990000 -- [-465.996] (-465.863) (-481.558) (-472.485) * (-471.875) (-475.840) [-461.600] (-464.933) .. -- 0:31:08

      Average standard deviation of split frequencies: 0.019571

      1995000 -- (-468.065) [-470.934] (-472.126) (-478.572) * [-475.310] (-475.358) (-469.943) (-473.452) .. -- 0:31:04

      Average standard deviation of split frequencies: 0.019468

      2000000 -- [-463.396] (-471.136) (-471.689) (-474.587) * (-479.358) [-470.049] (-469.978) (-473.685) .. -- 0:31:01

      Average standard deviation of split frequencies: 0.019380

      2005000 -- (-471.117) (-476.132) [-469.284] (-471.725) * (-470.686) [-470.951] (-471.909) (-475.005) .. -- 0:30:58

      Average standard deviation of split frequencies: 0.019303

      2010000 -- (-468.628) [-470.874] (-490.465) (-468.722) * (-476.239) (-466.716) (-475.496) [-472.249] .. -- 0:30:54

      Average standard deviation of split frequencies: 0.019279

      2015000 -- (-476.183) (-474.460) [-463.041] (-474.107) * (-473.081) (-474.372) (-479.104) [-469.884] .. -- 0:30:51

      Average standard deviation of split frequencies: 0.019625

      2020000 -- (-477.291) (-469.559) [-473.044] (-474.413) * (-466.031) (-469.939) [-473.831] (-469.156) .. -- 0:30:48

      Average standard deviation of split frequencies: 0.019786

      2025000 -- (-478.945) [-474.684] (-467.148) (-478.776) * (-484.749) [-468.960] (-469.416) (-472.443) .. -- 0:30:43

      Average standard deviation of split frequencies: 0.019766

      2030000 -- [-470.767] (-464.348) (-470.709) (-470.515) * (-473.203) (-467.867) (-471.937) [-469.163] .. -- 0:30:40

      Average standard deviation of split frequencies: 0.019707

      2035000 -- (-480.357) (-470.664) [-469.298] (-472.941) * [-475.316] (-470.768) (-467.324) (-473.223) .. -- 0:30:37

      Average standard deviation of split frequencies: 0.019858

      2040000 -- [-466.138] (-471.731) (-467.332) (-469.430) * (-474.133) (-480.354) [-477.021] (-477.507) .. -- 0:30:34

      Average standard deviation of split frequencies: 0.019780

      2045000 -- (-471.085) (-480.023) [-468.010] (-471.503) * (-472.195) (-470.025) [-467.969] (-469.078) .. -- 0:30:30

      Average standard deviation of split frequencies: 0.019713

      2050000 -- (-469.896) (-471.021) (-469.414) [-470.762] * [-471.923] (-469.976) (-472.447) (-466.045) .. -- 0:30:27

      Average standard deviation of split frequencies: 0.019548

      2055000 -- (-471.931) [-469.463] (-477.169) (-478.246) * (-486.015) (-470.646) (-479.070) [-464.567] .. -- 0:30:24

      Average standard deviation of split frequencies: 0.019250

      2060000 -- (-470.771) [-466.743] (-479.894) (-473.013) * (-466.730) (-474.744) [-467.564] (-476.005) .. -- 0:30:21

      Average standard deviation of split frequencies: 0.019390

      2065000 -- [-471.845] (-467.028) (-466.651) (-473.379) * (-468.162) (-467.380) [-465.947] (-468.405) .. -- 0:30:17

      Average standard deviation of split frequencies: 0.019648

      2070000 -- [-467.380] (-475.616) (-468.850) (-481.716) * (-472.317) (-473.444) (-471.103) [-466.471] .. -- 0:30:14

      Average standard deviation of split frequencies: 0.019610

      2075000 -- (-473.472) (-470.597) [-469.156] (-475.457) * (-470.542) (-465.905) (-471.931) [-467.011] .. -- 0:30:11

      Average standard deviation of split frequencies: 0.019061

      2080000 -- (-470.605) (-479.222) (-475.203) [-468.253] * (-467.651) [-468.235] (-468.191) (-476.696) .. -- 0:30:08

      Average standard deviation of split frequencies: 0.019051

      2085000 -- (-463.794) (-470.453) [-471.986] (-468.852) * (-467.864) [-469.269] (-481.307) (-469.938) .. -- 0:30:04

      Average standard deviation of split frequencies: 0.018816

      2090000 -- [-466.927] (-472.792) (-469.398) (-473.350) * [-471.468] (-465.339) (-475.234) (-477.790) .. -- 0:30:01

      Average standard deviation of split frequencies: 0.018972

      2095000 -- (-478.080) [-463.493] (-478.886) (-479.676) * [-466.788] (-470.270) (-470.797) (-472.411) .. -- 0:29:58

      Average standard deviation of split frequencies: 0.018461

      2100000 -- (-471.928) (-477.101) (-482.706) [-475.254] * (-476.041) (-477.658) (-477.376) [-471.881] .. -- 0:29:55

      Average standard deviation of split frequencies: 0.018560

      2105000 -- (-469.165) (-473.462) [-467.585] (-469.500) * (-464.893) [-472.138] (-473.015) (-469.874) .. -- 0:29:52

      Average standard deviation of split frequencies: 0.018625

      2110000 -- [-471.532] (-469.213) (-479.346) (-464.450) * (-466.661) [-471.550] (-487.917) (-471.323) .. -- 0:29:48

      Average standard deviation of split frequencies: 0.018460

      2115000 -- (-474.189) (-483.917) [-472.016] (-473.294) * (-465.393) [-473.281] (-472.748) (-471.299) .. -- 0:29:45

      Average standard deviation of split frequencies: 0.018707

      2120000 -- [-470.741] (-481.222) (-472.802) (-473.212) * (-478.002) (-475.614) (-475.714) [-472.880] .. -- 0:29:42

      Average standard deviation of split frequencies: 0.018584

      2125000 -- (-481.336) [-463.005] (-467.848) (-467.451) * (-471.770) (-474.310) (-470.297) [-470.652] .. -- 0:29:40

      Average standard deviation of split frequencies: 0.018225

      2130000 -- [-472.468] (-469.377) (-475.770) (-469.999) * (-469.052) (-472.581) (-477.244) [-467.105] .. -- 0:29:37

      Average standard deviation of split frequencies: 0.018572

      2135000 -- [-471.423] (-481.057) (-470.149) (-472.254) * [-463.344] (-466.583) (-474.328) (-474.760) .. -- 0:29:34

      Average standard deviation of split frequencies: 0.018182

      2140000 -- (-468.956) [-472.504] (-468.742) (-468.079) * [-466.489] (-465.452) (-474.634) (-483.049) .. -- 0:29:30

      Average standard deviation of split frequencies: 0.018171

      2145000 -- (-475.223) [-467.259] (-474.977) (-480.729) * (-480.013) [-470.647] (-468.617) (-468.955) .. -- 0:29:27

      Average standard deviation of split frequencies: 0.018261

      2150000 -- (-471.426) (-476.801) [-472.349] (-470.773) * [-463.845] (-473.911) (-471.943) (-467.924) .. -- 0:29:24

      Average standard deviation of split frequencies: 0.018469

      2155000 -- (-478.744) (-462.731) [-469.664] (-475.771) * [-468.554] (-467.126) (-474.382) (-471.733) .. -- 0:29:21

      Average standard deviation of split frequencies: 0.018434

      2160000 -- [-473.300] (-481.361) (-471.507) (-483.005) * (-472.035) (-471.090) [-466.015] (-472.453) .. -- 0:29:17

      Average standard deviation of split frequencies: 0.018546

      2165000 -- (-478.643) (-470.274) [-470.383] (-470.553) * (-467.192) (-474.271) (-467.372) [-477.600] .. -- 0:29:14

      Average standard deviation of split frequencies: 0.018420

      2170000 -- [-467.851] (-469.216) (-464.806) (-486.762) * (-480.182) (-470.507) [-464.380] (-481.935) .. -- 0:29:11

      Average standard deviation of split frequencies: 0.018273

      2175000 -- (-478.364) (-470.617) [-468.472] (-471.853) * (-470.160) [-471.663] (-473.265) (-472.594) .. -- 0:29:08

      Average standard deviation of split frequencies: 0.018201

      2180000 -- (-472.576) (-471.126) [-468.058] (-477.394) * (-470.864) (-473.225) (-475.947) [-469.163] .. -- 0:29:05

      Average standard deviation of split frequencies: 0.018313

      2185000 -- (-466.316) (-473.105) [-471.323] (-469.115) * (-472.788) (-464.740) [-470.928] (-472.569) .. -- 0:29:01

      Average standard deviation of split frequencies: 0.018236

      2190000 -- [-463.986] (-480.988) (-470.565) (-474.085) * (-471.954) (-470.353) [-469.054] (-475.544) .. -- 0:28:58

      Average standard deviation of split frequencies: 0.018019

      2195000 -- (-466.491) [-462.779] (-485.289) (-471.157) * (-464.049) [-470.452] (-475.611) (-478.352) .. -- 0:28:55

      Average standard deviation of split frequencies: 0.018246

      2200000 -- [-467.546] (-468.784) (-480.839) (-468.416) * (-481.319) (-463.577) (-485.127) [-471.697] .. -- 0:28:52

      Average standard deviation of split frequencies: 0.018167

      2205000 -- (-475.189) [-469.802] (-466.982) (-467.108) * [-465.417] (-474.946) (-475.758) (-484.421) .. -- 0:28:48

      Average standard deviation of split frequencies: 0.018057

      2210000 -- (-466.875) (-476.315) (-476.732) [-463.746] * (-472.697) [-464.892] (-469.375) (-481.918) .. -- 0:28:45

      Average standard deviation of split frequencies: 0.017971

      2215000 -- (-474.955) (-467.932) [-469.508] (-468.085) * (-468.943) (-467.683) (-485.020) [-467.531] .. -- 0:28:42

      Average standard deviation of split frequencies: 0.017968

      2220000 -- (-470.190) (-466.711) [-467.420] (-470.071) * (-474.422) [-468.575] (-468.275) (-477.243) .. -- 0:28:39

      Average standard deviation of split frequencies: 0.017607

      2225000 -- [-473.678] (-470.894) (-480.604) (-468.295) * (-472.519) (-465.189) [-479.415] (-467.772) .. -- 0:28:36

      Average standard deviation of split frequencies: 0.017444

      2230000 -- (-471.104) [-468.972] (-467.465) (-475.569) * (-471.592) (-482.719) (-479.395) [-470.328] .. -- 0:28:32

      Average standard deviation of split frequencies: 0.017386

      2235000 -- (-474.687) [-469.763] (-472.703) (-472.399) * (-491.649) (-468.851) [-470.785] (-480.036) .. -- 0:28:29

      Average standard deviation of split frequencies: 0.017385

      2240000 -- (-470.767) [-466.082] (-467.099) (-470.225) * [-472.447] (-477.334) (-475.974) (-465.614) .. -- 0:28:27

      Average standard deviation of split frequencies: 0.017244

      2245000 -- [-468.636] (-482.211) (-469.271) (-470.265) * [-466.807] (-467.528) (-476.793) (-476.541) .. -- 0:28:24

      Average standard deviation of split frequencies: 0.017164

      2250000 -- [-469.606] (-472.082) (-477.418) (-468.065) * [-468.744] (-475.409) (-464.955) (-465.123) .. -- 0:28:21

      Average standard deviation of split frequencies: 0.017508

      2255000 -- (-485.926) (-470.819) [-469.185] (-468.937) * (-471.666) (-484.913) (-487.728) [-468.988] .. -- 0:28:18

      Average standard deviation of split frequencies: 0.017783

      2260000 -- (-483.257) (-471.203) [-468.524] (-464.611) * (-469.159) [-468.961] (-476.581) (-469.536) .. -- 0:28:14

      Average standard deviation of split frequencies: 0.017602

      2265000 -- [-468.490] (-475.852) (-465.679) (-474.537) * (-471.585) (-475.322) (-473.223) [-465.820] .. -- 0:28:11

      Average standard deviation of split frequencies: 0.017522

      2270000 -- (-470.072) (-467.819) (-477.522) [-469.702] * (-465.053) (-479.417) [-474.677] (-471.750) .. -- 0:28:08

      Average standard deviation of split frequencies: 0.017677

      2275000 -- (-471.653) (-475.987) (-478.542) [-465.124] * [-467.948] (-472.778) (-472.762) (-476.473) .. -- 0:28:05

      Average standard deviation of split frequencies: 0.017852

      2280000 -- (-473.927) (-471.467) (-482.953) [-468.896] * (-475.285) (-473.616) (-485.726) [-469.869] .. -- 0:28:02

      Average standard deviation of split frequencies: 0.017762

      2285000 -- (-470.274) (-479.873) (-470.139) [-468.787] * (-469.293) (-477.659) (-479.051) [-467.787] .. -- 0:27:58

      Average standard deviation of split frequencies: 0.017379

      2290000 -- (-469.489) (-469.502) (-476.354) [-466.661] * (-475.080) (-464.612) [-465.610] (-474.472) .. -- 0:27:55

      Average standard deviation of split frequencies: 0.017444

      2295000 -- (-466.119) (-474.243) (-474.961) [-467.975] * (-466.809) (-476.302) [-471.900] (-476.882) .. -- 0:27:52

      Average standard deviation of split frequencies: 0.017615

      2300000 -- (-471.823) (-470.707) [-466.263] (-464.326) * (-466.253) [-466.481] (-473.269) (-467.327) .. -- 0:27:49

      Average standard deviation of split frequencies: 0.017740

      2305000 -- (-470.996) (-475.451) (-474.124) [-465.319] * (-477.448) [-477.196] (-480.467) (-470.945) .. -- 0:27:46

      Average standard deviation of split frequencies: 0.018006

      2310000 -- (-469.664) [-468.334] (-469.784) (-475.940) * (-470.373) (-474.337) [-469.921] (-484.408) .. -- 0:27:42

      Average standard deviation of split frequencies: 0.017944

      2315000 -- (-468.988) [-468.974] (-472.935) (-469.169) * (-471.584) (-469.641) (-482.264) [-469.480] .. -- 0:27:39

      Average standard deviation of split frequencies: 0.017896

      2320000 -- (-479.285) (-466.949) (-468.570) [-476.299] * (-477.075) (-474.099) [-473.021] (-464.460) .. -- 0:27:36

      Average standard deviation of split frequencies: 0.017639

      2325000 -- (-470.674) [-468.104] (-475.549) (-479.515) * (-472.163) [-466.253] (-477.054) (-479.870) .. -- 0:27:33

      Average standard deviation of split frequencies: 0.017572

      2330000 -- (-473.294) [-467.524] (-471.858) (-471.601) * [-469.337] (-464.637) (-473.148) (-472.928) .. -- 0:27:30

      Average standard deviation of split frequencies: 0.017607

      2335000 -- [-470.349] (-471.324) (-472.445) (-469.500) * (-478.281) (-471.777) [-468.950] (-469.139) .. -- 0:27:26

      Average standard deviation of split frequencies: 0.017384

      2340000 -- (-468.906) (-475.749) (-471.363) [-465.066] * (-471.042) [-466.405] (-476.338) (-474.768) .. -- 0:27:23

      Average standard deviation of split frequencies: 0.017255

      2345000 -- (-468.345) (-472.583) (-472.520) [-472.636] * (-474.117) (-471.733) (-474.343) [-471.626] .. -- 0:27:21

      Average standard deviation of split frequencies: 0.017438

      2350000 -- [-472.025] (-470.972) (-469.775) (-476.963) * (-472.212) [-471.520] (-463.905) (-482.504) .. -- 0:27:18

      Average standard deviation of split frequencies: 0.017314

      2355000 -- (-482.770) [-466.506] (-487.448) (-471.424) * (-475.138) (-481.797) [-469.336] (-471.549) .. -- 0:27:15

      Average standard deviation of split frequencies: 0.017190

      2360000 -- (-470.476) (-477.851) (-476.512) [-472.933] * (-473.962) (-470.835) [-474.544] (-473.397) .. -- 0:27:12

      Average standard deviation of split frequencies: 0.017189

      2365000 -- [-469.508] (-474.915) (-477.995) (-469.440) * [-474.007] (-476.051) (-479.846) (-468.792) .. -- 0:27:08

      Average standard deviation of split frequencies: 0.017313

      2370000 -- [-468.985] (-475.853) (-470.633) (-476.061) * (-477.006) (-475.840) (-477.598) [-469.399] .. -- 0:27:06

      Average standard deviation of split frequencies: 0.017167

      2375000 -- (-479.024) (-469.692) [-469.665] (-473.549) * (-475.535) (-473.005) (-474.955) [-467.753] .. -- 0:27:04

      Average standard deviation of split frequencies: 0.017004

      2380000 -- [-470.199] (-472.156) (-466.870) (-472.228) * (-482.894) (-470.949) (-466.224) [-470.079] .. -- 0:27:02

      Average standard deviation of split frequencies: 0.017095

      2385000 -- (-467.625) [-467.249] (-469.556) (-469.548) * [-476.332] (-479.259) (-470.904) (-473.234) .. -- 0:26:59

      Average standard deviation of split frequencies: 0.017021

      2390000 -- (-472.090) (-465.018) [-472.537] (-471.072) * (-471.064) [-466.684] (-473.466) (-467.749) .. -- 0:26:57

      Average standard deviation of split frequencies: 0.016894

      2395000 -- (-467.095) (-478.173) [-465.479] (-466.602) * (-489.650) [-469.206] (-467.694) (-482.643) .. -- 0:26:54

      Average standard deviation of split frequencies: 0.016885

      2400000 -- [-473.732] (-469.159) (-486.107) (-475.721) * (-470.635) [-471.389] (-474.334) (-474.210) .. -- 0:26:52

      Average standard deviation of split frequencies: 0.016774

      2405000 -- (-483.047) [-466.970] (-476.962) (-479.316) * [-469.512] (-475.606) (-485.591) (-471.154) .. -- 0:26:48

      Average standard deviation of split frequencies: 0.016811

      2410000 -- [-471.242] (-470.926) (-469.236) (-479.407) * [-467.415] (-468.161) (-472.291) (-473.318) .. -- 0:26:45

      Average standard deviation of split frequencies: 0.016578

      2415000 -- (-473.337) [-459.797] (-469.954) (-477.142) * [-469.724] (-479.059) (-466.271) (-473.859) .. -- 0:26:42

      Average standard deviation of split frequencies: 0.016810

      2420000 -- [-466.432] (-472.316) (-477.890) (-469.135) * [-468.799] (-474.812) (-473.471) (-472.466) .. -- 0:26:39

      Average standard deviation of split frequencies: 0.016707

      2425000 -- [-469.172] (-481.114) (-468.868) (-487.251) * (-470.859) [-472.349] (-467.106) (-476.457) .. -- 0:26:35

      Average standard deviation of split frequencies: 0.016797

      2430000 -- (-477.121) (-473.379) [-467.963] (-473.307) * (-472.969) (-472.652) [-468.745] (-475.173) .. -- 0:26:32

      Average standard deviation of split frequencies: 0.016935

      2435000 -- (-471.449) (-483.655) (-466.536) [-467.608] * (-473.677) (-472.285) (-470.251) [-471.217] .. -- 0:26:30

      Average standard deviation of split frequencies: 0.016943

      2440000 -- (-466.460) [-471.350] (-477.183) (-471.275) * (-472.051) [-472.273] (-470.593) (-474.797) .. -- 0:26:27

      Average standard deviation of split frequencies: 0.016802

      2445000 -- (-469.365) (-480.170) (-469.859) [-470.619] * (-476.340) (-484.145) (-467.787) [-476.008] .. -- 0:26:24

      Average standard deviation of split frequencies: 0.016630

      2450000 -- (-473.864) (-479.150) [-470.259] (-476.813) * [-467.720] (-468.364) (-486.189) (-472.446) .. -- 0:26:22

      Average standard deviation of split frequencies: 0.016403

      2455000 -- [-465.527] (-471.417) (-477.266) (-469.006) * (-467.115) (-477.610) [-466.034] (-472.772) .. -- 0:26:18

      Average standard deviation of split frequencies: 0.016470

      2460000 -- [-466.277] (-464.745) (-478.692) (-467.819) * (-480.022) (-465.752) (-469.231) [-473.762] .. -- 0:26:15

      Average standard deviation of split frequencies: 0.016610

      2465000 -- (-470.325) [-472.510] (-480.129) (-472.514) * (-470.369) (-469.205) (-473.382) [-467.876] .. -- 0:26:13

      Average standard deviation of split frequencies: 0.016572

      2470000 -- [-467.292] (-470.418) (-468.437) (-471.606) * [-473.781] (-473.007) (-476.107) (-465.908) .. -- 0:26:10

      Average standard deviation of split frequencies: 0.016608

      2475000 -- (-472.836) [-471.399] (-467.401) (-471.010) * [-474.557] (-472.378) (-470.898) (-467.945) .. -- 0:26:08

      Average standard deviation of split frequencies: 0.016556

      2480000 -- [-470.752] (-475.556) (-475.709) (-476.583) * (-477.188) (-481.056) (-473.985) [-465.483] .. -- 0:26:04

      Average standard deviation of split frequencies: 0.016604

      2485000 -- (-474.750) [-464.977] (-481.730) (-473.947) * (-472.459) (-474.170) (-481.481) [-474.269] .. -- 0:26:01

      Average standard deviation of split frequencies: 0.016632

      2490000 -- (-473.915) (-474.319) [-471.269] (-476.797) * (-461.956) (-482.623) [-470.414] (-472.081) .. -- 0:25:58

      Average standard deviation of split frequencies: 0.016604

      2495000 -- (-468.100) (-473.354) (-470.396) [-463.415] * (-468.433) [-474.156] (-464.797) (-468.411) .. -- 0:25:55

      Average standard deviation of split frequencies: 0.016842

      2500000 -- (-466.338) (-468.261) (-483.934) [-470.829] * (-465.907) [-468.064] (-468.977) (-479.508) .. -- 0:25:52

      Average standard deviation of split frequencies: 0.016740

      2505000 -- (-476.664) [-470.694] (-469.880) (-471.241) * [-469.758] (-468.833) (-472.721) (-478.274) .. -- 0:25:49

      Average standard deviation of split frequencies: 0.016708

      2510000 -- (-471.578) (-471.584) (-470.734) [-467.369] * (-471.856) (-475.042) (-465.875) [-470.197] .. -- 0:25:46

      Average standard deviation of split frequencies: 0.016875

      2515000 -- (-473.738) [-468.366] (-474.259) (-469.328) * [-467.857] (-474.807) (-472.114) (-473.186) .. -- 0:25:42

      Average standard deviation of split frequencies: 0.016898

      2520000 -- [-468.674] (-483.854) (-474.368) (-474.052) * (-467.913) (-490.741) (-469.914) [-470.777] .. -- 0:25:40

      Average standard deviation of split frequencies: 0.016959

      2525000 -- (-469.493) (-475.358) [-466.653] (-467.807) * (-479.371) (-472.249) [-472.172] (-477.773) .. -- 0:25:36

      Average standard deviation of split frequencies: 0.016940

      2530000 -- [-463.297] (-480.740) (-472.847) (-476.901) * (-479.173) [-471.983] (-475.920) (-474.752) .. -- 0:25:33

      Average standard deviation of split frequencies: 0.017001

      2535000 -- (-485.662) (-476.698) (-470.590) [-474.630] * (-470.658) (-467.574) (-478.988) [-473.159] .. -- 0:25:30

      Average standard deviation of split frequencies: 0.017285

      2540000 -- [-467.120] (-469.847) (-482.014) (-464.943) * (-468.612) [-470.647] (-474.500) (-467.815) .. -- 0:25:27

      Average standard deviation of split frequencies: 0.017117

      2545000 -- [-467.214] (-472.270) (-477.677) (-472.215) * (-476.374) (-488.967) [-469.159] (-475.601) .. -- 0:25:25

      Average standard deviation of split frequencies: 0.016999

      2550000 -- (-471.095) (-471.636) (-470.499) [-475.612] * (-481.894) (-480.916) (-471.659) [-469.349] .. -- 0:25:21

      Average standard deviation of split frequencies: 0.016769

      2555000 -- (-475.624) [-467.099] (-469.548) (-471.048) * [-470.858] (-477.500) (-472.367) (-478.634) .. -- 0:25:18

      Average standard deviation of split frequencies: 0.016783

      2560000 -- (-467.794) [-467.523] (-476.336) (-468.326) * (-473.014) (-473.643) (-472.451) [-463.063] .. -- 0:25:16

      Average standard deviation of split frequencies: 0.016652

      2565000 -- (-477.033) (-478.384) [-467.669] (-472.321) * (-469.513) (-471.486) (-465.180) [-464.413] .. -- 0:25:13

      Average standard deviation of split frequencies: 0.016464

      2570000 -- (-469.069) (-469.440) (-475.309) [-469.429] * (-474.052) (-471.165) (-470.754) [-467.988] .. -- 0:25:10

      Average standard deviation of split frequencies: 0.016241

      2575000 -- (-473.915) [-468.153] (-473.981) (-474.332) * [-470.972] (-477.370) (-475.331) (-472.607) .. -- 0:25:06

      Average standard deviation of split frequencies: 0.016403

      2580000 -- (-468.871) [-469.986] (-478.414) (-475.934) * (-480.024) [-470.634] (-465.721) (-471.000) .. -- 0:25:04

      Average standard deviation of split frequencies: 0.016337

      2585000 -- [-470.535] (-472.467) (-469.784) (-479.947) * (-475.195) (-470.887) [-468.547] (-473.858) .. -- 0:25:01

      Average standard deviation of split frequencies: 0.016155

      2590000 -- (-469.858) (-472.063) (-469.282) [-477.643] * (-468.757) (-469.354) (-469.277) [-467.536] .. -- 0:24:59

      Average standard deviation of split frequencies: 0.016328

      2595000 -- (-479.780) [-464.591] (-470.193) (-476.834) * (-471.836) [-472.655] (-476.120) (-473.793) .. -- 0:24:55

      Average standard deviation of split frequencies: 0.016263

      2600000 -- (-478.504) [-468.254] (-473.362) (-470.526) * (-471.807) (-475.341) (-468.082) [-465.996] .. -- 0:24:52

      Average standard deviation of split frequencies: 0.016117

      2605000 -- (-476.767) (-478.259) (-473.433) [-468.677] * [-466.469] (-473.648) (-476.517) (-472.184) .. -- 0:24:49

      Average standard deviation of split frequencies: 0.016049

      2610000 -- (-471.416) (-473.961) [-462.791] (-469.562) * [-473.782] (-473.377) (-470.757) (-464.943) .. -- 0:24:46

      Average standard deviation of split frequencies: 0.016050

      2615000 -- (-472.828) (-480.390) (-473.251) [-470.363] * (-470.427) [-470.774] (-471.800) (-478.708) .. -- 0:24:43

      Average standard deviation of split frequencies: 0.015963

      2620000 -- [-472.503] (-472.228) (-469.750) (-481.208) * [-469.020] (-469.753) (-478.826) (-469.570) .. -- 0:24:40

      Average standard deviation of split frequencies: 0.016124

      2625000 -- (-471.961) (-470.531) (-474.275) [-465.820] * [-470.010] (-472.950) (-477.842) (-467.894) .. -- 0:24:37

      Average standard deviation of split frequencies: 0.015993

      2630000 -- (-476.362) [-466.911] (-467.571) (-468.616) * [-466.937] (-471.778) (-468.462) (-462.271) .. -- 0:24:34

      Average standard deviation of split frequencies: 0.016060

      2635000 -- [-469.240] (-467.461) (-479.543) (-471.688) * (-473.837) [-467.944] (-470.092) (-466.214) .. -- 0:24:31

      Average standard deviation of split frequencies: 0.016089

      2640000 -- (-473.608) (-472.853) (-471.222) [-466.942] * [-469.433] (-466.722) (-464.547) (-475.086) .. -- 0:24:27

      Average standard deviation of split frequencies: 0.016289

      2645000 -- (-478.393) (-474.035) [-470.535] (-472.503) * (-467.879) [-468.976] (-485.691) (-473.437) .. -- 0:24:25

      Average standard deviation of split frequencies: 0.016273

      2650000 -- (-472.511) (-480.042) (-465.676) [-477.024] * [-464.897] (-475.306) (-466.159) (-477.042) .. -- 0:24:22

      Average standard deviation of split frequencies: 0.016311

      2655000 -- [-470.860] (-470.357) (-465.402) (-473.974) * (-465.185) (-478.685) (-475.131) [-468.389] .. -- 0:24:19

      Average standard deviation of split frequencies: 0.016227

      2660000 -- (-471.266) [-466.534] (-467.232) (-474.618) * (-483.787) [-463.544] (-468.155) (-464.234) .. -- 0:24:15

      Average standard deviation of split frequencies: 0.016108

      2665000 -- (-469.387) (-472.425) (-469.946) [-468.180] * (-478.396) (-478.158) (-473.308) [-465.936] .. -- 0:24:13

      Average standard deviation of split frequencies: 0.015874

      2670000 -- [-473.726] (-470.523) (-468.324) (-469.811) * [-470.801] (-469.276) (-464.009) (-474.991) .. -- 0:24:10

      Average standard deviation of split frequencies: 0.016139

      2675000 -- (-472.318) [-466.235] (-469.093) (-485.571) * (-469.810) (-475.903) (-467.792) [-463.515] .. -- 0:24:07

      Average standard deviation of split frequencies: 0.016038

      2680000 -- (-476.756) [-468.226] (-471.470) (-472.783) * (-463.851) (-479.106) [-473.808] (-471.551) .. -- 0:24:04

      Average standard deviation of split frequencies: 0.016255

      2685000 -- (-466.647) [-462.109] (-477.209) (-482.577) * (-484.109) (-471.629) [-468.451] (-477.553) .. -- 0:24:01

      Average standard deviation of split frequencies: 0.016489

      2690000 -- (-468.025) (-471.502) [-467.387] (-469.751) * (-472.135) [-470.211] (-472.134) (-462.424) .. -- 0:23:58

      Average standard deviation of split frequencies: 0.016395

      2695000 -- (-468.936) [-470.956] (-473.193) (-472.071) * (-469.909) [-469.954] (-471.382) (-475.399) .. -- 0:23:55

      Average standard deviation of split frequencies: 0.016500

      2700000 -- (-476.277) [-473.337] (-468.806) (-475.713) * (-483.882) (-473.963) (-469.025) [-469.935] .. -- 0:23:52

      Average standard deviation of split frequencies: 0.016449

      2705000 -- (-470.608) (-469.828) [-470.884] (-467.319) * (-467.230) (-482.196) (-467.863) [-475.275] .. -- 0:23:49

      Average standard deviation of split frequencies: 0.016407

      2710000 -- (-478.501) [-463.266] (-470.985) (-471.023) * [-472.030] (-469.652) (-479.102) (-468.823) .. -- 0:23:46

      Average standard deviation of split frequencies: 0.016403

      2715000 -- [-471.733] (-479.668) (-481.280) (-475.021) * (-472.655) (-470.296) (-477.556) [-468.228] .. -- 0:23:43

      Average standard deviation of split frequencies: 0.016637

      2720000 -- [-471.668] (-471.598) (-468.531) (-471.928) * (-484.365) (-473.850) (-474.330) [-466.894] .. -- 0:23:39

      Average standard deviation of split frequencies: 0.016751

      2725000 -- (-467.841) (-473.613) [-461.336] (-471.744) * (-471.165) (-469.656) [-476.138] (-474.708) .. -- 0:23:37

      Average standard deviation of split frequencies: 0.016664

      2730000 -- (-468.725) [-464.547] (-481.024) (-477.504) * (-471.745) (-473.212) [-461.410] (-471.097) .. -- 0:23:34

      Average standard deviation of split frequencies: 0.016972

      2735000 -- (-470.067) (-466.931) (-469.307) [-470.165] * (-475.381) (-470.692) (-474.818) [-470.887] .. -- 0:23:31

      Average standard deviation of split frequencies: 0.017341

      2740000 -- (-485.109) (-473.702) [-474.548] (-472.704) * (-479.177) (-475.520) [-467.690] (-470.037) .. -- 0:23:27

      Average standard deviation of split frequencies: 0.017240

      2745000 -- (-475.808) [-480.177] (-474.202) (-473.786) * (-476.322) [-468.189] (-482.048) (-473.706) .. -- 0:23:24

      Average standard deviation of split frequencies: 0.017008

      2750000 -- (-481.414) (-470.242) [-466.443] (-472.550) * (-477.519) (-460.198) (-482.296) [-472.010] .. -- 0:23:22

      Average standard deviation of split frequencies: 0.016616

      2755000 -- (-474.700) (-472.783) [-474.037] (-479.710) * (-478.779) (-467.119) (-470.714) [-473.254] .. -- 0:23:19

      Average standard deviation of split frequencies: 0.016751

      2760000 -- (-474.107) (-467.396) (-470.439) [-472.418] * (-468.261) [-468.168] (-477.187) (-475.130) .. -- 0:23:15

      Average standard deviation of split frequencies: 0.016598

      2765000 -- (-479.906) [-466.107] (-468.149) (-474.715) * (-476.493) [-470.558] (-475.841) (-472.296) .. -- 0:23:12

      Average standard deviation of split frequencies: 0.016713

      2770000 -- (-466.506) (-476.592) [-462.593] (-470.263) * (-475.079) (-478.840) (-468.715) [-465.464] .. -- 0:23:09

      Average standard deviation of split frequencies: 0.016727

      2775000 -- [-465.229] (-475.196) (-470.444) (-470.270) * (-481.125) (-477.454) [-464.774] (-471.934) .. -- 0:23:06

      Average standard deviation of split frequencies: 0.016887

      2780000 -- [-472.283] (-478.368) (-474.834) (-474.563) * [-470.093] (-471.391) (-486.633) (-474.904) .. -- 0:23:03

      Average standard deviation of split frequencies: 0.016627

      2785000 -- [-473.048] (-474.150) (-473.269) (-476.848) * [-468.436] (-479.135) (-471.261) (-475.490) .. -- 0:23:00

      Average standard deviation of split frequencies: 0.016548

      2790000 -- (-477.220) [-471.118] (-471.206) (-470.119) * (-464.306) (-470.276) [-475.044] (-472.872) .. -- 0:22:57

      Average standard deviation of split frequencies: 0.016666

      2795000 -- (-478.068) [-468.273] (-475.697) (-471.189) * (-471.393) [-473.656] (-474.190) (-471.012) .. -- 0:22:54

      Average standard deviation of split frequencies: 0.016849

      2800000 -- (-471.336) (-478.774) [-466.069] (-474.884) * (-473.485) [-468.861] (-473.668) (-474.594) .. -- 0:22:51

      Average standard deviation of split frequencies: 0.016662

      2805000 -- (-476.908) [-470.983] (-470.236) (-481.013) * (-473.974) [-469.787] (-477.553) (-472.462) .. -- 0:22:48

      Average standard deviation of split frequencies: 0.016648

      2810000 -- (-473.767) (-482.044) [-470.131] (-471.510) * (-475.884) (-474.353) (-481.927) [-468.665] .. -- 0:22:45

      Average standard deviation of split frequencies: 0.016507

      2815000 -- (-467.805) [-475.070] (-469.986) (-475.019) * [-464.343] (-469.743) (-476.065) (-481.928) .. -- 0:22:42

      Average standard deviation of split frequencies: 0.016412

      2820000 -- (-476.645) [-470.595] (-476.659) (-466.181) * (-482.779) (-470.719) [-469.187] (-469.434) .. -- 0:22:39

      Average standard deviation of split frequencies: 0.016286

      2825000 -- (-470.002) (-473.284) [-465.643] (-470.589) * [-465.317] (-464.646) (-477.049) (-467.416) .. -- 0:22:35

      Average standard deviation of split frequencies: 0.016331

      2830000 -- [-468.480] (-478.029) (-472.723) (-471.596) * [-470.546] (-470.484) (-476.457) (-481.770) .. -- 0:22:32

      Average standard deviation of split frequencies: 0.016371

      2835000 -- (-478.234) (-471.374) (-477.243) [-466.090] * [-467.991] (-471.656) (-477.601) (-477.816) .. -- 0:22:29

      Average standard deviation of split frequencies: 0.016067

      2840000 -- [-465.731] (-472.714) (-477.971) (-471.021) * (-473.888) [-470.481] (-475.898) (-476.142) .. -- 0:22:26

      Average standard deviation of split frequencies: 0.015979

      2845000 -- (-469.984) [-476.121] (-474.481) (-475.261) * [-475.741] (-469.673) (-473.997) (-473.573) .. -- 0:22:22

      Average standard deviation of split frequencies: 0.015920

      2850000 -- (-471.490) (-465.103) [-469.047] (-479.942) * (-467.828) (-468.848) [-469.729] (-469.032) .. -- 0:22:19

      Average standard deviation of split frequencies: 0.016041

      2855000 -- (-475.824) (-473.001) [-471.060] (-471.541) * (-469.699) (-466.131) [-464.868] (-472.731) .. -- 0:22:16

      Average standard deviation of split frequencies: 0.015851

      2860000 -- (-479.440) [-468.520] (-468.736) (-472.318) * (-475.687) (-471.945) (-479.568) [-465.811] .. -- 0:22:13

      Average standard deviation of split frequencies: 0.015921

      2865000 -- (-470.231) (-471.190) (-469.341) [-471.121] * (-473.196) [-469.988] (-471.651) (-480.590) .. -- 0:22:10

      Average standard deviation of split frequencies: 0.016091

      2870000 -- (-467.288) [-467.727] (-474.115) (-467.488) * [-470.541] (-475.905) (-472.625) (-465.798) .. -- 0:22:06

      Average standard deviation of split frequencies: 0.016215

      2875000 -- (-474.445) [-471.058] (-467.258) (-471.789) * (-474.696) (-487.119) (-474.491) [-466.480] .. -- 0:22:03

      Average standard deviation of split frequencies: 0.016429

      2880000 -- (-476.925) [-466.633] (-474.647) (-468.261) * (-479.605) [-466.134] (-474.406) (-477.843) .. -- 0:22:00

      Average standard deviation of split frequencies: 0.016595

      2885000 -- (-477.124) (-477.821) (-477.119) [-466.759] * [-465.603] (-473.344) (-468.716) (-474.766) .. -- 0:21:57

      Average standard deviation of split frequencies: 0.016506

      2890000 -- [-465.870] (-480.047) (-465.020) (-480.226) * (-474.652) (-467.186) (-477.927) [-470.579] .. -- 0:21:54

      Average standard deviation of split frequencies: 0.016355

      2895000 -- (-464.828) [-470.479] (-472.622) (-477.079) * (-471.410) (-482.611) [-461.547] (-476.358) .. -- 0:21:51

      Average standard deviation of split frequencies: 0.016110

      2900000 -- (-481.809) (-479.604) (-469.754) [-471.548] * (-464.528) [-469.121] (-470.433) (-470.182) .. -- 0:21:48

      Average standard deviation of split frequencies: 0.016146

      2905000 -- (-476.114) (-474.203) (-466.735) [-469.520] * (-470.419) (-473.238) (-473.480) [-467.545] .. -- 0:21:45

      Average standard deviation of split frequencies: 0.016135

      2910000 -- (-480.784) (-477.970) [-467.758] (-486.001) * (-483.488) (-482.849) [-469.799] (-470.518) .. -- 0:21:42

      Average standard deviation of split frequencies: 0.016282

      2915000 -- (-478.117) (-479.819) (-477.228) [-470.483] * (-472.258) [-463.322] (-469.620) (-508.244) .. -- 0:21:38

      Average standard deviation of split frequencies: 0.016301

      2920000 -- [-468.564] (-480.060) (-472.321) (-474.487) * [-473.937] (-471.963) (-470.942) (-467.872) .. -- 0:21:35

      Average standard deviation of split frequencies: 0.016400

      2925000 -- (-465.069) (-481.598) [-464.187] (-474.919) * (-470.756) (-479.719) [-469.839] (-467.922) .. -- 0:21:32

      Average standard deviation of split frequencies: 0.016254

      2930000 -- (-473.233) [-464.632] (-478.524) (-472.539) * (-479.150) (-469.907) [-474.280] (-465.845) .. -- 0:21:29

      Average standard deviation of split frequencies: 0.016410

      2935000 -- (-467.073) (-482.397) (-470.743) [-469.577] * [-465.359] (-480.127) (-481.556) (-477.396) .. -- 0:21:26

      Average standard deviation of split frequencies: 0.016387

      2940000 -- (-472.113) [-461.025] (-468.990) (-480.097) * (-471.482) (-486.762) [-473.618] (-483.661) .. -- 0:21:22

      Average standard deviation of split frequencies: 0.016587

      2945000 -- [-469.776] (-467.004) (-472.637) (-486.237) * (-477.656) [-472.218] (-466.981) (-473.249) .. -- 0:21:19

      Average standard deviation of split frequencies: 0.016647

      2950000 -- (-474.748) [-468.150] (-479.044) (-476.093) * (-469.673) [-473.054] (-472.966) (-468.555) .. -- 0:21:16

      Average standard deviation of split frequencies: 0.016604

      2955000 -- (-467.722) (-476.775) (-475.362) [-464.974] * [-466.991] (-472.596) (-482.189) (-469.005) .. -- 0:21:13

      Average standard deviation of split frequencies: 0.016041

      2960000 -- (-473.404) [-467.396] (-472.092) (-468.990) * (-485.966) [-470.202] (-467.163) (-465.415) .. -- 0:21:10

      Average standard deviation of split frequencies: 0.015990

      2965000 -- (-471.550) (-471.473) [-472.912] (-465.994) * (-481.760) [-467.732] (-472.922) (-470.367) .. -- 0:21:06

      Average standard deviation of split frequencies: 0.016021

      2970000 -- (-470.603) [-475.252] (-463.854) (-471.097) * (-472.541) (-474.292) [-466.358] (-466.363) .. -- 0:21:03

      Average standard deviation of split frequencies: 0.016031

      2975000 -- (-467.959) [-466.385] (-473.275) (-469.019) * [-465.234] (-481.524) (-476.245) (-467.069) .. -- 0:21:00

      Average standard deviation of split frequencies: 0.016032

      2980000 -- [-463.919] (-478.368) (-468.029) (-469.896) * [-472.895] (-474.368) (-486.248) (-469.908) .. -- 0:20:57

      Average standard deviation of split frequencies: 0.016073

      2985000 -- (-472.025) [-467.171] (-476.001) (-472.249) * (-476.100) (-476.098) (-479.739) [-467.780] .. -- 0:20:54

      Average standard deviation of split frequencies: 0.015981

      2990000 -- (-470.713) (-481.205) [-466.090] (-470.761) * (-467.619) (-476.293) [-467.801] (-477.913) .. -- 0:20:51

      Average standard deviation of split frequencies: 0.016070

      2995000 -- (-465.352) (-475.764) [-465.832] (-471.633) * (-481.968) (-475.365) (-476.098) [-467.439] .. -- 0:20:48

      Average standard deviation of split frequencies: 0.015979

      3000000 -- (-476.283) (-470.597) [-467.620] (-480.073) * (-468.291) [-464.237] (-472.547) (-473.974) .. -- 0:20:45

      Average standard deviation of split frequencies: 0.016102

      3005000 -- (-467.105) (-474.080) [-469.026] (-471.573) * (-474.506) (-471.665) (-474.407) [-465.230] .. -- 0:20:42

      Average standard deviation of split frequencies: 0.016138

      3010000 -- [-472.357] (-475.300) (-481.793) (-478.126) * [-466.139] (-482.302) (-474.401) (-465.187) .. -- 0:20:38

      Average standard deviation of split frequencies: 0.016139

      3015000 -- (-465.950) [-468.331] (-476.474) (-482.261) * (-477.346) (-471.963) (-468.113) [-469.357] .. -- 0:20:35

      Average standard deviation of split frequencies: 0.016055

      3020000 -- (-479.003) (-479.795) (-481.884) [-466.903] * (-472.015) (-480.540) [-465.662] (-478.061) .. -- 0:20:33

      Average standard deviation of split frequencies: 0.016017

      3025000 -- (-473.145) [-467.007] (-469.455) (-481.323) * [-465.032] (-467.286) (-465.391) (-471.847) .. -- 0:20:30

      Average standard deviation of split frequencies: 0.015736

      3030000 -- (-473.947) (-477.578) [-464.314] (-473.770) * [-468.752] (-475.030) (-474.443) (-471.408) .. -- 0:20:26

      Average standard deviation of split frequencies: 0.015682

      3035000 -- (-468.107) (-472.612) [-465.161] (-472.769) * (-474.057) (-466.866) [-465.718] (-471.352) .. -- 0:20:23

      Average standard deviation of split frequencies: 0.015690

      3040000 -- (-473.387) (-470.265) [-471.053] (-474.075) * (-470.339) (-473.660) (-473.914) [-470.451] .. -- 0:20:20

      Average standard deviation of split frequencies: 0.015690

      3045000 -- (-475.335) (-473.619) [-468.416] (-472.601) * (-471.071) (-473.910) [-469.277] (-473.116) .. -- 0:20:17

      Average standard deviation of split frequencies: 0.015678

      3050000 -- [-466.645] (-489.702) (-466.837) (-470.907) * (-476.676) [-465.271] (-470.337) (-482.864) .. -- 0:20:14

      Average standard deviation of split frequencies: 0.015641

      3055000 -- [-466.751] (-468.204) (-476.533) (-470.260) * (-475.303) (-467.712) (-472.101) [-473.883] .. -- 0:20:11

      Average standard deviation of split frequencies: 0.015762

      3060000 -- (-469.612) (-482.849) [-472.873] (-474.700) * (-470.454) [-467.845] (-479.346) (-475.189) .. -- 0:20:08

      Average standard deviation of split frequencies: 0.015753

      3065000 -- (-471.471) [-461.549] (-477.403) (-467.175) * (-465.205) [-467.067] (-471.750) (-468.459) .. -- 0:20:05

      Average standard deviation of split frequencies: 0.015885

      3070000 -- [-473.348] (-467.188) (-464.128) (-477.170) * (-468.538) (-474.746) [-467.424] (-475.130) .. -- 0:20:02

      Average standard deviation of split frequencies: 0.015681

      3075000 -- (-470.621) (-473.128) [-472.519] (-471.624) * [-470.049] (-476.216) (-476.336) (-470.781) .. -- 0:19:58

      Average standard deviation of split frequencies: 0.015645

      3080000 -- (-476.916) [-466.512] (-467.492) (-478.714) * (-468.567) (-477.142) [-464.830] (-476.326) .. -- 0:19:55

      Average standard deviation of split frequencies: 0.015569

      3085000 -- [-471.846] (-466.872) (-466.340) (-470.240) * (-471.673) [-469.537] (-466.989) (-472.499) .. -- 0:19:52

      Average standard deviation of split frequencies: 0.015388

      3090000 -- (-473.349) [-467.744] (-484.257) (-470.027) * (-474.536) (-481.638) (-489.489) [-475.791] .. -- 0:19:49

      Average standard deviation of split frequencies: 0.015270

      3095000 -- (-470.753) (-477.166) (-468.578) [-464.760] * (-468.757) (-465.814) (-478.727) [-471.712] .. -- 0:19:46

      Average standard deviation of split frequencies: 0.015297

      3100000 -- (-467.359) (-469.733) [-475.131] (-468.783) * [-470.745] (-480.985) (-470.633) (-469.184) .. -- 0:19:42

      Average standard deviation of split frequencies: 0.015423

      3105000 -- (-475.314) (-473.411) [-473.253] (-467.761) * (-466.124) [-465.214] (-474.421) (-472.731) .. -- 0:19:39

      Average standard deviation of split frequencies: 0.015536

      3110000 -- (-473.169) (-478.286) [-467.853] (-468.674) * [-471.492] (-473.538) (-475.953) (-467.268) .. -- 0:19:36

      Average standard deviation of split frequencies: 0.015449

      3115000 -- [-465.523] (-479.685) (-467.890) (-472.862) * (-484.166) [-461.662] (-474.503) (-479.662) .. -- 0:19:33

      Average standard deviation of split frequencies: 0.015596

      3120000 -- (-475.620) [-464.965] (-471.408) (-469.326) * (-471.108) (-473.850) [-474.700] (-476.904) .. -- 0:19:30

      Average standard deviation of split frequencies: 0.015583

      3125000 -- (-471.262) [-468.007] (-476.748) (-468.221) * (-481.890) [-470.758] (-477.856) (-473.451) .. -- 0:19:27

      Average standard deviation of split frequencies: 0.015711

      3130000 -- (-466.714) (-480.350) (-472.169) [-473.319] * (-482.324) [-469.141] (-467.375) (-481.900) .. -- 0:19:24

      Average standard deviation of split frequencies: 0.015778

      3135000 -- [-466.073] (-472.840) (-467.533) (-479.312) * (-469.464) [-472.248] (-472.874) (-472.790) .. -- 0:19:21

      Average standard deviation of split frequencies: 0.015942

      3140000 -- (-477.642) (-473.559) [-472.797] (-470.116) * [-465.343] (-472.754) (-478.318) (-475.538) .. -- 0:19:18

      Average standard deviation of split frequencies: 0.016085

      3145000 -- (-475.293) (-471.879) [-464.556] (-488.700) * [-467.060] (-476.548) (-468.393) (-469.041) .. -- 0:19:14

      Average standard deviation of split frequencies: 0.016173

      3150000 -- (-474.895) (-473.776) (-473.677) [-470.729] * (-473.310) (-480.187) [-473.276] (-469.061) .. -- 0:19:11

      Average standard deviation of split frequencies: 0.016259

      3155000 -- (-472.411) (-471.756) (-478.344) [-469.455] * (-479.547) (-473.201) [-467.160] (-479.972) .. -- 0:19:08

      Average standard deviation of split frequencies: 0.016522

      3160000 -- [-470.708] (-471.235) (-475.363) (-467.085) * (-479.144) (-470.623) [-467.898] (-467.040) .. -- 0:19:05

      Average standard deviation of split frequencies: 0.016581

      3165000 -- (-473.766) [-470.308] (-473.399) (-482.043) * (-471.925) (-475.784) (-471.384) [-467.623] .. -- 0:19:02

      Average standard deviation of split frequencies: 0.016584

      3170000 -- [-467.971] (-481.091) (-470.616) (-474.238) * [-464.009] (-471.709) (-471.874) (-470.495) .. -- 0:18:58

      Average standard deviation of split frequencies: 0.016563

      3175000 -- (-470.032) (-472.797) [-473.126] (-478.896) * (-477.881) (-463.913) [-466.169] (-474.917) .. -- 0:18:55

      Average standard deviation of split frequencies: 0.016718

      3180000 -- (-472.177) (-467.709) [-463.918] (-479.213) * (-473.186) (-478.611) (-477.428) [-464.537] .. -- 0:18:52

      Average standard deviation of split frequencies: 0.016758

      3185000 -- (-470.211) [-465.757] (-471.190) (-472.735) * (-473.408) (-473.919) [-468.856] (-471.230) .. -- 0:18:49

      Average standard deviation of split frequencies: 0.016657

      3190000 -- (-472.677) [-465.704] (-466.463) (-475.447) * [-467.584] (-473.313) (-478.614) (-471.669) .. -- 0:18:46

      Average standard deviation of split frequencies: 0.016730

      3195000 -- (-477.125) (-468.142) (-467.988) [-467.983] * (-474.305) [-472.233] (-468.628) (-478.433) .. -- 0:18:43

      Average standard deviation of split frequencies: 0.016525

      3200000 -- (-473.331) [-465.635] (-480.486) (-475.088) * (-474.344) [-464.369] (-465.429) (-466.018) .. -- 0:18:40

      Average standard deviation of split frequencies: 0.016555

      3205000 -- (-475.560) (-466.302) [-465.944] (-474.414) * (-469.172) [-464.370] (-482.214) (-477.197) .. -- 0:18:37

      Average standard deviation of split frequencies: 0.016497

      3210000 -- (-470.917) [-467.218] (-475.893) (-472.044) * [-469.699] (-468.028) (-473.178) (-486.858) .. -- 0:18:34

      Average standard deviation of split frequencies: 0.016357

      3215000 -- (-473.424) [-467.637] (-470.179) (-473.243) * [-466.344] (-472.849) (-468.236) (-471.538) .. -- 0:18:30

      Average standard deviation of split frequencies: 0.016668

      3220000 -- (-471.286) (-476.160) [-475.756] (-472.343) * [-464.163] (-477.492) (-476.022) (-470.412) .. -- 0:18:27

      Average standard deviation of split frequencies: 0.016772

      3225000 -- (-472.804) (-477.270) (-477.911) [-470.895] * (-476.714) (-480.327) (-469.666) [-470.875] .. -- 0:18:24

      Average standard deviation of split frequencies: 0.016612

      3230000 -- (-474.967) (-465.989) [-465.053] (-477.037) * (-474.368) (-473.874) (-469.377) [-466.427] .. -- 0:18:21

      Average standard deviation of split frequencies: 0.016624

      3235000 -- [-466.501] (-474.280) (-468.685) (-480.477) * (-471.532) (-477.162) [-465.283] (-465.182) .. -- 0:18:18

      Average standard deviation of split frequencies: 0.016897

      3240000 -- (-472.404) (-467.756) [-466.337] (-485.528) * (-468.173) [-464.537] (-469.221) (-470.878) .. -- 0:18:15

      Average standard deviation of split frequencies: 0.016886

      3245000 -- (-469.834) [-466.084] (-466.611) (-474.006) * (-481.666) [-476.847] (-470.233) (-478.568) .. -- 0:18:11

      Average standard deviation of split frequencies: 0.016683

      3250000 -- (-478.560) [-463.116] (-466.648) (-475.501) * [-473.582] (-464.646) (-475.708) (-474.177) .. -- 0:18:08

      Average standard deviation of split frequencies: 0.016789

      3255000 -- (-473.315) [-468.940] (-473.372) (-472.691) * (-479.804) (-475.183) (-471.289) [-467.124] .. -- 0:18:05

      Average standard deviation of split frequencies: 0.016931

      3260000 -- (-472.225) (-469.349) [-468.110] (-473.955) * [-468.263] (-469.040) (-468.356) (-482.191) .. -- 0:18:02

      Average standard deviation of split frequencies: 0.016764

      3265000 -- (-473.187) (-462.973) [-468.072] (-465.917) * (-475.476) (-477.171) [-465.287] (-475.898) .. -- 0:17:59

      Average standard deviation of split frequencies: 0.016907

      3270000 -- [-465.310] (-467.235) (-472.741) (-474.342) * [-464.108] (-472.416) (-477.927) (-476.436) .. -- 0:17:56

      Average standard deviation of split frequencies: 0.016651

      3275000 -- [-468.296] (-472.868) (-471.595) (-473.425) * (-470.422) (-464.929) (-467.979) [-464.415] .. -- 0:17:53

      Average standard deviation of split frequencies: 0.016680

      3280000 -- (-475.003) (-473.536) [-474.751] (-472.644) * (-478.950) (-471.969) (-473.725) [-464.894] .. -- 0:17:50

      Average standard deviation of split frequencies: 0.016450

      3285000 -- (-466.487) (-471.515) [-476.026] (-483.061) * (-470.764) (-484.058) (-485.665) [-463.885] .. -- 0:17:47

      Average standard deviation of split frequencies: 0.016433

      3290000 -- (-473.827) [-469.493] (-464.779) (-468.765) * (-466.124) [-466.250] (-471.533) (-475.136) .. -- 0:17:43

      Average standard deviation of split frequencies: 0.016378

      3295000 -- [-467.143] (-475.431) (-470.595) (-470.639) * (-480.594) (-471.496) [-467.839] (-466.690) .. -- 0:17:40

      Average standard deviation of split frequencies: 0.016330

      3300000 -- (-466.372) (-472.991) [-474.224] (-473.150) * [-470.547] (-465.900) (-477.432) (-470.823) .. -- 0:17:37

      Average standard deviation of split frequencies: 0.016301

      3305000 -- (-469.818) (-477.386) (-473.857) [-467.920] * (-476.035) [-472.841] (-467.432) (-472.043) .. -- 0:17:34

      Average standard deviation of split frequencies: 0.016139

      3310000 -- (-468.552) (-472.790) [-467.745] (-466.356) * (-472.675) [-466.173] (-470.756) (-469.666) .. -- 0:17:31

      Average standard deviation of split frequencies: 0.016244

      3315000 -- [-470.607] (-478.751) (-473.824) (-475.781) * [-463.444] (-472.816) (-472.584) (-479.518) .. -- 0:17:28

      Average standard deviation of split frequencies: 0.016530

      3320000 -- (-480.163) (-494.602) (-474.753) [-470.942] * (-469.428) (-472.978) [-465.953] (-466.781) .. -- 0:17:25

      Average standard deviation of split frequencies: 0.016610

      3325000 -- [-469.892] (-478.008) (-482.125) (-465.537) * (-480.383) (-474.709) (-471.758) [-466.898] .. -- 0:17:22

      Average standard deviation of split frequencies: 0.016650

      3330000 -- (-476.492) [-467.994] (-473.907) (-486.153) * (-472.427) [-469.365] (-471.969) (-468.359) .. -- 0:17:19

      Average standard deviation of split frequencies: 0.016770

      3335000 -- (-472.563) (-477.356) [-472.752] (-470.171) * (-472.036) (-479.602) (-473.496) [-467.365] .. -- 0:17:15

      Average standard deviation of split frequencies: 0.016768

      3340000 -- (-482.927) (-468.310) [-465.368] (-469.331) * (-470.864) (-468.312) [-461.414] (-470.490) .. -- 0:17:12

      Average standard deviation of split frequencies: 0.016863

      3345000 -- [-471.800] (-468.773) (-472.695) (-476.436) * [-471.288] (-468.123) (-468.176) (-475.511) .. -- 0:17:10

      Average standard deviation of split frequencies: 0.016891

      3350000 -- [-467.773] (-467.758) (-467.096) (-479.336) * (-481.662) (-471.560) [-475.513] (-470.243) .. -- 0:17:06

      Average standard deviation of split frequencies: 0.017089

      3355000 -- (-467.325) (-481.068) [-465.298] (-472.857) * (-472.615) (-469.552) (-483.834) [-467.518] .. -- 0:17:03

      Average standard deviation of split frequencies: 0.017144

      3360000 -- (-475.695) (-476.533) [-468.857] (-471.315) * (-478.840) (-466.919) [-470.793] (-486.407) .. -- 0:17:00

      Average standard deviation of split frequencies: 0.017205

      3365000 -- (-472.454) (-468.974) (-477.958) [-474.371] * [-470.227] (-467.087) (-474.134) (-469.517) .. -- 0:16:57

      Average standard deviation of split frequencies: 0.017049

      3370000 -- (-467.230) [-466.249] (-474.932) (-482.541) * (-476.767) [-477.206] (-477.754) (-465.886) .. -- 0:16:54

      Average standard deviation of split frequencies: 0.017069

      3375000 -- [-466.104] (-466.671) (-474.917) (-479.837) * (-474.989) [-466.786] (-474.526) (-469.139) .. -- 0:16:51

      Average standard deviation of split frequencies: 0.017036

      3380000 -- (-466.671) [-475.407] (-471.095) (-476.729) * (-474.838) [-469.094] (-474.249) (-466.498) .. -- 0:16:48

      Average standard deviation of split frequencies: 0.016904

      3385000 -- (-474.913) (-474.055) (-477.969) [-472.207] * (-478.743) [-468.145] (-476.724) (-472.255) .. -- 0:16:45

      Average standard deviation of split frequencies: 0.016985

      3390000 -- [-465.820] (-469.983) (-477.528) (-475.250) * (-477.548) [-470.044] (-476.288) (-471.343) .. -- 0:16:42

      Average standard deviation of split frequencies: 0.016871

      3395000 -- (-467.979) (-477.805) (-476.898) [-470.102] * (-471.387) (-477.258) (-488.719) [-468.299] .. -- 0:16:38

      Average standard deviation of split frequencies: 0.016938

      3400000 -- (-477.470) (-484.948) [-470.629] (-469.202) * (-487.881) [-464.441] (-474.543) (-483.190) .. -- 0:16:36

      Average standard deviation of split frequencies: 0.016894

      3405000 -- (-469.612) [-471.201] (-472.910) (-483.921) * (-479.496) [-465.375] (-475.370) (-475.727) .. -- 0:16:33

      Average standard deviation of split frequencies: 0.016816

      3410000 -- (-473.335) [-470.563] (-466.839) (-471.295) * (-482.673) (-474.546) [-470.677] (-469.489) .. -- 0:16:29

      Average standard deviation of split frequencies: 0.016728

      3415000 -- (-479.386) (-470.438) [-467.519] (-463.909) * [-478.809] (-475.700) (-472.680) (-472.060) .. -- 0:16:26

      Average standard deviation of split frequencies: 0.016903

      3420000 -- (-463.036) [-469.642] (-473.614) (-476.387) * (-473.028) (-464.373) (-473.825) [-480.165] .. -- 0:16:23

      Average standard deviation of split frequencies: 0.016899

      3425000 -- (-477.734) [-470.116] (-479.300) (-467.735) * [-469.075] (-462.776) (-473.217) (-480.473) .. -- 0:16:20

      Average standard deviation of split frequencies: 0.016863

      3430000 -- (-464.258) (-468.685) [-459.641] (-480.953) * (-475.523) [-472.907] (-473.942) (-471.708) .. -- 0:16:17

      Average standard deviation of split frequencies: 0.016788

      3435000 -- (-470.760) [-464.755] (-466.964) (-470.338) * (-472.610) [-467.631] (-473.158) (-474.574) .. -- 0:16:14

      Average standard deviation of split frequencies: 0.016606

      3440000 -- (-472.808) (-468.746) (-467.528) [-473.095] * (-480.029) (-467.920) (-484.742) [-467.691] .. -- 0:16:11

      Average standard deviation of split frequencies: 0.016544

      3445000 -- (-469.089) (-466.565) (-467.320) [-465.415] * (-478.612) [-465.246] (-475.235) (-475.716) .. -- 0:16:08

      Average standard deviation of split frequencies: 0.016376

      3450000 -- (-468.433) (-473.194) [-471.521] (-471.716) * (-476.651) (-482.906) [-465.225] (-475.608) .. -- 0:16:05

      Average standard deviation of split frequencies: 0.016196

      3455000 -- (-468.112) [-472.679] (-473.802) (-472.699) * (-477.383) (-476.472) (-472.378) [-474.750] .. -- 0:16:01

      Average standard deviation of split frequencies: 0.016151

      3460000 -- (-467.685) [-467.453] (-471.677) (-475.071) * (-474.123) [-465.825] (-487.994) (-469.898) .. -- 0:15:58

      Average standard deviation of split frequencies: 0.016232

      3465000 -- [-464.030] (-464.797) (-466.013) (-471.837) * (-469.343) [-467.725] (-467.357) (-470.274) .. -- 0:15:55

      Average standard deviation of split frequencies: 0.016326

      3470000 -- [-467.101] (-472.187) (-472.141) (-471.534) * (-474.619) [-470.468] (-466.586) (-481.743) .. -- 0:15:52

      Average standard deviation of split frequencies: 0.016234

      3475000 -- (-473.149) (-476.740) (-473.489) [-467.797] * (-474.312) (-471.752) [-473.641] (-471.266) .. -- 0:15:49

      Average standard deviation of split frequencies: 0.016258

      3480000 -- (-466.204) (-480.396) [-468.288] (-466.991) * (-465.355) [-473.578] (-482.057) (-475.083) .. -- 0:15:46

      Average standard deviation of split frequencies: 0.016195

      3485000 -- (-477.812) [-469.520] (-487.146) (-467.543) * (-480.861) [-467.410] (-472.758) (-470.439) .. -- 0:15:43

      Average standard deviation of split frequencies: 0.016090

      3490000 -- (-470.355) (-476.859) [-470.256] (-477.237) * (-465.411) (-466.807) [-474.131] (-473.852) .. -- 0:15:40

      Average standard deviation of split frequencies: 0.015926

      3495000 -- [-471.408] (-469.873) (-486.414) (-464.754) * [-467.541] (-473.398) (-471.811) (-466.638) .. -- 0:15:37

      Average standard deviation of split frequencies: 0.015835

      3500000 -- [-471.263] (-489.859) (-468.858) (-467.577) * (-469.490) (-474.000) (-471.359) [-469.300] .. -- 0:15:33

      Average standard deviation of split frequencies: 0.015782

      3505000 -- (-474.663) [-465.803] (-473.029) (-475.067) * (-470.297) (-471.857) [-468.779] (-470.809) .. -- 0:15:31

      Average standard deviation of split frequencies: 0.015914

      3510000 -- (-468.166) (-476.823) (-474.411) [-474.946] * [-467.971] (-479.081) (-475.638) (-470.692) .. -- 0:15:27

      Average standard deviation of split frequencies: 0.015876

      3515000 -- (-474.246) [-469.475] (-482.495) (-469.664) * (-476.480) (-481.410) [-468.581] (-465.764) .. -- 0:15:24

      Average standard deviation of split frequencies: 0.015993

      3520000 -- (-471.218) [-467.958] (-469.228) (-469.570) * (-466.859) [-469.733] (-468.042) (-475.758) .. -- 0:15:21

      Average standard deviation of split frequencies: 0.015943

      3525000 -- [-470.240] (-468.506) (-474.209) (-478.958) * (-467.654) [-470.787] (-473.363) (-480.380) .. -- 0:15:18

      Average standard deviation of split frequencies: 0.016027

      3530000 -- (-479.357) [-466.471] (-473.346) (-466.237) * (-478.613) [-479.927] (-479.569) (-468.399) .. -- 0:15:15

      Average standard deviation of split frequencies: 0.016067

      3535000 -- (-481.972) (-479.373) [-472.413] (-478.452) * (-472.642) (-479.753) [-468.971] (-479.148) .. -- 0:15:12

      Average standard deviation of split frequencies: 0.016042

      3540000 -- [-469.941] (-463.458) (-464.171) (-478.979) * [-467.909] (-477.669) (-474.489) (-483.993) .. -- 0:15:09

      Average standard deviation of split frequencies: 0.016014

      3545000 -- [-465.717] (-471.960) (-476.859) (-478.100) * (-476.354) (-473.677) [-469.222] (-479.522) .. -- 0:15:06

      Average standard deviation of split frequencies: 0.015982

      3550000 -- [-474.956] (-473.813) (-471.522) (-473.923) * (-472.788) [-463.160] (-471.151) (-472.188) .. -- 0:15:03

      Average standard deviation of split frequencies: 0.016143

      3555000 -- [-468.039] (-468.561) (-468.135) (-478.418) * (-468.079) (-467.465) [-467.348] (-475.558) .. -- 0:14:59

      Average standard deviation of split frequencies: 0.016116

      3560000 -- (-471.868) [-468.253] (-468.312) (-473.149) * (-473.258) (-466.120) [-465.795] (-473.035) .. -- 0:14:57

      Average standard deviation of split frequencies: 0.016023

      3565000 -- (-469.885) [-461.678] (-480.269) (-472.569) * (-486.648) (-469.855) [-462.940] (-472.274) .. -- 0:14:54

      Average standard deviation of split frequencies: 0.016138

      3570000 -- (-472.247) (-479.688) [-467.091] (-470.768) * [-466.301] (-477.074) (-467.877) (-475.705) .. -- 0:14:50

      Average standard deviation of split frequencies: 0.016255

      3575000 -- [-471.123] (-475.557) (-476.222) (-477.749) * (-475.689) (-475.567) [-466.951] (-476.723) .. -- 0:14:47

      Average standard deviation of split frequencies: 0.016199

      3580000 -- (-473.629) (-467.350) (-474.550) [-471.502] * (-466.670) (-466.910) (-466.563) [-472.964] .. -- 0:14:44

      Average standard deviation of split frequencies: 0.016220

      3585000 -- (-466.997) [-472.397] (-479.486) (-464.294) * (-471.032) (-466.968) [-471.303] (-474.261) .. -- 0:14:41

      Average standard deviation of split frequencies: 0.016174

      3590000 -- (-482.396) (-477.301) [-467.273] (-478.065) * (-468.398) (-482.994) [-469.948] (-465.752) .. -- 0:14:38

      Average standard deviation of split frequencies: 0.016060

      3595000 -- (-471.447) [-477.225] (-479.884) (-482.512) * (-469.273) (-468.483) (-477.092) [-470.082] .. -- 0:14:35

      Average standard deviation of split frequencies: 0.016186

      3600000 -- (-469.796) (-469.458) (-474.988) [-472.372] * [-463.215] (-469.078) (-478.390) (-477.367) .. -- 0:14:31

      Average standard deviation of split frequencies: 0.016079

      3605000 -- (-469.694) [-465.892] (-474.311) (-474.227) * (-478.063) (-478.470) (-480.694) [-464.682] .. -- 0:14:29

      Average standard deviation of split frequencies: 0.015927

      3610000 -- (-467.340) (-476.334) (-467.152) [-464.704] * (-480.798) (-465.351) (-474.548) [-469.765] .. -- 0:14:25

      Average standard deviation of split frequencies: 0.015973

      3615000 -- [-466.651] (-478.734) (-480.863) (-471.393) * (-478.171) (-469.255) [-474.951] (-469.320) .. -- 0:14:22

      Average standard deviation of split frequencies: 0.015955

      3620000 -- [-472.239] (-480.532) (-469.188) (-479.323) * (-476.313) (-467.052) [-465.178] (-470.124) .. -- 0:14:19

      Average standard deviation of split frequencies: 0.016168

      3625000 -- (-477.093) [-472.805] (-470.159) (-467.841) * (-469.708) (-468.232) [-465.437] (-480.178) .. -- 0:14:16

      Average standard deviation of split frequencies: 0.016246

      3630000 -- (-465.688) (-473.894) [-470.398] (-469.022) * (-476.714) (-472.399) [-466.349] (-473.126) .. -- 0:14:13

      Average standard deviation of split frequencies: 0.016240

      3635000 -- (-476.898) (-467.206) (-471.203) [-474.403] * (-480.986) (-470.268) [-466.094] (-468.804) .. -- 0:14:10

      Average standard deviation of split frequencies: 0.016229

      3640000 -- [-466.351] (-474.209) (-472.336) (-466.984) * (-475.947) [-472.558] (-473.925) (-484.318) .. -- 0:14:07

      Average standard deviation of split frequencies: 0.016193

      3645000 -- (-475.561) (-464.998) (-475.418) [-473.419] * (-486.654) (-471.612) (-469.088) [-465.467] .. -- 0:14:04

      Average standard deviation of split frequencies: 0.016145

      3650000 -- (-471.455) (-472.582) (-470.696) [-472.460] * (-469.813) [-464.856] (-467.711) (-478.892) .. -- 0:14:01

      Average standard deviation of split frequencies: 0.016107

      3655000 -- (-474.196) [-465.896] (-473.519) (-473.570) * [-468.950] (-468.341) (-469.363) (-480.507) .. -- 0:13:57

      Average standard deviation of split frequencies: 0.016121

      3660000 -- [-466.714] (-480.361) (-472.058) (-479.129) * (-474.294) (-467.775) [-468.016] (-466.376) .. -- 0:13:54

      Average standard deviation of split frequencies: 0.016021

      3665000 -- (-470.151) (-464.551) [-473.754] (-470.598) * (-468.096) (-474.103) (-470.279) [-465.475] .. -- 0:13:51

      Average standard deviation of split frequencies: 0.016128

      3670000 -- (-477.198) [-466.958] (-472.776) (-469.957) * (-473.471) (-469.733) (-467.045) [-465.877] .. -- 0:13:48

      Average standard deviation of split frequencies: 0.016119

      3675000 -- (-472.423) (-475.730) (-470.273) [-468.600] * (-478.150) [-468.652] (-466.239) (-475.742) .. -- 0:13:45

      Average standard deviation of split frequencies: 0.016047

      3680000 -- (-474.580) (-485.743) [-469.181] (-471.997) * (-467.486) (-470.146) (-475.646) [-466.142] .. -- 0:13:42

      Average standard deviation of split frequencies: 0.015938

      3685000 -- (-471.307) (-478.284) (-475.742) [-469.543] * (-474.841) (-470.319) [-467.209] (-471.787) .. -- 0:13:39

      Average standard deviation of split frequencies: 0.015805

      3690000 -- [-471.881] (-466.844) (-472.583) (-471.238) * [-462.201] (-472.112) (-479.859) (-468.652) .. -- 0:13:36

      Average standard deviation of split frequencies: 0.015627

      3695000 -- (-469.083) (-473.179) [-466.993] (-470.444) * (-476.540) (-469.410) (-470.259) [-469.375] .. -- 0:13:33

      Average standard deviation of split frequencies: 0.015849

      3700000 -- (-474.451) (-474.838) [-467.955] (-473.368) * [-469.734] (-471.869) (-480.532) (-466.032) .. -- 0:13:29

      Average standard deviation of split frequencies: 0.015744

      3705000 -- (-479.897) (-463.289) [-471.989] (-477.178) * (-479.912) [-471.523] (-470.848) (-476.736) .. -- 0:13:26

      Average standard deviation of split frequencies: 0.015891

      3710000 -- (-479.338) [-469.457] (-479.826) (-472.637) * (-476.364) [-472.600] (-472.227) (-479.238) .. -- 0:13:23

      Average standard deviation of split frequencies: 0.015695

      3715000 -- (-470.395) (-480.160) (-473.798) [-465.898] * (-481.401) (-472.852) (-466.490) [-476.904] .. -- 0:13:20

      Average standard deviation of split frequencies: 0.015678

      3720000 -- (-475.234) (-474.168) [-466.013] (-476.705) * (-472.451) (-470.877) (-473.926) [-472.214] .. -- 0:13:17

      Average standard deviation of split frequencies: 0.015609

      3725000 -- [-470.561] (-465.519) (-473.995) (-483.370) * (-466.116) (-475.843) [-477.422] (-471.975) .. -- 0:13:14

      Average standard deviation of split frequencies: 0.015632

      3730000 -- (-477.930) [-471.350] (-474.027) (-467.529) * (-479.724) [-465.409] (-475.504) (-478.001) .. -- 0:13:11

      Average standard deviation of split frequencies: 0.015934

      3735000 -- [-469.346] (-477.587) (-472.499) (-479.938) * (-473.013) [-468.109] (-470.841) (-468.799) .. -- 0:13:08

      Average standard deviation of split frequencies: 0.015812

      3740000 -- [-471.617] (-484.529) (-471.676) (-469.843) * (-469.616) [-467.296] (-472.355) (-471.472) .. -- 0:13:04

      Average standard deviation of split frequencies: 0.015857

      3745000 -- (-473.972) [-471.393] (-476.808) (-465.645) * (-477.762) [-467.650] (-468.485) (-464.331) .. -- 0:13:02

      Average standard deviation of split frequencies: 0.016001

      3750000 -- (-467.125) (-476.372) [-472.632] (-469.682) * (-469.255) (-475.982) (-469.451) [-468.749] .. -- 0:12:59

      Average standard deviation of split frequencies: 0.015969

      3755000 -- (-477.092) (-470.605) [-469.702] (-473.109) * [-471.990] (-479.611) (-469.129) (-481.097) .. -- 0:12:55

      Average standard deviation of split frequencies: 0.016107

      3760000 -- (-473.845) [-468.933] (-475.233) (-467.405) * (-471.174) (-473.806) (-467.790) [-461.977] .. -- 0:12:52

      Average standard deviation of split frequencies: 0.015932

      3765000 -- (-466.774) [-461.711] (-467.585) (-476.310) * (-473.513) (-473.864) (-469.959) [-464.747] .. -- 0:12:49

      Average standard deviation of split frequencies: 0.015875

      3770000 -- (-464.959) (-474.473) [-468.098] (-467.658) * [-470.519] (-474.908) (-484.900) (-471.769) .. -- 0:12:46

      Average standard deviation of split frequencies: 0.015810

      3775000 -- (-464.221) [-477.619] (-478.189) (-478.310) * (-472.707) (-479.327) [-471.327] (-468.330) .. -- 0:12:43

      Average standard deviation of split frequencies: 0.015841

      3780000 -- (-474.844) (-476.620) (-478.089) [-465.981] * (-473.503) (-470.147) [-468.644] (-469.992) .. -- 0:12:40

      Average standard deviation of split frequencies: 0.015881

      3785000 -- (-467.269) [-471.812] (-474.517) (-464.896) * [-464.472] (-478.607) (-476.540) (-472.145) .. -- 0:12:36

      Average standard deviation of split frequencies: 0.015805

      3790000 -- (-464.799) [-472.091] (-466.041) (-471.748) * (-475.418) (-470.009) (-465.817) [-479.528] .. -- 0:12:33

      Average standard deviation of split frequencies: 0.015753

      3795000 -- [-466.492] (-471.806) (-477.380) (-470.712) * (-473.800) (-468.871) (-471.929) [-468.580] .. -- 0:12:30

      Average standard deviation of split frequencies: 0.015628

      3800000 -- (-468.064) [-468.814] (-469.676) (-469.374) * [-466.139] (-477.553) (-471.966) (-466.312) .. -- 0:12:27

      Average standard deviation of split frequencies: 0.015489

      3805000 -- (-464.629) (-475.217) (-465.980) [-473.420] * (-470.029) [-460.947] (-470.933) (-470.337) .. -- 0:12:24

      Average standard deviation of split frequencies: 0.015448

      3810000 -- (-479.718) [-471.241] (-468.056) (-468.082) * (-473.177) (-468.210) [-467.149] (-487.679) .. -- 0:12:21

      Average standard deviation of split frequencies: 0.015390

      3815000 -- (-476.071) (-470.986) (-472.857) [-464.757] * (-468.473) (-465.893) [-468.160] (-471.432) .. -- 0:12:18

      Average standard deviation of split frequencies: 0.015166

      3820000 -- (-480.919) [-472.099] (-474.351) (-477.402) * (-471.543) (-466.198) (-475.292) [-468.870] .. -- 0:12:15

      Average standard deviation of split frequencies: 0.015090

      3825000 -- [-476.507] (-467.644) (-474.470) (-475.639) * [-468.581] (-466.838) (-478.550) (-473.924) .. -- 0:12:12

      Average standard deviation of split frequencies: 0.015067

      3830000 -- (-472.096) [-462.756] (-472.112) (-480.146) * (-474.329) (-472.205) (-481.666) [-469.620] .. -- 0:12:08

      Average standard deviation of split frequencies: 0.015065

      3835000 -- (-472.779) (-468.204) (-477.260) [-465.142] * [-468.478] (-474.325) (-463.581) (-469.878) .. -- 0:12:05

      Average standard deviation of split frequencies: 0.015156

      3840000 -- (-467.365) (-471.552) [-462.463] (-468.360) * [-462.858] (-467.778) (-471.569) (-473.802) .. -- 0:12:02

      Average standard deviation of split frequencies: 0.015249

      3845000 -- (-474.928) [-471.149] (-469.862) (-474.443) * [-471.795] (-471.995) (-466.893) (-472.827) .. -- 0:11:59

      Average standard deviation of split frequencies: 0.015218

      3850000 -- (-473.533) (-481.566) (-476.297) [-466.325] * (-463.085) (-476.688) [-469.395] (-468.064) .. -- 0:11:56

      Average standard deviation of split frequencies: 0.015079

      3855000 -- (-470.021) (-476.839) [-465.475] (-473.104) * (-470.584) (-474.812) (-472.147) [-474.392] .. -- 0:11:53

      Average standard deviation of split frequencies: 0.015241

      3860000 -- [-472.000] (-476.830) (-470.442) (-470.340) * (-478.005) (-467.594) (-475.486) [-468.165] .. -- 0:11:50

      Average standard deviation of split frequencies: 0.015309

      3865000 -- (-469.718) [-481.012] (-475.869) (-474.553) * (-475.088) (-473.808) (-474.191) [-462.113] .. -- 0:11:47

      Average standard deviation of split frequencies: 0.015170

      3870000 -- [-464.370] (-470.478) (-476.842) (-475.867) * (-480.971) [-470.984] (-467.869) (-481.503) .. -- 0:11:43

      Average standard deviation of split frequencies: 0.015108

      3875000 -- [-469.909] (-474.673) (-490.362) (-476.866) * (-467.740) (-465.667) (-473.267) [-472.259] .. -- 0:11:41

      Average standard deviation of split frequencies: 0.014987

      3880000 -- (-476.141) (-473.425) (-474.554) [-464.816] * (-465.683) (-472.127) (-471.968) [-470.252] .. -- 0:11:37

      Average standard deviation of split frequencies: 0.015083

      3885000 -- (-469.139) (-479.715) (-479.161) [-472.210] * (-465.025) (-473.602) (-481.348) [-470.587] .. -- 0:11:34

      Average standard deviation of split frequencies: 0.015190

      3890000 -- [-466.640] (-481.547) (-469.263) (-474.842) * (-474.850) [-467.349] (-473.240) (-472.554) .. -- 0:11:31

      Average standard deviation of split frequencies: 0.015068

      3895000 -- (-476.031) (-466.519) [-470.181] (-468.795) * (-472.352) [-467.861] (-474.926) (-469.840) .. -- 0:11:28

      Average standard deviation of split frequencies: 0.015100

      3900000 -- (-468.573) [-463.342] (-466.059) (-475.932) * [-468.542] (-475.416) (-474.895) (-470.320) .. -- 0:11:25

      Average standard deviation of split frequencies: 0.015305

      3905000 -- (-486.515) (-469.261) [-464.763] (-470.183) * (-476.992) (-471.546) [-466.052] (-467.696) .. -- 0:11:22

      Average standard deviation of split frequencies: 0.015357

      3910000 -- (-473.813) (-475.343) [-468.993] (-466.666) * (-466.276) (-477.089) [-464.955] (-480.754) .. -- 0:11:19

      Average standard deviation of split frequencies: 0.015470

      3915000 -- [-469.787] (-466.290) (-469.408) (-476.325) * (-471.524) [-465.620] (-475.537) (-474.826) .. -- 0:11:15

      Average standard deviation of split frequencies: 0.015611

      3920000 -- (-483.577) [-479.156] (-468.190) (-471.222) * [-467.523] (-479.395) (-471.086) (-480.605) .. -- 0:11:13

      Average standard deviation of split frequencies: 0.015615

      3925000 -- (-472.628) (-474.590) (-473.502) [-463.085] * (-473.443) (-474.805) (-467.106) [-468.310] .. -- 0:11:09

      Average standard deviation of split frequencies: 0.015684

      3930000 -- (-473.690) [-463.411] (-478.459) (-484.264) * (-471.427) (-480.600) (-474.569) [-470.054] .. -- 0:11:06

      Average standard deviation of split frequencies: 0.015624

      3935000 -- (-466.887) (-469.104) [-466.983] (-469.274) * (-472.764) (-479.682) (-481.889) [-463.291] .. -- 0:11:03

      Average standard deviation of split frequencies: 0.015707

      3940000 -- [-473.414] (-472.163) (-469.635) (-474.920) * (-468.344) (-470.981) [-471.426] (-469.988) .. -- 0:11:00

      Average standard deviation of split frequencies: 0.015486

      3945000 -- [-465.181] (-471.239) (-481.502) (-474.875) * [-468.812] (-472.972) (-474.773) (-470.019) .. -- 0:10:57

      Average standard deviation of split frequencies: 0.015373

      3950000 -- (-473.666) [-472.909] (-469.891) (-475.133) * (-466.666) [-471.115] (-483.694) (-474.388) .. -- 0:10:54

      Average standard deviation of split frequencies: 0.015391

      3955000 -- (-478.389) (-472.981) [-471.559] (-471.793) * (-472.904) (-478.270) (-473.237) [-467.470] .. -- 0:10:51

      Average standard deviation of split frequencies: 0.015429

      3960000 -- [-468.916] (-470.551) (-471.856) (-469.761) * (-471.496) (-471.345) (-471.710) [-465.182] .. -- 0:10:47

      Average standard deviation of split frequencies: 0.015438

      3965000 -- (-475.590) [-466.740] (-479.371) (-468.106) * (-468.658) [-468.023] (-479.582) (-475.818) .. -- 0:10:44

      Average standard deviation of split frequencies: 0.015466

      3970000 -- (-468.397) (-477.185) [-465.302] (-475.194) * [-471.168] (-475.916) (-468.336) (-471.539) .. -- 0:10:41

      Average standard deviation of split frequencies: 0.015319

      3975000 -- [-468.665] (-466.713) (-469.652) (-465.482) * (-481.125) (-470.094) [-468.364] (-481.884) .. -- 0:10:38

      Average standard deviation of split frequencies: 0.015625

      3980000 -- (-471.552) [-465.759] (-481.886) (-478.675) * (-472.553) [-472.478] (-466.212) (-468.012) .. -- 0:10:35

      Average standard deviation of split frequencies: 0.015569

      3985000 -- (-479.630) [-470.153] (-475.760) (-469.237) * (-467.855) [-465.465] (-471.357) (-471.344) .. -- 0:10:32

      Average standard deviation of split frequencies: 0.015668

      3990000 -- (-472.051) (-473.798) [-469.530] (-474.867) * (-479.124) (-469.983) [-470.509] (-472.748) .. -- 0:10:29

      Average standard deviation of split frequencies: 0.015480

      3995000 -- [-471.344] (-468.228) (-469.452) (-474.990) * (-475.805) (-474.568) [-466.989] (-468.319) .. -- 0:10:26

      Average standard deviation of split frequencies: 0.015655

      4000000 -- (-466.112) [-468.620] (-469.496) (-468.341) * (-478.822) (-471.300) [-471.648] (-470.825) .. -- 0:10:23

      Average standard deviation of split frequencies: 0.015480

      4005000 -- (-468.344) [-474.197] (-477.203) (-470.475) * (-466.290) (-474.556) (-472.296) [-467.407] .. -- 0:10:19

      Average standard deviation of split frequencies: 0.015317

      4010000 -- (-474.933) (-466.311) (-473.186) [-468.563] * (-473.022) (-467.378) (-469.622) [-465.291] .. -- 0:10:16

      Average standard deviation of split frequencies: 0.015232

      4015000 -- (-476.829) (-470.067) (-470.670) [-466.165] * (-474.204) [-472.376] (-476.234) (-465.828) .. -- 0:10:13

      Average standard deviation of split frequencies: 0.015454

      4020000 -- [-474.506] (-467.805) (-474.421) (-477.120) * (-472.975) (-468.491) [-465.534] (-475.304) .. -- 0:10:10

      Average standard deviation of split frequencies: 0.015352

      4025000 -- (-484.843) (-469.162) [-469.775] (-469.961) * (-481.113) (-464.262) (-477.488) [-462.454] .. -- 0:10:07

      Average standard deviation of split frequencies: 0.015344

      4030000 -- [-467.564] (-479.367) (-470.414) (-475.916) * (-480.503) (-473.407) (-468.807) [-467.661] .. -- 0:10:04

      Average standard deviation of split frequencies: 0.015522

      4035000 -- (-471.243) [-472.525] (-475.192) (-479.842) * [-469.418] (-470.046) (-467.712) (-471.809) .. -- 0:10:01

      Average standard deviation of split frequencies: 0.015422

      4040000 -- (-466.464) (-469.824) (-473.766) [-467.896] * [-474.628] (-474.569) (-471.121) (-466.960) .. -- 0:09:57

      Average standard deviation of split frequencies: 0.015461

      4045000 -- (-474.248) (-475.875) [-468.125] (-477.499) * (-470.551) (-468.789) (-471.871) [-466.933] .. -- 0:09:54

      Average standard deviation of split frequencies: 0.015460

      4050000 -- (-468.401) (-471.838) (-475.005) [-472.110] * [-471.437] (-470.615) (-463.381) (-470.385) .. -- 0:09:51

      Average standard deviation of split frequencies: 0.015341

      4055000 -- (-475.055) (-463.955) [-469.905] (-473.142) * [-464.807] (-474.968) (-466.837) (-473.347) .. -- 0:09:48

      Average standard deviation of split frequencies: 0.015229

      4060000 -- (-469.782) [-467.400] (-477.222) (-479.665) * (-469.078) [-466.095] (-476.203) (-474.403) .. -- 0:09:45

      Average standard deviation of split frequencies: 0.015330

      4065000 -- (-470.465) [-469.432] (-480.352) (-467.026) * (-468.953) (-472.316) [-466.658] (-468.799) .. -- 0:09:42

      Average standard deviation of split frequencies: 0.015169

      4070000 -- (-471.499) (-471.818) [-467.759] (-474.457) * [-464.915] (-474.780) (-468.029) (-473.230) .. -- 0:09:39

      Average standard deviation of split frequencies: 0.015017

      4075000 -- (-471.287) (-475.180) (-473.084) [-466.890] * (-481.869) (-474.301) (-473.952) [-471.496] .. -- 0:09:35

      Average standard deviation of split frequencies: 0.015029

      4080000 -- (-467.973) (-474.302) [-470.573] (-469.283) * (-479.981) (-471.468) [-465.590] (-470.863) .. -- 0:09:32

      Average standard deviation of split frequencies: 0.015007

      4085000 -- (-475.302) (-474.555) [-476.383] (-474.213) * [-465.298] (-471.471) (-479.668) (-469.500) .. -- 0:09:29

      Average standard deviation of split frequencies: 0.015080

      4090000 -- [-471.447] (-472.529) (-467.132) (-472.206) * (-468.145) (-470.758) (-467.530) [-471.870] .. -- 0:09:26

      Average standard deviation of split frequencies: 0.015197

      4095000 -- (-478.879) (-468.847) [-472.637] (-477.763) * (-472.598) (-478.110) (-469.560) [-469.553] .. -- 0:09:23

      Average standard deviation of split frequencies: 0.015272

      4100000 -- [-468.852] (-475.870) (-470.714) (-468.745) * (-464.876) [-470.759] (-484.862) (-474.685) .. -- 0:09:20

      Average standard deviation of split frequencies: 0.015407

      4105000 -- [-474.315] (-473.581) (-473.527) (-475.871) * (-465.212) (-473.158) (-471.027) [-466.766] .. -- 0:09:17

      Average standard deviation of split frequencies: 0.015512

      4110000 -- (-488.837) (-478.910) [-473.128] (-475.788) * (-477.379) (-472.312) (-475.038) [-469.409] .. -- 0:09:14

      Average standard deviation of split frequencies: 0.015312

      4115000 -- [-474.701] (-467.925) (-470.582) (-466.428) * (-471.758) (-471.049) [-471.392] (-482.279) .. -- 0:09:11

      Average standard deviation of split frequencies: 0.015329

      4120000 -- (-474.580) (-475.743) (-473.586) [-468.672] * (-469.616) (-475.350) [-467.840] (-469.431) .. -- 0:09:07

      Average standard deviation of split frequencies: 0.015366

      4125000 -- (-465.605) (-471.167) [-466.545] (-470.563) * (-468.230) [-469.463] (-472.301) (-471.126) .. -- 0:09:04

      Average standard deviation of split frequencies: 0.015445

      4130000 -- (-478.834) [-470.805] (-466.511) (-480.374) * (-461.843) (-476.562) [-469.474] (-468.662) .. -- 0:09:01

      Average standard deviation of split frequencies: 0.015406

      4135000 -- [-464.356] (-467.814) (-475.220) (-472.594) * (-475.431) (-472.655) [-464.488] (-466.815) .. -- 0:08:58

      Average standard deviation of split frequencies: 0.015221

      4140000 -- (-473.421) (-470.232) [-466.932] (-472.940) * [-471.342] (-488.034) (-474.886) (-467.810) .. -- 0:08:55

      Average standard deviation of split frequencies: 0.015075

      4145000 -- [-465.356] (-467.420) (-465.424) (-476.649) * (-473.684) [-470.276] (-465.874) (-469.491) .. -- 0:08:52

      Average standard deviation of split frequencies: 0.015040

      4150000 -- [-467.082] (-470.226) (-470.583) (-472.386) * (-475.617) [-464.886] (-465.254) (-477.060) .. -- 0:08:49

      Average standard deviation of split frequencies: 0.014804

      4155000 -- [-466.764] (-467.283) (-475.220) (-469.762) * [-464.312] (-476.373) (-468.602) (-476.676) .. -- 0:08:45

      Average standard deviation of split frequencies: 0.014986

      4160000 -- [-469.601] (-470.416) (-480.123) (-474.721) * [-473.102] (-472.920) (-477.723) (-472.433) .. -- 0:08:42

      Average standard deviation of split frequencies: 0.014842

      4165000 -- (-474.156) (-467.793) [-460.419] (-478.589) * [-470.128] (-466.226) (-482.997) (-468.073) .. -- 0:08:39

      Average standard deviation of split frequencies: 0.014844

      4170000 -- (-471.802) [-468.859] (-474.923) (-467.948) * (-474.875) (-466.008) [-473.167] (-468.822) .. -- 0:08:36

      Average standard deviation of split frequencies: 0.014869

      4175000 -- (-474.307) [-466.296] (-472.642) (-468.316) * (-470.020) [-464.721] (-467.542) (-476.007) .. -- 0:08:33

      Average standard deviation of split frequencies: 0.014731

      4180000 -- [-475.544] (-473.545) (-477.665) (-472.586) * (-474.323) [-466.365] (-480.700) (-472.258) .. -- 0:08:30

      Average standard deviation of split frequencies: 0.014534

      4185000 -- (-468.013) (-487.220) [-469.065] (-471.617) * (-472.858) [-466.068] (-479.574) (-474.429) .. -- 0:08:27

      Average standard deviation of split frequencies: 0.014467

      4190000 -- (-483.939) (-490.081) (-462.593) [-467.790] * (-469.066) (-475.043) (-463.122) [-468.020] .. -- 0:08:24

      Average standard deviation of split frequencies: 0.014520

      4195000 -- (-466.492) (-472.664) [-471.737] (-478.176) * (-476.687) (-472.686) (-475.691) [-468.962] .. -- 0:08:21

      Average standard deviation of split frequencies: 0.014591

      4200000 -- [-467.706] (-472.026) (-480.144) (-469.485) * (-476.756) (-473.261) (-470.538) [-475.280] .. -- 0:08:17

      Average standard deviation of split frequencies: 0.014467

      4205000 -- (-470.899) (-478.019) [-466.243] (-471.830) * (-471.093) (-477.227) [-471.973] (-478.375) .. -- 0:08:14

      Average standard deviation of split frequencies: 0.014569

      4210000 -- [-467.094] (-472.720) (-475.454) (-467.807) * (-469.774) [-472.387] (-468.642) (-466.882) .. -- 0:08:11

      Average standard deviation of split frequencies: 0.014550

      4215000 -- (-473.277) (-476.015) [-470.814] (-475.141) * [-468.576] (-477.408) (-473.505) (-477.707) .. -- 0:08:08

      Average standard deviation of split frequencies: 0.014594

      4220000 -- [-474.199] (-469.177) (-466.569) (-469.204) * (-468.677) (-470.166) [-477.869] (-473.297) .. -- 0:08:05

      Average standard deviation of split frequencies: 0.014611

      4225000 -- (-468.857) (-470.990) (-475.183) [-474.083] * (-470.247) (-480.416) (-476.729) [-469.650] .. -- 0:08:02

      Average standard deviation of split frequencies: 0.014577

      4230000 -- (-472.053) (-487.080) (-470.574) [-468.511] * (-475.830) (-471.200) (-464.632) [-463.695] .. -- 0:07:59

      Average standard deviation of split frequencies: 0.014462

      4235000 -- [-465.415] (-466.589) (-475.005) (-473.647) * (-487.821) (-465.829) (-473.098) [-471.687] .. -- 0:07:56

      Average standard deviation of split frequencies: 0.014422

      4240000 -- (-469.375) (-468.292) [-466.037] (-472.296) * (-468.641) (-473.368) [-470.707] (-472.370) .. -- 0:07:53

      Average standard deviation of split frequencies: 0.014430

      4245000 -- (-478.086) (-480.916) [-469.800] (-470.536) * (-478.051) (-467.763) (-472.759) [-464.694] .. -- 0:07:50

      Average standard deviation of split frequencies: 0.014384

      4250000 -- (-474.668) [-469.384] (-471.791) (-470.227) * (-466.807) (-478.028) (-472.091) [-468.844] .. -- 0:07:46

      Average standard deviation of split frequencies: 0.014444

      4255000 -- [-463.980] (-472.837) (-478.899) (-467.503) * (-470.870) (-464.581) (-470.127) [-468.282] .. -- 0:07:43

      Average standard deviation of split frequencies: 0.014591

      4260000 -- (-475.509) (-468.925) (-468.939) [-470.208] * (-478.256) [-470.122] (-476.222) (-474.078) .. -- 0:07:40

      Average standard deviation of split frequencies: 0.014687

      4265000 -- [-462.808] (-470.547) (-467.711) (-477.085) * (-470.011) (-484.900) (-473.855) [-464.972] .. -- 0:07:37

      Average standard deviation of split frequencies: 0.014672

      4270000 -- (-469.993) (-470.802) [-468.644] (-478.430) * (-481.214) (-470.820) (-469.014) [-468.941] .. -- 0:07:34

      Average standard deviation of split frequencies: 0.014766

      4275000 -- (-471.295) (-475.930) (-467.331) [-469.466] * (-476.144) (-472.076) [-472.989] (-474.871) .. -- 0:07:31

      Average standard deviation of split frequencies: 0.014739

      4280000 -- (-477.972) (-476.070) (-472.943) [-470.572] * (-478.272) (-478.453) (-468.382) [-477.412] .. -- 0:07:28

      Average standard deviation of split frequencies: 0.014764

      4285000 -- (-469.919) (-474.396) [-468.684] (-470.578) * (-473.814) (-467.742) [-465.829] (-476.975) .. -- 0:07:25

      Average standard deviation of split frequencies: 0.014788

      4290000 -- (-473.381) [-466.874] (-470.516) (-481.617) * (-473.576) [-465.405] (-466.295) (-471.050) .. -- 0:07:22

      Average standard deviation of split frequencies: 0.014676

      4295000 -- (-467.437) [-470.735] (-477.965) (-475.220) * (-470.786) [-466.747] (-468.787) (-484.197) .. -- 0:07:19

      Average standard deviation of split frequencies: 0.014908

      4300000 -- [-471.042] (-476.542) (-468.971) (-472.461) * [-466.896] (-468.177) (-471.531) (-476.708) .. -- 0:07:15

      Average standard deviation of split frequencies: 0.014859

      4305000 -- [-471.885] (-474.352) (-475.170) (-471.129) * (-481.078) [-471.511] (-467.782) (-475.027) .. -- 0:07:12

      Average standard deviation of split frequencies: 0.014866

      4310000 -- (-468.707) (-473.599) [-467.009] (-471.027) * [-472.284] (-471.010) (-471.489) (-475.033) .. -- 0:07:09

      Average standard deviation of split frequencies: 0.014840

      4315000 -- [-475.051] (-478.992) (-477.939) (-472.623) * (-466.428) [-464.333] (-475.436) (-468.803) .. -- 0:07:06

      Average standard deviation of split frequencies: 0.014923

      4320000 -- (-479.350) [-469.064] (-473.411) (-471.581) * (-481.648) [-475.455] (-471.903) (-467.647) .. -- 0:07:03

      Average standard deviation of split frequencies: 0.014851

      4325000 -- (-466.903) [-472.179] (-470.932) (-474.055) * [-467.282] (-480.281) (-478.478) (-471.781) .. -- 0:07:00

      Average standard deviation of split frequencies: 0.014828

      4330000 -- (-469.568) (-465.379) (-469.246) [-472.686] * (-476.377) (-472.071) [-476.821] (-468.076) .. -- 0:06:57

      Average standard deviation of split frequencies: 0.014887

      4335000 -- (-470.699) [-465.863] (-475.862) (-476.445) * (-475.373) (-471.355) [-466.241] (-467.656) .. -- 0:06:54

      Average standard deviation of split frequencies: 0.014814

      4340000 -- (-474.347) (-487.450) (-476.881) [-467.330] * (-467.490) (-476.943) [-470.516] (-474.332) .. -- 0:06:51

      Average standard deviation of split frequencies: 0.014682

      4345000 -- (-472.433) [-468.827] (-476.091) (-480.627) * [-469.260] (-470.180) (-478.359) (-474.974) .. -- 0:06:47

      Average standard deviation of split frequencies: 0.014526

      4350000 -- (-472.181) [-469.325] (-478.050) (-474.113) * [-473.403] (-472.486) (-471.239) (-468.627) .. -- 0:06:44

      Average standard deviation of split frequencies: 0.014554

      4355000 -- (-469.148) (-463.694) (-467.992) [-464.766] * [-468.982] (-476.054) (-472.863) (-470.750) .. -- 0:06:41

      Average standard deviation of split frequencies: 0.014551

      4360000 -- (-473.103) (-483.321) [-468.132] (-468.910) * (-475.360) (-472.120) (-468.449) [-466.681] .. -- 0:06:38

      Average standard deviation of split frequencies: 0.014551

      4365000 -- (-480.787) [-470.753] (-468.239) (-472.017) * (-465.901) (-473.938) [-470.249] (-463.099) .. -- 0:06:35

      Average standard deviation of split frequencies: 0.014606

      4370000 -- (-473.657) [-461.864] (-479.845) (-471.212) * (-473.872) (-474.882) (-469.000) [-469.034] .. -- 0:06:32

      Average standard deviation of split frequencies: 0.014596

      4375000 -- (-476.898) [-466.811] (-467.974) (-477.221) * (-481.181) (-473.089) (-467.263) [-470.745] .. -- 0:06:29

      Average standard deviation of split frequencies: 0.014610

      4380000 -- (-477.577) (-469.346) [-467.275] (-472.917) * (-466.465) (-469.592) [-475.009] (-470.623) .. -- 0:06:26

      Average standard deviation of split frequencies: 0.014516

      4385000 -- (-476.033) (-470.484) [-464.951] (-476.836) * (-472.987) (-472.853) (-470.295) [-465.501] .. -- 0:06:23

      Average standard deviation of split frequencies: 0.014406

      4390000 -- (-473.459) (-479.372) (-478.784) [-467.889] * (-466.311) (-475.552) (-468.480) [-469.440] .. -- 0:06:19

      Average standard deviation of split frequencies: 0.014390

      4395000 -- (-471.338) (-473.304) [-472.563] (-465.239) * (-477.257) [-469.897] (-476.157) (-483.377) .. -- 0:06:16

      Average standard deviation of split frequencies: 0.014504

      4400000 -- (-485.353) (-471.608) (-474.896) [-467.332] * (-479.688) (-478.080) [-471.916] (-473.989) .. -- 0:06:13

      Average standard deviation of split frequencies: 0.014413

      4405000 -- [-467.824] (-467.859) (-470.007) (-472.497) * [-467.306] (-471.385) (-470.535) (-476.348) .. -- 0:06:10

      Average standard deviation of split frequencies: 0.014459

      4410000 -- (-470.071) (-475.372) (-467.271) [-465.007] * [-465.920] (-473.371) (-476.149) (-477.829) .. -- 0:06:07

      Average standard deviation of split frequencies: 0.014555

      4415000 -- (-471.225) (-470.154) [-470.797] (-469.367) * (-474.102) [-468.285] (-470.738) (-473.009) .. -- 0:06:04

      Average standard deviation of split frequencies: 0.014670

      4420000 -- (-480.530) (-468.650) (-477.234) [-466.531] * (-467.714) [-469.318] (-471.376) (-476.391) .. -- 0:06:01

      Average standard deviation of split frequencies: 0.014599

      4425000 -- [-470.048] (-471.056) (-475.880) (-471.895) * (-471.716) (-471.815) (-475.274) [-466.979] .. -- 0:05:57

      Average standard deviation of split frequencies: 0.014537

      4430000 -- [-471.913] (-469.698) (-476.820) (-463.706) * (-470.657) [-464.949] (-476.274) (-476.602) .. -- 0:05:54

      Average standard deviation of split frequencies: 0.014484

      4435000 -- (-472.494) (-474.869) (-468.922) [-468.920] * (-476.520) [-466.593] (-467.875) (-474.459) .. -- 0:05:51

      Average standard deviation of split frequencies: 0.014551

      4440000 -- (-476.581) (-486.616) [-471.766] (-472.287) * [-469.108] (-476.521) (-483.955) (-473.115) .. -- 0:05:48

      Average standard deviation of split frequencies: 0.014507

      4445000 -- [-473.717] (-476.569) (-477.678) (-470.515) * (-472.029) [-470.104] (-475.195) (-477.552) .. -- 0:05:45

      Average standard deviation of split frequencies: 0.014490

      4450000 -- (-469.277) (-474.123) [-472.850] (-466.779) * [-467.998] (-475.136) (-472.650) (-471.390) .. -- 0:05:42

      Average standard deviation of split frequencies: 0.014712

      4455000 -- (-471.904) (-475.364) [-466.958] (-467.445) * (-473.469) (-481.737) (-470.267) [-466.144] .. -- 0:05:39

      Average standard deviation of split frequencies: 0.014601

      4460000 -- (-470.026) (-465.893) [-470.058] (-470.757) * (-470.152) (-483.044) [-476.393] (-482.015) .. -- 0:05:36

      Average standard deviation of split frequencies: 0.014488

      4465000 -- (-475.326) (-472.465) [-465.822] (-469.172) * (-472.185) (-471.221) [-472.470] (-474.533) .. -- 0:05:32

      Average standard deviation of split frequencies: 0.014716

      4470000 -- (-474.153) (-485.082) [-472.348] (-470.782) * (-470.210) (-471.118) (-472.135) [-468.303] .. -- 0:05:29

      Average standard deviation of split frequencies: 0.014713

      4475000 -- (-473.007) [-468.065] (-476.164) (-474.974) * [-464.128] (-486.552) (-476.665) (-472.460) .. -- 0:05:26

      Average standard deviation of split frequencies: 0.014655

      4480000 -- (-475.817) (-467.458) (-470.846) [-467.025] * (-479.395) (-475.428) [-465.956] (-468.156) .. -- 0:05:23

      Average standard deviation of split frequencies: 0.014596

      4485000 -- (-471.728) (-463.308) (-483.842) [-470.064] * (-475.797) (-468.161) [-467.728] (-470.149) .. -- 0:05:20

      Average standard deviation of split frequencies: 0.014709

      4490000 -- (-471.834) (-474.453) [-476.096] (-470.848) * (-472.537) [-474.314] (-479.691) (-470.499) .. -- 0:05:17

      Average standard deviation of split frequencies: 0.014538

      4495000 -- (-466.206) (-467.715) [-469.561] (-475.950) * [-462.466] (-474.244) (-483.822) (-472.303) .. -- 0:05:14

      Average standard deviation of split frequencies: 0.014536

      4500000 -- (-472.998) [-465.355] (-483.930) (-469.057) * [-463.449] (-474.935) (-474.200) (-473.705) .. -- 0:05:11

      Average standard deviation of split frequencies: 0.014504

      4505000 -- (-483.353) [-472.108] (-473.376) (-470.030) * [-466.801] (-470.382) (-471.098) (-468.026) .. -- 0:05:08

      Average standard deviation of split frequencies: 0.014379

      4510000 -- (-478.548) (-473.064) [-466.810] (-468.711) * [-464.508] (-469.712) (-468.930) (-475.467) .. -- 0:05:04

      Average standard deviation of split frequencies: 0.014424

      4515000 -- [-467.632] (-468.381) (-479.547) (-469.055) * (-467.669) (-469.128) [-467.799] (-468.346) .. -- 0:05:01

      Average standard deviation of split frequencies: 0.014534

      4520000 -- (-475.018) [-469.860] (-470.206) (-473.032) * (-477.464) (-469.935) [-468.452] (-475.700) .. -- 0:04:58

      Average standard deviation of split frequencies: 0.014519

      4525000 -- (-470.619) [-468.099] (-491.440) (-481.802) * (-466.138) (-480.277) [-467.291] (-468.989) .. -- 0:04:55

      Average standard deviation of split frequencies: 0.014448

      4530000 -- (-475.941) (-474.806) (-468.471) [-469.730] * (-473.878) [-473.231] (-471.191) (-473.312) .. -- 0:04:52

      Average standard deviation of split frequencies: 0.014446

      4535000 -- (-470.075) (-479.844) [-468.778] (-472.822) * (-471.797) [-471.098] (-466.023) (-474.870) .. -- 0:04:49

      Average standard deviation of split frequencies: 0.014543

      4540000 -- (-478.442) (-475.532) [-464.865] (-470.504) * (-469.540) [-469.631] (-470.921) (-477.795) .. -- 0:04:46

      Average standard deviation of split frequencies: 0.014462

      4545000 -- [-469.059] (-471.931) (-480.735) (-468.891) * (-472.796) (-472.889) (-473.190) [-463.490] .. -- 0:04:43

      Average standard deviation of split frequencies: 0.014364

      4550000 -- (-464.719) (-480.648) (-471.400) [-472.674] * (-481.912) (-475.371) [-473.694] (-466.110) .. -- 0:04:39

      Average standard deviation of split frequencies: 0.014418

      4555000 -- (-469.911) (-469.721) [-466.997] (-470.822) * (-471.112) (-471.615) [-465.359] (-470.006) .. -- 0:04:36

      Average standard deviation of split frequencies: 0.014344

      4560000 -- (-475.065) (-468.794) [-477.965] (-468.549) * (-472.320) (-471.084) [-464.316] (-470.083) .. -- 0:04:33

      Average standard deviation of split frequencies: 0.014490

      4565000 -- (-471.886) (-476.467) (-471.226) [-474.309] * [-475.473] (-473.158) (-471.022) (-465.845) .. -- 0:04:30

      Average standard deviation of split frequencies: 0.014444

      4570000 -- (-478.860) (-471.330) (-482.753) [-465.701] * (-464.216) (-471.452) [-470.812] (-476.864) .. -- 0:04:27

      Average standard deviation of split frequencies: 0.014444

      4575000 -- (-467.197) (-474.908) (-477.303) [-468.955] * (-477.419) (-468.343) [-463.312] (-474.401) .. -- 0:04:24

      Average standard deviation of split frequencies: 0.014826

      4580000 -- [-470.783] (-470.815) (-469.222) (-483.945) * [-463.130] (-474.410) (-469.052) (-470.438) .. -- 0:04:21

      Average standard deviation of split frequencies: 0.014614

      4585000 -- (-478.580) (-478.260) (-467.282) [-472.484] * (-471.964) [-469.902] (-474.968) (-474.952) .. -- 0:04:18

      Average standard deviation of split frequencies: 0.014529

      4590000 -- [-469.235] (-468.921) (-477.567) (-477.190) * (-469.304) (-480.151) [-462.867] (-469.555) .. -- 0:04:14

      Average standard deviation of split frequencies: 0.014419

      4595000 -- (-478.687) (-476.361) [-472.938] (-473.296) * (-471.259) (-491.702) (-466.561) [-470.263] .. -- 0:04:11

      Average standard deviation of split frequencies: 0.014394

      4600000 -- (-470.511) (-467.478) [-471.419] (-470.707) * (-485.526) [-471.275] (-467.503) (-480.655) .. -- 0:04:08

      Average standard deviation of split frequencies: 0.014473

      4605000 -- (-467.953) (-467.693) (-466.539) [-466.850] * (-465.705) [-476.185] (-469.544) (-485.985) .. -- 0:04:05

      Average standard deviation of split frequencies: 0.014537

      4610000 -- (-473.688) (-465.047) [-474.159] (-480.354) * [-471.908] (-477.039) (-471.556) (-469.386) .. -- 0:04:02

      Average standard deviation of split frequencies: 0.014578

      4615000 -- (-480.312) (-471.603) (-476.584) [-478.229] * (-470.362) (-469.321) (-477.111) [-471.658] .. -- 0:03:59

      Average standard deviation of split frequencies: 0.014556

      4620000 -- [-467.708] (-465.980) (-471.592) (-465.712) * [-472.629] (-465.831) (-470.944) (-473.297) .. -- 0:03:56

      Average standard deviation of split frequencies: 0.014527

      4625000 -- (-471.633) (-469.785) [-465.188] (-465.337) * (-467.757) (-472.640) [-469.430] (-469.494) .. -- 0:03:53

      Average standard deviation of split frequencies: 0.014559

      4630000 -- (-476.760) (-473.906) [-477.286] (-471.663) * [-467.518] (-484.331) (-475.607) (-470.867) .. -- 0:03:49

      Average standard deviation of split frequencies: 0.014634

      4635000 -- (-481.975) [-473.095] (-471.374) (-467.995) * (-468.294) (-479.226) (-473.899) [-472.013] .. -- 0:03:46

      Average standard deviation of split frequencies: 0.014644

      4640000 -- [-478.313] (-466.121) (-481.207) (-463.436) * [-464.016] (-465.427) (-465.490) (-477.865) .. -- 0:03:43

      Average standard deviation of split frequencies: 0.014630

      4645000 -- [-473.661] (-480.506) (-469.001) (-471.384) * (-475.413) (-477.990) [-473.331] (-469.227) .. -- 0:03:40

      Average standard deviation of split frequencies: 0.014531

      4650000 -- (-479.008) (-474.676) [-467.993] (-474.441) * (-476.494) [-470.439] (-476.856) (-472.412) .. -- 0:03:37

      Average standard deviation of split frequencies: 0.014573

      4655000 -- (-470.795) (-475.750) [-472.808] (-470.208) * (-475.129) [-464.836] (-472.606) (-470.242) .. -- 0:03:34

      Average standard deviation of split frequencies: 0.014711

      4660000 -- (-472.798) [-469.580] (-479.636) (-468.748) * [-474.221] (-477.380) (-482.736) (-468.778) .. -- 0:03:31

      Average standard deviation of split frequencies: 0.014719

      4665000 -- [-468.065] (-472.192) (-477.738) (-471.448) * (-468.397) (-478.222) [-468.292] (-473.230) .. -- 0:03:28

      Average standard deviation of split frequencies: 0.014632

      4670000 -- [-464.373] (-468.633) (-470.907) (-468.920) * [-469.776] (-487.292) (-466.387) (-474.281) .. -- 0:03:24

      Average standard deviation of split frequencies: 0.014609

      4675000 -- (-480.655) (-470.229) [-468.005] (-470.330) * [-470.403] (-470.281) (-491.057) (-468.336) .. -- 0:03:21

      Average standard deviation of split frequencies: 0.014640

      4680000 -- (-468.294) (-466.732) [-468.019] (-467.391) * (-477.580) [-468.593] (-477.239) (-472.704) .. -- 0:03:18

      Average standard deviation of split frequencies: 0.014743

      4685000 -- (-478.002) (-484.169) (-473.831) [-471.920] * (-471.724) (-480.836) (-473.236) [-468.778] .. -- 0:03:15

      Average standard deviation of split frequencies: 0.014738

      4690000 -- (-470.146) (-467.382) [-471.124] (-491.515) * (-472.460) (-476.065) [-469.106] (-466.286) .. -- 0:03:12

      Average standard deviation of split frequencies: 0.014657

      4695000 -- [-468.085] (-471.752) (-465.122) (-478.594) * (-476.457) (-466.639) [-475.322] (-474.527) .. -- 0:03:09

      Average standard deviation of split frequencies: 0.014445

      4700000 -- [-477.217] (-464.950) (-483.806) (-466.746) * (-468.079) [-462.484] (-471.643) (-470.995) .. -- 0:03:06

      Average standard deviation of split frequencies: 0.014369

      4705000 -- [-463.305] (-470.832) (-476.742) (-475.859) * [-476.355] (-470.721) (-470.150) (-469.158) .. -- 0:03:03

      Average standard deviation of split frequencies: 0.014473

      4710000 -- (-475.631) [-469.287] (-474.839) (-476.368) * [-469.517] (-473.554) (-475.549) (-469.252) .. -- 0:03:00

      Average standard deviation of split frequencies: 0.014497

      4715000 -- (-468.772) [-468.354] (-470.790) (-480.335) * (-472.640) [-476.471] (-472.337) (-472.107) .. -- 0:02:56

      Average standard deviation of split frequencies: 0.014654

      4720000 -- (-477.202) (-474.982) (-484.577) [-466.648] * [-474.646] (-475.887) (-468.747) (-465.439) .. -- 0:02:53

      Average standard deviation of split frequencies: 0.014549

      4725000 -- (-470.809) (-469.534) (-471.684) [-469.535] * (-481.063) (-475.010) [-471.018] (-485.836) .. -- 0:02:50

      Average standard deviation of split frequencies: 0.014629

      4730000 -- (-467.589) (-463.969) (-472.770) [-466.495] * (-483.655) (-470.230) [-478.440] (-472.435) .. -- 0:02:47

      Average standard deviation of split frequencies: 0.014645

      4735000 -- (-474.385) [-466.733] (-472.253) (-475.571) * (-467.318) (-470.298) [-469.292] (-475.172) .. -- 0:02:44

      Average standard deviation of split frequencies: 0.014701

      4740000 -- (-470.316) [-471.847] (-480.948) (-472.095) * (-474.518) (-476.062) (-472.064) [-467.500] .. -- 0:02:41

      Average standard deviation of split frequencies: 0.014625

      4745000 -- (-467.201) (-472.238) [-468.073] (-472.405) * (-469.463) [-472.349] (-476.664) (-469.655) .. -- 0:02:38

      Average standard deviation of split frequencies: 0.014715

      4750000 -- (-475.206) (-479.561) (-471.614) [-475.292] * (-462.511) (-479.057) (-482.716) [-467.291] .. -- 0:02:35

      Average standard deviation of split frequencies: 0.014679

      4755000 -- (-470.885) (-472.943) (-470.462) [-471.258] * (-469.278) (-468.996) (-476.329) [-469.724] .. -- 0:02:32

      Average standard deviation of split frequencies: 0.014603

      4760000 -- [-470.958] (-467.222) (-472.632) (-480.111) * (-468.909) (-469.609) [-462.777] (-471.187) .. -- 0:02:28

      Average standard deviation of split frequencies: 0.014610

      4765000 -- [-472.099] (-467.277) (-473.664) (-470.323) * (-470.278) [-469.908] (-477.985) (-468.637) .. -- 0:02:25

      Average standard deviation of split frequencies: 0.014655

      4770000 -- [-466.762] (-468.331) (-469.243) (-471.743) * (-471.145) (-469.931) [-469.599] (-471.359) .. -- 0:02:22

      Average standard deviation of split frequencies: 0.014744

      4775000 -- (-464.148) (-468.087) [-466.761] (-474.414) * (-462.173) (-480.206) (-466.997) [-469.309] .. -- 0:02:19

      Average standard deviation of split frequencies: 0.014821

      4780000 -- (-465.275) (-476.850) [-467.649] (-466.798) * (-474.837) [-478.309] (-467.991) (-472.270) .. -- 0:02:16

      Average standard deviation of split frequencies: 0.014865

      4785000 -- (-472.802) (-469.365) (-478.904) [-471.845] * (-473.312) (-463.861) (-478.104) [-464.570] .. -- 0:02:13

      Average standard deviation of split frequencies: 0.014695

      4790000 -- (-469.657) (-483.748) (-471.195) [-467.755] * (-472.945) [-469.171] (-476.543) (-473.135) .. -- 0:02:10

      Average standard deviation of split frequencies: 0.014860

      4795000 -- (-468.962) (-474.444) (-475.557) [-472.855] * (-474.217) (-471.336) (-475.098) [-470.516] .. -- 0:02:07

      Average standard deviation of split frequencies: 0.014774

      4800000 -- (-472.085) (-484.848) (-470.405) [-470.378] * (-474.040) (-475.086) (-472.301) [-461.835] .. -- 0:02:04

      Average standard deviation of split frequencies: 0.014629

      4805000 -- [-466.816] (-474.508) (-474.917) (-469.668) * [-466.284] (-478.489) (-471.736) (-481.590) .. -- 0:02:00

      Average standard deviation of split frequencies: 0.014571

      4810000 -- (-479.602) [-465.081] (-479.252) (-475.318) * (-469.886) (-471.712) [-476.359] (-469.371) .. -- 0:01:57

      Average standard deviation of split frequencies: 0.014616

      4815000 -- (-467.827) [-467.816] (-469.312) (-468.903) * (-471.203) (-478.702) [-469.715] (-476.525) .. -- 0:01:54

      Average standard deviation of split frequencies: 0.014756

      4820000 -- (-464.622) (-468.525) [-468.898] (-472.386) * (-471.266) (-490.102) [-468.325] (-473.782) .. -- 0:01:51

      Average standard deviation of split frequencies: 0.014750

      4825000 -- (-471.786) [-468.070] (-478.730) (-470.917) * (-473.523) [-478.205] (-480.679) (-476.743) .. -- 0:01:48

      Average standard deviation of split frequencies: 0.014679

      4830000 -- (-482.763) (-466.796) [-468.339] (-476.569) * (-476.619) (-468.269) (-476.819) [-469.832] .. -- 0:01:45

      Average standard deviation of split frequencies: 0.014641

      4835000 -- [-472.123] (-473.536) (-481.315) (-480.746) * [-473.093] (-476.031) (-476.051) (-478.234) .. -- 0:01:42

      Average standard deviation of split frequencies: 0.014561

      4840000 -- (-467.354) (-479.124) (-473.881) [-465.779] * [-465.901] (-493.182) (-466.699) (-471.226) .. -- 0:01:39

      Average standard deviation of split frequencies: 0.014546

      4845000 -- (-474.320) [-465.283] (-482.179) (-480.797) * (-467.868) (-472.059) [-478.102] (-467.317) .. -- 0:01:36

      Average standard deviation of split frequencies: 0.014476

      4850000 -- [-472.491] (-474.449) (-472.454) (-468.630) * [-474.671] (-466.666) (-480.731) (-466.955) .. -- 0:01:33

      Average standard deviation of split frequencies: 0.014407

      4855000 -- [-473.065] (-467.875) (-474.346) (-471.490) * (-474.402) (-468.048) [-468.435] (-475.788) .. -- 0:01:29

      Average standard deviation of split frequencies: 0.014521

      4860000 -- (-468.319) (-471.272) (-467.571) [-468.957] * [-471.110] (-477.173) (-481.594) (-465.338) .. -- 0:01:26

      Average standard deviation of split frequencies: 0.014579

      4865000 -- (-472.217) (-468.583) (-470.692) [-472.072] * (-473.953) (-477.551) (-470.052) [-469.695] .. -- 0:01:23

      Average standard deviation of split frequencies: 0.014506

      4870000 -- (-467.414) [-471.359] (-481.840) (-468.605) * (-477.099) (-474.509) [-465.071] (-465.014) .. -- 0:01:20

      Average standard deviation of split frequencies: 0.014493

      4875000 -- (-477.040) (-463.034) [-471.990] (-472.536) * (-470.509) (-467.294) (-482.975) [-465.839] .. -- 0:01:17

      Average standard deviation of split frequencies: 0.014558

      4880000 -- (-468.902) (-472.223) (-466.637) [-462.518] * (-474.926) (-491.900) (-471.662) [-472.007] .. -- 0:01:14

      Average standard deviation of split frequencies: 0.014536

      4885000 -- (-470.727) [-465.150] (-472.438) (-464.541) * [-465.207] (-477.951) (-475.817) (-477.442) .. -- 0:01:11

      Average standard deviation of split frequencies: 0.014502

      4890000 -- (-469.933) (-474.980) (-466.394) [-471.630] * (-475.764) (-479.731) (-472.674) [-471.332] .. -- 0:01:08

      Average standard deviation of split frequencies: 0.014581

      4895000 -- (-469.876) (-479.798) [-468.573] (-470.630) * (-470.760) [-466.840] (-474.145) (-474.244) .. -- 0:01:05

      Average standard deviation of split frequencies: 0.014468

      4900000 -- (-472.813) [-470.269] (-467.344) (-480.254) * [-469.342] (-471.864) (-464.272) (-471.605) .. -- 0:01:02

      Average standard deviation of split frequencies: 0.014337

      4905000 -- (-473.579) (-467.099) [-473.883] (-471.936) * (-473.244) (-474.074) (-468.636) [-473.862] .. -- 0:00:58

      Average standard deviation of split frequencies: 0.014342

      4910000 -- (-472.979) [-471.590] (-477.372) (-475.806) * (-472.499) (-474.410) (-479.720) [-463.818] .. -- 0:00:55

      Average standard deviation of split frequencies: 0.014289

      4915000 -- [-466.272] (-476.628) (-473.084) (-474.741) * (-466.878) (-473.206) (-470.084) [-470.609] .. -- 0:00:52

      Average standard deviation of split frequencies: 0.014316

      4920000 -- [-468.438] (-464.397) (-474.594) (-470.934) * (-485.832) (-474.154) [-470.115] (-469.507) .. -- 0:00:49

      Average standard deviation of split frequencies: 0.014166

      4925000 -- [-466.292] (-480.711) (-475.620) (-472.468) * (-479.948) [-468.618] (-475.261) (-484.971) .. -- 0:00:46

      Average standard deviation of split frequencies: 0.014126

      4930000 -- (-474.956) (-470.998) [-469.825] (-474.348) * [-472.410] (-473.915) (-478.963) (-469.616) .. -- 0:00:43

      Average standard deviation of split frequencies: 0.014068

      4935000 -- (-477.321) [-470.458] (-472.021) (-469.541) * (-473.746) (-472.823) (-465.051) [-463.025] .. -- 0:00:40

      Average standard deviation of split frequencies: 0.014114

      4940000 -- [-465.749] (-468.811) (-469.534) (-483.742) * (-477.413) (-475.057) (-473.638) [-479.196] .. -- 0:00:37

      Average standard deviation of split frequencies: 0.014155

      4945000 -- (-471.969) [-470.538] (-478.469) (-467.844) * (-468.602) (-466.978) (-471.175) [-474.179] .. -- 0:00:34

      Average standard deviation of split frequencies: 0.014051

      4950000 -- (-471.255) [-468.834] (-466.074) (-473.650) * [-461.947] (-474.859) (-472.623) (-472.443) .. -- 0:00:31

      Average standard deviation of split frequencies: 0.014063

      4955000 -- (-464.245) [-462.772] (-476.167) (-482.644) * [-468.399] (-470.084) (-469.372) (-477.177) .. -- 0:00:27

      Average standard deviation of split frequencies: 0.014114

      4960000 -- [-467.131] (-475.346) (-470.785) (-469.121) * (-471.461) (-473.967) (-466.221) [-468.024] .. -- 0:00:24

      Average standard deviation of split frequencies: 0.014134

      4965000 -- (-474.508) (-472.482) (-472.477) [-467.451] * (-472.742) (-469.318) [-472.052] (-469.053) .. -- 0:00:21

      Average standard deviation of split frequencies: 0.014090

      4970000 -- (-473.948) (-471.142) (-476.335) [-477.954] * (-469.763) [-470.746] (-479.184) (-471.306) .. -- 0:00:18

      Average standard deviation of split frequencies: 0.013986

      4975000 -- (-471.904) [-468.348] (-469.045) (-471.740) * [-464.239] (-477.046) (-470.774) (-477.512) .. -- 0:00:15

      Average standard deviation of split frequencies: 0.013826

      4980000 -- [-470.229] (-471.902) (-479.188) (-477.695) * [-474.969] (-470.220) (-477.788) (-471.102) .. -- 0:00:12

      Average standard deviation of split frequencies: 0.013880

      4985000 -- [-470.344] (-475.950) (-474.164) (-474.032) * [-475.463] (-478.268) (-485.209) (-470.998) .. -- 0:00:09

      Average standard deviation of split frequencies: 0.013846

      4990000 -- (-476.909) (-468.903) (-473.719) [-466.411] * [-469.902] (-460.753) (-472.371) (-476.029) .. -- 0:00:06

      Average standard deviation of split frequencies: 0.013903

      4995000 -- [-466.331] (-472.198) (-480.054) (-467.264) * [-467.763] (-470.653) (-481.505) (-471.272) .. -- 0:00:03

      Average standard deviation of split frequencies: 0.013740
      5000000 -- [-467.902] (-464.793) (-468.488) (-479.214) * [-472.901] (-481.173) (-468.473) (-467.414) .. -- 0:00:00

      Average standard deviation of split frequencies: 0.013724

      Analysis completed in 51 mins 40 seconds
      Analysis used 3072.66 seconds of CPU time
      Likelihood of best state for "cold" chain of run 1 was -457.46
      Likelihood of best state for "cold" chain of run 2 was -457.79
      Likelihood of best state for "cold" chain of run 3 was -458.13
      Likelihood of best state for "cold" chain of run 4 was -458.81

      Acceptance rates for the moves in the "cold" chain of run 1:
         With prob.   (last 100)   chain accepted proposals by move
            32.4 %     ( 34 %)     Multiplier(Alpha)
            22.3 %     ( 15 %)     ExtSPR(Tau,V)
            15.0 %     (  8 %)     ExtTBR(Tau,V)
            27.2 %     ( 21 %)     NNI(Tau,V)
            16.6 %     ( 15 %)     ParsSPR1(Tau,V)
             9.0 %     ( 15 %)     ParsTBR1(Tau,V)
            25.6 %     ( 34 %)     Multiplier(V)
            53.2 %     ( 57 %)     Nodeslider(V)
            25.7 %     ( 17 %)     TLMultiplier(V)

      Acceptance rates for the moves in the "cold" chain of run 2:
         With prob.   (last 100)   chain accepted proposals by move
            32.4 %     ( 27 %)     Multiplier(Alpha)
            22.3 %     ( 20 %)     ExtSPR(Tau,V)
            14.9 %     ( 13 %)     ExtTBR(Tau,V)
            27.1 %     ( 21 %)     NNI(Tau,V)
            16.6 %     ( 14 %)     ParsSPR1(Tau,V)
             8.9 %     (  8 %)     ParsTBR1(Tau,V)
            24.9 %     ( 24 %)     Multiplier(V)
            53.2 %     ( 46 %)     Nodeslider(V)
            25.6 %     ( 31 %)     TLMultiplier(V)

      Acceptance rates for the moves in the "cold" chain of run 3:
         With prob.   (last 100)   chain accepted proposals by move
            32.3 %     ( 22 %)     Multiplier(Alpha)
            22.4 %     ( 22 %)     ExtSPR(Tau,V)
            15.1 %     ( 15 %)     ExtTBR(Tau,V)
            27.3 %     ( 29 %)     NNI(Tau,V)
            16.8 %     ( 21 %)     ParsSPR1(Tau,V)
             9.0 %     (  9 %)     ParsTBR1(Tau,V)
            25.1 %     ( 27 %)     Multiplier(V)
            53.2 %     ( 60 %)     Nodeslider(V)
            25.7 %     ( 27 %)     TLMultiplier(V)

      Acceptance rates for the moves in the "cold" chain of run 4:
         With prob.   (last 100)   chain accepted proposals by move
            32.4 %     ( 19 %)     Multiplier(Alpha)
            22.4 %     ( 19 %)     ExtSPR(Tau,V)
            15.1 %     ( 13 %)     ExtTBR(Tau,V)
            27.3 %     ( 30 %)     NNI(Tau,V)
            16.7 %     ( 17 %)     ParsSPR1(Tau,V)
             9.1 %     (  3 %)     ParsTBR1(Tau,V)
            25.8 %     ( 27 %)     Multiplier(V)
            53.1 %     ( 55 %)     Nodeslider(V)
            25.7 %     ( 24 %)     TLMultiplier(V)

      Chain swap information for run 1:

                   1       2       3       4 
           ----------------------------------
         1 |            0.53    0.28    0.13 
         2 |  834015            0.63    0.36 
         3 |  832779  833093            0.66 
         4 |  832341  834201  833571         

      Chain swap information for run 2:

                   1       2       3       4 
           ----------------------------------
         1 |            0.53    0.28    0.14 
         2 |  834085            0.64    0.36 
         3 |  835091  833125            0.66 
         4 |  831844  832629  833226         

      Chain swap information for run 3:

                   1       2       3       4 
           ----------------------------------
         1 |            0.53    0.28    0.14 
         2 |  832558            0.64    0.36 
         3 |  833934  833409            0.66 
         4 |  833130  832088  834881         

      Chain swap information for run 4:

                   1       2       3       4 
           ----------------------------------
         1 |            0.54    0.28    0.14 
         2 |  832809            0.64    0.36 
         3 |  834543  832468            0.66 
         4 |  833110  833337  833733         

      Upper diagonal: Proportion of successful state exchanges between chains
      Lower diagonal: Number of attempted state exchanges between chains

      Chain information:

        ID -- Heat 
       -----------
         1 -- 1.00  (cold chain)
         2 -- 0.91 
         3 -- 0.83 
         4 -- 0.77 

      Heat = 1 / (1 + T * (ID - 1))
         (where T = 0.10 is the temperature and ID is the chain number)

      Setting sumt filename and outputname to NUFV137_tree_all_mrb
      Using relative burnin (a fraction of samples discarded).
      Setting burnin fraction to 0.20
      Setting sumt contype to Allcompat
      Summarizing trees in files "NUFV137_tree_all_mrb.run1.t", "NUFV137_tree_all_mrb.run2.t",...,"NUFV137_tree_all_mrb.run4.t"
      Using relative burnin ('relburnin=yes'), discarding the first 20 % of sampled trees
      Writing statistics to files NUFV137_tree_all_mrb.<parts|tstat|vstat|trprobs|con>
      Examining first file ...
      Found one tree block in file "NUFV137_tree_all_mrb.run1.t" with 1001 trees in last block
      Expecting the same number of trees in the last tree block of all files

      Tree reading status:

      0      10      20      30      40      50      60      70      80      90     100
      v-------v-------v-------v-------v-------v-------v-------v-------v-------v-------v
      *********************************************************************************

      Read a total of 4004 trees in 4 files (sampling 3204 of them)
         (Each file contained 1001 trees of which 801 were sampled)
                                                                                   
      General explanation:                                                          
                                                                                   
      In an unrooted tree, a taxon bipartition (split) is specified by removing a   
      branch, thereby dividing the species into those to the left and those to the  
      right of the branch. Here, taxa to one side of the removed branch are denoted 
      '.' and those to the other side are denoted '*'. Specifically, the '.' symbol 
      is used for the taxa on the same side as the outgroup.                        
                                                                                   
      In a rooted or clock tree, the tree is rooted using the model and not by      
      reference to an outgroup. Each bipartition therefore corresponds to a clade,  
      that is, a group that includes all the descendants of a particular branch in  
      the tree.  Taxa that are included in each clade are denoted using '*', and    
      taxa that are not included are denoted using the '.' symbol.                  
                                                                                   
      The output first includes a key to all the bipartitions with frequency larger 
      or equal to (Minpartfreq) in at least one run. Minpartfreq is a parameter to  
      sumt command and currently it is set to 0.10.  This is followed by a table  
      with statistics for the informative bipartitions (those including at least    
      two taxa), sorted from highest to lowest probability. For each bipartition,   
      the table gives the number of times the partition or split was observed in all
      runs (#obs) and the posterior probability of the bipartition (Probab.), which 
      is the same as the split frequency. If several runs are summarized, this is   
      followed by the minimum split frequency (Min(s)), the maximum frequency       
      (Max(s)), and the standard deviation of frequencies (Stddev(s)) across runs.  
      The latter value should approach 0 for all bipartitions as MCMC runs converge.
                                                                                   
      This is followed by a table summarizing branch lengths, node heights (if a    
      clock model was used) and relaxed clock parameters (if a relaxed clock model  
      was used). The mean, variance, and 95 % credible interval are given for each 
      of these parameters. If several runs are summarized, the potential scale      
      reduction factor (PSRF) is also given; it should approach 1 as runs converge. 
      Node heights will take calibration points into account, if such points were   
      used in the analysis.                                                         
                                                                                    
      Note that Stddev may be unreliable if the partition is not present in all     
      runs (the last column indicates the number of runs that sampled the partition 
      if more than one run is summarized). The PSRF is not calculated at all if     
      the partition is not present in all runs.The PSRF is also sensitive to small  
      sample sizes and it should only be considered a rough guide to convergence    
      since some of the assumptions allowing one to interpret it as a true potential
      scale reduction factor are violated in MrBayes.                               
                                                                                    
      List of taxa in bipartitions:                                                 
                                                                                   
         1 -- Acanthostega
         2 -- Elginerpeton
         3 -- Elpistostege
         4 -- Eusthenopteron
         5 -- Ichthyostega
         6 -- Panderichthys
         7 -- Parmastega
         8 -- Tiktaalik
         9 -- Ventastega
        10 -- Ymeria
        11 -- Qikiqtania
        12 -- Tinirau
        13 -- Megalichthys

      Key to taxon bipartitions (saved to file "NUFV137_tree_all_mrb.parts"):

      ID -- Partition
      -------------------
       1 -- 
       2 -- 
       3 -- 
       4 -- 
       5 -- 
       6 -- 
       7 -- 
       8 -- 
       9 -- 
      10 -- 
      11 -- 
      12 -- 
      13 -- 
      14 -- 
      15 -- 
      16 -- 
      17 -- 
      18 -- 
      19 -- 
      20 -- 
      21 -- 
      22 -- 
      23 -- 
      24 -- 
      25 -- 
      26 -- 
      27 -- 
      28 -- 
      29 -- 
      30 -- 
      31 -- 
      32 -- 
      33 -- 
      34 -- 
      35 -- 
      36 -- 
      37 -- 
      -------------------

      Summary statistics for informative taxon bipartitions
         (saved to file "NUFV137_tree_all_mrb.tstat"):

      ID   #obs    Probab.     Sd(s)+      Min(s)      Max(s)   Nruns 
      ----------------------------------------------------------------
      14  3202    0.999376    0.001248    0.997503    1.000000    4
      15  3151    0.983458    0.002768    0.981273    0.987516    4
      16  2957    0.922909    0.008429    0.915106    0.933833    4
      17  2872    0.896380    0.010495    0.885144    0.907615    4
      18  2274    0.709738    0.017817    0.684145    0.724095    4
      19  1709    0.533396    0.015672    0.510612    0.544320    4
      20  1543    0.481586    0.028016    0.440699    0.504370    4
      21  1142    0.356429    0.011374    0.339576    0.364544    4
      22  1127    0.351748    0.003283    0.347066    0.354557    4
      23  1101    0.343633    0.021512    0.312110    0.359551    4
      24   975    0.304307    0.029427    0.274657    0.343321    4
      25   957    0.298689    0.018131    0.273408    0.315855    4
      26   760    0.237203    0.014701    0.222222    0.257179    4
      27   663    0.206929    0.015029    0.186017    0.220974    4
      28   648    0.202247    0.016842    0.191011    0.227216    4
      29   625    0.195069    0.017608    0.177278    0.218477    4
      30   529    0.165106    0.007920    0.157303    0.176030    4
      31   398    0.124220    0.007386    0.113608    0.129838    4
      32   393    0.122659    0.009528    0.111111    0.131086    4
      33   372    0.116105    0.007961    0.108614    0.127341    4
      34   329    0.102684    0.008490    0.093633    0.111111    4
      35   312    0.097378    0.011397    0.081149    0.107366    4
      36   299    0.093321    0.011230    0.084894    0.109863    4
      37   286    0.089263    0.011555    0.081149    0.106117    4
      ----------------------------------------------------------------
      + Convergence diagnostic (standard deviation of split frequencies)
        should approach 0.0 as runs converge.


      Summary statistics for branch and node parameters
         (saved to file "NUFV137_tree_all_mrb.vstat"):

                                              95% HPD Interval
                                            --------------------
      Parameter      Mean       Variance     Lower       Upper       Median     PSRF+  Nruns
      --------------------------------------------------------------------------------------
      length[1]     0.152925    0.008487    0.015121    0.337369    0.138167    1.000    4
      length[2]     0.221574    0.026483    0.000125    0.548426    0.187069    1.000    4
      length[3]     0.086416    0.009883    0.000014    0.292200    0.054329    1.000    4
      length[4]     0.016971    0.000310    0.000001    0.052529    0.011628    1.000    4
      length[5]     0.130092    0.011378    0.000067    0.338670    0.103005    1.000    4
      length[6]     0.020288    0.000503    0.000007    0.065372    0.012956    1.000    4
      length[7]     0.149970    0.014987    0.000059    0.382490    0.119362    1.000    4
      length[8]     0.033129    0.001079    0.000007    0.098406    0.022999    1.000    4
      length[9]     0.063995    0.003870    0.000003    0.185717    0.045112    1.000    4
      length[10]    0.137923    0.012456    0.000026    0.360591    0.108318    0.999    4
      length[11]    0.064043    0.002509    0.000027    0.158918    0.053257    0.999    4
      length[12]    0.032761    0.000735    0.000029    0.084963    0.025677    1.000    4
      length[13]    0.046885    0.001071    0.000251    0.108867    0.040037    1.000    4
      length[14]    0.202769    0.010043    0.043789    0.388259    0.193748    0.999    4
      length[15]    0.460482    0.088510    0.048205    1.009532    0.406263    1.000    4
      length[16]    0.296020    0.035532    0.012532    0.628753    0.261336    1.000    4
      length[17]    0.110412    0.005092    0.000036    0.245958    0.099178    1.000    4
      length[18]    0.033462    0.000659    0.001001    0.082881    0.026932    0.999    4
      length[19]    0.131165    0.010972    0.000133    0.333151    0.106493    0.999    4
      length[20]    0.076434    0.003864    0.000136    0.195975    0.060406    0.999    4
      length[21]    0.126394    0.012594    0.000115    0.351368    0.097470    0.999    4
      length[22]    0.163818    0.014792    0.001396    0.406486    0.138940    0.998    4
      length[23]    0.138959    0.013835    0.000032    0.345303    0.109587    0.999    4
      length[24]    0.068862    0.003680    0.000160    0.188151    0.053220    0.998    4
      length[25]    0.152613    0.015068    0.000357    0.374654    0.125962    1.000    4
      length[26]    0.197846    0.025211    0.000232    0.516624    0.161247    1.000    4
      length[27]    0.164612    0.016432    0.000579    0.404637    0.136456    0.998    4
      length[28]    0.029064    0.000666    0.000034    0.081956    0.020455    0.997    4
      length[29]    0.133794    0.011436    0.000410    0.334455    0.112335    1.000    4
      length[30]    0.042093    0.001534    0.000052    0.114608    0.031999    0.997    4
      length[31]    0.118643    0.013484    0.000268    0.339564    0.079604    0.996    4
      length[32]    0.087177    0.005739    0.000217    0.224183    0.066195    0.997    4
      length[33]    0.124979    0.014451    0.000011    0.336736    0.098884    0.996    4
      length[34]    0.126457    0.011015    0.001554    0.321418    0.105837    1.003    4
      length[35]    0.154985    0.019220    0.000752    0.396821    0.116887    0.998    4
      length[36]    0.066283    0.003586    0.000354    0.184843    0.047669    0.996    4
      length[37]    0.113102    0.014585    0.000047    0.309218    0.079363    0.994    4
      --------------------------------------------------------------------------------------
      + Convergence diagnostic (PSRF = Potential Scale Reduction Factor; Gelman
        and Rubin, 1992) should approach 1.0 as runs converge. NA is reported when
        deviation of parameter values within all runs is 0 or when a parameter
        value (a branch length, for instance) is not sampled in all runs.


      Summary statistics for partitions with frequency >= 0.10 in at least one run:
          Average standard deviation of split frequencies = 0.012826
          Maximum standard deviation of split frequencies = 0.029427
          Average PSRF for parameter values (excluding NA and >10.0) = 0.999
          Maximum PSRF for parameter values = 1.003


      Clade credibility values:

      /------------------------------------------------------------ Megalichthys (13)
      |                                                                               
      |------------------------------------------------------------ Tinirau (12)
      |                                                                               
      |                                                    /------- Acanthostega (1)
      |                                       /-----53-----+                          
      |                                       |            \------- Ventastega (9)
      |                                       |                                       
      |                                /--30--+      /------------- Elginerpeton (2)
      |                                |      |      |                                
      |                                |      \--35--+     /------- Ichthyostega (5)
      +                          /--98-+             \--36-+                          
      |                          |     |                   \------- Ymeria (10)
      |                          |     |                                              
      |                   /--92--+     \--------------------------- Parmastega (7)
      |                   |      |                                                    
      |                   |      \--------------------------------- Elpistostege (3)
      |            /--90--+                                                           
      |            |      |                                /------- Tiktaalik (8)
      |            |      \---------------48---------------+                          
      |      /-100-+                                       \------- Qikiqtania (11)
      |      |     |                                                                  
      \--71--+     \----------------------------------------------- Panderichthys (6)
             |                                                                        
             \----------------------------------------------------- Eusthenopteron (4)
                                                                                      

      Phylogram (based on average branch lengths):

                                                                                                                                                                  /-- Megalichthys (13)
      |                                                                               
      |- Tinirau (12)
      |                                                                               
      |                                                   /------ Acanthostega (1)
      |                                               /---+                           
      |                                               |   \-- Ventastega (9)
      |                                               |                               
      |                                         /-----+    /-------- Elginerpeton (2)
      |                                         |     |    |                          
      |                                         |     \----+    /---- Ichthyostega (5)
      +                        /----------------+          \----+                     
      |                        |                |               \---- Ymeria (10)
      |                        |                |                                     
      |             /----------+                \----- Parmastega (7)
      |             |          |                                                      
      |             |          \-- Elpistostege (3)
      |        /----+                                                                 
      |        |    | /- Tiktaalik (8)
      |        |    \-+                                                               
      |/-------+      \--- Qikiqtania (11)
      ||       |                                                                      
      \+       \- Panderichthys (6)
       |                                                                              
       \- Eusthenopteron (4)
                                                                                      
      |-------| 0.200 expected changes per site

      Calculating tree probabilities...

      Credible sets of trees (1381 trees sampled):
         50 % credible set contains 192 trees
         90 % credible set contains 1061 trees
         95 % credible set contains 1221 trees
         99 % credible set contains 1349 trees

      Setting sump filename and output file name to NUFV137_tree_all_mrb
      Using relative burnin (a fraction of samples discarded).
      Setting burnin fraction to 0.20
      Summarizing parameters in 4 files (NUFV137_tree_all_mrb.run1.p,
         NUFV137_tree_all_mrb.run2.p, etc)
      Writing summary statistics to file NUFV137_tree_all_mrb.pstat
      Using relative burnin ('relburnin=yes'), discarding the first 20 % of samples

      Below are rough plots of the generation (x-axis) versus the log   
      probability of observing the data (y-axis). You can use these     
      graphs to determine what the burn in for your analysis should be. 
      When the log probability starts to plateau you may be at station- 
      arity. Sample trees and parameters after the log probability      
      plateaus. Of course, this is not a guarantee that you are at sta- 
      tionarity. Also examine the convergence diagnostics provided by   
      the 'sump' and 'sumt' commands for all the parameters in your     
      model. Remember that the burn in is the number of samples to dis- 
      card. There are a total of ngen / samplefreq samples taken during 
      a MCMC analysis.                                                  

      Overlay plot for all 4 runs:
      (1 = Run number 1; 2 = Run number 2 etc.; * = Several runs)

      +------------------------------------------------------------+ -466.29
      |           4                      2                         |
      | 3                                                          |
      |                                       2            2       |
      | 4    *     3       3        1*  *        21   1  1         |
      |  **                  1 21  1   2  4  24    42 2 3   * 4   3|
      | 2      3*1    44  1  3  3  24  1   1      223  1  3        |
      |1 32**     2     2*  1     23 3  33 4 3  *    2  4 2 4 1  21|
      |4    2 2 3* *4 11* 3   **    2  3  3 1 31   1  43  13   21* |
      |*12 23 422 3  33  2414 3  4*   *4  *    * *       2 1    3 4|
      |   11 4 * 2113  2  24  13*2 4  3    **11 1   1* 2 4    314  |
      |       3      *2  3  *    3      41       343   4*34 1* 3 42|
      |             24 34  2 4   1  3    4   4  3     3      2 4   |
      |      21              2              2        1          2  |
      |                                           3 4      4       |
      |             1                                        12    |
      +------+-----+-----+-----+-----+-----+-----+-----+-----+-----+ -471.89
      ^                                                            ^
      1000000                                                      5000000


      Estimated marginal likelihoods for runs sampled in files
         "NUFV137_tree_all_mrb.run1.p", "NUFV137_tree_all_mrb.run2.p", etc:
         (Use the harmonic mean for Bayes factor comparisons of models)

         (Values are saved to the file NUFV137_tree_all_mrb.lstat)

      Run   Arithmetic mean   Harmonic mean
      --------------------------------------
        1       -464.45          -475.73
        2       -465.04          -475.93
        3       -465.11          -477.14
        4       -465.57          -478.64
      --------------------------------------
      TOTAL     -464.96          -477.55
      --------------------------------------


      Model parameter summaries over all 4 runs sampled in files
         "NUFV137_tree_all_mrb.run1.p", "NUFV137_tree_all_mrb.run2.p" etc:
         Summaries are based on a total of 3204 samples from 4 runs.
         Each run produced 1001 samples of which 801 samples were included.
         Parameter summaries saved to file "NUFV137_tree_all_mrb.pstat".

                                            95% HPD Interval
                                          --------------------
      Parameter      Mean      Variance     Lower       Upper       Median    min ESS*  avg ESS    PSRF+ 
      --------------------------------------------------------------------------------------------------
      TL          2.811235    1.192565    0.691267    4.635267    2.868078    685.18    772.05    1.000
      alpha       1.332809    1.277932    0.000323    3.520548    1.085512    519.55    704.00    0.999
      --------------------------------------------------------------------------------------------------
      * Convergence diagnostic (ESS = Estimated Sample Size); min and avg values
        correspond to minimal and average ESS among runs. 
        ESS value below 100 may indicate that the parameter is undersampled. 
      + Convergence diagnostic (PSRF = Potential Scale Reduction Factor; Gelman
        and Rubin, 1992) should approach 1.0 as runs converge.


   Exiting mrbayes block
   Reached end of file
