# Supplementary material for: A new elpistostegalian from the Late Devonian of the Canadian Arctic
Source: Nature. 2022 Jul 20;608(7923):563–8. doi: 10.1038/s41586-022-04990-w (PMC9385497; doi:10.1038/s41586-022-04990-w)
Supplement: Supplementary file 8 — A zipped file that contains a MrBayes executable file, screen log, and majority-rule consensus tree. [file 41586_2022_4990_MOESM8_ESM.zip › bayesian/NUFV137_tree_all_mrb.run2.t]

#NEXUS
[ID: 8668784713]
[Param: tree]
begin trees;
   translate
       1 Acanthostega,
       2 Elginerpeton,
       3 Elpistostege,
       4 Eusthenopteron,
       5 Ichthyostega,
       6 Panderichthys,
       7 Parmastega,
       8 Tiktaalik,
       9 Ventastega,
      10 Ymeria,
      11 Qikiqtania,
      12 Tinirau,
      13 Megalichthys;
   tree gen.0 = [&U] (7:2.000000e-02,(12:2.000000e-02,(8:2.000000e-02,(((10:2.000000e-02,((13:2.000000e-02,5:2.000000e-02):2.000000e-02,(6:2.000000e-02,(9:2.000000e-02,(11:2.000000e-02,4:2.000000e-02):2.000000e-02):2.000000e-02):2.000000e-02):2.000000e-02):2.000000e-02,2:2.000000e-02):2.000000e-02,3:2.000000e-02):2.000000e-02):2.000000e-02):2.000000e-02,1:2.000000e-02);
   tree gen.5000 = [&U] ((5:2.703657e-02,2:2.016150e-01):5.471498e-01,(9:6.655284e-02,((3:1.312358e-01,((11:5.757066e-02,(6:1.184871e-01,((13:6.248653e-02,12:6.860492e-02):1.882483e-02,4:3.952311e-02):1.430368e-01):2.919337e-02):1.358752e-01,8:2.765956e-02):2.118645e-01):3.345514e-01,(7:6.077393e-02,10:1.362529e-01):8.829101e-02):2.060145e-01):2.087470e-01,1:2.066991e-02);
   tree gen.10000 = [&U] (((10:5.912578e-02,((3:1.423035e-02,(11:2.854194e-02,(((12:1.991747e-02,(13:4.268331e-02,4:3.351440e-02):4.785924e-03):2.690902e-01,6:7.802349e-03):1.245776e-01,8:1.119674e-02):1.048060e-01):3.231802e-01):2.145841e-01,7:1.536079e-01):1.958463e-01):7.796275e-02,(5:5.198863e-02,2:1.296626e-01):1.067957e-01):6.610461e-02,9:1.040199e-01,1:3.448915e-01);
   tree gen.15000 = [&U] (2:3.382381e-01,((10:7.061340e-02,(5:2.355561e-01,(7:1.592503e-02,(3:4.491210e-02,(11:3.092349e-02,((((12:4.221858e-02,4:9.031455e-02):7.223634e-03,13:3.346691e-02):2.964599e-01,6:1.333433e-02):1.565755e-01,8:7.091773e-02):1.848738e-02):3.431693e-01):5.165326e-01):2.610490e-01):1.425220e-01):8.019819e-03,9:1.146850e-01):1.562947e-01,1:8.732331e-02);
   tree gen.20000 = [&U] ((((2:2.637565e-01,(3:3.987826e-02,(11:1.884587e-03,(8:4.212555e-02,((4:5.784162e-03,(13:3.215231e-02,12:6.858425e-02):1.729342e-02):2.979021e-01,6:1.106872e-01):1.237309e-01):3.361405e-02):3.256252e-01):1.682507e-01):5.844349e-02,7:9.953451e-02):3.433583e-01,(5:1.439913e-01,10:9.384894e-02):3.726122e-02):1.492842e-01,9:1.505783e-01,1:2.348392e-01);
   tree gen.25000 = [&U] ((((((8:1.241444e-01,(6:4.409629e-03,(4:7.224267e-03,(12:5.294606e-02,13:1.725762e-01):8.889156e-02):1.620338e-01):1.456075e-01):6.155011e-02,11:7.455008e-02):2.146208e-01,3:1.372603e-01):9.520724e-01,(7:2.000448e-01,(2:1.612772e-01,5:1.197496e-01):1.296343e-01):1.274419e-01):8.257369e-02,9:1.425232e-01):7.899533e-02,10:2.204164e-01,1:1.647133e-01);
   tree gen.30000 = [&U] ((7:2.668805e-02,(2:2.755464e-02,(((8:4.435465e-03,((4:1.262995e-03,(13:5.933174e-02,12:2.025142e-02):3.171419e-03):1.337021e-01,6:3.751939e-03):1.501129e-01):3.262261e-02,11:4.153921e-02):2.226143e-01,3:1.830332e-02):7.602310e-02):1.543301e-01):1.596239e-01,((9:3.161733e-02,10:1.644771e-01):1.433970e-02,5:2.176969e-01):4.316744e-03,1:9.985674e-02);
   tree gen.35000 = [&U] ((10:3.830499e-03,(5:6.020351e-02,2:9.403311e-02):1.118237e-01):3.537872e-02,(((3:6.347005e-02,(11:1.048633e-02,((6:2.405216e-02,(4:1.205893e-02,(13:1.373976e-02,12:2.816415e-02):1.140657e-02):1.123109e-01):5.157355e-02,8:6.713034e-04):5.354444e-02):3.748394e-02):2.301101e-01,7:9.245644e-02):1.084359e-01,9:2.077071e-02):4.306160e-02,1:9.060326e-02);
   tree gen.40000 = [&U] (((7:1.313335e-01,((((((12:9.543271e-03,13:3.488588e-02):1.769321e-02,4:9.622675e-03):1.021399e-01,6:3.934344e-03):2.571749e-01,8:3.700350e-02):9.203967e-03,11:1.550537e-02):1.981021e-01,3:2.599791e-02):6.038955e-01):1.709772e-02,9:1.124813e-02):2.714445e-02,((5:5.114907e-02,10:1.148650e-01):1.520784e-01,2:1.843165e-01):1.785223e-01,1:7.976027e-02);
   tree gen.45000 = [&U] (9:5.612954e-02,(((10:1.566197e-01,(2:1.527705e-01,5:3.455681e-02):1.022516e-03):3.280001e-01,7:2.903278e-02):2.071566e-01,(3:2.292373e-02,((12:1.114504e-02,(13:1.304345e-01,4:3.873915e-02):2.056644e-02):1.798410e-01,(6:1.277324e-02,(11:7.405215e-02,8:8.314859e-03):1.552824e-01):1.106055e-02):6.350517e-01):2.678457e-01):2.325050e-01,1:1.323367e-01);
   tree gen.50000 = [&U] (((5:2.124729e-02,2:1.503490e-01):1.102100e-01,10:2.054689e-01):1.077541e-02,(7:7.534328e-02,(((11:1.320184e-02,((6:4.643534e-03,((4:1.144691e-02,12:2.913238e-02):8.835492e-03,13:2.767629e-02):8.720769e-02):7.771438e-02,8:1.965281e-02):2.020623e-02):8.779205e-02,3:5.963980e-02):2.098798e-01,9:1.017356e-02):5.209029e-02):4.407808e-02,1:1.031284e-01);
   tree gen.55000 = [&U] (((7:4.863554e-02,(((8:6.806777e-02,((4:1.815093e-02,(12:4.328166e-02,13:7.278639e-02):2.479529e-02):2.690649e-01,6:5.680955e-03):1.075112e-01):2.515498e-02,11:1.567837e-01):2.106902e-01,3:1.523177e-02):6.721021e-01):1.271789e-01,(2:2.687408e-01,(5:8.343891e-02,10:1.305303e-01):6.025237e-02):1.522272e-01):1.626060e-01,9:2.922208e-02,1:1.888265e-01);
   tree gen.60000 = [&U] (((7:1.147713e-01,(3:1.729554e-01,(8:2.002548e-02,(11:7.465847e-02,(6:2.621959e-02,((12:7.564176e-02,13:4.809514e-02):1.043010e-01,4:4.631967e-03):3.194381e-01):1.125034e-01):9.997372e-02):5.737307e-01):4.102360e-01):3.040419e-01,9:2.496099e-01):5.505875e-02,(2:2.772228e-01,(5:3.786118e-02,10:3.823736e-01):1.344689e-01):3.768549e-01,1:4.760065e-02);
   tree gen.65000 = [&U] (10:1.259888e-01,(5:1.319857e-01,(9:2.235368e-01,(7:1.442247e-01,((3:9.474326e-02,(11:1.312943e-02,((((13:6.215624e-02,12:4.262487e-02):9.432466e-03,4:9.856313e-03):3.899238e-01,6:2.252066e-02):4.030054e-02,8:6.030997e-02):5.923854e-02):2.887860e-01):4.112318e-01,2:3.773674e-02):1.326112e-01):2.003647e-02):1.755940e-01):4.337847e-02,1:1.592658e-01);
   tree gen.70000 = [&U] (((11:6.705468e-02,((6:4.669030e-02,(4:1.789464e-02,(13:1.219337e-01,12:3.079396e-03):5.449198e-02):2.158752e-01):2.787753e-01,8:2.687000e-02):2.332808e-02):6.649646e-01,3:6.035001e-02):5.437049e-01,((7:4.943808e-01,(2:5.300505e-02,(5:1.913262e-01,10:1.620092e-01):1.155449e-01):4.384811e-01):7.153921e-02,9:2.091636e-02):2.256100e-02,1:1.709915e-01);
   tree gen.75000 = [&U] ((2:2.740172e-02,(5:9.153099e-02,10:3.926455e-02):3.497865e-02):1.108545e-01,(((((((13:2.061859e-02,12:1.108503e-02):7.513712e-03,4:1.103459e-02):5.859468e-02,6:5.169252e-03):5.417661e-02,8:1.941611e-03):3.393086e-03,11:5.060047e-02):9.805028e-02,3:1.298104e-03):1.319296e-01,(9:2.522000e-03,7:8.339090e-02):9.436890e-03):4.837899e-02,1:3.349973e-02);
   tree gen.80000 = [&U] (((2:7.131952e-02,10:6.066741e-02):1.491273e-02,(7:5.994680e-02,((3:6.029045e-02,((((4:7.221931e-03,(12:1.443405e-02,13:1.725309e-02):1.028037e-02):3.305874e-02,6:2.701905e-02):2.933655e-02,11:2.689640e-02):1.478323e-02,8:1.188397e-02):1.102394e-01):2.157306e-01,5:2.378958e-02):1.007153e-02):9.556177e-03):5.891764e-02,9:1.623561e-02,1:5.226811e-02);
   tree gen.85000 = [&U] (7:1.612005e-01,((((2:8.672382e-02,5:2.168399e-03):2.157576e-02,10:4.367543e-02):7.807203e-02,(3:8.023953e-03,(11:5.465913e-02,(8:1.143212e-02,((4:2.912012e-03,(12:1.052156e-02,13:2.267877e-02):1.942248e-03):1.751619e-01,6:1.794053e-02):4.407421e-02):2.786633e-03):1.839668e-01):3.575444e-01):4.265595e-02,9:2.106767e-02):6.410830e-03,1:1.133706e-01);
   tree gen.90000 = [&U] (10:7.198992e-02,(9:1.873681e-02,((7:1.394441e-02,(((((12:4.304467e-02,13:3.354383e-02):2.436338e-02,4:1.506207e-02):1.041069e-01,6:2.654786e-02):4.250468e-02,(11:1.633820e-02,8:1.750792e-02):1.015362e-02):1.961916e-01,3:3.547246e-02):1.291559e-01):7.860666e-02,(5:4.772062e-02,2:1.499705e-01):8.429833e-02):4.296151e-02):6.436880e-02,1:5.637220e-02);
   tree gen.95000 = [&U] (((5:7.250460e-02,(7:9.713564e-02,2:9.524142e-02):1.183494e-01):1.486744e-02,10:2.088614e-02):5.932562e-02,(9:1.202963e-02,(3:1.138446e-02,((11:2.949275e-02,8:1.098264e-02):1.409859e-02,(6:6.513039e-03,((12:6.921431e-03,13:1.348228e-02):1.834681e-02,4:7.190731e-03):7.156763e-02):5.206179e-02):8.930061e-02):1.393901e-01):4.270717e-02,1:5.280553e-02);
   tree gen.100000 = [&U] (9:1.023904e-01,((10:1.688044e-01,((2:4.944836e-01,7:2.239505e-01):6.478901e-02,(((((12:4.525692e-02,13:4.141037e-02):3.693323e-02,4:1.380153e-02):2.067839e-01,6:1.168522e-02):4.265210e-02,(11:7.081818e-02,8:1.351940e-02):6.611601e-02):2.850718e-01,3:1.858917e-02):7.039341e-01):2.432776e-01):3.157944e-02,5:1.986514e-01):1.220461e-01,1:2.396050e-01);
   tree gen.105000 = [&U] (((7:5.419234e-02,((11:1.349443e-01,((6:1.068397e-02,(4:3.365128e-03,(13:1.747893e-02,12:7.006683e-02):2.297667e-02):1.505558e-01):9.938197e-02,8:1.967113e-03):1.464076e-01):1.884389e-01,3:5.428745e-02):2.599625e-01):3.324851e-01,((2:1.859588e-01,5:6.325511e-02):8.168468e-02,10:3.949286e-02):2.414845e-02):1.111854e-01,9:9.331638e-02,1:1.357424e-01);
   tree gen.110000 = [&U] ((9:2.641765e-02,((((3:2.709197e-01,(6:6.309659e-03,((13:4.143073e-02,12:1.287209e-02):4.144107e-02,4:6.833346e-03):1.059451e-01):6.806336e-02):9.397229e-02,11:6.532337e-02):5.025091e-04,8:5.693016e-02):4.483772e-01,7:1.665746e-02):1.391486e-01):5.114951e-02,(10:1.311200e-02,(2:2.143757e-01,5:8.457293e-02):5.603485e-02):8.985533e-02,1:1.432332e-01);
   tree gen.115000 = [&U] (((2:2.417306e-01,5:1.985578e-01):1.548408e-01,10:1.614520e-01):6.662864e-02,(((((11:8.454526e-02,8:1.203052e-01):6.105269e-02,(((4:2.713651e-02,12:7.487521e-02):6.412465e-02,13:1.110552e-01):2.246549e-01,6:6.903129e-03):1.154916e-01):4.092820e-01,3:7.185906e-03):4.463854e-01,7:1.238037e-01):1.098948e-01,9:1.142400e-01):3.394168e-02,1:1.804006e-01);
   tree gen.120000 = [&U] (((3:1.036438e-01,(11:2.295580e-02,((6:1.303986e-03,((13:2.434977e-02,12:5.629686e-02):2.491670e-02,4:2.872101e-02):2.982940e-01):1.196702e-01,8:2.365365e-02):5.634625e-02):2.703232e-01):5.594040e-01,(((5:1.926968e-01,2:2.670483e-01):1.203956e-01,10:1.252704e-01):4.822488e-02,7:2.378661e-01):2.362868e-01):5.370854e-02,9:7.117243e-02,1:2.756109e-01);
   tree gen.125000 = [&U] ((((2:2.790707e-01,(((8:1.845712e-02,(6:1.666216e-03,(12:3.502528e-02,(4:2.348209e-02,13:3.420425e-02):8.109886e-03):2.580990e-01):8.225951e-02):4.543245e-01,11:7.920178e-02):3.437138e-01,3:1.438136e-01):4.167892e-01):2.960821e-01,7:9.348904e-02):1.567681e-01,(10:4.595543e-01,5:9.188901e-02):2.580479e-01):6.849743e-02,9:8.881166e-02,1:2.110032e-01);
   tree gen.130000 = [&U] ((9:1.137901e-01,(7:2.708971e-02,(((11:3.526066e-02,(6:1.257626e-02,(13:9.961392e-02,(12:1.477277e-02,4:7.201413e-03):1.202598e-02):1.738963e-01):9.270933e-02):2.182325e-02,8:1.035870e-03):3.572102e-01,3:7.240213e-02):2.088931e-01):6.215692e-02):3.361721e-02,((5:3.962299e-02,2:2.641961e-01):8.566951e-02,10:4.350612e-02):1.671999e-01,1:1.059505e-01);
   tree gen.135000 = [&U] (9:1.918221e-01,((3:3.775018e-04,(11:3.213109e-02,((((13:3.864464e-02,12:5.478452e-02):5.685917e-02,4:4.165161e-02):2.665902e-01,6:4.132452e-02):1.097985e-01,8:2.790888e-02):1.212838e-01):2.126924e-01):4.939019e-01,((7:1.772199e-01,10:1.631238e-01):5.617567e-02,(5:1.629888e-01,2:1.033563e-01):1.755403e-01):2.016881e-02):1.358537e-01,1:2.531593e-01);
   tree gen.140000 = [&U] (((2:2.005548e-01,5:1.530800e-01):2.194040e-01,7:3.889550e-01):2.346122e-01,(9:1.039706e-01,(10:2.750138e-01,(3:9.955949e-02,(((4:2.759571e-02,13:5.207436e-02):8.170367e-02,12:2.005063e-02):1.368526e-01,(6:5.962289e-02,(8:1.041873e-01,11:2.029679e-02):9.342280e-02):1.061614e-02):2.176395e-01):3.850872e-01):1.317635e-01):3.184134e-02,1:2.064697e-01);
   tree gen.145000 = [&U] (((2:2.669708e-01,(10:7.668005e-02,(3:9.182297e-03,((11:1.027038e-01,(((12:4.602735e-03,13:6.562057e-03):1.410928e-02,4:1.285395e-02):1.467120e-01,6:7.210697e-04):1.398481e-01):1.502146e-02,8:9.755515e-03):1.670104e-01):2.920919e-01):3.772309e-02):7.149461e-02,5:8.463790e-02):2.074722e-01,(7:8.493878e-02,9:5.253051e-02):5.638802e-02,1:7.238883e-02);
   tree gen.150000 = [&U] (10:6.149514e-02,(((2:3.501942e-01,7:2.280760e-01):1.748204e-01,(5:2.217931e-01,(3:1.645519e-02,((6:1.221270e-02,((13:2.767314e-02,12:5.721768e-02):3.155451e-02,4:3.059761e-03):2.535099e-01):7.009109e-02,(8:2.935857e-02,11:1.238254e-01):1.197825e-01):3.392562e-01):5.096857e-01):2.332275e-02):1.878877e-01,9:1.115841e-01):2.964586e-03,1:1.270039e-01);
   tree gen.155000 = [&U] (((10:5.150835e-01,5:5.413865e-02):3.119118e-01,(((3:1.250243e-01,(((6:2.479391e-02,((13:9.801324e-02,4:3.992523e-02):3.476516e-02,12:4.830493e-02):2.145605e-01):1.294323e-01,11:5.470294e-02):3.576452e-02,8:7.598522e-02):3.096534e-01):6.252063e-01,7:1.349195e-01):2.706059e-01,2:2.201124e-01):2.660421e-01):1.775507e-01,9:3.322417e-01,1:3.930820e-01);
   tree gen.160000 = [&U] (9:3.761577e-02,((10:2.854529e-02,5:8.960913e-02):2.067177e-01,((2:3.182146e-01,(3:3.411070e-03,(11:1.107523e-02,((6:2.014985e-02,((13:3.766111e-02,12:1.487371e-02):2.913787e-02,4:4.212611e-03):2.031427e-01):6.166380e-02,8:6.961889e-03):2.151884e-02):2.057186e-01):2.852687e-01):9.644103e-02,7:4.606631e-03):2.571016e-02):1.997916e-01,1:1.701485e-01);
   tree gen.165000 = [&U] (((10:2.667238e-01,(5:1.860698e-02,2:1.149301e-01):8.784478e-02):2.529528e-01,(7:6.452827e-02,((8:4.120665e-03,((6:1.594973e-02,((12:3.158764e-02,13:5.281649e-02):8.335464e-03,4:2.993656e-02):1.365187e-01):5.490424e-02,11:3.917269e-02):2.540714e-03):1.372174e-01,3:1.375621e-02):3.602209e-01):1.106058e-01):1.255029e-02,9:5.381419e-02,1:1.064577e-01);
   tree gen.170000 = [&U] ((5:2.467036e-02,(2:2.334123e-01,10:3.155625e-02):6.760067e-02):1.927125e-01,(9:1.393377e-01,(7:2.239241e-02,(3:3.015842e-02,(11:1.802777e-02,(8:1.362949e-02,(6:8.480280e-03,(4:4.293675e-03,(13:1.534168e-02,12:2.220682e-02):1.694426e-02):2.230767e-01):1.912805e-01):2.304336e-02):1.441284e-01):6.011177e-01):2.348871e-01):1.306410e-01,1:1.209264e-01);
   tree gen.175000 = [&U] ((9:1.787660e-02,(((10:2.475982e-01,2:3.563587e-01):7.543666e-02,5:1.119352e-01):8.605323e-02,7:1.957080e-01):3.166528e-01):2.907820e-02,((11:4.968285e-03,((6:1.230503e-02,((12:3.956645e-02,13:7.817240e-02):3.672888e-02,4:2.756293e-02):1.570898e-01):3.070842e-01,8:2.617400e-02):8.308618e-02):3.278304e-01,3:7.289386e-02):5.299472e-01,1:1.001190e-01);
   tree gen.180000 = [&U] (((3:4.427617e-02,((8:4.362307e-03,11:4.864547e-02):1.000314e-01,(((13:2.686933e-02,12:4.338095e-02):6.761152e-03,4:5.654042e-02):1.772787e-01,6:3.478770e-03):4.977253e-02):1.397820e-01):5.232101e-01,(7:1.855630e-01,((5:2.044698e-02,2:3.575350e-01):6.293987e-02,10:7.397399e-02):2.002865e-01):6.867441e-02):2.138750e-03,9:4.288728e-02,1:1.888776e-01);
   tree gen.185000 = [&U] (9:3.639943e-02,((((2:2.297264e-01,5:1.124906e-03):1.860578e-01,10:1.207384e-02):2.236946e-01,7:1.942569e-01):2.000695e-01,(((8:1.312702e-02,(6:2.111255e-02,((12:6.549323e-02,13:9.492018e-03):2.976724e-03,4:2.076523e-02):3.174964e-01):1.647764e-01):3.406508e-02,11:6.123164e-02):4.164261e-01,3:6.043764e-02):5.876036e-01):6.238375e-02,1:1.657173e-01);
   tree gen.190000 = [&U] (9:3.420364e-02,((5:9.237864e-02,2:3.977656e-01):8.123354e-02,((7:1.506508e-01,(3:5.054381e-02,((6:3.477210e-03,(4:1.354367e-02,(12:8.238444e-02,13:1.580139e-02):2.771547e-02):2.457891e-01):9.769270e-02,(8:4.720342e-02,11:3.356893e-02):7.861006e-02):1.685561e-01):5.413720e-01):2.905693e-02,10:7.384018e-02):2.958890e-02):3.062919e-02,1:1.149880e-01);
   tree gen.195000 = [&U] (9:2.959869e-01,(7:1.155617e-01,(((5:1.354575e-01,10:2.436355e-01):1.164951e-01,((11:3.912508e-02,(8:1.680015e-02,((4:3.036790e-02,(12:7.183649e-02,13:6.606307e-02):5.503668e-02):1.471868e-01,6:6.340673e-02):9.716114e-02):6.639321e-02):3.532971e-01,3:4.471230e-02):1.377653e+00):5.326485e-02,2:2.492636e-01):3.362489e-01):2.035417e-01,1:1.245079e-01);
   tree gen.200000 = [&U] (9:7.129664e-04,((5:2.077027e-01,10:2.339687e-02):1.604879e-01,(7:8.505964e-02,(2:1.499617e-01,(3:1.433156e-02,((11:4.950006e-02,((4:2.028803e-02,(12:2.754776e-02,13:3.751021e-02):1.541347e-02):1.454144e-01,6:4.704507e-03):1.649897e-01):3.069282e-02,8:6.588433e-02):1.358013e-01):2.928760e-01):1.377037e-01):8.209664e-02):2.613910e-03,1:1.632068e-01);
   tree gen.205000 = [&U] ((7:1.159231e-01,(9:3.043559e-03,(2:1.304100e-01,(3:1.340198e-02,((8:1.565323e-02,(((12:3.335057e-03,13:1.018059e-02):3.750211e-03,4:5.947886e-03):5.366905e-02,6:5.520658e-03):2.263150e-02):1.251269e-02,11:2.299567e-02):4.673004e-02):1.138950e-01):3.140164e-03):2.124937e-02):1.369080e-02,(5:1.717050e-02,10:4.117689e-02):3.330294e-02,1:4.677566e-02);
   tree gen.210000 = [&U] (9:1.159992e-02,((3:1.366099e-01,(((6:5.540321e-02,((12:8.447012e-03,13:3.736842e-02):3.160174e-02,4:2.108717e-02):2.306288e-01):1.689976e-01,8:3.520602e-02):5.398448e-02,11:1.334794e-01):1.749510e-01):2.159556e-01,(7:2.262724e-03,(5:6.384522e-02,(2:4.203839e-01,10:1.650044e-01):1.155437e-01):3.204147e-01):1.649598e-01):1.875118e-01,1:1.845918e-01);
   tree gen.215000 = [&U] (9:1.455599e-01,(10:7.052691e-02,(((8:5.151749e-04,(11:2.397460e-02,(6:4.061009e-02,(4:2.666181e-02,(13:1.005953e-01,12:9.264263e-03):4.765801e-02):2.190665e-01):1.263493e-01):2.235792e-02):4.780046e-01,3:6.487552e-02):5.178598e-01,((2:3.594451e-01,7:3.542336e-01):9.080086e-02,5:1.595929e-01):1.149291e-01):6.592360e-02):1.829825e-01,1:2.000807e-01);
   tree gen.220000 = [&U] (((5:1.128636e-01,10:2.381777e-01):2.967852e-01,(((((6:4.061357e-02,((4:2.363009e-02,13:8.556617e-02):8.306781e-02,12:1.802844e-02):2.753684e-01):8.595772e-02,(8:6.588594e-02,11:7.184109e-02):4.462081e-02):4.900450e-01,3:5.770685e-02):6.078121e-01,2:1.725584e-01):2.306274e-01,7:1.333203e-01):3.969870e-02):1.803215e-01,9:1.161891e-01,1:2.990842e-01);
   tree gen.225000 = [&U] ((7:9.220491e-03,(((((4:1.270960e-03,(13:2.303493e-02,12:1.444393e-02):9.148188e-03):1.031779e-01,6:8.431621e-03):4.241728e-02,8:3.111569e-03):1.523302e-01,11:8.682535e-03):4.390179e-02,3:6.589218e-02):3.924046e-01):1.134792e-01,(9:8.554415e-03,(2:2.053060e-01,(5:2.167883e-02,10:6.196922e-02):6.909939e-02):9.580246e-02):4.782950e-02,1:6.376634e-02);
   tree gen.230000 = [&U] (((3:1.202053e-02,(((12:3.530431e-02,(13:1.361719e-02,4:4.334708e-03):1.399138e-02):1.109073e-01,6:1.741385e-02):7.485560e-03,(8:1.758159e-02,11:4.585517e-02):5.406164e-02):5.584131e-02):1.220457e-01,10:4.498744e-02):9.470700e-02,(9:5.900241e-03,((5:3.744412e-02,2:6.365611e-02):4.167029e-02,7:5.835394e-02):4.320436e-02):1.590842e-02,1:7.308438e-02);
   tree gen.235000 = [&U] (((7:1.153384e-01,(((((8:1.557143e-02,(6:5.935871e-02,(12:4.862691e-02,(4:2.225070e-02,13:3.119674e-02):8.805501e-02):2.701477e-01):1.126723e-01):3.630484e-02,11:7.359392e-02):9.051451e-01,3:7.628236e-02):3.280214e-01,2:3.249007e-01):8.482132e-01,5:6.300361e-02):3.147770e-01):1.839572e-01,10:2.561152e-01):2.188258e-01,9:2.213700e-01,1:2.373023e-01);
   tree gen.240000 = [&U] (((2:7.659097e-02,5:3.364017e-01):1.875461e-01,9:1.059795e-02):7.033376e-03,(10:4.929239e-02,((((8:5.148644e-03,(6:1.887671e-03,((13:3.436021e-02,12:4.361312e-02):1.367394e-02,4:9.244040e-03):2.041572e-01):1.900584e-01):8.041982e-02,11:8.650988e-02):6.603085e-01,3:1.571338e-02):1.276381e-01,7:1.088026e-01):5.531481e-03):2.479630e-01,1:1.188879e-01);
   tree gen.245000 = [&U] (((10:8.824903e-02,(3:7.321345e-02,(8:1.735298e-02,((6:2.021997e-02,(13:4.079482e-02,(12:2.357523e-02,4:9.911780e-02):6.516044e-02):2.301862e-01):1.482106e-01,11:1.454181e-01):3.661906e-02):1.416199e-01):2.796080e-01):4.300918e-01,((5:1.419457e-01,2:1.150250e-01):3.752838e-01,7:1.145607e-01):1.896570e-01):8.585989e-02,9:1.052044e-01,1:3.379720e-01);
   tree gen.250000 = [&U] (((((8:2.481586e-02,11:6.288424e-02):2.948021e-02,(((13:3.869319e-02,12:5.692944e-03):2.627894e-02,4:1.020307e-02):8.446364e-02,6:7.640741e-04):4.419067e-02):1.246365e-01,3:3.184934e-02):1.616457e-01,((2:1.237322e-01,(5:3.302780e-02,10:5.689176e-03):4.910466e-02):3.118098e-02,7:5.176062e-02):1.161790e-02):3.075486e-02,9:3.756382e-02,1:9.310726e-02);
   tree gen.255000 = [&U] ((((2:9.972554e-02,(3:4.497194e-03,(8:1.137276e-03,((6:5.729733e-02,(13:8.234428e-02,(12:6.071956e-04,4:8.040261e-02):2.045329e-03):2.963798e-01):1.773866e-01,11:5.651898e-02):1.951763e-01):1.808632e-01):4.121604e-01):1.113443e-01,7:2.677441e-01):1.071212e-01,9:2.445723e-02):2.001129e-01,(10:2.587705e-01,5:1.956148e-01):2.121893e-01,1:1.367276e-01);
   tree gen.260000 = [&U] (((2:8.660610e-01,(5:1.171103e-01,10:4.845164e-02):1.743691e-01):5.213974e-01,(((11:5.142255e-02,(((4:5.293977e-03,(12:7.179078e-02,13:4.236836e-02):6.338076e-02):3.259842e-01,6:1.144785e-02):2.686472e-01,8:4.150985e-02):4.681391e-02):3.872072e-01,3:1.651319e-01):1.759309e+00,7:5.288448e-01):2.475572e-01):9.446016e-02,9:8.549917e-02,1:3.386107e-01);
   tree gen.265000 = [&U] (((3:3.885094e-02,((6:1.486450e-02,(4:8.882302e-03,(13:4.955424e-02,12:3.016300e-03):6.876759e-02):1.807768e-01):7.514975e-02,(8:2.194351e-02,11:1.648530e-01):1.430738e-01):4.586299e-01):7.554135e-01,9:1.152807e-02):7.860685e-02,(7:4.282505e-01,(2:2.516283e-01,(5:5.074816e-02,10:1.940477e-01):2.824165e-02):2.281512e-01):1.472588e-01,1:3.058220e-01);
   tree gen.270000 = [&U] (9:5.055114e-02,(((3:1.607021e-01,(8:1.769458e-02,(6:7.608706e-03,((13:1.243609e-02,12:7.999917e-03):3.450646e-03,4:5.095518e-04):3.997493e-02):1.015576e-01):1.367780e-02):3.142420e-02,11:5.642249e-03):1.505049e-01,(7:2.010976e-02,((5:3.086062e-02,10:7.950875e-02):2.836208e-02,2:4.824136e-02):4.072763e-02):4.924981e-02):1.991261e-02,1:8.426331e-02);
   tree gen.275000 = [&U] (9:1.124897e-02,(2:2.214655e-01,((5:1.461065e-01,(10:4.696376e-02,(((((4:1.751874e-02,(13:5.345064e-02,12:2.022882e-02):4.401144e-02):2.398596e-01,6:8.711306e-03):1.300943e-01,11:2.253862e-02):2.976553e-02,8:4.835437e-03):2.601354e-01,3:9.268471e-02):2.523985e-01):4.392502e-02):9.324335e-02,7:1.262801e-01):3.274400e-02):1.163861e-01,1:1.382722e-01);
   tree gen.280000 = [&U] (9:6.834055e-02,(((((6:1.287957e-02,((13:1.944066e-02,4:2.253075e-02):2.990924e-02,12:2.468817e-02):1.611482e-01):8.236104e-02,(8:4.203084e-02,11:1.263309e-01):9.474409e-02):2.487653e-01,3:8.545037e-02):3.893816e-01,10:7.079098e-02):1.337974e-01,((2:3.445264e-01,5:2.983057e-02):1.399578e-01,7:3.029563e-01):1.241686e-01):1.105592e-02,1:1.816926e-01);
   tree gen.285000 = [&U] ((7:1.755348e-01,9:9.994957e-02):1.696414e-02,((5:1.578414e-01,10:2.480904e-02):1.411273e-01,(((8:2.846274e-02,((6:5.592362e-03,(13:5.252179e-02,(12:2.230355e-02,4:5.047734e-02):1.327077e-02):1.507330e-01):1.944419e-01,11:6.513612e-02):1.782130e-02):3.193928e-01,3:6.684688e-03):2.248698e-01,2:1.639713e-01):5.990734e-01):9.519039e-02,1:1.027132e-01);
   tree gen.290000 = [&U] (9:3.691661e-03,((7:7.209991e-02,(3:1.339307e-01,(8:2.836480e-02,(11:5.822905e-02,(6:1.177529e-02,((13:8.160024e-02,12:5.008534e-03):1.160152e-01,4:5.747038e-03):4.213605e-01):1.067787e-01):4.697015e-03):4.668330e-01):3.233021e-01):8.616492e-02,((10:1.239085e-01,2:2.316201e-01):7.148280e-02,5:8.655770e-03):2.250566e-01):7.622016e-02,1:2.511783e-01);
   tree gen.295000 = [&U] (9:3.402986e-02,(7:1.466668e-01,((((8:2.391771e-02,(((4:2.658226e-04,(13:3.705876e-02,12:5.814453e-03):2.169744e-02):7.571365e-02,6:4.069108e-04):1.052020e-01,3:4.840969e-02):7.189850e-02):5.820028e-02,11:7.248558e-02):5.919898e-01,2:3.495372e-01):2.698771e-01,(10:1.615437e-01,5:2.295687e-01):3.213873e-02):2.235946e-02):1.415007e-01,1:1.740694e-01);
   tree gen.300000 = [&U] (((10:1.286662e-01,(5:1.096739e-02,2:5.074870e-01):1.641733e-01):3.269368e-01,9:1.265570e-01):1.405710e-02,(7:2.997586e-01,((((4:1.941260e-03,(12:2.854558e-02,13:5.307691e-02):3.671847e-02):1.554409e-01,6:8.241268e-03):3.063960e-02,(11:1.478470e-01,8:5.341228e-02):4.551449e-02):3.402928e-01,3:2.202922e-02):5.281370e-01):1.067790e-01,1:2.887195e-01);
   tree gen.305000 = [&U] ((3:2.578528e-03,((11:1.434399e-01,8:2.591667e-02):1.799419e-01,(6:2.826650e-03,(4:5.678136e-02,(13:7.984294e-02,12:8.603973e-03):2.405962e-02):2.058585e-01):6.801688e-02):4.216793e-01):5.948578e-01,((7:2.696570e-01,((5:1.396969e-01,2:3.061905e-01):2.122579e-02,10:1.803564e-01):2.901291e-02):2.311179e-01,9:6.039475e-02):2.504228e-02,1:3.117107e-01);
   tree gen.310000 = [&U] (9:1.405389e-01,((3:3.862501e-02,(8:1.042845e-03,((6:1.006148e-02,((13:4.059240e-02,12:2.392341e-02):4.910207e-02,4:3.184226e-03):2.825842e-01):1.906040e-01,11:4.130360e-02):2.501325e-02):4.097774e-01):4.502228e-01,(((5:2.634284e-01,2:3.131172e-01):1.220199e-01,7:3.936567e-03):2.320308e-01,10:1.096566e-01):1.253731e-01):7.008704e-02,1:1.147062e-01);
   tree gen.315000 = [&U] ((10:1.387421e-01,((2:2.811861e-01,5:2.548254e-01):2.190702e-02,7:1.773649e-01):1.394118e-01):7.619648e-02,(9:1.522211e-01,(3:1.058119e-01,((8:3.140677e-02,(6:1.143841e-02,(4:1.086598e-02,(12:6.933174e-02,13:2.932880e-02):1.342053e-02):2.119520e-01):9.829307e-02):5.117824e-02,11:4.376909e-02):4.725705e-01):6.559190e-01):1.312325e-02,1:2.072385e-01);
   tree gen.320000 = [&U] (9:8.227161e-02,(((2:8.683399e-02,(((8:4.028844e-03,11:4.854203e-02):1.934907e-02,(((13:4.313947e-02,4:2.478969e-03):4.320822e-02,12:2.361303e-02):1.287089e-01,6:1.820744e-02):1.154797e-01):1.220475e-01,3:2.175607e-02):3.151171e-01):1.225620e-01,7:8.072643e-02):2.097705e-01,(10:1.371699e-01,5:5.974590e-02):7.400339e-02):7.516370e-02,1:1.554622e-01);
   tree gen.325000 = [&U] (((((7:3.245632e-02,2:8.512651e-02):3.591154e-02,5:4.131624e-02):3.524902e-02,10:1.811868e-02):1.971540e-02,(((8:3.063773e-03,(((4:1.760249e-03,13:1.060046e-02):1.895735e-02,12:1.730096e-02):6.952240e-02,6:1.065061e-03):3.290625e-02):4.568266e-02,11:2.128988e-03):5.604849e-02,3:5.674725e-03):9.791155e-02):2.455513e-02,9:9.777760e-03,1:7.934113e-02);
   tree gen.330000 = [&U] ((((5:7.603372e-02,2:1.272553e-01):2.101683e-02,((3:3.447324e-02,((6:8.242665e-03,(4:1.229112e-02,(12:2.797310e-02,13:5.155416e-02):2.716818e-02):1.504483e-01):3.354991e-02,(8:1.224116e-02,11:6.033463e-02):3.528035e-02):2.120639e-01):5.059465e-01,7:6.194725e-02):5.496537e-02):6.620031e-02,10:2.714829e-02):8.358209e-02,9:3.072313e-02,1:6.203263e-02);
   tree gen.335000 = [&U] (9:4.515394e-02,(((2:1.901097e-01,5:8.097304e-02):1.614558e-01,7:2.412386e-01):8.390651e-02,(10:1.637944e-01,(3:7.036268e-02,(11:7.462840e-02,(8:7.504111e-03,(6:3.527457e-02,(4:4.019906e-02,(12:4.168248e-02,13:2.887681e-02):2.885741e-02):1.143269e-01):2.438383e-01):1.287707e-02):4.249246e-01):2.463387e-01):2.050679e-01):4.416270e-03,1:9.930550e-02);
   tree gen.340000 = [&U] (((10:9.270111e-02,5:2.212951e-01):7.296217e-02,((3:3.084875e-01,((11:6.820755e-02,(8:3.434122e-02,(((12:6.555302e-02,13:6.682315e-02):1.685855e-03,4:1.018551e-02):4.631926e-01,6:5.033836e-02):9.267736e-02):1.042393e-01):3.517750e-01,2:1.013898e-01):3.246438e-01):6.070160e-01,7:8.556304e-02):5.889019e-02):1.383379e-01,9:1.283320e-02,1:2.075878e-01);
   tree gen.345000 = [&U] (((7:2.566912e-01,(5:1.181370e-01,(2:4.475694e-01,10:2.251725e-01):1.142474e-01):4.906073e-02):1.678426e-01,(3:3.894368e-03,((11:4.001973e-02,8:4.635300e-02):1.040875e-01,(6:9.311780e-03,((12:7.945415e-03,13:3.004695e-02):8.661908e-02,4:1.527508e-02):2.998608e-01):4.994360e-03):2.004864e-01):6.346252e-01):1.121627e-01,9:9.702865e-03,1:1.449082e-01);
   tree gen.350000 = [&U] ((9:6.259152e-02,((((6:6.623939e-03,(12:1.880320e-01,(13:7.697003e-02,4:3.908267e-03):1.414562e-02):2.682326e-01):1.945278e-01,(8:3.106625e-02,11:4.846422e-02):1.156743e-02):3.335872e-01,3:1.772364e-01):3.963283e-01,(7:2.272188e-01,2:5.471735e-01):2.242135e-04):3.728961e-02):9.024078e-02,(5:2.102151e-01,10:1.020279e-01):1.622005e-01,1:1.331652e-01);
   tree gen.355000 = [&U] (9:1.182001e-01,(10:5.196647e-02,(5:1.183537e-01,((((3:1.537569e-01,11:2.079767e-02):1.029730e-03,(8:9.398450e-03,((4:5.397981e-03,(13:1.287966e-02,12:1.857158e-02):1.229050e-02):1.058502e-01,6:7.802316e-03):3.327580e-02):6.012577e-02):4.270791e-01,2:1.850861e-03):1.314780e-01,7:9.521043e-02):1.719569e-02):4.908215e-02):9.566618e-02,1:3.562176e-02);
   tree gen.360000 = [&U] ((5:1.106217e-01,10:2.843617e-03):1.037683e-01,(((2:2.095223e-01,7:8.075306e-02):1.653055e-01,(3:6.991747e-02,(8:2.000043e-02,((13:2.166982e-02,(12:3.575140e-02,4:5.594303e-03):1.434880e-02):1.244582e-01,(11:6.308816e-02,6:2.418976e-02):2.738301e-02):1.624591e-01):1.746409e-01):2.407955e-01):3.800743e-02,9:5.161939e-02):1.375700e-01,1:1.089756e-01);
   tree gen.365000 = [&U] (9:2.881562e-01,((((7:3.681262e-01,(3:1.026004e-01,((8:1.648486e-01,((12:1.032584e-01,(4:4.779228e-02,13:6.691681e-02):1.617174e-02):3.318723e-01,6:3.761453e-02):1.586528e-01):3.731465e-02,11:1.750421e-03):5.135345e-01):6.752118e-01):3.099610e-01,2:4.897497e-01):2.761400e-01,5:2.406481e-01):2.127608e-02,10:5.816253e-03):8.047745e-01,1:4.169116e-02);
   tree gen.370000 = [&U] ((((5:4.400807e-02,2:6.818032e-02):2.049627e-02,10:8.166246e-02):2.974968e-02,(3:4.521483e-02,(((6:5.988025e-03,((13:8.258648e-03,12:2.648717e-02):1.297061e-02,4:8.856612e-03):5.309813e-02):6.353982e-02,11:4.286631e-02):2.817077e-03,8:2.901733e-03):4.058372e-02):1.275096e-01):3.023774e-02,(7:1.420546e-01,9:1.459841e-02):1.190972e-03,1:6.959460e-02);
   tree gen.375000 = [&U] ((9:5.691895e-03,(3:3.170821e-02,(6:5.779185e-03,((13:1.303467e-02,(12:1.558093e-02,4:1.051272e-02):5.856760e-04):9.556738e-02,(11:4.071714e-02,8:1.664561e-02):1.975593e-02):9.279352e-03):1.061368e-01):6.793495e-02):1.291602e-02,(((7:3.467053e-02,2:1.071214e-01):5.913118e-02,5:5.923667e-02):7.655886e-04,10:1.000064e-01):2.805214e-02,1:3.714941e-02);
   tree gen.380000 = [&U] (((((5:1.583333e-01,10:5.071837e-02):5.202564e-03,7:1.962084e-01):2.481861e-01,9:5.839711e-02):4.279324e-02,(3:9.697854e-02,(11:2.162266e-02,((6:3.071761e-04,(4:1.719210e-02,(12:7.168390e-02,13:6.977271e-02):8.028265e-02):2.689872e-01):1.123406e-01,8:2.116629e-02):1.132704e-01):4.414265e-01):4.202272e-01):3.471728e-02,2:4.455309e-01,1:1.791882e-01);
   tree gen.385000 = [&U] (9:1.458643e-01,(10:2.447318e-03,((5:2.167276e-02,2:1.732881e-01):2.313521e-01,(7:5.326076e-02,(((8:9.277860e-03,(6:8.770415e-03,(12:6.883266e-02,(13:3.262461e-02,4:6.231480e-03):1.661206e-02):2.895841e-01):1.182861e-01):4.782675e-02,11:1.975767e-02):2.635173e-01,3:1.691155e-01):3.933432e-01):2.463424e-01):1.723406e-01):1.971682e-01,1:2.243208e-01);
   tree gen.390000 = [&U] ((9:2.545263e-02,((3:3.269724e-02,(11:5.093563e-02,((6:2.985298e-02,((12:1.487819e-02,13:2.686720e-02):3.935970e-02,4:1.223108e-03):1.303791e-01):1.135147e-01,8:3.068190e-02):5.786813e-02):3.356212e-01):5.658489e-01,(2:2.203307e-01,7:9.410887e-02):3.155380e-02):1.795183e-01):1.065171e-01,(5:6.860485e-02,10:1.365806e-01):1.695531e-01,1:1.108613e-01);
   tree gen.395000 = [&U] (((3:3.529580e-01,(8:4.102650e-02,(((4:2.518795e-02,(12:4.650104e-02,13:2.967011e-02):1.893047e-02):2.004286e-01,6:1.213352e-02):9.099931e-02,11:8.836130e-02):7.852430e-02):1.100650e+00):3.049883e-01,((2:3.631467e-01,(10:4.128252e-01,5:1.022881e-01):3.750317e-02):5.343628e-01,7:2.499693e-01):5.313296e-02):5.707719e-02,9:5.401315e-02,1:2.362417e-01);
   tree gen.400000 = [&U] (((3:2.551257e-02,((8:1.997931e-02,(6:6.121449e-03,((13:2.689358e-02,12:2.239628e-02):6.427015e-03,4:3.962000e-03):1.179640e-01):8.485086e-02):4.889693e-03,11:1.304986e-02):5.745434e-02):1.715481e-01,9:1.123951e-02):7.885431e-02,(7:9.240470e-02,(2:9.006912e-02,(5:5.641453e-03,10:7.964495e-02):5.861679e-02):2.467069e-02):2.465204e-02,1:5.899718e-02);
   tree gen.405000 = [&U] (((2:7.234046e-02,(3:1.141567e-01,(11:1.338201e-01,((6:3.156243e-02,(4:2.642227e-02,(13:1.170361e-01,12:5.653121e-02):5.545528e-02):1.522299e-01):2.173369e-01,8:4.819872e-02):1.498834e-01):1.970031e-01):1.540969e-01):1.430113e-01,(7:1.092883e-01,10:1.444100e-01):1.683067e-01):1.294064e-01,(5:2.162957e-01,9:8.779164e-02):1.675374e-02,1:8.379604e-02);
   tree gen.410000 = [&U] (9:2.188902e-02,(7:6.636260e-02,((5:1.221972e-01,(10:6.314117e-02,2:1.456487e-01):1.180454e-02):1.302403e-01,(3:4.527661e-03,(((6:4.571118e-02,(4:3.799309e-03,(13:2.469597e-02,12:9.228098e-02):2.163803e-02):1.348739e-01):4.536887e-02,11:8.244694e-02):2.306792e-02,8:1.045337e-01):3.684845e-01):3.747961e-01):1.044179e-01):1.252166e-01,1:2.569156e-01);
   tree gen.415000 = [&U] (9:1.528029e-03,((7:4.230928e-02,(2:1.605990e-01,(10:1.733476e-01,5:6.885479e-02):1.978835e-01):2.890760e-01):3.947173e-02,((((4:2.916950e-03,(12:6.433024e-02,13:4.082287e-02):3.688602e-02):2.129921e-01,6:2.447328e-02):5.831471e-02,(8:2.018487e-02,11:4.561945e-02):1.181339e-01):2.850842e-01,3:5.564930e-03):4.962310e-01):3.332215e-01,1:2.603317e-01);
   tree gen.420000 = [&U] (9:1.659535e-02,(((7:1.285066e-01,2:1.557961e-01):1.949997e-02,(5:3.557077e-02,10:6.474509e-02):1.392304e-01):2.334648e-01,(3:2.966229e-02,(8:8.716776e-02,(11:4.608402e-02,(((12:8.207556e-03,13:3.454401e-02):3.493993e-02,4:1.075825e-02):2.045411e-01,6:2.210696e-02):3.209882e-02):1.941728e-02):3.328269e-01):3.478636e-01):3.048154e-02,1:2.161491e-01);
   tree gen.425000 = [&U] ((9:6.140463e-02,((10:7.391701e-02,(5:1.244839e-01,2:1.080532e-01):1.083036e-01):1.132591e-01,7:2.556061e-01):5.253987e-02):1.530510e-02,(11:1.112125e-03,(8:1.233395e-02,((6:1.959165e-02,(4:4.155824e-02,(12:2.019033e-02,13:1.168448e-02):8.196158e-03):1.063574e-01):2.095951e-01,3:1.759315e-01):7.913084e-02):3.311602e-02):8.878081e-01,1:2.162731e-01);
   tree gen.430000 = [&U] (((5:3.050025e-01,(2:2.640278e-01,((3:8.694478e-02,((6:5.202727e-02,((12:4.056045e-02,13:2.861815e-02):3.149320e-02,4:8.335867e-03):2.011855e-01):1.307947e-01,(11:9.545450e-02,8:1.008036e-02):2.266575e-02):2.238093e-01):4.375160e-01,7:5.193848e-01):1.371090e-01):2.741429e-02):6.030711e-02,9:1.055489e-01):3.362859e-02,10:1.693912e-01,1:2.247088e-01);
   tree gen.435000 = [&U] (9:3.079882e-02,(7:8.899730e-02,(((2:1.456297e-01,5:5.428500e-02):1.097587e-01,10:5.424939e-02):1.009480e-01,((11:7.628814e-03,((((13:6.079834e-02,12:7.836572e-02):3.486454e-02,4:1.613290e-03):1.579050e-01,6:4.283197e-02):1.919689e-01,8:2.950122e-02):4.205252e-02):5.289501e-01,3:1.781315e-01):2.129863e-01):1.281612e-01):9.429278e-02,1:2.266600e-01);
   tree gen.440000 = [&U] ((10:4.798025e-01,((2:1.205517e-01,(7:8.660250e-02,((8:1.978710e-02,(11:6.966742e-02,(((12:9.149805e-02,13:7.626116e-02):8.289323e-02,4:3.044492e-02):4.248107e-01,6:1.051859e-02):2.715767e-01):1.059439e-02):4.049201e-01,3:3.984956e-01):5.351541e-01):1.526146e-01):2.476899e-01,5:3.036193e-01):9.232478e-02):1.629582e-01,9:8.679399e-02,1:1.855920e-01);
   tree gen.445000 = [&U] ((7:2.548953e-02,(((5:6.419848e-02,10:6.291678e-02):1.135823e-01,(3:1.026878e-01,(((((13:3.685569e-02,12:5.449679e-02):3.623735e-02,4:5.682325e-03):1.414521e-01,6:6.614185e-03):1.071580e-01,8:5.096674e-02):4.655523e-02,11:4.422381e-02):2.777599e-01):1.673468e-01):1.972628e-02,2:7.076180e-02):2.048523e-01):1.502462e-01,9:2.287227e-02,1:1.141081e-01);
   tree gen.450000 = [&U] (10:7.887163e-01,((9:2.171557e-01,((2:4.795688e-01,7:3.161029e-01):6.227371e-02,5:2.052725e-01):2.607285e-01):1.606322e-01,(3:9.573071e-02,((6:1.093931e-02,((13:1.365252e-01,4:5.008053e-02):7.201119e-02,12:8.750845e-04):4.413949e-01):8.144319e-04,(11:8.094327e-02,8:1.145141e-01):1.336515e-01):5.883125e-01):1.664415e+00):3.128137e-02,1:7.455259e-02);
   tree gen.455000 = [&U] ((9:1.741257e-03,((8:2.344128e-02,(((12:2.083802e-02,(4:9.158015e-02,13:5.415034e-02):9.765926e-02):4.237015e-01,11:1.143454e-01):6.194353e-02,6:1.899428e-02):3.120371e-01):4.655335e-01,3:3.203158e-01):7.413775e-01):9.972018e-02,((2:6.992273e-01,(10:3.120215e-01,5:1.494085e-01):2.791361e-01):6.083245e-01,7:3.570583e-01):1.579402e-01,1:1.632319e-01);
   tree gen.460000 = [&U] (((7:5.988129e-02,((3:1.467774e-02,(((4:1.766488e-02,(12:5.088085e-03,13:8.655496e-03):8.066105e-03):9.556093e-02,6:3.489396e-03):7.801071e-02,(11:4.810891e-02,8:4.467672e-03):1.542545e-02):1.043851e-01):4.334386e-01,(5:4.888352e-02,2:9.240238e-02):3.902188e-02):1.302364e-02):3.298688e-02,10:2.206802e-01):1.865543e-02,9:1.650357e-02,1:3.643988e-02);
   tree gen.465000 = [&U] (9:4.581651e-02,((7:2.352707e-01,((3:5.879139e-03,((11:8.321474e-02,8:1.262967e-02):1.325606e-01,(6:2.121426e-03,(4:9.668940e-03,(13:2.390916e-02,12:2.603871e-02):1.871779e-02):2.167163e-01):2.570702e-02):4.118690e-01):4.892073e-01,2:4.072029e-01):1.094610e-01):4.712475e-03,(10:1.887094e-02,5:3.115315e-01):2.873665e-01):2.571285e-01,1:1.092233e-01);
   tree gen.470000 = [&U] ((10:1.219455e-01,5:5.701552e-02):5.956063e-02,(((((((((12:3.928008e-02,13:5.947411e-02):6.705393e-02,4:2.238049e-02):2.219144e-01,6:5.803291e-04):8.683548e-02,3:2.126896e-01):2.583905e-02,8:4.953998e-02):6.699377e-02,11:1.381274e-01):3.631442e-01,2:2.557383e-02):1.409082e-01,7:6.238700e-03):2.457073e-01,9:9.619778e-02):6.233301e-02,1:2.449932e-01);
   tree gen.475000 = [&U] (((5:2.169945e-01,10:7.671114e-02):6.614994e-02,(7:2.124553e-01,(2:3.046309e-01,(3:1.189239e-01,((8:4.458816e-02,11:1.136308e-02):2.747574e-02,(6:7.905205e-03,((12:3.012249e-02,13:1.005342e-01):2.802650e-02,4:7.335238e-03):2.535031e-01):1.878015e-01):4.988526e-01):3.236462e-01):2.558945e-01):1.412225e-01):1.511941e-01,9:1.176034e-01,1:2.195401e-01);
   tree gen.480000 = [&U] ((((3:1.740337e-01,((11:6.366904e-02,8:3.149010e-03):4.732853e-02,(((13:4.477124e-02,4:3.188519e-02):1.357170e-02,12:5.095645e-02):3.807945e-01,6:3.167355e-02):8.268939e-02):3.092702e-01):3.348810e-01,2:2.331745e-01):3.554455e-01,(7:3.065338e-01,(5:4.851937e-01,10:1.067859e-01):2.278202e-01):1.525517e-01):1.013505e-02,9:1.322089e-01,1:2.550239e-01);
   tree gen.485000 = [&U] (((7:1.854577e-01,(((8:2.655825e-02,11:5.959912e-02):5.471594e-02,(6:4.498029e-03,((13:1.295523e-01,4:1.429826e-02):2.250221e-02,12:6.672193e-02):2.355163e-01):2.316892e-02):5.334714e-01,3:4.523667e-02):6.577154e-01):1.687135e-01,9:1.512407e-01):3.338175e-02,((2:2.630333e-01,5:1.178306e-01):1.623375e-01,10:6.423244e-02):1.131832e-01,1:1.333715e-01);
   tree gen.490000 = [&U] ((7:1.820339e-01,(5:2.920278e-01,(((3:5.161601e-02,((6:8.434483e-04,((13:1.566317e-02,12:3.222360e-02):3.671693e-02,4:2.533694e-02):1.994208e-01):1.669218e-02,(11:1.236990e-01,8:2.085779e-02):1.144249e-01):2.240425e-01):1.601941e-01,2:1.495536e-01):5.822322e-02,10:2.169082e-01):5.100685e-02):9.796262e-02):1.287539e-01,9:1.238971e-01,1:1.024691e-01);
   tree gen.495000 = [&U] (9:1.362440e-01,(((7:1.627285e-01,(2:2.388109e-01,(3:3.935484e-02,((11:3.715666e-02,(((13:4.908856e-02,12:4.110292e-02):2.733689e-02,4:2.288867e-03):1.949008e-01,6:8.581685e-04):1.081233e-01):5.048380e-03,8:3.583475e-02):1.824014e-01):4.686723e-01):2.710504e-01):9.632817e-02,10:7.849662e-02):5.082656e-02,5:4.698261e-01):9.136202e-02,1:8.642150e-02);
   tree gen.500000 = [&U] (9:7.356455e-02,((10:2.973231e-02,5:1.873389e-01):8.576263e-02,(((2:9.586849e-03,((8:5.138376e-02,11:1.368854e-01):1.322548e-02,((4:1.008782e-02,(12:6.141084e-02,13:4.129589e-02):2.790070e-02):2.380646e-01,6:1.436889e-02):2.580590e-01):6.360030e-01):1.285679e-01,3:1.431760e-01):1.939547e-01,7:8.167482e-02):1.361997e-01):1.402532e-01,1:2.618779e-01);
   tree gen.505000 = [&U] (((9:2.906712e-02,(3:2.157259e-02,(((4:5.880659e-03,(12:1.655023e-02,13:3.046444e-02):1.076959e-02):1.091015e-01,6:3.065352e-03):4.447823e-02,(8:6.419506e-03,11:1.318986e-02):8.547544e-04):1.805404e-01):1.527493e-01):5.710760e-03,7:6.992305e-02):3.867239e-03,(10:9.128593e-02,(2:4.852338e-02,5:5.333138e-02):1.820209e-02):1.085488e-01,1:6.450151e-02);
   tree gen.510000 = [&U] (((7:1.821632e-01,(5:7.188159e-02,(2:2.128534e-01,10:1.331312e-01):6.021006e-02):1.821522e-01):1.037494e-01,9:1.297085e-01):1.994968e-02,(3:3.433088e-02,((((4:2.217259e-02,13:7.856962e-02):4.415179e-02,12:1.544984e-02):1.189683e-01,6:6.517540e-03):7.730409e-02,(8:4.087252e-02,11:1.958560e-02):3.225918e-02):1.582394e-01):3.484723e-01,1:2.705108e-01);
   tree gen.515000 = [&U] ((7:3.394016e-02,((5:1.931850e-01,((((8:6.356637e-02,(6:2.303496e-02,((4:3.832455e-03,13:6.027930e-02):2.130181e-02,12:2.956488e-02):1.779567e-01):1.496353e-01):1.556166e-01,11:1.815124e-02):3.717676e-01,3:2.413331e-01):3.090314e-01,10:3.789371e-02):4.946745e-02):1.678535e-01,2:1.263519e-01):3.154271e-01):2.905277e-01,9:1.145301e-01,1:1.398810e-01);
   tree gen.520000 = [&U] ((9:3.931166e-02,((3:1.742129e-01,(((4:4.768761e-03,(12:2.436148e-03,13:6.642008e-02):1.938894e-02):2.670559e-01,6:1.168132e-02):1.343565e-01,(8:1.604362e-01,11:7.020506e-02):8.572836e-03):3.286603e-02):5.210047e-01,7:1.105360e-01):1.957351e-01):1.389379e-01,((5:4.079941e-02,2:2.611740e-01):2.017483e-02,10:1.543869e-01):2.795470e-01,1:1.159807e-01);
   tree gen.525000 = [&U] ((9:2.843662e-02,(2:2.776613e-01,((((4:2.711827e-02,(12:6.284024e-02,13:1.589295e-01):9.775289e-02):2.851128e-01,6:5.014010e-03):1.377600e-01,(8:1.467691e-02,11:8.051433e-02):9.039991e-02):2.742198e-01,3:1.607617e-01):3.564276e-01):4.112865e-01):4.128182e-02,(7:3.175631e-01,(10:3.272585e-01,5:2.178488e-01):7.820788e-02):2.415214e-01,1:1.845983e-01);
   tree gen.530000 = [&U] (((2:2.240026e-01,5:7.141880e-02):1.436360e-01,10:3.510067e-01):1.366864e-01,((3:6.187902e-02,((6:1.235911e-03,(4:1.757407e-02,(12:5.152420e-02,13:5.393525e-02):3.620476e-02):2.297578e-01):9.982738e-03,(11:8.148389e-02,8:4.337881e-02):1.746698e-01):4.677350e-01):3.982027e-01,(9:6.681719e-02,7:2.834643e-01):2.209987e-02):6.792686e-02,1:1.035736e-01);
   tree gen.535000 = [&U] (((10:1.441610e-02,((((8:1.311102e-02,((6:6.587637e-03,(4:8.779356e-03,(13:2.939911e-02,12:8.684644e-02):4.466445e-02):9.358337e-02):3.244383e-02,3:2.859808e-01):4.962399e-02):7.099313e-03,11:5.582034e-02):4.818846e-01,2:7.109191e-04):1.479332e-01,7:7.047713e-02):8.221254e-02):2.717363e-02,5:1.205564e-01):1.205077e-01,9:5.079504e-02,1:1.504918e-01);
   tree gen.540000 = [&U] ((((2:3.298770e-01,10:1.596443e-01):6.379870e-02,9:1.389650e-01):2.200750e-03,((3:1.644655e-02,((8:4.976924e-02,11:3.346134e-02):1.385117e-01,((4:4.535367e-03,(12:4.617524e-02,13:5.371612e-02):4.681011e-02):3.263249e-01,6:1.668789e-02):1.072785e-01):5.232129e-01):9.086225e-01,7:7.827420e-02):3.862858e-01):2.066823e-01,5:3.075394e-01,1:1.547098e-01);
   tree gen.545000 = [&U] ((((3:1.783987e-02,((11:1.158435e-01,8:4.593277e-02):4.094110e-02,((4:3.614634e-03,(13:6.298786e-02,12:3.406269e-02):4.829902e-02):2.241853e-01,6:1.459538e-03):1.491519e-01):5.909858e-01):1.277037e-01,7:4.075177e-01):2.085011e-01,(2:6.482651e-02,(5:1.198842e-01,10:1.746951e-01):3.576653e-01):3.342527e-01):9.155315e-02,9:5.805420e-02,1:1.745434e-01);
   tree gen.550000 = [&U] ((((2:5.199921e-02,(7:1.291842e-02,(3:4.387746e-02,(((6:1.018874e-02,(13:2.004242e-02,(4:2.905078e-02,12:1.403583e-02):2.716383e-02):1.177181e-01):9.399517e-03,11:4.671752e-02):3.402375e-02,8:4.686221e-02):1.678625e-01):1.570665e-01):1.418444e-01):1.264195e-01,5:4.686120e-02):4.393433e-02,10:1.062696e-01):1.864416e-02,9:4.376429e-02,1:5.176822e-02);
   tree gen.555000 = [&U] (((7:4.154092e-02,(3:4.613165e-02,((4:2.579008e-03,(12:2.077989e-02,13:3.239105e-02):2.468060e-02):2.301014e-01,(6:1.961561e-02,(11:5.196689e-02,8:1.299991e-02):1.655075e-01):3.541883e-02):4.583527e-01):6.661295e-01):1.952307e-01,9:6.874240e-02):1.466659e-01,(10:2.213317e-01,(5:1.626231e-01,2:2.211666e-01):6.951501e-02):1.941480e-01,1:1.443379e-01);
   tree gen.560000 = [&U] (((5:7.602837e-02,10:9.461218e-03):6.741495e-02,(2:7.072823e-02,(7:6.104259e-02,(11:1.312386e-02,(((6:2.396845e-03,((13:1.551702e-02,12:1.238920e-02):1.810142e-02,4:1.246549e-03):5.237336e-02):1.722577e-02,3:7.619387e-02):1.485141e-02,8:1.039227e-02):2.320342e-02):1.564326e-01):8.844831e-03):5.615502e-02):1.744022e-02,9:8.859566e-03,1:6.000686e-02);
   tree gen.565000 = [&U] ((7:2.984885e-01,(2:1.635320e-01,(5:1.208490e-02,10:2.860632e-01):6.097054e-02):3.577208e-02):1.129845e-01,((3:6.262099e-02,(11:3.534029e-02,(8:7.958392e-03,(((13:2.709095e-02,12:1.505426e-01):2.394814e-02,4:1.627278e-02):1.829897e-01,6:2.154631e-04):1.582969e-01):2.669229e-03):2.414156e-01):4.820147e-01,9:3.249810e-02):4.832301e-02,1:1.064724e-01);
   tree gen.570000 = [&U] (((((6:4.030232e-02,(4:4.748625e-03,(12:6.832061e-02,13:4.067774e-02):5.291100e-02):3.631708e-01):2.842810e-01,11:5.862972e-02):3.755889e-02,8:3.130731e-03):2.466525e-01,3:1.321021e-01):6.857661e-01,((5:4.416667e-01,((7:1.750560e-01,2:4.118381e-01):6.352566e-01,10:1.580205e-01):1.063770e-01):1.913096e-01,9:1.132950e-01):3.026928e-02,1:1.438845e-01);
   tree gen.575000 = [&U] (10:4.765997e-02,((((5:4.985216e-02,2:1.640063e-01):1.925958e-01,7:4.888970e-02):6.277219e-02,(3:8.962614e-02,(8:3.925437e-02,((6:1.005639e-01,((4:2.473230e-02,13:3.286199e-02):1.221635e-02,12:1.312158e-02):7.724827e-02):4.662529e-02,11:2.021684e-02):5.089026e-02):1.367014e-01):4.274924e-01):9.506037e-02,9:9.984681e-03):5.738128e-02,1:1.496654e-01);
   tree gen.580000 = [&U] (9:5.581398e-02,(((10:2.599715e-02,((3:2.317115e-01,(11:4.703230e-02,((((13:5.138129e-02,12:3.818101e-02):1.477399e-02,4:4.894657e-03):2.458182e-01,6:1.922784e-02):1.405398e-01,8:2.681823e-02):3.257029e-02):1.729706e-01):5.012105e-01,2:9.978833e-02):2.738378e-01):1.048865e-01,5:1.409176e-01):1.230801e-01,7:2.050788e-01):2.373010e-01,1:2.449582e-01);
   tree gen.585000 = [&U] ((9:1.744223e-02,((3:1.002137e-02,((8:2.835988e-02,(((4:6.003864e-02,12:5.181078e-02):4.942357e-04,13:5.509518e-02):3.273141e-01,6:3.715115e-02):6.794769e-02):3.000078e-01,11:9.224822e-02):1.130035e-01):4.000797e-01,7:1.749122e-01):1.664211e-01):2.361422e-02,((5:1.940681e-01,2:1.760393e-01):4.329816e-02,10:3.009752e-01):1.952763e-01,1:1.269775e-01);
   tree gen.590000 = [&U] (((3:2.629733e-02,((8:6.619567e-02,(6:2.711383e-02,((12:3.003428e-02,13:7.168914e-02):4.922420e-03,4:1.903040e-02):3.237274e-01):2.198982e-01):1.304276e-02,11:7.138620e-02):1.838734e-01):8.818009e-01,9:2.538371e-02):1.857453e-01,(5:3.895406e-01,(10:2.624627e-01,(7:4.013031e-02,2:6.551100e-01):1.684953e-01):1.609646e-01):2.601486e-01,1:1.239968e-01);
   tree gen.595000 = [&U] ((10:1.750998e-01,(5:1.167243e-01,2:2.371784e-01):1.606775e-01):6.921269e-02,(9:7.296045e-02,(((((12:1.629539e-02,(4:1.924147e-03,13:4.267581e-02):4.882326e-02):2.373425e-01,6:8.387934e-02):6.917800e-02,(11:1.051978e-01,8:1.643777e-02):1.342575e-01):1.050669e-01,3:1.019869e-01):6.998292e-01,7:3.784441e-02):5.591868e-01):1.163146e-01,1:4.929426e-02);
   tree gen.600000 = [&U] (((7:3.681363e-01,(2:1.300145e-01,((((11:1.118755e-01,8:7.021268e-02):4.239295e-02,((4:8.544974e-03,(12:4.268970e-02,13:5.652954e-02):1.519402e-02):3.369272e-01,6:2.155367e-02):4.766658e-02):4.659282e-01,3:3.261270e-02):3.955474e-01,5:4.825344e-01):3.269512e-03):3.497760e-01):7.475789e-02,9:6.739977e-02):3.921730e-02,10:2.326426e-01,1:2.835473e-01);
   tree gen.605000 = [&U] ((((7:4.604431e-02,(3:2.977959e-01,((((4:1.555264e-02,13:1.718470e-01):3.265838e-03,12:1.320347e-01):2.364293e-01,6:2.580432e-03):5.843583e-02,(11:5.900477e-02,8:2.713606e-02):5.372967e-02):4.252694e-01):3.477496e-01):3.124559e-01,9:7.418584e-02):1.236090e-01,10:3.181124e-01):4.053700e-02,(2:2.976739e-01,5:8.058260e-02):2.469570e-01,1:2.233673e-01);
   tree gen.610000 = [&U] ((7:2.947911e-01,(10:1.376057e-01,(5:4.617699e-02,((11:6.643546e-02,(8:2.000696e-02,(((4:2.403089e-02,(12:5.904280e-02,13:6.176125e-02):4.137762e-02):2.118198e-01,6:8.834685e-04):6.863807e-02,3:1.682634e-01):1.153556e-01):3.234963e-02):3.530885e-01,2:8.883375e-03):2.222121e-01):3.397300e-02):5.612597e-03):1.698402e-01,9:4.283577e-02,1:1.278017e-01);
   tree gen.615000 = [&U] (10:3.319941e-01,((9:6.424271e-02,(5:4.141301e-01,7:1.183779e-01):1.674145e-01):2.523464e-01,((3:6.131631e-02,((6:5.443734e-03,(4:1.849822e-04,(13:3.384252e-02,12:4.736585e-02):6.158286e-02):3.653623e-01):1.041572e-01,(11:8.094981e-02,8:2.492405e-02):4.626745e-02):6.284721e-01):1.195650e+00,2:8.286641e-01):2.692469e-02):5.733882e-02,1:2.373983e-01);
   tree gen.620000 = [&U] (9:7.574508e-02,(10:1.679614e-01,(7:1.634179e-01,((2:1.484262e-01,((11:1.027623e-01,((6:1.393686e-02,((12:5.019792e-02,13:4.495691e-02):6.173192e-02,4:1.087580e-02):1.930867e-01):1.809943e-01,8:6.878025e-03):8.704152e-05):4.478051e-01,3:5.679069e-02):1.747780e-01):2.099006e-01,5:1.053918e-01):1.694001e-01):1.188357e-01):1.429260e-01,1:1.575515e-01);
   tree gen.625000 = [&U] (((5:4.546360e-02,10:4.761830e-02):3.616435e-01,2:1.931842e-01):5.182700e-02,(9:5.833700e-02,((3:8.608337e-02,((6:1.139952e-02,((12:3.360217e-02,13:3.269174e-02):6.115849e-03,4:6.716051e-03):1.786073e-01):4.070592e-02,(8:1.183044e-02,11:7.042593e-02):1.948355e-02):2.602027e-01):5.051174e-01,7:9.192619e-02):2.407887e-01):2.273195e-02,1:1.787885e-01);
   tree gen.630000 = [&U] ((((5:2.035044e-01,10:3.209876e-02):4.406108e-02,(2:2.339993e-01,7:3.145727e-01):1.682379e-01):1.296940e-01,(((6:1.014667e-02,(4:3.294073e-03,(13:4.047013e-02,12:2.430452e-02):1.005383e-02):2.624605e-01):2.191994e-01,(8:4.251981e-03,11:5.115519e-02):9.332336e-03):3.896158e-01,3:2.335827e-01):8.331082e-01):1.838288e-03,9:1.598166e-01,1:6.778600e-02);
   tree gen.635000 = [&U] (9:1.171861e-01,((2:2.946078e-01,5:1.017963e-01):2.755374e-01,(((3:1.818045e-02,(8:1.560816e-02,(11:9.829753e-02,(((4:2.283893e-02,13:4.138185e-02):2.800960e-02,12:4.039127e-03):1.680664e-01,6:2.483237e-02):1.085680e-01):1.584709e-02):3.443576e-01):6.442829e-01,7:7.023933e-02):3.272545e-01,10:1.847378e-01):1.127628e-02):2.329243e-01,1:1.139472e-01);
   tree gen.640000 = [&U] ((((10:2.407070e-01,7:2.788686e-01):1.269212e-02,(5:1.084248e-01,2:4.332897e-01):1.007109e-01):2.479388e-02,(3:1.853026e-01,(11:7.952316e-02,(8:1.902244e-02,(6:8.950758e-02,(4:3.162115e-02,(13:7.819590e-02,12:5.588719e-02):1.978318e-02):1.771584e-01):1.852375e-01):1.132749e-02):1.119807e-01):6.310279e-01):2.400484e-02,9:9.013129e-02,1:3.453180e-01);
   tree gen.645000 = [&U] ((7:4.901523e-01,((((11:7.403806e-02,8:5.169389e-03):5.468706e-02,(6:6.815336e-03,(12:1.630966e-02,(4:3.731540e-02,13:4.446832e-02):1.042894e-01):2.599776e-01):7.505912e-02):2.777776e-01,3:2.784746e-03):3.132902e-01,9:2.243161e-02):4.780088e-02):1.068340e-02,((5:5.459802e-02,2:2.736467e-01):3.603049e-01,10:1.812678e-01):9.877000e-02,1:1.412900e-01);
   tree gen.650000 = [&U] ((((2:4.932420e-03,(3:3.521212e-03,((((12:2.193754e-02,(4:3.298776e-02,13:2.338708e-02):3.868059e-02):2.524165e-01,6:1.166926e-02):1.603704e-01,8:1.937125e-02):5.293060e-02,11:4.110358e-02):4.663356e-01):4.317569e-01):5.794115e-01,7:3.953156e-01):2.319214e-01,(5:1.964897e-01,10:2.860432e-01):1.115894e-01):4.173291e-02,9:8.552452e-02,1:1.583453e-01);
   tree gen.655000 = [&U] ((2:1.755000e-01,((3:6.985284e-02,(11:2.302431e-02,((6:1.240099e-02,(4:1.639135e-02,(13:4.061866e-02,12:2.381041e-02):1.222905e-02):2.577709e-01):1.485267e-01,8:7.712642e-04):5.407584e-02):2.634494e-01):5.953097e-01,7:1.188773e-01):1.747039e-01):3.367465e-02,((5:1.614699e-01,10:3.912342e-01):5.820322e-02,9:6.588941e-02):2.623862e-02,1:1.978470e-01);
   tree gen.660000 = [&U] (9:1.229438e-01,((5:1.229389e-01,10:1.385587e-01):1.355062e-01,(((((((12:3.285006e-02,13:2.945957e-02):1.425228e-02,4:9.951399e-03):1.777941e-01,(8:9.985923e-02,11:8.884103e-02):1.353130e-01):4.102578e-03,6:2.231503e-02):2.383844e-01,3:2.052172e-02):3.086945e-01,7:7.318740e-02):2.715117e-01,2:5.591425e-01):9.951053e-03):2.368260e-01,1:9.296765e-02);
   tree gen.665000 = [&U] ((7:1.276317e-01,((10:1.396350e-01,5:3.942957e-02):1.350707e-01,2:3.469649e-01):3.279716e-01):8.748249e-02,((3:3.277828e-04,((8:2.514024e-02,11:9.541508e-02):9.697144e-02,((4:2.130303e-02,(13:6.425998e-02,12:5.303822e-02):3.491568e-02):3.943228e-01,6:1.408297e-02):4.365863e-02):5.615512e-01):2.732056e-01,9:1.996424e-02):4.047091e-02,1:1.345173e-01);
   tree gen.670000 = [&U] (((9:1.027705e-02,7:8.951410e-02):2.171660e-02,((5:1.975925e-02,10:6.662880e-02):2.199938e-04,2:9.019583e-02):8.534548e-02):2.663943e-02,(3:1.789469e-02,(((11:4.498485e-02,8:4.965990e-03):4.464616e-02,6:4.322088e-03):1.619965e-02,((13:9.906840e-03,12:3.551628e-03):1.403448e-02,4:6.358669e-04):1.046263e-01):4.591340e-02):2.293789e-01,1:5.482114e-02);
   tree gen.675000 = [&U] (((((((((12:1.259955e-01,13:9.913040e-02):1.052176e-01,4:5.250826e-02):3.625863e-01,6:9.695098e-05):1.176587e-01,(11:9.156484e-02,8:2.361222e-04):1.101826e-01):3.609116e-01,3:1.529220e-02):4.231498e-01,7:1.220684e-01):4.574335e-01,9:1.577868e-02):1.899144e-02,10:3.428983e-01):7.368736e-02,(5:8.167164e-02,2:1.188936e+00):3.261981e-01,1:1.201357e-01);
   tree gen.680000 = [&U] ((7:1.004404e-01,(5:4.878787e-02,(2:2.317766e-01,10:1.597878e-01):1.413820e-02):4.649008e-01):1.112169e-01,((3:6.895121e-03,(((8:1.133809e-01,11:6.245332e-02):1.054548e-01,6:1.767127e-02):1.103692e-01,(4:1.307078e-02,(13:1.957225e-02,12:6.059798e-02):1.798280e-02):2.562509e-01):4.718258e-01):9.537283e-01,9:4.245744e-04):2.019954e-01,1:1.378922e-01);
   tree gen.685000 = [&U] (((2:3.191215e-01,(10:2.176329e-01,5:2.072592e-02):1.237687e-01):2.307133e-01,((3:1.662245e-01,(11:3.923447e-02,((((13:3.497894e-02,12:6.621279e-03):1.403181e-02,4:1.071121e-02):1.643252e-01,6:6.523023e-02):1.671876e-01,8:3.207419e-02):4.777920e-02):2.711496e-01):3.393953e-01,7:8.633342e-02):4.844028e-02):1.697758e-01,9:3.122867e-02,1:2.360460e-01);
   tree gen.690000 = [&U] (((2:2.597557e-01,5:1.457683e-03):2.277591e-01,10:8.838235e-02):2.838268e-02,(9:3.505227e-02,((3:1.471456e-01,((8:2.820845e-02,(((13:3.110669e-02,12:6.489710e-03):4.072768e-02,4:3.094830e-05):1.829515e-01,6:2.178663e-02):1.060582e-01):1.441335e-01,11:4.064772e-02):1.517208e-01):2.584067e-01,7:1.138789e-01):1.138572e-01):7.407378e-02,1:1.090148e-01);
   tree gen.695000 = [&U] (9:2.449956e-01,((((3:1.785488e-03,(((11:2.419331e-02,8:1.816687e-02):2.036357e-01,6:2.406890e-03):2.705364e-02,((4:2.504751e-02,12:3.061252e-02):6.970888e-03,13:2.093310e-02):1.570473e-01):2.402686e-01):5.198051e-01,7:1.297669e-02):4.523161e-02,2:2.611597e-01):7.167656e-02,(10:2.052767e-01,5:3.551961e-02):4.900810e-02):3.361760e-01,1:1.668078e-01);
   tree gen.700000 = [&U] ((5:3.170820e-01,10:3.089913e-01):3.404874e-01,(((((((12:2.628592e-03,(13:4.342963e-02,4:4.638882e-02):3.265747e-02):2.038334e-01,6:3.542719e-02):1.432253e-01,8:4.753328e-02):9.045630e-02,11:9.864762e-03):5.845280e-01,3:1.783853e-02):8.290693e-01,2:1.759553e-01):2.353887e-01,(9:2.200312e-02,7:4.611671e-01):2.038891e-02):1.684222e-01,1:1.510828e-01);
   tree gen.705000 = [&U] (((7:1.060082e-01,10:6.312882e-02):2.678563e-01,5:3.350328e-02):1.905842e-01,((2:1.550379e-03,(3:5.239320e-02,((8:3.791721e-03,(6:9.986522e-03,((12:2.726786e-02,13:8.265470e-02):4.895746e-02,4:2.305248e-02):1.827987e-01):1.644611e-01):7.882534e-02,11:7.633860e-03):2.473030e-01):5.014744e-01):4.257491e-01,9:8.105722e-02):4.615815e-02,1:1.363111e-01);
   tree gen.710000 = [&U] ((10:2.251741e-01,((7:1.461530e-01,(2:1.000404e-01,5:1.647444e-01):7.274287e-02):6.457686e-02,(((8:2.914293e-02,11:6.651546e-02):8.743399e-02,(((4:4.488404e-02,12:2.391060e-02):4.859985e-04,13:8.577597e-02):1.970255e-01,6:7.487445e-03):8.222415e-02):2.453837e-01,3:7.003012e-02):2.177498e-01):2.202587e-02):4.736770e-02,9:6.050593e-02,1:2.157048e-01);
   tree gen.715000 = [&U] ((5:2.763546e-01,((((((4:9.864332e-03,(13:2.974345e-02,12:5.901140e-02):3.145033e-02):2.007993e-01,6:2.882361e-02):5.291694e-02,(8:4.356220e-04,11:6.893319e-02):2.199287e-02):1.624193e-01,3:1.666422e-01):7.350094e-01,2:1.797250e-01):1.983256e-02,7:1.709957e-01):1.673130e-01):7.848824e-02,(9:4.810514e-02,10:1.664599e-01):3.795712e-02,1:1.595463e-01);
   tree gen.720000 = [&U] (9:1.012700e-01,(((2:1.867420e-01,(((11:3.082294e-02,8:1.289046e-02):5.941386e-02,(((13:6.738623e-02,12:4.124589e-03):2.820649e-02,4:6.762150e-03):1.376690e-01,6:1.060820e-02):1.217260e-01):1.958199e-01,3:4.206170e-03):2.716733e-01):2.994997e-02,7:7.739979e-02):1.969298e-01,(10:6.500712e-02,5:1.298399e-01):3.161122e-02):2.542886e-01,1:6.638277e-02);
   tree gen.725000 = [&U] (((7:7.517828e-02,(2:2.798061e-01,(3:4.186300e-02,((6:7.008591e-03,((4:5.829360e-02,13:9.934017e-02):9.231128e-03,12:2.045309e-02):2.796723e-01):1.610033e-01,(8:6.741579e-03,11:9.614853e-02):1.257002e-01):3.043016e-01):6.861237e-01):4.528976e-02):1.147496e-01,9:3.683646e-04):5.549497e-02,(10:2.626000e-02,5:1.401279e-01):6.121434e-02,1:4.708233e-02);
   tree gen.730000 = [&U] (((7:2.294651e-02,(((8:2.108601e-02,(((12:2.860277e-02,13:3.864365e-02):5.019726e-02,4:9.239053e-03):1.750930e-01,6:1.522397e-02):2.764180e-01):1.291814e-01,11:4.406642e-02):1.940164e-01,3:1.684706e-01):2.648585e-01):1.702705e-01,(2:1.477663e-01,(10:3.622600e-01,5:1.694100e-01):7.310181e-02):7.408196e-02):1.779489e-01,9:9.127600e-02,1:1.215813e-01);
   tree gen.735000 = [&U] ((10:1.282407e-01,((7:2.237849e-01,5:1.707048e-01):8.115215e-02,((11:1.284640e-02,((8:1.583567e-02,(((13:5.527180e-02,4:1.808436e-02):4.780173e-03,12:5.485967e-02):1.334379e-01,6:3.993672e-03):1.490077e-01):1.013669e-01,3:2.180017e-01):1.066340e-02):5.028276e-01,2:1.814820e-01):2.992484e-01):1.813793e-01):1.499090e-02,9:1.700436e-01,1:1.975201e-01);
   tree gen.740000 = [&U] (9:1.243864e-01,(5:2.901281e-01,(10:2.780804e-01,(7:4.038472e-01,((((((13:1.065214e-01,12:1.209392e-02):3.000143e-02,4:3.237463e-03):1.176257e-01,6:6.324031e-03):8.841602e-02,(8:7.650052e-02,11:5.210627e-02):5.764328e-02):5.692626e-01,3:2.061201e-01):4.260815e-01,2:1.402580e-01):4.540703e-01):1.827264e-01):6.798092e-03):2.789981e-01,1:2.223949e-01);
   tree gen.745000 = [&U] ((((((4:2.092921e-02,13:1.165499e-01):2.261770e-02,12:4.058470e-02):2.268998e-01,((11:8.606699e-02,8:6.922345e-02):9.866522e-02,6:7.853307e-03):5.887706e-03):3.479890e-01,3:1.581706e-01):5.558577e-01,((2:1.390436e-01,(10:1.193593e-01,5:9.355157e-02):8.793204e-02):9.484954e-02,7:2.119673e-01):3.332199e-01):2.345477e-02,9:3.968836e-02,1:1.593692e-01);
   tree gen.750000 = [&U] ((((10:1.765298e-01,(2:5.786999e-01,5:8.642894e-02):2.593550e-02):2.821947e-01,7:9.120160e-02):4.255238e-02,(3:7.350008e-02,((8:6.091417e-04,11:7.180332e-02):1.262134e-02,(((13:9.965608e-02,4:3.817639e-02):2.157829e-02,12:2.111573e-01):3.470430e-01,6:6.051961e-03):2.195599e-01):3.834683e-01):4.981171e-01):7.370363e-02,9:8.613763e-02,1:2.650158e-01);
   tree gen.755000 = [&U] (((10:1.796733e-01,2:3.574395e-01):1.030341e-02,5:3.431169e-01):2.393240e-01,((((8:4.079821e-02,(3:3.818038e-01,(6:1.774188e-02,(13:9.568044e-02,(12:8.113635e-03,4:2.330296e-02):1.186291e-02):2.877485e-01):1.725574e-01):3.273363e-02):1.446776e-01,11:2.508690e-02):5.888251e-01,7:1.221250e-01):3.457121e-01,9:9.565075e-02):4.209318e-02,1:1.128447e-01);
   tree gen.760000 = [&U] ((2:2.610493e-01,(5:2.119431e-01,10:2.571196e-02):3.001590e-01):3.024200e-01,(9:1.122920e-01,((((6:1.054241e-02,(4:4.279535e-02,(12:2.888175e-02,13:6.563810e-02):6.391960e-02):1.499439e-01):1.927547e-01,(11:2.922793e-02,8:6.101676e-02):3.440710e-02):8.594270e-01,3:9.045131e-02):2.691789e-01,7:8.309030e-02):4.292814e-01):7.378770e-02,1:1.205978e-01);
   tree gen.765000 = [&U] (((7:5.281729e-02,(10:5.284277e-02,(3:6.807564e-02,(8:1.887760e-02,((6:1.488610e-02,(4:1.215846e-03,(13:3.786647e-02,12:1.712943e-02):3.786305e-02):2.013324e-01):1.770128e-01,11:5.095294e-02):1.915545e-02):4.563737e-02):1.926709e-01):1.585703e-01):5.942446e-02,(2:1.204321e-01,5:6.579348e-02):1.527002e-01):6.418577e-02,9:4.785807e-02,1:1.131934e-01);
   tree gen.770000 = [&U] ((((11:7.555401e-02,((12:3.417442e-02,(4:3.894744e-02,13:3.906995e-02):4.105325e-03):2.332903e-01,6:1.086291e-02):1.723986e-01):3.071860e-03,8:5.701043e-03):3.395832e-01,3:1.975704e-02):3.456698e-01,((((2:1.160029e-01,5:5.948253e-02):1.634825e-02,10:2.878586e-01):2.120599e-01,7:3.922358e-01):1.033548e-01,9:1.118470e-02):3.940554e-02,1:1.664674e-01);
   tree gen.775000 = [&U] ((10:1.355459e-01,(((8:2.803094e-02,(11:5.704644e-02,((4:7.080387e-03,(12:7.601045e-03,13:1.173946e-02):8.806365e-02):3.139025e-01,6:1.833754e-02):1.166628e-01):2.225317e-02):2.235442e-01,3:9.434034e-02):6.378495e-01,((5:7.560838e-03,2:2.874955e-01):2.167293e-01,7:5.617382e-02):7.152338e-02):6.511394e-02):1.970887e-01,9:1.349305e-01,1:1.403630e-01);
   tree gen.780000 = [&U] ((5:1.258847e-01,10:1.314861e-01):5.764952e-01,(((2:4.708163e-01,(((8:2.512833e-02,(6:1.950103e-02,((13:4.038567e-02,12:1.011929e-02):2.146419e-02,4:2.504418e-02):2.729957e-01):9.744321e-02):4.069255e-03,11:1.301711e-01):3.525872e-01,3:8.687870e-02):1.502063e-01):1.052302e-01,7:5.060290e-02):2.288770e-01,9:3.642714e-03):1.894622e-01,1:7.799911e-02);
   tree gen.785000 = [&U] ((((7:9.689973e-02,(2:9.000392e-01,(3:5.591344e-01,((11:1.974864e-02,(6:1.283291e-01,((12:5.430047e-02,13:2.728000e-02):7.708922e-02,4:3.696045e-02):6.091285e-01):2.816456e-02):1.009359e-01,8:3.313698e-02):1.047889e-01):7.542231e-01):5.566020e-02):4.410921e-01,9:5.888328e-02):1.594329e-01,5:3.850888e-01):1.253007e-02,10:3.374149e-01,1:1.054412e-01);
   tree gen.790000 = [&U] ((2:8.457438e-02,((10:5.922150e-02,7:8.912084e-02):1.093981e-02,5:2.967042e-03):3.379162e-02):5.977967e-02,(9:2.473835e-02,(3:5.146287e-02,((6:9.175146e-03,((13:1.719347e-02,12:9.928616e-03):7.109483e-03,4:1.062741e-02):7.675215e-02):3.679842e-02,(8:1.872144e-03,11:4.101365e-02):3.140446e-02):1.331069e-01):2.272459e-01):8.295253e-03,1:4.512370e-02);
   tree gen.795000 = [&U] (((10:1.384962e-01,(((8:9.070995e-03,((4:2.669173e-04,(13:7.853068e-03,12:1.090387e-02):4.745967e-03):5.797610e-02,(3:5.889472e-02,6:9.585740e-03):4.967317e-03):2.420562e-02):3.627559e-02,11:2.201452e-03):6.246046e-02,7:2.744291e-02):9.519737e-02):3.087752e-02,(5:1.981731e-02,2:6.666044e-02):4.877100e-02):2.177215e-02,9:2.265266e-02,1:2.437854e-02);
   tree gen.800000 = [&U] (9:9.684394e-02,(10:1.527988e-01,(5:3.375502e-01,((((((8:1.234622e-01,11:1.711771e-02):1.269457e-01,((13:1.038190e-02,12:2.671705e-02):1.319318e-02,4:2.270255e-03):2.575860e-01):2.819112e-03,6:1.000126e-02):6.304219e-01,3:2.334012e-01):5.885224e-01,7:7.298560e-02):3.099114e-01,2:7.869277e-02):8.951869e-02):3.144399e-01):4.519203e-02,1:2.025218e-01);
   tree gen.805000 = [&U] (((2:1.595578e-01,(3:1.886924e-02,((8:5.714720e-03,11:4.920679e-02):9.215605e-02,(6:9.186022e-03,(13:1.345186e-02,(4:1.436751e-02,12:3.421227e-02):4.046157e-03):1.569661e-01):1.492375e-02):2.084968e-01):2.659792e-01):3.995472e-02,7:4.229936e-02):8.925620e-02,((10:4.345851e-02,5:1.235901e-01):8.117105e-02,9:4.832845e-02):4.224030e-02,1:1.091461e-01);
   tree gen.810000 = [&U] ((((2:1.850180e-01,5:6.369308e-03):3.097882e-02,10:7.288391e-02):1.967129e-02,(7:1.994740e-02,(3:3.737643e-02,(8:2.718798e-03,((((13:2.941325e-02,4:1.597923e-02):6.242314e-03,12:4.831246e-03):6.020140e-02,6:8.963085e-03):1.310859e-02,11:3.961611e-03):1.921891e-02):5.300861e-02):1.087069e-01):3.526617e-02):4.554317e-02,9:2.677191e-02,1:3.548047e-02);
   tree gen.815000 = [&U] ((9:9.905303e-02,(7:7.002523e-02,(3:3.068991e-02,((6:3.996014e-03,(11:4.841316e-02,8:2.907074e-03):9.627689e-02):6.770659e-03,((12:2.420492e-02,13:3.986608e-02):2.522493e-02,4:1.961518e-02):1.953813e-01):2.055576e-01):3.083712e-01):2.085207e-01):2.645454e-02,((5:1.608018e-01,2:8.186382e-02):1.729264e-01,10:4.188191e-02):1.110381e-01,1:8.302639e-02);
   tree gen.820000 = [&U] (((10:1.043497e-01,((3:2.238635e-02,((8:4.306143e-02,(((13:4.994456e-02,12:1.767828e-02):2.073309e-02,4:4.815181e-03):2.370645e-01,6:2.873562e-02):7.966945e-02):6.223507e-03,11:8.408741e-02):2.373141e-01):3.776521e-01,(2:1.111581e-01,7:7.613287e-02):3.917994e-03):6.399444e-02):2.407753e-03,5:6.288234e-02):2.717123e-01,9:5.565308e-02,1:9.336042e-02);
   tree gen.825000 = [&U] (10:1.380588e-01,(9:1.128717e-01,((7:1.756101e-01,(3:2.859604e-01,((11:5.049869e-02,8:3.394347e-02):7.891503e-02,((4:4.416783e-02,(12:7.094111e-02,13:3.063959e-02):2.672689e-02):1.157129e-01,6:2.339859e-02):1.579065e-01):3.447213e-01):7.450269e-01):1.709776e-01,(2:4.436152e-01,5:2.712144e-02):2.869657e-01):5.419953e-02):5.633903e-02,1:1.391340e-01);
   tree gen.830000 = [&U] (9:6.376998e-02,((7:2.459233e-02,(3:3.217700e-02,((((13:3.065000e-02,12:1.323600e-02):1.041675e-02,4:3.151213e-02):1.941157e-01,6:1.965453e-02):7.199285e-02,(8:1.755813e-02,11:9.473851e-02):2.823688e-02):2.360401e-01):2.128141e-01):1.664412e-01,(10:1.424533e-01,(2:1.046479e-01,5:9.389555e-02):1.646495e-01):1.198134e-01):2.672181e-01,1:8.422942e-02);
   tree gen.835000 = [&U] ((9:2.587682e-02,(7:2.938862e-01,((((((13:5.968475e-02,12:1.179448e-02):1.069010e-01,4:1.890548e-02):1.490866e-01,6:1.174493e-02):1.096994e-01,8:9.594152e-03):9.215286e-03,11:4.972831e-02):3.744598e-01,3:6.816158e-02):3.618869e-01):2.402937e-01):6.444477e-02,(10:4.865231e-02,(2:3.470875e-01,5:1.436069e-01):1.104617e-01):1.239609e-01,1:6.609095e-02);
   tree gen.840000 = [&U] ((2:9.795013e-02,(5:1.554198e-01,10:1.279228e-01):2.962034e-02):1.253170e-01,(((3:8.799190e-02,((6:2.842444e-03,(12:4.111320e-03,(13:1.694746e-02,4:9.431170e-03):6.571427e-03):5.711004e-02):1.911109e-02,(11:8.465235e-03,8:1.317223e-02):1.880879e-02):1.139659e-01):5.854298e-02,7:5.041723e-02):8.547263e-03,9:1.370347e-02):5.519954e-02,1:8.625839e-03);
   tree gen.845000 = [&U] ((((5:2.368734e-01,2:1.336138e-01):1.241612e-01,((3:4.456132e-02,((6:6.319511e-02,(12:8.482066e-03,(4:2.162894e-02,13:2.715912e-02):6.633576e-03):2.978301e-01):7.632936e-02,(11:3.943769e-02,8:4.891963e-02):5.760709e-02):3.987015e-01):6.864085e-01,7:3.418677e-02):4.430673e-01):1.391748e-01,10:4.277537e-01):2.234070e-01,9:1.150231e-01,1:1.824709e-01);
   tree gen.850000 = [&U] (((5:1.500691e-01,(2:3.156355e-01,10:9.069721e-02):1.149795e-02):1.753541e-01,(((11:3.808645e-02,(8:2.584866e-02,(6:6.604157e-03,((13:1.871460e-02,4:2.320616e-02):3.029761e-02,12:9.357177e-03):2.641417e-01):1.969809e-01):1.563176e-03):2.990548e-01,3:3.238388e-02):3.203641e-01,7:2.033936e-01):1.224733e-01):3.459905e-02,9:2.526251e-02,1:2.012003e-01);
   tree gen.855000 = [&U] (((2:1.694597e-01,5:8.427369e-02):2.764487e-02,10:4.790042e-02):1.960489e-01,(9:2.220825e-02,(7:1.841044e-01,(3:1.339547e-02,((8:3.692570e-02,((4:1.364423e-02,(13:7.582889e-02,12:2.901671e-02):2.757201e-02):2.746000e-01,6:7.509613e-02):2.093228e-02):1.628807e-01,11:6.706982e-02):1.955581e-01):3.655320e-01):3.507673e-02):2.438201e-01,1:1.241607e-01);
   tree gen.860000 = [&U] (10:1.477995e-01,((7:3.032617e-01,9:4.975757e-03):3.532900e-02,((5:8.372940e-02,2:1.002367e-01):1.213801e-01,((8:1.268032e-02,(11:6.646638e-02,(((13:3.770656e-02,12:1.547493e-02):3.317040e-02,4:1.261786e-02):2.121850e-01,6:6.076050e-02):1.149475e-01):6.903340e-03):1.869999e-01,3:8.178058e-02):3.815022e-01):8.368596e-02):1.090723e-02,1:6.354668e-02);
   tree gen.865000 = [&U] ((9:2.512017e-02,(7:2.143381e-01,((3:1.276333e-01,(((4:5.243336e-03,(13:6.074625e-02,12:1.120048e-02):4.692432e-02):1.646651e-01,6:2.527947e-02):1.841056e-02,(8:7.308008e-03,11:8.829806e-02):2.243355e-01):2.990340e-01):1.738204e-01,2:4.338422e-01):1.072154e-01):3.998147e-02):4.621020e-02,(5:8.456300e-02,10:2.601001e-01):2.753421e-01,1:1.817774e-01);
   tree gen.870000 = [&U] ((((11:3.037070e-02,(8:4.768235e-03,(6:4.764893e-03,(4:7.334321e-04,(12:2.333542e-02,13:1.067459e-02):5.604216e-02):9.642144e-02):1.180854e-01):1.482888e-02):1.846980e-01,3:7.318627e-03):1.529488e-01,9:4.260538e-02):4.147760e-02,(((10:1.948859e-02,2:2.328705e-01):6.043585e-02,5:7.411077e-02):1.689776e-01,7:3.991503e-02):5.136971e-02,1:1.333981e-01);
   tree gen.875000 = [&U] (((10:2.686232e-01,7:1.913164e-01):4.403785e-02,(5:3.331618e-01,((3:9.772033e-02,(((11:2.903212e-02,8:6.701348e-02):3.970993e-02,((4:1.514944e-02,13:8.300888e-02):2.094175e-02,12:3.311942e-02):3.927749e-01):8.571775e-03,6:9.741682e-02):4.373156e-01):2.188257e-01,2:4.738425e-01):2.886814e-01):7.619198e-02):5.019593e-02,9:4.896539e-02,1:1.921063e-01);
   tree gen.880000 = [&U] (((2:3.453933e-01,5:2.469187e-01):2.609899e-01,10:4.827554e-02):4.837118e-02,(7:4.275990e-01,((3:2.406746e-01,((11:1.330541e-01,8:6.580934e-02):4.845817e-02,(6:1.211320e-02,(12:2.459720e-03,(13:1.335022e-01,4:2.789024e-03):6.988843e-02):3.003932e-01):6.756404e-02):4.996339e-01):6.071878e-01,9:7.752048e-03):2.941955e-01):5.544179e-02,1:1.091343e-01);
   tree gen.885000 = [&U] (9:3.012617e-02,((7:9.275167e-03,(3:2.971011e-01,((((4:1.696478e-02,(12:4.472034e-02,13:6.528884e-03):1.009972e-01):1.959493e-01,6:3.297839e-02):4.266502e-01,8:5.976617e-02):7.516639e-02,11:7.309424e-02):3.259107e-02):9.622906e-01):2.742780e-01,((10:2.849462e-01,5:2.764906e-02):5.603716e-02,2:2.194333e-01):3.195226e-01):9.029195e-02,1:1.843228e-01);
   tree gen.890000 = [&U] ((5:5.273593e-02,(2:2.747667e-01,((3:1.103467e-01,((((4:1.641489e-03,13:9.305657e-02):7.425157e-03,12:5.934867e-02):1.776145e-01,6:7.465511e-03):6.039752e-02,(11:5.622174e-02,8:2.104269e-02):1.359307e-01):3.219234e-01):6.238942e-01,(10:2.500071e-01,7:4.458238e-01):1.326047e-02):2.170507e-01):9.998124e-02):3.577371e-01,9:7.326322e-02,1:3.249500e-01);
   tree gen.895000 = [&U] ((5:6.486659e-02,(10:1.111898e-01,(((3:5.264423e-03,(((6:1.573372e-02,((13:3.983236e-02,4:6.071054e-03):2.931799e-02,12:9.154389e-03):1.870484e-01):1.338843e-01,11:2.829506e-02):6.928404e-02,8:2.752057e-02):2.824909e-01):2.017171e-01,2:1.059343e-01):2.898656e-02,7:2.933769e-02):1.515419e-01):2.676704e-02):4.436016e-02,9:8.953449e-02,1:7.939220e-02);
   tree gen.900000 = [&U] (9:3.211858e-02,(((3:5.431459e-02,(((6:9.650557e-03,(12:3.348140e-02,(13:9.699161e-02,4:2.666912e-02):1.307189e-03):1.441367e-01):1.048854e-01,11:6.881499e-02):2.170563e-02,8:1.858946e-03):1.674282e-01):2.268191e-01,7:1.603768e-02):7.229388e-02,((5:5.933570e-02,2:1.073635e-01):4.658144e-02,10:9.560712e-02):6.590425e-02):7.618392e-02,1:1.207501e-01);
   tree gen.905000 = [&U] (9:2.113871e-02,((7:5.754081e-02,(3:1.263579e-02,((6:3.243456e-03,((13:1.480217e-02,12:5.606295e-03):1.262683e-02,4:7.369128e-03):6.653954e-02):5.107372e-02,(11:9.651978e-03,8:5.666205e-03):3.882030e-02):4.945247e-02):4.000386e-01):6.072031e-02,((2:7.522260e-02,5:3.770837e-02):2.535080e-02,10:2.046344e-01):1.409423e-01):2.395412e-02,1:6.631069e-02);
   tree gen.910000 = [&U] ((((3:1.916062e-01,(((8:9.135400e-02,11:9.656076e-02):1.282788e-01,((4:3.816081e-02,12:5.549171e-02):4.650571e-02,13:7.692119e-02):1.582573e-01):3.144112e-02,6:7.387658e-02):4.683898e-01):4.332405e-01,7:8.348989e-02):2.144731e-01,((10:3.476310e-02,2:3.885365e-01):8.306994e-03,5:1.888197e-01):4.644613e-01):7.870705e-02,9:3.358242e-02,1:2.642949e-01);
   tree gen.915000 = [&U] (9:4.331232e-02,(((8:4.593512e-02,((((13:1.089195e-01,4:6.438974e-03):6.152103e-02,12:2.761582e-02):2.877266e-01,6:2.472024e-03):1.062355e-01,11:6.020745e-02):4.416675e-02):4.092646e-01,3:6.282360e-02):1.277185e+00,((2:3.910695e-01,(5:1.770487e-01,10:2.072433e-01):5.413587e-02):2.112260e-01,7:4.693448e-01):2.722481e-02):5.238529e-02,1:4.106021e-01);
   tree gen.920000 = [&U] (((5:3.428692e-02,2:2.115816e-01):1.230565e-01,10:4.153917e-02):3.165651e-01,(7:1.388035e-01,(9:3.793856e-02,(3:8.511660e-03,((11:5.383223e-02,8:2.945936e-03):7.732254e-02,(((13:2.819318e-02,12:8.180019e-02):5.712429e-02,4:6.261110e-03):2.301756e-01,6:4.263483e-03):5.349979e-02):3.084608e-01):1.711118e-01):4.349595e-02):1.329272e-01,1:1.455098e-01);
   tree gen.925000 = [&U] ((9:5.257458e-02,(7:3.369598e-02,(2:3.875378e-02,(3:1.570024e-02,(11:4.337291e-02,(8:1.325045e-02,(6:1.757349e-03,((12:3.987192e-03,13:6.831632e-03):4.132405e-02,4:1.212402e-03):1.229713e-01):8.652747e-02):1.084038e-02):1.267644e-01):1.283853e-01):5.524180e-02):1.443942e-01):5.285115e-02,(5:5.595745e-02,10:8.146510e-02):3.348033e-02,1:7.213420e-02);
   tree gen.930000 = [&U] (10:1.519748e-01,((((((3:2.319834e-01,(11:7.642741e-02,8:6.219650e-02):5.471553e-02):5.399708e-02,6:2.787899e-02):9.489459e-02,(4:1.730785e-03,(12:1.840286e-02,13:6.263542e-02):2.635330e-02):4.263864e-01):1.125572e+00,(2:3.992540e-01,7:2.850093e-02):6.911554e-02):5.381309e-01,5:8.840832e-02):5.047186e-01,9:2.278826e-02):6.148866e-02,1:1.220363e-01);
   tree gen.935000 = [&U] (((10:1.043711e-01,2:1.619395e-01):2.175909e-02,5:7.937485e-02):6.278784e-01,(((3:1.739591e-01,((8:5.634577e-02,(6:5.882615e-03,(4:2.316404e-03,(13:1.171152e-02,12:1.809174e-02):5.713275e-02):1.634515e-01):6.911033e-02):1.345889e-01,11:1.760388e-01):3.625137e-01):5.210424e-01,7:2.074607e-01):8.268581e-02,9:2.463955e-03):4.765005e-03,1:2.148044e-01);
   tree gen.940000 = [&U] (9:7.505680e-02,((3:1.995842e-02,((8:5.688942e-03,(6:4.925319e-03,((4:1.715901e-02,13:4.450425e-02):4.691679e-04,12:2.438230e-02):2.798825e-01):1.271886e-01):1.753093e-01,11:1.734669e-02):2.448427e-01):2.894201e-01,((2:1.808422e-01,(5:5.873812e-02,10:1.073181e-01):2.008792e-02):2.383157e-01,7:1.945691e-01):6.541050e-02):2.116025e-01,1:9.654912e-02);
   tree gen.945000 = [&U] ((9:1.337477e-01,(((2:4.938225e-01,(3:1.355795e-01,(11:2.709158e-02,(8:7.437627e-02,(6:1.003452e-01,(4:2.930534e-03,(12:6.402488e-03,13:3.493612e-02):2.715215e-02):1.720614e-01):8.786950e-03):1.467793e-01):3.521333e-01):6.667551e-01):8.660705e-02,7:6.145624e-02):4.920218e-01,10:9.305267e-02):4.099217e-02):4.886728e-02,5:2.968216e-01,1:2.666574e-01);
   tree gen.950000 = [&U] ((10:7.254179e-02,(((6:1.385402e-02,((13:8.798842e-02,12:1.680492e-02):1.938098e-02,4:1.665946e-02):1.663143e-01):1.135099e-01,8:7.972820e-03):4.669703e-02,(11:7.591231e-02,3:3.100608e-01):1.375595e-02):2.256135e+00):1.608169e-01,(((2:1.006807e-01,5:4.034033e-01):2.564210e-01,7:4.312663e-02):1.510759e-01,9:9.236194e-02):1.809039e-01,1:2.207808e-01);
   tree gen.955000 = [&U] (9:9.749985e-02,(((2:8.866367e-03,(3:6.005016e-02,(((((13:3.685225e-02,4:4.329766e-03):8.960825e-03,12:2.472679e-02):1.541617e-01,6:9.832457e-03):4.033484e-02,11:3.318824e-02):5.602110e-02,8:4.068083e-02):3.511179e-01):1.736380e-01):1.524479e-01,7:2.136236e-01):9.838675e-02,(5:6.077906e-02,10:1.110625e-01):8.968679e-02):1.120476e-01,1:3.567299e-01);
   tree gen.960000 = [&U] (((9:2.288872e-02,7:2.348631e-01):2.586807e-02,(3:3.754073e-02,((8:6.020805e-02,((4:2.150980e-02,(13:5.425804e-02,12:4.217571e-02):2.991851e-02):1.670017e-01,6:1.157537e-01):1.756937e-01):2.050042e-01,11:1.562005e-01):3.276594e-01):4.017755e-01):9.382147e-02,(2:5.438073e-01,(10:5.691269e-02,5:2.358594e-01):1.992475e-02):3.358484e-01,1:1.184952e-01);
   tree gen.965000 = [&U] (((10:2.494835e-02,7:8.165860e-02):3.221469e-03,((2:6.280791e-02,((((6:9.260060e-03,(12:3.018929e-02,(4:4.620186e-03,13:1.809555e-02):2.454483e-02):5.120797e-02):2.213715e-02,11:1.225974e-02):5.696280e-03,8:3.686660e-02):4.342513e-02,3:2.414619e-02):3.453481e-01):7.111686e-03,5:1.604801e-02):7.248720e-02):7.904550e-02,9:6.611684e-02,1:3.986335e-02);
   tree gen.970000 = [&U] (9:4.986249e-02,(((10:1.698316e-01,(3:5.548005e-02,((11:4.844892e-02,8:1.525493e-01):6.894450e-03,(6:8.472887e-02,(4:1.084990e-02,(13:2.754339e-02,12:2.381115e-02):2.328393e-02):2.847814e-01):3.340666e-02):5.684280e-01):2.161877e-01):1.647578e-01,7:2.020318e-01):1.201469e-01,(5:3.813660e-01,2:2.891273e-01):5.415980e-02):2.266407e-01,1:1.763929e-01);
   tree gen.975000 = [&U] (((7:1.517394e-01,((10:4.297445e-02,(((13:9.306211e-02,(4:1.871469e-02,12:4.592440e-02):3.540470e-03):1.491507e-01,(6:5.058681e-03,(11:6.897266e-02,8:4.657298e-02):2.277386e-01):3.741266e-02):3.189247e-01,3:2.310071e-02):3.961447e-01):5.731973e-01,5:5.682137e-02):2.461620e-02):5.994431e-03,2:3.677391e-01):2.599634e-01,9:9.579012e-02,1:8.880768e-02);
   tree gen.980000 = [&U] ((7:1.695185e-01,(((5:7.753809e-02,10:5.328090e-02):1.167579e-02,2:1.410178e-01):1.664620e-01,9:8.977429e-02):6.609629e-03):2.412959e-02,(3:4.848724e-02,(8:1.843527e-02,(((4:2.139228e-03,(13:1.484168e-02,12:1.920444e-02):2.732803e-02):1.193925e-01,6:6.346642e-03):1.052197e-01,11:9.809901e-02):3.328055e-02):5.734738e-01):2.215038e-01,1:1.736877e-01);
   tree gen.985000 = [&U] ((9:6.894811e-02,(7:2.164192e-01,(5:2.281841e-01,2:2.754181e-01):4.238499e-02):1.503453e-01):1.229546e-02,(10:1.533387e-01,(3:4.342752e-02,((6:7.247653e-03,(12:5.354665e-02,(4:4.248074e-02,13:6.256169e-03):3.503992e-02):3.275989e-01):1.238222e-01,(11:7.479503e-02,8:9.488563e-03):1.043631e-01):3.795371e-01):5.038543e-01):6.606336e-02,1:5.850247e-01);
   tree gen.990000 = [&U] ((9:1.807652e-01,(((((11:1.081626e-01,(6:3.098824e-02,(12:5.791678e-02,(13:1.428784e-01,4:2.668984e-02):1.353621e-01):6.482396e-01):1.235443e-01):2.739711e-03,8:5.362142e-02):4.972539e-01,3:5.097057e-02):6.641693e-01,10:7.944288e-01):2.903013e-01,7:5.643952e-02):1.759665e-01):1.919224e-03,(2:8.274513e-01,5:3.372143e-02):6.157608e-01,1:4.303651e-01);
   tree gen.995000 = [&U] ((3:2.255447e-02,(((12:4.859154e-02,(13:6.437643e-02,4:6.829008e-02):2.930537e-03):2.490616e-01,6:3.220655e-02):1.684902e-01,(8:4.531257e-04,11:9.702655e-02):1.930272e-02):2.823902e-01):4.094277e-01,((9:3.157268e-02,7:1.932571e-01):3.109848e-02,(10:2.736031e-01,(2:3.098432e-01,5:9.398102e-02):1.366939e-01):3.249002e-01):2.469934e-02,1:2.332149e-01);
   tree gen.1000000 = [&U] (9:5.234599e-02,((2:2.785091e-01,(3:2.719269e-02,((6:2.339653e-02,(4:1.584340e-02,(13:4.808252e-02,12:2.567057e-02):2.641570e-03):2.574900e-01):9.996678e-02,(11:6.993911e-02,8:9.612495e-03):2.708673e-02):1.988651e-01):5.907795e-01):1.760187e-01,(10:1.297767e-01,(7:3.428115e-01,5:2.885076e-01):4.422434e-02):1.527709e-01):1.982142e-02,1:1.628599e-01);
   tree gen.1005000 = [&U] ((7:1.959368e-01,((3:9.488966e-02,((((13:1.181336e-02,12:4.804186e-02):2.327229e-02,4:2.333413e-03):1.427916e-01,6:7.229619e-03):9.461616e-02,(11:1.100457e-01,8:4.797339e-03):1.696816e-02):3.093339e-01):2.908656e-01,((2:2.938289e-01,5:7.101178e-02):4.219789e-02,10:1.033848e-01):2.052328e-01):6.049928e-02):9.228811e-03,9:2.304190e-02,1:1.037190e-01);
   tree gen.1010000 = [&U] (((((2:3.863276e-02,(3:5.196120e-02,((6:1.459973e-02,(8:3.405427e-02,11:7.224118e-02):6.030903e-02):7.233738e-03,((13:6.234228e-02,12:2.871845e-02):1.740148e-02,4:1.808836e-02):2.024809e-01):1.753425e-01):4.076647e-01):8.302272e-02,7:5.841288e-03):5.777121e-02,5:1.232946e-01):1.749404e-01,10:1.061117e-01):5.162314e-02,9:9.543269e-02,1:5.789819e-02);
   tree gen.1015000 = [&U] (9:4.270898e-02,((((11:3.879102e-02,8:7.224225e-03):6.794593e-04,(6:1.301239e-03,(4:1.749623e-02,(12:1.201945e-02,13:6.105735e-02):2.845716e-03):1.266225e-01):1.215510e-01):5.596059e-02,3:6.682405e-02):3.574411e-01,(((2:1.601876e-01,7:7.619378e-02):1.640427e-02,5:5.732798e-02):8.399680e-03,10:3.107154e-02):4.934444e-02):2.271517e-02,1:1.070280e-01);
   tree gen.1020000 = [&U] ((9:1.705969e-02,((3:2.635929e-03,(((4:9.679517e-03,(12:5.262572e-02,13:4.460471e-02):5.228097e-02):3.610539e-01,6:3.468465e-02):4.059160e-02,(8:8.819688e-03,11:3.212429e-02):4.223152e-02):4.351702e-01):8.286795e-01,7:1.161755e-01):1.759954e-01):1.603411e-01,((5:8.244033e-02,10:1.587891e-01):1.606946e-01,2:3.240368e-01):1.133163e-01,1:1.742036e-01);
   tree gen.1025000 = [&U] (9:4.558561e-02,((10:3.612997e-02,(2:7.831915e-02,(3:4.775686e-02,(((6:1.507679e-02,((12:1.824501e-02,13:3.245813e-02):1.651208e-02,4:1.370874e-02):1.513881e-01):7.894915e-02,8:9.874125e-04):2.850017e-02,11:4.007439e-03):3.250971e-01):1.714670e-01):6.016031e-02):3.740192e-03,(5:7.407004e-02,7:5.044285e-02):6.064046e-02):6.709174e-02,1:6.774834e-02);
   tree gen.1030000 = [&U] ((2:2.459564e-01,(7:3.864914e-01,(5:1.549486e-01,10:6.107601e-02):9.457096e-02):1.296716e-01):2.016770e-01,((3:2.868708e-02,((8:2.087406e-02,11:6.213048e-02):2.354490e-01,(6:1.565316e-02,(4:1.158696e-02,(13:3.201657e-02,12:8.948607e-02):7.318324e-02):1.857723e-01):1.290987e-01):4.054169e-01):4.800891e-01,9:4.882349e-02):1.673376e-01,1:8.847958e-02);
   tree gen.1035000 = [&U] (((10:7.911499e-02,(2:2.279258e-01,5:2.241302e-02):5.166714e-02):2.938837e-01,(7:1.573490e-02,(3:1.408196e-01,(11:2.713047e-02,(8:2.323946e-02,(((12:2.582468e-02,13:1.888049e-02):5.891539e-02,4:1.592408e-02):2.691975e-01,6:7.058887e-03):1.301555e-01):1.525882e-01):1.034744e-01):2.521265e-01):1.022028e-01):9.927555e-02,9:3.175934e-02,1:7.967872e-02);
   tree gen.1040000 = [&U] (9:2.057442e-01,(((5:2.512350e-01,(2:1.055439e-01,(3:1.583764e-01,((8:7.116337e-02,11:8.563331e-02):7.864382e-02,((13:5.426048e-02,(12:7.480538e-02,4:1.514930e-02):2.180466e-02):2.898319e-01,6:2.395358e-02):1.920987e-02):4.879200e-01):5.118840e-01):4.189888e-02):3.165369e-02,7:1.901335e-01):1.264369e-01,10:3.504880e-01):1.442507e-01,1:7.582188e-02);
   tree gen.1045000 = [&U] (((((11:6.435249e-02,(((12:8.761714e-02,13:4.264163e-02):3.848562e-02,4:3.763780e-03):2.034425e-01,6:1.039932e-02):1.293078e-01):8.801596e-03,8:6.623844e-02):5.587365e-01,3:1.949896e-02):8.014791e-01,(2:2.681001e-01,((5:1.722718e-01,10:9.940049e-02):1.472491e-01,7:1.074181e-01):4.499641e-02):1.029972e-01):1.518957e-01,9:8.376523e-02,1:1.841736e-01);
   tree gen.1050000 = [&U] ((((((11:6.675463e-02,8:1.158986e-02):1.872006e-02,((13:1.011498e-02,(12:9.736092e-03,4:4.392528e-02):5.434921e-02):1.267979e-01,6:5.833747e-03):8.150447e-02):3.275278e-01,3:7.355139e-02):2.004361e-01,7:1.201414e-01):1.785146e-01,((5:6.709601e-03,2:1.408295e-01):3.852233e-02,10:4.603239e-02):5.409024e-03):2.900853e-01,9:7.270421e-02,1:3.079698e-02);
   tree gen.1055000 = [&U] ((((2:2.811328e-01,(5:4.194529e-02,10:2.514015e-01):1.403721e-01):2.595885e-01,7:1.498550e-01):3.648761e-02,(11:7.128044e-02,(8:1.103072e-03,((3:3.284753e-01,6:2.412821e-02):3.492871e-02,(13:5.741087e-02,(12:2.798450e-02,4:3.434179e-02):3.836489e-03):2.746384e-01):1.015906e-01):3.458157e-01):4.853884e-01):4.277105e-01,9:4.321457e-02,1:1.962423e-01);
   tree gen.1060000 = [&U] ((((7:2.478167e-02,(3:7.317996e-02,(((4:2.752736e-03,(13:1.223553e-02,12:1.621462e-02):1.600031e-02):6.395108e-02,6:3.968999e-03):2.037811e-03,(8:1.264724e-02,11:1.912738e-02):6.242746e-02):5.546421e-02):3.124345e-01):2.635197e-02,5:5.558080e-02):1.157318e-02,2:3.759188e-02):5.151365e-02,(9:7.982057e-03,10:3.385069e-02):7.255721e-03,1:6.874574e-02);
   tree gen.1065000 = [&U] ((10:2.540336e-01,5:3.620002e-01):6.216086e-01,((7:6.911586e-02,(((11:1.833975e-01,((6:5.934042e-02,3:4.010812e-01):3.984262e-02,(13:1.560444e-01,(12:4.426645e-02,4:2.133149e-02):1.055622e-02):3.451483e-01):2.464663e-01):8.064875e-02,8:6.222227e-03):7.209298e-01,2:2.014628e-01):5.520968e-01):3.130860e-01,9:1.163823e-01):1.734027e-01,1:1.164228e-01);
   tree gen.1070000 = [&U] ((9:3.976666e-02,(7:6.780799e-02,(3:3.554761e-02,(11:6.902479e-03,(8:3.969545e-02,(6:1.232778e-02,(4:4.288800e-03,(13:1.917890e-02,12:2.068538e-02):1.148960e-03):8.386043e-02):5.007766e-02):9.081537e-03):1.185773e-01):1.187420e-01):3.730420e-02):3.564558e-02,((2:7.839552e-02,10:3.568206e-02):6.293287e-02,5:4.149445e-03):9.036066e-02,1:2.965960e-02);
   tree gen.1075000 = [&U] ((2:2.208392e-01,((10:3.866176e-01,7:2.307132e-01):1.415263e-02,5:2.520542e-01):2.060062e-02):2.006046e-01,(9:1.138541e-01,(3:2.243670e-02,((8:1.492449e-02,11:7.431914e-02):1.889332e-02,(((12:3.322643e-02,13:4.711828e-02):3.902507e-02,4:2.359970e-02):2.419505e-01,6:3.351944e-03):1.348812e-01):3.424585e-01):2.627021e-01):1.454029e-01,1:7.770041e-02);
   tree gen.1080000 = [&U] (9:1.627505e-02,(((((6:7.067916e-03,((13:1.926875e-02,12:1.797260e-02):6.665717e-03,4:1.635392e-03):7.327699e-02):5.580803e-02,8:6.289035e-03):2.231121e-02,11:4.915887e-02):1.167950e-01,3:2.323388e-02):1.140316e-01,(10:1.104934e-01,((7:7.727541e-02,5:4.553347e-02):4.190196e-03,2:2.625725e-02):4.033776e-02):7.948628e-03):9.304962e-03,1:5.097781e-02);
   tree gen.1085000 = [&U] (((((((((4:1.247498e-02,12:2.651665e-02):8.055894e-04,13:2.395525e-02):6.632211e-02,6:1.855839e-03):9.112263e-02,8:3.953655e-03):4.365145e-03,11:2.654518e-02):1.165221e-01,3:9.384614e-02):3.187690e-02,2:7.726287e-03):1.221062e-01,9:1.478764e-02):7.679467e-03,(10:7.209220e-02,(5:9.024927e-02,7:7.632818e-02):1.599570e-02):2.027191e-02,1:5.341294e-02);
   tree gen.1090000 = [&U] (9:1.225026e-02,(5:1.542184e-02,((((((8:3.532739e-02,(6:5.916030e-03,(4:6.369925e-03,(12:4.482398e-02,13:4.888874e-02):1.761048e-02):1.468048e-01):2.638651e-01):8.245873e-02,11:3.946605e-02):1.526570e-01,3:2.983807e-02):3.308515e-01,2:1.358841e-02):1.766541e-01,7:1.194024e-01):2.479461e-01,10:1.286346e-01):3.321628e-02):1.021047e-01,1:1.994708e-01);
   tree gen.1095000 = [&U] ((7:3.588195e-01,9:1.965384e-02):2.316456e-01,((10:5.323612e-01,5:7.333248e-02):1.696009e-01,((3:7.748901e-02,((((13:2.600042e-02,12:1.427307e-01):1.072581e-01,4:3.078895e-02):2.994747e-01,6:5.254511e-02):1.759478e-01,(8:1.941625e-02,11:5.516313e-02):1.275830e-01):5.394719e-01):3.659676e-01,2:3.800730e-01):1.632017e-01):1.496303e-01,1:6.607669e-02);
   tree gen.1100000 = [&U] ((7:1.368238e-01,(10:5.540142e-02,(5:7.895797e-02,2:1.240691e-01):5.552051e-02):5.656206e-02):2.041809e-01,(9:1.515500e-04,(3:1.653953e-02,((((4:7.879180e-03,(12:2.388049e-02,13:4.046445e-02):2.840223e-02):1.305405e-01,6:6.567212e-03):6.849930e-02,11:2.420591e-02):3.253662e-02,8:2.022586e-03):3.842230e-01):4.548247e-01):9.177000e-02,1:9.712984e-02);
   tree gen.1105000 = [&U] ((7:1.170904e-01,((5:9.982757e-02,10:4.400538e-02):9.573140e-02,2:1.691384e-01):1.517318e-01):2.378819e-01,(((((12:4.402354e-03,(13:9.678001e-02,4:1.928531e-02):1.013138e-02):3.343374e-01,6:5.673107e-03):1.063613e-01,(8:6.757778e-02,11:2.303840e-02):7.562928e-02):3.663810e-01,3:8.393854e-02):4.714288e-01,9:8.020298e-02):1.048507e-02,1:2.643373e-01);
   tree gen.1110000 = [&U] (9:6.679728e-02,(((3:1.335759e-01,((11:6.934176e-02,(((13:6.786055e-02,12:7.587755e-02):1.425401e-02,4:6.247605e-03):1.819027e-01,6:2.922250e-02):1.885515e-01):1.465505e-02,8:1.689927e-02):2.245704e-01):5.343786e-01,10:1.241271e-01):3.909365e-02,((5:1.653942e-01,2:2.399831e-01):2.494834e-01,7:1.853231e-01):3.765931e-02):4.124764e-02,1:1.406408e-01);
   tree gen.1115000 = [&U] ((7:1.274816e-01,(9:8.862892e-02,((11:3.304065e-02,((6:1.136734e-02,(4:8.478311e-03,(13:8.036019e-02,12:8.275063e-03):4.816027e-02):1.005596e-01):8.625426e-02,8:2.455779e-02):8.767555e-02):4.106622e-01,3:1.756302e-03):5.021050e-01):2.551769e-02):4.181668e-02,(10:2.315382e-01,(2:7.362248e-01,5:4.619304e-02):3.362707e-01):8.573925e-02,1:1.185688e-01);
   tree gen.1120000 = [&U] (((5:1.853528e-01,((3:6.590122e-03,((8:2.215352e-02,(6:1.036204e-02,((13:2.890607e-02,12:2.990338e-02):4.120276e-02,4:1.597893e-02):2.290522e-01):1.029848e-01):3.058732e-02,11:4.384000e-02):3.761469e-01):4.723445e-01,(7:3.887832e-01,2:6.813806e-02):1.629037e-02):4.846854e-02):8.677664e-02,10:5.238011e-02):4.096838e-01,9:1.232937e-01,1:1.497549e-01);
   tree gen.1125000 = [&U] (((7:7.795895e-02,(5:2.510707e-02,10:4.337098e-02):5.620879e-02):7.349275e-02,(2:2.152005e-01,(((((4:1.236956e-02,(12:1.698813e-02,13:2.300360e-02):1.937547e-02):6.633443e-02,6:1.091169e-02):3.907007e-03,3:7.808323e-02):5.595074e-02,8:4.227598e-03):2.004303e-02,11:1.396705e-02):9.205941e-02):1.782760e-01):1.186698e-02,9:1.055438e-02,1:5.041201e-02);
   tree gen.1130000 = [&U] ((9:4.877180e-02,((3:1.065331e-01,(((4:1.309121e-03,(12:1.257766e-02,13:1.216837e-02):7.949266e-03):5.858698e-02,6:9.620475e-03):8.218085e-02,(8:1.262652e-02,11:5.053660e-02):2.365847e-02):6.621629e-03):3.557391e-01,7:1.314286e-02):1.238858e-01):4.339037e-02,(2:1.168748e-01,(5:5.099356e-02,10:1.068118e-01):8.117133e-03):8.513279e-02,1:4.810213e-02);
   tree gen.1135000 = [&U] (9:8.722585e-02,(10:1.134803e-01,(((3:6.965600e-03,((6:4.738395e-03,(4:1.618350e-02,(13:2.569631e-02,12:2.151679e-02):1.236029e-01):2.269863e-01):1.540285e-01,(11:8.819931e-02,8:1.940253e-03):3.855943e-02):3.057906e-01):6.367829e-01,5:1.013462e-01):7.375531e-02,(7:1.093254e-01,2:2.827113e-01):1.219826e-02):1.216312e-01):2.485222e-01,1:1.285145e-01);
   tree gen.1140000 = [&U] ((((((8:1.398337e-01,11:5.224421e-02):7.495048e-02,(12:1.835246e-02,(13:9.159610e-02,4:4.073114e-02):4.402971e-02):1.566641e-01):3.232038e-02,6:6.706076e-02):3.512510e-01,3:1.947485e-02):8.451223e-01,(7:1.610192e-01,2:7.036091e-01):1.560786e-01):7.443788e-02,(9:9.394183e-02,(10:1.436475e-01,5:2.400401e-01):2.143143e-01):6.382622e-02,1:1.792985e-01);
   tree gen.1145000 = [&U] (10:4.006389e-01,((9:9.911073e-03,((2:2.958633e-01,5:3.748735e-01):1.169368e-02,7:1.262941e-01):2.240511e-01):4.201081e-02,(3:1.048959e-01,(((4:2.841458e-03,(13:5.703958e-02,12:4.777885e-02):4.511738e-02):1.533412e-01,6:1.205332e-02):8.487177e-02,(11:6.857904e-02,8:6.238695e-02):5.172059e-02):3.517917e-01):7.130026e-01):3.326974e-02,1:7.934653e-02);
   tree gen.1150000 = [&U] ((((2:1.807669e-01,(10:1.870135e-01,7:1.460668e-01):1.490799e-01):1.341740e-02,5:1.068144e-01):2.391263e-01,9:7.613876e-02):4.626408e-02,((11:7.982750e-02,(((4:1.271995e-02,(13:6.310247e-02,12:4.126584e-02):1.009586e-02):1.784478e-01,6:3.733148e-02):1.748410e-01,8:3.492339e-03):7.068529e-02):3.729277e-01,3:3.654275e-02):2.656224e-01,1:3.326773e-01);
   tree gen.1155000 = [&U] (9:1.900113e-01,(((3:5.638239e-02,(((6:6.558774e-03,((13:5.810338e-02,12:2.539780e-02):3.930878e-02,4:1.467942e-02):1.097380e-01):1.546809e-01,8:2.933083e-02):8.076164e-02,11:1.243622e-01):3.036593e-01):2.584989e-01,10:9.984783e-02):7.187289e-02,(7:1.760220e-01,(2:3.621152e-01,5:5.329899e-01):2.720736e-02):1.035119e-01):2.036726e-01,1:9.932390e-02);
   tree gen.1160000 = [&U] ((9:8.918991e-04,(3:6.404671e-02,((8:4.042840e-02,(6:7.734990e-03,(12:1.807374e-02,(4:4.745643e-02,13:1.053047e-01):2.049926e-03):2.639470e-01):1.137512e-01):2.749224e-02,11:2.737634e-02):2.240261e-01):5.364334e-01):1.202363e-01,((10:2.735411e-01,5:5.465251e-02):6.865852e-02,(7:2.843970e-01,2:1.360176e-01):3.824920e-02):4.750376e-01,1:7.702327e-02);
   tree gen.1165000 = [&U] (((((11:8.744402e-02,8:3.200360e-03):6.317350e-02,(6:2.106884e-02,(4:9.325922e-04,(13:4.172997e-02,12:2.658672e-02):8.571784e-02):2.764817e-01):5.992355e-02):1.918213e-01,3:3.197773e-02):9.046499e-01,(((10:3.250793e-01,7:9.861840e-02):1.706101e-02,5:1.315563e-01):1.353240e-01,2:5.972783e-01):3.223348e-01):8.046759e-02,9:1.073738e-01,1:2.860570e-01);
   tree gen.1170000 = [&U] (9:1.123748e-01,((2:7.049964e-02,(7:2.101181e-01,5:1.004642e-01):5.740618e-02):8.881500e-02,(((8:3.697034e-02,((((13:3.138753e-02,12:1.364999e-02):2.836454e-02,4:1.023982e-02):2.207381e-01,6:2.269153e-02):1.309054e-01,11:2.790673e-02):4.802706e-02):2.014456e-01,3:2.955363e-02):3.083977e-01,10:1.060901e-01):1.101112e-01):6.206090e-02,1:1.133817e-01);
   tree gen.1175000 = [&U] ((10:1.243220e-02,(2:8.524244e-02,5:4.323122e-02):6.614501e-02):4.297630e-02,(9:1.247681e-02,((3:5.292722e-03,((6:1.999423e-03,((12:1.339257e-02,13:1.847462e-02):1.520131e-02,4:4.065029e-03):6.332176e-02):2.806325e-02,(8:3.571081e-03,11:8.893246e-03):9.100714e-03):7.318481e-02):1.318363e-01,7:5.143074e-02):2.060206e-02):1.624211e-02,1:4.956397e-02);
   tree gen.1180000 = [&U] (9:5.396620e-02,(((2:2.277654e-01,(10:2.111107e-01,5:2.639251e-01):3.515497e-01):2.431493e-02,(3:1.558358e-02,((8:2.534561e-02,11:9.102840e-02):8.853008e-02,(6:1.527443e-02,((12:4.203323e-02,13:8.943105e-02):2.022286e-02,4:1.597031e-02):2.564217e-01):9.437261e-02):6.386137e-01):4.271241e-01):5.006855e-02,7:2.412057e-01):2.796000e-01,1:1.736320e-01);
   tree gen.1185000 = [&U] (((9:2.019975e-02,10:3.462568e-01):3.652077e-02,(3:1.615767e-01,((6:7.727127e-03,(8:3.738906e-02,11:1.127310e-01):1.920026e-01):7.144517e-02,(13:5.016753e-02,(12:2.839232e-02,4:1.720137e-02):9.740433e-03):1.288601e-01):3.131715e-01):9.379616e-01):1.272554e-01,(7:3.253793e-01,(2:3.277000e-01,5:1.743346e-01):1.607679e-02):2.485125e-01,1:1.125431e-01);
   tree gen.1190000 = [&U] (9:1.000873e-01,(10:2.610441e-01,((2:2.239523e-01,5:9.325557e-02):2.115529e-01,(7:5.277216e-02,(3:8.167925e-02,((((4:3.450039e-02,13:7.017936e-03):1.480175e-02,12:2.032179e-02):1.835263e-01,(11:1.587124e-01,8:2.556114e-02):1.156175e-01):1.377804e-02,6:6.636298e-02):3.465739e-01):7.390342e-01):1.599687e-01):2.075085e-02):1.223230e-01,1:1.394835e-01);
   tree gen.1195000 = [&U] ((5:2.451997e-02,(7:1.099639e-01,((3:5.282971e-03,((((4:4.205111e-03,(13:4.388148e-02,12:8.112097e-03):1.250913e-02):1.045317e-01,6:1.925895e-02):1.961362e-02,8:9.251452e-02):1.458966e-02,11:2.877423e-02):1.678914e-01):1.824780e-01,2:5.827113e-02):9.881904e-02):1.124282e-01):6.201004e-02,(9:9.590428e-02,10:7.229825e-02):5.189556e-02,1:1.208875e-01);
   tree gen.1200000 = [&U] (((7:7.009574e-02,2:1.501182e-01):1.455490e-02,(5:8.603671e-02,(10:9.542825e-03,(3:3.751013e-02,((11:2.444468e-02,8:5.178570e-03):1.148923e-02,((4:9.996251e-03,(13:6.243343e-03,12:1.118442e-02):1.071807e-02):1.006070e-01,6:9.270734e-03):4.273654e-02):1.544460e-01):3.533496e-01):1.103287e-01):6.664424e-02):3.308554e-02,9:3.460577e-02,1:8.148357e-02);
   tree gen.1205000 = [&U] (9:1.619211e-02,((2:7.208912e-02,(5:1.466895e-02,10:9.460240e-02):8.987952e-02):4.144512e-02,((((6:6.724210e-03,((12:2.778765e-02,13:4.644019e-02):1.101338e-02,4:2.665622e-03):6.599502e-02):3.040295e-02,(11:1.993227e-02,8:3.079568e-02):8.603763e-03):1.804981e-01,3:2.740675e-03):2.532913e-01,7:1.533011e-01):1.284255e-02):8.250853e-02,1:6.248816e-02);
   tree gen.1210000 = [&U] ((9:9.545738e-02,((2:1.070463e-01,(7:3.807608e-02,((11:1.832515e-02,(8:6.841039e-03,(6:1.403110e-02,((13:2.103431e-02,12:1.020504e-01):2.989862e-02,4:2.775971e-02):1.849942e-01):1.104437e-01):4.036425e-02):2.905383e-01,3:7.058885e-02):2.371451e-01):1.450017e-01):6.178756e-02,5:2.042604e-01):1.160732e-01):3.310454e-02,10:1.077192e-01,1:6.456811e-02);
   tree gen.1215000 = [&U] ((((5:2.559162e-01,(10:1.513410e-02,((11:2.514382e-02,(8:4.533027e-02,(6:1.352290e-02,((4:3.994761e-03,12:1.405974e-01):9.755498e-03,13:2.405366e-02):2.638703e-01):1.071160e-01):2.468386e-02):1.685985e-01,3:1.293588e-01):7.481448e-01):6.083965e-02):7.327878e-02,2:1.747012e-01):3.998577e-02,7:1.904419e-01):4.682155e-02,9:1.096305e-01,1:7.718596e-02);
   tree gen.1220000 = [&U] (((5:4.557206e-02,10:6.452996e-02):2.441473e-02,(7:1.531669e-02,(2:2.166042e-01,((3:3.630246e-01,(((12:4.018197e-02,4:1.521041e-02):3.277591e-03,13:3.808951e-02):1.821634e-01,6:2.283416e-02):8.376134e-03):6.900794e-02,(8:7.211048e-02,11:5.010890e-02):6.603850e-02):5.879857e-01):3.330219e-01):3.580740e-01):1.996669e-01,9:9.348805e-02,1:1.428847e-01);
   tree gen.1225000 = [&U] ((9:9.001107e-05,(7:6.888837e-03,(2:7.687219e-02,(3:6.535079e-02,((6:1.338561e-03,(12:9.632966e-03,(13:3.720220e-02,4:1.648321e-03):7.590570e-03):5.921932e-02):6.194098e-02,(8:6.489200e-03,11:2.292925e-02):1.489428e-02):1.011322e-01):1.475470e-01):8.034148e-02):7.353082e-02):4.036027e-02,(10:1.624435e-02,5:7.817497e-02):4.203838e-02,1:3.765648e-02);
   tree gen.1230000 = [&U] (9:3.025162e-02,((10:8.248371e-02,(3:3.893469e-02,(11:3.792895e-02,((6:7.127636e-03,(4:1.632284e-02,(12:3.162745e-02,13:1.716829e-02):1.564922e-02):3.167817e-01):1.793768e-01,8:4.827476e-02):6.482689e-02):3.593910e-01):3.298924e-01):2.948299e-01,(7:3.050296e-02,(2:3.068913e-01,5:1.071477e-01):3.176552e-01):2.227396e-01):1.245917e-01,1:1.065713e-01);
   tree gen.1235000 = [&U] (9:8.933928e-02,((7:2.469275e-01,(2:1.448392e-01,5:2.179916e-01):4.586523e-01):1.355912e-01,((3:1.050022e-01,(8:9.689029e-03,(11:9.217154e-02,(6:1.272819e-01,(12:4.377980e-02,(4:2.697295e-02,13:2.709756e-02):1.218552e-01):2.096787e-01):5.662668e-02):1.502487e-02):4.061031e-01):4.003626e-01,10:5.190654e-01):8.038014e-02):6.314552e-02,1:9.371468e-02);
   tree gen.1240000 = [&U] ((((11:6.240574e-02,(8:1.823708e-03,((6:2.183168e-02,((13:1.128606e-01,4:8.777226e-03):6.340476e-03,12:4.148138e-02):2.610812e-01):4.602348e-02,3:2.437430e-01):9.572703e-02):2.157134e-02):5.122685e-01,7:6.768704e-02):2.559059e-01,9:2.639836e-02):1.074306e-01,((10:9.925617e-02,5:1.711802e-01):5.628100e-02,2:3.864344e-01):2.023814e-01,1:3.655313e-01);
   tree gen.1245000 = [&U] ((((10:1.494618e-01,(2:2.450511e-01,5:8.377679e-02):6.542286e-02):1.921331e-01,7:1.696258e-01):2.414417e-01,(3:4.395773e-02,(8:5.084958e-02,(11:3.888890e-02,(6:1.868252e-02,((12:5.200579e-02,13:3.346426e-02):1.724810e-02,4:1.141843e-02):2.177335e-01):6.297831e-02):4.534428e-02):1.859547e-01):4.139355e-01):6.839808e-02,9:1.469714e-02,1:2.044425e-01);
   tree gen.1250000 = [&U] (9:7.432011e-02,(7:1.908436e-01,(2:7.349876e-02,(5:4.422528e-02,((3:2.921195e-02,((((13:2.570765e-02,4:1.130028e-02):1.049973e-02,12:4.005218e-02):1.041299e-01,6:1.199373e-02):1.453146e-02,(11:5.553627e-02,8:5.349647e-03):1.425744e-01):3.334420e-01):5.102605e-01,10:2.454787e-02):2.491670e-01):2.044975e-02):8.539546e-03):1.600366e-01,1:5.840931e-02);
   tree gen.1255000 = [&U] (9:8.407186e-02,(2:2.018267e-01,(5:1.453784e-01,(10:6.238706e-02,(7:7.572683e-03,(((((4:5.231719e-03,(13:7.408636e-02,12:2.895979e-02):6.000112e-02):2.209844e-01,6:5.895718e-03):1.282646e-01,8:2.467957e-02):5.793857e-02,11:1.454441e-02):1.785977e-01,3:1.395507e-01):4.788842e-01):1.464755e-01):2.889647e-01):4.008723e-02):2.589956e-01,1:1.169588e-01);
   tree gen.1260000 = [&U] (7:6.312445e-02,((5:6.091188e-02,10:7.411783e-02):7.620230e-02,(9:1.270073e-02,(2:7.068155e-02,(3:6.723512e-03,((6:3.991760e-03,(4:1.274862e-02,(13:1.335524e-03,12:1.652931e-02):7.199317e-03):1.414980e-01):3.626845e-05,(8:3.304874e-03,11:1.340277e-02):3.705072e-02):1.182950e-01):1.418390e-01):2.912319e-02):2.977838e-02):3.916152e-03,1:4.124071e-02);
   tree gen.1265000 = [&U] (((7:2.364147e-01,(5:1.689681e-01,10:8.466362e-02):1.313354e-01):1.002441e-01,(2:1.981027e-01,(3:1.975833e-01,((6:1.648564e-02,((12:6.878800e-02,13:4.009766e-02):2.462964e-02,4:1.500967e-02):2.679595e-01):1.633443e-01,(8:1.814298e-02,11:9.623302e-02):2.105041e-02):2.972717e-01):4.253187e-01):3.235893e-01):8.402379e-02,9:1.120400e-01,1:1.136598e-01);
   tree gen.1270000 = [&U] ((9:3.073153e-02,10:4.171429e-01):5.721296e-02,((((11:1.892580e-02,(((6:3.390108e-03,(4:5.660970e-02,(12:3.745576e-02,13:3.044156e-02):2.027809e-02):2.702737e-01):5.132375e-02,3:1.336478e-01):9.372039e-02,8:1.940505e-02):6.189995e-02):4.018790e-01,2:5.131028e-02):1.230327e-01,5:8.468200e-02):1.613855e-01,7:1.884238e-01):5.256545e-02,1:2.527075e-01);
   tree gen.1275000 = [&U] ((7:1.591169e-02,((11:3.177322e-03,((6:2.236228e-03,(4:3.133555e-03,(13:1.873076e-02,12:7.372245e-03):1.157910e-02):1.075501e-01):4.923029e-02,8:9.383942e-03):2.719635e-02):1.048901e-01,3:2.930194e-02):1.649923e-01):1.178450e-01,((2:1.644469e-01,(5:6.341570e-02,10:4.850423e-02):3.054369e-02):1.042437e-01,9:3.418043e-02):1.821242e-03,1:8.634283e-02);
   tree gen.1280000 = [&U] (9:1.547693e-01,(((5:2.360705e-01,2:5.944210e-01):2.425120e-02,10:1.086402e-01):2.775598e-01,(7:1.478011e-01,(3:7.211970e-02,(8:4.222573e-02,(11:1.544157e-01,(6:9.505835e-03,((13:5.839985e-02,12:6.310516e-02):1.070780e-02,4:1.296927e-02):2.201750e-01):2.109982e-01):9.424427e-03):2.367349e-01):5.114200e-01):3.182820e-01):5.304258e-02,1:1.178869e-01);
   tree gen.1285000 = [&U] (9:5.285215e-02,(10:1.323822e-01,(5:5.959275e-02,((7:8.860885e-02,(((11:2.216182e-02,8:5.341388e-02):4.413180e-02,(6:1.588280e-03,(13:5.803035e-02,(12:1.957106e-02,4:2.831922e-02):9.086172e-03):2.177047e-01):1.881889e-02):3.438257e-01,3:2.782533e-02):3.367180e-01):2.942851e-02,2:1.558894e-01):9.623462e-02):1.159125e-02):1.071580e-01,1:1.385923e-01);
   tree gen.1290000 = [&U] (((((11:1.873826e-01,8:1.476982e-02):1.429118e-01,(((4:2.290355e-02,12:2.909435e-02):1.625895e-02,13:3.187166e-03):4.725451e-01,6:2.262853e-02):3.792516e-02):4.036621e-01,3:1.358029e-01):1.690793e+00,(((7:4.217830e-01,2:4.512676e-01):1.544366e-02,10:1.346462e-01):1.101481e-01,5:2.024851e-01):1.695954e-01):7.835775e-03,9:1.255262e-01,1:8.607720e-02);
   tree gen.1295000 = [&U] ((5:9.899330e-02,(10:9.176027e-02,2:1.968521e-01):2.345754e-01):2.362723e-01,((((8:7.091897e-02,(((13:6.134797e-02,(4:7.177937e-03,12:5.079649e-02):3.064108e-02):1.500234e-01,6:3.580725e-03):1.925073e-01,11:9.911767e-02):8.000702e-02):2.385273e-01,3:1.367447e-01):1.080271e+00,7:1.696053e-01):1.736807e-01,9:1.801897e-02):1.072279e-01,1:1.600180e-01);
   tree gen.1300000 = [&U] ((10:2.135437e-01,((2:2.830351e-01,5:2.851478e-01):1.915546e-01,((((8:9.444728e-02,(6:8.843413e-02,(4:8.313370e-02,(12:9.866978e-03,13:4.819638e-02):3.197047e-02):3.985554e-01):1.658286e-01):6.185730e-02,11:5.372881e-02):5.960935e-01,3:1.183905e-01):5.167320e-01,7:6.563105e-02):9.193125e-01):3.276645e-02):1.031344e-01,9:2.062074e-01,1:8.891400e-02);
   tree gen.1305000 = [&U] ((10:1.944299e-01,5:4.206596e-01):4.450700e-02,(9:4.857166e-02,(((3:2.324657e-01,((6:1.142293e-02,((4:3.656727e-02,13:2.899259e-02):7.538562e-02,12:1.004617e-02):1.235731e-01):7.159978e-03,(11:6.215777e-02,8:6.613640e-02):1.278991e-01):4.729389e-01):3.508374e-01,2:1.618728e-01):6.898376e-01,7:1.525712e-01):1.060996e+00):2.166958e-01,1:1.231607e-01);
   tree gen.1310000 = [&U] (((3:1.007213e-02,(11:1.009980e-01,(8:6.824359e-02,(((12:6.829062e-02,13:2.018680e-02):4.924920e-02,4:1.225993e-02):1.916650e-01,6:6.248772e-02):4.834483e-02):6.521563e-02):1.568723e-01):5.251263e-01,((2:4.605544e-02,(5:6.328548e-02,10:3.282077e-02):1.365489e-01):9.582418e-02,7:1.892587e-01):1.043029e-02):1.371452e-01,9:1.481906e-01,1:1.793868e-02);
   tree gen.1315000 = [&U] (((((7:3.810736e-02,5:1.137160e-01):2.374344e-02,2:6.486335e-02):3.817484e-02,(3:3.579263e-02,((8:4.256472e-03,11:2.303600e-02):3.736548e-03,(6:1.361166e-02,((13:2.016448e-03,12:7.495129e-03):9.467470e-03,4:2.192334e-03):8.040287e-02):4.563609e-02):7.302991e-02):9.124432e-02):1.813613e-02,10:7.492426e-02):1.291076e-02,9:1.685696e-02,1:2.758789e-02);
   tree gen.1320000 = [&U] (((10:1.129858e-01,2:3.186548e-01):1.060199e-01,5:1.312499e-01):2.611972e-01,((7:2.031860e-01,(3:1.191824e-01,((6:1.886544e-02,(13:4.323890e-02,(4:1.867303e-02,12:1.711492e-02):7.646853e-02):2.501421e-01):4.967352e-02,(8:2.625129e-02,11:3.927706e-02):1.920103e-01):3.400713e-01):8.232219e-01):2.314418e-01,9:2.484988e-02):1.710856e-01,1:1.436589e-01);
   tree gen.1325000 = [&U] (((10:5.043553e-02,(3:9.006213e-03,(((((13:4.409392e-02,12:3.673489e-02):2.954604e-02,4:2.858487e-04):1.307414e-01,6:6.296928e-03):1.051854e-01,8:1.834865e-04):2.891211e-02,11:1.900034e-02):1.702653e-01):3.080580e-01):3.417064e-02,(7:1.718232e-01,(5:5.308083e-02,2:1.600478e-01):5.456494e-02):2.029581e-01):8.240670e-04,9:3.945086e-02,1:7.926388e-02);
   tree gen.1330000 = [&U] ((7:2.272222e-01,(2:1.544222e-01,(10:1.849671e-01,5:2.195377e-01):9.455561e-03):2.143304e-01):2.106555e-01,((3:5.947770e-03,((11:6.531304e-02,8:6.959227e-03):3.733878e-02,(6:3.599035e-02,(4:4.028734e-02,(12:7.181458e-02,13:7.513086e-02):3.399764e-02):1.776810e-01):7.654177e-02):5.074943e-01):4.783751e-01,9:6.731766e-02):1.888110e-02,1:2.681901e-01);
   tree gen.1335000 = [&U] (((7:3.457209e-02,((8:2.384766e-03,((((13:8.974638e-02,12:1.988667e-02):4.970992e-02,4:1.013755e-02):2.382529e-01,6:5.307355e-02):6.420361e-02,11:1.629317e-01):1.598959e-01):2.627627e-01,3:1.300036e-01):6.077773e-01):3.389335e-01,9:2.906205e-02):2.194319e-01,((2:3.828766e-01,5:2.036470e-01):2.901657e-02,10:7.752382e-02):3.226545e-01,1:3.311975e-02);
   tree gen.1340000 = [&U] (((9:2.443440e-03,(((((12:1.358637e-02,13:8.171979e-03):1.126540e-02,4:2.076415e-03):1.527685e-01,6:3.111971e-03):2.340190e-02,(8:1.068796e-02,11:2.893815e-02):1.884663e-02):1.454206e-01,3:2.159282e-03):1.198423e-01):8.242441e-03,((5:6.429741e-02,2:4.670541e-02):1.026863e-01,10:1.736605e-02):4.522222e-02):1.455305e-02,7:6.159663e-02,1:5.945368e-02);
   tree gen.1345000 = [&U] ((((2:2.988152e-02,(5:9.008181e-02,10:3.946083e-02):1.172427e-01):6.136275e-02,(3:4.589572e-03,((8:3.283134e-02,11:7.277482e-02):2.698616e-02,(6:7.204018e-03,(4:9.737861e-03,(12:1.988906e-02,13:2.581279e-02):1.765607e-02):5.707656e-02):1.583917e-02):1.561713e-01):1.893978e-01):2.517199e-02,7:1.353413e-01):4.720150e-02,9:2.378848e-02,1:9.939125e-02);
   tree gen.1350000 = [&U] (((2:7.431084e-01,7:3.174809e-01):5.218485e-02,((((11:6.628973e-02,8:3.264845e-02):7.692070e-02,(6:2.719880e-02,(4:4.052321e-02,(13:4.872343e-02,12:3.498106e-02):1.706808e-02):2.298842e-01):1.305184e-01):1.309745e-01,3:3.914354e-02):4.749677e-01,9:1.210750e-02):4.839120e-02):5.921053e-02,(10:4.855950e-02,5:1.307723e-01):1.744516e-01,1:7.204240e-02);
   tree gen.1355000 = [&U] (9:4.323180e-03,((((11:2.981575e-02,8:1.525131e-02):1.025428e-01,(((13:2.102078e-02,4:1.646656e-02):3.037518e-02,12:1.545178e-02):1.223362e-01,6:7.852941e-03):1.533211e-01):2.823886e-01,3:1.395302e-02):3.180352e-01,(((7:1.667167e-01,2:1.394359e-01):1.786982e-01,5:1.120911e-01):6.417214e-02,10:1.024403e-01):1.617697e-01):7.932487e-02,1:1.997149e-01);
   tree gen.1360000 = [&U] (((((2:4.995377e-01,(3:1.378159e-02,((((12:4.753606e-02,4:1.764744e-02):3.701570e-03,13:6.035704e-02):3.135325e-01,6:1.073109e-03):1.862346e-02,(8:2.252885e-02,11:1.066651e-01):7.920563e-02):3.189563e-01):2.901129e-01):3.471848e-01,10:3.099950e-02):2.664365e-02,5:1.521780e-01):1.870452e-01,7:1.832361e-01):8.506666e-02,9:1.847953e-02,1:1.465509e-01);
   tree gen.1365000 = [&U] (((10:4.139931e-01,((11:5.041852e-02,(8:7.827153e-02,(((4:4.604338e-02,12:1.691919e-01):3.960003e-02,13:9.108050e-02):3.324133e-01,6:2.587560e-02):2.156771e-02):3.906893e-02):6.453545e-01,3:9.114329e-02):1.834838e+00):1.118754e-01,(5:1.118697e-01,(7:1.422020e-01,2:8.546972e-02):9.398325e-01):6.857201e-02):2.172978e-01,9:2.327316e-01,1:1.991449e-01);
   tree gen.1370000 = [&U] ((((7:7.665036e-02,2:9.032059e-02):8.011829e-02,5:1.523189e-01):1.639898e-01,(10:5.423009e-02,((8:2.506986e-03,(((4:1.498201e-03,(12:1.708005e-02,13:3.608652e-02):5.278288e-03):2.122028e-01,6:7.289852e-03):2.023121e-01,11:1.010703e-01):3.649202e-02):3.669291e-01,3:3.285870e-02):5.142980e-01):1.610284e-01):7.272563e-02,9:5.945211e-02,1:9.978838e-02);
   tree gen.1375000 = [&U] (((2:7.360937e-02,5:1.153491e-01):9.439793e-02,(10:2.181160e-01,((((8:6.527125e-04,(((12:3.457742e-02,13:6.539526e-02):1.214315e-02,4:3.913836e-02):1.435899e-01,6:1.751640e-02):2.609891e-01):2.045381e-02,11:6.679069e-02):2.491712e-01,3:1.149986e-01):3.926732e-01,7:5.836002e-02):4.121751e-02):1.025951e-02):1.934647e-01,9:8.098184e-02,1:1.446822e-01);
   tree gen.1380000 = [&U] (((2:2.556683e-01,(5:3.735511e-01,10:7.175022e-02):8.602509e-02):1.241454e-01,(((11:8.261785e-03,(8:5.953673e-02,(6:1.806973e-02,((12:6.171677e-02,13:1.624156e-01):9.425953e-02,4:8.120135e-03):2.289555e-01):1.230312e-01):1.217509e-01):4.421366e-01,7:9.113684e-02):2.402740e-01,3:2.759244e-01):2.412295e-01):1.430281e-01,9:2.553471e-02,1:2.448444e-01);
   tree gen.1385000 = [&U] (((10:1.235301e-01,(5:4.288477e-02,2:2.508878e-01):1.331201e-02):1.743589e-01,7:2.725811e-01):1.321241e-01,(9:7.181808e-02,((6:6.946006e-04,((4:6.895633e-03,(13:3.403156e-02,12:5.902936e-03):1.663616e-03):1.637953e-01,(8:1.777410e-02,11:5.052135e-02):9.861629e-02):6.914670e-03):2.020895e-01,3:3.491135e-02):2.788830e-01):4.973138e-02,1:8.725058e-02);
   tree gen.1390000 = [&U] ((9:5.278384e-02,(7:3.245701e-01,(10:1.954915e-01,(((11:7.946829e-02,((4:7.368566e-03,(13:5.041486e-02,12:7.826913e-02):3.490910e-02):4.377599e-01,6:8.942070e-02):1.008074e-01):7.002960e-02,8:3.334763e-02):2.073257e-01,3:5.826979e-02):5.515414e-01):1.232051e-01):3.463220e-01):1.643537e-01,(5:1.348727e-01,2:5.284548e-01):7.027022e-01,1:1.535160e-01);
   tree gen.1395000 = [&U] (9:1.128466e-02,((2:2.711466e-01,(10:4.256676e-01,5:6.848355e-02):1.164763e-01):2.500991e-01,(7:1.963707e-01,(3:6.669889e-02,(((4:2.295417e-05,(12:5.464540e-02,13:3.889773e-02):3.062530e-02):1.539981e-01,6:4.909674e-02):1.390489e-01,(8:1.682713e-03,11:8.133053e-02):5.971226e-02):9.063635e-01):5.629053e-01):1.228611e-01):3.253593e-02,1:3.490806e-01);
   tree gen.1400000 = [&U] (((2:4.091777e-01,5:9.364901e-02):6.425710e-02,10:5.304016e-02):2.791457e-01,(9:3.335579e-02,((3:7.000854e-02,((((12:8.969372e-03,13:6.585212e-02):9.927981e-02,4:2.253998e-03):2.266721e-01,6:5.754708e-02):1.949998e-01,(8:6.459413e-02,11:5.526137e-02):5.354535e-02):2.699504e-01):6.563850e-01,7:7.369660e-02):2.847867e-01):2.241831e-01,1:2.480989e-02);
   tree gen.1405000 = [&U] (((10:3.589005e-02,((2:5.228268e-02,(((8:8.912386e-02,11:9.097558e-02):5.472956e-04,((4:4.726796e-03,(12:5.785128e-02,13:3.085917e-02):3.009222e-02):1.990630e-01,6:3.844970e-03):1.802951e-01):2.794258e-01,3:1.251576e-01):2.859185e-01):3.101038e-01,5:8.178597e-02):9.952148e-02):6.784920e-02,7:3.754954e-01):1.659967e-01,9:1.169520e-01,1:2.096826e-01);
   tree gen.1410000 = [&U] (9:3.209612e-02,((10:2.844274e-01,5:2.509666e-01):4.070455e-02,(((3:5.488473e-01,(((((13:6.327185e-02,12:6.545260e-02):2.211471e-02,4:7.300641e-02):2.622621e-01,6:2.042583e-02):1.544052e-01,8:5.538011e-02):4.335128e-02,11:2.344291e-01):7.905193e-01):4.087464e-01,2:4.601993e-01):2.011254e-01,7:3.109249e-01):4.135884e-01):1.095631e-01,1:2.576267e-01);
   tree gen.1415000 = [&U] (10:7.887525e-02,((((2:2.341546e-01,5:4.379390e-01):4.295920e-01,7:2.991125e-01):1.692074e-02,9:1.283173e-02):2.636493e-02,((((13:1.939506e-01,12:1.375881e-02):3.699647e-03,4:3.025722e-02):4.723904e-01,(3:3.257088e-01,6:2.767680e-03):1.403384e-01):1.447682e-01,(8:2.866231e-02,11:1.851045e-01):2.593854e-02):1.455134e+00):1.032073e-02,1:1.358133e-01);
   tree gen.1420000 = [&U] ((2:2.630986e-01,((5:3.516410e-02,10:2.187855e-01):1.238568e-01,(7:8.838449e-02,((8:1.589342e-02,((6:1.752190e-02,(4:2.019312e-02,(13:1.004545e-01,12:4.525027e-02):9.624268e-05):2.495802e-01):1.860056e-01,11:2.123009e-01):9.228257e-02):2.300984e-01,3:1.093383e-01):2.638189e-01):1.300290e-01):7.431586e-02):1.514573e-02,9:3.205954e-02,1:2.529121e-01);
   tree gen.1425000 = [&U] (((10:2.173822e-01,((8:5.704916e-02,(3:1.639445e-01,(6:2.445733e-03,(12:2.142480e-02,(4:3.666507e-02,13:9.213889e-02):1.115068e-01):1.576448e-01):7.296222e-02):1.137106e-01):2.203466e-02,11:1.182633e-01):4.754163e-01):8.321363e-02,9:2.486873e-02):3.217954e-02,(7:1.383480e-01,(5:1.008936e-02,2:2.808248e-01):1.712716e-01):1.080153e-01,1:1.409854e-01);
   tree gen.1430000 = [&U] (10:2.389697e-01,(9:1.479573e-01,((7:3.022651e-01,2:2.603447e-01):1.579983e-01,(5:2.340844e-01,(((8:2.506655e-02,(6:3.150684e-02,(4:2.686447e-03,(12:6.098364e-02,13:4.997463e-02):2.784602e-02):1.524715e-01):9.231621e-02):5.728263e-02,11:4.458868e-04):3.849578e-01,3:2.844678e-02):4.645281e-01):2.980097e-02):1.420906e-01):1.655844e-02,1:2.205612e-01);
   tree gen.1435000 = [&U] (9:8.060042e-02,((10:3.008959e-01,(7:5.435794e-02,(2:1.027143e-01,(((8:2.498486e-02,((12:8.427781e-03,(4:2.292596e-02,13:2.499195e-02):2.523842e-02):2.782440e-01,6:8.423723e-02):1.436167e-01):2.732164e-01,11:2.674790e-05):2.915600e-01,3:6.415433e-02):5.864224e-01):1.746795e-01):7.099328e-02):8.174007e-02,5:1.046327e-01):2.776678e-01,1:6.714233e-02);
   tree gen.1440000 = [&U] (9:1.070510e-01,(5:4.379135e-01,(((((((6:1.165379e-01,(4:4.172782e-02,(13:5.032614e-02,12:2.850178e-02):2.081185e-02):1.478026e-01):3.024452e-01,8:1.525560e-02):1.420684e-03,11:1.281977e-01):1.035296e+00,3:4.344679e-01):3.840164e-01,2:2.967602e-01):6.790775e-01,7:1.184911e-01):2.688178e-01,10:4.382279e-01):1.074435e-01):1.215181e-02,1:1.929615e-01);
   tree gen.1445000 = [&U] ((2:1.423178e-01,5:8.204212e-02):3.206191e-01,(((7:1.522063e-01,((((6:3.442940e-02,(4:6.887753e-03,(13:6.716715e-02,12:1.569736e-02):2.178460e-02):1.143704e-01):1.113129e-01,8:3.842080e-02):1.243712e-01,11:6.392405e-03):2.681853e-01,3:4.137874e-02):4.017222e-01):1.722454e-01,10:1.173568e-01):1.826281e-01,9:3.046169e-02):1.267303e-01,1:3.248517e-02);
   tree gen.1450000 = [&U] (9:1.014812e-02,((5:7.642578e-02,10:1.549397e-01):1.797171e-01,(7:2.548993e-01,((3:1.650537e-02,((8:9.683036e-03,(6:9.407464e-03,((13:6.832709e-02,12:3.708027e-03):5.001058e-02,4:6.156373e-04):2.140519e-01):1.301693e-01):5.374949e-02,11:3.069291e-02):1.691159e-01):2.749838e-01,2:1.803361e-01):8.382751e-03):1.130761e-01):8.579345e-02,1:1.470183e-01);
   tree gen.1455000 = [&U] (10:1.526024e-01,((3:4.886307e-02,(11:1.721783e-02,(8:2.663957e-02,(((13:1.806594e-02,4:3.990060e-02):1.924069e-02,12:1.136047e-02):1.132261e-01,6:8.637175e-03):4.219200e-02):5.632268e-02):1.170992e-01):2.660619e-01,((7:1.114153e-01,(2:1.022449e-01,5:8.131516e-02):8.718922e-02):1.532141e-01,9:2.213264e-03):2.029727e-02):5.436103e-02,1:1.769558e-01);
   tree gen.1460000 = [&U] ((7:7.300299e-02,((3:3.469638e-01,((8:6.650879e-02,11:6.267250e-02):4.845146e-02,(6:3.017796e-02,(4:2.367342e-03,(12:3.362455e-02,13:6.118802e-02):2.599666e-02):2.615789e-01):5.163696e-02):2.155175e-01):9.473222e-01,(10:1.300872e-01,(2:2.635294e-01,5:3.122353e-02):2.019831e-01):1.576542e-01):7.447206e-02):1.921317e-01,9:1.441917e-02,1:2.111498e-01);
   tree gen.1465000 = [&U] ((10:1.397161e-01,5:1.492527e-01):8.574102e-02,((2:2.164137e-01,7:2.066995e-01):2.902253e-01,(((((6:8.261762e-02,((13:2.244233e-01,12:1.034422e-02):3.700458e-02,4:4.457711e-02):3.641726e-01):1.698396e-01,8:3.741435e-02):1.360260e-01,11:8.813028e-04):5.216676e-01,3:8.481126e-02):2.505741e-01,9:3.316144e-02):1.241151e-01):5.982579e-02,1:1.222978e-01);
   tree gen.1470000 = [&U] ((2:1.153212e-01,5:1.667942e-01):1.336455e-01,(9:1.303886e-02,((3:1.949646e-01,(7:1.937237e-03,(11:4.645612e-02,(8:3.410080e-02,(6:1.888922e-02,((4:3.093290e-02,13:4.294878e-02):1.789279e-02,12:3.578136e-03):2.079458e-01):8.459165e-02):1.346695e-02):2.777847e-01):1.177296e-01):6.596727e-02,10:1.730765e-01):5.345279e-02):2.554152e-02,1:4.686520e-02);
   tree gen.1475000 = [&U] (((3:1.886925e-02,((11:1.853825e-02,(((13:3.910765e-02,4:4.805919e-02):1.624502e-02,12:4.413983e-02):2.118041e-01,6:1.038480e-02):5.618030e-02):4.322451e-03,8:2.705235e-02):4.778042e-01):2.652284e-01,(((5:4.780198e-02,10:2.582250e-01):1.168141e-01,2:1.898009e-01):6.888458e-02,7:3.064333e-02):7.020988e-02):1.698066e-01,9:4.956105e-03,1:1.409804e-01);
   tree gen.1480000 = [&U] (7:7.715279e-02,(((5:8.488535e-02,2:6.190830e-02):3.189827e-02,(((((4:8.099671e-04,(13:3.147372e-02,12:7.159198e-03):1.643008e-02):7.596551e-02,6:2.951703e-03):2.256522e-02,(8:1.165803e-02,11:2.323021e-02):3.106960e-02):9.280507e-02,3:1.745242e-02):9.851376e-02,10:4.477103e-02):4.304921e-02):7.298492e-02,9:5.967383e-02):9.429775e-04,1:4.075958e-02);
   tree gen.1485000 = [&U] (9:8.861582e-02,((7:2.603014e-01,((3:2.380180e-01,((6:1.777507e-02,(4:1.601417e-02,(13:7.616841e-02,12:3.089104e-02):2.824375e-02):1.916215e-01):8.493399e-02,(8:6.036378e-02,11:4.091107e-02):8.537083e-02):3.820970e-01):3.165841e-01,10:1.961719e-01):6.648643e-01):9.950519e-02,(5:1.349996e-02,2:6.624570e-01):2.288733e-01):2.022481e-01,1:3.168276e-01);
   tree gen.1490000 = [&U] (((((10:2.544688e-01,5:6.805269e-02):2.255895e-01,2:1.040771e-01):2.110574e-01,7:2.313369e-01):4.724999e-02,9:8.548719e-02):7.071574e-02,(3:4.688171e-02,(((((13:4.920702e-02,12:4.358198e-02):3.171980e-02,4:2.080759e-02):2.240151e-01,6:7.323383e-03):2.675089e-01,8:8.216419e-02):1.767707e-02,11:5.203022e-02):2.376086e-01):4.580616e-01,1:1.216548e-01);
   tree gen.1495000 = [&U] (10:1.083101e-01,(((7:9.751656e-02,((11:1.901532e-01,(8:8.975324e-03,(6:1.383482e-02,((12:2.934462e-02,13:3.158160e-02):2.092977e-02,4:3.359521e-03):1.652467e-01):1.383090e-01):1.125864e-01):1.071688e-01,3:9.683960e-02):2.261256e-01):1.619453e-02,(5:2.212817e-02,2:3.279168e-01):2.267463e-01):1.780107e-01,9:3.643567e-02):1.160362e-01,1:1.567317e-01);
   tree gen.1500000 = [&U] ((3:3.690654e-01,((11:8.791853e-02,8:6.333693e-02):5.466175e-02,(6:3.823889e-02,(4:1.781158e-03,(12:7.554527e-02,13:2.609028e-02):5.013443e-02):1.433800e-01):1.719380e-01):1.907591e-01):1.051715e+00,((((5:1.797511e-01,10:1.257303e-01):5.035949e-02,2:3.268192e-01):6.627364e-02,7:1.719732e-01):1.515483e-01,9:1.324815e-02):9.647915e-02,1:1.485565e-01);
   tree gen.1505000 = [&U] ((5:1.202684e-01,(9:3.637433e-02,(7:3.350102e-01,((((8:1.112512e-01,(((4:8.678403e-02,13:4.667587e-02):2.045141e-02,12:7.844808e-02):3.063125e-01,6:6.837972e-02):1.317797e-01):2.079166e-01,11:1.011898e-01):2.946579e-01,3:3.889933e-01):8.582789e-01,2:3.333371e-01):1.650562e-01):2.005648e-01):5.920001e-01):7.187774e-02,10:1.072519e-01,1:7.178741e-01);
   tree gen.1510000 = [&U] (((5:1.077336e-01,10:4.640604e-02):1.282480e-02,((3:3.842970e-02,(((6:3.783594e-02,((13:5.818922e-02,4:2.867666e-02):1.717363e-02,12:5.556007e-03):1.991413e-01):1.747130e-01,8:6.871689e-03):5.823842e-02,11:2.267633e-02):3.479729e-01):4.001414e-01,(2:2.040407e-01,7:1.328390e-01):5.530734e-02):2.688622e-01):9.435058e-02,9:1.022928e-01,1:1.126360e-01);
   tree gen.1515000 = [&U] (((7:2.281340e-02,(((11:6.963429e-02,(8:5.144053e-02,(((13:2.701289e-02,12:6.898835e-02):3.199738e-02,4:3.064146e-03):1.288076e-01,6:1.644073e-02):1.915899e-01):1.063991e-01):4.333327e-02,3:5.836828e-02):3.097821e-01,2:2.527136e-02):1.592916e-01):2.435777e-01,(5:1.674720e-01,10:1.076025e-01):1.167885e-02):1.280869e-01,9:2.326185e-02,1:2.436358e-01);
   tree gen.1520000 = [&U] (9:1.073176e-01,(7:1.265533e-01,(2:1.143956e-01,((10:5.483994e-03,(3:3.370217e-02,((((4:5.907945e-03,13:3.750610e-02):4.465513e-02,12:1.881352e-02):1.762285e-01,6:1.204347e-02):9.668883e-02,(8:5.090435e-02,11:1.053245e-01):1.523011e-01):3.575399e-01):3.402243e-01):2.795732e-01,5:9.943027e-02):1.232334e-01):2.344364e-01):2.253946e-01,1:2.366376e-01);
   tree gen.1525000 = [&U] (((10:1.867959e-01,5:3.190571e-01):1.630675e-01,((7:1.180569e-01,(3:1.371466e-01,(((11:5.424130e-02,8:7.194420e-03):2.018695e-01,6:2.847139e-03):2.272632e-03,((13:5.991904e-02,4:4.030296e-02):4.465697e-02,12:3.770999e-02):2.384372e-01):2.867108e-01):6.401224e-01):8.805081e-03,2:2.785791e-01):1.627137e-01):9.902322e-02,9:7.964631e-02,1:9.731105e-02);
   tree gen.1530000 = [&U] (9:7.646580e-02,((3:2.078100e-02,(11:2.518357e-02,(8:5.294348e-03,(6:3.672098e-03,(4:2.824693e-03,(12:6.290385e-02,13:7.206328e-03):1.829266e-02):1.709551e-01):1.479100e-01):1.143078e-01):5.242106e-01):7.292276e-01,(((2:8.629942e-02,5:2.040501e-01):2.262987e-02,10:1.495218e-01):1.351892e-01,7:3.630672e-01):5.235493e-02):6.291424e-02,1:1.525411e-01);
   tree gen.1535000 = [&U] (9:3.801450e-02,((7:2.612375e-02,(((6:2.735402e-02,(4:4.008478e-03,(13:4.438055e-02,12:4.562744e-02):3.306217e-02):1.286818e-01):7.358714e-02,8:6.841996e-02):1.858597e-02,(11:1.488996e-03,3:6.142762e-02):5.443820e-02):5.438643e-01):2.425348e-01,(2:3.269730e-01,(5:1.119026e-01,10:5.511146e-02):7.955494e-02):1.963803e-02):7.144950e-02,1:1.101177e-01);
   tree gen.1540000 = [&U] (9:4.227438e-02,((5:6.467406e-02,(10:1.878490e-02,7:3.239434e-02):7.009772e-03):7.937799e-02,(2:2.383212e-02,(3:9.478044e-03,((8:4.132188e-03,(6:4.396631e-03,(4:6.961734e-03,(12:2.008208e-02,13:8.722666e-03):4.282500e-03):6.910933e-02):3.614994e-02):8.675827e-03,11:1.601325e-02):1.235707e-01):1.560073e-01):2.993288e-02):2.584563e-02,1:4.592338e-02);
   tree gen.1545000 = [&U] ((2:1.328708e-01,((7:2.577251e-01,(3:8.158076e-02,(((4:3.407912e-03,(12:2.546609e-02,13:4.351035e-02):4.529720e-02):1.020527e-01,6:3.852520e-03):2.261153e-01,(8:4.891586e-02,11:5.670291e-02):5.369162e-02):5.693268e-02):2.665762e-01):2.192503e-01,9:3.752268e-02):7.172784e-02):5.893685e-02,(5:4.842646e-02,10:4.106859e-02):1.220000e-01,1:8.749810e-02);
   tree gen.1550000 = [&U] ((5:8.536103e-02,(((((6:7.444339e-03,(4:2.512231e-02,(13:4.436675e-02,12:1.398568e-02):6.344546e-03):1.501870e-01):1.169955e-01,8:8.751038e-03):2.641867e-02,11:4.135522e-02):2.198862e-01,3:8.171354e-03):5.147982e-01,((7:1.024037e-01,2:1.885508e-01):3.675089e-02,10:3.418927e-02):2.488124e-02):1.642920e-01):1.738604e-01,9:2.038069e-01,1:8.014570e-02);
   tree gen.1555000 = [&U] ((5:1.800630e-01,10:1.546492e-01):2.120477e-01,(9:1.627337e-01,(7:4.614895e-02,((((((12:4.913477e-02,13:3.895319e-02):2.180288e-02,4:2.133504e-03):2.128384e-01,6:2.595254e-02):8.574130e-02,(11:8.982185e-02,8:1.159318e-01):1.252375e-02):3.654468e-01,3:1.290073e-01):4.252978e-01,2:2.811411e-01):1.629487e-01):3.884948e-01):2.696060e-01,1:1.187906e-01);
   tree gen.1560000 = [&U] (((3:3.075997e-03,((4:4.092677e-03,(12:2.838400e-02,13:5.898972e-03):6.298844e-03):8.698200e-02,(6:1.514814e-03,(11:2.552567e-02,8:1.610398e-03):2.776629e-02):8.494413e-03):9.370799e-02):1.475331e-01,9:7.177468e-03):7.847922e-03,((10:3.409331e-02,(7:2.511601e-02,2:6.396989e-02):4.884914e-02):2.253572e-02,5:1.292805e-02):6.828252e-02,1:5.188344e-02);
   tree gen.1565000 = [&U] ((5:7.026957e-02,2:2.092016e-01):2.080784e-01,(((7:1.758749e-02,(((3:2.132719e-01,(((13:9.602006e-02,12:1.945683e-02):1.540873e-03,4:2.736718e-03):2.604308e-01,6:1.294401e-02):3.380537e-02):1.287865e-01,8:1.005135e-02):8.550021e-03,11:6.863265e-02):4.426367e-01):1.626227e-01,9:4.254669e-02):1.293901e-01,10:1.205259e-01):1.015371e-01,1:1.458539e-01);
   tree gen.1570000 = [&U] ((2:2.665653e-01,(5:1.142245e-02,10:1.300869e-01):8.436493e-02):2.353181e-01,(9:9.209655e-02,(((((12:9.820285e-02,13:1.270869e-02):6.647515e-02,4:3.547551e-03):1.526234e-01,(6:1.131972e-02,(11:1.265892e-01,8:1.294184e-02):2.276191e-01):1.460419e-02):1.034205e+00,3:2.061677e-01):4.656901e-01,7:2.876012e-03):3.708203e-01):7.464346e-02,1:1.143641e-01);
   tree gen.1575000 = [&U] (((10:6.834812e-02,5:5.171009e-02):1.038993e-01,((7:6.304240e-02,2:1.170311e-01):1.498591e-02,(3:2.079656e-02,((8:2.179985e-02,11:2.074839e-02):7.133586e-02,((4:1.122386e-02,(12:2.825573e-02,13:3.962847e-02):5.172984e-03):1.102848e-01,6:4.944046e-03):4.296244e-02):1.751620e-01):2.573964e-01):4.524539e-02):3.906354e-02,9:6.281676e-02,1:1.700256e-01);
   tree gen.1580000 = [&U] (10:2.155709e-01,(((7:1.989534e-01,(3:3.232350e-01,((6:2.989998e-03,(4:2.286603e-02,(12:2.236571e-02,13:4.386761e-02):5.840297e-02):1.641150e-01):2.129761e-01,(11:1.040029e-01,8:3.218132e-02):4.576389e-02):3.031462e-01):4.866533e-01):5.287214e-02,9:1.031866e-01):3.045376e-02,(2:2.113362e-01,5:2.116624e-01):1.729703e-01):2.409582e-02,1:3.462998e-01);
   tree gen.1585000 = [&U] (((((2:6.464364e-02,(3:3.850998e-01,(11:1.884731e-02,(8:8.548996e-03,(((13:6.136348e-02,12:5.160350e-02):2.112973e-02,4:1.295269e-02):3.361500e-01,6:2.978528e-02):1.643071e-01):2.825920e-01):2.581083e-01):3.649101e-01):2.365663e-01,7:2.861065e-01):1.954153e-01,10:2.565344e-02):1.207797e-01,5:9.335030e-02):1.310289e-01,9:3.310020e-01,1:1.763578e-01);
   tree gen.1590000 = [&U] ((((5:7.155737e-02,2:1.588681e-01):2.095758e-03,7:2.624540e-01):6.656218e-02,((3:1.248460e-02,((4:7.380218e-03,(12:5.177052e-02,13:2.036981e-02):4.640871e-02):7.083520e-02,((8:2.377047e-02,11:4.690531e-02):7.637705e-02,6:4.540724e-03):7.679972e-03):2.124317e-01):2.854290e-01,10:2.038064e-02):8.282986e-03):3.199619e-02,9:9.275569e-02,1:4.459423e-02);
   tree gen.1595000 = [&U] (((5:2.139393e-01,2:5.624685e-01):9.001623e-02,10:1.405949e-01):1.155404e-01,((9:8.101974e-03,(3:8.966905e-02,(8:6.389120e-02,(11:4.659180e-02,((4:6.996201e-03,(13:6.599342e-02,12:4.641511e-02):6.015917e-02):1.701670e-01,6:1.086114e-02):1.664731e-01):4.051643e-02):1.573514e-01):1.121226e+00):1.337120e-01,7:3.438506e-01):3.338619e-02,1:1.351445e-01);
   tree gen.1600000 = [&U] (((2:3.015270e-01,10:1.810633e-01):1.067871e-01,5:1.714399e-01):2.222621e-01,((9:3.685261e-02,(((((4:8.030502e-03,(13:9.063730e-02,12:1.918065e-02):3.794023e-03):3.141384e-01,11:2.003438e-01):4.880494e-03,6:6.570007e-03):1.043532e-01,8:1.195676e-01):2.911542e-01,3:4.072615e-02):3.689942e-01):2.892565e-02,7:4.759322e-01):6.681026e-02,1:1.164007e-01);
   tree gen.1605000 = [&U] (9:4.244701e-02,((3:2.823245e-02,(((6:2.301605e-02,((4:8.939229e-03,13:4.552109e-02):8.230646e-03,12:1.556908e-02):1.342956e-01):6.330757e-02,8:1.667946e-03):8.525681e-03,11:6.127710e-02):4.275424e-01):3.074373e-01,((2:4.720585e-02,(5:6.095646e-02,10:2.136292e-02):1.359064e-01):7.207294e-02,7:2.613278e-03):1.935409e-03):1.160546e-01,1:1.002666e-01);
   tree gen.1610000 = [&U] (9:7.238234e-02,(5:9.860629e-02,(10:1.230901e-01,((2:1.758395e-01,((((((13:6.099934e-02,12:4.243793e-03):2.138241e-02,4:1.221603e-02):1.897022e-01,6:1.501037e-02):1.778186e-01,8:2.475388e-02):9.429267e-02,11:4.571607e-02):1.869937e-01,3:1.465512e-01):1.781752e-01):7.790456e-02,7:7.267637e-02):1.309090e-01):4.556936e-02):1.427859e-01,1:2.809637e-01);
   tree gen.1615000 = [&U] (9:7.667755e-02,(((7:5.830756e-02,(3:1.909826e-02,(8:1.752940e-04,((6:3.347220e-03,(4:2.975295e-02,(12:2.416378e-02,13:2.175085e-02):2.410764e-02):1.336392e-01):1.592714e-01,11:5.988451e-03):6.768262e-02):2.391296e-01):3.448041e-01):1.736237e-01,(2:2.724185e-01,5:1.862073e-01):6.856475e-03):3.778299e-01,10:1.753337e-01):9.353170e-02,1:5.993549e-02);
   tree gen.1620000 = [&U] ((((10:3.767465e-01,5:1.359048e-02):1.221210e-01,(2:5.796268e-02,(((6:3.727099e-02,((13:3.104569e-02,12:4.860595e-02):5.307534e-02,4:5.867935e-02):2.877635e-01):2.101101e-02,(8:1.786535e-01,11:9.136895e-02):6.845839e-02):6.025781e-01,3:1.178013e-01):8.403228e-01):2.326865e-01):1.581855e-01,7:1.701482e-01):2.881567e-01,9:1.655799e-02,1:2.642851e-01);
   tree gen.1625000 = [&U] ((9:8.135462e-03,((2:2.496216e-01,(3:9.804350e-02,(11:3.202543e-02,((6:6.639131e-02,(4:1.928178e-02,(12:1.153686e-01,13:2.105818e-02):4.784791e-02):2.629027e-01):5.154991e-02,8:2.668752e-02):6.002034e-02):5.429657e-01):3.932084e-02):2.046127e-01,7:9.492730e-02):2.146112e-01):3.188086e-02,(10:9.510234e-02,5:1.379999e-01):3.202627e-01,1:1.274598e-01);
   tree gen.1630000 = [&U] (((5:1.496656e-01,10:8.197943e-02):2.139545e-01,(7:3.617808e-02,((3:3.586398e-01,((((13:4.662010e-02,4:1.099637e-02):1.815615e-03,12:9.930231e-02):2.807488e-01,6:8.753233e-03):1.529898e-01,(8:4.813268e-03,11:9.309322e-02):2.372778e-01):2.359656e-01):4.313471e-01,2:9.041641e-02):3.364369e-01):2.913210e-01):1.307240e-01,9:2.138658e-02,1:1.937726e-01);
   tree gen.1635000 = [&U] ((9:2.118377e-02,(((2:3.724439e-01,5:6.336195e-02):1.453812e-01,7:2.946423e-01):2.007502e-01,(3:8.087392e-02,(((12:2.641678e-02,(4:2.369237e-02,13:2.720011e-02):1.949381e-02):3.053669e-01,6:8.345690e-03):5.919922e-02,(8:8.030993e-02,11:3.032738e-02):1.077376e-02):4.839325e-01):6.248912e-01):1.168256e-01):4.798529e-04,10:1.179505e-01,1:2.975318e-01);
   tree gen.1640000 = [&U] ((((11:7.886034e-02,((((4:1.136325e-02,13:2.473569e-02):2.750249e-02,12:1.691242e-02):2.695681e-01,6:1.856139e-03):1.241669e-01,8:2.216568e-02):8.046595e-02):2.465772e-01,3:7.714397e-04):9.104774e-01,((2:3.980271e-01,5:9.619276e-02):7.662176e-03,10:2.234152e-01):1.967595e-01):3.778503e-02,(9:1.230128e-01,7:1.715932e-01):1.310459e-01,1:1.978055e-01);
   tree gen.1645000 = [&U] (((3:1.824923e-02,((6:2.713377e-02,((12:1.672409e-02,13:1.629037e-02):5.144159e-03,4:1.763875e-03):2.352337e-01):7.729141e-02,(8:4.258553e-02,11:6.842318e-02):3.335170e-02):4.217335e-01):5.608316e-01,(7:1.445637e-01,(10:7.849994e-02,(2:2.658144e-01,5:3.036789e-02):7.225058e-02):1.870173e-01):1.225971e-01):1.501850e-02,9:2.285049e-02,1:1.102365e-01);
   tree gen.1650000 = [&U] (9:2.983938e-02,(((5:4.555572e-02,2:1.627576e-01):2.022605e-02,10:1.016589e-01):1.763806e-01,(7:3.633783e-01,(8:4.992720e-03,((3:1.756055e-01,((4:4.336612e-02,(13:5.589097e-02,12:1.089953e-01):7.659173e-03):7.298169e-02,6:2.958672e-02):1.828347e-01):2.035694e-03,11:1.158913e-01):7.293374e-02):4.603548e-01):4.733305e-03):1.416051e-02,1:2.031836e-01);
   tree gen.1655000 = [&U] (((((3:6.711865e-02,((((13:3.279586e-02,12:1.725920e-02):3.001056e-02,4:6.293423e-05):1.246648e-01,6:2.248059e-02):6.865672e-02,(11:7.308471e-03,8:2.898416e-02):3.017227e-02):6.198702e-02):3.428128e-01,7:8.607129e-04):2.526873e-01,(5:9.373479e-02,10:1.198647e-01):1.027216e-02):1.477057e-01,2:5.926224e-02):1.484106e-01,9:9.264168e-04,1:1.054430e-01);
   tree gen.1660000 = [&U] (((7:8.395120e-02,(5:7.112998e-02,2:1.195098e-01):1.300035e-01):1.613849e-02,((((6:1.470869e-03,((12:1.317734e-02,13:3.298885e-03):3.319654e-02,4:3.989686e-03):9.580010e-02):1.623609e-02,(11:1.599007e-02,8:2.362455e-02):7.730499e-02):2.437238e-01,3:4.744275e-03):3.786709e-01,10:9.929074e-03):1.275679e-01):3.285796e-02,9:3.052409e-02,1:1.576915e-01);
   tree gen.1665000 = [&U] (9:3.277860e-01,(10:1.675234e-01,((5:9.524400e-02,2:3.289535e-01):1.330053e-02,((3:2.090153e-01,(((4:1.339064e-03,(12:2.037218e-02,13:4.562287e-02):1.570984e-02):1.274649e-01,6:1.527293e-03):1.295557e-01,(11:3.665917e-02,8:8.590063e-02):1.205246e-01):3.836749e-02):7.752752e-01,7:1.920532e-01):1.672433e-01):4.942327e-01):1.132479e-01,1:1.178096e-01);
   tree gen.1670000 = [&U] ((9:1.335240e-01,((3:1.869515e-02,((8:2.443692e-02,(6:1.811660e-02,((13:3.722796e-02,12:6.949322e-03):8.036605e-02,4:1.519528e-02):1.351046e-01):8.746034e-02):5.644267e-02,11:4.965724e-02):5.988633e-01):3.682770e-01,(10:1.542286e-01,(5:1.051343e-02,2:3.789823e-01):7.359706e-02):2.916091e-01):2.207264e-01):9.061004e-02,7:1.737837e-01,1:1.354976e-01);
   tree gen.1675000 = [&U] ((9:9.712501e-02,((((6:3.138021e-03,((13:1.401587e-02,12:4.604860e-02):3.799765e-02,4:6.278928e-02):2.394906e-01):1.072731e-01,11:8.076855e-02):1.077814e-01,8:1.218665e-02):2.110919e-01,3:7.460522e-04):3.670932e-01):2.880013e-02,((10:1.570560e-01,(2:3.849249e-01,5:9.834880e-03):2.001496e-02):8.517026e-02,7:2.778011e-01):5.839043e-02,1:3.460116e-01);
   tree gen.1680000 = [&U] (9:3.452965e-02,(((10:2.946234e-01,2:2.579059e-01):4.018648e-01,5:1.504506e-01):2.448279e-01,(7:5.465910e-02,(((4:1.052061e-02,13:7.487645e-02):3.185766e-02,12:3.275149e-02):2.295461e-01,(6:1.687767e-02,(3:4.294483e-01,(11:1.249721e-01,8:1.044197e-01):5.038311e-02):5.356568e-02):6.448251e-03):9.768709e-01):5.344327e-01):2.150054e-01,1:3.049169e-01);
   tree gen.1685000 = [&U] ((((10:4.815741e-01,2:2.851682e-01):4.316516e-01,5:5.474366e-02):3.055674e-01,7:6.578917e-01):1.248519e-01,((3:4.749700e-03,(11:1.208368e-01,(((4:4.052300e-03,(13:7.746482e-02,12:7.453909e-02):4.580160e-02):1.876892e-01,6:1.346738e-02):2.117438e-01,8:1.962061e-02):1.095867e-01):2.936202e-01):1.145237e+00,9:5.361801e-02):2.911973e-02,1:1.977294e-01);
   tree gen.1690000 = [&U] ((2:1.567816e-01,7:9.102438e-02):3.678155e-02,((9:1.436720e-02,(((8:8.622373e-03,11:2.658817e-02):2.176646e-02,(((12:2.246507e-02,13:1.193114e-02):1.343412e-02,4:7.118414e-03):9.597330e-02,6:1.211837e-02):4.524029e-02):6.497966e-02,3:3.105925e-02):3.412410e-01):6.711922e-02,(10:4.296797e-02,5:2.010274e-01):3.115067e-02):2.166280e-02,1:4.044679e-02);
   tree gen.1695000 = [&U] ((9:1.806034e-02,(7:9.410004e-02,((3:3.864686e-03,((8:5.007023e-02,(6:2.878254e-03,((13:2.650740e-02,12:1.872689e-02):2.810020e-02,4:7.434919e-03):2.671032e-01):7.249461e-02):3.970152e-03,11:6.810873e-02):1.785574e-01):4.596653e-01,10:1.223796e-01):1.719310e-01):1.301214e-01):7.023278e-02,(2:9.228110e-02,5:4.176930e-01):1.274045e-01,1:1.341033e-01);
   tree gen.1700000 = [&U] (9:4.194675e-02,(((3:5.228360e-02,(11:1.884975e-01,(8:7.906267e-02,(6:1.122412e-01,((12:1.138234e-02,13:8.553488e-02):3.536457e-02,4:2.421027e-03):2.662913e-01):1.466305e-01):8.574240e-02):1.745212e-01):8.227400e-01,(5:4.100686e-02,(10:1.864108e-01,2:3.462271e-01):1.159739e-01):1.363320e-01):8.171815e-02,7:6.184476e-02):1.918410e-01,1:5.741887e-01);
   tree gen.1705000 = [&U] ((5:6.542051e-01,((((8:1.829361e-02,((6:2.581336e-02,((4:1.543203e-02,13:3.699906e-02):3.930026e-02,12:3.172409e-03):1.604129e-01):1.596051e-01,11:9.002732e-02):5.000418e-02):2.688050e-01,3:1.758351e-01):2.468152e-01,2:4.253751e-02):2.787651e-01,(7:2.577510e-01,9:1.620658e-01):6.385657e-02):8.180442e-02):5.929414e-03,10:2.594896e-01,1:7.355161e-02);
   tree gen.1710000 = [&U] ((9:7.814262e-03,((3:3.963020e-02,((6:1.134795e-02,((13:3.974718e-02,12:7.710021e-02):2.928423e-02,4:4.671862e-03):1.739162e-01):1.140799e-01,(8:4.490043e-03,11:1.204204e-01):1.696293e-01):1.633084e-01):2.535963e-01,7:1.766722e-01):8.383055e-02):1.772272e-01,((2:2.748723e-01,5:2.745082e-01):2.022628e-01,10:8.969044e-02):1.251335e-01,1:1.608767e-01);
   tree gen.1715000 = [&U] (9:1.722292e-01,((7:2.814447e-01,(5:2.510565e-01,((3:2.074699e-02,((11:5.477939e-02,8:6.052928e-02):6.816827e-03,(((12:2.387892e-02,4:2.419651e-02):4.204530e-03,13:6.267546e-02):2.152860e-01,6:1.091750e-03):6.254158e-02):3.547555e-01):1.074031e+00,2:1.071742e-01):2.781138e-01):7.451777e-02):1.541099e-01,10:1.402273e-01):2.108033e-01,1:1.599003e-01);
   tree gen.1720000 = [&U] (9:5.731812e-02,((10:1.449350e-02,(((4:8.643711e-03,(13:3.546277e-02,12:2.240197e-02):2.493799e-02):2.582302e-01,((8:1.168211e-03,11:7.717370e-02):6.601651e-02,6:4.272361e-02):1.305159e-03):3.133184e-01,3:2.382700e-02):3.188604e-01):8.293476e-02,(7:1.776281e-01,(5:1.086578e-01,2:2.623454e-01):2.214165e-01):7.901851e-03):1.737576e-01,1:1.334009e-01);
   tree gen.1725000 = [&U] (9:3.551296e-02,(7:2.774435e-01,(((2:3.933777e-01,10:1.649731e-01):5.694278e-02,5:3.795361e-01):9.500025e-02,((((6:1.750468e-02,(4:1.818190e-02,(13:1.238231e-02,12:4.375532e-02):1.889872e-02):2.477624e-01):1.284041e-01,8:2.162444e-03):7.051051e-02,11:8.038818e-02):2.341497e-01,3:1.898001e-03):1.280547e-01):1.053078e-01):5.271470e-02,1:1.527902e-01);
   tree gen.1730000 = [&U] ((((5:1.011265e-01,2:3.179341e-01):3.186949e-01,7:2.554174e-01):1.573799e-01,10:1.169257e-01):5.898302e-03,((((6:3.792121e-03,(4:2.139514e-02,(12:3.103561e-02,13:5.002664e-02):2.224497e-02):2.354235e-01):2.464939e-02,(8:1.504996e-01,11:8.815390e-02):9.530767e-02):1.596416e-01,3:2.428360e-02):5.064833e-01,9:4.952062e-02):3.968754e-02,1:1.757252e-01);
   tree gen.1735000 = [&U] ((5:7.339713e-02,10:1.601150e-01):6.946793e-03,((7:8.556130e-02,((((8:1.158634e-02,11:3.711495e-02):6.118405e-03,(6:1.470670e-03,(12:1.567538e-02,(4:4.419398e-03,13:1.783255e-02):1.240078e-02):1.172449e-01):7.442674e-02):9.553154e-02,3:3.204449e-02):2.918936e-01,2:3.893914e-02):6.578931e-02):4.490649e-02,9:8.771828e-04):2.598330e-02,1:3.769771e-02);
   tree gen.1740000 = [&U] ((5:2.752316e-01,2:2.723514e-01):1.472001e-01,(((7:1.881055e-01,((8:1.460451e-02,((((13:4.941585e-02,12:2.193651e-02):6.385661e-02,4:6.819139e-03):4.588974e-01,6:7.125520e-02):4.266704e-02,11:5.911639e-02):4.135931e-02):5.193163e-01,3:3.650823e-02):4.329511e-01):1.624069e-01,9:4.741554e-02):1.206511e-01,10:1.800257e-01):1.231922e-01,1:5.330975e-02);
   tree gen.1745000 = [&U] (9:4.881221e-02,(7:2.268152e-01,(5:7.577422e-02,(2:1.224833e-02,(10:3.640008e-02,(3:2.443870e-01,((11:3.634094e-02,(6:1.805098e-02,(4:8.775973e-02,(13:3.041877e-02,12:4.365941e-02):7.640211e-02):1.415945e-01):8.173692e-02):3.044168e-02,8:3.710458e-02):5.119847e-01):5.306981e-02):6.444759e-01):2.458876e-01):2.053856e-01):8.626978e-02,1:3.602445e-01);
   tree gen.1750000 = [&U] ((((10:3.414113e-01,7:2.460035e-01):8.739108e-02,9:2.220717e-02):2.583859e-02,((8:2.789088e-02,((6:6.672635e-02,(12:5.196465e-02,(13:5.118541e-02,4:4.316653e-02):1.623499e-03):1.800008e-01):1.040970e-01,11:1.290974e-01):5.742493e-02):1.259106e-01,3:2.596246e-01):6.685190e-01):1.735167e-01,(5:7.018193e-02,2:4.080601e-01):2.937714e-01,1:1.327081e-01);
   tree gen.1755000 = [&U] (((((3:8.315334e-02,(8:1.008574e-03,(((13:6.477095e-02,(12:3.409096e-02,4:3.627465e-02):2.285231e-02):5.155030e-01,6:4.870482e-03):1.448000e-01,11:9.758650e-02):3.456395e-02):6.017584e-01):2.288434e-01,(5:2.056967e-01,2:2.040247e-01):5.064606e-02):1.460926e-01,7:3.230902e-01):1.057161e-02,10:4.457685e-01):1.484982e-01,9:3.168576e-02,1:1.883285e-01);
   tree gen.1760000 = [&U] (((7:1.224997e-01,(5:2.334347e-01,2:7.097259e-01):2.884591e-01):2.364158e-01,9:2.380753e-02):6.662678e-02,((3:5.745879e-02,(11:3.188138e-02,((((12:2.217036e-02,13:7.154855e-02):3.167118e-02,4:1.700446e-02):2.622944e-01,6:1.339449e-02):2.111288e-01,8:7.315854e-02):1.059033e-01):2.147485e-01):4.259736e-01,10:3.724700e-02):2.961311e-01,1:2.111625e-01);
   tree gen.1765000 = [&U] ((9:7.982760e-03,((((11:6.778763e-02,8:2.123082e-02):1.964708e-01,((4:1.934611e-02,(13:7.114871e-02,12:3.238596e-02):5.041096e-02):2.474609e-01,6:1.921819e-02):2.772519e-02):2.389269e-01,3:1.840367e-02):2.452125e-01,7:1.950650e-01):9.976025e-03):1.224908e-01,((10:1.626614e-01,2:2.600085e-01):9.300497e-03,5:7.143608e-02):1.582063e-01,1:2.042319e-01);
   tree gen.1770000 = [&U] (5:2.727399e-01,(10:1.685293e-01,(9:1.606159e-01,(((3:1.232075e-01,(8:1.122907e-02,(11:8.061111e-02,((4:4.335256e-03,(13:6.304090e-02,12:1.049702e-01):2.177572e-02):3.113507e-01,6:6.525974e-03):1.322778e-01):2.517599e-02):3.986538e-01):3.661166e-01,2:1.910772e-01):4.839281e-02,7:1.920198e-01):2.588611e-01):1.379550e-01):1.992334e-02,1:2.172095e-01);
   tree gen.1775000 = [&U] ((((((12:7.199991e-02,(4:3.093056e-02,13:2.545305e-02):1.354238e-02):3.025589e-01,(11:1.535306e-01,8:3.767668e-02):8.836391e-02):2.529036e-02,6:1.031614e-02):2.774352e-01,3:1.100813e-01):1.046787e+00,((10:1.812378e-01,(5:1.155113e-01,2:1.392576e-01):2.186779e-01):1.483056e-01,9:8.549239e-02):3.893481e-03):1.138066e-02,7:3.363243e-01,1:1.552215e-01);
   tree gen.1780000 = [&U] ((7:3.282255e-01,(((5:8.749072e-02,10:1.145200e-01):3.010494e-01,2:3.559624e-01):1.167236e-01,(3:9.096503e-02,(6:3.102376e-02,(((13:5.297708e-02,4:3.261467e-02):6.322548e-02,12:5.851932e-03):2.922295e-01,(11:6.119885e-02,8:1.022689e-01):5.877688e-02):1.226515e-02):2.044955e-01):7.189929e-01):4.442048e-02):4.239252e-03,9:2.681118e-02,1:2.803151e-01);
   tree gen.1785000 = [&U] (((2:3.678763e-01,(((11:6.007846e-02,(8:1.983246e-02,(((12:7.225292e-02,13:5.856042e-02):2.531447e-02,4:3.510850e-03):1.603627e-01,6:2.052259e-02):1.807097e-01):1.092391e-01):3.283740e-01,3:9.208829e-02):6.738408e-01,7:1.771884e-02):3.113183e-01):5.761306e-01,(5:4.404601e-02,10:2.433603e-01):1.316126e-01):3.261446e-01,9:3.525669e-03,1:2.464508e-01);
   tree gen.1790000 = [&U] ((7:1.235642e-02,((10:1.031176e-01,5:1.031493e-02):1.025130e-01,((11:5.830627e-02,((((4:1.534520e-02,(12:4.615838e-02,13:2.990738e-02):1.513918e-02):1.473071e-01,6:4.153367e-03):1.107046e-01,8:1.033202e-02):5.660267e-02,3:1.401628e-01):2.794571e-02):3.806282e-01,2:5.705043e-02):9.543154e-02):1.143127e-01):1.331984e-01,9:3.651773e-02,1:5.566311e-02);
   tree gen.1795000 = [&U] (((3:1.059550e-01,((((13:3.297516e-02,12:6.560951e-02):1.444717e-02,4:4.142605e-03):2.165519e-01,6:7.437291e-03):1.781941e-02,(8:6.274249e-03,11:6.307219e-02):7.875791e-02):3.299088e-01):2.731839e-01,(7:2.887243e-01,(10:4.425781e-02,(2:8.640854e-02,5:1.051737e-01):2.640517e-02):1.063951e-01):1.631794e-02):1.428765e-01,9:2.647776e-02,1:1.424427e-01);
   tree gen.1800000 = [&U] (9:1.896187e-02,((10:6.587814e-02,(5:4.591587e-02,(2:4.389984e-01,(3:7.827708e-02,((8:2.307148e-03,11:9.362222e-02):1.086057e-01,(6:5.578579e-02,((12:5.123573e-02,13:4.816273e-02):3.393727e-02,4:3.193155e-03):1.162331e-01):7.234674e-02):1.478578e-01):3.423275e-01):1.395872e-01):3.416757e-02):1.713705e-01,7:1.197151e-01):1.794890e-01,1:1.357119e-01);
   tree gen.1805000 = [&U] (9:1.856815e-02,(((3:2.748553e-02,(((6:3.374222e-03,((12:3.647424e-02,13:2.465211e-02):3.690381e-02,4:9.982861e-03):1.813270e-01):3.266202e-01,8:5.175643e-02):1.473350e-01,11:4.477453e-02):4.966611e-01):4.052115e-01,((5:1.330666e-01,10:1.223720e-01):1.325208e-02,2:6.614240e-01):1.091217e-01):1.151076e-01,7:1.057282e-01):2.038398e-01,1:1.343523e-01);
   tree gen.1810000 = [&U] ((9:1.754916e-02,(((8:1.848503e-02,(11:6.162052e-02,(6:4.748054e-02,((13:1.441795e-01,4:1.490271e-02):2.900017e-02,12:1.547307e-02):1.443243e-01):1.163458e-01):4.242537e-02):3.523430e-01,3:1.267517e-02):2.062687e-01,((2:6.703986e-02,5:2.882929e-01):4.804784e-02,7:1.684729e-01):9.297884e-02):3.121950e-02):3.689603e-02,10:1.594615e-01,1:1.851348e-01);
   tree gen.1815000 = [&U] ((2:9.116848e-01,5:1.677982e-01):2.175792e-01,(((((11:5.187653e-02,(8:7.948872e-02,(((13:5.607592e-02,12:1.356085e-02):4.500472e-02,4:2.284202e-03):4.627234e-01,6:1.323630e-02):9.321368e-02):2.917935e-02):6.993719e-01,3:3.091296e-02):1.430673e-01,7:4.375096e-02):2.905555e-01,9:7.515497e-02):1.549895e-01,10:8.885578e-02):1.347661e-01,1:2.730838e-01);
   tree gen.1820000 = [&U] (((7:2.371637e-01,(10:8.818629e-02,(3:2.851746e-02,((8:2.361754e-02,11:1.798989e-02):3.266892e-02,(((12:5.419790e-02,13:1.744303e-02):2.733075e-02,4:6.395866e-03):1.358878e-01,6:6.121081e-03):8.838799e-02):2.921358e-01):2.905288e-01):2.883236e-02):1.241332e-02,9:6.947864e-02):5.177758e-02,(5:1.121444e-01,2:6.661338e-02):1.007019e-01,1:8.367459e-02);
   tree gen.1825000 = [&U] (9:2.695595e-01,(7:3.337978e-01,(((2:3.912782e-01,10:9.750975e-02):1.343245e-03,(3:2.646466e-02,((11:2.627654e-02,8:3.955809e-02):6.797120e-02,((13:1.831660e-01,(4:1.873748e-02,12:4.490592e-02):2.892136e-04):1.563507e-01,6:1.028306e-02):9.068789e-02):2.466759e-01):7.867453e-01):3.856033e-02,5:1.458965e-01):8.353318e-02):4.524267e-01,1:6.033164e-02);
   tree gen.1830000 = [&U] ((7:5.007707e-02,(10:3.460358e-02,((2:1.488239e-02,((3:2.562540e-02,(((4:1.106685e-03,(12:1.825669e-02,13:3.302853e-03):2.893289e-02):4.110076e-02,6:1.478812e-03):5.869209e-02,8:3.914853e-03):1.259943e-02):3.547279e-02,11:8.825045e-03):1.390561e-01):9.946192e-02,5:6.085835e-03):1.312062e-02):1.120214e-02):7.023339e-02,9:2.125117e-02,1:6.019361e-02);
   tree gen.1835000 = [&U] (9:6.201561e-03,(((3:2.536488e-01,(11:9.499021e-02,((((4:2.719304e-02,13:3.212650e-02):2.575693e-02,12:1.398255e-02):2.165545e-01,6:2.724631e-02):2.238022e-01,8:8.131673e-02):5.359774e-03):2.116525e-01):2.451426e-01,2:1.511674e-01):2.928810e-01,(7:2.825639e-01,(5:1.604134e-01,10:2.107759e-01):3.298518e-01):5.543880e-02):6.037435e-03,1:2.472732e-01);
   tree gen.1840000 = [&U] (9:1.867751e-02,(((((((13:2.291335e-02,4:6.193087e-03):1.240643e-03,12:1.829658e-02):8.568763e-02,6:1.160572e-02):5.377878e-02,(11:4.250292e-02,8:1.533943e-02):4.126286e-02):1.322085e-01,3:2.824109e-02):2.253900e-01,7:2.490820e-02):1.443545e-01,(10:5.263986e-02,(2:9.403945e-02,5:3.427007e-04):9.692844e-02):1.575181e-02):6.179655e-02,1:8.016764e-02);
   tree gen.1845000 = [&U] ((((11:1.573559e-02,8:1.306949e-02):2.609648e-02,(6:4.648599e-03,(4:2.314982e-03,(13:1.528683e-02,12:3.066241e-03):7.387179e-03):7.076644e-02):1.290799e-02):4.364619e-02,3:1.660683e-02):9.608086e-02,(((10:2.262667e-02,5:5.370019e-02):2.270175e-02,(7:3.779452e-02,2:1.114009e-01):3.054390e-02):3.784838e-02,9:7.908670e-03):1.225623e-02,1:6.055162e-02);
   tree gen.1850000 = [&U] (((7:7.198081e-02,(((((12:4.116811e-03,13:2.492580e-02):8.553218e-03,4:1.368734e-02):1.328000e-01,6:2.993796e-03):1.387050e-01,(11:2.129706e-02,8:1.459737e-02):3.023399e-02):1.495166e-01,3:6.590026e-02):2.759122e-01):3.613424e-02,(10:2.613730e-02,(2:1.058223e-01,5:1.064715e-01):1.187178e-01):2.813609e-01):1.058545e-01,9:4.847339e-02,1:7.931738e-02);
   tree gen.1855000 = [&U] (((10:3.906385e-01,5:2.533034e-01):8.969512e-03,7:3.813986e-01):3.882958e-01,(((3:5.071508e-02,((8:9.887493e-02,(6:1.565436e-02,((13:3.047614e-02,12:1.183008e-02):8.863038e-02,4:1.659609e-02):3.242038e-01):1.181948e-01):5.036328e-02,11:3.717560e-02):8.686562e-01):7.035105e-01,2:2.145019e-01):2.974235e-01,9:9.215763e-02):2.701354e-02,1:1.207390e-01);
   tree gen.1860000 = [&U] (((7:3.632323e-02,(2:1.508683e-01,(((8:2.563123e-02,((4:1.514192e-03,(13:6.422762e-03,12:1.601220e-02):1.046295e-02):9.166094e-02,6:1.477018e-02):4.664509e-02):4.084506e-02,11:1.156751e-02):8.880321e-02,3:7.701234e-03):1.117083e-01):4.734728e-02):1.087761e-01,(5:3.762058e-02,10:3.468227e-02):3.674013e-02):1.447147e-01,9:9.164930e-04,1:1.465330e-01);
   tree gen.1865000 = [&U] (((7:9.219001e-02,((11:5.561725e-02,(8:5.980031e-02,(((12:8.971125e-02,13:1.720001e-02):9.856007e-02,4:2.500027e-02):2.294230e-01,6:8.803557e-04):1.223817e-01):2.526006e-02):4.917889e-01,3:1.642117e-02):8.316305e-01):1.212458e-01,(2:1.040374e-01,(5:3.670694e-02,10:1.088708e-01):1.900263e-01):5.525418e-01):7.459120e-03,9:2.034541e-02,1:1.898388e-01);
   tree gen.1870000 = [&U] ((5:2.196874e-01,(2:1.917185e-01,(10:1.430229e-01,((((6:1.621739e-02,(13:5.441988e-02,(4:4.939177e-02,12:1.232620e-02):6.668480e-03):1.634661e-01):1.142504e-01,(8:2.515801e-02,11:5.732834e-03):6.097295e-02):5.206903e-01,3:2.069660e-02):2.523148e-01,7:1.421611e-01):2.081394e-02):9.640816e-02):1.870185e-01):1.698131e-01,9:3.234246e-02,1:3.135655e-01);
   tree gen.1875000 = [&U] (((3:2.038529e-02,(((6:9.040442e-03,(4:1.204396e-03,(13:1.312584e-02,12:1.791374e-02):8.653904e-03):4.378907e-02):2.133294e-02,8:1.006170e-02):3.879882e-02,11:3.549465e-02):1.144695e-01):1.474353e-01,9:1.078979e-02):4.663624e-03,(7:4.088248e-02,((5:2.471549e-02,10:3.025046e-02):1.609120e-02,2:9.764183e-02):1.121167e-01):5.783226e-02,1:3.387788e-02);
   tree gen.1880000 = [&U] (9:1.924049e-02,((7:4.058266e-02,(2:2.782641e-01,(3:1.137828e-02,((8:4.255777e-03,11:9.592762e-02):1.000961e-01,((12:3.233580e-02,(4:8.734697e-02,13:9.640968e-03):2.621737e-02):2.827568e-01,6:9.537321e-04):4.429839e-02):2.952011e-01):6.671659e-02):3.137709e-01):1.326729e-01,(10:9.367431e-03,5:2.639739e-01):2.549631e-01):2.995092e-02,1:1.476911e-01);
   tree gen.1885000 = [&U] (((7:3.668439e-02,(5:3.168758e-01,2:1.297507e-01):2.036025e-01):3.490805e-02,((((6:6.360395e-03,((13:5.622684e-02,12:6.431707e-02):3.284720e-02,4:6.003141e-03):1.222545e-01):3.581710e-03,(8:2.477528e-02,11:3.700682e-02):1.351859e-01):2.768237e-01,3:1.962400e-03):2.401668e-01,10:1.951589e-02):3.117919e-01):6.245494e-02,9:3.795105e-02,1:9.604793e-02);
   tree gen.1890000 = [&U] (2:2.737708e-01,(9:3.700351e-01,((((8:2.309426e-03,((3:2.604314e-01,((12:3.637545e-02,(4:2.763355e-02,13:5.566767e-02):1.704444e-02):2.137801e-01,6:2.883386e-02):1.242559e-01):4.738045e-02,11:1.723592e-01):2.755110e-02):7.685484e-01,10:1.517635e-01):4.860772e-01,5:2.992136e-02):2.181072e-01,7:1.194774e-01):7.546698e-02):3.559784e-02,1:3.108047e-01);
   tree gen.1895000 = [&U] (9:2.074591e-02,(((((3:9.219966e-02,(((12:2.966179e-02,13:7.957210e-02):1.559207e-02,4:1.706122e-02):2.154634e-01,6:1.348942e-02):2.076033e-01):1.646457e-01,8:7.407637e-02):1.726111e-01,11:1.257150e-02):4.373564e-01,7:2.264108e-02):3.134197e-01,(10:2.050467e-01,(2:1.232164e-01,5:3.691426e-01):1.139771e-01):3.362525e-02):1.614917e-01,1:4.227749e-01);
   tree gen.1900000 = [&U] (9:1.709409e-01,((5:6.356111e-02,((7:1.365769e-01,(((((12:1.497683e-02,(13:3.239392e-02,4:7.103555e-02):2.185737e-02):2.091846e-01,6:3.627046e-02):1.335938e-01,11:1.463334e-02):1.043455e-01,8:8.862517e-03):4.080940e-01,3:1.898112e-02):4.366564e-01):5.754104e-02,2:1.954760e-01):7.094287e-02):2.973410e-01,10:1.409020e-01):1.260533e-01,1:1.885385e-01);
   tree gen.1905000 = [&U] ((9:2.021805e-02,((2:9.855520e-02,(3:1.214586e-01,(((6:1.124674e-02,(12:3.432904e-02,(13:7.834338e-02,4:3.347369e-02):1.446346e-02):1.095106e-01):1.177752e-01,8:6.942901e-03):2.102742e-02,11:6.550450e-02):2.993772e-01):2.010881e-01):1.053262e-01,7:5.802507e-02):1.346573e-01):1.392751e-01,(5:1.609693e-01,10:2.368499e-01):2.084069e-01,1:1.610418e-01);
   tree gen.1910000 = [&U] ((9:6.813916e-03,((2:2.569251e-02,(3:5.543079e-02,(11:5.873565e-02,(8:6.101014e-02,(((13:7.113404e-03,12:2.283015e-02):6.314520e-02,4:1.049531e-02):1.143007e-01,6:3.964710e-03):3.747157e-02):3.193559e-02):3.099719e-01):3.294879e-01):4.841498e-01,7:4.031942e-02):2.721253e-01):1.230247e-01,(10:1.250667e-02,5:1.239006e-01):2.052843e-01,1:5.857811e-02);
   tree gen.1915000 = [&U] ((((3:1.897251e-02,(((6:4.456159e-04,(4:1.095446e-02,(12:5.414358e-02,13:9.032027e-03):8.218416e-02):1.596491e-01):7.819946e-02,11:1.338759e-01):3.802951e-02,8:8.722347e-03):2.395392e-01):3.661941e-01,(5:1.621906e-01,(7:2.101079e-01,2:1.418955e-01):2.092626e-01):1.668239e-01):5.044308e-02,10:3.847416e-02):1.955516e-01,9:1.310357e-01,1:3.085850e-01);
   tree gen.1920000 = [&U] (9:1.837650e-02,(((2:1.631723e-01,7:2.331575e-03):3.642333e-02,(10:1.303274e-01,5:5.276324e-02):1.158143e-01):9.132039e-02,((11:2.946738e-02,(8:1.731060e-02,(6:3.003580e-03,(4:3.907721e-03,(13:5.273554e-03,12:3.106534e-02):7.495388e-03):7.114008e-02):7.215851e-02):2.315436e-02):1.351277e-01,3:7.013656e-02):2.925274e-01):4.837222e-03,1:1.018819e-01);
   tree gen.1925000 = [&U] (((((5:4.346395e-02,2:1.795798e-01):7.556002e-02,10:9.964612e-02):2.923721e-01,7:3.484547e-02):8.257232e-02,(3:9.817816e-02,(11:4.044512e-02,((6:1.510500e-02,(13:1.164258e-01,(12:1.978140e-02,4:3.891331e-03):3.798738e-02):2.723803e-01):1.513546e-01,8:5.359903e-02):4.360253e-02):1.830329e-01):4.080814e-01):2.655358e-01,9:1.232241e-02,1:2.379400e-01);
   tree gen.1930000 = [&U] (9:2.065143e-02,((7:1.378800e-01,(2:1.092826e-01,(5:4.163279e-02,10:1.894642e-01):5.618827e-02):1.316861e-01):6.375114e-02,(3:1.097414e-02,((6:1.343525e-03,((13:4.105704e-02,12:6.760611e-02):7.309753e-02,4:1.384538e-02):9.265989e-02):1.443460e-02,(8:1.204655e-02,11:5.416108e-02):1.113573e-01):1.132405e-01):2.687562e-01):3.890371e-02,1:1.195434e-01);
   tree gen.1935000 = [&U] (9:2.479771e-02,((((((6:5.823152e-03,(13:2.172409e-02,(12:6.315179e-03,4:9.356899e-03):2.112487e-02):6.923268e-02):1.292193e-02,(8:3.981035e-02,11:6.803759e-03):3.708902e-02):6.864367e-02,3:5.860894e-03):6.483741e-02,10:1.722095e-02):3.343991e-02,7:9.181332e-02):3.612382e-03,(5:5.836125e-02,2:1.297903e-01):1.741587e-02):6.923850e-02,1:2.726395e-02);
   tree gen.1940000 = [&U] (9:1.348645e-01,(((((11:1.945174e-01,8:4.571058e-03):1.323253e-01,(((12:5.221530e-02,13:2.224599e-02):7.932221e-02,4:1.837407e-03):2.912396e-01,6:1.415985e-02):5.009513e-02):1.089659e-01,3:1.385735e-02):8.162732e-01,7:7.922105e-02):3.737056e-01,(5:1.475041e-01,(10:3.219090e-01,2:3.397386e-01):1.137769e-01):1.804910e-01):7.887991e-02,1:9.577765e-02);
   tree gen.1945000 = [&U] ((2:2.291274e-01,(10:1.115802e-01,5:4.563588e-02):3.987185e-02):4.242090e-01,((9:5.672756e-02,((((4:3.164692e-02,(12:2.710640e-02,13:6.094170e-02):5.854404e-02):3.260250e-01,6:1.965490e-02):9.944241e-02,(11:1.658248e-01,8:4.124798e-02):9.056020e-02):2.771049e-01,3:6.984770e-02):9.181441e-01):6.445483e-02,7:5.837171e-01):4.183453e-02,1:2.584445e-01);
   tree gen.1950000 = [&U] ((7:3.856708e-02,((10:3.716209e-02,5:1.842859e-02):4.541141e-02,((((((4:9.196440e-03,(13:1.940226e-02,12:1.907038e-02):8.421682e-03):5.001455e-02,6:1.259631e-02):6.088484e-03,3:1.149632e-01):5.521288e-02,11:2.036415e-02):7.712217e-03,8:8.712236e-03):1.457448e-01,2:2.078756e-02):6.266562e-02):7.125502e-03):8.148211e-02,9:3.895815e-02,1:2.634642e-02);
   tree gen.1955000 = [&U] (9:4.179270e-02,(10:5.887113e-01,(7:1.473025e-01,((2:8.698843e-02,(((6:5.800607e-03,((13:1.960153e-02,12:4.453221e-02):1.722596e-02,4:8.351135e-03):2.745933e-01):1.400553e-01,(11:7.444621e-02,8:9.836569e-02):2.535029e-01):7.605334e-01,3:3.042131e-02):1.059095e+00):5.568062e-01,5:2.890777e-01):1.917140e-01):3.280874e-01):1.711376e-01,1:3.483947e-01);
   tree gen.1960000 = [&U] ((5:2.584619e-01,(((2:9.256524e-02,(3:4.429864e-02,(11:3.975863e-02,((6:5.523141e-03,((13:5.088846e-02,12:2.201525e-02):5.740507e-02,4:1.242040e-02):2.350859e-01):1.363357e-01,8:4.221336e-02):1.316979e-01):1.654013e-01):4.807918e-01):1.699098e-01,7:2.072874e-01):7.029524e-02,9:1.137377e-01):1.685467e-02):7.868671e-03,10:1.371139e-01,1:1.451091e-01);
   tree gen.1965000 = [&U] (9:4.190281e-02,(7:1.160571e-01,((3:9.738972e-02,((11:3.869990e-02,((4:2.425374e-02,(12:3.165548e-02,13:6.079253e-02):5.709396e-02):1.881453e-01,6:5.183652e-02):1.200824e-01):8.825733e-03,8:6.096789e-02):2.319713e-01):2.151877e-01,(2:1.392844e-01,(10:8.254482e-02,5:7.280656e-02):1.033331e-01):1.855708e-01):3.082020e-01):2.427660e-01,1:1.832825e-01);
   tree gen.1970000 = [&U] ((10:1.246465e-01,5:8.127417e-02):2.433929e-01,((((3:1.516004e-01,((6:4.140213e-03,((12:1.007469e-01,13:3.895338e-02):4.903768e-02,4:1.665490e-02):2.156939e-01):1.819034e-01,(8:5.407626e-03,11:6.725598e-02):5.163292e-03):5.066611e-01):5.911432e-02,2:4.199424e-01):6.892262e-02,7:3.991869e-02):2.466719e-01,9:1.494651e-01):1.097383e-01,1:1.023939e-01);
   tree gen.1975000 = [&U] ((5:1.702941e-01,10:1.216515e-01):3.210089e-02,((7:2.717120e-01,((2:1.572166e-01,(8:1.687364e-03,(((4:7.810875e-02,(13:1.304064e-01,12:1.820303e-02):4.546525e-02):2.093187e-01,6:1.933533e-02):7.472414e-02,11:8.525464e-02):6.609369e-02):4.104767e-01):8.542661e-02,3:6.571861e-02):2.409817e-01):2.698424e-01,9:7.780400e-02):7.200457e-02,1:1.238607e-01);
   tree gen.1980000 = [&U] (((5:1.214327e-01,10:7.815537e-02):1.896768e-01,((3:1.061393e-01,((11:7.207999e-02,((((13:2.945799e-02,12:7.173125e-02):9.070928e-03,4:3.439233e-02):4.933472e-01,6:2.493855e-02):1.846714e-01,8:2.392987e-03):4.212846e-01):3.944692e-01,2:3.743967e-01):9.309621e-02):5.585744e-01,7:2.800190e-01):1.135065e-02):4.260150e-01,9:7.529292e-02,1:1.067990e-01);
   tree gen.1985000 = [&U] ((10:1.518404e-01,(7:3.489830e-01,5:2.232942e-02):1.943968e-01):5.758961e-02,((((8:4.884726e-02,(((13:5.649525e-02,(4:2.189590e-02,12:7.291128e-02):2.481260e-02):2.981745e-01,6:4.766540e-02):8.161015e-02,11:6.418898e-02):2.907407e-02):4.492556e-01,3:1.010932e-01):9.569794e-02,2:2.472420e-01):3.148532e-01,9:1.030245e-01):1.634990e-03,1:1.171885e-01);
   tree gen.1990000 = [&U] ((10:9.393179e-02,(5:9.988854e-03,2:3.264534e-01):2.048547e-01):1.524929e-01,(9:1.602454e-02,((3:2.898962e-02,((6:2.335309e-02,((13:3.780924e-02,4:5.252853e-02):5.377462e-02,12:1.103290e-02):2.775020e-01):1.336853e-01,(11:8.039485e-02,8:2.642063e-02):8.215966e-02):4.786470e-01):1.044171e+00,7:3.533006e-02):3.962830e-01):9.337645e-02,1:1.686320e-01);
   tree gen.1995000 = [&U] (((((7:2.787388e-01,2:3.318711e-01):6.154872e-02,5:4.719555e-01):2.516464e-01,10:2.132777e-01):2.024468e-01,(((6:2.278268e-02,(4:5.206503e-02,(12:9.494169e-02,13:1.109976e-01):5.484675e-02):1.687601e-01):2.314537e-01,(8:7.112515e-02,11:1.146015e-01):1.286591e-01):3.556268e-01,3:2.660065e-02):6.426491e-01):8.036920e-02,9:1.666455e-01,1:5.600048e-02);
   tree gen.2000000 = [&U] (((5:3.728809e-02,(2:1.127221e-01,10:2.916158e-02):8.001108e-03):5.173335e-02,9:5.022415e-03):1.346533e-02,(7:1.199939e-01,(((8:1.389179e-02,11:8.611296e-03):5.577683e-02,(((13:4.542169e-02,4:7.519339e-03):2.102648e-03,12:1.899658e-03):5.632446e-02,6:2.967996e-03):1.675836e-03):1.053614e-01,3:1.633077e-02):9.076218e-02):4.453032e-03,1:4.389042e-02);
   tree gen.2005000 = [&U] ((((((13:1.965465e-02,(4:3.151452e-02,12:1.013066e-02):2.042921e-02):2.340671e-01,6:4.940468e-02):1.596479e-02,(8:8.860178e-02,11:8.718675e-02):2.160667e-01):3.311034e-01,3:8.495744e-03):3.147916e-01,9:1.746645e-02):5.294086e-02,((10:2.522930e-01,(5:1.950495e-01,2:1.051386e-01):1.238606e-01):1.331098e-01,7:3.344190e-01):2.522414e-03,1:2.100583e-01);
   tree gen.2010000 = [&U] (((9:4.470132e-02,(7:3.815411e-01,(3:5.605288e-02,((6:2.921142e-02,((13:5.272408e-02,4:1.610040e-02):2.181121e-02,12:1.946708e-03):2.284534e-01):6.171300e-02,(8:2.118867e-02,11:4.442836e-02):2.534554e-01):1.227706e-01):1.016374e+00):1.806810e-01):6.498592e-02,2:2.316560e-01):2.781356e-01,(10:2.717563e-01,5:3.495840e-01):3.478020e-01,1:1.018575e-02);
   tree gen.2015000 = [&U] ((7:2.787118e-01,((2:1.373793e-01,((((((4:1.497276e-02,13:2.948408e-02):2.049050e-02,12:2.796378e-03):1.738794e-01,6:8.985090e-04):4.696749e-02,(8:5.952766e-03,11:1.268647e-01):8.003404e-02):2.340824e-01,3:3.078704e-02):2.869235e-01,10:4.433150e-02):3.370471e-02):1.851002e-02,5:7.603307e-02):5.261128e-02):1.325097e-01,9:5.333605e-02,1:4.152182e-02);
   tree gen.2020000 = [&U] (9:1.030070e-01,((7:2.930003e-02,(5:5.151731e-02,2:7.721609e-01):2.135938e-01):4.238081e-02,(10:2.329203e-01,(((11:9.598853e-02,8:4.553594e-02):3.746981e-02,(((4:9.807387e-03,13:1.734573e-01):8.357111e-02,12:5.005710e-02):2.314126e-01,6:3.149183e-02):1.436874e-01):7.409727e-01,3:2.856747e-02):2.752284e-01):2.024426e-01):1.322168e-01,1:1.939120e-01);
   tree gen.2025000 = [&U] (10:2.251068e-01,(((2:3.206865e-02,5:6.493990e-02):1.418940e-01,(7:1.019244e-01,(3:1.930346e-02,((6:4.831597e-03,(4:6.681673e-04,(13:1.910859e-02,12:9.974984e-03):4.623634e-03):1.188851e-01):5.792133e-02,(11:2.005124e-02,8:2.341031e-02):7.874906e-03):1.188496e-01):1.642983e-01):3.230713e-02):1.409488e-01,9:6.020171e-02):2.446910e-02,1:9.504997e-02);
   tree gen.2030000 = [&U] (9:4.719255e-02,(((5:1.456327e-01,10:1.097267e-01):2.219638e-01,((3:9.203587e-02,(((4:3.215116e-02,(13:6.660792e-02,12:3.843225e-02):2.314745e-02):3.639005e-01,6:1.165026e-01):8.255632e-02,(11:7.965296e-02,8:7.202061e-02):5.676779e-02):4.558963e-01):4.327953e-01,2:2.008072e-01):4.072008e-01):9.144721e-03,7:9.585465e-02):6.149761e-01,1:2.419845e-01);
   tree gen.2035000 = [&U] (((7:2.249281e-01,2:5.783554e-01):1.460401e-01,9:3.600764e-02):1.153233e-01,((10:2.551367e-01,(((6:6.139337e-02,((12:2.941447e-02,13:2.919440e-02):1.693813e-02,4:2.762226e-02):3.149585e-01):1.939399e-01,8:6.157549e-03):1.864480e-01,(11:9.065537e-02,3:9.201293e-02):1.053412e-02):6.418790e-01):1.062368e-01,5:1.447403e-01):8.747616e-02,1:9.056462e-02);
   tree gen.2040000 = [&U] (((((3:5.369292e-02,(6:1.344876e-02,((8:1.245734e-02,11:2.446987e-02):3.134721e-02,((4:6.275611e-03,13:2.907656e-02):1.530416e-02,12:2.764529e-02):1.051376e-01):6.119950e-03):8.326942e-02):1.742093e-01,9:2.216273e-02):3.962893e-02,7:4.978994e-02):6.119802e-02,10:1.169610e-01):1.707482e-02,(5:1.715388e-02,2:2.924026e-01):5.979192e-02,1:9.940272e-02);
   tree gen.2045000 = [&U] ((((5:2.384683e-01,2:1.068802e-01):3.247927e-01,(((11:2.685933e-02,((6:1.419158e-02,(12:4.004403e-03,(4:2.576566e-02,13:3.845483e-02):2.212480e-02):2.634385e-01):2.407041e-01,8:5.424098e-02):1.041117e-01):2.381727e-01,3:4.202611e-04):4.020072e-01,10:1.085369e-01):3.266867e-01):2.789282e-02,7:2.258092e-01):1.021437e-01,9:1.692968e-01,1:1.741257e-01);
   tree gen.2050000 = [&U] ((9:2.369043e-03,((10:2.289550e-01,5:2.225251e-01):7.847864e-02,((3:1.400138e-02,(((11:4.090022e-02,8:2.299896e-02):2.847533e-02,6:2.269148e-02):3.641691e-03,(4:3.427092e-02,(13:2.016161e-02,12:4.126258e-02):3.647245e-03):1.341156e-01):1.846888e-01):7.049509e-01,7:9.186458e-02):1.213570e-02):1.497476e-01):9.346794e-03,2:2.856558e-01,1:1.575368e-01);
   tree gen.2055000 = [&U] (9:6.804536e-02,((7:1.203087e-01,((5:3.064443e-02,10:1.199882e-01):2.298385e-01,2:1.724239e-01):1.507449e-03):8.752307e-02,(((8:3.376960e-02,11:1.460712e-01):1.159885e-01,(6:3.237369e-03,(4:1.180356e-02,(13:3.432856e-02,12:5.697909e-03):2.785975e-02):1.667566e-01):3.264472e-02):2.363125e-01,3:5.264417e-02):6.642306e-01):1.311229e-01,1:1.981728e-01);
   tree gen.2060000 = [&U] (10:1.182633e-01,(((((8:9.764745e-03,11:2.572079e-01):9.031402e-02,((12:2.885168e-02,(4:1.172155e-02,13:5.473458e-02):1.766899e-02):2.332001e-01,6:3.268451e-03):7.412742e-02):3.236160e-01,3:9.182395e-02):4.193405e-01,(7:3.672087e-02,(5:2.022758e-01,2:1.856880e-01):3.645282e-01):1.318659e-01):7.040065e-02,9:4.508774e-02):1.810021e-01,1:1.239459e-01);
   tree gen.2065000 = [&U] (9:6.064682e-02,(((2:3.611769e-01,(10:8.778072e-02,5:2.229515e-01):9.400874e-02):2.784198e-01,7:2.097462e-01):9.513839e-03,(3:3.177956e-02,(((6:2.279381e-02,(4:2.601791e-02,(12:1.805994e-02,13:1.189601e-01):5.439142e-02):1.326369e-01):1.405226e-01,8:1.563194e-02):8.425315e-02,11:1.209529e-04):4.982398e-01):3.522259e-01):9.580962e-02,1:2.738648e-01);
   tree gen.2070000 = [&U] ((10:8.180652e-02,(2:3.043788e-01,5:7.329883e-02):1.144927e-01):4.420703e-01,((7:5.865209e-03,(((8:2.331056e-02,((4:2.339012e-03,(12:2.135985e-02,13:9.691998e-02):4.595884e-02):3.538198e-01,6:4.146000e-02):2.508332e-01):4.351458e-02,11:1.407244e-01):7.176650e-02,3:1.373712e-01):6.169440e-01):2.557411e-01,9:6.763351e-02):4.073448e-02,1:1.702050e-01);
   tree gen.2075000 = [&U] (9:3.157692e-02,(((7:3.357077e-01,(5:3.808846e-02,2:2.024107e-01):1.096887e-01):3.327309e-02,10:7.216896e-02):2.550731e-01,((11:1.044423e-01,((6:5.464652e-03,(4:6.657784e-04,(12:1.925468e-02,13:3.007692e-03):4.156743e-02):2.075361e-01):1.135528e-01,8:4.829053e-02):3.069747e-02):1.406839e-01,3:3.130747e-02):4.786702e-01):3.044699e-02,1:1.413364e-01);
   tree gen.2080000 = [&U] ((7:4.021914e-02,((5:1.574507e-02,10:1.863391e-01):2.518908e-02,2:1.468128e-01):1.437802e-01):1.938288e-01,(9:5.006862e-02,(((((12:7.818810e-03,(13:2.304612e-02,4:2.928737e-02):2.100036e-02):1.654316e-01,6:1.061593e-02):1.435212e-01,8:2.470712e-02):4.888908e-02,11:1.827859e-03):1.550018e-01,3:3.595836e-02):2.465063e-01):3.775560e-02,1:5.948765e-02);
   tree gen.2085000 = [&U] (((7:9.860978e-02,((((4:5.066049e-02,(13:4.068283e-02,12:1.292992e-02):7.315348e-02):1.197079e-01,6:6.742561e-04):3.922407e-02,(8:5.092358e-02,11:2.891538e-02):1.050202e-01):1.971494e-01,3:9.203558e-02):6.538678e-01):3.984871e-02,((10:1.485069e-01,2:9.995892e-02):9.002388e-02,5:5.613548e-02):1.271725e-01):1.919996e-01,9:7.488102e-03,1:1.628147e-01);
   tree gen.2090000 = [&U] (9:2.318500e-01,((((8:2.107259e-02,(11:2.220692e-01,(3:1.976848e-01,(6:5.461192e-02,(12:1.767792e-02,(13:9.787841e-02,4:3.966606e-02):2.688758e-02):3.077946e-01):7.799684e-02):7.914399e-02):2.262739e-04):1.460152e+00,7:1.338061e-01):2.652038e-01,10:9.843914e-02):1.426580e-01,(5:8.931659e-02,2:1.254456e-01):9.975583e-02):2.818620e-01,1:1.038321e-01);
   tree gen.2095000 = [&U] ((((2:1.016225e-01,(3:1.683441e-02,((11:3.333011e-02,8:1.253832e-02):9.089786e-03,(6:1.022360e-02,((12:1.833781e-02,13:1.198718e-02):1.870085e-02,4:1.568770e-03):1.394338e-01):3.707029e-02):1.132826e-01):2.317485e-01):4.585921e-02,(10:8.583414e-02,5:3.757629e-02):7.198070e-02):2.702751e-02,7:1.531867e-02):1.844193e-01,9:8.570714e-02,1:9.605962e-02);
   tree gen.2100000 = [&U] (9:1.115978e-01,((((((8:8.905578e-03,((4:1.412716e-02,(13:6.086296e-02,12:4.569753e-02):7.346596e-02):2.849589e-01,6:5.894223e-02):1.453141e-01):6.672917e-02,11:7.355055e-02):5.059935e-01,2:1.632402e-01):1.352129e-02,3:7.230703e-02):2.719589e-01,7:7.642473e-02):7.634865e-02,(10:4.528365e-02,5:1.709856e-01):1.767876e-01):1.221998e-01,1:1.704862e-01);
   tree gen.2105000 = [&U] (9:1.834536e-01,(((3:1.506453e-01,7:2.512075e-01):2.842304e-01,(11:8.461891e-02,(8:5.813650e-03,((4:1.767791e-02,(12:1.764252e-02,13:1.206457e-01):3.142050e-02):2.079466e-01,6:1.226508e-02):2.260747e-01):3.094420e-02):1.784116e+00):6.170421e-01,((2:6.268454e-01,5:9.641907e-02):1.756469e-01,10:8.772703e-04):4.991560e-01):1.393633e-01,1:2.956883e-01);
   tree gen.2110000 = [&U] (9:5.471837e-02,((2:1.955573e-01,5:7.359849e-02):1.893190e-01,(10:7.536922e-02,((3:8.629154e-02,(((((13:4.970565e-02,12:1.132554e-02):6.861286e-02,4:5.041422e-02):2.324822e-01,6:3.969468e-03):2.897195e-01,11:2.042576e-02):4.390960e-02,8:5.318387e-02):2.980843e-01):6.355740e-01,7:9.337559e-03):2.281228e-01):6.763065e-02):2.885312e-02,1:4.057704e-01);
   tree gen.2115000 = [&U] (((9:1.249471e-01,7:3.074057e-01):2.887548e-02,(2:2.010422e-01,((11:6.547594e-02,(8:5.776340e-02,(6:3.194161e-02,(12:9.085085e-02,(4:1.418421e-02,13:5.479884e-02):8.361636e-03):2.414927e-01):1.567324e-01):3.905203e-02):5.220871e-01,3:2.456509e-02):1.870439e-01):3.624333e-02):1.154307e-01,(5:5.561846e-02,10:1.252554e-01):9.496938e-02,1:1.621074e-01);
   tree gen.2120000 = [&U] (((10:1.105785e-02,5:4.191606e-02):5.377350e-02,9:3.613320e-03):1.388269e-02,((2:8.109990e-02,7:7.500254e-02):8.753265e-03,(3:4.353037e-03,((6:2.395175e-02,((13:1.703814e-02,12:1.313609e-02):1.795237e-03,4:1.766230e-02):9.384259e-02):2.028704e-02,(11:9.689874e-03,8:3.233250e-03):6.686426e-02):8.442685e-02):1.692506e-01):7.704936e-02,1:4.193216e-02);
   tree gen.2125000 = [&U] (((7:3.733116e-01,((8:5.598075e-02,(11:1.424625e-01,(6:1.584801e-02,((4:4.900931e-02,12:1.113314e-01):2.237526e-02,13:7.766414e-02):2.273102e-01):1.657394e-01):5.721647e-03):3.519333e-01,3:8.223949e-02):8.624837e-01):1.133850e-01,(2:1.044568e-01,(5:2.423637e-02,10:1.125209e-01):1.466455e-01):4.366868e-01):8.559722e-02,9:3.848117e-02,1:4.598610e-01);
   tree gen.2130000 = [&U] (((((8:1.650249e-02,(11:6.130236e-02,((4:6.793564e-05,(12:2.332690e-02,13:8.838485e-02):5.305768e-02):3.359361e-01,6:7.973895e-03):1.274553e-01):7.207480e-02):3.162685e-01,3:1.126733e-02):4.191698e-01,10:2.114109e-01):7.977001e-02,(7:6.744561e-02,(2:1.203264e-01,5:1.871300e-01):1.819207e-01):4.858735e-02):6.015105e-02,9:1.467760e-01,1:1.231761e-01);
   tree gen.2135000 = [&U] ((9:8.701249e-02,(7:1.339781e-01,(((8:9.266652e-02,11:2.114394e-02):8.986953e-02,(((13:2.567660e-02,12:8.682678e-03):7.348243e-02,4:3.262950e-04):2.206393e-01,6:5.379069e-03):8.073441e-02):2.415028e-01,3:4.750183e-02):3.863065e-01):1.571109e-01):4.792822e-02,((2:3.135825e-01,5:7.435471e-02):1.074490e-01,10:2.954886e-01):2.041585e-01,1:1.139241e-01);
   tree gen.2140000 = [&U] (((7:5.449393e-02,(3:2.937091e-02,(((6:1.517478e-03,((13:2.591635e-02,12:1.545565e-02):4.186171e-02,4:6.271073e-03):1.633927e-01):1.417740e-01,11:4.012746e-02):3.199858e-02,8:3.425504e-04):2.389093e-01):2.793182e-01):1.878655e-02,((10:1.378596e-01,5:4.444380e-02):8.117650e-02,2:7.708333e-02):5.296058e-02):7.168300e-02,9:3.263494e-02,1:1.128511e-01);
   tree gen.2145000 = [&U] ((7:5.848356e-02,(3:2.469701e-03,(11:1.084908e-01,(8:2.492501e-02,(6:1.554523e-02,((4:2.508557e-02,12:2.704556e-02):8.304672e-04,13:2.882689e-02):1.501847e-01):9.388815e-02):1.608844e-02):1.297866e-01):2.913828e-01):6.541395e-02,(((5:1.068163e-01,10:8.649046e-02):1.099772e-01,2:4.956770e-02):2.430409e-01,9:8.894127e-03):4.046447e-02,1:1.285154e-01);
   tree gen.2150000 = [&U] (((5:4.687625e-02,2:4.233150e-01):1.436934e-01,10:2.815680e-02):3.011505e-01,(9:2.544318e-03,((((11:1.093729e-01,8:3.859136e-02):1.371329e-01,(((4:3.089245e-02,13:1.390211e-02):2.958781e-02,12:1.916961e-02):2.468080e-01,6:8.670554e-03):4.546625e-02):7.504799e-01,3:1.250917e-02):3.929367e-01,7:1.219411e-01):1.316090e-01):8.283966e-02,1:9.699249e-02);
   tree gen.2155000 = [&U] ((((5:8.875482e-03,2:6.284609e-02):5.026559e-02,10:4.215510e-03):3.232106e-02,7:4.920052e-02):1.822801e-02,((((11:7.041828e-03,8:2.804353e-02):1.909655e-02,(((13:1.528002e-02,12:1.736249e-02):1.356075e-02,4:5.264339e-03):9.930138e-02,6:6.821977e-04):1.654043e-02):1.075954e-01,3:2.557449e-02):9.882465e-02,9:1.513692e-02):1.400154e-03,1:3.271182e-02);
   tree gen.2160000 = [&U] ((5:2.466382e-01,((3:2.175935e-02,(11:3.505483e-02,(8:6.779175e-02,((4:1.001177e-02,(12:2.641995e-02,13:7.998873e-02):6.749159e-02):3.833259e-01,6:3.388527e-03):1.545351e-01):5.695458e-02):7.044861e-01):1.398086e+00,(7:2.208089e-01,(2:2.730978e-01,10:3.300693e-01):1.089136e-01):3.691121e-02):1.338693e-01):4.137295e-01,9:2.304305e-01,1:1.526853e-01);
   tree gen.2165000 = [&U] (((((11:5.027042e-02,3:2.341062e-01):5.228844e-02,(6:2.598893e-03,((13:5.517603e-02,12:8.271724e-03):9.088882e-03,4:2.204720e-02):3.690768e-01):2.384938e-01):1.087110e-01,8:1.161643e-02):9.084505e-01,((10:4.717504e-01,(5:3.201982e-01,2:4.597954e-02):3.017521e-01):7.716441e-01,7:2.058003e-02):3.466071e-02):6.869992e-02,9:4.062432e-02,1:4.100765e-01);
   tree gen.2170000 = [&U] (9:2.282551e-02,(((((4:2.933065e-02,(13:3.623520e-02,12:1.750519e-02):2.092556e-02):2.591402e-01,(8:3.036420e-02,11:2.964210e-02):8.882470e-02):7.140560e-03,6:2.385705e-02):6.182765e-01,3:6.815654e-03):4.275755e-01,((10:2.225025e-01,(2:3.031342e-01,5:1.166066e-01):1.745735e-01):4.019201e-01,7:1.433273e-01):8.646487e-02):6.219960e-02,1:1.696735e-01);
   tree gen.2175000 = [&U] ((7:7.155487e-01,((10:2.429814e-02,(5:2.023101e-01,2:5.591944e-01):1.666908e-01):9.258970e-02,((((4:3.014231e-02,(12:9.953291e-02,13:4.038676e-02):5.621002e-02):3.491149e-01,6:8.138136e-02):2.509643e-01,(11:2.393040e-01,8:1.097692e-02):3.186311e-02):4.083353e-01,3:7.668886e-02):8.781663e-01):2.908713e-03):1.008381e-01,9:3.936440e-02,1:2.921801e-01);
   tree gen.2180000 = [&U] ((2:1.064904e-01,(10:8.056247e-02,5:8.958250e-02):6.302098e-02):1.010409e-01,(9:9.188802e-03,(7:1.350611e-01,(3:8.346800e-02,((8:4.344432e-02,(6:2.479359e-02,(12:7.527584e-03,(13:3.632515e-02,4:1.230990e-03):4.494040e-02):1.523872e-01):3.937164e-02):2.075372e-02,11:1.801368e-02):1.254285e-01):2.941165e-01):1.855532e-02):8.822371e-03,1:1.021114e-01);
   tree gen.2185000 = [&U] ((((11:8.108564e-03,((4:1.236875e-02,(13:1.678662e-02,12:4.915863e-03):1.330750e-03):5.074392e-02,6:1.035431e-03):2.489527e-02):4.508793e-04,8:5.419687e-03):1.088646e-01,3:3.954647e-02):7.031761e-02,(((10:4.396752e-02,(5:2.119243e-02,2:8.582207e-02):3.154677e-02):4.257948e-02,7:9.935699e-03):6.722782e-02,9:4.148991e-04):1.761631e-02,1:2.617910e-02);
   tree gen.2190000 = [&U] (9:5.412551e-03,(((2:2.724339e-02,((3:9.816089e-02,(6:2.946746e-02,(4:6.628537e-04,(13:1.151057e-02,12:1.611135e-02):1.630101e-02):1.159355e-01):2.410502e-02):2.991989e-02,(11:1.437453e-02,8:6.795149e-03):2.064630e-02):2.098081e-01):5.565079e-02,7:7.895237e-02):1.059222e-01,(10:1.038810e-01,5:7.984540e-02):1.228253e-01):7.288610e-02,1:1.475134e-01);
   tree gen.2195000 = [&U] (((((6:4.325790e-03,((13:1.197438e-01,4:3.270870e-02):1.870005e-02,12:1.303331e-01):3.336196e-01):7.862710e-02,(8:2.232495e-02,11:9.636960e-02):3.081742e-01):2.273324e-01,3:3.797434e-02):4.782090e-01,9:3.923151e-02):3.294647e-02,(7:2.895742e-01,(10:1.471111e-01,(5:4.153001e-02,2:5.232582e-01):1.791538e-01):1.615507e-02):1.702495e-01,1:1.072682e-01);
   tree gen.2200000 = [&U] ((((((6:7.528810e-03,((12:3.603903e-02,13:2.196771e-02):4.733337e-02,4:8.778667e-03):2.672186e-01):3.191234e-02,(11:1.144633e-01,8:2.946029e-02):1.119685e-01):3.259563e-01,3:3.529424e-01):6.094679e-01,(7:7.102462e-02,(5:1.775300e-01,10:1.469879e-01):3.517724e-01):3.252464e-02):1.816967e-01,9:1.179859e-01):5.080028e-02,2:1.302105e-01,1:1.608230e-01);
   tree gen.2205000 = [&U] ((7:4.103268e-01,9:4.385651e-02):2.974577e-02,(2:1.862300e-01,(((((8:9.715070e-03,(6:5.306567e-03,((12:2.499370e-02,13:5.032305e-02):7.294812e-02,4:4.947471e-04):1.495070e-01):3.354173e-01):5.496846e-02,11:1.148681e-01):4.499272e-01,3:9.648017e-04):9.705366e-01,5:1.463371e-01):3.751018e-02,10:6.390345e-02):1.621189e-02):2.375056e-01,1:2.222246e-01);
   tree gen.2210000 = [&U] ((3:1.524047e-01,((11:4.223472e-02,((4:3.683935e-03,(13:1.253329e-01,12:2.943030e-02):7.253268e-02):3.154162e-01,6:4.509714e-04):1.365155e-01):4.248001e-02,8:3.058607e-02):1.390842e-01):1.815052e+00,((7:4.095021e-01,9:8.921841e-02):6.706271e-02,(2:3.564544e-01,(5:2.199503e-01,10:2.372447e-01):5.910100e-03):4.282432e-01):1.816326e-02,1:1.312907e-01);
   tree gen.2215000 = [&U] ((10:1.310248e-01,(9:1.148939e-02,((((8:9.168803e-02,((4:1.118267e-02,(13:4.682099e-02,12:2.709160e-02):5.623563e-02):2.714315e-01,6:1.551795e-02):1.556418e-01):1.611873e-01,11:8.577546e-02):5.979459e-01,3:1.937192e-02):5.552287e-01,7:2.193142e-01):1.852977e-01):3.271613e-01):5.834149e-02,(2:2.078109e-01,5:3.594924e-01):6.136313e-01,1:1.671723e-01);
   tree gen.2220000 = [&U] (((((3:1.713633e-02,(((6:5.439727e-03,(4:2.187647e-03,(12:1.593593e-03,13:2.626141e-02):8.706118e-03):5.194498e-02):1.786128e-02,11:3.431100e-02):1.590516e-02,8:1.254292e-02):8.250150e-02):5.158915e-02,2:6.695984e-02):3.039729e-02,7:8.837689e-02):2.306945e-02,9:6.801907e-03):4.580743e-02,(5:9.046847e-02,10:1.582125e-02):4.154284e-02,1:6.199002e-02);
   tree gen.2225000 = [&U] ((9:2.079599e-01,(5:2.545041e-01,10:2.482802e-01):2.579315e-01):5.351214e-02,((3:4.509257e-02,(((8:1.621436e-02,11:6.263935e-02):2.584916e-01,6:6.255057e-02):5.175144e-03,((13:1.575580e-01,12:1.814084e-01):6.562309e-02,4:6.072165e-02):1.946582e-01):2.269679e-01):5.677182e-01,(2:1.049077e+00,7:9.519709e-02):9.335748e-02):1.456109e-01,1:1.561689e-01);
   tree gen.2230000 = [&U] ((7:4.668230e-01,(10:1.167054e-01,(5:1.975811e-01,((3:1.868298e-01,(11:1.245117e-01,(8:1.520681e-02,(((13:2.775679e-02,12:4.354281e-02):4.116903e-02,4:2.997804e-02):1.768487e-01,6:8.396764e-03):2.819598e-01):2.015473e-01):3.716702e-01):2.761601e-01,2:1.122724e-01):3.079856e-01):5.104993e-02):8.799395e-02):2.544394e-01,9:2.746310e-01,1:1.277090e-01);
   tree gen.2235000 = [&U] (9:1.910643e-02,(((10:1.836489e-01,(2:1.258764e-01,5:2.363884e-02):2.316484e-01):1.180906e-01,7:8.004922e-02):7.236333e-02,(3:3.186292e-02,(((11:9.071066e-03,8:6.524795e-02):6.434200e-02,(4:1.390026e-02,(12:2.050825e-02,13:2.452149e-03):7.037671e-03):1.882536e-01):4.556429e-03,6:3.413054e-02):2.536051e-01):3.709773e-01):2.207893e-02,1:1.673021e-01);
   tree gen.2240000 = [&U] (((2:6.753009e-02,(((3:6.462333e-02,((6:4.366612e-03,(4:1.052839e-02,(13:5.546271e-02,12:2.676129e-02):7.467845e-03):1.085428e-01):3.216247e-02,(11:3.423431e-02,8:2.078324e-02):1.318849e-02):5.728216e-02):1.960679e-01,7:6.458920e-02):5.234902e-02,10:5.565916e-02):4.818206e-03):6.604494e-03,5:2.516157e-02):1.026912e-01,9:8.844344e-02,1:1.877217e-02);
   tree gen.2245000 = [&U] ((7:4.455679e-02,((10:8.779520e-02,((3:8.854580e-02,((11:5.183815e-02,8:1.213642e-02):2.053563e-02,(6:3.940629e-03,((13:1.346529e-02,12:2.122182e-02):1.208059e-02,4:4.409192e-04):3.916411e-02):5.559768e-02):3.623778e-02):2.552723e-01,5:3.135742e-02):7.263516e-03):7.687542e-02,2:6.919497e-02):7.395846e-02):4.654435e-02,9:4.228619e-03,1:5.789362e-02);
   tree gen.2250000 = [&U] (((5:1.480912e-01,10:2.193000e-01):2.503400e-01,(2:3.452811e-01,(7:7.716682e-02,((((13:2.233704e-02,(12:5.596222e-02,4:4.518852e-02):2.069947e-02):3.487606e-01,(8:4.093996e-02,11:1.126388e-01):6.818768e-02):3.886907e-03,6:3.477390e-02):4.378412e-01,3:1.809324e-02):4.294248e-01):4.809166e-02):1.477479e-01):4.566071e-04,9:3.713842e-02,1:1.329983e-01);
   tree gen.2255000 = [&U] (((7:1.133591e-01,(5:8.391539e-02,(((11:4.151965e-02,(8:1.708734e-02,(6:6.167223e-03,(4:4.512798e-03,(13:1.435133e-02,12:2.788976e-02):1.018104e-02):3.884414e-02):4.897786e-02):8.787492e-03):7.714140e-02,3:2.469920e-02):1.241725e-01,2:4.243965e-02):5.472090e-02):1.371918e-02):3.367119e-02,10:7.538274e-02):3.130785e-03,9:4.703257e-03,1:7.243690e-02);
   tree gen.2260000 = [&U] (9:8.409315e-02,((10:1.593763e-01,(5:1.809003e-02,(2:7.191683e-02,7:8.503051e-01):1.612347e-01):1.830041e-01):2.731775e-01,(((11:1.463037e-01,8:2.512212e-03):1.100929e-01,(6:4.413496e-02,((13:4.897363e-02,12:6.841176e-02):4.987678e-02,4:1.836945e-03):1.600631e-01):1.306973e-01):4.852751e-01,3:1.864831e-02):7.468663e-01):1.401797e-01,1:1.711218e-01);
   tree gen.2265000 = [&U] (((10:2.253311e-01,((2:1.961942e-01,(((8:1.423497e-02,((4:3.072153e-03,(13:4.549411e-02,12:7.899595e-03):4.922934e-02):3.047599e-01,6:2.499639e-03):2.296579e-01):3.630710e-02,11:2.617949e-02):8.654931e-02,3:2.154703e-01):1.143090e+00):5.221958e-01,5:1.850461e-01):1.278142e-01):4.755847e-01,7:8.479276e-02):1.161679e-01,9:1.163039e-01,1:2.066603e-01);
   tree gen.2270000 = [&U] (9:1.453706e-02,(7:1.272595e-01,(((((((((13:3.616723e-02,12:5.787118e-02):8.246947e-02,4:4.065405e-02):2.135284e-01,11:6.100346e-02):1.254793e-02,6:3.004766e-02):1.097227e-01,8:6.200245e-02):3.561849e-01,3:2.386078e-02):6.771336e-01,2:6.415686e-02):3.219364e-01,5:1.284939e-01):2.393512e-02,10:3.098924e-01):2.677810e-04):3.078240e-01,1:2.051483e-01);
   tree gen.2275000 = [&U] (9:2.103447e-03,((((8:1.213649e-01,11:9.004453e-02):1.082288e-01,(6:1.336479e-02,(12:4.514839e-02,(13:7.417658e-02,4:1.330267e-02):9.540237e-02):3.526480e-01):9.027894e-03):2.683310e-01,3:7.462238e-02):1.461063e+00,((10:4.007313e-01,5:2.661267e-01):1.360221e-01,(2:4.273091e-01,7:1.227072e-01):6.341657e-02):2.172624e-01):3.121356e-01,1:3.004444e-01);
   tree gen.2280000 = [&U] (9:2.561280e-02,((5:2.153357e-01,(((11:1.880766e-02,(8:1.830876e-03,(6:2.173646e-03,(4:2.269853e-02,(13:5.102808e-02,12:8.946489e-03):1.909156e-02):1.490146e-01):1.634465e-01):1.119820e-01):4.312960e-02,3:1.055738e-01):4.040712e-01,7:1.238981e-01):1.336530e-01):7.911227e-03,(2:1.398709e-01,10:1.611841e-01):4.450537e-02):3.068918e-02,1:2.155943e-01);
   tree gen.2285000 = [&U] ((9:4.123962e-03,(7:1.505230e-01,(2:2.914475e-01,(10:1.342697e-01,5:2.024470e-02):3.155767e-02):1.807235e-01):1.177275e-01):4.320887e-03,(3:9.564563e-02,(((4:3.179411e-02,(12:5.726955e-02,13:2.193083e-02):2.033182e-02):1.614960e-01,6:1.214259e-02):1.007921e-01,(11:1.107956e-01,8:4.798274e-03):1.017382e-02):3.133714e-01):2.909395e-01,1:2.091218e-01);
   tree gen.2290000 = [&U] (9:1.010568e-01,((10:1.057853e-01,((((((13:9.234411e-02,4:1.005056e-02):9.313853e-03,12:8.843186e-03):1.598239e-01,6:2.873214e-04):2.193132e-02,(11:5.850911e-02,8:3.417767e-02):1.096781e-01):3.623386e-01,3:4.532221e-02):4.227863e-01,7:1.976648e-02):2.313546e-01):3.062867e-02,(5:1.740646e-02,2:1.900462e-01):1.282398e-01):1.861050e-01,1:7.693254e-02);
   tree gen.2295000 = [&U] ((5:3.559485e-02,10:4.114407e-02):7.115550e-02,(((2:3.048310e-02,(3:4.054188e-02,(11:5.304374e-03,(8:2.707007e-02,(6:4.676274e-03,((12:3.953871e-02,13:3.337736e-02):1.125109e-03,4:1.164126e-02):1.196504e-01):4.027633e-02):1.217956e-01):4.160025e-01):1.957588e-01):4.445356e-01,7:4.108537e-02):2.729821e-01,9:1.218177e-01):6.221076e-02,1:1.219643e-01);
   tree gen.2300000 = [&U] ((5:1.007276e-01,(2:1.339384e-01,(7:7.377129e-02,((((6:6.123778e-03,((12:2.100670e-02,13:3.329517e-02):1.786728e-02,4:4.763003e-03):1.052930e-01):6.637041e-02,(11:1.933184e-02,8:4.064131e-03):2.339622e-02):1.706511e-01,3:1.242203e-01):3.637408e-01,10:3.371069e-02):1.215340e-01):3.022113e-03):2.077429e-02):5.036945e-02,9:4.344650e-02,1:1.028268e-01);
   tree gen.2305000 = [&U] (5:3.298256e-01,((((((3:3.264984e-01,((13:1.349832e-01,(4:9.301135e-03,12:3.926599e-02):5.488238e-02):2.464952e-01,6:3.988169e-03):3.698056e-01):2.223117e-01,11:1.932730e-01):3.862776e-02,8:3.841764e-03):8.695604e-01,10:3.855517e-01):3.217574e-01,(7:6.171751e-02,2:3.978511e-01):2.576132e-01):1.765280e-01,9:2.479223e-02):2.894093e-01,1:2.450264e-01);
   tree gen.2310000 = [&U] (10:6.769304e-01,(((7:2.259259e-02,((11:7.787235e-02,(8:8.505887e-02,((4:6.135616e-03,(12:4.019709e-04,13:1.007021e-01):3.116630e-02):2.848612e-01,6:2.346818e-02):9.793709e-02):1.470922e-02):2.734097e-01,3:2.213638e-03):8.906932e-01):8.664309e-02,(2:1.392659e-01,5:2.021099e-01):2.242599e-01):1.623176e-01,9:1.226348e-01):2.244743e-01,1:2.087979e-01);
   tree gen.2315000 = [&U] (((5:1.066913e-01,2:2.382506e-01):4.723222e-01,(10:6.038024e-01,7:3.601861e-02):1.445654e-01):5.998857e-02,((((8:3.024484e-02,11:1.236795e-01):2.495854e-02,(6:6.678541e-02,((13:1.008071e-01,12:6.770734e-03):2.841844e-02,4:5.035466e-03):1.773997e-01):1.077044e-01):4.581933e-01,3:1.081978e-01):7.123878e-01,9:7.530581e-02):3.354194e-02,1:2.563753e-01);
   tree gen.2320000 = [&U] (9:4.195165e-02,(10:2.638887e-01,(((5:7.623947e-02,(3:1.941846e-01,(11:8.558658e-02,(((4:4.763005e-03,(12:1.289270e-01,13:2.047767e-02):1.793737e-01):4.214505e-01,6:6.896449e-04):1.617908e-01,8:2.828660e-03):3.931226e-02):2.458525e-01):8.786398e-01):4.233584e-02,2:2.105843e-01):2.528435e-02,7:1.346123e-01):8.926360e-02):1.899765e-01,1:1.967518e-01);
   tree gen.2325000 = [&U] (9:8.795095e-03,((((8:2.739833e-02,11:1.064339e-01):2.305504e-01,(((13:4.094469e-02,12:1.217709e-02):3.365784e-02,4:1.224867e-03):2.115585e-01,6:8.242821e-02):1.508582e-03):3.893885e-01,3:4.461160e-03):6.636304e-01,((5:4.661675e-02,10:1.323967e-01):1.218206e-01,(7:4.606560e-02,2:3.262594e-01):9.642751e-02):1.923632e-01):6.783807e-03,1:1.453692e-01);
   tree gen.2330000 = [&U] (9:8.312144e-02,(((11:6.002429e-02,(8:7.426446e-02,((4:5.224364e-03,(13:2.775130e-02,12:7.131479e-02):4.884412e-02):1.564436e-01,6:1.964450e-02):1.415626e-01):4.598235e-02):9.037190e-01,3:1.339359e-01):4.912520e-01,(((5:4.226516e-02,10:8.312271e-02):9.648849e-02,2:1.005135e-01):1.505882e-02,7:2.351479e-01):1.288303e-01):1.371715e-01,1:2.185090e-01);
   tree gen.2335000 = [&U] ((9:7.936642e-02,(((((6:3.414158e-03,(4:2.831076e-02,(13:6.525100e-02,12:3.725327e-03):2.612605e-02):1.636484e-01):9.137011e-02,8:3.529169e-02):1.675461e-01,11:5.935172e-02):1.927050e-01,3:3.377327e-02):2.155683e-01,7:1.809481e-01):1.560206e-01):2.855706e-02,(10:2.170407e-01,(2:1.796343e-01,5:4.127202e-02):1.995821e-01):6.956956e-02,1:5.735202e-02);
   tree gen.2340000 = [&U] ((2:1.484841e-01,(10:2.158864e-02,5:1.076911e-01):4.266675e-02):1.186241e-01,(((((6:1.139008e-03,((12:9.045197e-02,13:2.465311e-02):3.276160e-02,4:7.276242e-03):1.584278e-01):5.493229e-02,(8:4.400453e-02,11:2.989293e-02):9.559155e-02):3.541392e-01,3:7.699497e-02):4.298389e-01,7:9.430745e-02):7.248636e-02,9:2.328251e-02):3.633992e-02,1:1.176076e-01);
   tree gen.2345000 = [&U] ((9:1.680964e-02,(7:2.051961e-01,(3:3.425678e-02,(11:3.919024e-02,((6:1.015879e-02,((4:3.997207e-02,13:2.239746e-02):1.156933e-02,12:1.778317e-01):2.340190e-01):2.309424e-01,8:2.577857e-03):6.884386e-02):1.681181e-01):5.106614e-01):1.410894e-01):1.642532e-01,((5:2.379391e-02,10:2.304231e-01):3.890477e-01,2:3.115694e-01):2.661224e-01,1:1.636769e-01);
   tree gen.2350000 = [&U] (9:1.531305e-01,((10:1.702100e-01,(2:2.960868e-01,5:1.268221e-02):3.200261e-02):1.281165e-01,((3:3.321723e-04,((6:2.851736e-03,(12:5.292318e-02,(13:1.994440e-02,4:6.285192e-03):2.736367e-02):1.873118e-01):1.392247e-01,(11:1.063066e-01,8:6.401381e-03):1.912460e-02):1.543642e-01):3.701714e-01,7:4.101960e-02):1.777937e-01):6.990710e-02,1:5.752324e-02);
   tree gen.2355000 = [&U] ((3:2.340584e-02,((8:4.095433e-04,11:2.479754e-02):2.882156e-02,(6:5.391716e-03,(4:1.294650e-02,(12:1.894473e-02,13:3.232422e-02):2.756712e-03):4.524692e-02):1.440088e-02):5.252262e-02):1.331043e-01,(9:1.677930e-02,(10:4.021238e-02,((2:6.072399e-02,5:2.623902e-02):3.062027e-02,7:3.087536e-02):1.747594e-02):2.256214e-02):3.523800e-02,1:3.906768e-02);
   tree gen.2360000 = [&U] ((9:3.470787e-02,(7:8.504212e-02,((((3:3.659839e-02,11:5.598891e-02):1.647863e-02,(8:3.973254e-03,(6:3.532784e-03,(13:9.258571e-03,(4:1.763223e-02,12:1.041173e-02):6.749189e-03):7.892756e-02):5.794278e-02):4.349312e-02):1.293529e-01,2:3.445877e-02):1.533685e-01,5:1.031170e-01):2.228129e-02):2.814816e-02):1.857138e-02,10:2.492792e-02,1:3.065557e-02);
   tree gen.2365000 = [&U] ((3:1.705976e-01,(8:5.187270e-02,(11:1.272938e-01,(6:6.169724e-03,((13:3.226983e-02,12:8.426641e-02):5.602768e-02,4:2.722333e-02):1.069814e-01):1.917833e-01):4.447663e-02):1.167785e-01):6.884042e-01,((10:5.729511e-02,((2:1.199072e-01,7:6.520399e-02):2.559745e-01,5:1.828259e-01):1.098267e-01):3.010363e-01,9:1.701012e-01):9.592642e-03,1:1.768954e-01);
   tree gen.2370000 = [&U] ((7:4.863649e-02,9:1.690662e-02):1.079320e-02,((2:2.620264e-02,5:3.131592e-02):4.602408e-02,((3:2.613722e-03,(11:1.764081e-02,(8:2.888455e-03,((4:8.702946e-03,(12:4.109045e-03,13:8.904745e-03):1.686629e-02):5.059842e-02,6:7.494993e-03):3.968360e-02):3.611721e-03):1.278295e-01):9.087492e-02,10:2.528192e-02):3.595230e-02):5.203234e-02,1:1.703318e-02);
   tree gen.2375000 = [&U] (9:7.822676e-02,(10:8.627788e-02,((2:1.405688e-01,(7:7.434092e-02,(3:4.247690e-02,((11:7.332751e-02,8:6.135253e-02):1.783434e-01,(((12:5.307776e-02,13:5.402773e-02):3.153569e-02,4:1.636195e-02):1.741122e-01,6:1.186208e-02):8.055848e-02):8.224084e-02):7.392719e-01):1.565092e-01):2.278510e-02,5:7.796568e-02):1.642274e-01):1.405015e-01,1:1.661223e-01);
   tree gen.2380000 = [&U] (((((3:5.189647e-02,(6:8.376595e-03,((8:3.332300e-02,11:3.739839e-02):6.974767e-02,((12:3.094581e-02,13:2.313171e-02):4.072086e-02,4:2.002270e-03):2.899054e-01):8.563063e-03):2.399624e-01):2.119576e-01,2:2.963540e-01):3.304092e-01,9:2.142347e-03):1.822621e-02,7:1.606167e-01):7.267762e-02,(10:1.281360e-02,5:1.367981e-01):2.378281e-02,1:1.107655e-01);
   tree gen.2385000 = [&U] (9:4.510248e-02,((2:5.486561e-02,(((((13:1.419681e-02,12:1.415875e-02):5.465626e-02,4:4.688098e-04):7.676830e-02,6:8.549207e-03):4.443380e-02,(11:1.726675e-02,8:3.115069e-04):4.557741e-03):1.223080e-01,3:1.019465e-02):4.820494e-02):6.388681e-02,((7:1.049299e-01,10:6.336905e-02):1.570643e-02,5:1.615031e-01):8.231077e-02):6.863949e-02,1:7.341571e-02);
   tree gen.2390000 = [&U] (9:1.130009e-01,((10:1.716634e-01,((5:9.715044e-02,2:2.623380e-01):1.414986e-01,7:2.721075e-01):9.290703e-02):1.401335e-02,(3:1.515499e-01,((8:9.047961e-03,(((12:4.036103e-02,13:1.339311e-01):7.902718e-03,4:1.011635e-02):1.677412e-01,6:1.792025e-02):1.462621e-01):3.872102e-02,11:1.186661e-01):2.502128e-01):4.043532e-01):3.757884e-02,1:1.555748e-01);
   tree gen.2395000 = [&U] ((((10:2.390755e-03,(5:1.214262e-01,2:1.935933e-01):1.684602e-01):1.746553e-01,7:5.412674e-02):1.060343e-01,(3:1.372124e-02,((11:7.286243e-02,((12:6.108843e-03,(4:1.689877e-02,13:1.919056e-02):9.403361e-03):1.159122e-01,6:2.366217e-03):1.326931e-01):1.901525e-02,8:1.004936e-03):2.669376e-01):1.268154e-01):5.689735e-02,9:7.066930e-03,1:1.293351e-01);
   tree gen.2400000 = [&U] (9:2.832454e-01,(7:3.017501e-01,(10:1.696316e-01,((2:9.799425e-01,5:1.734313e-01):5.303939e-02,(((6:9.851880e-02,((4:9.000750e-02,13:4.776313e-02):5.123092e-03,12:2.443862e-02):3.349509e-01):7.306082e-02,(8:2.681537e-02,11:1.412534e-01):7.566710e-02):6.046925e-01,3:3.822724e-01):1.098715e+00):1.271893e-03):3.396205e-01):1.415575e-01,1:6.351750e-02);
   tree gen.2405000 = [&U] ((3:8.013958e-02,(((13:6.440202e-02,12:7.675317e-03):4.556125e-02,4:2.156747e-02):2.709147e-01,(6:2.599430e-02,(8:2.102132e-02,11:9.518716e-02):1.756307e-01):9.544391e-03):3.543238e-01):8.432477e-01,((5:9.087257e-02,2:2.622848e-01):1.416130e-01,(10:2.198546e-01,(7:2.508161e-01,9:2.765462e-02):2.879640e-01):3.262074e-02):2.415473e-01,1:2.153563e-01);
   tree gen.2410000 = [&U] ((((10:8.565034e-02,(2:1.101654e-01,5:5.314254e-02):2.691264e-02):3.551731e-02,7:1.469437e-01):1.917368e-01,(((8:6.799302e-02,11:4.333326e-02):5.268042e-02,((4:1.476195e-02,(12:3.445092e-02,13:5.290086e-03):1.912633e-02):1.299468e-01,6:8.658378e-03):1.111353e-01):1.608465e-01,3:3.362541e-02):3.406797e-01):1.798320e-03,9:4.035554e-02,1:1.812622e-01);
   tree gen.2415000 = [&U] (9:9.139568e-02,(((5:1.601158e-01,10:1.542021e-01):2.639423e-01,((3:2.187275e-01,(11:6.757896e-02,(8:1.761041e-01,((4:1.434470e-02,(13:3.951870e-02,12:9.281300e-02):2.941675e-02):2.882443e-01,6:4.414181e-02):1.915886e-01):3.409232e-02):1.588367e-01):4.163470e-01,2:3.426072e-03):3.643350e-01):9.862066e-03,7:2.313000e-01):2.664999e-01,1:1.821870e-01);
   tree gen.2420000 = [&U] ((9:3.177998e-02,(10:6.783988e-02,(3:3.719940e-01,((8:7.031574e-03,11:1.119943e-01):6.548353e-02,(6:1.985319e-02,(4:3.874325e-02,(12:3.974993e-02,13:2.433307e-02):4.226180e-03):3.098197e-01):1.302096e-01):2.542465e-02):9.524991e-01):3.799156e-01):9.208244e-03,(7:1.156452e-01,(2:1.870688e-01,5:2.268890e-01):1.014363e-01):2.521261e-01,1:8.337074e-02);
   tree gen.2425000 = [&U] (((7:8.679112e-02,(2:1.513531e+00,(11:3.205191e-02,(3:2.818430e-01,(8:3.961084e-02,((4:1.690348e-02,(13:3.201585e-02,12:8.395429e-02):3.671694e-02):2.029973e-01,6:1.199274e-02):1.711440e-01):1.399889e-01):7.825921e-03):7.297611e-01):3.057449e-02):4.949212e-03,(10:2.668538e-02,5:1.896226e-01):3.491863e-01):2.481205e-02,9:1.777047e-01,1:2.644111e-01);
   tree gen.2430000 = [&U] ((10:6.683799e-03,5:3.838379e-01):2.147276e-01,(9:1.071972e-02,((((11:6.904550e-02,((6:1.635296e-02,((13:3.603099e-02,12:6.699190e-02):3.498576e-02,4:5.085808e-03):2.120288e-01):1.556704e-01,8:2.613767e-02):1.384446e-02):1.609942e-01,3:6.694747e-02):1.559033e-01,2:4.230056e-01):3.628855e-01,7:5.156789e-01):1.052465e-01):5.737645e-02,1:3.142311e-01);
   tree gen.2435000 = [&U] ((((3:1.607394e-03,(((11:5.734999e-02,8:1.264595e-02):1.007510e-01,(4:9.387637e-02,(12:1.001699e-01,13:5.138141e-02):3.422582e-02):1.943520e-01):6.781573e-03,6:1.474742e-02):4.434602e-01):3.786445e-01,9:6.249059e-02):5.163155e-03,(2:2.107204e-01,(5:2.034087e-01,10:2.011575e-01):7.328074e-02):1.254080e-01):6.689987e-02,7:2.841063e-01,1:1.241974e-01);
   tree gen.2440000 = [&U] ((((3:3.950589e-02,(((4:2.983336e-02,(12:1.740426e-04,13:1.321652e-01):2.970946e-02):3.732689e-01,6:1.163450e-02):7.623903e-02,(11:2.026082e-01,8:2.525438e-02):5.881309e-02):4.008591e-01):3.411578e-01,7:3.228847e-01):3.068000e-01,(9:2.823766e-01,10:1.313144e-01):5.507307e-02):2.178346e-01,(2:4.261632e-01,5:3.655005e-02):4.474189e-01,1:4.328457e-02);
   tree gen.2445000 = [&U] ((10:1.130659e-01,(5:2.662371e-01,(2:8.600280e-02,7:1.432922e-01):1.047940e-01):7.014617e-02):7.857855e-02,(9:2.166976e-02,(8:6.445571e-02,(((6:5.597565e-02,((13:8.093274e-02,4:6.718717e-04):1.467273e-02,12:5.082672e-02):1.847473e-01):1.460766e-01,3:6.425465e-02):4.307047e-02,11:7.237455e-02):7.195742e-03):8.088129e-01):7.715306e-03,1:1.303041e-01);
   tree gen.2450000 = [&U] ((((2:1.618761e-01,5:5.526966e-02):1.457409e-01,10:3.670885e-02):2.609097e-02,7:1.268834e-01):8.030690e-02,((((8:7.486390e-04,11:5.901626e-02):1.762904e-02,(6:1.005329e-03,((13:1.130964e-02,12:3.478134e-02):2.764277e-02,4:1.514650e-02):1.882495e-01):9.722236e-02):9.258832e-02,3:7.777980e-02):3.401635e-01,9:1.215275e-03):5.170496e-04,1:2.150419e-01);
   tree gen.2455000 = [&U] ((9:5.306284e-02,((7:1.987467e-01,(2:1.711525e-01,5:1.903884e-01):1.591917e-02):1.698386e-01,((((((13:2.313698e-02,12:2.906284e-02):3.436028e-02,4:5.398362e-03):1.805270e-01,6:1.258863e-03):1.651688e-01,11:6.122171e-02):8.976094e-02,8:2.485751e-02):2.969165e-01,3:8.088784e-02):3.890082e-01):1.126413e-01):1.436178e-01,10:6.347927e-02,1:1.275292e-01);
   tree gen.2460000 = [&U] ((11:3.050006e-02,(3:1.007053e-01,(8:3.852730e-02,(((13:8.820344e-02,12:5.567460e-02):4.291259e-02,4:1.461837e-04):2.658138e-01,6:3.840112e-02):1.304137e-01):1.563777e-01):2.435714e-02):6.381011e-01,((10:1.889380e-01,((7:1.670626e-01,5:1.302640e-01):4.090246e-02,2:1.282174e-01):2.398821e-01):7.936701e-02,9:3.342526e-02):3.252106e-02,1:5.491586e-02);
   tree gen.2465000 = [&U] (((2:1.906473e-01,5:8.329584e-02):2.306262e-01,10:3.865158e-02):1.063747e-01,(7:1.340184e-01,((((11:8.630201e-02,8:4.826761e-02):3.668615e-02,(6:2.542690e-02,(13:3.232251e-02,(4:1.304096e-02,12:3.164717e-02):3.900259e-03):1.869907e-01):5.746132e-02):2.528362e-01,3:1.599731e-02):2.624178e-01,9:5.985906e-02):4.737976e-02):6.895552e-02,1:2.204838e-01);
   tree gen.2470000 = [&U] ((5:5.226426e-01,10:5.709907e-02):5.481842e-02,(9:2.073006e-01,(7:5.468628e-02,((3:8.364788e-02,(11:1.093986e-02,((6:3.512440e-02,(4:7.392904e-04,(12:1.910542e-02,13:1.178554e-01):8.129607e-02):2.628958e-01):1.816957e-01,8:8.151819e-03):2.228546e-02):3.799084e-01):1.005672e-01,2:1.911028e-01):4.278719e-01):7.842486e-02):1.254667e-01,1:2.033015e-01);
   tree gen.2475000 = [&U] ((9:2.202443e-01,(((7:1.635281e-01,(3:7.746830e-03,(((8:4.008815e-02,11:7.333712e-02):1.821863e-02,(4:3.860424e-02,(12:2.762636e-02,13:5.024931e-02):9.654676e-03):4.327741e-01):1.236020e-01,6:1.113894e-01):2.843490e-01):6.328276e-01):1.805550e-02,10:1.214408e-01):6.758494e-02,5:2.254647e-01):2.335918e-01):1.138986e-02,2:4.853182e-01,1:1.502601e-01);
   tree gen.2480000 = [&U] (9:5.034171e-02,((7:7.995677e-02,(((11:2.306825e-02,((((12:4.619542e-02,13:5.734361e-02):6.255345e-02,4:2.319252e-02):4.188637e-01,6:9.562219e-04):2.037540e-01,8:1.660664e-02):3.133825e-02):5.156707e-01,3:8.148508e-02):8.574887e-01,2:2.104537e-01):2.560640e-01):3.898015e-01,(5:1.321646e-01,10:1.371248e-01):7.095773e-02):3.430632e-01,1:1.143680e-01);
   tree gen.2485000 = [&U] (9:4.041235e-02,((5:7.688604e-02,10:9.400693e-02):1.159836e-01,(7:4.144104e-02,(2:2.380979e-01,(3:5.154721e-03,(11:1.745315e-02,(8:2.188848e-02,(6:7.912605e-03,((4:7.118049e-03,13:4.726463e-02):4.965014e-02,12:3.346317e-02):1.574536e-01):1.356330e-02):1.220390e-02):2.332490e-01):4.108160e-01):1.753323e-02):5.078043e-03):2.249677e-01,1:6.950044e-02);
   tree gen.2490000 = [&U] ((9:3.281735e-02,(((6:4.389866e-02,((4:5.297429e-02,(12:1.000764e-01,13:3.126334e-02):1.323841e-02):2.805160e-01,(8:3.344293e-03,11:2.031012e-01):5.846572e-02):4.783855e-04):3.650374e-01,3:9.042209e-02):4.692585e-01,7:1.118384e-01):4.113663e-01):2.230728e-01,((5:5.234204e-02,2:2.739553e-01):1.974054e-02,10:3.717169e-01):3.097546e-01,1:7.974741e-02);
   tree gen.2495000 = [&U] (((3:6.903094e-02,((6:7.477984e-03,(4:2.121370e-02,(12:1.149708e-01,13:8.637152e-03):6.542200e-02):4.423085e-01):1.202687e-01,(11:1.744682e-01,8:4.361137e-02):1.872552e-01):4.077004e-01):2.982021e-01,9:3.173207e-02):9.015361e-02,(7:2.810980e-01,((5:1.062991e-01,2:1.189093e-01):1.350809e-01,10:2.926070e-02):4.405844e-01):2.130799e-01,1:1.956508e-01);
   tree gen.2500000 = [&U] (9:4.130935e-02,(((3:2.106619e-02,((11:6.925384e-02,8:3.367014e-02):1.150092e-01,((12:3.708297e-02,(13:1.727271e-02,4:1.582999e-02):7.716361e-02):1.866756e-01,6:3.908565e-02):9.206214e-03):4.958321e-01):4.943500e-01,7:2.134622e-01):1.671976e-01,((5:7.269214e-02,2:1.676434e-01):2.260594e-02,10:4.787973e-02):1.590666e-01):1.194690e-01,1:1.821463e-01);
   tree gen.2505000 = [&U] ((((2:1.454077e-02,((3:8.333989e-02,(((4:1.929707e-02,(12:1.807351e-02,13:2.018809e-02):2.606784e-02):1.672486e-01,6:4.849036e-03):1.076796e-01,(11:6.289077e-02,8:1.222069e-02):1.355196e-01):1.875076e-01):7.270850e-01,7:2.527111e-01):1.102322e-01):8.247610e-02,10:1.253898e-01):5.421727e-03,5:7.062726e-02):9.288090e-02,9:5.549579e-02,1:1.645090e-01);
   tree gen.2510000 = [&U] ((10:1.592234e-01,5:3.343069e-01):1.830640e-01,((2:4.226761e-01,7:1.472772e-01):3.025088e-01,(((11:5.312407e-02,((6:5.572584e-02,(4:1.270623e-02,(13:6.269035e-02,12:1.030759e-02):7.164110e-02):2.745261e-01):1.085122e-01,8:2.713219e-02):5.173005e-02):5.044550e-01,3:1.470510e-02):3.903599e-01,9:7.040256e-03):2.799527e-01):1.529022e-01,1:2.887841e-01);
   tree gen.2515000 = [&U] (9:8.724429e-02,(((7:2.162207e-01,(3:4.045201e-02,((8:9.476566e-02,11:9.686379e-02):3.017411e-02,(((12:2.554548e-02,13:3.104509e-02):3.866075e-02,4:1.754964e-02):1.836433e-01,6:2.263034e-02):8.407111e-02):2.483541e-01):2.702612e-01):6.467041e-02,(2:2.349384e-01,5:2.753666e-01):6.680304e-02):1.870008e-01,10:1.152064e-01):8.321816e-03,1:1.922096e-01);
   tree gen.2520000 = [&U] (((7:1.456316e-01,(2:2.860913e-01,(3:2.421447e-02,(11:6.201217e-02,(8:3.170856e-02,(6:4.652356e-03,(4:1.291296e-02,(13:2.142297e-02,12:9.794960e-02):1.126844e-01):4.751440e-01):1.597047e-01):1.066168e-01):1.380996e-01):2.488443e-01):1.764942e-01):2.532869e-01,(5:7.986656e-02,10:1.468056e-01):2.563300e-01):1.527297e-01,9:1.939172e-02,1:2.156052e-01);
   tree gen.2525000 = [&U] (9:9.848406e-02,(7:2.427984e-01,(5:5.520993e-01,((10:1.533424e-01,(3:1.966826e-03,(8:9.132737e-02,(11:1.268413e-01,(6:4.982708e-03,(4:2.343793e-02,(12:1.914924e-02,13:1.098966e-01):9.623431e-02):2.254057e-01):1.101149e-01):2.808623e-02):5.637100e-01):2.708023e-01):1.591344e-01,2:2.116232e-01):2.683393e-02):7.680082e-02):1.480955e-01,1:2.053119e-01);
   tree gen.2530000 = [&U] (((7:1.023230e-01,((10:2.567406e-02,5:1.963311e-01):7.559688e-02,2:2.302282e-01):4.064859e-01):1.381880e-02,((((6:9.104166e-02,(12:5.146238e-02,(4:1.565519e-02,13:5.437650e-02):5.832232e-03):1.487677e-01):1.973962e-01,8:9.031354e-03):8.736542e-02,11:6.617172e-02):2.306405e-01,3:1.087066e-03):6.106449e-01):2.985418e-02,9:2.383382e-02,1:1.573536e-01);
   tree gen.2535000 = [&U] (((7:1.151213e-01,((8:2.292592e-02,((6:7.567764e-03,(13:7.309006e-02,(12:3.468333e-02,4:2.175297e-02):6.632616e-03):9.814030e-02):1.208188e-01,11:8.138587e-02):2.269447e-02):1.623580e-01,3:8.049761e-02):1.671742e-01):3.759541e-01,9:2.182394e-03):3.048513e-02,(2:8.989568e-02,(5:6.953369e-02,10:5.516141e-02):3.574744e-02):1.223914e-01,1:1.226171e-01);
   tree gen.2540000 = [&U] (((5:7.511117e-02,(((3:1.974919e-02,((8:8.449580e-02,(6:2.755993e-02,((12:2.648212e-02,13:4.390000e-02):3.997641e-02,4:2.113918e-02):2.547885e-01):6.145914e-02):1.397854e-01,11:2.253582e-01):1.459908e-01):4.130701e-01,2:3.736715e-01):1.276610e-01,7:4.546737e-02):1.942457e-01):6.756107e-02,10:1.161039e-01):2.278997e-01,9:1.803418e-02,1:2.407665e-01);
   tree gen.2545000 = [&U] (9:4.032471e-02,(10:1.226676e-01,((2:1.829775e-01,5:7.812977e-02):7.577072e-02,(7:1.011336e-01,(((6:8.219950e-03,((12:1.183696e-02,4:1.870987e-02):1.695019e-02,13:2.493104e-02):1.304087e-01):1.021737e-01,(8:1.258207e-02,11:1.023494e-01):7.197161e-02):1.294222e-01,3:1.839497e-02):2.975252e-01):5.634941e-02):1.191605e-01):1.013908e-02,1:8.793000e-02);
   tree gen.2550000 = [&U] (((5:1.478017e-01,(((3:9.521958e-03,((8:2.311445e-03,11:1.882513e-02):5.095679e-02,(((4:4.801263e-02,12:9.044948e-03):4.264463e-02,13:7.454422e-03):1.848016e-01,6:7.173025e-03):9.427921e-02):2.540637e-01):3.602825e-01,2:5.548466e-02):1.393875e-01,7:5.938569e-02):4.886500e-02):6.168980e-02,10:8.495487e-02):1.341784e-01,9:3.265140e-02,1:1.465701e-01);
   tree gen.2555000 = [&U] ((10:7.586982e-02,5:3.388622e-01):1.501523e-01,(((2:2.563404e-01,(3:3.700622e-03,((8:7.075251e-02,(6:3.848225e-02,((4:1.029900e-02,13:2.043681e-01):2.724502e-02,12:3.947231e-02):1.372175e-01):1.571513e-01):9.163353e-02,11:5.587902e-02):3.846703e-01):3.768141e-01):3.673398e-02,7:1.548668e-01):7.849544e-02,9:9.404669e-02):4.573848e-02,1:1.577968e-01);
   tree gen.2560000 = [&U] (9:1.694059e-02,(((7:6.597786e-03,(3:3.633688e-03,((((12:1.585406e-02,13:1.219653e-02):2.704887e-02,4:3.998169e-04):7.470257e-02,6:5.287637e-03):1.114577e-02,(8:2.717340e-02,11:3.417804e-02):3.353655e-02):1.027964e-01):2.084377e-01):4.960182e-02,(2:9.046794e-02,5:5.542276e-02):5.411978e-02):6.943558e-03,10:4.037801e-02):5.999774e-02,1:1.000555e-01);
   tree gen.2565000 = [&U] (((5:1.425884e-01,10:9.872009e-02):2.307324e-01,((7:1.697348e-02,(3:1.663640e-01,((8:1.866687e-02,(6:6.630493e-03,((13:7.682895e-02,12:5.979306e-02):4.921814e-02,4:1.024414e-02):2.520589e-01):1.214890e-01):6.643173e-02,11:2.435286e-02):1.732527e-01):1.309620e+00):2.307536e-01,2:1.710434e-01):9.074748e-02):2.168559e-01,9:7.418287e-02,1:1.323842e-01);
   tree gen.2570000 = [&U] ((9:2.756654e-02,((5:2.171485e-03,10:1.228658e-01):3.391611e-02,2:1.650194e-01):2.535556e-01):2.741541e-02,((((((4:1.455825e-03,(12:1.893048e-02,13:7.975932e-02):2.606725e-02):1.610575e-01,6:1.567493e-02):1.351535e-01,8:4.418635e-02):3.164603e-02,11:3.737503e-02):3.602675e-01,3:1.437963e-01):1.260938e-01,7:5.886470e-02):3.358170e-01,1:9.288513e-02);
   tree gen.2575000 = [&U] (((2:4.198867e-01,(7:1.044745e-01,5:3.167478e-01):1.608404e-03):2.079181e-01,(9:1.600162e-02,(3:2.769350e-02,(11:1.106385e-02,(((4:4.583977e-02,(13:6.445060e-02,12:6.658331e-02):2.725957e-02):2.500740e-01,6:1.047225e-02):1.246164e-01,8:3.097065e-02):2.679271e-01):1.504585e-01):4.514575e-01):1.442408e-01):1.497941e-01,10:1.519378e-01,1:1.203621e-01);
   tree gen.2580000 = [&U] ((((3:5.064531e-04,((((12:1.730399e-02,13:4.334031e-02):4.431787e-02,4:2.172741e-02):2.623025e-01,6:1.471250e-02):5.708767e-02,(11:5.277503e-02,8:6.249938e-02):2.484268e-01):2.367559e-01):6.318152e-01,(2:4.658685e-01,7:7.088836e-01):4.242071e-02):6.088540e-04,5:2.192282e-01):1.273570e-01,(10:3.663446e-01,9:1.502431e-01):4.342784e-04,1:4.073796e-01);
   tree gen.2585000 = [&U] ((((8:1.053141e-02,(6:2.905689e-02,((13:2.183921e-02,12:2.330769e-02):1.974433e-02,4:1.424178e-02):1.585802e-01):1.050418e-01):1.669476e-01,11:1.207322e-02):1.808811e-01,3:8.647210e-02):5.388293e-01,(10:1.128614e-01,(9:4.119724e-02,((7:2.050742e-01,2:1.652670e-01):4.723253e-05,5:2.840162e-01):3.268777e-01):3.080034e-02):5.320952e-02,1:1.216378e-01);
   tree gen.2590000 = [&U] (((3:3.355935e-02,((6:4.171391e-03,((13:3.317763e-03,12:2.115367e-02):1.212629e-02,4:8.888382e-04):1.122988e-01):2.929605e-02,(8:4.516186e-03,11:6.602370e-02):4.813275e-02):8.158555e-02):9.845624e-02,(((2:6.062463e-02,5:1.381541e-02):4.444310e-02,10:1.936657e-03):6.592163e-02,7:7.575743e-02):2.303165e-02):1.352288e-02,9:6.115894e-03,1:8.828948e-02);
   tree gen.2595000 = [&U] ((7:7.777780e-02,(5:1.966947e-02,(2:1.097538e-01,10:3.536646e-02):5.592520e-02):5.945619e-02):2.785140e-02,((((8:8.686822e-03,((12:4.103171e-04,(13:1.469723e-02,4:3.989652e-03):4.037145e-03):7.785485e-02,6:6.998403e-03):2.420857e-02):6.042466e-02,11:6.878455e-03):6.424300e-02,3:2.265035e-02):7.693025e-02,9:1.747393e-02):2.053180e-02,1:1.373473e-01);
   tree gen.2600000 = [&U] ((((3:2.815009e-02,((8:1.739874e-02,11:4.399768e-02):9.540773e-02,(6:1.453139e-05,(12:4.809162e-02,(4:4.512752e-02,13:8.209158e-02):6.105621e-02):4.040711e-01):1.351098e-01):3.524106e-01):5.027544e-01,7:1.215264e-01):1.259693e-01,(2:4.116973e-01,(10:1.843437e-01,5:1.362968e-01):6.250487e-02):4.612316e-01):1.353743e-01,9:7.109451e-02,1:1.393409e-01);
   tree gen.2605000 = [&U] ((10:2.318695e-02,(5:2.592787e-02,(2:1.118825e-01,((((6:8.197884e-04,(4:1.821998e-02,(13:1.381101e-02,12:2.257866e-02):2.285467e-02):9.809801e-02):3.609860e-02,(8:4.715480e-04,11:4.466049e-02):1.189279e-02):1.185957e-01,3:1.874334e-02):1.450889e-01,7:3.144103e-02):1.236574e-01):2.595567e-02):8.476391e-02):3.122836e-02,9:4.957758e-02,1:5.526786e-02);
   tree gen.2610000 = [&U] (9:7.498385e-02,(10:4.480832e-01,((2:3.322251e-01,(((((11:1.663133e-01,8:3.193808e-02):4.042246e-02,6:1.488929e-01):1.078980e-01,((12:3.325839e-02,13:5.633093e-02):2.505920e-02,4:1.040457e-02):2.921759e-01):5.307943e-01,3:1.432625e-02):4.894723e-01,7:3.880060e-01):5.771342e-03):2.147859e-01,5:5.489877e-01):9.410818e-02):5.056372e-02,1:1.002445e-01);
   tree gen.2615000 = [&U] (((5:2.413856e-01,(7:1.413300e-01,2:1.079043e-01):2.669135e-03):1.261472e-01,((3:1.252194e-01,(8:1.729433e-02,((6:1.153706e-03,(4:1.779047e-03,(13:6.648359e-02,12:2.494478e-02):7.563814e-02):3.198442e-01):1.187707e-01,11:3.461815e-02):5.874134e-02):8.386989e-02):4.788646e-01,10:1.703672e-01):1.622329e-01):2.420385e-02,9:7.761856e-02,1:2.376645e-01);
   tree gen.2620000 = [&U] ((5:1.036911e-01,((7:4.688296e-01,10:6.091448e-02):7.458478e-02,(2:2.120028e-01,((((6:3.965403e-02,(4:1.570781e-02,(12:7.243964e-03,13:1.802042e-02):4.227889e-02):2.869798e-01):2.128066e-01,8:2.108073e-02):2.426476e-01,11:7.334720e-03):2.922003e-01,3:2.365025e-01):6.474316e-01):3.008002e-01):7.024542e-02):3.891674e-01,9:1.232868e-01,1:1.420824e-01);
   tree gen.2625000 = [&U] (9:1.465402e-01,(2:6.218180e-01,((5:1.241405e-01,((3:4.513767e-02,((8:5.373501e-02,11:1.215077e-01):6.333371e-03,(((12:6.244457e-02,13:3.922263e-02):5.623137e-03,4:5.214737e-02):5.373858e-01,6:4.764303e-02):7.661541e-02):6.961945e-01):5.472191e-01,7:7.473144e-02):2.016049e-01):9.202570e-02,10:1.839346e-01):4.773515e-02):5.202058e-02,1:1.472189e-01);
   tree gen.2630000 = [&U] ((9:6.083437e-02,(7:5.110163e-02,(5:1.238657e-01,(2:1.952287e-01,10:1.083109e-01):5.349651e-02):1.121184e-01):1.747644e-01):1.020147e-02,(((11:5.336769e-02,8:8.980546e-03):5.271533e-02,(6:4.108091e-03,(4:6.044246e-03,(12:3.032195e-02,13:1.688958e-02):2.608228e-02):2.319718e-01):9.311243e-03):3.286563e-01,3:2.120079e-01):5.031923e-01,1:1.322449e-01);
   tree gen.2635000 = [&U] (9:2.562630e-01,(2:2.220312e-01,((((((6:1.401358e-02,((12:1.751209e-02,13:3.224827e-02):2.706979e-02,4:3.135763e-03):2.127580e-01):3.317587e-01,3:3.416129e-01):9.798362e-03,8:1.355882e-02):4.060760e-02,11:5.846834e-02):6.163310e-01,7:1.475758e-02):3.371321e-01,(5:1.434107e-01,10:3.047571e-01):3.460129e-02):1.224808e-01):2.382381e-01,1:9.272467e-02);
   tree gen.2640000 = [&U] (((7:3.700965e-01,2:2.822132e-01):3.719103e-02,5:2.191648e-01):1.820368e-01,((9:4.302752e-02,(3:3.028220e-02,((8:2.645539e-02,11:2.878282e-02):1.461894e-01,(6:2.596464e-03,((4:6.491914e-02,13:3.952604e-02):3.811351e-02,12:1.215281e-03):1.939957e-01):9.434400e-03):2.720024e-01):4.236250e-01):1.497560e-01,10:1.074601e-01):5.713789e-03,1:2.061167e-01);
   tree gen.2645000 = [&U] (((((((6:6.254519e-03,((4:7.269443e-03,13:1.176100e-02):7.573359e-03,12:6.197867e-02):1.351492e-01):8.103836e-02,8:5.098688e-02):1.055741e-01,11:4.072087e-05):1.558947e-01,3:3.135380e-02):4.289359e-01,7:8.863978e-02):1.513293e-01,9:1.942680e-02):1.762791e-01,(2:1.696789e-01,(10:8.919797e-02,5:1.448667e-01):4.288255e-02):9.779977e-02,1:1.162540e-01);
   tree gen.2650000 = [&U] (9:6.720855e-02,(((11:1.578539e-02,(8:2.305949e-02,(6:8.639884e-03,((13:2.375386e-02,4:9.836278e-03):9.660792e-03,12:2.309437e-02):1.805439e-01):1.043069e-01):1.106626e-01):3.432534e-01,3:1.499686e-03):2.810631e-01,((2:1.537494e-01,(10:3.513690e-02,5:1.288715e-01):7.449368e-02):5.630939e-02,7:1.858396e-01):1.117404e-01):4.752318e-03,1:1.457049e-01);
   tree gen.2655000 = [&U] (9:1.486483e-01,(7:1.477005e-01,((5:1.327183e-01,((3:5.616373e-02,((4:2.709039e-02,(13:2.663171e-02,12:1.798869e-02):2.061656e-02):2.888147e-01,(6:7.785165e-03,(11:1.680274e-01,8:1.293108e-02):8.883838e-02):7.231354e-03):6.401343e-01):2.198941e-01,10:7.565623e-02):2.213726e-01):9.462569e-02,2:4.629574e-01):2.836163e-01):8.146708e-02,1:1.768626e-01);
   tree gen.2660000 = [&U] (9:2.096250e-02,(((7:6.717429e-02,((3:1.250611e-02,(8:5.129259e-03,(11:1.477152e-02,(((13:8.653920e-03,12:5.183352e-03):1.236463e-02,4:2.206440e-03):5.490937e-02,6:1.531176e-03):6.056428e-02):9.009662e-03):7.217887e-02):9.191005e-02,2:6.081871e-02):7.214226e-02):2.135002e-02,5:4.902705e-02):3.404781e-02,10:3.601945e-02):3.809822e-02,1:7.969894e-02);
   tree gen.2665000 = [&U] (((3:4.744980e-02,((11:5.607641e-02,8:2.297221e-02):6.664194e-02,((4:5.220065e-03,(12:5.470039e-02,13:5.853900e-02):3.724457e-02):3.095780e-01,6:4.243509e-03):1.215732e-01):3.694307e-01):3.609703e-01,9:5.623418e-02):9.060643e-02,((10:2.287212e-01,5:1.728686e-01):3.059905e-02,(2:5.152195e-01,7:3.670973e-02):3.975901e-01):8.917572e-02,1:3.648031e-01);
   tree gen.2670000 = [&U] (9:6.404966e-02,(10:2.035516e-01,((5:1.382830e-01,(2:1.520461e-02,((11:1.612889e-02,((((13:9.992673e-03,12:5.726150e-02):2.932525e-02,4:1.227681e-02):2.224755e-01,6:3.489136e-02):2.886894e-01,8:2.082636e-02):3.206556e-02):4.790239e-01,3:1.165309e-01):2.152552e-01):1.471577e-01):3.649496e-02,7:3.607857e-01):8.355653e-02):1.571011e-02,1:1.635252e-01);
   tree gen.2675000 = [&U] (((5:2.094040e-02,2:1.167013e-01):1.851573e-01,10:2.289129e-02):5.877615e-02,((7:1.002042e-01,(3:1.461621e-02,(11:5.618125e-04,(8:7.528897e-03,(((13:2.270819e-02,12:1.719045e-02):3.864987e-02,4:8.842999e-03):1.605479e-01,6:3.074937e-02):1.010581e-01):8.303389e-02):2.323863e-01):4.116469e-01):1.037628e-01,9:9.575218e-03):1.353304e-01,1:1.138203e-01);
   tree gen.2680000 = [&U] (9:5.884127e-02,(10:8.919206e-02,((2:1.231121e-01,(7:1.352863e-01,5:9.621378e-02):7.542055e-03):9.528954e-02,(3:1.167266e-02,((((4:7.891349e-03,13:2.286040e-02):1.061545e-02,12:5.196634e-02):5.483596e-02,6:4.451890e-03):7.532091e-02,(11:1.871335e-02,8:1.276274e-02):2.864697e-02):4.314358e-02):2.183238e-01):2.925159e-02):4.946324e-03,1:3.680129e-02);
   tree gen.2685000 = [&U] ((2:2.603720e-01,5:1.155719e-02):3.193403e-01,((9:2.308772e-02,(7:2.407745e-01,(3:4.046392e-02,(((((12:2.440385e-02,4:3.907325e-02):3.519326e-02,13:3.381062e-03):1.862858e-01,6:5.711386e-03):1.969524e-01,8:1.114499e-01):4.542847e-02,11:2.712946e-02):2.542124e-01):4.438689e-01):3.004339e-02):1.220170e-01,10:1.938549e-01):1.741799e-03,1:1.142314e-01);
   tree gen.2690000 = [&U] ((10:8.609459e-02,9:1.087019e-02):1.927480e-02,(5:1.115817e-01,(7:1.810432e-01,(2:1.737868e-01,(3:1.075303e-02,((8:6.771913e-03,11:6.077296e-02):1.472422e-02,(((13:2.530643e-02,12:8.850367e-03):5.070377e-04,4:5.372115e-03):6.623411e-02,6:1.716876e-03):2.113009e-02):9.050886e-02):1.313986e-01):3.335366e-02):2.545832e-02):5.895885e-02,1:4.172681e-02);
   tree gen.2695000 = [&U] (((3:1.681522e-02,(11:1.013532e-01,((((12:5.368341e-03,13:5.158604e-02):5.075934e-02,4:6.095204e-03):2.739341e-01,6:2.136593e-02):7.485143e-02,8:1.642022e-01):8.488827e-02):3.610219e-01):4.199182e-01,(10:1.056025e-01,(5:1.559960e-01,(2:3.493015e-01,7:9.175690e-03):1.823466e-01):1.382030e-02):1.142580e-01):1.498169e-01,9:1.255962e-01,1:1.179261e-01);
   tree gen.2700000 = [&U] ((((3:5.598407e-02,(8:3.714426e-02,((((12:3.672960e-03,13:6.805506e-02):3.426745e-02,4:2.486521e-02):2.787057e-01,6:8.331888e-02):5.696636e-02,11:2.305015e-02):3.861271e-02):2.432554e-01):3.420302e-01,7:1.640356e-01):1.010958e-01,9:8.654218e-02):6.104227e-02,(10:2.283457e-01,(2:1.011637e-01,5:1.365413e-01):1.841966e-01):7.114909e-02,1:1.498243e-01);
   tree gen.2705000 = [&U] (((10:1.281824e-01,((8:2.871548e-02,(11:3.363089e-02,((12:2.749177e-02,(4:4.743529e-02,13:6.692229e-02):2.040906e-02):2.639934e-01,6:7.441833e-03):1.399327e-01):2.058383e-03):2.004610e-01,3:7.887492e-02):2.011451e-01):1.947822e-01,((2:1.178782e-01,7:9.396655e-02):1.894062e-01,9:1.485347e-02):1.714470e-03):9.087081e-02,5:2.294918e-01,1:9.438027e-02);
   tree gen.2710000 = [&U] (((11:7.887859e-02,((6:1.807035e-01,(4:3.437908e-03,(13:3.589010e-02,12:7.207642e-03):4.217099e-02):2.164470e-01):3.731202e-01,8:1.318123e-02):2.693843e-02):3.614473e-01,3:1.150127e-01):3.861539e-01,(9:6.763062e-02,(((5:1.046991e-01,2:2.261957e-01):4.961892e-02,10:2.807161e-01):3.358697e-01,7:9.567332e-02):2.201024e-01):1.063545e-01,1:2.095399e-01);
   tree gen.2715000 = [&U] ((((7:5.554107e-02,((8:1.600414e-02,(((4:1.271391e-02,(13:2.630628e-02,12:6.282218e-02):7.341941e-02):2.236625e-01,6:2.303059e-02):2.437921e-01,11:9.334966e-02):1.023820e-01):4.110834e-01,3:4.755071e-02):6.589640e-01):4.223000e-02,2:2.197045e-01):2.393998e-01,9:1.228463e-02):8.193702e-02,(10:1.629763e-01,5:6.381553e-02):2.877692e-01,1:3.511961e-01);
   tree gen.2720000 = [&U] ((9:1.501150e-01,((2:3.997749e-01,(5:6.755190e-02,7:2.921029e-01):1.192620e-01):2.763838e-01,10:2.119224e-01):1.170859e-01):5.536206e-02,(3:4.447496e-02,((((13:5.952598e-02,12:1.947060e-02):8.295009e-02,4:3.559065e-02):2.649693e-01,6:5.889077e-03):9.466650e-02,(8:2.862883e-02,11:4.125009e-02):1.659839e-01):5.203422e-01):9.265427e-01,1:1.155084e-01);
   tree gen.2725000 = [&U] ((5:1.808243e-01,10:8.935274e-02):1.168571e-01,(((7:1.590488e-01,(3:1.020519e-01,(11:1.068201e-02,(8:2.294865e-02,(6:1.385465e-02,(4:1.190081e-01,(12:4.409056e-02,13:2.492781e-02):1.752736e-02):2.262445e-01):1.358381e-01):2.561371e-03):3.871538e-01):3.753987e-01):8.216838e-02,9:8.040905e-02):4.584649e-02,2:1.342559e-01):2.003535e-01,1:2.418863e-01);
   tree gen.2730000 = [&U] ((((3:1.786574e-02,(11:2.358118e-02,(8:2.400635e-02,((4:4.716512e-04,(12:1.202469e-02,13:1.382624e-02):1.348748e-02):1.288700e-01,6:1.391524e-02):5.313788e-02):1.275784e-02):1.116184e-01):3.217535e-01,((5:4.164740e-02,2:8.170766e-02):3.917134e-03,10:6.885853e-02):3.937741e-02):4.546732e-02,7:7.554560e-02):1.033168e-01,9:1.390354e-02,1:8.481240e-02);
   tree gen.2735000 = [&U] (((7:2.935698e-01,9:4.637474e-02):2.346417e-02,(10:7.119504e-02,5:2.452495e-01):1.742888e-01):3.883330e-02,((3:1.526326e-02,(((12:5.981934e-02,(4:7.169372e-03,13:1.654760e-02):3.225155e-02):1.765340e-01,6:2.839447e-03):1.262109e-01,(8:8.180882e-03,11:1.507104e-01):7.844908e-02):2.468675e-01):1.720797e-01,2:1.153908e-01):4.044181e-01,1:1.151492e-01);
   tree gen.2740000 = [&U] (((10:2.108606e-02,(7:4.183466e-02,((3:9.581210e-02,((8:4.531915e-02,11:3.874705e-02):6.585840e-02,(((13:3.819905e-02,12:7.818114e-02):9.580568e-03,4:2.276837e-02):2.555876e-01,6:2.134864e-02):9.902503e-02):5.911580e-01):2.845810e-01,2:2.048506e-01):7.730228e-02):2.771115e-01):1.935497e-01,5:8.799134e-02):1.749454e-01,9:7.673516e-02,1:1.864717e-01);
   tree gen.2745000 = [&U] ((((7:6.100630e-02,(((6:1.975063e-02,(4:8.937706e-03,(12:1.917086e-02,13:4.466372e-02):2.624019e-02):1.473793e-01):2.917933e-02,(11:4.584001e-02,8:1.440807e-02):1.260453e-01):1.138938e-01,3:7.251125e-03):4.503680e-01):1.097907e-01,10:3.929676e-02):1.579881e-01,9:7.177090e-02):5.354071e-02,(5:6.220222e-02,2:1.002949e-01):1.405581e-01,1:2.943807e-02);
   tree gen.2750000 = [&U] ((9:2.321251e-01,((3:4.422380e-01,((((4:2.048958e-02,(13:7.783721e-02,12:1.300035e-02):3.842083e-02):2.598127e-01,6:3.766512e-02):1.254836e-01,11:1.268283e-02):3.446224e-02,8:2.977723e-02):2.690597e-01):2.853689e-01,7:2.771255e-02):3.622403e-01):9.614253e-03,(10:4.443656e-02,(2:4.471148e-01,5:8.300853e-02):3.216763e-01):3.012956e-01,1:2.886563e-01);
   tree gen.2755000 = [&U] (9:4.462812e-02,(10:4.047561e-02,((5:2.333566e-01,7:2.622579e-01):8.007019e-03,(2:1.152712e-01,(((6:4.982999e-02,((13:2.413241e-02,4:7.651403e-03):8.737029e-02,12:5.447317e-03):2.458808e-01):4.224811e-03,(11:1.058394e-01,8:4.472753e-02):1.183870e-01):1.700636e-01,3:2.922004e-01):4.099283e-01):2.582446e-01):5.365846e-02):2.320772e-01,1:2.284509e-01);
   tree gen.2760000 = [&U] ((7:1.384534e-01,9:1.653710e-02):2.639791e-02,((2:1.131119e-01,5:1.840399e-02):8.678611e-02,(10:6.330636e-02,(3:2.621934e-03,(8:1.755188e-03,((6:1.840818e-02,(4:4.094619e-03,(13:4.158243e-02,12:2.533590e-03):3.509233e-02):4.612032e-02):4.803046e-02,11:5.633293e-03):2.402400e-02):1.728546e-01):1.614686e-01):1.448508e-02):3.123741e-02,1:7.628780e-02);
   tree gen.2765000 = [&U] ((5:1.481634e-02,(10:5.448808e-02,2:6.827452e-02):1.270859e-02):4.006012e-02,(((3:9.018882e-02,(11:3.893002e-02,(8:7.259327e-03,((4:1.569401e-03,(12:9.054491e-03,13:4.296018e-03):8.982031e-03):3.520314e-02,6:5.035644e-03):8.263555e-02):2.008610e-03):4.801832e-02):6.110843e-02,7:4.514575e-02):4.794887e-02,9:4.013518e-02):5.167359e-02,1:5.366177e-02);
   tree gen.2770000 = [&U] ((2:5.945282e-02,(10:1.122807e-01,5:2.584405e-02):7.688682e-02):6.618114e-02,(((11:2.146436e-02,(8:8.757851e-03,(3:7.217529e-02,((4:9.928527e-03,(12:2.338937e-02,13:2.582876e-02):1.116707e-02):5.883279e-02,6:8.157288e-03):1.966643e-02):1.468006e-02):5.740117e-03):3.482194e-01,7:1.966221e-02):9.276161e-02,9:6.289657e-03):4.639450e-02,1:4.924957e-02);
   tree gen.2775000 = [&U] (((5:1.819186e-01,(2:4.313184e-01,10:1.476826e-01):8.791246e-02):9.011310e-02,7:1.923792e-01):1.797769e-01,(9:7.255833e-02,((6:2.939140e-02,(((13:4.001711e-02,12:8.678611e-03):7.000814e-02,4:4.511028e-04):1.583029e-01,(11:1.338159e-01,8:3.945679e-03):2.216415e-01):2.476632e-02):4.516762e-01,3:2.693794e-02):9.689279e-01):7.553437e-02,1:3.179167e-01);
   tree gen.2780000 = [&U] (((((3:1.382269e-01,(((11:1.005118e-01,8:1.977573e-02):1.581034e-01,6:5.831261e-02):1.189612e-01,(4:1.189174e-02,(12:3.265062e-02,13:5.819331e-02):1.177764e-02):3.290637e-01):6.645641e-01):4.256533e-01,2:2.430241e-03):8.717448e-01,7:1.107104e-01):2.617736e-01,9:1.341724e-02):1.769234e-01,(5:4.760336e-01,10:3.651405e-01):4.721101e-03,1:1.929682e-01);
   tree gen.2785000 = [&U] (10:2.600800e-01,((((3:5.062823e-02,(11:2.626543e-02,((6:5.754977e-02,((12:2.060250e-02,13:4.897876e-02):4.293731e-02,4:2.944591e-03):2.044418e-01):1.001804e-01,8:4.924392e-02):4.937584e-02):1.347785e-01):5.975046e-01,7:6.185668e-02):1.107691e-01,(2:4.360015e-01,5:1.218972e-01):1.947759e-01):1.811854e-01,9:3.133372e-02):4.673465e-02,1:4.988860e-02);
   tree gen.2790000 = [&U] (((10:5.039640e-02,((3:2.892574e-02,(((11:1.592958e-02,8:5.801653e-02):3.915350e-02,(13:1.434739e-02,(12:1.939959e-02,4:1.290327e-02):2.552770e-03):5.751231e-02):1.065220e-02,6:3.781608e-03):1.261057e-01):4.185112e-02,7:2.801991e-01):1.521641e-01):1.461228e-02,(5:3.171050e-03,2:1.199676e-01):1.417693e-01):1.050972e-02,9:2.665775e-02,1:4.988806e-02);
   tree gen.2795000 = [&U] (5:1.402448e-01,(((7:6.174710e-02,((((((4:5.178826e-03,(12:4.618146e-03,13:7.592692e-02):7.245577e-02):2.306858e-01,6:5.613704e-03):1.557000e-01,8:5.391009e-02):7.006582e-02,3:1.894057e-01):1.008122e-02,11:1.434050e-01):4.520327e-01,2:2.856067e-01):1.276065e-01):2.037082e-01,10:2.225967e-01):2.599562e-01,9:6.469094e-02):3.873806e-02,1:1.625479e-01);
   tree gen.2800000 = [&U] (9:2.211153e-01,((10:1.498602e-01,(7:3.139938e-01,(((8:2.520092e-02,(11:5.180505e-02,(6:5.529087e-02,((12:2.319325e-02,13:2.291216e-02):4.266925e-02,4:8.968137e-04):2.169745e-01):2.328186e-01):4.155395e-02):6.234565e-01,3:4.843877e-01):1.226731e-01,2:8.518413e-02):3.265509e-01):2.483236e-01):4.793313e-02,5:1.860031e-01):2.552791e-01,1:3.164787e-02);
   tree gen.2805000 = [&U] (((((11:3.243519e-02,3:1.010846e+00):5.310746e-02,8:2.150063e-02):1.308574e-01,(6:5.229884e-02,(4:4.202017e-03,(13:3.105500e-02,12:4.691631e-02):2.042333e-02):3.899844e-01):1.522792e-01):1.126408e+00,(7:1.552562e-01,((2:6.742724e-01,5:3.348397e-01):2.465715e-02,10:1.790700e-01):1.337647e-01):3.270187e-01):2.871115e-01,9:1.013732e-02,1:2.752396e-01);
   tree gen.2810000 = [&U] ((9:5.910129e-02,(((8:7.333872e-03,((6:2.336828e-02,(4:3.302660e-02,(12:1.117065e-02,13:5.969134e-02):3.641796e-02):2.564295e-01):1.649149e-01,11:3.936281e-02):7.235252e-02):3.380845e-01,3:4.819917e-02):4.378841e-01,7:2.390741e-01):2.160257e-01):9.243753e-02,(5:4.060114e-02,(10:7.180953e-02,2:1.230074e-01):7.277869e-02):1.127884e-01,1:2.004347e-01);
   tree gen.2815000 = [&U] ((10:2.374865e-01,(((8:1.900573e-02,((((13:2.869543e-02,4:3.046306e-02):1.475483e-02,12:3.073935e-03):3.787167e-01,6:2.628278e-02):1.408816e-01,11:7.498712e-02):2.904069e-02):4.025450e-01,3:4.766440e-02):5.732439e-01,((5:1.188429e-01,2:1.791088e-01):2.829371e-01,7:1.412576e-01):2.925961e-02):8.105033e-02):9.321875e-02,9:4.973431e-02,1:2.359908e-01);
   tree gen.2820000 = [&U] (((((4:1.219072e-02,(12:7.027420e-03,13:1.852041e-02):4.775252e-02):1.412569e-01,((8:4.932859e-02,11:7.914594e-02):4.484051e-02,6:1.539701e-02):1.897610e-02):4.794233e-01,3:2.246194e-02):5.365619e-01,7:1.055984e-02):2.894292e-01,(9:8.144987e-03,((5:1.339074e-01,2:4.528252e-01):2.836293e-03,10:7.479245e-02):1.009814e-01):1.073732e-02,1:1.375655e-01);
   tree gen.2825000 = [&U] (((5:1.263267e-01,2:3.174032e-01):2.414150e-01,10:1.097650e-02):1.065601e-01,(((3:5.827529e-02,((8:3.031597e-02,((4:3.127849e-02,(12:2.718342e-02,13:4.462527e-02):4.941765e-02):1.937481e-01,6:5.048711e-03):7.394827e-02):3.299277e-02,11:8.268405e-03):4.087668e-01):3.627331e-01,7:1.350010e-01):5.401629e-02,9:7.690051e-03):5.969110e-02,1:1.924584e-01);
   tree gen.2830000 = [&U] (9:8.134579e-03,((7:2.111429e-01,((8:6.050578e-02,(11:2.408683e-01,(((13:9.191163e-02,4:2.773357e-02):1.458247e-02,12:6.872007e-02):2.638630e-01,6:9.211644e-03):1.992020e-01):2.510116e-02):4.734839e-01,3:1.155250e-01):5.141321e-01):1.466196e-01,(2:2.037289e-01,(10:4.035980e-01,5:2.604785e-01):1.316058e-01):2.460818e-01):2.008692e-02,1:1.304044e-01);
   tree gen.2835000 = [&U] (9:5.637027e-03,((2:1.378793e-01,(5:2.834080e-02,10:1.510212e-01):4.160843e-02):1.753569e-01,(7:1.693951e-01,(3:1.239144e-02,(8:2.305318e-02,(11:6.584781e-02,(6:9.625652e-03,((13:1.311891e-02,4:4.057886e-02):4.915625e-03,12:5.156832e-03):1.510119e-01):7.833724e-02):9.514203e-03):2.695297e-01):1.588890e-01):7.600448e-02):3.081511e-02,1:1.925612e-01);
   tree gen.2840000 = [&U] (((((11:2.932651e-02,8:2.034720e-02):8.844851e-03,((6:1.483533e-02,(4:2.553714e-03,(12:9.370508e-03,13:3.533402e-02):1.180870e-02):1.486238e-01):1.013774e-01,3:1.316353e-01):3.428942e-02):1.413049e-01,2:4.808725e-02):2.373959e-01,((5:4.508713e-02,10:4.491634e-02):8.083608e-02,7:8.006734e-02):9.537093e-02):1.530964e-02,9:2.273856e-02,1:7.222321e-02);
   tree gen.2845000 = [&U] (9:3.222657e-03,(7:2.137126e-01,((10:4.273596e-03,((((((13:6.521436e-02,4:1.338083e-02):4.426221e-02,12:8.734128e-02):3.708110e-01,6:7.454433e-02):2.750885e-01,(8:5.050651e-02,11:6.134020e-02):1.925620e-03):1.159621e+00,3:7.630371e-02):1.214603e+00,5:2.188413e-02):6.232792e-01):4.799489e-01,2:3.225628e-02):6.676876e-01):4.291276e-01,1:2.129945e-01);
   tree gen.2850000 = [&U] (((5:2.368855e-01,2:2.786931e-01):8.923785e-02,10:1.197827e-01):7.055878e-02,((9:2.414181e-01,(((8:1.551545e-02,(6:8.341545e-03,((12:2.185579e-02,13:3.729548e-02):5.221324e-02,4:1.491765e-02):2.104694e-01):1.609079e-01):1.110704e-01,11:4.720939e-02):2.624904e-02,3:3.086356e-01):4.870652e-01):6.616262e-03,7:3.667035e-01):5.000627e-02,1:2.306461e-01);
   tree gen.2855000 = [&U] ((10:1.301929e-01,(2:6.433236e-01,5:1.308237e-01):1.739393e-01):9.295188e-02,(9:9.097168e-02,(7:2.643121e-01,(((8:2.252273e-02,11:4.201612e-02):1.201330e-01,(6:1.559033e-02,((12:3.121758e-02,13:5.368525e-02):2.693706e-02,4:3.253509e-03):3.452572e-01):2.838733e-02):3.097386e-01,3:1.492377e-01):2.504836e-01):1.988641e-01):2.038194e-02,1:1.152901e-01);
   tree gen.2860000 = [&U] (10:9.638120e-02,(9:1.005375e-01,((7:1.152700e-01,(5:2.084632e-01,2:2.728635e-01):1.350041e-01):1.162103e-01,(3:1.506837e-02,(8:3.947642e-02,(11:4.530133e-02,(6:8.625047e-03,((13:3.734995e-02,12:3.139938e-02):2.366048e-02,4:3.556010e-02):1.783603e-01):9.502287e-02):6.120914e-03):4.361919e-01):4.207818e-01):9.385574e-04):1.292799e-01,1:2.014340e-01);
   tree gen.2865000 = [&U] (((7:1.680720e-01,((11:5.366092e-03,((6:3.916963e-02,(((4:5.640746e-02,13:7.633355e-02):8.228157e-02,12:2.759766e-03):2.243626e-01,3:7.739978e-01):3.063784e-02):1.145986e-01,8:3.952400e-03):8.419038e-02):1.218405e+00,10:5.082724e-01):1.168865e-01):9.048025e-02,(5:1.335392e-01,2:2.646423e-01):1.928639e-01):4.035462e-01,9:5.820378e-02,1:3.572610e-01);
   tree gen.2870000 = [&U] ((((((6:3.121928e-02,(4:3.639283e-03,(13:3.970994e-02,12:1.221137e-02):2.777773e-02):4.999436e-01):8.251571e-02,8:1.019984e-02):2.371172e-01,11:4.370574e-02):1.074465e+00,3:1.270041e-01):9.599064e-01,((2:2.208704e-01,7:2.439056e-01):2.021337e-01,(10:2.545192e-01,5:1.643190e-02):2.424427e-01):1.414183e-01):2.689057e-01,9:2.328758e-01,1:2.603423e-01);
   tree gen.2875000 = [&U] (((2:4.287208e-01,(7:1.804169e-01,(10:2.147142e-01,5:6.952839e-03):3.745004e-01):1.710765e-01):4.186758e-02,(((8:8.807174e-02,(6:3.210220e-02,(4:1.488814e-02,(12:5.037019e-02,13:5.378288e-02):4.849591e-02):3.621254e-01):1.792812e-01):2.436523e-02,11:4.933748e-02):4.527089e-01,3:5.244218e-02):5.840614e-01):1.187462e-01,9:4.555036e-02,1:2.929888e-01);
   tree gen.2880000 = [&U] ((((6:4.205128e-03,(((13:7.426021e-03,4:1.489739e-02):5.135519e-03,12:2.191142e-03):6.276272e-02,(8:2.144614e-02,11:1.270084e-02):9.777829e-03):4.695695e-03):1.081222e-01,3:3.009683e-03):2.121153e-01,9:1.450650e-03):1.119423e-03,(((5:9.113561e-03,2:1.275636e-01):2.029868e-02,10:4.639755e-02):3.864409e-02,7:1.195837e-01):7.946132e-02,1:5.063959e-02);
   tree gen.2885000 = [&U] (9:2.339438e-01,((((11:1.078692e-01,8:4.976499e-02):1.677969e-01,(((13:5.772036e-02,12:4.878649e-02):4.003076e-02,4:8.949324e-03):1.699547e-01,6:1.984139e-02):6.124299e-02):2.397915e-01,3:5.704775e-02):8.851588e-01,(7:2.458933e-01,(2:3.297521e-01,(10:3.211999e-01,5:1.449001e-01):8.352150e-03):8.982097e-02):2.891047e-03):2.546752e-01,1:7.397312e-02);
   tree gen.2890000 = [&U] (((((3:5.106243e-02,((6:2.834560e-02,((12:1.672936e-02,13:4.053330e-02):4.143831e-02,4:1.967602e-03):2.872105e-01):3.241111e-02,(11:3.983732e-02,8:4.910148e-02):1.766349e-01):3.703920e-01):3.389431e-01,5:7.860635e-02):8.790476e-02,(2:3.666812e-01,7:2.188342e-01):5.402161e-02):1.843366e-01,10:5.638265e-02):1.961752e-02,9:1.223667e-01,1:7.641617e-02);
   tree gen.2895000 = [&U] (9:1.128181e-01,((5:3.327865e-01,(((3:1.522636e-03,((11:5.877543e-02,8:8.796470e-03):1.131911e-01,(6:1.547659e-02,(4:6.308235e-04,(12:2.105476e-02,13:4.049341e-02):2.505319e-02):3.031232e-01):4.363712e-02):3.840268e-01):7.572865e-01,2:2.346472e-01):5.593799e-02,7:2.503229e-01):2.135225e-01):4.719582e-02,10:1.449502e-01):1.483129e-01,1:8.060372e-02);
   tree gen.2900000 = [&U] ((((2:1.755328e-01,(10:1.778021e-01,5:1.015357e-01):6.857757e-03):9.677074e-02,7:1.822980e-01):1.341006e-01,9:3.691178e-03):4.728902e-02,(((8:4.085098e-02,11:5.151574e-02):5.787484e-03,((13:4.510491e-02,(12:9.334203e-02,4:5.621219e-02):1.042988e-02):1.864118e-01,6:2.602069e-03):1.758104e-01):2.432612e-01,3:3.558049e-02):3.883031e-01,1:1.713933e-01);
   tree gen.2905000 = [&U] (((5:2.227640e-01,10:1.606423e-01):9.810722e-02,((((11:9.103812e-02,(8:7.607888e-02,(6:3.846310e-03,((12:2.934064e-02,13:7.516980e-02):2.389220e-02,4:3.615013e-02):2.540823e-01):1.754810e-01):2.631709e-02):1.335713e-01,3:7.973137e-02):4.399408e-01,2:2.176310e-01):1.557716e-01,7:1.956303e-01):3.448843e-01):2.978445e-01,9:2.309390e-02,1:1.546001e-01);
   tree gen.2910000 = [&U] ((7:1.999538e-01,(5:1.848063e-01,(2:3.813462e-01,(10:1.066509e-03,(((11:7.777322e-02,8:1.604735e-02):1.241340e-01,((12:8.598759e-03,(4:5.190221e-02,13:1.978292e-01):3.531315e-02):3.205329e-01,6:5.363573e-03):3.689675e-02):4.936596e-01,3:7.562887e-02):4.808021e-01):1.135102e-01):3.078551e-02):2.187460e-01):9.366843e-03,9:7.011625e-02,1:2.897127e-01);
   tree gen.2915000 = [&U] (((11:4.900056e-02,(8:2.369151e-02,(6:8.980579e-03,((12:5.801868e-02,13:5.047922e-02):1.317872e-02,4:9.874449e-03):2.039759e-01):2.162948e-01):9.684291e-02):2.612832e-01,3:8.031812e-02):5.094669e-01,((7:1.583703e-01,(2:3.044181e-01,(10:3.762832e-01,5:1.613424e-01):1.601798e-01):2.015880e-01):7.206203e-02,9:5.592952e-02):4.262504e-02,1:1.925885e-01);
   tree gen.2920000 = [&U] ((((7:1.754516e-01,(3:3.391933e-03,(11:3.301952e-02,((6:4.297474e-02,(4:1.661411e-02,(13:7.118701e-02,12:5.594702e-02):1.919444e-01):1.947838e-01):2.277898e-01,8:1.001161e-01):9.564673e-02):3.530876e-01):6.304584e-01):2.503270e-01,(2:9.371891e-02,5:1.282259e-01):2.784160e-01):1.098365e-01,9:2.048020e-02):4.423476e-02,10:1.328065e-01,1:2.515280e-01);
   tree gen.2925000 = [&U] ((((11:7.735706e-02,((6:1.084515e-02,((4:3.650151e-02,13:8.829781e-02):1.513043e-02,12:3.938000e-02):1.747352e-01):1.001559e-01,8:3.409066e-03):5.555367e-02):1.995923e-01,3:1.811419e-01):8.055693e-01,((10:1.039570e-01,5:3.197868e-02):1.205121e-01,(2:2.187431e-01,7:8.077932e-02):1.079302e-01):4.466088e-02):1.129507e-01,9:6.968379e-02,1:2.725500e-01);
   tree gen.2930000 = [&U] (((((((4:3.433473e-02,13:9.031924e-02):5.354640e-02,12:1.716831e-02):1.911876e-01,6:3.745516e-02):1.668094e-01,8:6.040331e-03):4.647157e-02,11:1.057527e-01):4.710567e-01,3:1.853853e-02):3.197011e-01,((((10:7.010622e-02,5:6.679330e-02):3.258480e-01,9:4.914995e-02):4.595464e-02,7:2.079867e-01):5.528785e-02,2:2.913240e-01):4.634055e-02,1:1.953397e-01);
   tree gen.2935000 = [&U] ((((((3:2.759287e-01,(((12:5.685576e-02,13:1.889050e-02):3.998366e-02,4:1.969711e-02):1.750411e-01,6:2.016069e-02):9.718322e-02):9.271096e-02,8:2.173951e-02):6.649949e-02,11:2.148283e-02):9.382357e-01,7:1.535530e-01):3.029689e-01,(2:3.363075e-01,(5:2.010962e-01,10:1.183874e-01):3.025894e-01):1.179050e-01):4.178486e-02,9:1.414238e-01,1:2.500109e-01);
   tree gen.2940000 = [&U] (((5:1.414409e-01,(7:1.413459e-01,2:1.969954e-01):1.245170e-02):1.000488e-01,(((((((13:9.419494e-02,12:1.301830e-01):3.307929e-02,4:1.316051e-02):1.105619e-01,6:2.526908e-02):1.815955e-01,11:1.889386e-01):5.026475e-02,8:7.610174e-03):3.071938e-01,3:1.551229e-01):5.517122e-01,10:4.575691e-02):5.854252e-02):2.484785e-01,9:3.040651e-02,1:3.360823e-01);
   tree gen.2945000 = [&U] ((10:7.869806e-02,9:4.292170e-02):8.881783e-02,((5:1.310643e-01,2:2.819466e-01):1.077424e-01,(7:1.529735e-01,(((6:2.082380e-02,(13:3.984553e-02,(4:7.597829e-03,12:6.457166e-02):3.939736e-02):3.784662e-01):8.960023e-02,(11:1.544606e-01,8:2.381760e-02):5.245089e-02):4.239837e-01,3:6.888067e-02):2.890526e-01):1.016532e-01):1.421607e-01,1:1.222420e-01);
   tree gen.2950000 = [&U] ((10:3.226169e-01,5:3.721448e-01):9.326717e-02,(((((11:8.402648e-02,(8:3.762071e-02,(6:5.792680e-02,(12:1.824733e-02,(4:1.207614e-01,13:2.293527e-02):2.734052e-02):2.533283e-01):1.784480e-01):5.980542e-02):2.360729e-01,3:2.627956e-03):4.199803e-01,7:1.357454e-01):6.619023e-02,2:3.406926e-01):2.413584e-01,9:8.485867e-02):3.585478e-01,1:1.148429e-01);
   tree gen.2955000 = [&U] (((10:2.268621e-01,5:9.351199e-03):9.278566e-02,(((3:1.050768e-01,((((13:4.606782e-02,12:3.693132e-02):7.913437e-02,4:3.931569e-03):2.973968e-01,6:1.268271e-02):2.195162e-01,(11:1.104344e-01,8:6.835993e-02):1.110897e-02):4.906074e-01):8.833734e-01,2:1.002338e-01):1.645459e-01,7:3.571330e-02):4.771001e-01):1.845539e-01,9:2.713922e-02,1:2.919588e-01);
   tree gen.2960000 = [&U] (((5:7.332972e-02,10:1.070066e-01):5.618816e-02,((7:4.493510e-03,(8:2.324536e-02,((6:4.602031e-03,(4:2.422407e-02,(13:4.551463e-02,12:3.058292e-02):1.082597e-02):3.419682e-01):2.579043e-01,(3:2.705479e-01,11:1.193190e-01):9.116961e-02):2.306412e-02):6.569331e-01):2.887087e-01,2:1.293076e-01):1.766774e-01):1.398971e-01,9:1.112511e-01,1:3.794635e-01);
   tree gen.2965000 = [&U] ((7:2.743055e-01,(9:5.290112e-03,((3:9.122764e-03,((8:9.146517e-02,(((12:2.416730e-03,13:7.328067e-02):3.219881e-02,4:1.377305e-02):1.892153e-01,6:4.001239e-02):6.374964e-02):4.422357e-02,11:1.690087e-02):4.648898e-01):4.390051e-01,2:1.538027e-01):1.664762e-01):1.007621e-02):1.662789e-01,(5:1.868855e-01,10:7.836996e-02):1.424473e-01,1:1.780413e-01);
   tree gen.2970000 = [&U] (9:3.224624e-02,(7:2.635461e-01,((2:1.206794e-01,(5:1.241979e-01,10:2.233527e-01):3.303418e-01):5.237602e-01,(3:2.074559e-01,(((4:5.793299e-03,(13:9.151230e-02,12:2.409481e-02):3.528073e-02):2.710511e-01,6:4.579107e-03):1.230994e-01,(8:3.796551e-03,11:1.578738e-01):7.704478e-02):3.839054e-01):4.948634e-01):1.774257e-01):3.257046e-01,1:1.411054e-01);
   tree gen.2975000 = [&U] (((10:4.943184e-02,(5:6.106313e-02,((((8:4.369141e-03,11:2.379476e-02):4.093973e-02,(6:1.181441e-02,(12:2.619563e-03,(13:3.418768e-02,4:3.708031e-03):1.744957e-02):5.189011e-02):1.297576e-02):1.288497e-01,3:9.453450e-03):2.106185e-01,2:7.225203e-02):4.933823e-02):5.579671e-03):1.161645e-01,7:6.685496e-02):6.098955e-02,9:1.911381e-02,1:6.144952e-02);
   tree gen.2980000 = [&U] (9:2.528572e-02,((2:5.042427e-02,((8:4.211495e-03,((4:1.107428e-03,(13:1.710315e-02,12:1.938827e-02):1.434884e-02):2.221500e-01,(3:2.403983e-01,6:1.037188e-01):2.780484e-03):1.883834e-01):2.012609e-02,11:1.096565e-01):5.548378e-01):1.535009e-01,(10:1.171991e-01,(7:3.788915e-01,5:1.156469e-01):6.980049e-02):6.765773e-03):1.872190e-01,1:1.915281e-01);
   tree gen.2985000 = [&U] (((7:1.329981e-01,(3:5.641124e-02,((8:3.747090e-02,11:2.930887e-02):1.293812e-01,(6:5.356577e-03,((4:1.104584e-02,13:7.288318e-02):2.083099e-02,12:3.521864e-02):2.977842e-01):4.402959e-02):4.111098e-01):1.269286e-01):1.717413e-01,9:6.758972e-02):1.236317e-01,(10:2.483549e-02,(5:1.137445e-01,2:1.877183e-01):1.523162e-01):9.264217e-02,1:1.416063e-01);
   tree gen.2990000 = [&U] (9:3.150445e-02,((((8:4.231266e-02,(11:8.228752e-02,(6:4.705813e-03,(12:2.138763e-02,(13:3.934668e-02,4:9.556774e-03):8.970678e-03):1.879795e-01):5.006780e-02):3.315604e-02):3.718575e-01,3:5.872818e-02):3.716957e-01,((5:1.470853e-01,10:2.335530e-01):1.838905e-03,2:3.317661e-01):1.481796e-02):1.906220e-02,7:2.465981e-01):1.320986e-01,1:1.792311e-01);
   tree gen.2995000 = [&U] (((((((((4:3.631350e-02,(13:1.332969e-02,12:1.205499e-02):3.389627e-03):2.084913e-01,6:9.371866e-03):1.113326e-01,8:1.230266e-02):7.149609e-03,11:4.625537e-02):1.927918e-01,3:6.033939e-03):2.748347e-01,2:1.353303e-01):4.128177e-02,7:8.363392e-02):3.336795e-02,(5:7.519257e-02,10:2.624872e-02):1.995028e-01):3.835760e-03,9:1.886041e-02,1:1.171536e-01);
   tree gen.3000000 = [&U] (9:8.608317e-02,(((5:3.484009e-02,2:3.720262e-01):1.327179e-01,10:1.050555e-01):1.613562e-01,(7:1.074507e-01,((((((12:3.129403e-02,13:1.665459e-02):2.055526e-02,4:4.239459e-02):2.207961e-01,6:1.457279e-02):1.603082e-01,8:3.491941e-02):1.164313e-01,11:2.995138e-02):1.308074e-01,3:1.604550e-01):4.791719e-01):2.411719e-01):1.007848e-01,1:2.680634e-01);
   tree gen.3005000 = [&U] ((9:1.145462e-01,(7:1.007014e-01,(2:1.297000e-01,(3:3.357838e-02,((((13:3.158487e-02,12:1.205412e-02):1.302184e-02,4:1.528051e-02):1.358480e-01,6:8.404166e-04):1.365699e-01,(8:8.014936e-03,11:9.993478e-02):8.740381e-02):4.702424e-01):5.400648e-01):1.563860e-01):2.468718e-01):1.959516e-01,(10:1.052810e-01,5:4.253439e-01):1.230024e-01,1:6.470621e-02);
   tree gen.3010000 = [&U] ((7:1.327698e-01,((10:2.300068e-01,5:1.667635e-01):1.123377e-01,2:3.090272e-01):7.766684e-02):1.064524e-01,(9:5.155752e-02,(((6:1.965311e-02,((13:5.179703e-02,12:2.806973e-02):6.718125e-02,4:4.564654e-02):2.078648e-01):1.697799e-01,(11:1.116312e-01,8:2.385847e-03):6.062951e-02):4.098290e-01,3:4.025214e-02):3.632599e-01):1.381998e-01,1:2.354718e-01);
   tree gen.3015000 = [&U] (9:7.983824e-02,(10:2.662947e-02,(((7:1.145498e-01,(3:1.382750e-01,(6:1.213506e-03,((12:3.244624e-02,(4:7.234685e-02,13:4.786096e-02):7.997008e-03):3.342780e-01,(8:1.460287e-02,11:5.195429e-02):2.679539e-01):7.208607e-03):2.536760e-01):4.968048e-01):4.192050e-01,2:3.683678e-01):2.525140e-01,5:4.754153e-02):2.590967e-01):3.082624e-01,1:1.413462e-01);
   tree gen.3020000 = [&U] ((9:6.301842e-02,((3:1.265016e-02,((6:8.857843e-03,((4:2.320276e-02,13:2.297312e-02):1.156952e-02,12:4.706150e-02):1.752271e-01):1.242101e-01,(8:1.912777e-02,11:3.776015e-02):4.252001e-02):2.557619e-01):2.615463e-01,7:1.480738e-01):1.745192e-01):1.279810e-02,((5:1.199883e-01,2:1.132287e-01):1.332838e-01,10:1.958310e-01):9.894117e-02,1:1.188583e-01);
   tree gen.3025000 = [&U] (9:2.075971e-02,((10:6.309021e-02,(5:5.574161e-02,2:9.357923e-02):6.598853e-02):8.955137e-02,(7:1.589178e-02,(3:1.935750e-02,(11:5.562783e-02,(8:3.311350e-02,((4:8.768481e-03,(12:2.951981e-02,13:1.785538e-02):3.588943e-02):1.496381e-01,6:9.927608e-03):1.516442e-01):5.463248e-03):1.365847e-01):2.644379e-01):1.347892e-01):5.819686e-02,1:1.843957e-01);
   tree gen.3030000 = [&U] (((((2:7.002413e-02,(((6:1.239119e-02,(4:4.109835e-03,(12:9.859350e-03,13:8.274859e-03):1.869069e-02):1.216613e-01):8.853073e-02,11:2.209291e-02):1.973220e-02,8:6.766302e-03):2.735131e-01):7.967141e-02,3:7.164450e-02):4.065841e-02,7:5.081450e-02):7.209812e-02,9:5.666589e-02):2.680278e-02,(5:1.726293e-01,10:5.022395e-02):5.199898e-02,1:2.821501e-02);
   tree gen.3035000 = [&U] (((10:4.225730e-02,((((4:3.722166e-03,(12:1.570766e-02,13:2.229045e-02):1.132978e-02):1.652356e-01,6:9.178518e-04):1.417450e-01,(8:4.646940e-02,11:4.330712e-02):1.423989e-01):2.590645e-01,3:3.267286e-03):3.000615e-01):2.213764e-01,9:5.808986e-02):4.025791e-02,((2:1.115657e-01,5:1.449904e-01):1.097934e-01,7:9.934098e-02):1.112647e-01,1:1.236518e-01);
   tree gen.3040000 = [&U] ((9:1.459679e-04,((2:2.164508e-01,5:2.850820e-02):1.290967e-01,7:1.262430e-01):1.440429e-01):5.543256e-02,(10:1.349543e-01,((11:2.896201e-02,((6:5.078337e-03,((12:2.897151e-02,13:1.902955e-02):2.340763e-02,4:7.185826e-02):1.600777e-01):3.036049e-01,8:1.401745e-02):5.586687e-02):4.191727e-01,3:6.696412e-03):1.935676e-01):2.251110e-01,1:1.835365e-01);
   tree gen.3045000 = [&U] ((9:2.852017e-02,(((3:1.786897e-01,((8:6.777167e-02,(((13:5.109614e-02,12:6.980269e-03):3.690035e-02,4:8.255378e-03):1.802822e-01,6:1.508618e-02):1.227489e-01):1.996901e-01,11:3.252796e-02):2.449370e-01):1.847782e-01,7:1.529690e-01):1.933134e-01,2:1.832589e-01):1.397276e-01):4.274571e-02,(5:1.381910e-01,10:2.283013e-01):1.621739e-01,1:8.908880e-02);
   tree gen.3050000 = [&U] ((7:4.652275e-02,((10:2.153177e-01,(3:2.801785e-02,(11:1.278816e-01,(8:4.138863e-02,(6:1.145744e-02,(4:3.197617e-03,(13:2.238578e-02,12:2.909840e-02):3.773207e-02):2.233261e-01):1.798953e-01):5.753762e-02):3.183340e-01):4.809740e-01):5.823121e-02,(2:1.981913e-01,5:4.284907e-02):3.229454e-01):5.004813e-02):2.203718e-01,9:8.823119e-02,1:1.461547e-01);
   tree gen.3055000 = [&U] (9:2.338315e-02,(7:6.790716e-02,(3:4.926327e-03,(((6:3.120243e-02,(12:7.159191e-03,(13:2.646191e-02,4:6.054712e-02):6.052750e-02):4.099869e-01):1.168433e-01,(8:1.244985e-02,11:1.088155e-01):2.700630e-02):5.940101e-01,(10:8.810387e-02,(2:1.797838e-01,5:2.080244e-01):7.525403e-02):5.585097e-01):2.483743e-02):3.578354e-01):1.955123e-01,1:1.933491e-01);
   tree gen.3060000 = [&U] ((9:2.608483e-02,10:8.240125e-02):1.053435e-03,(((2:5.871773e-02,5:7.762034e-02):1.303040e-01,7:1.359493e-02):2.798307e-02,(3:5.329157e-02,(11:7.594957e-03,((6:1.207883e-02,((13:1.046285e-02,12:1.996344e-02):5.773725e-03,4:2.014687e-03):7.514517e-02):1.004155e-01,8:1.305347e-02):1.351310e-02):4.279301e-02):1.623698e-01):4.631714e-02,1:4.224653e-02);
   tree gen.3065000 = [&U] (9:1.560353e-01,(((10:4.022637e-02,(3:2.726661e-01,((6:7.154371e-03,((12:4.430252e-02,13:5.817238e-02):3.217264e-02,4:1.442501e-02):3.038103e-01):1.132297e-01,(11:1.166718e-01,8:6.801381e-03):1.132946e-01):4.758731e-01):4.805824e-01):5.320562e-02,5:1.999998e-01):1.987045e-02,(2:1.716491e-01,7:3.708260e-01):5.313845e-02):1.497345e-01,1:1.591843e-01);
   tree gen.3070000 = [&U] ((10:8.578869e-02,5:4.677427e-01):1.090644e-01,(9:1.614782e-03,((2:8.294486e-01,7:2.166778e-02):1.831345e-01,(3:4.001039e-03,(((13:9.600987e-02,(4:1.393441e-02,12:4.066152e-02):3.160765e-02):2.209609e-01,6:1.213977e-03):6.269935e-02,(8:1.189858e-01,11:2.084265e-01):1.336638e-01):4.621127e-01):4.869239e-01):1.780778e-01):2.152533e-01,1:2.072672e-01);
   tree gen.3075000 = [&U] ((((5:1.644771e-01,2:7.351148e-02):2.013108e-01,10:5.297014e-02):1.997668e-02,7:2.322788e-01):1.726859e-01,(9:9.730856e-02,(((((4:1.961986e-02,(13:5.207617e-02,12:6.604866e-03):7.517641e-02):1.664016e-01,6:1.115660e-02):1.077571e-01,8:1.413818e-02):2.157943e-02,11:5.459956e-02):3.062813e-01,3:4.599992e-03):2.613552e-01):2.851984e-02,1:6.501604e-02);
   tree gen.3080000 = [&U] ((9:5.314794e-02,(7:7.689741e-02,((11:2.162287e-02,((((13:8.327581e-02,12:1.054408e-02):5.800252e-02,4:4.184970e-02):1.810469e-01,6:4.478556e-02):1.552743e-01,8:3.966589e-02):6.597280e-02):5.914494e-01,3:2.674873e-02):4.206790e-01):2.220509e-01):4.203986e-02,(10:6.877329e-03,(5:1.688000e-02,2:4.273097e-01):2.734635e-01):2.958715e-01,1:1.085811e-01);
   tree gen.3085000 = [&U] (((5:9.596066e-02,(((3:2.405132e-01,(11:2.539593e-02,(8:9.431874e-02,(6:4.491199e-02,(4:1.802470e-03,(13:4.247902e-02,12:5.508205e-02):4.453997e-02):2.621475e-01):1.057332e-01):3.361709e-02):4.628148e-01):1.822755e+00,7:1.820466e-01):7.283897e-02,2:7.406051e-01):8.194236e-02):6.371152e-01,10:1.854796e-02):8.563189e-02,9:2.036528e-01,1:2.230041e-01);
   tree gen.3090000 = [&U] (9:1.073861e-01,((5:5.330832e-02,2:2.369835e-01):8.265248e-02,((7:5.149992e-02,(((6:1.319007e-03,((13:2.109596e-02,12:6.048981e-02):2.293947e-02,4:1.552717e-02):1.294676e-01):1.651776e-01,(11:5.772826e-02,8:4.620971e-02):5.938498e-02):2.636286e-01,3:1.270286e-02):8.936570e-02):2.140246e-01,10:2.865762e-02):3.573770e-02):2.437345e-01,1:2.539832e-02);
   tree gen.3095000 = [&U] ((9:1.184941e-01,((((8:7.150899e-02,11:4.714629e-02):1.791707e-01,((4:1.849114e-02,(12:3.424982e-02,13:1.075451e-01):5.317591e-02):3.133420e-01,6:4.209582e-02):5.316296e-02):2.658955e-01,3:1.130645e-01):2.363499e-01,7:1.367856e-01):2.006794e-01):7.738473e-02,(10:7.376103e-01,(2:4.171352e-01,5:3.861847e-02):1.060763e-01):1.403125e-01,1:2.056676e-01);
   tree gen.3100000 = [&U] ((9:8.772692e-03,(((2:2.702872e-01,5:1.712506e-01):5.867643e-02,7:1.252862e-01):8.937425e-02,(((((13:2.010709e-02,(12:5.960205e-02,4:1.242027e-02):3.865125e-02):1.726672e-01,6:3.676751e-03):9.786290e-02,11:1.124696e-02):5.627825e-02,8:3.462421e-03):2.084002e-01,3:9.665937e-02):2.106957e-01):5.903730e-02):2.475434e-02,10:1.973842e-01,1:1.639609e-01);
   tree gen.3105000 = [&U] ((((7:1.114312e-01,(((6:1.697869e-03,((12:7.934588e-03,13:2.275081e-02):1.523931e-02,4:2.192946e-04):1.063361e-01):7.706371e-02,(11:5.832298e-02,8:5.621606e-03):2.720537e-03):2.516250e-01,3:4.453610e-02):1.580270e-01):9.703658e-03,9:2.671769e-02):1.050618e-02,10:1.095705e-01):2.137705e-02,(5:1.945305e-01,2:1.319226e-02):1.826119e-01,1:7.127800e-02);
   tree gen.3110000 = [&U] (((7:1.499511e-01,((5:7.090510e-02,2:1.229090e-01):8.118100e-02,10:6.419291e-02):1.016609e-01):5.159035e-02,(3:8.462527e-04,(8:7.313908e-02,((11:4.422247e-02,(13:1.716082e-02,(4:7.691060e-03,12:1.338848e-02):2.146147e-02):1.266800e-01):6.046802e-02,6:1.864189e-02):7.539949e-02):2.798462e-01):2.662315e-01):9.523917e-02,9:4.979620e-02,1:1.842207e-01);
   tree gen.3115000 = [&U] (((7:8.952582e-02,(5:2.351608e-01,2:1.640780e-01):1.700166e-01):2.124801e-01,((((6:8.295322e-03,(8:1.984297e-02,11:5.584244e-02):1.885057e-01):1.483312e-02,((13:4.496465e-02,12:3.984383e-02):3.085070e-02,4:6.586065e-03):2.493256e-01):4.053232e-01,3:6.808349e-02):3.466486e-01,10:6.626431e-02):2.717973e-01):1.314590e-02,9:2.743862e-03,1:2.094720e-01);
   tree gen.3120000 = [&U] ((9:2.582885e-01,(10:3.120400e-01,5:3.339761e-01):8.308440e-02):1.387770e-02,((2:4.634886e-01,7:3.214905e-01):5.155313e-02,((11:1.300399e-01,(8:5.932265e-02,(6:6.666017e-02,(4:2.852716e-02,(13:1.194819e-01,12:2.504932e-02):3.684917e-02):3.837662e-01):1.851611e-01):8.455871e-02):4.505150e-01,3:1.370117e-01):3.157078e-01):1.076052e-01,1:7.221123e-02);
   tree gen.3125000 = [&U] (9:9.112756e-02,((10:8.591934e-03,(((8:5.509910e-03,(6:5.475267e-03,((4:1.308666e-02,13:1.403735e-02):4.790187e-03,12:1.471094e-02):5.951574e-02):8.692256e-02):1.114516e-02,11:2.008801e-02):1.368175e-01,3:1.164730e-02):1.518902e-01):2.703015e-02,(7:5.228619e-02,(5:4.872703e-02,2:6.030508e-02):2.641665e-02):4.162433e-02):4.729809e-02,1:3.800742e-02);
   tree gen.3130000 = [&U] (9:1.865134e-02,((((6:1.604533e-02,(((13:1.871566e-02,12:2.298489e-02):1.993920e-02,4:1.971185e-03):8.496993e-02,(11:1.842778e-02,8:3.871922e-02):5.973784e-02):5.206753e-03):1.570063e-01,3:2.978225e-02):2.575108e-01,((2:1.028185e-01,5:9.344876e-03):3.245652e-02,7:9.301011e-02):1.436894e-01):2.654688e-02,10:3.063995e-02):6.303224e-02,1:1.300221e-01);
   tree gen.3135000 = [&U] ((((7:4.020554e-01,((((8:7.341457e-02,(6:2.717219e-02,((13:4.282478e-02,12:3.654096e-02):4.414583e-02,4:4.296011e-03):2.542291e-01):4.284134e-01):1.691231e-01,11:1.512615e-01):7.233248e-01,3:3.442271e-02):1.437937e-01,2:1.911954e-01):3.189911e-01):2.652988e-01,5:2.570933e-01):1.939789e-01,10:7.836807e-02):1.608946e-01,9:2.070915e-01,1:1.817347e-01);
   tree gen.3140000 = [&U] (9:5.749392e-02,((3:4.349783e-02,((11:4.077692e-02,8:2.933581e-02):6.797735e-02,(((13:8.312512e-02,4:4.848344e-02):3.727252e-02,12:2.273004e-02):2.015454e-01,6:2.781175e-02):3.958753e-02):5.011127e-01):3.608092e-01,(((10:1.154165e-01,5:8.403089e-02):8.386038e-02,2:2.035197e-01):1.964537e-01,7:5.262596e-02):1.589941e-01):8.996182e-02,1:1.617246e-01);
   tree gen.3145000 = [&U] ((9:3.709020e-02,((11:7.249604e-02,((6:9.070740e-03,((13:5.944860e-02,12:4.929328e-03):3.232452e-02,4:1.560797e-02):7.556822e-02):1.849725e-01,8:1.238425e-02):1.682074e-02):1.503468e-01,3:4.301970e-02):5.063683e-01):5.797136e-02,((10:1.039072e-01,5:5.660475e-02):1.837057e-02,(2:1.012275e-01,7:1.799578e-01):1.050861e-01):2.841387e-01,1:1.061181e-01);
   tree gen.3150000 = [&U] ((5:5.912469e-02,((3:6.589648e-02,((7:5.411729e-02,(((((4:1.529287e-02,12:1.579582e-02):1.790989e-02,13:1.129620e-02):1.514164e-01,6:1.712926e-02):6.608215e-02,8:2.733876e-02):5.113707e-02,11:1.877703e-02):4.639750e-01):7.320156e-02,2:7.989418e-02):1.296703e-01):1.529811e-01,10:7.016382e-02):1.435526e-01):2.577562e-01,9:9.846651e-02,1:9.006709e-02);
   tree gen.3155000 = [&U] (9:9.573975e-03,(((2:1.375096e-01,(10:1.013756e-01,5:3.249377e-02):1.120272e-02):8.533746e-02,7:6.295522e-03):4.393582e-03,((6:5.129104e-03,(13:8.692885e-03,(12:1.289699e-02,4:6.713749e-03):9.056691e-03):5.118125e-02):9.192492e-03,((3:1.115771e-01,11:2.950110e-02):2.406525e-03,8:1.641214e-02):3.122423e-02):2.912215e-01):8.536352e-02,1:5.685374e-02);
   tree gen.3160000 = [&U] (9:1.340589e-02,(((8:1.177991e-03,(((4:6.717836e-03,(13:2.470031e-02,12:9.556714e-03):3.086544e-03):9.824606e-02,6:3.099583e-03):7.250147e-02,11:8.862241e-03):2.580077e-02):6.869802e-02,3:5.079225e-02):6.566965e-02,((2:4.227364e-02,(10:1.017205e-01,5:7.364366e-03):3.287223e-02):5.955214e-02,7:4.599117e-02):5.944342e-02):3.857033e-02,1:5.261821e-02);
   tree gen.3165000 = [&U] ((2:3.612527e-01,(5:2.993723e-01,10:1.762576e-01):1.608117e-01):3.352634e-01,(((3:1.646821e-01,((((12:7.903379e-03,(13:1.074012e-01,4:6.582240e-02):9.626462e-02):2.654210e-01,6:5.658429e-03):1.427360e-01,8:3.845924e-02):3.969028e-02,11:7.862115e-02):5.845002e-01):7.788299e-01,7:1.338936e-01):1.181487e-01,9:5.038482e-02):2.068833e-02,1:2.201059e-01);
   tree gen.3170000 = [&U] ((((11:3.081212e-02,((6:1.905197e-02,((13:1.116373e-02,12:2.283428e-02):1.267486e-02,4:1.643429e-03):4.655824e-02):1.040566e-01,8:1.094123e-02):1.700827e-02):1.224040e-01,3:1.112510e-02):3.369831e-01,9:5.283376e-03):1.965380e-02,((2:1.610833e-01,(10:5.131682e-02,5:2.955243e-02):1.286750e-02):1.826441e-01,7:3.453301e-02):6.783262e-02,1:1.307242e-01);
   tree gen.3175000 = [&U] (9:8.073673e-02,(7:1.586747e-01,(((10:7.877360e-02,5:3.652739e-02):5.770544e-02,2:2.319564e-01):4.094319e-01,((8:3.103206e-02,(11:4.439428e-02,(6:1.086678e-02,(4:1.327799e-02,(13:6.641829e-02,12:1.867478e-02):5.840483e-02):1.672190e-01):1.199064e-01):3.035974e-02):3.856895e-01,3:9.957989e-02):2.947578e-01):5.765434e-02):3.839296e-02,1:2.302405e-01);
   tree gen.3180000 = [&U] (9:5.440012e-02,((7:2.404084e-02,(((8:2.669534e-02,((13:3.597003e-02,(4:1.260697e-02,12:2.801242e-02):5.474356e-03):1.405780e-01,6:9.381291e-03):6.055213e-02):1.226030e-02,11:2.960419e-02):2.066212e-01,3:8.970172e-03):4.190918e-01):1.616039e-01,((10:6.034341e-02,2:1.678638e-01):2.522232e-02,5:5.681437e-02):1.998864e-01):1.083142e-01,1:1.710397e-01);
   tree gen.3185000 = [&U] (((5:1.529544e-01,2:1.252433e-01):1.163379e-01,10:1.551180e-02):6.877690e-02,(((3:1.024245e-01,((8:2.303781e-02,((4:1.144644e-02,(12:5.092275e-02,13:1.734207e-02):2.490755e-02):1.007848e-01,6:7.412366e-03):9.053941e-02):1.150831e-01,11:8.415231e-03):1.010605e-02):4.897595e-01,7:1.268029e-01):3.162727e-02,9:2.923099e-02):1.160264e-01,1:1.010439e-01);
   tree gen.3190000 = [&U] (((2:1.286975e-01,((11:3.110922e-02,((6:1.488011e-03,((13:8.545309e-03,12:1.743502e-02):3.480364e-02,4:6.362829e-04):1.130068e-01):6.005161e-02,8:1.777737e-02):1.974480e-02):1.417467e-01,3:4.302965e-02):1.003753e-01):1.544221e-02,((7:8.305648e-02,10:3.666838e-02):1.842303e-03,5:1.499805e-01):2.079274e-02):6.027268e-02,9:3.269733e-02,1:7.695508e-02);
   tree gen.3195000 = [&U] ((((2:2.330925e-01,(3:3.201370e-02,(11:8.637083e-02,(8:1.023465e-01,(((13:1.509204e-01,12:3.287096e-02):8.422361e-02,4:3.953139e-02):2.196615e-01,6:3.204100e-02):2.118746e-01):4.099212e-02):1.544912e-01):5.356071e-01):2.832089e-01,7:2.679872e-01):1.799747e-01,(10:1.772959e-01,5:3.688594e-01):3.582590e-01):7.900296e-02,9:9.439071e-02,1:1.485087e-01);
   tree gen.3200000 = [&U] (9:1.584118e-01,(10:2.609202e-01,((3:1.959173e-02,((8:2.378307e-02,11:1.676297e-01):1.560160e-02,(6:2.400210e-02,(4:1.057677e-02,(12:2.830394e-02,13:6.387058e-02):2.860607e-02):2.044346e-01):1.988119e-01):4.104360e-01):9.015438e-01,((5:3.580010e-01,2:2.537437e-01):6.698701e-02,7:3.091376e-01):1.150239e-01):5.987820e-02):1.083243e-02,1:1.679365e-01);
   tree gen.3205000 = [&U] (9:2.127116e-02,(7:4.072182e-01,(2:1.957873e-01,((10:2.323304e-02,(3:7.366723e-04,(8:5.905167e-03,((6:8.519856e-03,(4:5.139392e-03,(12:5.263430e-02,13:2.407397e-02):2.756781e-02):2.675720e-01):1.505088e-01,11:2.169518e-01):1.638973e-03):3.588973e-01):9.546587e-01):3.371379e-01,5:1.098013e-01):7.283795e-03):6.775306e-02):2.996147e-01,1:2.858238e-01);
   tree gen.3210000 = [&U] (9:2.903284e-02,((7:4.665006e-02,((3:2.334090e-02,((((4:6.188399e-02,13:4.098338e-02):8.682386e-03,12:5.757261e-03):1.218695e-01,6:8.873465e-03):8.861373e-02,(11:1.878442e-02,8:3.912441e-02):8.771846e-03):1.295130e-01):3.173305e-01,2:4.634652e-02):1.053463e-01):1.425651e-01,(5:8.299283e-02,10:5.898530e-02):1.413420e-01):2.507125e-01,1:9.873443e-02);
   tree gen.3215000 = [&U] ((((((6:2.394234e-02,(4:5.554022e-03,(13:6.682772e-02,12:5.256785e-02):1.198670e-02):2.292194e-01):1.084572e-01,8:1.475338e-02):4.714872e-03,11:2.376888e-02):3.895698e-01,3:3.820656e-02):4.421638e-01,9:4.613586e-02):1.613156e-02,((10:3.243983e-01,(5:9.785079e-02,2:1.179704e-01):1.589924e-02):1.791501e-01,7:1.643640e-01):3.106224e-01,1:1.009538e-01);
   tree gen.3220000 = [&U] (((3:2.195596e-01,(((4:3.990201e-03,(12:1.750546e-02,13:1.101922e-01):5.741758e-02):2.332689e-01,6:3.571794e-02):1.586982e-01,(8:2.692368e-02,11:1.008824e-01):7.698226e-02):2.657618e-01):1.128716e+00,9:1.132480e-01):1.368006e-02,(7:1.539321e-01,((5:2.377733e-01,10:1.199705e-01):1.432049e-01,2:3.637501e-01):7.429009e-02):2.894248e-01,1:3.487699e-01);
   tree gen.3225000 = [&U] (9:2.896972e-02,((7:5.302185e-02,(2:2.957807e-02,((((6:7.590708e-02,((12:1.604624e-02,13:2.989832e-02):1.721245e-02,4:8.359989e-03):1.339024e-01):8.633193e-02,8:6.517138e-02):1.527748e-02,11:7.988770e-02):1.862361e-01,3:1.241344e-01):1.382422e-01):1.890461e-01):9.847018e-02,(5:5.307354e-02,10:3.868453e-02):1.421078e-01):1.161628e-01,1:1.561525e-01);
   tree gen.3230000 = [&U] (9:7.051751e-02,(((2:1.828855e-01,(10:1.611618e-01,5:1.322889e-01):1.107246e-01):1.116776e-01,7:8.064677e-02):1.200354e-01,(3:1.417627e-01,((8:4.872475e-02,11:6.713268e-02):1.069797e-03,(((4:2.735046e-02,13:4.405035e-02):3.506357e-02,12:4.761613e-02):1.696153e-01,6:2.880763e-02):2.154325e-01):6.429676e-01):9.144054e-01):2.403888e-01,1:1.392389e-01);
   tree gen.3235000 = [&U] ((9:1.160667e-01,(3:2.090874e-02,((6:3.560109e-02,(4:2.335453e-02,(12:2.218345e-02,13:4.511652e-02):1.782122e-03):2.371415e-01):1.119174e-01,(11:7.145597e-02,8:3.796529e-02):6.262793e-02):3.058186e-01):4.274789e-01):2.596675e-02,((5:1.140601e-01,2:2.255078e-01):1.045157e-01,(7:1.398699e-01,10:1.435588e-01):4.477505e-03):1.412073e-01,1:1.532180e-01);
   tree gen.3240000 = [&U] (9:4.455444e-02,((7:1.238556e-01,(3:9.024896e-02,(((6:2.504615e-02,(4:1.089211e-02,(13:8.191867e-02,12:6.179682e-02):2.794427e-02):2.089870e-01):1.656759e-01,8:3.898199e-02):1.024608e-01,11:3.480875e-02):3.018038e-01):2.142055e-01):8.901064e-02,(2:1.903822e-01,(10:8.739333e-02,5:1.014935e-01):1.425396e-02):2.909043e-01):1.131653e-01,1:2.095828e-01);
   tree gen.3245000 = [&U] ((((3:3.593284e-02,(8:3.265418e-03,(11:1.217062e-01,(6:1.422931e-02,(13:2.899856e-02,(12:5.442690e-03,4:3.825482e-03):1.687771e-02):1.598744e-01):8.914516e-02):3.158018e-02):3.345300e-01):2.672937e-01,7:1.567687e-01):8.409441e-02,((10:1.184351e-01,2:1.795029e-01):2.159946e-01,9:3.627340e-02):2.412189e-03):7.842431e-03,5:1.325046e-01,1:1.711402e-01);
   tree gen.3250000 = [&U] (9:1.730987e-01,(7:3.871999e-01,((10:1.925034e-01,5:4.640988e-02):2.065836e-01,(2:5.169260e-03,(3:1.285092e-01,(((6:1.151054e-01,11:2.100945e-02):2.649445e-03,8:1.014845e-01):1.295759e-01,(12:1.071269e-02,(4:4.953687e-02,13:9.987396e-02):1.781737e-02):6.511338e-01):1.275734e+00):9.182172e-01):5.331765e-01):2.296014e-01):1.201222e-01,1:2.143124e-01);
   tree gen.3255000 = [&U] (((((8:6.934753e-03,(((12:4.486686e-02,13:7.131425e-02):9.173393e-02,4:2.705638e-02):2.504624e-01,6:1.204778e-02):1.379617e-01):3.128422e-02,11:5.232861e-02):5.121108e-01,3:7.966644e-02):4.717897e-01,((7:2.047938e-01,(2:3.606220e-01,5:9.499273e-02):1.861716e-01):8.889923e-02,10:3.991708e-02):2.302861e-01):6.130293e-02,9:1.391813e-01,1:1.392847e-01);
   tree gen.3260000 = [&U] (((7:2.074154e-01,(3:2.213184e-01,(2:5.382090e-01,((11:6.999967e-02,(6:6.220663e-04,(4:1.003230e-02,(12:9.908915e-02,13:7.002475e-02):3.214538e-02):1.880054e-01):1.641731e-01):1.023029e-01,8:2.362811e-02):4.404921e-01):2.493719e-01):2.613200e-01):2.025478e-01,9:1.674604e-02):8.409525e-02,(5:7.197154e-02,10:1.641193e-01):2.729767e-01,1:3.231929e-01);
   tree gen.3265000 = [&U] (((7:2.539575e-02,((8:1.509991e-02,((4:1.149330e-02,(12:2.219944e-02,13:1.989318e-02):3.440447e-02):1.539744e-01,6:2.223173e-02):1.639930e-01):1.111662e-01,(3:2.319382e-01,11:3.535274e-02):1.426568e-02):5.521215e-01):2.366078e-01,(10:5.347500e-02,(5:3.821127e-02,2:1.884574e-01):8.934533e-02):2.295233e-01):9.770010e-02,9:1.270182e-01,1:1.212688e-01);
   tree gen.3270000 = [&U] (9:1.677720e-02,((((((8:1.469635e-02,(6:1.079240e-02,((12:1.268751e-02,13:1.969948e-02):2.002905e-02,4:1.963138e-02):1.385411e-01):9.623213e-02):2.826729e-02,11:5.187979e-02):1.560175e-01,3:4.162477e-02):3.856076e-01,2:2.497369e-02):8.942168e-02,(10:8.373190e-02,5:7.914329e-02):1.403528e-01):1.439825e-01,7:2.646803e-02):1.512922e-01,1:9.273841e-02);
   tree gen.3275000 = [&U] ((9:2.920127e-02,(((((11:3.097692e-02,(6:1.743875e-02,(4:5.725373e-03,(12:2.556366e-02,13:1.740396e-02):1.316403e-02):9.112969e-02):1.156058e-01):1.599794e-03,8:7.931394e-03):1.295657e-01,3:4.564047e-02):3.126143e-01,2:5.661423e-02):2.175740e-01,7:8.433354e-02):5.670047e-02):8.091038e-02,(10:9.699795e-02,5:1.518140e-01):5.595970e-03,1:1.311569e-01);
   tree gen.3280000 = [&U] ((((7:2.423492e-01,(3:1.165846e-02,((11:9.470410e-02,8:3.168440e-02):1.470664e-01,(6:6.751573e-03,(4:5.216059e-03,(13:7.731197e-02,12:4.384004e-02):3.924552e-02):2.290529e-01):1.582022e-01):1.687737e-01):5.945854e-01):5.727430e-02,(5:2.194634e-02,2:3.202036e-01):1.149039e-01):1.295682e-01,10:2.721275e-01):8.586114e-02,9:2.046298e-01,1:7.636086e-02);
   tree gen.3285000 = [&U] (((7:1.490332e-01,(2:1.363125e-01,(10:2.001841e-01,5:1.092136e-01):7.747770e-02):1.380925e-01):7.706691e-03,(3:3.973560e-02,(((6:6.065491e-04,(4:2.626083e-03,(13:7.544240e-02,12:4.560665e-02):5.718195e-02):1.644260e-01):8.381374e-02,11:4.721978e-02):6.794442e-02,8:2.174393e-02):4.415888e-01):6.602593e-01):4.789445e-02,9:6.571322e-03,1:2.169758e-01);
   tree gen.3290000 = [&U] ((9:2.907466e-02,((((6:2.907058e-03,((12:4.624727e-02,13:6.734821e-02):2.990146e-02,4:1.239108e-02):4.332216e-01):8.871558e-02,(11:8.028782e-02,8:2.654359e-02):1.885837e-01):5.090763e-01,3:8.445525e-02):4.827446e-01,7:3.878453e-02):3.206880e-01):6.040575e-02,((10:3.151292e-01,2:2.491534e-01):1.249201e-01,5:2.801228e-01):5.454888e-01,1:8.859526e-02);
   tree gen.3295000 = [&U] (9:7.494743e-02,((10:7.514403e-02,5:8.801492e-02):8.698055e-03,((7:2.954403e-02,(3:7.024868e-04,(11:1.580510e-02,((((13:1.127193e-02,12:1.940898e-02):2.822042e-02,4:3.111126e-02):9.030753e-02,6:7.847006e-03):7.090645e-02,8:2.921265e-02):1.894212e-02):1.297020e-01):3.685734e-01):2.881254e-02,2:1.133732e-01):2.074249e-02):1.482348e-01,1:5.958403e-02);
   tree gen.3300000 = [&U] (((3:5.581453e-02,(8:5.839945e-04,((((13:3.364472e-02,12:2.018449e-02):4.011381e-02,4:1.516927e-02):1.270627e-01,6:1.481047e-02):4.974217e-02,11:3.022832e-03):6.108780e-02):7.184504e-02):3.242156e-01,9:2.381863e-03):4.803731e-02,(7:6.760730e-02,(2:1.843063e-01,(5:1.818930e-02,10:8.724017e-02):1.771133e-02):4.180644e-02):1.212215e-01,1:7.317876e-02);
   tree gen.3305000 = [&U] ((((3:6.250096e-02,((8:8.198688e-03,(6:4.291189e-02,((12:3.713295e-02,13:9.709441e-02):4.537821e-02,4:5.542611e-03):1.893490e-01):1.211972e-01):1.973828e-01,11:3.625249e-02):9.582369e-02):3.413819e-01,7:1.960474e-02):1.427649e-01,(2:1.301352e-01,(5:1.950044e-02,10:3.605912e-01):5.445836e-02):1.365673e-01):1.161606e-01,9:2.295565e-01,1:6.208709e-02);
   tree gen.3310000 = [&U] (9:6.800435e-02,((7:9.688225e-02,((5:1.672475e-01,2:9.326598e-02):4.060223e-02,10:1.407912e-01):4.526288e-02):6.827615e-02,(3:2.962797e-02,((8:2.886841e-02,(((13:3.347357e-02,12:1.995806e-02):1.158503e-02,4:2.734793e-02):1.367376e-01,6:9.763824e-04):8.345720e-02):5.105115e-02,11:1.585333e-02):1.780447e-01):2.694877e-01):3.520868e-02,1:1.296101e-01);
   tree gen.3315000 = [&U] ((((8:7.474084e-03,11:4.792314e-02):1.244477e-02,(6:3.468534e-03,((13:3.385245e-02,12:1.853409e-02):1.195888e-02,4:8.097074e-03):6.708506e-02):5.377816e-02):1.663320e-01,3:1.544985e-02):2.504817e-01,((10:9.524059e-02,((5:4.159958e-02,2:1.035568e-01):5.884317e-02,7:4.557968e-02):4.201226e-02):1.956012e-02,9:1.260891e-02):1.247338e-02,1:5.316937e-02);
   tree gen.3320000 = [&U] (9:9.747162e-02,((5:2.861254e-01,((2:2.061035e-02,(3:1.582028e-01,(((((12:9.821251e-03,13:1.007317e-01):7.013117e-02,4:1.217136e-02):2.453857e-01,6:2.681289e-02):2.464316e-01,8:3.174494e-02):9.432419e-02,11:3.609866e-02):2.124728e-01):8.166719e-01):2.325897e-01,7:1.570692e-01):5.220798e-02):7.064681e-02,10:8.592326e-02):1.779027e-01,1:1.981803e-01);
   tree gen.3325000 = [&U] ((((2:1.185141e-01,5:2.095397e-01):1.173269e-01,(7:2.535145e-01,(((((4:9.939622e-03,(13:7.588519e-02,12:3.326054e-02):4.838499e-02):1.865375e-01,6:6.065953e-02):2.116976e-01,8:1.777137e-02):1.122340e-02,11:4.992639e-02):2.845551e-01,3:3.848139e-02):6.411597e-01):6.456211e-02):4.466331e-02,10:4.888287e-02):1.552778e-01,9:6.473103e-02,1:2.268106e-01);
   tree gen.3330000 = [&U] (((((2:1.245663e-01,7:6.792240e-02):3.232361e-01,(3:1.898397e-01,(11:2.255141e-02,(8:1.538089e-02,((4:7.938755e-03,(12:1.489703e-02,13:7.044714e-02):1.880275e-02):1.886156e-01,6:1.380284e-02):1.706501e-01):4.415527e-02):4.315440e-01):2.956912e-01):1.276742e-01,10:1.424715e-01):8.946041e-02,9:3.824283e-02):9.976739e-02,5:3.358512e-01,1:1.482549e-01);
   tree gen.3335000 = [&U] (9:1.042292e-01,((5:1.077221e-01,(10:8.963049e-02,((8:4.903233e-02,(11:6.833187e-02,((6:7.530059e-03,(4:9.730345e-04,(13:7.610972e-02,12:2.272313e-02):2.110374e-02):1.788124e-01):1.725291e-01,3:9.924300e-02):1.069623e-01):3.963264e-03):5.367328e-01,2:9.580415e-02):2.691530e-01):6.100624e-03):2.659737e-01,7:1.140912e-01):9.655243e-02,1:1.734559e-01);
   tree gen.3340000 = [&U] (((7:1.754223e-01,(3:3.957365e-02,(11:9.400417e-02,(8:2.546929e-02,((4:2.841389e-03,(12:2.650742e-02,13:2.088372e-02):3.372517e-02):1.466511e-01,6:1.832860e-02):1.011564e-01):2.071130e-02):2.152389e-01):3.138192e-01):1.143282e-01,9:3.388194e-02):4.928343e-02,(10:6.602145e-02,(5:3.403184e-02,2:2.015177e-01):1.539593e-01):8.898823e-02,1:1.619271e-01);
   tree gen.3345000 = [&U] ((5:2.018517e-01,10:1.207028e-01):1.096857e-01,(9:3.235054e-02,((2:1.902156e-01,(((8:7.531098e-02,(((13:3.733413e-02,4:3.102098e-02):1.597090e-02,12:2.490565e-02):1.239535e-01,6:9.139688e-03):7.949380e-02):4.186092e-02,11:2.356972e-02):3.021209e-01,3:3.817016e-02):3.568785e-02):1.065920e-01,7:9.610971e-02):3.994743e-01):2.932804e-02,1:5.637034e-02);
   tree gen.3350000 = [&U] (9:2.371927e-03,((2:4.831439e-02,(3:6.692301e-02,(11:2.169483e-02,(8:8.049895e-03,(6:3.973973e-03,((13:5.138167e-02,4:1.050263e-02):2.577391e-03,12:2.211494e-02):1.613723e-01):1.017034e-01):6.303228e-02):6.829371e-02):4.849201e-01):1.215125e-01,((7:7.653128e-02,10:8.244304e-02):3.158841e-02,5:1.215200e-01):9.246329e-03):7.757444e-02,1:1.328651e-01);
   tree gen.3355000 = [&U] ((((7:1.847028e-01,2:1.112152e-01):1.068663e-01,(10:8.769472e-02,5:1.480405e-01):5.375215e-03):2.545117e-02,(3:1.516026e-02,((11:6.061724e-02,8:1.436835e-02):7.975820e-02,(((13:4.607515e-02,12:5.305262e-02):2.223163e-02,4:3.193572e-04):1.628349e-01,6:1.447667e-02):7.145165e-02):2.163176e-01):2.611032e-01):2.963506e-01,9:1.071515e-01,1:1.028767e-01);
   tree gen.3360000 = [&U] (((2:1.820472e-01,(7:7.222678e-02,((8:5.537396e-03,(11:1.112401e-01,(((4:1.137209e-02,13:2.019823e-02):1.416506e-02,12:6.101079e-03):2.157161e-01,6:2.398785e-02):6.191967e-02):6.702141e-02):4.232357e-01,3:2.999059e-01):1.540816e-01):1.520888e-01):1.406596e-01,(5:2.175833e-01,10:8.370189e-02):1.529292e-02):1.841828e-01,9:2.709047e-02,1:1.099986e-01);
   tree gen.3365000 = [&U] ((((11:1.655206e-01,((((13:3.457229e-02,12:6.586584e-02):1.177804e-02,4:1.699424e-02):3.185475e-01,6:1.825571e-02):8.501059e-02,8:7.616872e-02):2.401198e-03):1.647975e+00,3:2.050870e-01):6.074200e-01,(5:3.894121e-01,(10:2.307291e-01,(7:1.188586e-01,2:3.404982e-01):4.615714e-02):1.837802e-01):1.840960e-01):1.203748e-01,9:1.069468e-01,1:1.971088e-01);
   tree gen.3370000 = [&U] ((9:3.064610e-02,((2:9.105812e-02,5:6.722550e-05):2.744495e-04,10:7.429710e-02):1.158776e-01):1.164532e-02,(7:9.512283e-02,(((8:1.640758e-04,11:2.740622e-02):4.009629e-03,(6:1.703863e-02,((12:2.143287e-02,4:1.581179e-02):1.131629e-02,13:5.344462e-03):4.252061e-02):4.113577e-02):1.273258e-02,3:2.537957e-02):1.125012e-01):2.554443e-02,1:2.542393e-02);
   tree gen.3375000 = [&U] (((5:5.678371e-03,10:1.188950e-01):2.481970e-01,(((3:3.029403e-02,((8:6.848741e-02,11:1.898312e-02):4.058371e-02,(6:3.130774e-02,((13:2.179816e-02,12:2.675739e-02):1.651277e-02,4:3.208008e-04):1.417147e-01):1.646046e-01):1.795939e-01):4.097537e-01,2:2.143533e-01):4.285217e-02,7:9.273498e-02):3.173208e-01):9.733331e-02,9:6.166743e-02,1:1.796686e-01);
   tree gen.3380000 = [&U] (7:7.180273e-02,(((10:3.365399e-02,(5:8.029557e-02,2:9.494538e-02):5.931566e-02):4.213716e-02,9:2.327245e-02):1.288874e-02,(3:7.552927e-02,((6:1.247551e-03,(4:2.074901e-03,(12:9.032700e-03,13:2.915607e-02):6.567535e-04):5.007813e-02):3.827546e-02,(11:4.785897e-02,8:9.784349e-03):4.447061e-02):8.133565e-02):2.375716e-01):5.505490e-03,1:4.823606e-02);
   tree gen.3385000 = [&U] ((((2:5.328111e-01,7:2.655181e-01):2.899168e-03,(10:1.187530e-01,5:1.457485e-01):1.072280e-01):5.283134e-02,9:3.841977e-02):1.168019e-01,((8:1.300620e-02,((((13:1.519721e-02,4:4.005761e-02):2.437777e-02,12:1.576672e-03):4.145920e-01,6:5.001668e-03):9.391660e-02,11:6.057605e-02):1.630603e-02):2.668964e-01,3:1.503612e-01):1.009532e+00,1:4.949620e-02);
   tree gen.3390000 = [&U] ((((8:5.856651e-02,(((4:1.269877e-02,(13:8.654544e-02,12:6.086547e-02):6.137337e-02):3.470574e-01,6:4.592415e-02):4.512836e-02,11:1.433738e-01):1.092280e-01):5.483255e-01,3:5.880409e-02):8.478227e-01,9:6.212368e-02):2.372599e-01,(((5:3.688078e-01,10:1.179939e-01):9.220175e-02,2:3.033856e-01):2.289685e-01,7:2.747557e-01):5.455140e-01,1:9.608899e-02);
   tree gen.3395000 = [&U] (9:3.369459e-01,(((7:3.970133e-01,(5:3.011397e-02,2:3.617128e-01):2.268795e-01):3.141962e-02,((((((13:2.603060e-02,12:2.140315e-02):9.183449e-02,4:2.227606e-02):2.906148e-01,6:3.221635e-02):1.826561e-01,8:5.750257e-02):1.459648e-02,11:3.846464e-02):5.106812e-01,3:1.258495e-01):9.300999e-01):5.594825e-02,10:1.270212e-01):1.035048e-01,1:1.752410e-01);
   tree gen.3400000 = [&U] ((10:1.324228e-01,(2:3.176603e-01,5:2.885396e-01):1.239290e-01):9.265746e-02,((7:2.476068e-01,(((11:7.769259e-02,8:1.385428e-02):1.809248e-01,((4:2.137989e-02,(13:9.336320e-02,12:5.842452e-02):2.547575e-02):2.548764e-01,6:1.917845e-02):9.483320e-02):3.923445e-01,3:2.010385e-03):2.754336e-01):3.168657e-01,9:2.641520e-02):7.541593e-02,1:1.775408e-01);
   tree gen.3405000 = [&U] (((2:3.176519e-01,((10:3.097966e-01,(3:1.687623e-02,((((4:4.299573e-03,(13:2.952659e-02,12:4.904205e-02):1.509508e-02):3.357237e-01,6:1.838030e-04):1.071803e-01,8:3.601441e-02):1.434484e-01,11:6.269379e-03):2.527416e-01):9.646723e-01):1.402545e-01,5:1.481534e-01):5.498201e-02):1.276979e-01,7:1.206809e-01):6.327607e-02,9:7.052958e-02,1:2.452385e-01);
   tree gen.3410000 = [&U] (((7:3.221655e-01,2:1.613935e-01):8.799218e-02,(10:4.583320e-02,5:1.234049e-01):2.390443e-02):1.312154e-01,(9:2.731002e-02,(3:1.649638e-01,((((4:1.531580e-03,(12:3.176590e-02,13:3.142187e-02):3.298712e-02):1.262181e-01,6:3.198944e-02):8.057584e-02,8:4.388119e-02):8.868099e-02,11:2.679901e-02):2.076246e-01):2.178228e-01):1.252029e-01,1:7.581609e-02);
   tree gen.3415000 = [&U] (((5:3.504067e-01,((3:1.268921e-02,(11:3.675870e-02,(8:1.228713e-02,((4:7.174102e-03,(12:8.483918e-02,13:1.837073e-02):3.832359e-03):1.907454e-01,6:2.250349e-02):8.686022e-02):2.771712e-02):1.880499e-01):2.617176e-01,10:4.897749e-02):3.985692e-02):3.288751e-02,(7:1.573815e-01,9:4.901573e-03):3.079100e-02):1.518952e-01,2:7.357966e-02,1:7.013732e-02);
   tree gen.3420000 = [&U] (((7:1.228709e-02,((8:1.066338e-01,((6:1.333608e-01,(4:6.527768e-02,(13:6.775902e-02,12:3.160260e-02):2.379545e-01):1.929060e-01):2.317517e-01,3:3.910737e-01):2.008169e-01):1.576263e-02,11:3.689986e-02):1.351787e+00):3.510206e-01,((5:1.720857e-01,2:5.279033e-01):2.591189e-01,10:1.335861e-01):2.539885e-01):7.232892e-02,9:1.408468e-02,1:1.372187e-01);
   tree gen.3425000 = [&U] ((((2:3.706576e-01,(7:8.932499e-02,((11:5.317058e-02,(8:1.362754e-02,(((12:3.025932e-02,13:4.150155e-02):1.035794e-02,4:3.590096e-03):2.617374e-01,6:4.160482e-03):1.617598e-01):3.858274e-02):5.351773e-03,3:3.519578e-01):4.213275e-01):3.909019e-02):1.891155e-01,10:1.803335e-01):2.621151e-01,5:1.566984e-01):3.489977e-01,9:9.499257e-03,1:1.641727e-01);
   tree gen.3430000 = [&U] (((7:1.397932e-01,(3:2.910800e-02,((11:5.505193e-02,((4:5.835150e-03,(13:6.495244e-02,12:2.399497e-03):6.439891e-02):7.302627e-02,6:1.090032e-02):9.925631e-02):2.442504e-04,8:2.999469e-03):6.308051e-02):1.793356e-01):5.889733e-02,9:3.714927e-02):5.454487e-02,((5:2.101243e-02,10:3.522618e-02):5.718629e-02,2:1.429542e-01):1.345693e-01,1:5.088288e-02);
   tree gen.3435000 = [&U] (((2:2.727954e-01,(3:2.991835e-02,(((4:2.440592e-02,(13:1.438480e-01,12:1.553086e-02):1.597095e-02):2.803120e-01,6:1.327182e-02):1.740248e-01,(11:2.680104e-01,8:3.953454e-02):4.604032e-02):5.738984e-01):3.548660e-01):4.033071e-01,((5:2.382520e-01,10:2.922245e-01):5.108858e-02,7:3.305272e-01):6.852732e-02):1.552026e-01,9:9.480903e-02,1:2.053370e-01);
   tree gen.3440000 = [&U] ((((10:3.156329e-01,5:3.358046e-02):1.262043e-01,7:2.107524e-01):1.066157e-01,((3:1.983854e-02,((8:3.897995e-02,11:1.190960e-01):2.787774e-02,((4:5.850952e-04,(12:1.629190e-02,13:2.903908e-02):6.685718e-02):2.536469e-01,6:3.061014e-02):5.535352e-02):4.458879e-01):2.283065e-01,2:9.219913e-02):1.913648e-01):2.239277e-01,9:2.066050e-01,1:1.290347e-01);
   tree gen.3445000 = [&U] (((2:1.541288e-01,5:1.473725e-01):6.032121e-02,10:2.746249e-02):6.883062e-02,(((3:1.060437e-01,(8:3.751741e-02,(11:6.726256e-02,(6:8.272014e-04,(4:1.647489e-02,(12:9.206751e-03,13:5.805307e-02):2.202532e-02):1.568701e-01):1.149633e-01):1.740036e-02):3.541119e-01):3.561239e-01,7:1.559047e-01):1.768046e-01,9:6.980998e-02):2.467761e-02,1:1.658660e-01);
   tree gen.3450000 = [&U] (((7:1.908069e-01,(10:3.303650e-02,(((((13:5.557140e-02,12:5.811382e-02):1.792728e-02,4:6.099972e-03):2.634404e-01,6:5.607474e-03):2.811369e-02,(8:2.247087e-02,11:5.076816e-02):3.908077e-02):4.425433e-01,3:6.567802e-02):3.902833e-01):1.512046e-01):4.507816e-02,(5:2.727038e-01,2:2.613754e-01):6.039074e-02):1.534200e-01,9:9.862040e-02,1:1.410516e-01);
   tree gen.3455000 = [&U] ((5:1.122481e-01,(10:3.242628e-02,((2:5.365377e-02,(3:9.336473e-03,((12:2.739874e-02,(13:2.750450e-02,4:1.722436e-02):7.669413e-02):1.787531e-01,((11:8.360844e-02,8:6.384820e-02):1.758901e-02,6:3.634195e-02):7.725163e-02):5.932234e-01):3.987888e-01):4.814045e-01,7:4.948931e-03):2.653836e-01):1.207947e-01):2.946866e-01,9:1.658697e-01,1:1.059789e-01);
   tree gen.3460000 = [&U] (((10:1.215890e-01,(((((13:4.976857e-02,12:1.235567e-02):4.124625e-02,4:2.479060e-02):2.085242e-01,6:1.996811e-02):1.183866e-01,(11:2.327882e-02,8:4.460797e-02):4.950188e-02):2.307197e-01,3:6.420125e-03):6.394524e-01):7.229289e-02,(5:4.174152e-01,2:2.301278e-01):1.700922e-01):8.756097e-04,(7:2.424651e-01,9:5.623386e-02):5.798105e-02,1:1.706682e-01);
   tree gen.3465000 = [&U] (((10:4.604246e-02,((3:7.078385e-02,(11:2.200637e-02,((((4:1.616897e-02,13:1.413496e-02):1.150255e-03,12:1.652853e-02):2.777149e-01,6:1.960580e-02):7.274004e-02,8:6.860136e-03):6.558663e-02):2.735911e-01):3.894353e-01,7:9.004843e-03):1.942991e-01):1.316499e-01,(2:1.759341e-01,5:5.671746e-02):8.907170e-02):1.979351e-02,9:8.546786e-02,1:7.183060e-02);
   tree gen.3470000 = [&U] (((5:1.430000e-01,2:2.463786e-01):1.235160e-02,10:9.802496e-02):4.750120e-01,((7:3.604117e-02,(3:9.831909e-02,(((6:8.404776e-03,(13:1.129642e-01,(4:4.726988e-03,12:6.592389e-02):6.533521e-03):2.028134e-01):1.921853e-01,8:7.089231e-02):7.022891e-02,11:3.652543e-02):2.185014e-01):3.214149e-01):1.116649e-01,9:8.016900e-03):1.482558e-01,1:2.479714e-01);
   tree gen.3475000 = [&U] ((((2:1.239924e-01,5:1.879491e-01):1.325586e-01,(7:2.167205e-01,10:1.161329e-01):1.272408e-01):2.324257e-02,(((8:1.863293e-02,11:2.139617e-01):1.336021e-02,(6:9.226370e-03,((12:2.635305e-02,13:4.411620e-02):2.461069e-02,4:5.042057e-02):4.590794e-01):1.743040e-01):3.524736e-01,3:9.478679e-02):4.573289e-01):1.971683e-02,9:8.025565e-02,1:2.938910e-01);
   tree gen.3480000 = [&U] (((3:3.340990e-01,(8:2.693825e-02,(11:8.227619e-02,(6:5.131192e-03,(12:8.479228e-02,(4:1.276800e-02,13:2.821365e-02):7.998917e-02):1.239672e-01):1.376101e-01):7.437328e-02):8.814566e-02):7.693668e-01,((7:5.508212e-01,(5:3.569907e-02,10:2.755045e-01):3.660641e-02):1.581585e-01,2:2.960823e-01):3.445227e-02):1.454830e-01,9:6.356312e-02,1:1.581136e-01);
   tree gen.3485000 = [&U] ((3:3.242798e-02,(((11:6.583248e-02,8:1.468768e-02):2.097022e-01,6:1.604239e-03):7.347262e-02,(4:7.450160e-03,(12:7.010010e-02,13:5.510217e-02):4.563643e-02):2.321495e-01):3.367287e-01):5.263950e-01,(9:2.934964e-01,((10:1.679290e-01,(5:8.840112e-02,2:2.231853e-01):4.654952e-02):2.549535e-01,7:1.182942e-01):1.778561e-01):5.908103e-03,1:3.372816e-01);
   tree gen.3490000 = [&U] (10:1.950987e-01,(2:4.135331e-01,(5:1.546160e-01,((((((11:1.380784e-01,8:8.805379e-03):2.465328e-01,6:9.929769e-05):3.387499e-02,(12:1.303920e-02,(13:2.979700e-02,4:1.389194e-03):3.208698e-02):2.052060e-01):1.827796e-01,3:4.851255e-02):6.840395e-01,7:1.332095e-01):3.306786e-01,9:9.350447e-02):1.256385e-01):8.102722e-02):5.549466e-02,1:2.004212e-01);
   tree gen.3495000 = [&U] (((3:6.514584e-03,((6:4.218807e-03,((13:2.452236e-02,4:5.483005e-03):1.690411e-02,12:3.648518e-03):4.523170e-02):5.176486e-02,(11:4.701087e-02,8:6.679986e-03):1.239988e-02):5.248525e-02):1.468312e-01,((7:6.828814e-02,2:3.863944e-02):2.757986e-02,(5:3.990175e-02,10:6.171058e-02):7.920267e-03):5.240954e-02):1.323553e-02,9:2.158070e-02,1:4.416649e-02);
   tree gen.3500000 = [&U] (9:2.399038e-01,((((7:5.118311e-02,(3:4.118174e-01,(11:8.630421e-03,(8:7.064865e-02,(((13:7.489560e-02,12:3.067774e-02):2.406220e-02,4:3.560415e-03):3.792034e-01,6:2.740200e-02):1.787015e-01):1.998054e-01):1.535682e-01):7.356898e-01):1.959342e-01,2:5.325244e-01):2.088211e-02,10:4.034485e-01):1.397884e-01,5:5.627272e-01):4.690020e-01,1:1.591524e-01);
   tree gen.3505000 = [&U] ((9:1.211228e-01,(3:1.571967e-02,((11:6.753522e-02,(6:4.389042e-02,(12:1.629548e-02,(13:1.161266e-02,4:6.387399e-02):6.533551e-03):1.821464e-01):8.633802e-02):4.292752e-02,8:7.198292e-02):2.458579e-01):5.205347e-01):2.996824e-03,(7:1.626185e-01,(2:1.491404e-01,(5:9.903751e-02,10:8.932751e-02):5.283739e-02):1.174035e-01):1.708854e-01,1:2.439676e-01);
   tree gen.3510000 = [&U] (9:2.341031e-01,((10:5.514860e-02,5:1.832949e-01):1.802308e-02,((2:1.364935e-01,((((6:3.678946e-03,(4:1.162752e-02,(13:3.951985e-02,12:1.853768e-02):9.872993e-02):1.734359e-01):1.729434e-01,11:7.959282e-02):3.417570e-02,8:2.765554e-02):3.476915e-01,3:1.082350e-01):2.417568e-01):1.049613e-01,7:1.793317e-01):2.395956e-01):1.069718e-01,1:6.779172e-02);
   tree gen.3515000 = [&U] (((7:2.769321e-01,((5:1.619039e-01,10:3.724930e-01):2.858770e-01,2:1.020349e-01):4.127392e-01):5.528409e-02,9:7.440633e-02):1.363945e-01,(3:7.412268e-04,((8:8.885355e-02,11:8.903843e-02):4.570811e-02,(6:5.142112e-02,(4:2.108700e-02,(13:2.476534e-02,12:9.023468e-02):9.788696e-03):2.774798e-01):5.276135e-02):3.462294e-01):7.347408e-01,1:1.178581e-01);
   tree gen.3520000 = [&U] (9:5.713512e-02,((7:8.591116e-02,(((11:2.433457e-02,(8:2.448091e-03,(6:2.307730e-03,((12:1.060863e-02,13:4.536775e-02):1.871410e-02,4:8.132766e-03):5.091995e-02):6.913170e-02):1.303966e-02):7.861670e-02,3:2.681134e-02):1.210128e-01,2:8.884058e-03):1.125592e-01):1.432397e-01,(5:1.065898e-02,10:2.112628e-02):7.617000e-03):9.837543e-02,1:3.998771e-02);
   tree gen.3525000 = [&U] ((((10:1.378867e-02,5:5.802650e-02):3.139610e-02,2:1.258610e-01):8.547158e-03,(7:2.191691e-02,(3:2.172405e-02,(11:1.527280e-02,(((4:5.816343e-03,(13:3.598891e-02,12:7.861972e-03):2.102681e-03):5.413189e-02,6:1.349011e-02):3.508913e-02,8:1.285380e-02):2.337309e-02):8.244840e-02):5.666570e-02):4.377537e-02):1.160858e-02,9:4.914810e-03,1:3.789496e-02);
   tree gen.3530000 = [&U] ((10:6.161103e-02,(5:8.561770e-03,((((11:4.652307e-02,8:2.100789e-02):4.137524e-02,(6:4.248096e-03,((4:1.830276e-02,13:6.193978e-03):3.717263e-02,12:5.090072e-02):4.360740e-02):2.101425e-02):5.023999e-02,3:5.976677e-02):1.433532e-01,(7:5.456300e-02,2:4.767093e-02):1.465822e-02):7.959454e-02):1.571000e-01):7.080857e-03,9:3.424207e-02,1:6.494683e-02);
   tree gen.3535000 = [&U] (9:6.793147e-02,(7:2.740410e-02,(((10:8.359731e-02,(((11:4.900372e-02,8:3.991231e-02):2.263826e-02,(6:6.903030e-03,(4:7.372056e-04,(12:4.006888e-03,13:1.218912e-02):1.353929e-02):1.117123e-01):1.022090e-03):2.982392e-01,3:1.702662e-02):2.111213e-01):2.453971e-02,2:6.704963e-02):3.984437e-02,5:1.270225e-02):1.386827e-01):4.838373e-02,1:4.520567e-02);
   tree gen.3540000 = [&U] ((5:1.538160e-01,2:2.860438e-01):4.669385e-01,(10:2.674491e-01,(7:5.429373e-01,(((((((12:2.432918e-02,4:4.809434e-02):9.293858e-03,13:6.953060e-02):2.881862e-01,6:1.571708e-02):1.331410e-01,8:5.908234e-02):6.158509e-02,11:3.355143e-02):9.654554e-01,3:1.707557e-01):5.286148e-01,9:6.358939e-02):1.091927e-01):5.732150e-02):4.009194e-02,1:8.828585e-02);
   tree gen.3545000 = [&U] ((7:1.691261e-01,((9:1.543192e-02,2:3.552449e-01):3.940622e-02,((8:4.427544e-02,((6:9.723291e-03,((13:1.258551e-02,12:6.215233e-02):1.308747e-02,4:2.869483e-02):1.986890e-01):1.118055e-01,11:6.313765e-02):2.320289e-02):4.848258e-01,3:6.276278e-02):4.086589e-01):1.273626e-02):2.219306e-02,(10:1.743902e-01,5:1.764088e-01):6.497791e-02,1:1.864221e-01);
   tree gen.3550000 = [&U] ((9:1.280118e-02,(((5:3.928887e-02,10:3.010512e-01):8.792379e-02,2:2.317471e-01):2.314338e-01,7:2.046778e-01):2.079800e-01):6.832050e-03,((11:5.211425e-02,((((13:2.537243e-02,4:1.465605e-02):2.653629e-02,12:7.692177e-03):3.895752e-01,6:1.928678e-02):1.829442e-01,8:4.955213e-02):9.464367e-02):3.278153e-01,3:1.777629e-02):4.784665e-01,1:3.152778e-01);
   tree gen.3555000 = [&U] (((10:1.196107e-01,(5:9.382904e-02,2:1.503480e-01):2.316397e-02):3.513460e-02,7:1.037595e-01):1.298612e-01,((((8:1.844119e-04,11:5.736095e-02):3.759543e-02,(((4:2.130981e-02,13:2.428486e-02):1.176043e-02,12:2.311085e-02):1.111493e-01,6:1.721893e-02):9.274268e-02):5.031451e-01,3:3.373737e-02):3.270068e-01,9:4.795630e-02):2.043319e-02,1:5.342891e-02);
   tree gen.3560000 = [&U] ((10:6.929334e-02,5:1.318101e-01):4.635136e-02,((2:1.248292e-01,((((11:1.039553e-02,8:3.639698e-03):1.598512e-02,(6:9.788372e-03,(4:3.915715e-03,(13:5.338229e-03,12:1.572007e-02):2.005969e-02):1.303926e-01):5.916342e-02):1.073843e-01,3:6.730237e-02):1.688787e-01,7:4.498703e-02):7.871331e-02):9.964109e-02,9:6.168723e-03):2.967717e-02,1:6.951253e-02);
   tree gen.3565000 = [&U] (((10:1.930284e-01,5:7.852684e-02):4.176659e-02,2:1.392987e-01):2.212075e-01,((7:1.189368e-01,(((8:1.352771e-02,(6:9.587383e-03,(4:4.047125e-03,(13:5.205369e-02,12:2.583349e-02):3.000799e-02):2.411529e-01):1.866470e-01):3.961380e-02,11:6.274904e-02):3.081568e-01,3:7.484629e-02):1.302834e-01):2.776911e-01,9:2.082402e-02):8.014538e-02,1:8.811598e-02);
   tree gen.3570000 = [&U] (((7:1.130127e-01,2:4.390548e-01):2.036800e-01,(5:2.563148e-01,(10:1.852947e-01,(((11:1.335687e-01,8:1.222333e-02):1.672064e-01,((4:1.307689e-03,(12:1.965220e-02,13:9.028194e-02):1.149134e-01):1.614609e-01,6:1.790753e-02):5.911781e-02):2.737306e-01,3:2.562959e-01):1.318476e+00):1.071984e-01):6.914883e-02):4.420954e-01,9:1.043838e-01,1:1.640454e-01);
   tree gen.3575000 = [&U] (9:2.090145e-01,(10:2.760272e-03,(((2:1.627720e-01,7:2.652415e-01):5.958386e-03,(((8:2.388163e-03,11:1.356939e-01):2.460999e-01,(((13:2.247168e-02,12:2.091401e-02):4.669999e-02,4:1.014668e-02):2.705764e-01,6:1.293428e-02):3.747009e-02):3.564510e-01,3:1.290500e-02):4.121098e-01):1.348726e-01,5:1.472016e-01):2.252819e-01):1.859418e-01,1:2.361241e-01);
   tree gen.3580000 = [&U] (9:1.316677e-02,((((2:4.033691e-01,((11:9.265904e-02,(((4:5.039946e-03,(13:3.760313e-02,12:5.606787e-02):9.020413e-02):2.779248e-01,6:3.845199e-04):1.260413e-01,8:5.464331e-02):2.213869e-02):1.517953e-01,3:1.444963e-01):3.108113e-01):5.952355e-02,7:1.553769e-02):9.820898e-03,5:3.283948e-01):2.362558e-01,10:6.423425e-02):1.868207e-01,1:2.887865e-01);
   tree gen.3585000 = [&U] (9:1.586148e-01,((3:1.222284e-01,((((12:2.936361e-02,13:5.313339e-02):7.481140e-02,4:1.620766e-02):2.676293e-01,6:2.628662e-02):5.526891e-02,(8:2.107969e-02,11:6.961943e-02):7.252661e-02):1.646287e-01):2.807353e-01,(((10:5.150985e-02,5:2.426982e-01):1.193276e-01,2:2.178351e-01):8.407797e-02,7:1.088188e-01):8.103640e-02):1.821006e-01,1:9.971456e-02);
   tree gen.3590000 = [&U] (9:2.276374e-01,((10:2.143732e-01,5:9.808293e-02):2.814500e-02,(2:2.025054e-01,(7:2.212168e-02,(((11:1.037127e-01,8:3.270618e-02):9.668068e-02,((4:9.579839e-03,(13:3.224615e-02,12:5.509442e-02):6.789263e-02):2.446194e-01,6:1.005291e-02):1.648812e-01):1.365800e-01,3:7.343624e-03):3.572002e-01):6.315739e-02):2.175283e-01):1.005410e-01,1:1.456179e-01);
   tree gen.3595000 = [&U] ((((2:2.815756e-01,5:4.488548e-02):1.432680e-01,((3:5.505929e-02,(((((12:5.250207e-02,4:1.370903e-02):3.170845e-03,13:4.157010e-02):2.278444e-01,6:4.678432e-02):1.147635e-01,11:6.628133e-02):1.546198e-02,8:1.384615e-01):2.763519e-01):4.040955e-01,10:2.535455e-02):3.343715e-01):8.421884e-02,7:1.804680e-01):1.171262e-01,9:4.417583e-02,1:1.691736e-01);
   tree gen.3600000 = [&U] (9:2.126500e-02,(7:1.082567e-01,(((5:5.237157e-02,2:1.759540e-01):8.392196e-02,10:1.016094e-01):9.826069e-02,(((((4:1.181761e-02,(12:1.163396e-02,13:1.228977e-02):4.396029e-02):1.310882e-01,6:6.102807e-03):8.583996e-02,11:3.815870e-02):3.455226e-02,8:9.544889e-03):2.603895e-01,3:5.051572e-03):2.454452e-01):7.128868e-02):1.216965e-01,1:1.510748e-01);
   tree gen.3605000 = [&U] ((10:1.271638e-01,(9:2.594859e-04,(7:8.164971e-02,(((11:9.188139e-02,((((13:4.478687e-02,12:6.172026e-03):2.197137e-02,4:9.172883e-03):1.560635e-01,6:6.047857e-03):1.171148e-01,8:2.721648e-03):1.295088e-02):1.903679e-01,3:4.646986e-02):3.498326e-01,2:1.783412e-01):1.088948e-01):1.303409e-01):8.128936e-02):3.855201e-02,5:2.407361e-01,1:5.328937e-03);
   tree gen.3610000 = [&U] (9:8.950435e-02,((3:3.527375e-02,((((4:1.536072e-02,(13:4.905332e-02,12:2.126299e-02):7.092747e-02):1.736362e-01,6:4.830214e-02):7.100791e-02,8:4.492500e-02):1.157790e-01,11:7.540134e-02):4.233800e-01):4.671293e-01,(5:1.228235e-01,(10:8.288787e-02,(7:1.470436e-01,2:2.385341e-01):3.427969e-01):5.294369e-02):1.012374e-01):8.606156e-02,1:1.327277e-01);
   tree gen.3615000 = [&U] (((10:1.189980e-01,(((3:3.152057e-01,((6:7.572823e-02,(13:5.707234e-02,(4:3.895359e-02,12:1.180849e-01):3.709811e-02):3.787577e-01):3.428755e-02,(8:3.489759e-02,11:1.516290e-01):5.015751e-02):3.969444e-02):9.144172e-01,5:8.160598e-02):1.731831e-01,2:1.847530e-01):8.034713e-02):1.360223e-01,7:1.880175e-01):1.617241e-01,9:8.336499e-02,1:1.543521e-01);
   tree gen.3620000 = [&U] (9:4.052474e-02,((3:1.135689e-01,(8:8.029326e-02,(11:7.219249e-02,((4:5.118486e-03,(13:7.477227e-02,12:2.907202e-02):3.173184e-02):2.853230e-01,6:4.349258e-02):9.508274e-02):2.865266e-02):3.701829e-01):8.741455e-01,((10:2.166179e-01,5:2.819914e-01):6.879067e-02,(2:2.207944e-01,7:2.922772e-01):1.029777e-01):4.776826e-02):6.549321e-02,1:1.915085e-01);
   tree gen.3625000 = [&U] (((7:1.531764e-01,((10:7.918355e-02,5:7.585087e-02):1.600682e-02,2:3.031316e-01):2.605713e-01):4.134049e-03,(3:4.473677e-03,(((4:4.258715e-03,(12:5.141632e-02,13:3.127842e-02):4.739061e-02):3.142393e-01,6:5.105420e-02):7.121761e-02,(8:7.737958e-02,11:5.230826e-02):4.622115e-03):2.853639e-01):4.101736e-01):4.666886e-02,9:9.113799e-02,1:2.237309e-01);
   tree gen.3630000 = [&U] (((3:1.295039e-02,((8:3.281244e-03,(((12:2.031750e-02,13:7.915393e-03):6.237541e-03,4:2.613040e-03):9.154370e-02,6:2.116271e-02):6.755971e-02):3.423869e-02,11:2.223746e-02):8.261564e-02):1.862124e-01,(((5:1.390251e-02,7:7.038832e-02):1.844902e-04,2:1.143160e-01):5.235495e-02,10:2.604704e-02):3.076336e-02):7.064757e-03,9:3.499840e-02,1:5.010983e-02);
   tree gen.3635000 = [&U] ((10:3.318596e-02,((7:1.487454e-01,((3:1.961617e-02,(8:1.585832e-02,(11:3.876532e-02,(6:1.150505e-02,(4:2.771580e-03,(13:3.827125e-02,12:1.237997e-02):2.232349e-02):1.255160e-01):9.260830e-02):1.907126e-02):1.821424e-01):2.525275e-01,2:5.644450e-02):1.834872e-01):8.223828e-02,5:2.423051e-01):3.831378e-02):3.153723e-02,9:6.817742e-02,1:1.565967e-01);
   tree gen.3640000 = [&U] ((9:9.542720e-02,(7:2.992845e-01,(2:1.984505e-01,5:3.031757e-02):2.976171e-01):2.919259e-01):8.288209e-02,(10:1.643351e-01,(((((12:4.086467e-02,13:2.651526e-02):5.173134e-02,4:8.552380e-03):6.161725e-01,(11:6.540134e-02,8:6.701836e-03):1.035910e-01):6.575664e-02,6:2.301374e-03):5.413634e-01,3:3.737510e-01):3.247317e-01):2.377571e-01,1:1.209572e-01);
   tree gen.3645000 = [&U] ((10:4.765341e-02,((7:7.720054e-03,((8:1.671619e-02,((((13:3.833366e-03,12:7.616889e-03):7.168293e-03,4:1.587018e-03):6.214718e-02,6:1.123494e-02):2.739128e-02,3:6.073598e-02):2.818884e-02):2.018889e-02,11:3.076847e-03):1.344299e-01):7.234656e-02,(2:5.360382e-02,5:9.902127e-03):2.756663e-02):3.056547e-02):1.780707e-02,9:2.822774e-02,1:3.178698e-02);
   tree gen.3650000 = [&U] ((7:1.347909e-02,(3:5.433888e-02,((6:1.237955e-02,(8:3.070245e-03,11:3.056997e-02):6.614771e-02):1.063497e-02,((12:1.266922e-02,13:4.032921e-02):1.526621e-02,4:5.945596e-04):1.324544e-01):2.249327e-01):1.466061e-01):1.289781e-01,((2:1.531416e-01,(5:2.690268e-02,10:1.030349e-01):1.056947e-02):8.499444e-02,9:1.525835e-02):4.862104e-04,1:1.020095e-01);
   tree gen.3655000 = [&U] ((7:2.343652e-01,(5:4.052802e-01,9:1.068381e-02):3.269216e-02):3.609419e-02,(((3:1.051426e-01,(11:2.915700e-02,((6:3.973766e-03,(4:1.174079e-02,(13:5.134463e-02,12:4.051571e-02):1.765839e-02):2.067977e-01):1.487650e-01,8:1.326652e-02):5.383205e-02):2.011309e-01):3.336859e-01,10:4.638791e-02):1.151496e-01,2:2.550247e-01):5.607820e-02,1:2.055908e-01);
   tree gen.3660000 = [&U] (((7:2.976219e-01,(3:1.313640e-01,((11:2.469225e-02,8:4.217467e-02):1.007633e-01,(6:5.529217e-03,((12:5.863017e-04,13:1.557017e-01):3.362486e-02,4:1.156450e-02):1.781880e-01):3.704005e-02):2.745489e-01):8.470906e-01):1.571179e-01,(2:3.254547e-01,5:1.249762e-01):2.205977e-01):1.354294e-01,(10:1.467286e-01,9:1.448876e-01):3.803612e-02,1:2.163790e-01);
   tree gen.3665000 = [&U] ((((10:1.236269e-01,(2:2.845824e-01,5:1.241425e-01):5.684113e-02):1.294900e-01,7:2.468956e-01):2.743934e-01,(3:1.080669e-01,(6:1.096239e-02,((11:2.553501e-02,8:1.562672e-02):1.386613e-01,((13:2.619910e-02,12:5.114653e-02):6.728771e-02,4:4.939518e-04):2.477074e-01):1.589650e-02):5.041916e-01):7.413415e-01):2.590616e-01,9:3.145160e-03,1:2.899914e-01);
   tree gen.3670000 = [&U] ((10:4.138246e-02,5:1.983692e-01):6.185265e-02,((7:1.004199e-01,((3:8.042421e-03,(11:1.686984e-02,(((4:4.434497e-03,(13:1.409979e-02,12:1.956893e-02):2.441868e-02):8.288580e-02,6:5.645776e-03):8.050558e-02,8:1.502011e-02):2.385030e-02):8.744867e-02):7.373601e-02,2:1.161409e-01):2.072798e-01):5.160931e-02,9:3.510520e-02):5.789355e-02,1:7.737534e-02);
   tree gen.3675000 = [&U] ((((3:9.427429e-02,(11:8.796001e-02,((6:2.049032e-02,((13:5.126568e-02,12:6.478516e-02):3.172140e-02,4:1.339929e-02):3.977732e-01):1.749960e-01,8:1.898392e-02):1.075107e-02):5.931748e-01):3.480893e-01,2:2.753324e-01):5.414205e-01,(5:3.075047e-01,(10:6.630167e-01,7:2.315841e-01):3.412888e-03):4.435171e-02):1.242292e-01,9:1.488037e-01,1:2.851501e-01);
   tree gen.3680000 = [&U] ((((5:3.771997e-02,10:1.822504e-01):1.603157e-01,2:1.550316e-01):1.457067e-01,(7:1.366817e-01,(3:2.855615e-01,((6:5.126561e-03,((13:3.237320e-02,12:9.235303e-02):2.438670e-02,4:9.447344e-03):3.269135e-01):1.622915e-01,(8:3.089316e-02,11:1.004798e-01):1.940535e-02):2.351119e-01):2.969645e-01):1.456612e-01):5.780137e-02,9:5.521206e-02,1:3.500370e-01);
   tree gen.3685000 = [&U] ((7:2.019105e-01,((3:9.342352e-02,((11:4.635932e-02,8:4.772476e-02):2.246335e-02,(((13:3.481345e-02,12:4.903208e-02):1.971525e-02,4:1.017819e-03):1.052415e-01,6:3.183029e-02):1.131748e-01):3.069520e-01):3.999379e-01,(10:1.078118e-01,(2:2.427739e-01,5:2.538643e-01):1.337303e-01):2.022360e-01):1.166533e-01):8.838816e-02,9:1.375812e-02,1:1.409975e-01);
   tree gen.3690000 = [&U] ((10:3.135830e-02,(2:1.524583e-01,5:5.290899e-02):1.008059e-01):8.887684e-02,(9:1.486596e-02,(7:1.101469e-02,(3:1.875237e-02,(8:1.395546e-03,((6:3.275672e-03,(4:2.212237e-03,(13:1.784334e-02,12:1.902005e-02):2.237579e-02):1.030502e-01):1.363895e-01,11:4.706360e-02):3.052725e-03):2.257512e-01):1.279056e-01):8.377873e-02):2.537775e-02,1:5.393097e-02);
   tree gen.3695000 = [&U] ((10:1.139867e-01,(2:2.040081e-01,5:1.248140e-02):7.701137e-02):7.329693e-02,(9:1.091856e-01,(7:1.612819e-01,(((6:1.990262e-02,((13:2.075600e-02,12:3.136271e-02):1.882965e-02,4:3.220305e-02):2.406248e-01):5.210478e-02,(11:2.879328e-02,8:1.226566e-02):1.160022e-01):1.736756e-01,3:3.026060e-02):2.890430e-01):3.071090e-03):7.654783e-02,1:6.831750e-02);
   tree gen.3700000 = [&U] (9:2.066496e-02,(((2:4.912498e-01,(10:1.645426e-01,(((((12:5.497063e-02,13:4.376425e-02):5.499192e-02,4:1.122999e-03):1.212546e-01,(8:1.880217e-02,11:1.053130e-01):2.757626e-01):1.983392e-02,6:9.223752e-04):3.150438e-01,3:2.609210e-02):6.992013e-01):1.406014e-01):4.398469e-01,5:1.867734e-01):5.938333e-02,7:2.610085e-01):2.007961e-01,1:1.388166e-01);
   tree gen.3705000 = [&U] (9:1.394663e-01,(((10:2.257063e-02,5:9.503097e-02):1.926741e-01,7:2.509651e-01):1.428885e-01,(2:2.758111e-01,(3:2.494151e-02,(((6:6.246434e-03,((12:2.884981e-02,4:2.048900e-03):8.314750e-03,13:1.302680e-01):3.385430e-01):1.769149e-01,8:6.351863e-02):8.138249e-02,11:3.195346e-02):3.304088e-01):4.335166e-01):2.421686e-01):1.048481e-02,1:3.185826e-01);
   tree gen.3710000 = [&U] (10:7.661364e-02,((9:4.221666e-03,(2:2.135066e-01,(3:4.305882e-02,(8:8.240437e-03,(11:3.060668e-02,(6:5.186516e-02,((13:3.389297e-02,12:4.275432e-03):2.094790e-02,4:2.392776e-03):1.856305e-01):1.640587e-01):5.730690e-02):1.403765e-01):5.322369e-01):9.727242e-02):3.752120e-02,(7:1.398129e-01,5:4.781727e-01):8.137780e-02):1.208277e-02,1:1.539294e-01);
   tree gen.3715000 = [&U] (((10:1.887002e-01,5:2.903655e-01):2.497525e-01,9:6.832274e-02):1.062633e-01,(7:6.435235e-02,(2:1.510609e-01,(3:1.639499e-01,((8:4.349367e-02,(6:7.108922e-02,((4:3.486518e-02,13:5.143536e-02):2.435454e-02,12:5.231297e-02):2.363361e-01):2.246577e-01):1.647978e-01,11:3.342656e-01):1.018579e-01):3.648285e-01):1.045574e-01):2.908007e-01,1:1.385270e-01);
   tree gen.3720000 = [&U] ((9:2.316199e-02,(7:4.601298e-03,(((((8:3.961721e-02,11:2.010211e-02):2.917032e-02,6:4.984138e-03):1.229941e-02,((13:7.584721e-03,12:3.119721e-02):2.867239e-02,4:1.504943e-04):1.649022e-01):9.953860e-02,3:2.283227e-02):4.921077e-02,2:8.908297e-02):1.661539e-01):9.523636e-02):1.336351e-02,(5:1.056548e-01,10:1.156879e-01):1.038338e-02,1:9.647619e-02);
   tree gen.3725000 = [&U] ((9:2.243707e-02,(7:1.237666e-01,5:2.951365e-01):2.942622e-01):4.539393e-02,((3:9.222612e-02,(8:6.320268e-02,(11:5.424879e-02,((4:3.466232e-03,(13:3.414254e-02,12:1.228887e-01):1.021722e-01):1.478409e-01,6:8.971899e-02):2.319337e-01):2.707756e-02):2.502118e-01):1.052515e+00,(10:2.295638e-01,2:4.083467e-01):1.671087e-01):1.965313e-01,1:1.383916e-01);
   tree gen.3730000 = [&U] ((2:1.126534e-01,((5:2.815168e-02,10:4.177083e-02):7.205378e-02,7:1.010434e-02):7.330580e-02):3.178762e-03,((3:4.131345e-03,((4:4.123364e-03,(13:1.024405e-02,12:1.474995e-02):8.133862e-03):5.560395e-02,((11:1.418284e-02,8:1.446553e-02):3.958718e-02,6:2.077308e-03):3.299434e-03):1.271833e-01):7.241537e-02,9:4.736549e-04):2.162190e-02,1:5.349257e-02);
   tree gen.3735000 = [&U] (((((5:1.724178e-01,2:1.955471e-01):1.115108e-01,7:1.168218e-01):2.559535e-01,((11:9.929314e-02,((((4:2.681518e-02,13:2.948963e-02):1.196442e-02,12:8.563722e-03):1.753383e-01,6:4.038349e-02):1.337492e-01,8:6.912249e-02):6.997358e-03):3.213559e-01,3:3.236219e-02):4.441343e-01):2.650526e-03,10:3.597737e-02):1.750487e-01,9:8.345787e-02,1:1.682123e-01);
   tree gen.3740000 = [&U] (9:1.323137e-01,((3:1.451929e-01,((((12:1.190397e-02,13:7.603026e-02):8.769874e-03,4:2.387806e-02):2.669277e-01,6:3.629890e-02):2.070457e-02,(8:5.825127e-02,11:1.028205e-01):1.064746e-01):5.126087e-01):3.743688e-01,((7:2.765935e-01,2:4.317108e-01):3.403757e-02,(10:2.768386e-01,5:1.649857e-01):1.457739e-01):1.081135e-01):1.323320e-01,1:1.294248e-01);
   tree gen.3745000 = [&U] ((10:2.951912e-02,5:2.596722e-02):3.627372e-02,(((7:2.102334e-02,2:7.030939e-02):3.242319e-02,(((8:8.565767e-03,((4:8.346524e-03,(12:3.695156e-03,13:1.204547e-02):1.089471e-02):7.778020e-02,6:3.302668e-03):8.721403e-02):4.287681e-02,11:2.660647e-02):1.395662e-01,3:1.360870e-02):2.106744e-01):1.142174e-01,9:1.772011e-02):3.526317e-02,1:1.108755e-01);
   tree gen.3750000 = [&U] ((((10:3.341299e-01,5:5.070496e-02):3.772264e-01,2:6.749576e-02):4.191122e-01,(7:1.849592e-01,(((6:4.659175e-02,(4:3.249355e-02,(13:4.723944e-02,12:2.579416e-02):1.068900e-02):3.193581e-01):2.052401e-01,(11:6.988339e-02,8:4.943264e-02):6.050024e-02):4.955498e-01,3:2.235936e-03):7.166096e-01):1.263163e-01):7.484768e-04,9:7.854802e-02,1:8.117162e-02);
   tree gen.3755000 = [&U] (2:4.957425e-01,(9:2.079687e-01,(((((8:1.759819e-02,(6:1.187169e-02,(4:3.447489e-03,(12:8.110059e-02,13:4.439818e-03):6.430889e-02):1.483539e-01):1.349902e-01):5.229793e-03,11:1.117897e-01):3.526615e-01,3:1.330861e-01):7.563985e-01,5:5.744316e-02):8.691035e-02,(10:7.597917e-02,7:2.185869e-01):9.218633e-02):1.431462e-01):6.344699e-02,1:4.283435e-02);
   tree gen.3760000 = [&U] ((10:5.413466e-02,(2:2.311887e-01,5:7.061148e-02):2.414349e-01):6.599284e-02,(((((8:3.581280e-02,11:3.472586e-02):4.156667e-02,(6:2.560769e-04,(4:1.487222e-02,(12:1.103980e-02,13:3.496705e-02):1.807244e-02):2.881651e-01):1.443117e-01):4.432868e-01,3:4.203676e-02):3.027177e-01,7:1.846992e-02):3.148489e-01,9:3.912778e-03):1.269318e-01,1:8.981056e-02);
   tree gen.3765000 = [&U] ((((((8:7.802941e-02,(6:1.875720e-02,((13:5.378694e-02,12:3.355610e-02):6.749079e-02,4:7.961218e-03):1.521932e-01):1.461424e-01):3.908250e-03,11:1.256168e-01):2.697516e-01,3:2.685593e-02):3.571544e-01,7:2.108770e-01):1.820278e-01,((5:1.091217e-01,2:3.805386e-01):6.175630e-02,10:8.306239e-02):1.574958e-01):1.279844e-01,9:1.256520e-02,1:1.576767e-01);
   tree gen.3770000 = [&U] (9:3.957152e-02,(7:2.150064e-01,(5:3.540561e-01,(((3:5.281626e-01,((6:1.478767e-02,(12:5.989783e-02,(4:5.229091e-02,13:2.709467e-02):3.265814e-03):2.112018e-01):1.186522e-01,(11:1.940660e-02,8:4.274302e-02):3.127809e-02):4.206098e-02):7.624787e-01,2:2.313213e-02):2.472757e-01,10:1.425777e-01):3.427391e-02):1.309310e-01):1.129951e-01,1:1.605096e-01);
   tree gen.3775000 = [&U] (9:1.446948e-02,(((5:1.292563e-01,2:1.120828e-01):3.377302e-01,((3:2.641079e-02,(8:5.064753e-02,(11:2.134444e-02,((4:9.002260e-03,(12:1.216668e-02,13:6.858307e-02):2.825580e-03):2.026774e-01,6:1.481127e-02):8.963610e-02):6.007983e-03):1.062217e-01):4.535315e-01,10:2.109815e-01):7.062320e-02):6.251632e-02,7:4.991208e-04):2.808034e-01,1:2.224050e-01);
   tree gen.3780000 = [&U] ((((2:4.114161e-01,(5:5.727501e-01,10:4.646109e-01):1.639002e-01):5.315344e-01,((3:3.234208e-01,((4:2.497803e-02,(13:4.426754e-02,12:4.598804e-02):6.319726e-02):3.481488e-01,6:1.108120e-03):2.170574e-01):2.266461e-02,(8:6.077099e-03,11:1.342992e-01):6.805841e-02):1.125081e+00):8.117250e-03,7:2.274714e-01):6.523372e-02,9:1.224651e-01,1:3.397180e-01);
   tree gen.3785000 = [&U] (9:3.371767e-02,(7:1.734734e-01,((((((((13:4.408125e-02,4:1.182826e-02):1.034910e-02,12:1.891607e-02):1.974366e-01,6:1.916163e-02):1.389764e-01,8:2.246483e-02):6.183323e-03,11:1.837602e-02):4.616210e-01,3:1.353277e-01):3.638514e-01,2:8.112217e-03):2.417040e-01,(10:7.733269e-02,5:8.828292e-02):1.116888e-01):6.753392e-02):2.475699e-01,1:1.567127e-01);
   tree gen.3790000 = [&U] ((7:8.267528e-02,((11:6.286838e-02,((6:1.827553e-01,(12:8.635548e-04,(13:1.353577e-01,4:6.458474e-02):1.665909e-02):2.754805e-01):1.186657e-01,8:7.104012e-02):1.728607e-01):1.192547e+00,3:3.727621e-03):2.071980e-01):2.448946e-01,(9:1.274933e-02,(2:6.353030e-01,(10:3.910195e-01,5:5.702742e-02):2.664223e-02):3.254756e-01):1.198780e-01,1:2.006704e-01);
   tree gen.3795000 = [&U] (9:9.373086e-03,((((10:5.465337e-02,5:2.143907e-03):5.107026e-02,2:6.826300e-02):1.005083e-02,(3:4.873949e-03,((11:9.514554e-03,((13:8.650505e-03,(4:3.519227e-03,12:8.963369e-03):1.429074e-02):3.319510e-02,6:5.326803e-03):3.983313e-02):7.577420e-03,8:2.196145e-04):1.111462e-01):7.512018e-02):2.105335e-02,7:6.276985e-02):1.186381e-02,1:4.947528e-02);
   tree gen.3800000 = [&U] ((((3:3.864244e-02,(((4:3.358383e-04,(12:4.332986e-02,13:6.387319e-02):2.620410e-02):8.996318e-02,6:1.286196e-02):4.950935e-02,(11:4.872139e-02,8:1.049028e-02):1.898288e-02):3.449047e-01):1.438024e-01,7:3.049041e-02):1.119361e-01,9:4.454319e-02):2.794044e-02,(10:4.443605e-02,(5:1.091761e-02,2:1.330308e-01):6.556485e-02):8.499478e-02,1:9.168190e-02);
   tree gen.3805000 = [&U] ((((3:1.262053e-01,((8:3.857613e-04,11:1.537937e-01):4.456485e-02,((4:1.181686e-03,(13:4.497484e-02,12:2.926043e-02):2.765473e-02):2.525935e-01,6:9.517300e-03):1.148563e-01):1.570973e-01):4.327325e-01,7:4.589038e-03):1.398351e-01,((5:1.069102e-01,2:2.782785e-01):1.510146e-02,10:1.566539e-01):1.889317e-01):1.269030e-01,9:7.776929e-02,1:1.828513e-01);
   tree gen.3810000 = [&U] (((10:1.071629e-01,5:4.584688e-02):3.440383e-01,9:3.362856e-02):3.420929e-03,((((11:7.573199e-02,8:9.555097e-02):1.111328e-01,(6:4.035073e-03,(4:1.457161e-02,(12:3.633409e-02,13:4.637224e-02):2.059552e-02):1.862685e-01):2.054934e-01):4.157465e-01,3:3.369917e-02):4.157975e-01,(2:2.041095e-01,7:1.585998e-01):7.838052e-02):2.005814e-01,1:2.195613e-01);
   tree gen.3815000 = [&U] (9:5.113166e-02,(5:1.262378e-02,((2:7.094091e-02,((((11:1.563735e-02,8:3.497169e-02):6.008825e-02,(6:2.834011e-03,(4:1.034200e-02,(13:1.900608e-02,12:2.335521e-02):4.548841e-02):1.042154e-01):4.772769e-02):3.153682e-01,3:5.617031e-03):3.192304e-01,7:2.369235e-03):1.175848e-01):1.517093e-01,10:6.970161e-02):1.857601e-03):6.702055e-02,1:9.346334e-02);
   tree gen.3820000 = [&U] ((((3:7.627235e-02,(11:3.010398e-02,(8:5.774409e-02,(6:6.691581e-02,(13:4.223705e-02,(4:4.246237e-02,12:1.298298e-02):6.670311e-03):3.268025e-01):1.195956e-01):2.768868e-02):5.472905e-01):2.904100e-01,7:1.321997e-01):2.188941e-01,9:3.814231e-02):8.587890e-03,((10:4.128881e-02,5:1.914445e-01):4.553125e-02,2:1.214282e-01):2.448409e-01,1:2.640468e-01);
   tree gen.3825000 = [&U] (10:5.804541e-02,(((2:8.965377e-02,5:5.542879e-02):1.183089e-01,7:1.116436e-01):8.588298e-02,(9:2.359600e-03,(((11:6.929555e-02,(6:3.012125e-02,(4:5.289926e-03,(13:1.630998e-02,12:1.902017e-02):1.351830e-02):5.950301e-02):3.290100e-02):3.232843e-02,8:1.562102e-02):1.447844e-01,3:1.429942e-02):3.190754e-01):2.723497e-02):4.891079e-02,1:1.406987e-01);
   tree gen.3830000 = [&U] ((7:2.618270e-01,(2:1.210673e-01,5:1.648535e-01):2.956926e-02):1.804229e-01,(10:5.502247e-02,((((6:4.362166e-02,((12:1.284359e-02,13:3.488551e-02):3.560267e-02,4:1.534220e-02):4.282072e-01):4.973037e-02,(8:5.625725e-02,11:6.048067e-02):7.418696e-02):2.420777e-01,3:1.515270e-03):9.819502e-01,9:2.988268e-02):1.373436e-01):1.046173e-01,1:7.804345e-02);
   tree gen.3835000 = [&U] (9:3.320449e-02,(((10:2.084852e-03,(2:1.808291e-01,5:2.193432e-01):2.005848e-01):2.862988e-02,(3:1.063601e-02,((6:3.815843e-02,((13:7.953921e-02,12:3.384981e-02):2.546284e-02,4:8.341199e-03):2.417094e-01):1.169003e-01,(8:2.013912e-04,11:2.069617e-01):2.365923e-01):3.453525e-01):4.644759e-01):2.416197e-01,7:4.467105e-01):9.000091e-02,1:2.349022e-01);
   tree gen.3840000 = [&U] (((7:7.298988e-02,2:1.721145e-01):6.935685e-02,(10:6.395909e-02,5:6.561801e-02):3.580429e-02):6.630288e-02,(9:9.955413e-03,(3:2.576274e-03,(11:8.092621e-03,(((4:1.970728e-03,(13:3.481898e-02,12:2.921183e-02):2.389582e-02):9.214983e-02,6:3.970796e-04):5.413552e-02,8:1.859936e-02):2.216381e-02):1.772528e-01):3.422998e-01):4.973551e-02,1:1.319009e-01);
   tree gen.3845000 = [&U] ((2:2.638567e-01,5:2.652739e-01):1.598916e-01,(9:6.724035e-02,(((3:1.278061e-01,((((4:7.827844e-05,(12:5.530628e-03,13:4.489814e-02):6.089559e-02):1.695699e-01,6:1.715785e-02):1.831050e-01,11:2.606824e-02):9.194348e-02,8:3.222935e-02):2.171489e-01):4.439690e-01,7:4.792669e-02):1.223764e-01,10:1.283983e-01):2.796112e-01):3.631394e-02,1:5.402941e-01);
   tree gen.3850000 = [&U] (((3:5.193570e-02,((11:8.088065e-02,8:5.891847e-03):1.036480e-01,(((13:8.883676e-02,4:2.873689e-02):1.126338e-01,12:1.308140e-02):1.208287e-01,6:9.895596e-03):7.394703e-02):2.884289e-01):4.973507e-01,9:4.281540e-02):6.681952e-02,(10:2.449428e-01,(5:3.788128e-02,(2:1.011533e-01,7:1.598442e-01):2.417953e-01):2.148313e-01):2.195781e-01,1:1.521178e-01);
   tree gen.3855000 = [&U] ((3:9.496669e-02,(8:1.213037e-01,(11:7.968656e-03,(((13:5.317384e-02,12:4.308986e-02):6.962863e-03,4:4.828383e-03):3.797648e-01,6:1.955950e-02):1.068921e-01):4.867615e-02):3.537564e-01):3.208956e-01,(9:2.271892e-02,((2:2.504247e-01,7:1.653122e-01):1.616486e-01,(10:8.839422e-02,5:3.678824e-01):4.120618e-02):2.518920e-01):1.290345e-01,1:6.106463e-02);
   tree gen.3860000 = [&U] (((((5:1.801090e-01,2:1.260908e-01):1.338404e-01,7:4.974064e-01):8.025058e-02,(3:1.211669e-01,(11:1.088487e-01,(8:1.242453e-02,((4:2.512760e-02,(13:5.360423e-02,12:7.060693e-02):2.659968e-02):1.847564e-01,6:1.789599e-02):1.673392e-01):4.401762e-02):1.796006e-01):6.479350e-01):2.108061e-01,9:7.414119e-02):1.203091e-01,10:1.373623e-01,1:1.585873e-01);
   tree gen.3865000 = [&U] ((((((6:6.188100e-04,(4:1.943498e-02,(13:3.294816e-02,12:6.615494e-03):2.114090e-02):2.222947e-01):1.039822e-01,(11:6.147219e-02,8:2.842483e-02):1.074866e-01):3.181750e-01,3:3.756861e-02):4.705769e-01,(10:1.729784e-01,(5:1.087295e-01,2:1.738011e-01):1.513509e-01):1.185135e-01):2.021860e-02,7:1.680138e-01):1.675797e-01,9:5.080269e-02,1:1.575147e-01);
   tree gen.3870000 = [&U] (((((((6:1.306881e-02,(12:4.876306e-04,(13:9.037628e-02,4:6.016107e-02):1.852257e-02):4.119611e-01):5.107604e-02,8:8.243043e-02):6.287766e-02,11:1.068002e-01):1.996887e-01,3:1.492495e-01):6.301675e-01,7:2.669759e-02):1.962818e-01,(2:1.644706e-01,(5:9.367423e-02,10:1.553273e-01):2.565754e-01):1.036330e-01):1.956942e-01,9:4.659500e-02,1:5.051035e-01);
   tree gen.3875000 = [&U] ((((5:2.228533e-02,10:5.681418e-02):1.957592e-01,2:3.665534e-01):1.510215e-01,((3:4.369334e-03,(8:1.605947e-01,(11:4.339285e-02,((12:1.153568e-02,(13:3.060602e-02,4:3.158085e-02):1.698787e-02):1.210776e-01,6:3.997935e-03):6.839065e-02):4.315468e-02):4.143903e-01):3.811941e-01,7:1.963988e-01):6.730522e-02):9.709846e-02,9:6.565617e-02,1:1.987416e-01);
   tree gen.3880000 = [&U] ((2:3.604682e-01,5:3.465340e-02):2.121980e-01,(((7:1.330494e-01,((((((13:1.113813e-02,12:3.892990e-02):5.674111e-02,4:2.437034e-02):3.188520e-01,6:5.919203e-02):2.749238e-01,8:4.204892e-02):9.354850e-02,11:4.010078e-02):4.225684e-01,3:2.902674e-01):2.902946e-01):1.575518e-01,9:1.016006e-01):1.349626e-01,10:2.573622e-01):1.092401e-01,1:3.121723e-01);
   tree gen.3885000 = [&U] (((((8:8.050075e-02,((12:1.364811e-02,(4:3.158514e-02,13:1.590732e-02):1.182132e-02):2.728705e-01,6:1.331210e-02):1.647816e-01):1.178572e-01,11:4.704331e-03):3.149640e-01,3:1.165593e-01):2.942738e-01,(10:1.965247e-01,(5:3.277583e-01,(2:2.035871e-01,7:1.774481e-01):1.485771e-01):1.829025e-01):1.881786e-01):1.049208e-01,9:1.603244e-01,1:1.867704e-01);
   tree gen.3890000 = [&U] (((5:3.609194e-02,2:2.056678e-01):6.264579e-02,10:7.118046e-02):1.287734e-01,(9:3.371904e-03,((((8:3.434347e-02,11:4.204026e-02):1.112859e-02,(6:6.929030e-03,(4:2.609871e-02,(13:2.123229e-02,12:6.889055e-02):2.117679e-02):2.421449e-01):1.432561e-01):2.803151e-01,3:6.142274e-02):1.206737e-01,7:2.044737e-01):4.548100e-02):6.089829e-02,1:9.845888e-02);
   tree gen.3895000 = [&U] ((10:5.940870e-02,5:2.690413e-01):3.961490e-01,(9:9.491879e-03,((2:2.806838e-01,(((11:1.586711e-02,(6:9.111196e-02,(4:1.045870e-02,(12:4.483643e-02,13:7.479626e-02):3.023302e-02):1.263867e-01):1.483550e-01):1.364270e-01,8:2.109491e-02):2.982834e-01,3:7.204740e-02):4.274855e-01):3.378160e-01,7:1.246239e-01):2.393670e-01):1.674554e-01,1:1.115566e-01);
   tree gen.3900000 = [&U] (9:2.160162e-01,(10:1.254343e-01,(5:1.601698e-02,(2:1.937864e-01,(7:1.609944e-01,((((6:4.095209e-03,(4:4.533191e-02,(13:2.924136e-02,12:3.242094e-02):9.160422e-02):1.501342e-01):2.264250e-01,8:4.263520e-03):1.244902e-01,11:2.759541e-02):5.392464e-01,3:3.487593e-02):4.142879e-01):2.197982e-01):9.011584e-02):9.904506e-02):2.867227e-01,1:4.113659e-02);
   tree gen.3905000 = [&U] (9:4.877916e-02,((((3:1.458756e-02,(((12:3.240133e-03,(13:3.712099e-02,4:2.787193e-02):2.074543e-02):1.880843e-01,6:1.265627e-02):4.072842e-02,(11:3.437665e-02,8:3.975722e-02):5.916706e-02):3.134527e-01):7.634254e-01,(2:3.211875e-01,7:1.553691e-01):1.061836e-02):5.103381e-01,5:1.673043e-01):5.477110e-02,10:3.018999e-01):1.218738e-01,1:1.296776e-01);
   tree gen.3910000 = [&U] (((3:3.473584e-02,((8:1.808940e-02,11:2.100118e-02):3.793400e-02,((4:9.588024e-03,(13:1.450089e-02,12:1.134687e-02):1.205961e-02):7.000803e-02,6:5.105443e-04):5.709433e-02):8.421118e-02):1.776980e-01,(7:7.379150e-02,((10:8.327169e-02,5:5.107709e-02):5.563368e-03,2:8.174249e-02):1.602511e-02):6.863291e-02):3.322411e-02,9:2.506291e-03,1:4.171801e-02);
   tree gen.3915000 = [&U] (((3:4.039454e-02,((((13:5.016267e-02,12:5.405861e-02):5.471369e-02,4:1.535404e-02):2.162000e-01,6:1.174313e-02):1.948846e-01,(11:5.329802e-02,8:3.466851e-03):1.788055e-04):2.626885e-01):2.658473e-01,9:2.954619e-02):3.894647e-02,(((5:5.590428e-02,10:5.927079e-02):5.175973e-02,2:1.467280e-01):2.638889e-01,7:4.441406e-02):2.137480e-01,1:1.838371e-01);
   tree gen.3920000 = [&U] ((5:4.260025e-01,10:3.300473e-01):2.401899e-01,(9:5.267459e-03,((2:9.909773e-01,7:5.636319e-02):5.032422e-02,((6:5.292294e-02,((4:4.082821e-02,(13:1.048483e-01,12:3.706336e-03):3.162950e-02):2.864233e-01,(8:6.016020e-02,11:1.340887e-01):9.424705e-02):5.703018e-03):2.769992e-01,3:3.006224e-02):6.322029e-01):3.122171e-01):1.523392e-01,1:1.148119e-01);
   tree gen.3925000 = [&U] ((10:2.346921e-01,(5:1.804476e-01,(7:2.396600e-01,(2:4.262303e-01,(3:2.693418e-01,(((6:8.096932e-03,((13:4.850943e-02,12:1.027667e-02):5.744888e-02,4:3.510795e-03):1.813871e-01):9.456252e-02,8:4.581381e-02):2.753482e-02,11:1.447179e-02):5.279108e-01):2.135105e-01):9.163640e-02):6.131624e-02):1.326192e-01):7.414098e-03,9:4.249398e-02,1:1.385697e-01);
   tree gen.3930000 = [&U] (9:3.315915e-03,((2:1.063764e-01,(5:5.838754e-02,(7:1.115631e-01,(3:2.536528e-02,(6:5.292943e-03,(((4:1.679903e-02,12:1.128510e-02):5.396582e-03,13:2.875060e-02):8.562103e-02,(11:2.545387e-02,8:1.037507e-02):4.611728e-02):7.730049e-03):1.816168e-01):1.478320e-01):1.829513e-02):1.399973e-02):9.888422e-02,10:1.610218e-01):2.972204e-02,1:1.177243e-01);
   tree gen.3935000 = [&U] (((7:9.811960e-02,((5:2.042046e-02,10:3.187474e-02):3.337249e-02,2:5.944911e-02):9.844170e-02):1.218954e-01,9:4.293615e-03):6.536246e-04,(3:3.211860e-02,(11:2.426906e-02,(((4:2.219801e-03,(13:2.328407e-02,12:2.743941e-02):8.597457e-03):1.034866e-01,6:3.549748e-04):4.499042e-02,8:2.738558e-03):2.873682e-02):8.454772e-02):2.380188e-01,1:9.600270e-02);
   tree gen.3940000 = [&U] ((((3:2.967687e-03,((((13:4.779690e-02,4:3.624059e-02):2.409899e-02,12:9.854078e-02):3.161570e-01,6:1.429909e-02):1.090740e-01,(11:3.740372e-02,8:1.151911e-01):1.435057e-01):5.171770e-01):4.938252e-01,(2:2.457275e-01,7:1.802011e-01):7.259556e-02):1.662580e-02,(5:3.801947e-01,10:4.002365e-01):1.659957e-01):3.310677e-01,9:1.156251e-01,1:1.261365e-01);
   tree gen.3945000 = [&U] (9:1.906665e-02,(7:2.518781e-01,(((8:2.294291e-02,(3:3.030365e-01,(6:2.874810e-03,((4:5.866624e-03,12:6.811333e-02):1.664858e-03,13:8.437594e-02):2.898207e-01):6.357787e-02):7.103201e-02):6.075993e-02,11:1.331018e-04):4.722045e-01,(5:1.929630e-01,(10:8.206526e-02,2:2.870665e-01):4.749102e-02):1.475432e-01):8.374143e-02):3.645815e-02,1:2.521648e-01);
   tree gen.3950000 = [&U] (9:4.276843e-01,((3:4.854659e-02,((11:9.198353e-02,8:1.100140e-01):1.522790e-01,(((12:1.857809e-02,13:6.339596e-02):4.943501e-02,4:7.440120e-03):3.021589e-01,6:5.340963e-02):1.866264e-01):5.273138e-01):1.021650e+00,((5:1.062948e-01,(2:1.111733e-01,7:3.765267e-01):2.538299e-01):6.141941e-02,10:4.996271e-02):1.488107e-01):2.110420e-01,1:1.109081e-01);
   tree gen.3955000 = [&U] ((10:1.558774e-01,5:4.930070e-02):1.301885e-01,(9:1.765998e-02,(7:6.537527e-02,(2:1.621766e-01,((6:3.979118e-04,((4:6.413922e-03,(13:2.857326e-02,12:5.413796e-03):1.658499e-02):6.612446e-02,(11:4.632977e-02,8:1.024102e-02):6.133549e-02):7.838805e-03):1.544205e-01,3:1.201477e-04):1.282928e-01):2.226420e-02):4.654482e-02):4.483729e-02,1:1.579415e-02);
   tree gen.3960000 = [&U] ((9:3.159471e-02,(((3:1.375620e-03,((6:5.437659e-03,((12:3.717980e-02,13:4.491133e-03):2.479844e-02,4:3.581587e-03):9.071164e-02):3.851866e-02,(11:4.053728e-02,8:3.849294e-03):1.119472e-02):1.254171e-01):2.504370e-01,(2:1.296274e-01,5:9.573393e-02):1.265776e-03):3.453825e-02,7:4.572817e-02):7.575634e-02):4.292143e-02,10:7.996769e-02,1:8.009164e-02);
   tree gen.3965000 = [&U] ((((3:3.671174e-03,((((12:3.103742e-02,(13:3.336703e-02,4:2.315466e-02):6.842923e-02):2.728120e-01,6:6.655572e-03):8.796914e-02,11:7.699432e-02):3.802284e-02,8:1.015692e-01):3.073741e-01):4.921953e-01,7:2.063016e-01):6.905467e-02,9:1.219931e-01):1.041798e-01,((2:2.431321e-01,5:7.074550e-04):1.203738e-01,10:2.274189e-01):4.512373e-01,1:6.331457e-02);
   tree gen.3970000 = [&U] (((((((12:1.792713e-02,13:3.781247e-02):6.936703e-02,4:3.814481e-02):1.052947e-01,6:1.519644e-02):7.723715e-02,(11:7.474811e-02,8:2.123690e-02):2.125499e-01):2.948352e-01,3:9.375033e-03):4.290357e-01,(7:1.472826e-01,((10:7.997039e-02,2:4.329421e-01):4.522060e-02,5:2.210715e-01):2.942900e-02):3.408618e-02):9.479097e-02,9:1.267135e-02,1:3.811855e-01);
   tree gen.3975000 = [&U] (((2:1.330262e-01,(3:7.916019e-02,(((((13:6.900584e-02,12:8.036689e-03):1.138682e-02,4:4.757047e-03):1.068121e-01,6:1.893061e-02):6.754052e-02,11:1.823378e-02):5.536768e-03,8:9.975511e-03):1.469275e-01):3.203074e-01):1.643837e-01,(7:1.193617e-01,(5:1.681099e-01,10:1.213084e-01):4.211168e-02):2.225379e-02):5.659710e-02,9:5.667150e-02,1:6.241856e-02);
   tree gen.3980000 = [&U] (10:2.851628e-01,(((2:1.110316e-01,5:1.018833e-01):1.105052e-01,((((6:2.620346e-03,(13:8.311642e-03,(12:6.823006e-02,4:9.772600e-03):4.918743e-02):2.046780e-01):9.506652e-02,(11:2.351232e-02,8:3.070480e-02):1.119450e-01):2.380430e-01,3:1.925619e-01):4.745405e-01,7:2.332188e-02):3.212718e-01):2.936231e-02,9:1.026383e-01):8.607448e-02,1:8.782566e-02);
   tree gen.3985000 = [&U] ((10:8.844700e-02,(((2:4.212541e-02,(3:2.390045e-02,(11:1.606232e-01,((((13:2.389940e-02,12:2.619118e-02):5.616026e-02,4:1.095313e-02):1.270973e-01,6:9.398935e-04):1.237289e-01,8:5.316100e-02):3.302194e-02):3.445988e-01):6.664379e-01):1.700574e-01,7:2.777980e-01):1.172100e-01,5:8.162340e-02):1.788251e-01):2.003415e-01,9:1.859437e-01,1:1.592521e-01);
   tree gen.3990000 = [&U] ((5:2.824774e-01,((2:2.142945e-01,((8:1.419632e-01,11:2.279881e-02):5.367640e-02,((6:7.950068e-02,3:3.666408e-01):2.409607e-03,((13:5.347937e-02,12:1.854428e-02):5.903251e-02,4:3.050381e-02):2.517535e-01):2.072689e-01):3.590895e+00):2.531869e-01,10:2.132069e-01):3.427783e-02):4.389674e-02,(7:5.551309e-01,9:2.137963e-03):1.259172e-01,1:1.083327e-01);
   tree gen.3995000 = [&U] (((3:1.216282e-01,((((13:4.976124e-02,12:1.825401e-02):3.165558e-02,4:4.508006e-03):2.278549e-01,6:1.028389e-02):2.000896e-01,(8:2.311810e-02,11:9.832358e-02):3.226010e-02):2.132458e-01):3.108616e-01,(7:5.704258e-02,((10:8.580304e-02,5:7.401291e-02):7.474966e-02,2:7.231141e-02):8.182194e-02):7.303329e-02):6.883667e-02,9:3.163058e-02,1:1.129363e-01);
   tree gen.4000000 = [&U] ((2:5.091485e-01,5:4.124340e-01):2.378827e-01,(7:2.163714e-01,((10:8.846339e-01,(3:1.486373e-01,((6:1.566588e-02,(8:3.950741e-02,11:5.727620e-02):2.316647e-01):6.404546e-02,((4:5.338668e-02,13:2.540158e-02):2.936196e-02,12:1.178692e-02):1.355403e-01):5.112805e-01):7.417726e-01):3.123280e-01,9:4.126460e-02):3.472869e-02):1.980072e-02,1:1.781900e-01);
   tree gen.4005000 = [&U] (9:1.361341e-02,((2:1.109180e-01,(10:3.158283e-02,5:6.861296e-03):5.050847e-02):8.521178e-02,((3:5.387955e-03,((6:3.815063e-03,((13:1.248381e-02,12:1.195656e-02):1.542823e-02,4:5.842004e-03):5.710973e-02):1.701850e-02,(11:2.045755e-02,8:2.456925e-02):2.752194e-02):6.647083e-02):6.852510e-02,7:5.229907e-02):3.315517e-02):6.343905e-02,1:6.867573e-02);
   tree gen.4010000 = [&U] (((9:9.203793e-03,10:1.364462e-01):2.056714e-02,((3:5.438670e-03,((11:3.121226e-02,8:3.969086e-03):8.870665e-03,(6:4.243477e-03,(4:2.747385e-03,(12:2.088191e-02,13:1.893207e-02):8.708058e-03):5.970067e-02):4.741731e-02):8.187027e-02):1.124256e-01,2:1.074641e-01):5.549747e-02):1.874972e-02,(7:7.815554e-02,5:9.867845e-02):3.882906e-02,1:3.520820e-02);
   tree gen.4015000 = [&U] (((10:3.227559e-02,5:1.800843e-01):9.530305e-02,((7:1.047654e-01,3:2.336048e-01):1.620737e-02,(2:6.787583e-02,(11:2.701006e-02,(8:3.718682e-02,(6:4.374688e-02,((13:3.200326e-02,4:1.492228e-02):1.787717e-02,12:8.684323e-03):3.939173e-01):1.233118e-01):4.137968e-02):4.549389e-01):2.257644e-01):4.928322e-02):1.600445e-01,9:8.090221e-02,1:1.979402e-01);
   tree gen.4020000 = [&U] ((7:4.347626e-02,((5:4.892261e-02,2:7.351026e-02):1.661424e-02,10:5.359750e-02):1.574782e-03):2.147642e-02,((3:5.388975e-03,(((12:3.118782e-03,(13:1.220974e-02,4:8.755567e-03):1.099497e-02):5.171932e-02,6:8.899828e-04):2.774513e-02,(8:3.664641e-03,11:2.368168e-02):1.537113e-02):3.290587e-02):1.535469e-01,9:4.124860e-03):3.236244e-02,1:3.386495e-02);
   tree gen.4025000 = [&U] ((9:2.048692e-02,(((8:1.921908e-03,(6:2.607350e-03,((12:2.941295e-02,13:3.192625e-02):4.338954e-02,4:1.702045e-02):1.921465e-01):1.939237e-01):5.422697e-02,11:2.143412e-02):2.319416e-01,3:8.442608e-02):4.744498e-01):1.217139e-01,(((2:2.906919e-01,7:2.047994e-01):7.118686e-02,5:1.912050e-01):1.500764e-02,10:4.595387e-02):2.382311e-01,1:1.155286e-01);
   tree gen.4030000 = [&U] (((9:6.597792e-02,(10:7.682584e-02,(5:8.490255e-02,2:5.799379e-02):2.760201e-02):1.800756e-01):2.460531e-03,7:7.709109e-02):3.099972e-02,(3:2.405004e-02,((11:2.252130e-02,(6:4.389298e-03,((12:1.006951e-02,13:6.830206e-03):1.504069e-02,4:3.338629e-03):1.086105e-01):6.523854e-02):3.856139e-02,8:1.933922e-02):2.033091e-01):2.527399e-01,1:1.168289e-01);
   tree gen.4035000 = [&U] (((((((8:2.601432e-02,11:8.161643e-02):1.827491e-01,3:2.350974e-01):7.421763e-02,((12:1.521899e-03,(13:7.078811e-02,4:2.460093e-02):6.444389e-02):2.313625e-01,6:3.548160e-02):2.565513e-02):9.304735e-01,2:6.244670e-01):4.908482e-01,7:1.076742e-01):2.071549e-01,(5:9.823113e-02,10:1.594564e-01):1.932490e-01):9.604838e-02,9:6.829243e-02,1:9.786416e-02);
   tree gen.4040000 = [&U] (5:2.429047e-01,(((3:2.735235e-01,2:3.116647e-01):3.354804e-01,((8:3.010863e-02,(11:1.252547e-01,(((13:8.050721e-02,12:3.855931e-02):3.398184e-03,4:2.094781e-02):1.792773e-01,6:1.934327e-02):1.818595e-01):5.304377e-02):8.691643e-01,7:4.702996e-01):3.492995e-02):3.205624e-01,(9:1.772996e-01,10:2.509241e-01):6.790137e-03):6.880039e-02,1:1.428275e-01);
   tree gen.4045000 = [&U] ((((2:1.721650e-01,((((4:6.331107e-03,(13:1.049226e-02,12:1.805644e-02):6.723806e-03):1.135318e-01,6:2.452927e-02):1.329368e-02,(8:7.215474e-03,11:5.655438e-02):4.533286e-02):4.753012e-01,3:3.162460e-02):2.096306e-01):6.185634e-02,7:7.606197e-03):1.455457e-01,10:1.271035e-01):6.951644e-03,(5:1.260304e-01,9:3.992826e-02):8.171033e-03,1:1.156987e-01);
   tree gen.4050000 = [&U] (((((((13:3.551237e-02,12:1.529197e-02):7.923686e-02,4:6.991388e-03):2.048273e-01,(11:7.702502e-02,8:5.842593e-02):3.227608e-01):5.855932e-03,6:1.583776e-02):3.894653e-01,3:3.337201e-02):3.968848e-01,9:2.551777e-02):1.381129e-01,(2:4.876421e-01,((7:3.287140e-01,10:6.900585e-03):1.267146e-01,5:4.961090e-02):2.011134e-01):1.047201e-02,1:1.305009e-01);
   tree gen.4055000 = [&U] (9:1.444795e-02,((2:2.459383e-01,(10:3.445460e-02,5:8.458806e-02):1.211869e-03):1.177064e-01,((((8:7.052653e-03,11:4.538016e-02):8.963132e-03,(6:1.066342e-02,(4:1.066869e-03,(13:1.314190e-02,12:2.521535e-02):3.949115e-02):7.762775e-02):9.496176e-02):1.613879e-01,3:1.761347e-02):2.120099e-01,7:1.253567e-02):6.181692e-02):3.184107e-02,1:5.848617e-02);
   tree gen.4060000 = [&U] (((5:2.065117e-01,2:3.034621e-01):2.819942e-01,10:9.980349e-02):7.820636e-02,((7:1.528774e-01,(((6:3.825252e-03,(4:2.956567e-02,(13:7.443483e-02,12:3.804593e-02):1.116692e-01):3.398279e-01):7.690443e-02,(8:2.017709e-02,11:8.096476e-02):5.067129e-02):3.151000e-01,3:5.645267e-02):3.637360e-01):8.575635e-02,9:2.239882e-02):3.282985e-02,1:2.593117e-01);
   tree gen.4065000 = [&U] ((((3:5.593817e-02,(8:1.004282e-02,(((13:4.117459e-02,(4:5.089502e-02,12:6.931241e-02):1.876416e-02):2.904763e-01,6:3.227669e-02):2.336584e-01,11:2.511198e-02):8.391939e-02):3.937122e-01):3.053134e-01,7:1.586230e-01):1.019858e-01,((5:2.576147e-02,2:4.079055e-01):2.090465e-01,10:6.058046e-02):2.293366e-01):8.614756e-02,9:1.672531e-02,1:2.155575e-01);
   tree gen.4070000 = [&U] (9:4.568418e-02,((5:2.750247e-01,((2:1.667802e-01,(3:3.728474e-03,(((4:1.379346e-02,(13:4.946988e-02,12:3.059966e-02):3.281590e-02):4.261658e-01,6:9.814674e-03):7.518389e-02,(11:6.292973e-02,8:7.527001e-02):9.147123e-02):2.346476e-01):5.839023e-01):2.604760e-01,10:1.507166e-01):1.215920e-01):2.202860e-01,7:1.650346e-01):1.699288e-01,1:2.619331e-01);
   tree gen.4075000 = [&U] ((10:1.273511e-01,(((((6:4.186650e-02,((13:8.489212e-02,4:5.916256e-02):7.690130e-02,12:1.344916e-02):3.369855e-01):1.292600e-01,(11:8.053814e-02,8:3.649064e-02):7.240399e-02):3.870433e-01,3:1.149274e-01):8.876849e-01,(2:2.204174e-01,7:1.607874e-01):1.837018e-01):1.205298e-01,5:7.116085e-02):3.833028e-02):1.244947e-01,9:1.509274e-02,1:1.903023e-01);
   tree gen.4080000 = [&U] (((2:3.247504e-01,5:1.426198e-01):1.006843e-01,10:9.691335e-02):1.619008e-01,(9:1.696118e-02,(((((13:1.143719e-01,12:6.919255e-02):3.720514e-02,4:7.889628e-03):1.303933e-01,((8:4.143062e-03,11:9.773458e-02):2.233564e-01,6:3.755992e-02):1.564410e-03):3.931355e-01,3:1.147581e-01):6.948845e-01,7:1.488821e-01):4.260295e-01):2.047587e-01,1:2.118154e-01);
   tree gen.4085000 = [&U] (9:8.827876e-04,((3:3.224490e-02,(((((12:7.677671e-03,13:9.647530e-03):2.802275e-02,4:2.021883e-03):9.655094e-02,6:2.450983e-03):5.184541e-02,8:9.995600e-03):1.785920e-02,11:5.549937e-02):4.472200e-02):2.077573e-01,((10:8.279557e-02,(2:6.270670e-02,5:3.243729e-02):3.034675e-02):3.504841e-03,7:1.023830e-01):6.590750e-02):7.710442e-02,1:9.759165e-02);
   tree gen.4090000 = [&U] (9:2.316373e-03,((2:1.609557e-01,(((3:1.367866e-01,(((6:3.417122e-02,((12:1.175848e-02,13:3.048201e-02):2.157818e-02,4:2.842901e-03):1.243890e-01):1.318194e-01,8:3.097314e-02):5.232923e-03,11:9.467913e-02):2.257532e-01):2.624051e-01,7:1.703900e-01):1.685513e-01,10:7.609368e-03):1.462650e-01):1.399895e-01,5:3.383731e-02):1.690949e-01,1:1.794745e-01);
   tree gen.4095000 = [&U] ((7:7.088311e-02,(((2:3.566476e-02,(3:2.589491e-02,(((((12:4.515529e-02,13:5.499639e-02):2.126184e-02,4:1.086655e-03):7.877104e-02,6:2.350980e-02):9.575124e-02,11:8.722020e-03):2.668633e-02,8:6.445965e-03):2.620630e-01):1.976533e-01):1.138795e-01,10:1.245819e-01):6.604398e-02,5:1.026399e-01):3.063501e-02):8.159044e-02,9:3.681203e-02,1:1.141352e-01);
   tree gen.4100000 = [&U] ((((3:9.192860e-02,(11:2.490699e-02,(8:2.551065e-02,(6:2.188394e-02,((13:1.010390e-02,4:7.361470e-03):6.750416e-03,12:5.188391e-05):6.152278e-02):2.671226e-02):3.149187e-02):4.850671e-02):1.301213e-01,7:4.503737e-02):1.677323e-01,9:1.192560e-02):7.947643e-03,(2:8.281226e-02,(5:5.089691e-02,10:4.280626e-02):6.471392e-02):9.003505e-02,1:8.984406e-02);
   tree gen.4105000 = [&U] (9:6.401134e-02,(((2:2.164669e-02,(((8:6.716024e-03,((4:6.860461e-03,(12:6.843600e-03,13:1.210474e-02):1.689568e-02):7.911848e-02,6:4.246879e-04):6.193327e-02):1.413129e-02,11:2.491842e-02):1.030430e-01,3:8.171912e-03):1.481921e-01):1.591491e-01,(5:1.593969e-02,7:9.251495e-02):3.049708e-02):1.119154e-03,10:3.388555e-02):1.231556e-01,1:2.219497e-02);
   tree gen.4110000 = [&U] (((7:3.663971e-01,(3:2.355485e-01,(6:1.470962e-02,((8:2.764340e-02,11:1.002289e-01):2.998797e-01,(4:3.107974e-03,(12:5.278001e-02,13:1.260331e-02):5.620927e-02):2.926894e-01):3.008175e-02):7.410361e-01):2.809069e-01):1.812696e-02,((2:5.951588e-01,5:2.624285e-01):4.145092e-02,10:8.951130e-02):2.675797e-01):1.633698e-01,9:1.857174e-01,1:2.623302e-01);
   tree gen.4115000 = [&U] ((10:6.744894e-02,((2:9.256373e-02,(((((6:1.784332e-02,(13:1.813751e-02,(12:2.696681e-02,4:1.765885e-02):3.410242e-04):2.214357e-01):9.109365e-02,8:3.092993e-02):1.082087e-01,11:1.403757e-02):9.303326e-02,3:3.666600e-02):1.999149e-01,7:1.249219e-01):2.433938e-02):4.713948e-02,5:8.918591e-02):6.249374e-02):3.062724e-02,9:7.681475e-02,1:1.414434e-01);
   tree gen.4120000 = [&U] ((((7:7.348142e-02,((8:1.468311e-02,(11:7.797381e-02,(6:9.998837e-03,((13:3.533866e-02,4:8.822190e-03):1.275354e-02,12:2.630090e-02):1.982752e-01):1.644869e-02):2.354264e-02):2.104282e-01,3:2.754108e-02):4.551834e-01):8.318448e-02,2:1.004387e-01):3.090374e-02,(10:1.491733e-01,5:6.151723e-02):2.460816e-02):2.183685e-01,9:1.390491e-02,1:1.056858e-01);
   tree gen.4125000 = [&U] (9:2.972005e-02,(((10:6.507833e-02,(5:7.922190e-02,2:7.619612e-01):1.634651e-02):2.039628e-01,7:7.269793e-02):1.011955e-01,(3:1.247198e-02,((8:1.846467e-02,11:6.371539e-02):8.909285e-02,(6:4.612318e-02,((4:7.714877e-03,13:5.482274e-02):4.055810e-02,12:4.866581e-02):3.163204e-01):3.489982e-02):3.025734e-01):2.440951e-01):2.382428e-01,1:1.907953e-01);
   tree gen.4130000 = [&U] (9:1.919402e-02,((((6:1.896822e-02,(13:7.180559e-03,(12:1.468914e-02,4:1.640543e-02):3.298695e-03):4.395137e-02):2.794592e-02,(8:4.300728e-03,11:1.537543e-02):1.101090e-02):1.176268e-01,3:2.228169e-02):4.553635e-02,(((5:1.210307e-02,2:7.203530e-02):4.309874e-02,10:4.027188e-02):2.765585e-02,7:4.627500e-02):1.193165e-02):2.154288e-02,1:3.952950e-02);
   tree gen.4135000 = [&U] (((2:2.992269e-01,5:8.454495e-02):1.566022e-01,10:1.481631e-01):3.393568e-01,(9:7.809485e-02,((11:6.072081e-03,(8:3.608067e-02,(((4:1.234775e-02,(12:8.169698e-02,13:7.911409e-02):5.774251e-02):1.546804e-01,6:1.982954e-03):7.413877e-02,3:3.306967e-01):9.186674e-02):6.058742e-02):6.815389e-01,7:1.112032e-01):1.259615e-01):8.978709e-02,1:1.858419e-01);
   tree gen.4140000 = [&U] ((5:2.456588e-01,(10:3.616686e-02,2:6.645721e-01):1.767085e-02):1.716274e-01,(7:2.739408e-01,(9:5.097375e-02,(3:1.176461e-02,((6:3.539390e-02,(8:1.047794e-02,11:9.253342e-02):4.122444e-01):1.768210e-02,((12:2.118035e-02,13:2.582758e-02):4.191325e-02,4:3.126252e-02):2.701424e-01):4.467859e-01):6.468560e-01):1.312264e-01):8.367952e-02,1:1.802098e-02);
   tree gen.4145000 = [&U] (9:1.229174e-02,((10:1.129547e-01,((5:9.283393e-02,2:8.805651e-02):1.266843e-01,7:1.786868e-01):2.575756e-03):8.898689e-02,(11:3.982363e-02,(8:1.187025e-02,((6:1.270598e-02,3:1.588376e-01):2.197400e-02,((13:4.021089e-02,12:2.600398e-02):5.615528e-03,4:3.907619e-03):9.182153e-02):9.400740e-02):2.439026e-03):4.901633e-01):5.822246e-02,1:1.400299e-01);
   tree gen.4150000 = [&U] (9:4.721096e-02,((10:2.527397e-01,5:1.502110e-01):7.746103e-02,(((((8:6.035939e-02,11:7.933203e-02):4.410206e-02,(((4:5.274497e-02,13:6.952986e-02):9.844908e-03,12:3.728009e-02):2.625303e-01,6:1.069459e-02):9.812589e-02):4.056658e-01,3:8.179464e-02):3.253137e-01,2:1.294376e-01):3.252990e-01,7:1.217028e-01):1.790438e-01):2.292626e-01,1:2.967999e-01);
   tree gen.4155000 = [&U] ((10:3.420185e-02,(5:1.569992e-02,2:1.056056e-01):3.290204e-02):3.920029e-02,(((3:1.983623e-02,(((6:6.660033e-03,(4:8.060327e-03,(12:1.771143e-02,13:2.418232e-02):1.428846e-02):6.374995e-02):5.159808e-02,8:2.087096e-03):1.471522e-02,11:7.717440e-03):8.726153e-02):1.710296e-01,7:9.332267e-03):8.764996e-02,9:6.889407e-02):1.530847e-02,1:7.337784e-02);
   tree gen.4160000 = [&U] (((((8:7.529790e-03,11:6.626199e-02):2.200337e-01,(6:2.319848e-02,((13:5.931158e-02,4:1.434374e-01):1.943401e-02,12:4.106426e-02):2.213217e-01):2.157321e-02):4.970682e-01,3:1.030130e-01):5.976590e-01,(7:6.384547e-02,(5:3.146748e-01,2:1.542324e-01):1.903029e-01):4.336365e-01):1.890018e-01,(9:3.226368e-02,10:4.746019e-01):6.635879e-03,1:1.717344e-01);
   tree gen.4165000 = [&U] (9:1.422466e-01,(7:7.162902e-01,((((8:4.228805e-02,11:8.081928e-02):2.011901e-02,((6:2.471640e-02,((4:7.541595e-03,13:6.437097e-02):4.130861e-02,12:5.379484e-02):2.420033e-01):9.784039e-02,3:3.583216e-01):9.475447e-02):9.497007e-01,2:3.226237e-01):4.667697e-01,(5:1.089623e-01,10:1.949309e-01):4.019890e-01):2.022800e-01):3.937577e-01,1:1.780204e-01);
   tree gen.4170000 = [&U] (9:1.151267e-01,((5:5.320510e-02,2:3.209357e-01):2.910789e-01,(((3:1.950533e-01,(((12:3.232397e-02,13:6.958776e-03):1.008653e-02,4:1.194241e-02):2.592631e-01,((11:1.042259e-01,8:7.706838e-03):6.056537e-02,6:1.789183e-02):2.328070e-02):3.246916e-01):4.272692e-01,10:1.959604e-01):3.343164e-02,7:9.972197e-02):3.002004e-01):5.846050e-02,1:7.363372e-02);
   tree gen.4175000 = [&U] ((((10:2.044889e-01,(2:3.765048e-01,5:2.145435e-01):4.526633e-02):1.163810e-01,7:1.273002e-01):1.482930e-01,(3:2.052162e-01,((8:1.591874e-01,11:1.016781e-01):3.435729e-04,(((12:1.004266e-02,13:2.393954e-02):4.292625e-02,4:3.518711e-03):2.887378e-01,6:1.285363e-02):9.967372e-02):2.368529e-01):9.904845e-01):1.587054e-01,9:1.454555e-02,1:2.522678e-01);
   tree gen.4180000 = [&U] ((((((8:1.019100e-02,(3:3.995926e-01,(((13:6.926150e-02,12:2.806191e-02):4.286935e-02,4:3.644630e-03):3.254621e-01,6:1.458942e-02):2.981626e-02):8.340784e-02):8.984770e-02,11:2.763442e-03):4.508938e-01,7:7.943848e-03):1.648706e-01,10:1.428836e-01):2.176871e-01,(2:2.333111e-01,5:5.929325e-02):1.246212e-01):1.301742e-01,9:1.474778e-02,1:2.122799e-01);
   tree gen.4185000 = [&U] ((((11:7.380357e-02,(8:1.921734e-02,(6:5.661678e-03,((4:2.169383e-02,13:5.513115e-02):1.026516e-02,12:9.838517e-03):2.741428e-01):1.737743e-01):1.091754e-01):2.500648e-01,3:1.658312e-01):5.445749e-01,9:5.670286e-02):3.353415e-02,(7:1.470447e-01,((5:3.947621e-02,10:1.740684e-01):6.364885e-02,2:1.727408e-01):3.503704e-02):1.136762e-01,1:1.229862e-01);
   tree gen.4190000 = [&U] (9:2.062375e-03,(((3:3.437834e-02,((11:7.549846e-03,(6:1.043765e-02,((12:7.919859e-03,13:4.635065e-02):3.069709e-02,4:9.203377e-03):1.067328e-01):7.245647e-02):1.833827e-02,8:2.148753e-02):1.642270e-01):9.081803e-02,2:8.564963e-02):9.267138e-02,((5:7.301271e-02,10:1.526475e-02):1.342119e-01,7:8.576097e-02):2.368157e-02):2.777224e-02,1:1.279001e-01);
   tree gen.4195000 = [&U] (((10:8.685432e-02,((3:2.274094e-02,((11:2.143088e-02,8:3.359853e-02):6.757527e-02,(((13:6.473803e-02,12:3.896129e-02):2.534664e-02,4:4.965759e-04):1.484243e-01,6:2.137168e-02):5.009830e-03):1.317235e-01):3.537781e-01,7:1.188538e-02):2.032634e-02):1.488682e-01,(5:7.812153e-02,2:1.562202e-01):1.149001e-01):8.239160e-02,9:1.018482e-02,1:1.764002e-01);
   tree gen.4200000 = [&U] ((9:2.057717e-02,((10:1.323092e-01,(3:3.761982e-02,(8:5.400182e-03,(11:5.289587e-02,((4:7.916905e-02,(12:2.710330e-02,13:4.729085e-02):5.927620e-02):3.699027e-01,6:3.322001e-03):1.618885e-01):3.751853e-02):3.870911e-01):8.207658e-01):9.560007e-02,(7:9.133244e-02,2:1.277948e-01):1.026733e-01):1.352752e-01):3.537470e-02,5:3.066061e-01,1:5.422948e-02);
   tree gen.4205000 = [&U] (9:3.554671e-02,((((10:2.536801e-01,5:7.908073e-02):1.340582e-02,2:1.470831e-01):3.644907e-01,7:1.048522e-01):6.431747e-02,((11:3.185416e-02,((6:5.470381e-03,(4:6.552917e-04,(12:1.601800e-02,13:1.628542e-01):1.019755e-01):1.500936e-01):7.104019e-02,8:3.008404e-02):2.476725e-01):1.599193e-01,3:2.398530e-02):4.637127e-01):5.744289e-02,1:3.136539e-01);
   tree gen.4210000 = [&U] (((2:2.648171e-01,(3:9.785913e-02,((11:9.405257e-02,(((12:2.663849e-02,4:2.737883e-02):5.575655e-02,13:2.035127e-02):5.093684e-01,6:9.016985e-03):1.415047e-01):1.164222e-01,8:3.184715e-02):3.449339e-01):9.534844e-01):9.887072e-02,(10:2.232298e-01,5:2.051018e-01):8.393083e-02):2.267245e-02,(7:6.252064e-01,9:1.797399e-01):1.327342e-01,1:1.993818e-01);
   tree gen.4215000 = [&U] (9:6.206943e-02,(7:1.774467e-03,((10:1.078822e-01,5:1.389392e-01):3.868258e-02,((8:2.480290e-02,(((6:2.231045e-02,(4:8.909821e-04,(12:2.380487e-02,13:2.892153e-02):1.358991e-02):1.785647e-01):7.311849e-02,3:9.030305e-02):9.967090e-02,11:4.459266e-02):4.402213e-02):4.907617e-01,2:5.638788e-02):6.335817e-02):7.236104e-02):2.310282e-01,1:1.267829e-01);
   tree gen.4220000 = [&U] (9:3.632415e-02,(((10:1.629326e-01,((((6:3.547522e-02,(12:1.588117e-02,(13:1.013816e-02,4:3.506776e-03):8.451767e-03):1.063998e-01):9.983185e-02,8:2.166854e-02):3.943666e-02,11:2.550488e-02):4.372551e-02,3:2.377585e-02):1.541174e-01):2.791038e-02,(2:9.886509e-02,5:6.242853e-02):8.603692e-02):4.141355e-02,7:6.312385e-02):2.865737e-02,1:4.538479e-02);
   tree gen.4225000 = [&U] ((7:2.882515e-01,(((8:2.656238e-02,(3:2.782926e-01,(6:3.267690e-02,((13:4.599728e-02,12:9.042551e-03):9.251001e-03,4:7.250102e-02):2.459364e-01):9.084161e-02):7.020222e-02):1.728206e-02,11:1.493719e-01):1.013742e+00,(5:2.714288e-01,2:2.007622e-01):5.459155e-02):4.091798e-02):1.000536e-01,(9:1.567141e-01,10:3.163084e-01):3.641562e-02,1:1.175093e-01);
   tree gen.4230000 = [&U] (((5:2.319403e-01,((2:7.720702e-02,(((6:1.501896e-03,(4:3.628939e-04,(12:2.825807e-02,13:2.313001e-02):7.893702e-03):2.285990e-01):1.220836e-01,(11:6.757791e-02,8:1.954060e-04):4.987385e-04):2.092218e-01,3:4.617159e-02):3.637608e-01):1.911478e-01,10:1.119577e-01):1.093634e-02):1.098614e-02,7:2.049423e-01):1.658728e-01,9:1.910847e-02,1:1.186004e-01);
   tree gen.4235000 = [&U] (((2:3.127612e-02,(((8:5.263415e-03,11:2.703213e-02):5.023653e-02,((12:8.238365e-03,(4:4.355174e-02,13:1.316101e-02):1.135729e-02):8.162284e-02,6:1.574445e-02):9.721239e-03):2.822570e-01,3:1.642371e-02):1.164558e-01):1.624761e-01,7:3.189076e-03):1.377113e-01,((5:8.112784e-02,10:4.295823e-02):1.853826e-02,9:7.602138e-03):2.186402e-02,1:4.349492e-02);
   tree gen.4240000 = [&U] ((10:1.086723e-01,((((8:4.313023e-02,((3:1.539717e-01,(6:1.518003e-02,((13:7.914570e-02,12:1.888781e-03):5.645209e-02,4:3.178995e-02):3.281233e-01):7.412205e-02):8.341477e-02,11:6.030572e-02):2.860826e-02):5.764977e-01,2:3.430593e-02):2.729770e-01,7:1.275898e-01):1.116319e-01,5:1.371450e-01):2.121185e-02):8.174983e-02,9:2.188251e-01,1:1.275441e-01);
   tree gen.4245000 = [&U] ((((10:9.410707e-02,2:2.175847e-01):1.863749e-02,5:8.999555e-02):2.280378e-01,(7:2.086639e-01,(3:1.069955e-01,(8:8.785394e-03,(11:4.466762e-02,(((13:4.151266e-02,4:3.991194e-02):1.866382e-02,12:1.445195e-02):1.333633e-01,6:1.179361e-02):1.794125e-01):4.520894e-02):3.209894e-01):3.624056e-01):7.868617e-02):5.884946e-02,9:3.426316e-02,1:1.540881e-01);
   tree gen.4250000 = [&U] ((9:2.776423e-02,(7:1.493953e-01,(2:4.478815e-01,(10:2.458667e-01,5:6.096076e-02):1.214184e-01):1.851264e-01):2.314902e-01):1.904007e-01,(3:1.219972e-01,(8:5.896954e-02,(((4:6.863240e-03,(13:2.851468e-02,12:5.816217e-02):9.876680e-03):4.021143e-01,6:4.473985e-02):1.028244e-01,11:5.385127e-02):1.042142e-02):3.154213e-01):3.945781e-01,1:7.129483e-02);
   tree gen.4255000 = [&U] ((2:1.063823e-01,(10:2.230694e-01,5:1.986039e-01):1.785216e-01):2.036304e-01,(9:3.343046e-02,((3:1.380580e-01,(11:3.546817e-02,((6:1.322931e-02,(4:2.489205e-02,(12:6.767195e-02,13:5.728787e-02):5.880102e-02):2.108939e-01):1.874817e-01,8:1.524400e-02):1.218195e-01):2.770627e-01):2.463439e-01,7:2.163619e-01):9.647405e-02):2.345520e-01,1:3.924621e-02);
   tree gen.4260000 = [&U] (9:3.568112e-03,((3:7.100665e-02,(11:7.131649e-02,((6:1.310918e-02,((12:7.050839e-02,13:1.652486e-01):8.372593e-02,4:1.428506e-03):2.904766e-01):4.360390e-01,8:3.677406e-02):1.359807e-01):5.830852e-01):6.580725e-01,((7:2.219438e-01,2:2.456860e-01):1.372075e-01,(5:5.248706e-02,10:3.858329e-01):1.725508e-01):3.538964e-01):1.514681e-01,1:3.270813e-01);
   tree gen.4265000 = [&U] (((((((6:1.341926e-02,(4:8.680911e-04,(12:2.312877e-02,13:7.926377e-02):2.646619e-02):2.771799e-01):1.273534e-01,(11:1.682218e-01,8:2.052025e-02):6.055070e-02):4.585433e-01,3:7.746807e-02):2.256321e-01,2:1.829525e-01):2.649183e-01,(5:8.475469e-02,10:2.877313e-01):1.083328e-01):7.267976e-02,7:5.499873e-02):2.344555e-01,9:1.900331e-02,1:2.919317e-01);
   tree gen.4270000 = [&U] ((9:1.448604e-02,(((7:3.686410e-02,2:8.364223e-02):1.824905e-02,5:1.195345e-01):1.058366e-01,10:1.237449e-01):1.016462e-01):9.552011e-03,((8:7.052554e-03,(11:2.767657e-02,((4:1.196165e-02,(12:1.004783e-02,13:3.365775e-02):7.844770e-03):1.106123e-01,6:3.610874e-02):5.308458e-02):1.170150e-02):3.434771e-01,3:1.819496e-02):2.409864e-01,1:8.956661e-02);
   tree gen.4275000 = [&U] (2:2.632649e-01,(((5:1.611375e-01,10:1.142691e-01):5.300004e-02,(7:4.077880e-01,(3:8.041801e-02,((((12:3.084793e-02,(4:4.390670e-02,13:3.183635e-02):4.709104e-02):4.178395e-01,6:1.364733e-02):1.506691e-01,11:6.573321e-02):2.035463e-02,8:1.588740e-03):2.037603e-01):5.116344e-01):6.018837e-02):4.053023e-02,9:4.241232e-02):1.913397e-01,1:2.093254e-01);
   tree gen.4280000 = [&U] (((7:1.270475e-01,(3:6.545218e-02,(11:1.588787e-01,(8:4.463208e-02,(((12:4.602513e-02,13:1.137151e-01):5.977917e-02,4:1.302434e-02):1.998518e-01,6:6.093581e-03):1.847050e-01):3.737113e-01):2.872733e-02):4.921713e-01):3.294580e-01,(5:1.777716e-01,10:1.523155e-01):3.291816e-02):2.870771e-02,(2:4.819089e-01,9:2.974617e-01):1.477446e-01,1:6.023960e-01);
   tree gen.4285000 = [&U] ((((2:5.307821e-02,((11:6.922853e-04,(8:9.115940e-03,(((12:3.758328e-02,13:5.106162e-02):2.230110e-02,4:6.565804e-03):2.465126e-01,6:3.558097e-02):1.233433e-01):1.351578e-01):4.410310e-01,3:2.046389e-01):1.920560e-01):2.322285e-01,(10:1.808725e-01,5:1.368620e-01):7.193066e-02):3.134309e-02,7:1.423901e-01):1.525182e-01,9:1.174050e-01,1:1.609648e-01);
   tree gen.4290000 = [&U] (((3:4.512111e-02,(11:1.039562e-01,(8:4.708144e-02,(((12:2.344723e-02,4:2.524464e-02):2.558046e-02,13:3.898710e-02):2.776442e-01,6:1.191264e-02):1.188632e-01):5.022406e-02):2.931745e-01):4.755280e-01,7:2.712444e-01):1.719902e-01,(9:1.104385e-01,((2:3.442343e-01,5:1.415352e-01):5.477575e-02,10:7.141971e-02):2.752042e-01):1.964340e-02,1:9.616230e-02);
   tree gen.4295000 = [&U] ((((11:5.178938e-02,(8:1.668735e-02,(6:3.265575e-04,((12:1.297149e-02,13:4.204232e-02):3.536986e-02,4:2.035544e-03):1.618026e-01):5.990755e-02):8.178242e-02):6.704922e-02,3:6.240978e-02):3.145761e-01,9:1.274089e-02):8.453852e-03,(7:9.923674e-02,((10:1.146842e-01,2:2.254021e-01):1.970714e-02,5:1.552813e-01):1.815312e-01):4.411360e-02,1:1.666215e-01);
   tree gen.4300000 = [&U] ((10:1.003248e-01,(9:3.394295e-02,((((6:4.042879e-02,((4:6.419230e-03,(13:1.048312e-01,12:1.367220e-02):2.657614e-02):1.973022e-01,3:3.569294e-01):1.308690e-02):2.117218e-01,11:6.954009e-02):1.764907e-02,8:2.889516e-02):7.698112e-01,7:4.747691e-02):2.572528e-01):1.242937e-01):5.276174e-02,(2:3.207479e-01,5:4.004419e-02):4.893907e-01,1:2.465884e-01);
   tree gen.4305000 = [&U] (9:1.186941e-01,(((10:1.650777e-01,2:6.659850e-01):1.637252e-01,(7:3.474584e-01,5:2.165576e-01):1.153119e-01):2.720096e-01,(((11:2.290644e-02,8:7.629029e-02):7.464413e-04,(6:2.914933e-03,(4:1.954833e-02,(12:6.117148e-02,13:8.007853e-02):4.749826e-02):2.386472e-01):1.287531e-01):7.801181e-02,3:1.255537e-01):1.072359e+00):2.346794e-01,1:1.631776e-01);
   tree gen.4310000 = [&U] (9:1.875917e-01,((2:1.385335e-01,(5:2.555586e-01,(10:2.158634e-02,(3:3.133701e-01,(((12:1.050348e-03,(4:2.597592e-02,13:3.663159e-02):4.329850e-02):3.444496e-01,(11:1.469729e-01,8:2.962334e-02):5.399609e-02):2.626314e-02,6:3.349192e-02):9.591240e-02):6.445683e-01):2.511106e-01):1.101215e-01):2.117600e-01,7:2.337470e-01):9.768225e-02,1:2.255670e-01);
   tree gen.4315000 = [&U] ((((11:1.345776e-02,(8:7.042001e-03,(((12:1.779502e-02,13:4.712103e-02):8.999878e-03,4:8.978112e-03):1.201014e-01,6:1.945469e-02):1.516834e-01):3.047999e-02):2.754705e-01,3:6.246565e-02):2.908465e-01,(7:7.957971e-02,((2:1.516252e-01,5:6.084033e-02):7.418612e-02,10:1.247716e-01):7.923101e-02):1.316007e-01):3.761676e-02,9:8.106316e-02,1:1.745218e-01);
   tree gen.4320000 = [&U] ((7:1.364368e-01,(10:9.290657e-02,(((3:7.681980e-02,(8:5.197745e-04,(11:2.025316e-02,(6:9.222254e-03,(12:5.533806e-02,(13:4.680732e-02,4:6.309838e-02):2.893633e-02):2.039948e-01):1.100923e-01):9.285752e-02):1.609415e-01):4.426466e-01,2:1.672500e-03):7.907707e-02,5:1.470444e-01):1.040041e-01):6.653320e-02):1.669755e-01,9:1.588051e-01,1:4.498192e-02);
   tree gen.4325000 = [&U] ((((8:4.708795e-02,((((13:5.011238e-02,12:8.377141e-02):3.813728e-02,4:3.714039e-04):1.305901e-01,6:4.585327e-02):5.426782e-02,3:7.334905e-01):1.829603e-01):3.532095e-02,11:8.046919e-02):1.188066e+00,((2:5.315570e-01,5:1.160487e-02):1.593247e-01,10:2.604133e-01):2.671706e-01):1.020128e-01,(7:3.394494e-01,9:1.159919e-01):4.031682e-02,1:8.507925e-02);
   tree gen.4330000 = [&U] (((((11:7.140856e-03,8:7.902951e-02):1.316448e-01,(((4:4.025927e-02,12:4.783074e-02):5.324338e-02,13:6.803973e-02):2.458805e-01,6:6.911777e-02):6.662011e-02):1.409159e-01,3:3.040735e-02):5.032375e-01,7:8.060718e-02):8.932970e-02,(((2:2.216828e-01,10:3.907861e-01):1.987556e-01,5:9.774472e-02):2.513397e-01,9:8.411358e-02):1.146056e-01,1:1.363134e-01);
   tree gen.4335000 = [&U] ((7:4.408552e-01,((3:3.957282e-02,((11:1.336960e-01,((4:6.604023e-04,(12:2.172897e-02,13:2.924655e-02):3.927555e-02):2.334559e-01,6:1.040778e-02):7.533860e-02):3.653710e-02,8:9.379423e-02):7.767498e-01):4.104313e-01,9:1.047771e-02):2.846902e-01):3.361657e-02,(10:2.937777e-01,(5:8.797388e-02,2:6.171057e-01):2.320557e-01):1.437785e-01,1:8.231726e-02);
   tree gen.4340000 = [&U] ((((3:2.584945e-02,(11:1.220546e-02,(((4:4.044279e-03,(12:4.551547e-02,13:6.982857e-02):5.660527e-02):2.138551e-01,6:6.065804e-02):1.138322e-01,8:3.202023e-02):9.364827e-02):1.488529e-01):5.291892e-01,7:1.848677e-01):6.555720e-01,(2:2.885571e-01,(10:1.193009e-01,5:1.751540e-01):6.802868e-02):1.838774e-02):1.685773e-01,9:1.447847e-01,1:1.355991e-01);
   tree gen.4345000 = [&U] (((9:5.751560e-02,(7:2.290121e-01,((((6:4.173253e-03,((13:8.756076e-02,12:6.370990e-02):5.396612e-03,4:8.661536e-03):1.840756e-01):3.921297e-01,11:5.007333e-02):1.916302e-02,8:3.550370e-02):4.953150e-01,3:4.274858e-03):3.593591e-01):2.061964e-01):4.980175e-03,10:2.708673e-01):6.863459e-02,(2:1.797056e-01,5:1.031469e-01):1.598465e-01,1:2.729727e-01);
   tree gen.4350000 = [&U] (((10:1.140793e-01,(((((13:2.430687e-02,4:3.013929e-04):7.989967e-02,12:4.792816e-02):3.497615e-01,6:3.334585e-02):5.822086e-02,(11:7.467808e-02,8:7.599085e-02):3.524601e-03):3.350929e-01,3:2.234489e-02):4.899579e-01):4.557653e-01,(9:9.068471e-02,7:5.214405e-01):2.933330e-02):1.398417e-02,(2:2.119334e-01,5:2.553822e-01):1.479954e-01,1:2.093573e-01);
   tree gen.4355000 = [&U] (9:1.788339e-01,(7:6.451797e-02,(2:2.494392e-01,((5:2.915256e-02,(3:2.065058e-02,((6:9.969133e-03,((13:4.499691e-02,4:4.090329e-02):2.355178e-02,12:3.017931e-02):2.629525e-01):1.065236e-01,(8:4.208394e-02,11:7.605841e-02):1.472488e-01):2.632920e-01):7.744574e-01):1.177060e-01,10:1.073782e-01):1.515665e-01):1.308990e-02):3.363828e-01,1:7.289427e-02);
   tree gen.4360000 = [&U] (((5:7.453791e-02,(((6:4.514606e-04,((12:1.599746e-02,13:1.380016e-02):1.317084e-02,4:3.250374e-03):7.494108e-02):4.135782e-02,(11:2.136425e-02,8:5.140229e-03):4.561869e-02):1.252147e-01,3:1.966714e-02):9.399126e-02):9.635860e-03,(10:1.310210e-01,2:5.559485e-02):4.867100e-02):1.469712e-02,(9:1.185614e-02,7:1.029686e-01):1.397434e-02,1:5.987211e-02);
   tree gen.4365000 = [&U] (9:3.842679e-02,((((3:6.215937e-02,((((13:1.574715e-02,(12:3.599015e-02,4:2.107046e-02):1.633062e-02):1.614377e-01,6:4.719587e-03):5.893405e-02,8:4.324964e-02):6.855932e-02,11:1.442344e-01):2.956095e-01):2.383440e-01,2:7.799373e-02):4.911779e-01,7:1.152268e-02):3.535264e-01,(10:1.980277e-02,5:2.210454e-01):3.319514e-01):1.772218e-02,1:1.436976e-01);
   tree gen.4370000 = [&U] (9:1.311348e-01,((5:2.380284e-01,10:1.661259e-01):1.098351e-01,((3:4.523498e-01,(2:1.390054e-01,((8:2.847250e-02,(6:1.342074e-02,((4:2.197489e-02,13:7.214622e-02):1.922268e-02,12:2.315217e-02):1.881660e-01):1.677940e-01):5.267177e-02,11:6.187347e-02):1.127020e+00):9.404152e-02):1.665585e-01,7:1.573577e-01):2.122028e-01):5.427170e-01,1:9.613952e-02);
   tree gen.4375000 = [&U] ((((7:4.376851e-02,2:2.234607e-01):2.844380e-01,(10:1.061659e-02,((((4:2.452668e-02,(13:2.779445e-02,12:3.326620e-02):3.880789e-02):1.617923e-01,6:8.070208e-03):1.713119e-01,8:6.365589e-03):8.390052e-02,(3:1.533599e-01,11:3.968072e-02):1.075715e-02):7.026098e-01):1.607989e-01):6.338231e-02,5:3.003958e-01):1.367557e-02,9:5.156307e-02,1:1.069435e-01);
   tree gen.4380000 = [&U] (9:4.909106e-02,((7:1.329614e-02,((((11:2.056482e-02,((4:1.047318e-02,(13:1.143676e-01,12:6.442355e-03):8.137488e-03):2.119441e-01,6:3.442735e-02):9.958973e-02):9.255106e-02,8:5.211536e-02):1.177699e-01,3:4.849459e-02):1.346748e-01,2:3.673954e-02):2.734467e-01):1.039342e-01,(10:1.206086e-01,5:2.263871e-02):1.085078e-01):8.088100e-02,1:1.402212e-01);
   tree gen.4385000 = [&U] (10:4.113400e-02,(((((11:8.238554e-02,(8:4.798931e-03,((6:7.263100e-04,((13:2.623165e-02,12:1.618904e-02):1.456695e-02,4:4.441256e-03):8.664835e-02):2.981728e-02,3:1.540620e-01):3.419101e-02):1.770333e-02):5.031425e-01,2:7.000548e-02):1.403479e-01,5:2.459483e-01):6.684894e-03,7:7.473920e-02):1.620546e-01,9:1.883685e-02):2.893881e-02,1:1.000131e-01);
   tree gen.4390000 = [&U] (9:3.207907e-02,((3:3.202642e-02,((11:6.693034e-02,8:9.931341e-03):1.169956e-02,(6:9.465506e-04,((12:6.766800e-03,13:2.509504e-03):1.853873e-02,4:9.632194e-04):8.270815e-02):3.020998e-02):7.878693e-02):1.627782e-01,(7:3.771152e-03,((10:1.476713e-02,5:3.562236e-02):2.751025e-02,2:8.587832e-02):6.355281e-02):3.008988e-02):3.607206e-03,1:4.104509e-02);
   tree gen.4395000 = [&U] (9:1.330553e-01,((10:1.911753e-01,(5:3.817187e-01,2:2.737570e-01):5.580519e-02):1.804311e-01,(7:6.169621e-02,(((6:4.541351e-02,(4:5.692450e-03,(12:7.276193e-03,13:8.600550e-02):1.040137e-02):3.227857e-01):1.016664e-01,(8:1.046516e-01,11:1.176774e-01):1.079080e-02):1.214661e-01,3:9.180163e-02):9.032390e-01):1.105814e-01):2.463165e-01,1:3.148379e-01);
   tree gen.4400000 = [&U] (((10:1.260843e-01,5:1.429331e-01):1.829763e-01,(2:1.022262e-01,(7:5.796130e-02,((((((12:6.814178e-02,13:3.020191e-02):5.357984e-02,4:1.137076e-02):8.494758e-02,6:2.380585e-02):1.605041e-01,8:6.948390e-02):1.976406e-02,11:2.134188e-02):1.741786e-01,3:5.986077e-02):3.319848e-01):1.239490e-01):2.028899e-01):2.873477e-01,9:6.783606e-03,1:2.294124e-01);
   tree gen.4405000 = [&U] (9:1.367581e-01,(((2:1.461623e-01,7:1.782552e-01):1.455447e-01,(5:8.472550e-02,10:8.697701e-02):1.868362e-02):1.313885e-01,(((8:7.191625e-02,11:5.185388e-02):5.845595e-02,(6:1.252163e-02,((12:3.293794e-02,13:2.258533e-02):1.781503e-02,4:3.476079e-02):1.683215e-01):1.061207e-02):2.155405e-01,3:4.057239e-02):6.253123e-01):1.251614e-02,1:1.716065e-01);
   tree gen.4410000 = [&U] ((9:6.834499e-02,(7:2.781361e-01,(((6:5.239237e-03,((12:5.125444e-02,13:3.224346e-02):9.470898e-02,4:1.090474e-02):2.636844e-01):9.483726e-02,(11:1.019214e-01,8:4.151545e-02):1.076980e-01):1.981940e-01,3:1.338172e-02):4.144492e-01):1.302538e-01):3.460593e-02,(2:1.941722e-01,(10:8.018942e-02,5:7.692079e-02):1.136833e-01):9.693982e-02,1:2.164131e-01);
   tree gen.4415000 = [&U] (((7:7.575696e-02,(((6:5.479895e-03,(4:5.823780e-03,(12:7.255449e-03,13:5.307087e-03):2.362688e-02):4.001233e-02):3.950699e-02,11:1.513992e-02):2.991415e-03,(8:3.487791e-02,3:8.742564e-02):4.887873e-04):3.465905e-01):4.485177e-02,9:1.777150e-02):5.648502e-03,(10:1.013694e-01,(2:6.645404e-02,5:2.639876e-02):6.174899e-02):1.941502e-02,1:4.652171e-02);
   tree gen.4420000 = [&U] ((((((8:1.401476e-02,11:1.816077e-01):1.879353e-01,6:5.433409e-02):2.295529e-02,(4:3.993468e-02,(13:9.490048e-02,12:1.747200e-02):1.923419e-02):1.538265e-01):2.723204e-01,3:9.730320e-03):9.760612e-01,((2:2.025923e-01,5:3.037797e-01):1.353183e-01,(10:2.482386e-01,7:2.663227e-01):2.499712e-02):1.648779e-01):9.438637e-03,9:5.507343e-02,1:1.552436e-01);
   tree gen.4425000 = [&U] (9:7.096196e-02,((((((8:1.047827e-02,(6:1.751080e-02,((12:2.444490e-02,13:3.683683e-02):2.985767e-02,4:6.240074e-03):1.005730e-01):1.382286e-01):1.945532e-02,11:4.429772e-02):7.181376e-02,3:2.012745e-01):3.687793e-01,7:4.717721e-02):1.934181e-01,2:1.971367e-01):8.382226e-02,(10:1.262880e-01,5:5.396374e-02):3.680734e-02):9.127412e-02,1:1.620874e-01);
   tree gen.4430000 = [&U] ((7:7.515240e-02,((10:1.147647e-02,5:5.461294e-02):2.134938e-02,(2:7.925773e-02,(((8:1.156650e-02,(6:2.791998e-03,((13:2.168934e-02,12:1.822179e-02):3.401907e-02,4:2.789617e-03):1.458822e-01):7.633798e-02):6.362398e-02,11:5.150565e-02):9.218192e-02,3:5.731550e-03):4.775486e-01):3.441374e-02):1.073320e-01):6.246212e-02,9:1.515994e-02,1:1.030628e-01);
   tree gen.4435000 = [&U] (9:2.078547e-03,(7:3.617126e-01,(5:1.584431e-01,(((3:6.582054e-02,((((4:1.476521e-02,(12:4.691348e-02,13:1.479007e-02):4.877427e-02):1.779846e-01,6:6.952348e-03):2.367183e-01,8:1.462716e-02):7.013827e-02,11:1.369675e-02):4.896403e-01):7.751151e-02,2:2.782703e-01):3.760161e-01,10:2.274571e-02):1.088088e-01):1.217264e-01):1.978853e-01,1:2.733360e-01);
   tree gen.4440000 = [&U] (10:2.060837e-01,(((2:2.293755e-01,5:1.684626e-01):5.981659e-02,7:2.835759e-01):1.920047e-01,(((11:3.523014e-02,(8:2.359213e-02,(6:1.680560e-03,((12:5.095821e-02,13:5.559784e-02):1.706107e-02,4:3.740156e-03):1.324091e-01):1.594974e-01):7.488620e-02):2.837987e-01,3:2.095006e-02):2.768308e-01,9:1.560111e-02):2.042161e-01):6.665010e-03,1:3.969117e-01);
   tree gen.4445000 = [&U] ((10:4.814780e-03,((7:2.799345e-02,(3:6.205430e-02,(11:5.168699e-02,(8:1.550671e-03,(6:1.175326e-02,(13:1.596325e-02,(12:3.036911e-02,4:1.410544e-02):1.592354e-03):1.630692e-01):1.107883e-01):7.386227e-02):1.553407e-01):4.529628e-01):1.691154e-01,9:7.955430e-02):1.409978e-01):1.846603e-02,(5:2.203759e-01,2:1.776142e-01):1.934741e-01,1:1.507013e-01);
   tree gen.4450000 = [&U] (9:5.057812e-02,((((10:6.590318e-02,5:3.075268e-02):9.755078e-02,7:1.815480e-01):2.607975e-02,2:1.160356e-01):9.675531e-02,(((8:4.238076e-03,(6:2.033283e-02,(4:3.917370e-03,(12:3.739902e-02,13:1.255278e-02):2.278006e-02):1.377355e-01):7.238865e-02):1.002810e-02,11:5.166606e-02):4.078919e-01,3:2.762632e-01):5.311995e-01):8.515833e-03,1:1.867021e-01);
   tree gen.4455000 = [&U] (((((11:5.185411e-02,(((4:7.067538e-03,(13:2.418555e-02,12:3.060973e-02):3.758197e-02):2.463973e-01,6:3.274980e-02):2.044873e-01,8:7.878954e-02):4.228143e-02):1.548793e-01,3:2.148638e-02):3.461018e-01,7:1.801730e-01):7.884314e-02,(5:8.686868e-02,(10:6.434522e-02,2:2.734580e-01):2.181571e-02):1.392148e-01):8.302685e-02,9:1.008236e-01,1:2.166228e-01);
   tree gen.4460000 = [&U] (((7:1.499571e-01,(((8:2.621398e-02,(6:2.411512e-02,((13:8.588550e-02,12:6.717806e-02):2.096116e-02,4:1.424126e-03):1.208966e-01):4.645353e-02):7.800576e-02,11:1.640987e-03):2.503207e-01,3:1.680618e-02):5.624557e-02):2.285695e-01,10:8.384488e-02):1.883396e-02,(9:3.738179e-02,(5:1.152691e-01,2:7.963784e-02):1.687854e-01):4.354819e-02,1:1.707168e-01);
   tree gen.4465000 = [&U] ((5:8.926668e-02,(2:4.285200e-01,7:3.492657e-01):6.298531e-02):2.115274e-01,(9:1.773152e-01,(10:1.188147e-02,((((4:2.110306e-02,(12:2.187441e-02,13:4.587379e-02):2.441019e-02):5.430728e-01,6:1.103255e-01):7.372247e-02,(8:7.735605e-02,11:2.292531e-02):1.519971e-01):5.849643e-01,3:5.024976e-02):3.665788e-01):1.688390e-01):4.462716e-02,1:1.046894e-01);
   tree gen.4470000 = [&U] ((2:6.532708e-01,((10:1.069262e-01,(7:4.425815e-01,(3:2.149563e-01,(11:1.279402e-01,((6:5.506772e-02,(4:4.363090e-03,(12:3.713917e-02,13:2.896495e-02):6.364429e-02):2.510185e-01):1.555377e-01,8:7.554121e-03):4.280218e-02):5.292378e-01):4.711108e-01):2.068234e-01):3.766472e-02,5:2.393473e-01):1.304526e-01):2.267028e-01,9:3.645607e-01,1:1.101966e-01);
   tree gen.4475000 = [&U] (((9:4.072226e-02,((5:3.616750e-02,2:8.225619e-02):1.394734e-02,10:6.886605e-02):6.969270e-02):8.456490e-03,7:9.519977e-02):3.612439e-04,(3:7.926808e-03,((11:1.927274e-02,8:1.993041e-02):1.872710e-02,(6:1.987869e-03,((4:5.116516e-03,13:1.033881e-02):8.686349e-03,12:5.234414e-03):8.009587e-02):8.975052e-03):1.198761e-01):1.274047e-01,1:5.639134e-02);
   tree gen.4480000 = [&U] (9:3.715158e-02,(10:1.420930e-01,(5:1.375395e-01,(7:3.995953e-02,((((6:4.078767e-02,(4:6.866543e-03,(13:2.855418e-02,12:3.971401e-02):2.143599e-02):2.216214e-01):2.536949e-01,(11:2.179144e-01,8:5.836783e-03):3.352743e-03):3.529515e-01,3:1.634258e-02):5.367344e-01,2:3.709120e-01):3.548071e-01):3.147785e-01):2.697091e-01):1.397577e-01,1:2.721656e-01);
   tree gen.4485000 = [&U] ((10:1.788556e-01,(7:2.391718e-01,((((6:6.484254e-04,(13:7.363966e-02,(12:5.460175e-02,4:1.137072e-02):2.204741e-03):2.997473e-01):9.512699e-02,(8:5.013224e-02,11:7.499447e-02):3.945125e-02):1.073256e+00,3:7.794913e-02):1.157868e+00,(5:3.830813e-02,2:4.970376e-01):3.374381e-01):2.781476e-01):1.172002e-01):3.637569e-01,9:5.058774e-02,1:1.663074e-01);
   tree gen.4490000 = [&U] (9:4.167833e-02,(10:2.266132e-01,(7:1.725497e-02,(((3:2.477933e-01,(((6:5.181585e-03,((12:9.590623e-02,13:8.143503e-02):2.870282e-02,4:5.459906e-02):2.230537e-01):1.289130e-01,11:1.187948e-01):2.498436e-02,8:2.891623e-02):4.525648e-01):4.301034e-01,2:4.778312e-01):4.375061e-01,5:9.568940e-02):6.074381e-01):6.334399e-03):3.140887e-01,1:1.658412e-01);
   tree gen.4495000 = [&U] ((((((((4:1.852835e-02,(12:3.020815e-02,13:2.727371e-02):1.606872e-02):2.937095e-01,6:1.549447e-03):2.065208e-01,8:2.253087e-02):9.198041e-02,11:9.446639e-03):4.271956e-01,3:5.849064e-02):4.556456e-01,((2:2.847885e-01,5:1.497842e-01):1.707324e-01,7:1.739912e-01):7.174157e-02):2.047199e-01,9:7.108658e-02):1.367212e-01,10:1.504376e-01,1:1.721853e-01);
   tree gen.4500000 = [&U] ((5:2.523461e-02,(2:1.066828e-01,10:5.370639e-02):3.311437e-02):4.343870e-02,(9:8.447677e-03,((3:2.666516e-02,((6:9.447395e-04,((12:4.016071e-03,13:7.649336e-03):1.185434e-02,4:4.774097e-04):5.222024e-02):1.274152e-02,(8:1.998306e-02,11:1.781019e-02):5.496587e-02):8.800652e-02):7.537046e-02,7:4.512684e-02):4.238302e-02):1.833790e-02,1:3.054324e-02);
   tree gen.4505000 = [&U] (10:1.934294e-01,(9:1.102802e-02,(5:2.378655e-01,(7:1.768010e-01,((3:2.679533e-01,(8:2.942610e-02,(11:1.362976e-01,((4:1.874000e-04,(12:4.560291e-02,13:7.385822e-02):3.795113e-02):3.384061e-01,6:1.194486e-02):1.958850e-01):7.336445e-03):2.575091e-01):4.432899e-01,2:3.395406e-01):3.332781e-01):5.783319e-02):9.528159e-02):1.342529e-01,1:1.766391e-01);
   tree gen.4510000 = [&U] ((((5:1.197998e-01,10:1.402193e-01):9.694924e-02,2:2.301453e-01):2.840366e-01,((((11:1.189894e-01,8:3.726627e-02):4.830518e-02,(6:6.174335e-02,(4:2.357499e-02,(13:4.731321e-02,12:3.213896e-02):2.316025e-02):2.078956e-01):2.788100e-02):3.912990e-01,3:6.088496e-02):4.710883e-01,7:1.163053e-02):2.381551e-01):5.540895e-02,9:2.287521e-02,1:2.956456e-01);
   tree gen.4515000 = [&U] (((10:1.386872e-01,5:2.055187e-01):4.598060e-03,((3:3.452941e-01,((11:6.277183e-02,(6:6.780419e-02,(12:2.556525e-03,(4:5.477869e-02,13:4.454227e-02):6.813697e-02):4.378220e-01):1.250361e-01):5.382516e-02,8:1.806257e-02):3.442940e-01):9.221327e-01,2:1.169636e-01):1.745453e-01):3.284490e-01,(9:5.611403e-03,7:3.702012e-01):1.195398e-01,1:1.808848e-01);
   tree gen.4520000 = [&U] ((10:1.335139e-02,(5:3.126717e-02,2:2.490252e-01):1.917367e-01):1.621994e-01,((7:2.137979e-01,9:1.680240e-01):2.301982e-02,((8:3.552754e-02,(11:6.482200e-02,(6:2.027715e-02,(4:1.388648e-02,(13:4.580500e-02,12:4.410678e-02):5.222676e-02):1.165911e-01):2.011586e-01):3.532476e-02):5.963758e-01,3:1.612944e-03):2.491560e-01):5.972220e-02,1:1.179043e-01);
   tree gen.4525000 = [&U] (((((2:1.871754e-01,5:2.385310e-01):2.154718e-01,7:2.227453e-02):1.293280e-01,((((11:2.152743e-01,8:6.907410e-03):1.501121e-01,((13:2.548464e-02,12:4.043167e-02):1.948256e-02,4:5.154817e-03):3.239429e-01):1.509925e-02,6:1.379073e-02):2.059424e-01,3:4.513325e-02):5.083332e-01):1.067538e-02,10:1.474929e-01):1.668481e-01,9:4.717933e-02,1:1.604006e-01);
   tree gen.4530000 = [&U] ((((2:2.509833e-01,5:4.625054e-01):1.311646e-02,7:2.299708e-02):5.497702e-02,(((11:3.311562e-02,(8:3.533949e-02,((4:5.200705e-02,(13:6.282583e-02,12:6.225655e-02):8.752389e-03):2.677077e-01,6:1.156097e-01):1.918243e-01):4.055549e-02):3.352808e-01,3:5.931462e-02):4.496794e-01,10:1.373538e-01):3.240062e-01):1.815803e-01,9:5.279780e-02,1:2.025404e-01);
   tree gen.4535000 = [&U] (10:7.760695e-02,(((7:1.405554e-02,(2:4.235356e-02,5:3.833854e-02):1.535827e-01):7.304457e-02,(((((12:2.499439e-02,(4:3.625008e-03,13:2.466714e-02):2.507980e-02):7.627787e-02,6:8.763831e-03):3.336989e-02,8:1.913817e-02):1.544647e-02,11:2.155344e-02):1.372285e-01,3:5.556750e-02):7.388656e-02):5.883877e-02,9:3.356440e-03):4.639613e-02,1:7.717434e-02);
   tree gen.4540000 = [&U] (((7:3.057811e-01,(((((13:1.027396e-01,12:2.846090e-02):1.944656e-02,4:1.071005e-02):2.105897e-01,6:2.780720e-02):7.286816e-02,(11:1.068489e-01,8:1.214815e-01):2.296151e-01):2.800511e-01,3:1.404025e-03):3.595603e-01):2.150439e-01,((5:1.272936e-01,2:1.332882e-01):1.670841e-02,10:1.512094e-01):3.736972e-01):3.148671e-02,9:5.660743e-02,1:2.196231e-01);
   tree gen.4545000 = [&U] (((5:2.615065e-02,2:6.431280e-01):1.972685e-01,10:1.319446e-01):1.394240e-01,((9:6.368682e-02,((8:3.863003e-02,((((13:2.454785e-02,12:6.348639e-02):7.852906e-02,4:5.576391e-03):2.988411e-01,6:7.171162e-03):1.417837e-01,11:1.245216e-01):3.494926e-02):2.859252e-01,3:1.541798e-02):8.128927e-01):4.449721e-02,7:1.917401e-01):1.941881e-01,1:1.263670e-01);
   tree gen.4550000 = [&U] (9:2.308479e-01,(7:7.064616e-02,(((11:1.014050e-01,((6:3.352364e-03,(4:4.412285e-02,(12:3.816529e-02,13:3.278996e-02):4.693854e-02):2.277153e-01):1.410799e-01,8:1.290969e-02):2.175948e-01):9.328216e-03,3:3.681555e-01):4.588128e-01,((5:3.933065e-01,2:1.082491e-01):1.652423e-01,10:2.254013e-01):8.970028e-02):6.674406e-02):2.666264e-01,1:1.095360e-01);
   tree gen.4555000 = [&U] (9:1.942746e-01,((((2:1.739719e-01,5:9.034579e-02):8.350495e-02,10:2.231643e-01):2.380040e-01,7:1.484829e-01):1.193225e-01,(((8:3.926734e-02,11:1.011318e-01):5.582731e-02,(6:3.005312e-02,(4:9.531072e-03,(13:5.538421e-02,12:8.486726e-02):6.037938e-02):2.492667e-01):9.377370e-02):1.793505e-01,3:5.122790e-02):8.208368e-01):1.139811e-01,1:1.670998e-01);
   tree gen.4560000 = [&U] (9:5.292613e-02,((((2:2.846684e-01,5:1.722087e-01):1.787073e-01,7:2.571062e-01):1.470133e-02,(3:2.120760e-01,(11:4.280856e-02,(8:8.443332e-04,(6:8.614505e-03,((12:1.695542e-02,13:4.909516e-02):4.072154e-02,4:1.061813e-02):3.038597e-01):9.813787e-02):4.107437e-02):2.975237e-01):5.430585e-01):7.906933e-03,10:1.946933e-01):8.252848e-02,1:1.401286e-01);
   tree gen.4565000 = [&U] (9:3.096935e-02,(((10:8.193629e-02,5:9.692579e-03):2.052582e-04,2:7.034447e-02):2.065192e-02,(((8:1.656980e-03,11:2.176332e-02):1.823173e-02,(((4:1.940201e-02,(13:1.221787e-02,12:2.259510e-02):4.286283e-02):6.578598e-02,3:6.602536e-02):1.016792e-02,6:5.606475e-04):9.726282e-03):2.223678e-01,7:2.874049e-02):3.937953e-02):7.275524e-02,1:1.924709e-02);
   tree gen.4570000 = [&U] (9:3.542903e-02,(((11:3.011352e-02,((6:4.861260e-03,(4:1.975273e-03,(12:2.485565e-02,13:8.391946e-03):1.209729e-02):8.354445e-02):9.536262e-02,8:3.610598e-02):3.511705e-03):9.683919e-02,3:4.088924e-02):1.206565e-01,((2:1.433786e-02,(10:9.575432e-02,5:1.386893e-03):7.849201e-02):8.050838e-02,7:1.678597e-02):1.621521e-02):1.732732e-01,1:1.623267e-01);
   tree gen.4575000 = [&U] (9:3.835785e-02,((5:2.465215e-02,(7:4.875509e-02,(2:3.947120e-03,((8:3.640145e-03,(11:6.055491e-02,(6:1.252293e-02,((13:3.020104e-02,12:7.578340e-03):2.442754e-02,4:3.145112e-03):1.109925e-01):4.861016e-02):1.124088e-02):1.829687e-01,3:8.273212e-02):2.573472e-01):9.662216e-02):1.404287e-01):5.661637e-02,10:5.057996e-02):7.335130e-02,1:4.497675e-02);
   tree gen.4580000 = [&U] (((5:2.755044e-02,10:1.856810e-01):4.223681e-02,2:2.677599e-01):2.560220e-01,(9:6.161594e-02,((3:9.374949e-02,(((13:7.252209e-02,4:2.496652e-02):1.524924e-02,12:2.354483e-02):1.995932e-01,(6:5.649757e-04,(8:3.180484e-02,11:1.316737e-01):1.653741e-01):1.402109e-02):3.598460e-01):4.470325e-01,7:1.391530e-01):2.208138e-01):9.018429e-02,1:1.461458e-01);
   tree gen.4585000 = [&U] (((8:1.929784e-02,11:5.743937e-02):7.856923e-03,(((12:2.436814e-02,(13:6.042640e-02,4:6.201990e-03):2.977518e-02):2.136806e-01,6:1.095099e-02):2.889173e-02,3:3.386742e-01):1.105783e-01):9.170792e-01,(9:2.670486e-03,(7:1.932520e-01,(2:2.263634e-02,(5:1.974285e-01,10:5.141473e-02):4.337892e-01):1.514311e-01):1.133689e-01):1.023164e-02,1:1.403300e-01);
   tree gen.4590000 = [&U] ((((3:2.192757e-02,((((4:1.928673e-02,(12:6.920308e-02,13:3.348472e-02):2.813757e-02):3.082699e-01,6:8.495612e-03):1.472575e-01,11:1.073783e-01):5.147686e-03,8:5.442318e-02):7.229359e-01):9.944144e-01,7:1.814990e-01):1.116297e-01,9:1.514226e-01):1.821698e-01,(10:3.575070e-01,(5:7.618391e-02,2:3.589602e-01):1.171973e-01):1.616223e-01,1:8.135901e-02);
   tree gen.4595000 = [&U] (9:3.019247e-02,(10:1.151763e-02,((5:2.202190e-02,7:1.670893e-01):9.611366e-03,(2:4.236994e-02,(3:1.953087e-02,((6:9.186193e-03,((13:1.510384e-02,4:9.176107e-03):1.035456e-02,12:1.191922e-02):8.002800e-02):2.969362e-02,(11:2.359935e-02,8:1.562544e-02):1.847672e-02):4.908245e-02):1.047315e-01):9.361276e-02):1.936243e-02):3.239937e-02,1:6.586205e-02);
   tree gen.4600000 = [&U] (9:1.659252e-01,(((10:2.046595e-01,(3:7.481202e-03,(11:1.028581e-01,(8:7.674217e-03,(((13:8.614398e-02,12:7.501234e-02):1.092836e-01,4:7.949217e-03):2.986409e-01,6:5.082017e-03):1.189086e-01):1.247121e-02):2.515109e-01):5.176271e-01):9.631681e-02,5:3.206131e-01):4.030302e-03,(2:2.825058e-01,7:2.826593e-02):9.052203e-02):1.666640e-01,1:1.326101e-01);
   tree gen.4605000 = [&U] ((10:1.940165e-02,(2:1.817562e-01,5:1.007770e-01):1.813308e-02):6.188623e-02,(9:1.729752e-02,(7:1.908205e-02,(3:1.450694e-02,(8:5.878689e-02,(11:1.536326e-02,(((13:2.431324e-02,12:3.037486e-02):1.592947e-02,4:1.258353e-02):1.173188e-01,6:2.875306e-02):8.871753e-02):3.215425e-02):6.342527e-02):1.016630e-01):1.599956e-01):8.264478e-02,1:1.068958e-01);
   tree gen.4610000 = [&U] (9:4.347635e-02,(2:1.188683e-01,((5:6.423680e-02,10:2.027895e-01):4.309984e-02,(7:8.179441e-02,(3:3.195088e-01,(11:2.857332e-03,(8:6.298827e-02,(((13:6.818631e-02,4:5.610219e-02):6.637221e-02,12:1.611881e-02):3.373052e-01,6:3.666726e-02):1.575205e-01):8.082763e-02):4.429687e-02):8.784288e-01):6.526940e-01):2.517305e-02):5.204982e-01,1:1.806130e-01);
   tree gen.4615000 = [&U] ((((((3:2.160393e-01,(6:2.480417e-02,((13:6.118049e-02,12:5.404278e-02):3.073675e-02,4:7.441234e-04):1.146465e-01):1.763713e-01):1.175057e-01,11:6.608003e-02):2.065620e-02,8:4.288020e-03):4.920148e-01,(2:4.130024e-01,(5:9.845382e-02,10:2.294774e-01):2.824295e-01):6.289030e-02):4.328111e-02,7:3.995471e-02):8.837592e-02,9:1.027569e-01,1:1.682745e-01);
   tree gen.4620000 = [&U] (((2:2.415504e-01,(5:2.483925e-02,10:1.528923e-01):1.131018e-01):2.592307e-01,(7:4.060205e-01,((((8:1.055826e-01,11:1.839093e-01):1.141688e-01,6:5.530580e-02):2.390923e-02,(4:3.260142e-02,(13:5.822102e-02,12:7.609020e-02):1.109416e-02):1.863104e-01):7.746568e-01,3:3.045309e-02):2.920165e-01):2.778419e-01):1.870110e-01,9:1.232638e-01,1:2.616550e-01);
   tree gen.4625000 = [&U] (((10:2.967276e-01,(3:6.553995e-03,((11:5.930399e-02,8:7.264362e-02):2.571707e-02,(6:3.639625e-03,(4:3.199656e-03,(12:3.430440e-02,13:4.073400e-02):2.371094e-02):2.587925e-01):8.881803e-02):3.119728e-01):8.417680e-02):1.071732e-01,(7:1.442921e-01,2:2.332000e-01):9.851024e-02):2.379887e-01,(5:3.113872e-01,9:1.057247e-01):3.698908e-04,1:1.438455e-01);
   tree gen.4630000 = [&U] (((11:9.290565e-02,(3:1.736121e-01,(((4:2.369790e-03,(13:2.368240e-02,12:4.337507e-02):3.701647e-02):1.656028e-01,6:9.783180e-03):1.404154e-01,8:1.692649e-02):5.248045e-02):2.296752e-02):5.571060e-01,(7:1.336041e-01,(5:6.573161e-02,(10:6.974828e-02,2:3.486497e-01):3.246167e-02):9.719030e-02):2.817004e-02):1.126630e-01,9:5.839159e-02,1:8.877608e-02);
   tree gen.4635000 = [&U] ((((5:3.070527e-02,2:1.873546e-01):4.517142e-01,7:1.128698e-01):2.341123e-01,(((11:1.767319e-02,(8:5.158843e-02,((4:4.103059e-03,(12:3.031329e-02,13:7.893276e-02):7.252981e-02):1.904471e-01,6:6.270013e-03):3.944830e-02):1.296522e-01):3.594725e-01,3:4.374834e-02):1.698844e-01,10:1.105716e-01):6.782108e-02):8.125752e-03,9:9.177932e-03,1:2.640190e-01);
   tree gen.4640000 = [&U] (((7:1.370606e-01,((2:2.468995e-01,5:4.006809e-02):1.992101e-02,10:1.610772e-01):1.889227e-01):2.471739e-02,(3:1.781914e-02,(6:2.644211e-02,(((13:3.905360e-02,12:1.879822e-02):1.547086e-02,4:1.378610e-02):1.437341e-01,(11:8.788537e-02,8:2.079408e-02):1.047484e-01):2.010300e-02):2.817511e-01):6.556029e-01):1.169438e-02,9:1.316540e-02,1:1.577234e-01);
   tree gen.4645000 = [&U] (((((7:2.565941e-03,2:2.333204e-01):4.062482e-02,(3:2.260929e-01,(11:4.878167e-04,(8:7.302949e-02,(((13:6.926745e-02,4:9.636969e-02):1.112670e-02,12:3.009938e-03):3.601079e-01,6:1.750093e-02):1.313285e-01):1.288224e-01):2.553521e-02):5.340230e-01):2.403817e-01,10:1.786883e-01):9.158776e-02,5:3.277614e-01):9.242030e-02,9:3.319914e-02,1:1.735175e-01);
   tree gen.4650000 = [&U] (9:6.934389e-02,((5:1.366661e-01,(7:2.070795e-01,(2:1.017855e-01,(3:4.080034e-02,(((4:1.904992e-03,(13:7.552887e-02,12:4.066465e-02):5.095260e-02):1.722796e-01,(11:4.317679e-02,8:2.239487e-02):6.378519e-02):9.460922e-04,6:4.216126e-03):4.054509e-01):1.416055e-01):6.194591e-02):2.325676e-01):1.086790e-01,10:8.845291e-02):2.010451e-02,1:1.354410e-01);
   tree gen.4655000 = [&U] (((((8:9.640243e-03,11:5.872951e-02):1.374584e-01,((4:1.177823e-03,(12:5.342357e-02,13:4.459734e-02):2.322982e-02):1.615726e-01,6:4.935429e-03):7.153167e-02):1.930466e-01,3:2.752108e-02):4.269933e-01,(7:8.904457e-03,(10:1.266751e-01,(2:1.956383e-01,5:5.394037e-02):1.602690e-02):2.469219e-01):3.709186e-03):1.152172e-01,9:3.849507e-02,1:1.099417e-01);
   tree gen.4660000 = [&U] (9:8.022217e-02,((10:6.118816e-02,(11:5.865292e-02,(((((12:1.887100e-02,13:1.737403e-02):1.021723e-02,4:2.376950e-03):1.449325e-01,6:1.114098e-02):8.311378e-02,3:5.287946e-02):4.893529e-02,8:3.168262e-02):7.521540e-02):2.429363e-01):4.665228e-02,((5:7.939708e-02,2:1.332815e-01):1.657587e-01,7:9.567571e-02):2.184964e-02):9.761562e-02,1:3.169658e-02);
   tree gen.4665000 = [&U] ((5:7.193961e-02,(10:8.809585e-02,((3:2.572194e-03,((((13:7.482486e-02,4:3.496042e-02):2.816612e-02,12:5.537632e-02):2.438420e-01,6:1.755966e-02):2.006149e-02,(8:1.464586e-02,11:9.823363e-02):1.431305e-01):1.735718e-01):5.522772e-01,2:3.950463e-01):1.547699e-01):2.373756e-01):2.381274e-01,(7:2.532592e-01,9:3.220498e-02):3.932339e-02,1:2.052143e-01);
   tree gen.4670000 = [&U] (9:6.211518e-03,(((5:1.837679e-02,10:1.700504e-01):1.932381e-01,(2:7.892010e-02,((8:7.951590e-02,((((12:1.685249e-02,13:9.166005e-02):1.340235e-02,4:1.079171e-03):2.226140e-01,6:2.676968e-02):2.304530e-01,11:2.662032e-02):1.679803e-02):2.085660e-01,3:3.127364e-02):2.655845e-01):8.803157e-02):2.153981e-01,7:2.066295e-01):1.613254e-01,1:1.380856e-01);
   tree gen.4675000 = [&U] (((11:2.527225e-02,(((((13:1.755974e-02,4:1.525591e-02):6.616448e-03,12:2.567653e-02):1.997219e-01,6:5.008320e-03):3.196103e-01,3:1.810227e-01):9.672382e-02,8:5.495509e-02):5.834374e-02):7.356378e-01,(7:2.560728e-02,((5:2.573251e-02,2:3.040754e-01):3.020536e-01,10:1.809706e-01):1.733575e-01):1.280758e-02):2.630421e-01,9:4.078072e-02,1:1.363503e-01);
   tree gen.4680000 = [&U] (((11:1.827187e-02,(8:3.953078e-02,(((12:2.179232e-02,13:7.193076e-02):7.624092e-02,4:2.751302e-03):2.998075e-01,6:5.282108e-02):1.989848e-01):6.694914e-02):1.938762e-01,3:1.184399e-01):5.435721e-01,(((10:2.302213e-01,5:1.044611e-01):1.866607e-01,(7:1.384179e-01,2:1.541368e-01):3.382955e-02):1.342288e-01,9:1.383018e-02):1.038059e-01,1:1.671637e-01);
   tree gen.4685000 = [&U] ((9:1.122716e-02,(7:5.263960e-01,(3:2.922373e-02,(11:2.011174e-02,((((12:8.436558e-02,4:1.430156e-02):1.792269e-02,13:4.466457e-02):2.646704e-01,6:5.190184e-02):1.523652e-01,8:9.500300e-04):1.494848e-01):3.697630e-01):2.331629e-01):9.457228e-02):8.970762e-02,(10:3.316032e-02,(5:3.679946e-01,2:3.403961e-01):7.573344e-02):2.747232e-01,1:2.181463e-01);
   tree gen.4690000 = [&U] (9:1.345592e-01,(((10:2.198846e-01,5:3.968206e-01):1.433112e-01,(2:5.615951e-01,(3:3.221582e-01,(11:2.180759e-02,((((13:4.557400e-02,12:1.083605e-01):4.231358e-03,4:1.905187e-02):2.618878e-01,6:9.484044e-03):2.151248e-01,8:4.976452e-02):1.125536e-01):1.088931e-01):5.612370e-01):8.550344e-01):1.555257e-01,7:3.778621e-01):2.553767e-02,1:9.926528e-02);
   tree gen.4695000 = [&U] (((10:8.432642e-02,5:9.706553e-02):5.983383e-03,2:1.520879e-01):7.492756e-02,((7:6.473471e-02,((((4:2.972520e-02,(12:5.483452e-04,13:1.930588e-02):3.213163e-02):1.090418e-01,(8:1.936623e-02,11:6.792401e-03):3.831657e-02):2.552718e-02,6:2.388183e-02):9.639607e-02,3:7.993524e-02):2.268385e-01):8.438745e-02,9:2.279888e-02):1.683006e-02,1:3.977361e-02);
   tree gen.4700000 = [&U] ((9:1.721311e-02,(7:2.110641e-02,(3:5.514959e-02,((11:5.461344e-02,8:2.837074e-02):2.287194e-02,(6:6.890290e-03,((13:4.766960e-02,12:9.449996e-02):3.047874e-02,4:6.387351e-03):2.327872e-01):1.534095e-01):2.406712e-01):3.726156e-01):3.459434e-01):1.008953e-01,(5:4.125863e-02,(2:2.381318e-01,10:1.418786e-01):6.760503e-03):2.386188e-01,1:1.817632e-01);
   tree gen.4705000 = [&U] ((2:1.532052e-01,(9:1.204252e-01,(((11:1.194852e-02,(((4:3.646257e-03,(13:6.055160e-02,12:5.629698e-02):1.035727e-01):1.830602e-01,6:1.067452e-01):1.221241e-01,8:9.153561e-02):6.096840e-02):2.161377e-01,3:9.012256e-02):1.415763e+00,7:3.589855e-01):6.267821e-02):3.992435e-02):1.331661e-01,(5:5.940298e-01,10:4.165183e-01):7.225723e-02,1:1.616042e-01);
   tree gen.4710000 = [&U] (((((11:5.325724e-02,(8:3.477579e-02,(6:1.554147e-02,((12:1.882920e-02,13:3.248999e-02):8.131665e-03,4:4.397451e-03):2.432752e-01):1.028938e-01):4.393679e-02):7.919404e-01,3:1.294065e-01):2.803461e-01,(5:8.660215e-02,(2:2.165034e-01,10:1.093443e-01):2.197423e-01):3.742645e-01):4.985064e-02,7:2.228069e-02):2.137901e-01,9:1.692987e-01,1:3.311218e-01);
   tree gen.4715000 = [&U] ((((7:8.677338e-02,2:4.653508e-02):1.001134e-01,(10:7.461319e-02,(3:2.044982e-02,((6:6.094801e-03,(13:3.188932e-02,(4:3.315153e-02,12:3.491884e-02):7.511590e-02):1.954223e-01):7.397798e-02,(11:5.219519e-02,8:4.315794e-03):1.408354e-02):2.359188e-01):2.261687e-01):1.395908e-01):3.759917e-02,5:6.884275e-02):1.953581e-01,9:1.221479e-01,1:2.569677e-02);
   tree gen.4720000 = [&U] ((5:1.964316e-01,((7:1.862273e-01,(9:1.271025e-03,(((6:2.979314e-03,((13:2.268861e-02,12:9.021996e-03):2.423524e-02,4:4.563788e-03):1.387273e-01):1.453684e-01,(11:4.179122e-02,8:1.466563e-02):8.285264e-02):1.729121e-01,3:8.567086e-02):2.469005e-01):1.196370e-01):8.132612e-04,2:1.735134e-01):2.312076e-02):3.004242e-01,10:1.056240e-01,1:1.026189e-01);
   tree gen.4725000 = [&U] ((2:3.857491e-01,5:3.484038e-01):4.248274e-01,(9:7.039176e-03,(7:3.648680e-01,((11:3.048919e-02,((3:5.551478e-01,(6:1.576075e-02,((4:2.221877e-02,12:1.552028e-01):3.261856e-02,13:5.208891e-02):4.057825e-01):1.656430e-01):6.385783e-02,8:1.538866e-02):6.933795e-02):8.074228e-01,10:2.336577e-01):9.318190e-01):1.707146e-01):1.215036e-01,1:9.317186e-02);
   tree gen.4730000 = [&U] (((((8:6.847120e-03,(3:1.824876e-01,(((13:1.425458e-02,12:2.019099e-03):1.339165e-02,4:2.242515e-02):1.656897e-01,6:5.085800e-03):6.905029e-02):5.274879e-02):8.297201e-03,11:1.290569e-01):4.091711e-01,(2:5.609784e-02,(10:2.484627e-01,5:3.446774e-02):1.706846e-02):9.860546e-02):7.509667e-03,7:3.290300e-02):1.145341e-01,9:1.352083e-02,1:4.078018e-02);
   tree gen.4735000 = [&U] (9:4.840037e-02,(10:1.108777e-01,(5:2.238203e-01,(2:1.202773e-01,((((8:4.670066e-02,11:3.851082e-02):6.354409e-02,(6:2.456501e-02,((12:5.034852e-02,13:3.796108e-02):5.530264e-02,4:3.236385e-03):9.091866e-02):8.544228e-02):1.721707e-01,3:1.747255e-01):4.521839e-01,7:6.024289e-02):2.426251e-01):1.479232e-01):6.284889e-02):2.475291e-01,1:1.492777e-01);
   tree gen.4740000 = [&U] ((9:2.209075e-02,7:1.850820e-01):5.216539e-02,((10:1.132248e-01,((3:7.222755e-02,(11:5.364051e-02,(8:4.738886e-02,(6:2.820599e-02,(4:8.481870e-03,(13:2.529879e-02,12:2.768600e-02):4.538138e-02):3.086211e-01):1.345629e-01):8.274671e-02):9.887497e-02):6.619718e-01,2:8.193157e-02):1.539890e-01):6.531841e-03,5:4.935213e-02):2.089361e-01,1:1.022801e-01);
   tree gen.4745000 = [&U] ((((7:3.085801e-02,((11:6.127240e-02,(8:6.888898e-03,(((12:4.467951e-02,13:3.726830e-02):5.155443e-02,4:2.468433e-02):2.099477e-01,6:1.544472e-02):1.855476e-01):5.865110e-02):3.596425e-01,3:9.051349e-02):9.861792e-02):2.619010e-01,9:1.122606e-01):3.309899e-01,2:5.775993e-01):1.273161e-02,(5:1.793679e-01,10:8.112514e-02):1.381515e-01,1:1.667548e-01);
   tree gen.4750000 = [&U] ((((3:1.402384e-03,((6:4.463792e-03,(4:4.684699e-03,(13:2.753247e-02,12:1.051021e-02):9.513606e-03):3.517621e-02):2.582807e-02,(11:3.768368e-03,8:1.097911e-02):1.671656e-02):6.403741e-02):7.175724e-02,10:3.625278e-02):4.690821e-02,((2:5.560135e-02,5:1.556519e-02):6.666472e-02,7:4.504114e-02):1.839208e-02):3.896016e-02,9:1.574941e-02,1:5.068602e-02);
   tree gen.4755000 = [&U] ((5:8.746168e-02,2:3.758677e-01):3.731807e-01,((((3:1.752362e-01,((6:3.764815e-02,((13:3.793028e-02,4:1.453688e-02):1.518987e-03,12:4.835399e-02):1.667249e-01):8.809206e-02,(8:8.012156e-05,11:7.253025e-02):9.259698e-02):3.758405e-01):4.164159e-01,10:2.310470e-01):4.295173e-02,7:1.826724e-01):9.945397e-02,9:1.754353e-01):1.885787e-01,1:1.077825e-01);
   tree gen.4760000 = [&U] ((5:6.956890e-02,2:1.052437e-01):8.497948e-02,((10:7.738551e-02,9:1.571372e-02):1.043533e-04,(7:1.102244e-01,((8:1.188786e-02,((6:7.840191e-03,((12:5.730091e-03,13:2.019015e-02):6.608849e-03,4:4.804609e-03):5.632381e-02):6.521188e-02,11:2.340293e-02):4.416693e-03):1.917920e-01,3:3.128781e-03):1.483788e-01):5.268482e-02):4.144299e-02,1:5.754672e-02);
   tree gen.4765000 = [&U] ((7:2.224176e-02,(10:2.067968e-01,(5:1.312288e-01,(2:1.707679e-02,(((((12:6.279383e-02,13:1.752821e-02):3.831584e-02,4:3.847169e-02):1.927536e-01,6:3.735034e-03):1.339951e-02,(8:8.215980e-03,11:5.006014e-02):1.665315e-01):2.012971e-01,3:6.610950e-02):4.428144e-01):9.464268e-02):4.628222e-02):1.237303e-01):1.854039e-01,9:1.159209e-02,1:1.693309e-01);
   tree gen.4770000 = [&U] (10:1.979730e-01,(9:7.551519e-02,(((5:2.204547e-01,2:1.284951e-01):2.169289e-01,(3:8.807333e-02,(11:8.776355e-02,((6:8.771100e-02,((4:3.272267e-02,12:5.661495e-02):1.167538e-02,13:5.654790e-02):2.090621e-01):1.915822e-01,8:1.484264e-04):6.445972e-02):2.012322e-01):5.728976e-01):2.338416e-01,7:9.956253e-03):2.687779e-01):7.546084e-02,1:1.857397e-01);
   tree gen.4775000 = [&U] (9:3.197265e-01,(((3:1.620074e-01,(11:7.252335e-02,(((4:1.518282e-02,(12:7.431687e-03,13:3.429960e-02):5.585028e-02):3.227395e-01,6:7.941278e-02):1.881662e-01,8:1.674801e-02):1.315078e-01):3.119510e-01):7.626543e-01,((5:1.821103e-01,10:2.041297e-01):1.898349e-01,7:1.485690e-01):3.127298e-02):6.702491e-03,2:3.404604e-01):3.011145e-01,1:1.142672e-01);
   tree gen.4780000 = [&U] (((7:9.271594e-02,(3:1.184735e-01,(11:7.496857e-03,(8:1.584776e-02,(6:8.743981e-03,(12:2.999708e-02,(4:1.094578e-02,13:1.491323e-02):1.775935e-02):1.182418e-01):3.344245e-02):4.778433e-02):1.503734e-01):2.309419e-02):8.591397e-02,(9:2.260751e-02,2:2.110309e-01):1.453496e-02):6.064713e-02,(5:1.243651e-01,10:4.628842e-03):2.417210e-02,1:1.924471e-02);
   tree gen.4785000 = [&U] ((((10:3.397805e-01,2:3.380639e-01):1.341834e-01,5:1.531333e-01):2.087556e-01,((3:7.368655e-02,((8:3.530220e-02,11:6.907421e-02):1.598336e-01,(6:2.418198e-03,(4:3.398855e-03,(12:2.454024e-02,13:9.446587e-02):6.916854e-02):2.146932e-01):1.299755e-02):1.249273e-01):1.416131e+00,7:9.874471e-02):8.301044e-02):1.322618e-01,9:1.778972e-01,1:1.395311e-01);
   tree gen.4790000 = [&U] (9:5.023791e-02,(((2:2.650106e-01,5:2.596675e-01):3.280837e-02,(7:1.896176e-02,(8:3.018602e-02,((6:2.366543e-03,(4:2.410407e-02,(12:3.221417e-02,13:6.859290e-02):2.108120e-02):1.690110e-01):1.931363e-01,(11:2.929252e-02,3:2.132966e-01):3.063410e-01):2.446254e-04):9.969094e-01):2.030342e-01):4.222480e-01,10:4.559833e-01):2.923322e-02,1:1.755181e-01);
   tree gen.4795000 = [&U] (((5:2.887663e-01,((7:8.297357e-05,((((13:4.254282e-02,12:5.675146e-02):1.803465e-02,4:3.016069e-02):4.265621e-01,((11:8.409619e-02,8:6.418986e-03):1.345316e-01,6:6.452685e-02):1.388565e-01):3.520229e-01,3:2.507430e-01):7.874048e-01):1.671665e-01,2:3.563163e-01):1.627735e-01):2.955379e-01,10:2.872750e-01):6.311745e-02,9:9.550930e-02,1:1.016070e-01);
   tree gen.4800000 = [&U] ((10:4.374421e-02,(5:2.584993e-02,2:8.810565e-02):1.049651e-01):2.154623e-02,(9:9.024095e-03,((((6:6.085604e-03,((12:1.155598e-02,13:1.505677e-02):2.361736e-02,4:2.924277e-03):1.281695e-01):6.608719e-02,(11:5.064407e-02,8:2.813820e-02):2.551131e-02):1.820723e-01,3:1.079428e-02):2.076825e-01,7:8.713051e-02):1.083819e-01):2.353503e-02,1:7.266160e-02);
   tree gen.4805000 = [&U] ((9:7.655861e-02,(7:4.692885e-01,(2:6.680073e-02,(10:1.737376e-01,5:1.316429e-01):2.104427e-01):2.657373e-01):1.536626e-01):4.633378e-03,(3:5.233049e-03,((((4:2.044739e-02,(13:3.728634e-02,12:4.674626e-02):1.044969e-02):3.027202e-01,6:1.654679e-02):9.916498e-02,11:8.769372e-02):6.280627e-02,8:3.975118e-02):5.275942e-01):3.973315e-01,1:2.557347e-01);
   tree gen.4810000 = [&U] (2:2.467303e-01,((10:4.089998e-02,5:1.595108e-01):5.251224e-01,((7:2.613707e-01,((11:2.208969e-01,((6:3.778226e-02,((12:6.760245e-03,13:7.365571e-02):3.491295e-02,4:4.521964e-02):2.657145e-01):3.535200e-01,8:1.489134e-03):2.604833e-01):3.947710e-01,3:4.492742e-02):1.314136e+00):2.821102e-01,9:7.161411e-02):1.719274e-02):2.619524e-01,1:5.353968e-02);
   tree gen.4815000 = [&U] (9:9.156064e-02,(7:1.095791e-01,((10:1.336884e-01,5:1.417741e-01):1.216294e-01,(2:8.350822e-02,((11:1.123327e-02,((6:3.535350e-02,(12:2.468227e-02,(13:7.171387e-02,4:3.064780e-02):3.735074e-03):1.936565e-01):2.139552e-01,8:8.684835e-02):3.984883e-02):2.517771e-01,3:2.746048e-02):4.437895e-01):1.746322e-01):4.443778e-01):3.854091e-01,1:2.185619e-01);
   tree gen.4820000 = [&U] (9:2.767964e-02,(((7:2.337225e-01,(5:1.032006e-01,2:3.800744e-01):1.049279e-01):2.076031e-01,(((6:5.533586e-03,((13:2.096066e-02,12:1.635178e-02):2.561448e-02,4:5.318335e-03):1.772575e-01):1.113604e-01,(8:6.480426e-03,11:2.152139e-01):2.066039e-01):3.293231e-01,3:8.302399e-02):6.046801e-01):9.728181e-02,10:6.297373e-02):5.660078e-02,1:2.453812e-01);
   tree gen.4825000 = [&U] ((((((8:4.901368e-02,((13:9.270342e-02,(12:7.309682e-02,4:3.192442e-02):2.652550e-02):2.056683e-01,6:1.177738e-01):2.682923e-01):5.541064e-02,3:3.927088e-01):1.186600e-01,11:4.327114e-02):4.808961e-01,2:1.126718e-01):4.197294e-01,((5:9.188393e-01,10:5.306352e-01):1.858561e-02,7:2.415828e-01):8.019043e-02):2.037691e-01,9:8.642974e-02,1:2.297320e-01);
   tree gen.4830000 = [&U] (((((11:1.421003e-02,8:4.451616e-02):1.019741e-01,(6:6.725780e-02,(4:2.294526e-02,(12:1.051233e-02,13:3.694376e-02):1.573657e-02):2.340829e-01):4.980595e-02):2.203028e-01,3:6.633602e-02):3.545167e-01,2:9.206669e-02):3.766021e-01,((7:1.253548e-01,(5:2.116274e-01,10:4.929263e-02):1.025758e-01):1.627908e-01,9:9.710638e-02):1.037375e-02,1:1.486786e-01);
   tree gen.4835000 = [&U] (((((8:7.528552e-03,((6:4.818388e-03,(4:6.320046e-03,(12:3.718033e-03,13:1.031077e-02):2.401846e-03):5.558443e-02):3.771404e-02,11:9.951617e-03):6.645104e-04):5.491646e-02,3:1.190168e-02):2.726769e-02,(10:4.335285e-02,(2:4.946028e-02,5:5.574231e-02):2.505598e-02):1.228206e-02):8.788160e-03,7:5.727542e-02):5.508343e-02,9:7.553586e-03,1:5.566719e-02);
   tree gen.4840000 = [&U] (((5:1.599741e-02,2:1.514695e-01):2.253225e-02,10:3.650114e-02):9.984119e-02,(((3:1.673948e-02,((11:3.356782e-02,((4:1.102193e-02,(12:6.782656e-03,13:6.249818e-03):2.815688e-02):4.658620e-02,6:3.066916e-03):6.805148e-02):2.739200e-02,8:1.173733e-02):1.355720e-01):1.441873e-01,9:1.270743e-02):2.241387e-02,7:9.114353e-02):3.604900e-02,1:3.855704e-02);
   tree gen.4845000 = [&U] (((((2:2.550161e-02,(((8:1.120035e-02,11:1.420890e-01):2.182328e-01,((12:3.867857e-02,(13:1.087225e-01,4:2.146729e-02):5.747973e-03):1.579406e-01,6:3.879443e-02):2.115585e-01):3.826610e-01,3:3.043557e-01):5.710939e-01):2.172821e-01,7:5.481962e-01):1.079811e-01,5:2.104900e-01):8.217843e-01,9:1.133147e-01):2.930131e-01,10:2.608269e-01,1:2.434852e-01);
   tree gen.4850000 = [&U] (((2:6.375618e-01,5:8.794568e-02):3.101558e-01,(10:2.921508e-01,(((8:4.499013e-02,11:2.307551e-02):8.845911e-02,((4:5.782068e-02,(12:1.287882e-02,13:6.111042e-02):1.066522e-01):1.523186e-01,6:6.172788e-02):9.799465e-02):8.867279e-01,3:8.548330e-02):6.626684e-01):4.813624e-03):6.113963e-02,(7:2.768033e-01,9:3.855596e-02):1.892070e-01,1:2.513484e-01);
   tree gen.4855000 = [&U] ((7:1.010317e-01,(((3:2.958472e-02,(8:2.718324e-02,(((4:1.099053e-02,(13:4.654122e-02,12:1.938138e-02):3.161820e-02):1.737013e-01,6:6.623695e-02):6.899895e-02,11:7.790343e-02):4.097835e-03):1.750359e-01):6.274624e-01,10:1.161060e-01):1.943974e-01,(5:4.797094e-02,2:1.260453e-01):1.869308e-01):4.490450e-02):1.004430e-01,9:8.569806e-02,1:1.329317e-01);
   tree gen.4860000 = [&U] (((7:4.206353e-02,(3:1.280433e-01,(((((12:2.391865e-04,13:6.086046e-02):1.030698e-01,4:3.297668e-02):2.026341e-01,6:6.624217e-03):1.528627e-01,8:3.267001e-03):9.741464e-03,11:8.625401e-02):5.941782e-01):4.753295e-01):5.404703e-02,(10:1.991513e-01,(2:2.421713e-01,5:2.839566e-01):1.063707e-01):5.110057e-01):8.599654e-02,9:4.089278e-02,1:1.618589e-01);
   tree gen.4865000 = [&U] ((((((8:9.697190e-03,11:9.435141e-02):6.473309e-02,(6:9.191924e-03,(((13:2.534872e-02,12:1.674219e-02):5.206823e-02,4:2.152494e-02):1.009898e-01,3:2.157547e-01):1.228366e-02):9.576612e-02):1.158174e+00,2:5.232598e-02):8.514677e-02,7:1.052394e-01):1.680562e-01,(5:1.328751e-02,10:8.693235e-02):6.657679e-02):1.206982e-01,9:1.094876e-01,1:9.962696e-02);
   tree gen.4870000 = [&U] ((9:5.805011e-02,((7:2.381476e-01,2:1.627902e-01):2.455433e-03,(5:4.747616e-02,10:7.905534e-02):8.098655e-02):1.853223e-01):1.904518e-02,(((6:3.071316e-02,((12:3.080571e-02,13:4.027286e-02):4.691452e-03,4:1.096868e-02):1.699789e-01):4.572853e-02,(11:5.950900e-02,8:1.677718e-02):6.466456e-02):5.173740e-01,3:3.701517e-02):4.837214e-01,1:1.722486e-01);
   tree gen.4875000 = [&U] ((((((((4:2.707620e-03,(13:3.373806e-02,12:6.126846e-02):4.386913e-02):1.666002e-01,6:8.211673e-03):1.441892e-01,11:1.057648e-01):3.264616e-02,8:6.883116e-02):3.083635e-01,3:4.217987e-01):8.948469e-01,(7:3.530549e-01,2:4.069169e-01):4.816951e-03):4.190502e-02,9:4.277257e-02):1.012682e-01,(5:2.467594e-01,10:1.083747e-01):7.613091e-02,1:1.678932e-01);
   tree gen.4880000 = [&U] (((10:1.089794e-01,((2:1.743845e-01,5:2.822499e-02):2.120558e-01,7:1.564371e-01):1.540118e-02):5.199426e-02,((8:8.850133e-03,((6:6.132976e-03,((13:3.768908e-02,12:1.314253e-03):4.791849e-02,4:6.739241e-02):1.873673e-01):7.068297e-02,11:1.159947e-01):9.209423e-02):1.877463e-01,3:2.726784e-02):4.381103e-01):1.166795e-02,9:4.799670e-03,1:2.282625e-01);
   tree gen.4885000 = [&U] (9:1.302748e-02,(7:1.704622e-01,(2:1.050907e-01,((3:1.419361e-01,((6:5.234463e-03,(8:4.272177e-02,11:1.241674e-01):1.923031e-01):2.611825e-02,(4:8.334694e-03,(12:5.447982e-03,13:4.070440e-02):5.222340e-02):2.836370e-01):4.788566e-01):1.051481e+00,(5:9.546192e-02,10:1.822029e-01):7.877098e-02):1.360293e-01):2.436542e-01):1.962623e-01,1:1.423337e-01);
   tree gen.4890000 = [&U] (((10:5.837793e-02,(7:1.493049e-01,(3:7.312921e-02,(((((13:3.377974e-02,12:3.752984e-02):5.817329e-02,4:1.538586e-03):3.174917e-01,6:6.654377e-03):6.589541e-02,8:7.681787e-04):7.639171e-02,11:7.743016e-02):3.529289e-01):3.288542e-01):2.691783e-01):5.178817e-02,(2:7.082748e-02,5:1.816060e-01):1.230039e-01):2.021415e-01,9:1.419507e-02,1:4.607124e-01);
   tree gen.4895000 = [&U] ((9:4.537320e-02,((7:5.824221e-02,((11:3.117384e-02,(8:1.731514e-03,((4:3.517975e-03,(13:8.825969e-03,12:2.651482e-02):1.336999e-02):6.529550e-02,6:1.637535e-03):4.300233e-02):5.127069e-02):8.073419e-02,3:2.623066e-02):1.094061e-01):4.905107e-02,10:1.265500e-01):1.462734e-02):1.354780e-02,(5:6.842629e-02,2:7.320967e-02):6.966059e-02,1:1.910169e-02);
   tree gen.4900000 = [&U] (((7:1.576659e-01,(3:1.153557e-01,((8:1.141730e-02,((6:1.357908e-02,((13:3.321220e-02,12:4.201451e-03):5.081407e-03,4:9.776230e-03):2.683167e-01):1.516532e-01,11:4.874080e-02):3.115234e-02):8.008634e-01,2:1.344028e-01):2.159107e-01):1.436246e-01):5.809195e-02,(5:2.441336e-01,10:4.017506e-02):1.156357e-01):3.167086e-02,9:9.788657e-02,1:2.120878e-01);
   tree gen.4905000 = [&U] (9:1.379188e-01,(((((8:1.274791e-02,((4:1.159152e-02,(12:1.849014e-02,13:9.239049e-03):3.029003e-03):2.138070e-01,6:6.409820e-03):1.659536e-01):3.639935e-02,11:1.011653e-01):2.066659e-01,(3:1.043268e-01,2:2.590334e-01):5.731819e-02):4.636654e-01,7:9.799465e-02):2.013220e-02,(10:2.080894e-01,5:6.108105e-03):1.539646e-01):1.082067e-01,1:2.167183e-01);
   tree gen.4910000 = [&U] (((7:1.062376e-01,(((11:6.585382e-02,8:1.672352e-03):2.320428e-02,((4:7.337663e-03,(13:7.406844e-02,12:2.742547e-02):1.043132e-02):1.340107e-01,6:2.267141e-02):1.040910e-01):2.416182e-01,3:4.535925e-02):2.896102e-01):2.032768e-01,9:3.235317e-02):2.669961e-02,(10:6.067748e-02,(5:2.128825e-03,2:3.359810e-01):2.570397e-01):1.606127e-01,1:6.428326e-02);
   tree gen.4915000 = [&U] (((((3:4.450920e-02,((11:1.162811e-01,8:4.934614e-02):1.594908e-01,(6:2.057081e-03,(12:3.287464e-03,(4:3.674961e-02,13:1.161569e-01):1.098162e-01):2.908054e-01):2.026935e-02):3.075902e-01):6.046621e-01,7:5.028669e-02):4.818785e-02,2:9.111162e-02):2.445457e-01,(5:8.554937e-02,10:8.296766e-02):1.146203e-02):3.204377e-01,9:9.931519e-02,1:1.561748e-01);
   tree gen.4920000 = [&U] ((10:2.961513e-01,(5:5.301447e-01,(7:3.538971e-01,(2:8.897288e-02,(3:1.583890e-01,(((12:6.238666e-02,(13:4.797951e-02,4:3.245954e-02):6.510974e-03):3.405491e-01,6:4.659427e-02):1.229854e-01,(11:1.407507e-01,8:9.924144e-02):3.984210e-02):2.042165e-01):3.900073e+00):1.502502e-01):2.450346e-01):5.696260e-01):2.654154e-01,9:2.877854e-01,1:1.590890e-01);
   tree gen.4925000 = [&U] ((5:1.264098e-02,2:7.511701e-02):1.133493e-01,(((3:7.344545e-03,(8:2.598759e-02,(11:2.282581e-02,(6:2.972378e-02,(4:2.742678e-03,(13:1.893560e-02,12:6.109435e-03):7.644093e-03):9.156580e-02):3.033401e-02):1.995136e-02):1.390536e-01):1.522691e-01,9:3.713415e-03):2.496233e-03,(7:5.064878e-02,10:1.154698e-01):1.493400e-02):4.726699e-02,1:1.680198e-02);
   tree gen.4930000 = [&U] (((((((12:1.661512e-01,13:4.405215e-02):1.350996e-02,4:1.241336e-02):2.325112e-01,6:5.520636e-02):2.021860e-01,(8:4.089411e-02,11:2.315562e-01):6.142293e-02):4.147770e-02,3:6.057635e-01):1.464130e+00,2:6.442201e-01):1.890737e-01,(9:5.981121e-02,((10:5.273867e-01,5:9.277007e-02):5.541375e-01,7:1.284591e-01):5.013494e-01):9.804802e-02,1:2.908974e-01);
   tree gen.4935000 = [&U] ((10:2.783798e-01,(2:2.707551e-01,5:9.624329e-02):1.535173e-01):1.512291e-02,(((((6:1.599151e-03,(4:6.357509e-03,(12:2.299830e-02,13:2.491711e-02):3.934617e-02):1.397447e-01):1.069631e-01,(8:3.331572e-02,11:1.146171e-02):9.447731e-02):2.494342e-01,3:2.728101e-02):4.435808e-01,7:6.515398e-02):1.881517e-01,9:3.454419e-02):3.316446e-02,1:1.369598e-01);
   tree gen.4940000 = [&U] ((9:6.110578e-03,(7:3.291464e-01,((6:5.751143e-02,(8:8.882237e-02,11:1.039292e-01):1.864381e-01):5.019377e-02,(3:1.108604e-01,(4:1.665829e-02,(13:8.277205e-02,12:7.887200e-02):6.154181e-02):1.856942e-01):1.766976e-02):7.210975e-01):3.812321e-01):1.804493e-01,((10:1.000943e-01,2:1.680491e-01):6.922745e-02,5:3.003284e-02):3.532666e-01,1:7.627444e-02);
   tree gen.4945000 = [&U] ((((2:2.534457e-02,((6:5.131899e-02,((4:8.846235e-03,(12:1.099432e-02,13:2.955128e-02):2.913198e-02):1.309422e-01,(8:6.120382e-02,11:1.081962e-01):5.974683e-02):2.916115e-03):6.736974e-01,3:1.572137e-01):2.618367e-01):7.602626e-01,7:7.954077e-02):1.470949e-01,(5:3.446447e-02,10:3.998089e-01):1.238456e-01):1.414082e-01,9:1.728173e-02,1:5.241424e-01);
   tree gen.4950000 = [&U] ((9:3.170496e-02,((3:3.576862e-02,((((12:3.398743e-02,13:1.746422e-02):1.794400e-02,4:4.935310e-04):8.873975e-02,6:5.827476e-03):5.851654e-02,(8:1.582957e-02,11:3.947628e-02):9.981866e-03):2.091558e-01):2.676132e-01,7:1.197529e-02):6.040249e-02):1.138969e-02,((5:7.335819e-02,2:9.984819e-02):6.133361e-02,10:7.203760e-02):6.439679e-02,1:5.326698e-02);
   tree gen.4955000 = [&U] ((((((((4:1.802872e-02,(12:2.708585e-03,13:4.878537e-02):7.742434e-03):9.001358e-02,6:7.933890e-04):6.233985e-02,11:4.896734e-02):7.293902e-05,8:1.843470e-02):9.012810e-02,3:6.047007e-02):2.449181e-01,2:2.908510e-02):8.274321e-02,(5:5.466440e-02,(10:6.571087e-02,7:1.207484e-01):3.906194e-02):2.499817e-02):1.597579e-01,9:3.872982e-02,1:1.195725e-01);
   tree gen.4960000 = [&U] ((7:1.781529e-01,((3:2.956290e-01,((8:9.863598e-02,11:8.087374e-02):1.208558e-02,(6:5.563235e-02,((12:5.515690e-02,13:2.011216e-02):9.609785e-03,4:6.825580e-03):3.056429e-01):5.034305e-02):1.909285e-01):6.453226e-01,((5:4.129276e-02,10:2.100130e-01):1.645285e-01,2:3.926671e-01):1.152272e-01):2.113320e-02):1.821569e-01,9:6.603301e-02,1:1.553997e-01);
   tree gen.4965000 = [&U] ((9:1.027289e-02,(10:5.525622e-02,((11:1.584529e-02,(8:1.734337e-02,(6:2.496708e-02,((12:2.356623e-02,13:2.889476e-02):3.071187e-03,4:4.087374e-03):1.061274e-01):7.604095e-02):2.286957e-02):1.079508e-01,3:3.266013e-02):1.736673e-01):1.293149e-01):4.121968e-02,(2:2.086237e-01,(5:6.584475e-02,7:2.393540e-02):3.681258e-02):6.494643e-02,1:2.710099e-02);
   tree gen.4970000 = [&U] (9:2.867743e-01,((3:1.796742e-02,((8:6.677505e-02,(6:2.632533e-02,(12:5.803503e-02,(4:3.341662e-02,13:5.943916e-02):9.547638e-03):2.656282e-01):9.917817e-02):1.638389e-01,11:1.145536e-01):3.462581e-01):4.506130e-01,(((5:5.643411e-02,10:2.580698e-01):1.018240e-01,2:4.366081e-01):1.492550e-01,7:1.134457e-01):2.980532e-02):8.629176e-02,1:1.609862e-01);
   tree gen.4975000 = [&U] (((((8:4.999975e-03,(((12:2.495928e-02,13:1.769284e-02):4.698829e-03,4:8.311533e-04):5.464884e-02,6:4.319088e-04):3.467159e-02):1.299148e-02,11:3.261487e-03):7.356182e-02,3:1.684333e-02):1.183706e-01,(9:2.377268e-02,7:4.062109e-02):1.123778e-02):1.150877e-02,((5:1.284473e-02,10:3.058108e-02):6.588128e-03,2:7.509204e-02):7.133575e-02,1:4.302255e-02);
   tree gen.4980000 = [&U] ((10:4.705659e-02,(((8:1.673256e-02,(((12:1.164970e-02,13:2.006897e-02):1.149243e-02,4:5.387080e-03):3.182935e-02,6:2.138950e-02):2.512972e-02):1.719996e-02,11:8.791054e-03):6.349707e-02,3:4.437098e-02):8.373972e-02):1.308985e-01,(9:5.291516e-02,(7:6.608319e-02,(2:8.723808e-02,5:3.467753e-02):6.706530e-03):1.848063e-02):4.147594e-02,1:1.986074e-02);
   tree gen.4985000 = [&U] ((5:2.326392e-01,9:4.273677e-02):1.802602e-02,((7:6.833015e-02,((((6:3.558261e-03,(12:9.927251e-03,(4:7.257015e-02,13:3.385992e-02):5.109557e-02):1.637930e-01):3.226371e-02,(8:8.553883e-02,11:3.962875e-02):5.122913e-02):4.153554e-01,3:1.447423e-01):2.985840e-01,2:3.000455e-02):2.695445e-01):2.386084e-02,10:8.817842e-02):2.914005e-01,1:1.527394e-01);
   tree gen.4990000 = [&U] (9:2.474177e-01,((10:5.211824e-02,(((8:5.623059e-02,((6:1.191157e-03,(12:1.150357e-03,(13:9.442314e-02,4:7.817058e-03):6.060433e-02):1.993107e-01):1.762226e-01,11:8.873447e-02):3.646435e-02):3.482342e-01,3:5.152577e-02):4.072577e-01,7:1.278173e-01):1.637948e-01):2.533796e-01,(5:2.107316e-02,2:2.637176e-01):1.829383e-01):9.223309e-02,1:1.840259e-01);
   tree gen.4995000 = [&U] (((7:4.481553e-01,9:1.182935e-02):1.060622e-01,(((11:1.377359e-01,8:7.037755e-02):6.447284e-02,(6:1.830081e-02,(4:3.647388e-02,(13:4.798042e-02,12:2.773268e-02):4.976274e-02):2.105165e-01):1.962410e-02):3.354861e-01,3:1.012445e-01):7.048808e-01):7.518880e-02,(10:4.364516e-02,(2:2.628243e-01,5:2.041999e-01):7.891882e-04):1.377102e-01,1:1.150572e-01);
   tree gen.5000000 = [&U] ((((3:1.733297e-02,((((13:1.056777e-01,4:4.167893e-02):3.469544e-03,12:3.438042e-02):1.607845e-01,6:1.457855e-02):7.641836e-02,(11:6.412973e-02,8:2.173794e-03):3.135708e-04):2.327876e-01):3.074862e-01,9:2.330490e-02):4.493880e-02,(7:7.969050e-02,2:2.528268e-01):7.548895e-02):1.219542e-01,(5:1.582597e-01,10:1.164322e-01):3.545249e-02,1:1.690265e-01);
end;
