# Supplementary material for: A new elpistostegalian from the Late Devonian of the Canadian Arctic
Source: Nature. 2022 Jul 20;608(7923):563–8. doi: 10.1038/s41586-022-04990-w (PMC9385497; doi:10.1038/s41586-022-04990-w)
Supplement: Supplementary file 8 — A zipped file that contains a MrBayes executable file, screen log, and majority-rule consensus tree. [file 41586_2022_4990_MOESM8_ESM.zip › bayesian/NUFV137_tree_all_mrb.run4.t]

#NEXUS
[ID: 8668784713]
[Param: tree]
begin trees;
   translate
       1 Acanthostega,
       2 Elginerpeton,
       3 Elpistostege,
       4 Eusthenopteron,
       5 Ichthyostega,
       6 Panderichthys,
       7 Parmastega,
       8 Tiktaalik,
       9 Ventastega,
      10 Ymeria,
      11 Qikiqtania,
      12 Tinirau,
      13 Megalichthys;
   tree gen.0 = [&U] ((11:2.000000e-02,(9:2.000000e-02,(8:2.000000e-02,((10:2.000000e-02,6:2.000000e-02):2.000000e-02,((12:2.000000e-02,7:2.000000e-02):2.000000e-02,5:2.000000e-02):2.000000e-02):2.000000e-02):2.000000e-02):2.000000e-02):2.000000e-02,(13:2.000000e-02,(2:2.000000e-02,(4:2.000000e-02,3:2.000000e-02):2.000000e-02):2.000000e-02):2.000000e-02,1:2.000000e-02);
   tree gen.5000 = [&U] ((((5:3.679624e-02,10:3.899884e-01):7.051704e-02,2:9.417428e-02):3.027306e-01,(7:8.247029e-02,(((11:3.095106e-02,8:5.709967e-02):4.597631e-02,((12:3.053524e-02,(13:9.431493e-02,4:2.392436e-02):6.229246e-02):1.378577e-01,6:2.922036e-02):3.985171e-02):1.619009e-02,3:3.126388e-01):5.981190e-01):1.241851e-02):4.580201e-01,9:6.126198e-03,1:2.009032e-01);
   tree gen.10000 = [&U] ((((((((12:7.164380e-03,13:8.153975e-03):1.665304e-02,4:7.316538e-04):7.344646e-02,6:6.612558e-05):7.478502e-04,(8:1.460881e-03,11:6.166549e-02):5.326801e-02):8.224781e-02,3:2.928898e-02):1.872463e-01,7:2.982987e-02):1.360429e-02,9:8.589046e-03):3.674865e-02,(10:1.480125e-02,(2:2.142925e-01,5:5.561077e-02):3.393684e-02):1.443624e-01,1:4.911208e-02);
   tree gen.15000 = [&U] ((9:4.163711e-02,7:1.179465e-01):6.222248e-02,(10:9.326468e-02,((((((13:1.074530e-02,12:2.473878e-02):3.519495e-02,4:7.569457e-03):8.398983e-02,6:3.821081e-03):5.020336e-02,(8:2.063181e-02,11:5.244429e-02):1.030125e-02):2.366831e-01,3:7.622478e-02):1.549990e-01,(5:9.338329e-03,2:3.618125e-02):3.250398e-02):1.802585e-02):4.586054e-02,1:3.872947e-02);
   tree gen.20000 = [&U] ((10:4.764650e-02,(2:4.087294e-02,5:6.490823e-03):2.891557e-02):4.918769e-02,((7:6.221239e-02,(((8:4.297047e-03,(6:4.359353e-03,(4:9.945337e-03,(13:2.129495e-02,12:4.959223e-03):4.052208e-04):3.787301e-02):3.793163e-02):1.128792e-02,11:4.431231e-02):9.031962e-02,3:4.563787e-03):1.869641e-01):2.751505e-02,9:3.345972e-02):1.313069e-02,1:7.179710e-02);
   tree gen.25000 = [&U] ((9:4.406966e-02,((3:6.159463e-02,(((12:4.524570e-02,(13:6.437997e-02,4:1.035172e-02):7.096405e-03):1.755029e-01,6:1.110441e-02):1.323647e-01,(11:1.803426e-01,8:7.051179e-03):3.875183e-02):2.316118e-01):5.290215e-01,7:1.308479e-01):9.020657e-02):1.785041e-01,((2:3.328692e-01,5:9.928587e-02):1.148626e-01,10:1.596404e-01):1.670149e-01,1:1.840230e-01);
   tree gen.30000 = [&U] ((((2:1.347669e-01,5:1.773044e-01):2.297735e-01,7:6.682502e-04):1.633062e-02,(3:4.077561e-02,(8:7.148412e-03,(((4:9.032421e-03,(12:5.808238e-02,13:7.991666e-02):2.570475e-02):1.752779e-01,6:2.025665e-03):1.034605e-01,11:3.501565e-02):3.560772e-02):2.103510e-01):6.112275e-01):2.099679e-01,(10:1.519475e-01,9:1.050493e-01):6.090408e-02,1:1.389139e-01);
   tree gen.35000 = [&U] (10:3.279517e-01,((((7:2.307610e-01,(3:6.090104e-02,((8:6.881202e-02,11:3.883968e-02):9.563271e-02,(6:7.399854e-03,(12:4.780650e-02,(4:2.631027e-02,13:2.982843e-02):4.013425e-02):3.080256e-01):2.299053e-02):3.600261e-01):4.922994e-01):1.026068e-01,9:9.488934e-02):1.305049e-01,2:3.288846e-01):3.147607e-02,5:2.613632e-01):4.383417e-02,1:1.762426e-02);
   tree gen.40000 = [&U] (9:7.513852e-03,((((11:6.952163e-02,(8:4.774972e-02,(6:2.120139e-02,(12:4.587458e-02,(4:4.593047e-03,13:7.308671e-02):4.390649e-02):2.079363e-01):9.487708e-02):9.841818e-02):1.479887e-01,3:5.784496e-02):6.708648e-01,(10:7.219477e-02,5:1.770797e-01):8.129083e-02):1.727663e-01,(7:2.343703e-01,2:2.658679e-01):1.956059e-03):1.591788e-01,1:2.635156e-01);
   tree gen.45000 = [&U] (((9:5.717570e-02,((7:1.878364e-01,10:7.387415e-01):1.608255e-01,2:6.421371e-01):9.635079e-02):2.234868e-02,(11:2.407092e-02,(8:3.499265e-02,((6:4.374476e-03,((13:4.860235e-02,12:4.613771e-02):3.792082e-02,4:2.155936e-02):3.221813e-01):1.438210e-02,3:4.713312e-01):1.098747e-01):1.572461e-01):7.756859e-01):1.012333e-01,5:3.435378e-01,1:1.032147e-01);
   tree gen.50000 = [&U] (((((11:9.122011e-02,8:2.890177e-02):1.669821e-01,((12:2.287533e-02,(13:2.000756e-02,4:5.882299e-02):7.273992e-02):2.177954e-01,6:3.994988e-03):8.497703e-02):5.859533e-01,3:9.792152e-02):6.526940e-01,((10:7.630484e-03,2:7.253101e-01):1.014487e-02,5:1.596581e-01):6.214101e-01):3.705036e-02,(9:8.857553e-02,7:3.034772e-01):1.832266e-02,1:6.061214e-02);
   tree gen.55000 = [&U] ((7:1.318895e-01,((5:7.268521e-02,10:7.570728e-02):5.383742e-02,(2:5.974225e-02,((8:4.322150e-02,(11:1.966494e-01,(6:2.524799e-02,(4:9.960995e-03,(13:4.035847e-02,12:2.011248e-02):1.882871e-02):3.133864e-01):1.780926e-01):4.047894e-03):3.115531e-01,3:5.773584e-02):2.823501e-01):1.132166e-01):1.610294e-01):1.162904e-01,9:8.686605e-03,1:2.113145e-01);
   tree gen.60000 = [&U] (((7:1.011135e-01,(5:3.691750e-02,2:3.917217e-02):7.035678e-02):1.468150e-01,(10:1.196479e-01,(3:2.112976e-03,((8:2.352117e-03,(((12:1.212501e-02,13:2.022281e-02):3.278864e-02,4:1.221720e-02):4.426774e-02,6:1.487062e-02):1.552963e-01):2.618537e-03,11:5.260317e-02):1.722992e-01):2.061780e-01):1.941516e-02):2.093338e-02,9:9.116663e-02,1:9.588985e-02);
   tree gen.65000 = [&U] (((7:3.445506e-02,(3:2.654506e-02,(8:5.990843e-03,(11:5.008286e-02,((4:4.544108e-03,(12:2.951263e-02,13:4.524982e-02):2.027624e-02):3.195828e-02,6:2.019446e-02):7.243473e-02):1.588564e-02):8.636706e-02):1.593675e-01):2.179896e-02,(10:1.609691e-02,(5:6.515631e-02,2:6.908474e-02):1.251954e-02):4.700842e-02):1.736374e-02,9:3.911879e-03,1:4.644361e-02);
   tree gen.70000 = [&U] ((((7:7.304460e-02,2:1.340131e-01):1.049556e-02,(5:2.827002e-02,10:2.825972e-02):7.267410e-03):9.455110e-02,(3:3.325339e-02,((((12:1.602243e-02,13:3.601888e-02):8.452088e-03,4:2.550025e-02):7.957125e-02,(8:1.596481e-02,11:2.449008e-02):1.663425e-02):3.580923e-03,6:8.556066e-04):7.224948e-02):1.165120e-01):2.191336e-03,9:2.776416e-03,1:8.109139e-02);
   tree gen.75000 = [&U] ((9:3.929751e-02,((11:1.772167e-01,(((4:6.094281e-02,13:6.589146e-02):3.809890e-02,12:6.024550e-02):2.785352e-01,(6:6.864903e-02,8:1.272761e-01):2.999459e-02):1.617361e-01):2.871489e-01,3:2.741517e-02):2.993619e-01):3.276232e-02,((10:2.222026e-01,(5:1.249465e-01,2:1.879149e-01):7.769954e-02):1.744851e-01,7:1.888090e-01):1.142283e-01,1:2.225401e-01);
   tree gen.80000 = [&U] ((10:5.517340e-02,(5:2.550377e-01,((8:1.740007e-02,(((13:5.012292e-03,(12:2.698606e-02,4:5.506217e-02):6.151812e-02):2.833444e-01,6:2.633180e-03):1.202529e-01,11:1.476757e-02):2.051130e-02):4.436563e-01,(3:7.910187e-02,2:4.215569e-01):3.086507e-01):5.937623e-01):3.788867e-02):3.194435e-01,(9:6.351504e-02,7:5.560280e-01):2.518130e-01,1:8.207912e-02);
   tree gen.85000 = [&U] (9:7.802104e-02,(2:5.344587e-01,((10:1.932062e-01,5:1.511173e-01):4.403086e-02,(7:9.983813e-02,(3:2.269642e-03,(((6:4.697658e-02,((12:2.580656e-02,4:2.055444e-02):2.039323e-02,13:1.118628e-02):2.047289e-01):7.394389e-02,11:1.075082e-01):6.705609e-03,8:4.639981e-02):4.073966e-01):5.522173e-01):1.243367e-01):1.366799e-01):8.255587e-02,1:1.305370e-01);
   tree gen.90000 = [&U] (((3:3.936973e-02,((((13:1.648759e-01,12:4.210786e-02):4.456148e-02,4:4.390239e-02):2.374790e-01,6:3.315863e-02):8.532846e-02,(8:1.418493e-02,11:1.394839e-01):5.595410e-02):2.256441e+00):5.318298e-01,7:3.011136e-01):4.199815e-02,((2:3.654648e-01,(10:1.590746e-01,5:5.689995e-02):3.074037e-02):2.685124e-01,9:1.310747e-02):4.538998e-02,1:3.398744e-01);
   tree gen.95000 = [&U] ((10:7.091472e-01,(5:4.641427e-01,(7:1.282705e-01,2:1.031225e+00):1.406143e-01):6.626468e-02):1.389926e-01,(9:5.901533e-02,(3:6.816941e-02,(((13:1.144709e-01,12:1.607716e-01):5.161997e-02,4:3.120340e-02):3.121103e-01,(6:2.229188e-02,(11:1.636072e-01,8:1.237009e-02):2.470424e-01):1.320984e-01):9.515930e-01):5.238440e-01):7.641280e-01,1:1.821666e-01);
   tree gen.100000 = [&U] (9:2.955388e-01,(((((8:5.310406e-02,((6:3.697399e-03,(4:2.577909e-02,(13:4.299535e-02,12:1.113394e-02):7.733629e-02):2.181732e-01):1.459555e-01,11:1.626227e-01):4.271254e-03):6.588311e-01,3:5.452688e-02):6.202241e-01,10:1.585337e-01):2.103809e-01,(2:2.781931e-01,5:2.785106e-02):6.466816e-02):6.754357e-02,7:2.488036e-01):2.155198e-01,1:1.408418e-01);
   tree gen.105000 = [&U] (((7:1.806200e-01,(((((6:5.496082e-02,(4:1.827903e-02,(13:6.149005e-02,12:2.295160e-02):2.188856e-02):1.051866e-01):1.331243e-01,11:4.801442e-02):1.032131e-01,8:3.937226e-03):2.594294e-01,3:3.363556e-02):9.357757e-02,2:1.374332e-01):1.951550e-01):2.976567e-01,9:3.028155e-02):4.526848e-03,(5:2.117896e-01,10:7.493754e-02):6.601899e-02,1:1.201026e-01);
   tree gen.110000 = [&U] (((2:8.652768e-02,(3:1.159040e-01,(8:9.391063e-03,((((12:5.235969e-02,13:2.851367e-02):1.643909e-03,4:5.932509e-02):3.229693e-01,6:2.780753e-02):1.478910e-01,11:3.997766e-01):1.889748e-02):3.773929e-01):2.332594e-01):5.917163e-02,((5:1.141788e-01,10:1.116912e-01):3.327029e-01,7:1.327794e-01):2.258164e-01):3.051446e-01,9:1.529228e-02,1:1.792523e-01);
   tree gen.115000 = [&U] (((5:9.214502e-02,2:4.064973e-01):9.291675e-02,10:1.353629e-01):1.384261e-01,(9:5.509775e-02,((3:1.072617e-02,((((13:6.221132e-02,12:4.174987e-02):4.721965e-02,4:1.086513e-02):2.767489e-01,(8:4.889185e-02,11:1.450216e-01):1.088214e-01):7.752983e-02,6:4.114671e-02):3.034879e-01):1.078326e+00,7:3.519835e-02):2.807875e-01):1.251388e-01,1:9.792220e-02);
   tree gen.120000 = [&U] ((((3:1.856714e-02,((6:1.101488e-02,(4:1.178014e-02,(12:3.316691e-02,13:1.396205e-01):7.485810e-02):2.496691e-01):1.782084e-01,(8:3.260774e-02,11:3.571236e-01):6.638002e-02):3.743246e-01):1.471165e-01,10:3.157118e-02):3.190799e-01,((2:6.960276e-01,5:2.852922e-02):1.808405e-01,7:1.564689e-01):2.891013e-01):9.614424e-02,9:8.618081e-02,1:1.280978e-01);
   tree gen.125000 = [&U] (9:2.179067e-02,(((((6:1.698430e-02,((11:4.703989e-02,8:4.593787e-04):1.594393e-01,(12:5.503058e-03,(4:2.259138e-02,13:1.896242e-02):7.298384e-03):2.005068e-01):1.362684e-02):2.435888e-01,3:4.159762e-02):3.571210e-01,2:9.139472e-02):3.274187e-02,7:4.597140e-02):7.848375e-02,(5:9.826566e-02,10:4.671035e-02):1.514444e-01):3.402567e-02,1:1.085534e-01);
   tree gen.130000 = [&U] ((9:4.377019e-02,((10:2.232362e-01,5:4.733516e-02):2.646542e-02,(2:1.977145e-01,7:1.083746e-01):3.235628e-01):3.489950e-01):1.670051e-02,((11:2.622539e-02,(8:2.292840e-02,((4:2.412200e-03,(12:4.435216e-02,13:4.504090e-02):8.101963e-02):1.132546e-01,6:2.471618e-02):2.044231e-01):9.717947e-02):3.091641e-01,3:2.946936e-02):7.188459e-01,1:1.003149e-01);
   tree gen.135000 = [&U] (9:5.671624e-02,(10:3.628112e-01,(7:1.732014e-01,(5:1.242808e-01,(((11:6.933656e-03,((6:1.775545e-03,(4:5.081171e-02,(12:6.202324e-02,13:4.135074e-02):6.138539e-02):1.502080e-01):1.909713e-01,8:1.348492e-02):7.704394e-02):2.310188e-01,3:1.049181e-01):2.805495e-01,2:3.255413e-03):1.975780e-01):8.266545e-02):3.870318e-03):7.657140e-02,1:1.452781e-01);
   tree gen.140000 = [&U] ((2:2.471470e-01,(5:1.381806e-01,7:1.842429e-01):4.421739e-02):1.411084e-01,((((((6:1.902418e-02,(4:2.702432e-02,(13:3.833279e-02,12:4.049751e-02):7.781742e-03):1.502043e-01):1.615345e-01,8:5.214650e-03):6.542047e-02,11:2.871911e-02):2.559865e-01,3:7.544553e-03):4.254309e-01,10:3.571775e-02):2.157377e-01,9:1.251721e-01):2.202156e-02,1:1.548329e-01);
   tree gen.145000 = [&U] (((2:2.008343e-01,(10:1.196918e-01,5:2.005463e-01):6.359931e-02):9.642522e-02,(7:9.213039e-02,(3:7.918825e-02,((6:8.628038e-04,(4:4.029889e-03,(13:1.199251e-02,12:2.895389e-02):7.210428e-03):1.754710e-01):7.280717e-02,(11:1.657278e-01,8:1.277424e-02):4.631349e-02):1.233612e-01):8.029370e-01):1.672085e-01):1.556653e-01,9:2.862336e-02,1:1.619987e-01);
   tree gen.150000 = [&U] (9:8.154126e-02,((5:4.198462e-01,(3:3.270740e-01,(10:3.652998e-01,(2:2.839516e-01,(8:5.895459e-02,((6:4.184647e-02,((13:9.986424e-02,12:2.720688e-02):5.777938e-02,4:5.732598e-03):2.261088e-01):1.242025e-01,11:1.678166e-01):1.862255e-02):4.900727e-01):1.935771e-01):1.018781e-01):2.224043e-01):2.392251e-02,7:2.412584e-01):2.671219e-02,1:1.349712e-01);
   tree gen.155000 = [&U] (9:1.401539e-01,((((2:2.022238e-01,7:2.745040e-01):7.724840e-02,5:1.530562e-01):5.886335e-02,10:5.768245e-02):2.176063e-01,((11:1.246406e-02,(8:7.460900e-02,(6:6.099072e-03,(4:8.148193e-03,(12:3.844840e-02,13:5.037655e-02):1.152574e-02):1.837062e-01):1.687262e-01):6.938753e-02):1.577792e-01,3:1.120835e-02):3.704783e-01):1.028205e-01,1:1.645750e-01);
   tree gen.160000 = [&U] (((((((8:2.000530e-02,11:1.051768e-01):1.909173e-01,((4:3.228159e-02,(13:6.774311e-02,12:1.199247e-02):9.789432e-02):1.994546e-01,6:1.396595e-02):1.214110e-01):2.055284e-01,3:9.770664e-02):6.926867e-01,5:2.994135e-02):2.226190e-01,10:2.818718e-02):1.162450e-01,(7:1.327185e-01,2:5.700202e-01):3.423505e-02):2.323479e-01,9:4.289900e-02,1:3.101197e-01);
   tree gen.165000 = [&U] (9:2.867129e-02,(7:5.624664e-02,(((10:8.701194e-03,((((4:1.186460e-05,(13:2.228788e-02,12:1.867697e-03):3.035944e-02):8.631617e-02,6:1.361306e-03):2.736328e-02,(11:1.322983e-02,8:9.706153e-03):9.083435e-03):6.858487e-02,3:1.808127e-02):2.071464e-01):1.052811e-01,2:7.136432e-02):8.567887e-02,5:6.110330e-02):3.327992e-02):7.875456e-02,1:6.493424e-02);
   tree gen.170000 = [&U] ((7:5.862817e-02,(3:1.543658e-02,(11:1.182611e-02,((6:2.084754e-02,(13:2.771257e-02,(12:3.275844e-02,4:4.161714e-04):8.990987e-04):5.119527e-02):2.446432e-02,8:4.456459e-02):1.832775e-02):7.378429e-02):1.559559e-01):2.077913e-02,(9:3.137594e-02,(10:2.672368e-02,(2:5.258057e-02,5:4.117039e-02):1.542196e-02):7.650640e-02):1.457564e-05,1:5.368720e-02);
   tree gen.175000 = [&U] ((5:3.624005e-02,10:2.552698e-01):2.198289e-01,((3:7.128186e-02,(((6:5.073019e-03,((13:1.138784e-02,12:3.595369e-02):3.672051e-02,4:2.794055e-03):2.699609e-01):1.368011e-01,11:3.695619e-02):3.741663e-02,8:3.025765e-02):2.995808e-01):4.093418e-01,((2:7.719205e-01,7:2.516000e-01):2.231481e-02,9:8.025714e-02):2.643758e-02):7.562390e-02,1:1.125555e-01);
   tree gen.180000 = [&U] (((((2:2.940866e-01,5:1.091034e-01):1.165101e-02,10:1.299699e-01):1.202681e-01,7:1.138296e-01):2.404531e-01,(3:7.983471e-02,((8:3.165670e-02,11:9.306277e-02):4.776498e-02,(6:5.904551e-03,(4:6.113960e-03,(13:1.437376e-02,12:3.128891e-02):7.455557e-02):1.822885e-01):1.534912e-01):1.358400e-01):2.475691e-01):1.386413e-01,9:3.094285e-02,1:1.282185e-01);
   tree gen.185000 = [&U] (((5:1.157440e-01,(2:4.048392e-01,10:1.640857e-01):1.945439e-01):1.381106e-01,((3:2.481916e-01,(((4:6.783991e-03,(12:4.644556e-03,13:3.336112e-02):6.663417e-02):2.122946e-01,6:2.965178e-02):7.098962e-03,(8:6.078521e-02,11:2.818516e-02):1.747731e-01):4.205959e-01):2.987623e-01,7:1.706377e-01):1.584157e-01):1.995431e-01,9:1.470507e-01,1:1.014039e-01);
   tree gen.190000 = [&U] ((((5:7.077252e-02,2:8.623314e-02):3.605355e-01,7:2.017029e-01):1.143760e-01,((3:8.076550e-02,((6:3.047222e-03,(4:1.769761e-02,(13:2.259926e-02,12:4.251426e-02):5.185315e-02):2.544932e-01):1.656837e-01,(11:9.530159e-02,8:3.892333e-02):1.673237e-01):4.487867e-01):1.325833e-01,10:2.941831e-02):1.198184e-01):2.029893e-01,9:4.941642e-02,1:1.394873e-01);
   tree gen.195000 = [&U] (9:4.259540e-02,(((2:4.819249e-01,5:2.196486e-02):7.308554e-01,7:1.796438e-01):9.482206e-02,(10:1.927619e-01,(((6:1.083195e-01,((4:1.270424e-02,12:6.211695e-02):2.760200e-02,13:2.848698e-02):2.096554e-01):3.371985e-02,(8:5.260566e-02,11:9.226815e-02):1.016096e-01):4.640474e-01,3:3.315134e-02):5.990702e-01):1.523663e-01):1.162891e-01,1:2.246850e-01);
   tree gen.200000 = [&U] (2:1.902840e-01,((((6:4.523605e-03,((8:1.230363e-02,11:2.124374e-02):1.289935e-01,(12:1.203409e-02,(4:1.237497e-02,13:1.222935e-02):1.345217e-02):1.903546e-01):2.823919e-02):1.416567e-01,3:2.984623e-02):2.671146e-01,9:4.673641e-03):1.840710e-02,((5:1.724809e-01,10:5.532728e-02):8.679852e-02,7:4.761039e-02):5.160684e-02):2.705246e-02,1:6.593633e-02);
   tree gen.205000 = [&U] (9:2.170077e-02,((10:1.266876e-01,(2:1.666151e-01,((3:2.439827e-01,(8:7.057109e-02,(11:3.022398e-02,(6:1.251640e-02,(4:3.292911e-03,(13:1.152948e-01,12:1.641827e-02):3.965044e-02):3.711462e-01):2.023239e-01):8.119753e-03):5.233851e-01):4.941326e-01,7:2.055571e-01):1.517375e-02):2.794587e-01):4.345584e-02,5:2.558533e-01):1.921706e-01,1:2.089721e-01);
   tree gen.210000 = [&U] (((5:1.467713e-01,(7:1.121425e-01,(2:1.282576e-01,((11:4.187610e-02,((6:4.100022e-03,((13:2.856146e-02,12:4.426048e-02):7.345273e-03,4:8.014278e-03):1.088665e-01):1.978208e-01,8:6.263387e-02):6.778021e-02):2.879797e-01,3:7.391148e-02):3.270009e-01):2.560891e-01):2.094023e-01):1.732052e-02,10:1.036674e-01):2.436278e-01,9:2.314640e-02,1:2.679124e-01);
   tree gen.215000 = [&U] (((((10:3.950909e-02,5:4.257347e-02):1.739151e-02,2:4.074190e-01):2.611631e-01,7:1.536915e-02):4.842183e-02,((((6:5.424145e-03,((12:5.247786e-02,13:8.705652e-02):8.453432e-03,4:9.132015e-03):2.245307e-01):1.052266e-01,11:3.651422e-02):2.718249e-02,8:4.101208e-02):2.083009e-01,3:1.419576e-02):6.088643e-01):2.366579e-01,9:8.861160e-03,1:1.908691e-01);
   tree gen.220000 = [&U] ((7:1.005597e-02,((5:1.449517e-01,2:1.828619e-01):4.137366e-02,10:2.156524e-01):9.061154e-02):6.518471e-02,((3:1.914827e-01,(8:6.991620e-03,(((4:1.012112e-02,(12:1.745738e-02,13:2.910881e-02):4.082232e-02):1.918330e-01,6:1.455532e-02):9.212025e-02,11:8.781993e-02):1.516555e-02):1.255128e-01):4.655393e-01,9:9.494222e-03):6.355310e-02,1:5.924568e-02);
   tree gen.225000 = [&U] ((9:2.783757e-02,((7:1.889625e-01,(((11:1.492846e-01,8:1.503937e-01):5.176242e-02,(6:1.189352e-02,((12:1.981492e-02,13:1.239085e-01):4.991276e-02,4:4.795473e-03):2.989865e-01):1.241568e-01):7.510407e-01,3:2.362740e-01):7.769861e-01):2.934371e-01,10:4.149788e-01):1.734574e-01):8.448077e-02,(5:1.088812e-01,2:8.782147e-01):6.437210e-01,1:1.717836e-01);
   tree gen.230000 = [&U] ((5:1.573385e-01,2:2.830283e-01):2.907434e-02,(7:3.795793e-01,(((3:4.437036e-02,((8:1.881854e-02,(6:5.285500e-02,(12:9.508052e-02,(13:4.986612e-02,4:3.704311e-02):3.316469e-02):2.177695e-01):1.660455e-01):4.804533e-02,11:1.647124e-02):3.372632e-01):7.130931e-01,9:1.239408e-02):9.318220e-02,10:3.020081e-01):1.700735e-01):3.023560e-01,1:2.598747e-01);
   tree gen.235000 = [&U] (((2:6.903524e-01,10:1.151120e-01):2.651549e-01,5:1.689553e-02):4.329187e-01,((7:3.902655e-01,((11:2.377195e-01,(8:8.468965e-02,(6:7.564903e-03,((13:4.515614e-02,12:1.616764e-02):3.134562e-02,4:8.334679e-04):4.258392e-01):1.294268e-01):7.222707e-02):4.769425e-01,3:8.586731e-02):1.240601e+00):1.294075e-01,9:4.023082e-02):1.114953e-01,1:1.893627e-01);
   tree gen.240000 = [&U] ((10:5.486597e-01,5:6.518969e-02):4.251899e-01,(((7:1.359351e-01,(3:4.131328e-01,((8:1.528789e-02,11:1.467349e-01):9.715133e-02,(6:9.032287e-03,(12:1.359807e-01,(13:1.599654e-01,4:1.760529e-02):3.534651e-02):2.372618e-01):3.560302e-01):4.759114e-01):1.313009e+00):5.721466e-01,9:1.406431e-01):1.688585e-01,2:8.656487e-01):5.852166e-02,1:1.784285e-01);
   tree gen.245000 = [&U] ((5:1.429978e-01,(10:1.321435e-01,(7:2.703713e-02,(2:2.758347e-01,(3:6.919549e-02,((11:8.431837e-02,(((13:1.175998e-01,4:1.494887e-03):3.952329e-02,12:2.290773e-02):2.163228e-01,6:2.669366e-02):2.378254e-01):5.264053e-04,8:8.187789e-02):4.886772e-01):4.574943e-01):6.061354e-03):5.472204e-01):1.585911e-01):1.817558e-01,9:9.647771e-02,1:1.801368e-01);
   tree gen.250000 = [&U] (((2:1.980791e-01,5:2.035556e-01):3.911382e-02,10:1.328802e-01):2.143241e-01,(9:1.984961e-02,((7:9.816229e-02,((((12:2.625746e-02,13:2.989449e-02):3.128807e-02,4:5.774107e-03):2.816803e-01,(11:1.141503e-01,8:5.973757e-03):3.625475e-01):8.505478e-03,6:1.787843e-01):9.511834e-01):4.910040e-02,3:1.669708e-01):2.834652e-01):2.422441e-02,1:9.945743e-02);
   tree gen.255000 = [&U] (((10:2.166227e-01,5:2.441878e-01):3.903256e-02,((((11:4.942182e-02,8:2.851137e-03):8.870278e-02,(6:3.161729e-02,(4:1.377428e-02,(13:3.590980e-02,12:1.558530e-02):3.273961e-02):1.914516e-01):7.116659e-02):6.956311e-01,3:4.144935e-01):2.669959e-01,7:4.753696e-01):5.114294e-02):2.191312e-01,(2:4.057775e-01,9:1.097242e-02):1.699581e-02,1:1.623854e-01);
   tree gen.260000 = [&U] ((2:3.172686e-01,(7:2.101724e-01,(10:9.851304e-02,(5:3.356924e-01,(((8:6.417145e-02,11:9.385417e-02):2.938985e-02,(6:3.913686e-02,(4:1.777855e-04,(12:3.737472e-02,13:2.611253e-02):3.449956e-02):2.297771e-01):6.704670e-02):3.051833e-01,3:3.993458e-02):5.169720e-01):1.155623e-01):1.273230e-01):2.586176e-01):1.087920e-01,9:5.195706e-02,1:9.746758e-02);
   tree gen.265000 = [&U] ((5:1.114147e-01,(10:1.220906e-01,2:4.202471e-01):1.438698e-01):1.684621e-01,((7:2.230755e-01,9:9.320310e-02):9.464094e-02,(((8:3.092293e-02,((4:1.016039e-01,(13:2.080923e-02,12:5.704589e-02):9.624510e-03):1.792628e-01,6:3.096034e-02):2.215710e-01):1.459973e-02,11:1.235084e-01):3.313998e-01,3:1.076467e-02):2.483970e-01):1.283362e-01,1:8.208464e-02);
   tree gen.270000 = [&U] ((((3:4.417488e-02,((6:7.627390e-03,(4:7.404965e-03,(12:9.483432e-03,13:4.200140e-02):2.728003e-02):1.928491e-01):1.600544e-01,(11:9.563128e-02,8:3.772269e-02):1.095511e-02):2.810731e-01):5.635364e-01,10:8.576334e-03):3.481829e-02,((7:2.648634e-01,5:2.040926e-01):2.449783e-02,2:1.984226e-01):9.846879e-02):1.952800e-01,9:4.735567e-02,1:2.494366e-01);
   tree gen.275000 = [&U] (9:5.184507e-02,((7:1.880608e-01,(10:5.052319e-02,(5:3.394956e-02,2:1.483868e-01):4.934278e-02):4.520373e-02):3.464035e-01,(3:7.483512e-03,((6:2.716801e-02,(4:7.324362e-03,(12:3.087273e-02,13:9.786581e-03):2.167246e-02):1.397123e-01):1.103527e-01,(11:1.504174e-02,8:1.260587e-02):6.597695e-04):1.942606e-01):1.864673e-01):1.447415e-01,1:1.019542e-01);
   tree gen.280000 = [&U] (((7:4.077882e-02,(((6:1.456420e-03,((12:1.227160e-02,4:2.339019e-02):1.709957e-02,13:2.831915e-02):1.414098e-01):7.244053e-02,(8:6.391327e-03,11:4.237518e-02):8.973367e-03):2.189440e-01,3:8.933925e-03):8.631325e-02):6.564908e-02,(10:8.490519e-02,(2:4.085528e-02,5:5.669194e-02):8.157023e-02):7.768886e-02):3.377122e-04,9:7.641530e-03,1:1.356871e-01);
   tree gen.285000 = [&U] (9:1.590889e-02,(7:1.844581e-02,((3:6.102060e-02,((11:7.857365e-02,8:2.438783e-02):1.942834e-01,(6:2.419671e-02,((12:2.623007e-02,13:2.127447e-02):6.257168e-02,4:2.743134e-03):1.081486e-01):2.821451e-02):2.035363e-01):6.787861e-01,(2:1.481604e-01,(5:8.804525e-02,10:1.146617e-01):1.266388e-01):1.604960e-01):1.651989e-01):3.473559e-01,1:1.668318e-01);
   tree gen.290000 = [&U] ((10:2.572908e-02,5:1.598055e-01):9.231642e-02,(9:1.058764e-01,(7:1.283268e-01,(3:1.445128e-01,(((8:1.521501e-02,(6:1.321284e-02,((13:3.879402e-02,12:4.455634e-02):2.910369e-02,4:1.526592e-02):2.966041e-01):1.581085e-01):2.556132e-01,11:8.734169e-02):6.908681e-01,2:2.766175e-01):2.426033e-01):1.793070e-01):1.169322e-01):5.766897e-02,1:1.984647e-01);
   tree gen.295000 = [&U] ((((3:1.302626e-02,((((13:7.099665e-03,12:2.121875e-02):1.514800e-02,4:4.032362e-04):7.195140e-02,6:4.460404e-03):3.179355e-02,(8:1.053908e-02,11:2.601542e-02):4.195595e-02):3.088611e-02):1.088242e-01,7:2.499205e-02):4.717755e-02,9:2.704695e-02):3.603581e-02,((10:5.882091e-02,5:1.091511e-02):3.056298e-02,2:7.829119e-02):9.835252e-02,1:3.824508e-02);
   tree gen.300000 = [&U] (9:1.119317e-01,(((10:2.098473e-01,5:6.672182e-02):1.804192e-01,7:1.110183e-01):1.272852e-01,((3:1.105355e-01,((6:3.384308e-03,(11:4.636348e-02,8:5.313703e-02):2.661452e-01):3.972436e-02,((12:3.000094e-02,13:5.846433e-02):1.109359e-02,4:4.243102e-04):3.317451e-01):3.129162e-01):3.132257e-01,2:3.344959e-01):1.435302e-01):5.685917e-02,1:8.961492e-02);
   tree gen.305000 = [&U] (((((3:6.393079e-02,((((4:7.314952e-03,(13:6.649997e-02,12:2.265959e-02):2.566991e-02):1.087448e-01,6:1.902266e-02):1.407016e-01,8:2.548486e-02):9.542380e-03,11:2.590476e-02):6.460243e-02):3.793557e-01,7:9.552001e-02):1.343052e-01,2:8.216884e-02):8.422606e-02,9:1.273195e-01):1.759256e-02,(10:1.097415e-01,5:1.192778e-01):5.775642e-02,1:2.479043e-01);
   tree gen.310000 = [&U] ((9:3.349865e-02,((2:9.312141e-02,5:3.985862e-02):8.164256e-02,(7:1.299590e-02,(3:5.318196e-02,(8:5.769038e-03,((6:2.910475e-02,((13:1.490035e-02,12:2.042653e-02):8.307806e-03,4:2.304807e-02):2.623501e-01):6.202445e-02,11:2.546872e-02):1.928802e-02):1.712595e-01):2.876303e-01):2.035226e-02):6.658878e-02):1.714883e-03,10:8.709372e-02,1:8.681918e-02);
   tree gen.315000 = [&U] (((2:2.468627e-01,(10:9.961694e-02,5:1.266777e-01):8.482044e-02):8.195172e-02,(9:8.478846e-02,7:4.428932e-01):7.170161e-02):1.015774e-01,(((8:3.483202e-03,(6:1.662304e-04,((4:7.281097e-03,13:6.597022e-02):7.856418e-03,12:1.099567e-01):2.065697e-01):1.334115e-01):3.287319e-02,11:8.374585e-02):5.202440e-01,3:6.239042e-02):3.957306e-01,1:8.707912e-02);
   tree gen.320000 = [&U] (((5:1.885817e-01,2:1.206279e-01):1.675897e-01,10:5.515781e-02):6.317149e-01,((7:4.200758e-02,(3:1.258453e-01,(((((12:1.004513e-02,13:6.109854e-02):7.642840e-03,4:5.433813e-02):4.832870e-01,6:5.048324e-03):1.479272e-01,8:3.705113e-02):2.955605e-02,11:4.401778e-04):2.667950e-01):4.028667e-01):3.661649e-01,9:1.062013e-01):7.679102e-02,1:1.016131e-01);
   tree gen.325000 = [&U] ((5:2.775424e-01,7:3.009733e-01):1.271112e-01,(9:1.422758e-01,((2:1.495373e-01,(3:2.254893e-02,(11:1.175052e-01,((6:6.304557e-02,(4:4.785842e-02,(13:6.134667e-02,12:3.368962e-02):4.972147e-02):1.300429e-01):4.082051e-02,8:1.155829e-01):2.237786e-02):3.341083e-01):2.643415e-01):2.936274e-01,10:1.294441e-01):1.644933e-01):1.052379e-01,1:8.761761e-02);
   tree gen.330000 = [&U] ((7:4.475002e-01,9:8.858374e-03):1.394406e-01,((2:2.698351e-01,5:2.658711e-01):1.197051e-01,((3:5.515233e-02,((11:5.643322e-02,8:3.738977e-02):7.369105e-02,(6:2.655138e-02,((13:1.264403e-01,12:3.767716e-02):1.087115e-01,4:3.717441e-02):1.022809e-01):1.227787e-01):3.661991e-01):1.458128e-01,10:8.546628e-02):9.065937e-02):9.987285e-02,1:2.576711e-01);
   tree gen.335000 = [&U] ((((2:7.866588e-02,(((8:3.047189e-03,((4:1.607138e-03,(12:2.942313e-02,13:7.494331e-02):6.375678e-02):2.997061e-01,6:1.551856e-02):1.958456e-01):4.843406e-02,11:1.427904e-02):2.885193e-01,3:1.568171e-02):2.151835e-01):3.128689e-01,7:2.127024e-01):3.462645e-01,9:1.000617e-01):1.765791e-01,(5:8.451595e-02,10:2.350924e-01):2.335171e-01,1:1.437645e-01);
   tree gen.340000 = [&U] ((((3:1.073051e-01,((11:1.834726e-01,8:3.336320e-02):1.812358e-02,(((13:2.315429e-02,12:1.005772e-01):1.829950e-02,4:2.582565e-02):1.929976e-01,6:9.992956e-03):2.036156e-01):3.360905e-01):4.509126e-01,(2:6.574982e-01,7:9.606585e-03):2.930542e-01):1.525179e-01,(10:1.007469e-01,5:7.790606e-02):1.999302e-01):2.090422e-01,9:3.131760e-02,1:3.385114e-01);
   tree gen.345000 = [&U] (9:1.276986e-02,((7:1.130118e-01,((5:2.571683e-01,2:2.344555e-01):6.168750e-01,(((4:3.859613e-03,(12:2.887688e-02,13:1.856931e-02):9.164624e-03):1.766015e-01,(6:2.260835e-02,(8:2.524181e-02,11:6.559034e-02):3.088654e-01):7.628388e-02):6.639110e-01,3:1.318737e-01):4.957400e-01):9.039428e-03):6.542706e-01,10:1.565134e-01):3.344979e-02,1:3.695970e-01);
   tree gen.350000 = [&U] (((3:2.482940e-02,((6:4.437359e-03,(4:7.520857e-02,(13:4.816570e-02,12:3.491520e-02):3.253928e-02):3.198875e-01):1.956675e-01,(11:7.529459e-02,8:2.754405e-03):8.585736e-02):2.092285e-01):4.962343e-01,((7:4.075682e-02,10:3.885222e-01):6.243626e-02,(5:6.046555e-02,2:2.105750e-01):2.663546e-01):3.885262e-01):2.445177e-02,9:8.470737e-03,1:2.952300e-01);
   tree gen.355000 = [&U] ((7:1.681197e-01,(10:1.128928e-01,5:5.731495e-02):1.182271e-01):1.463279e-01,(9:8.464614e-02,(2:1.364890e-01,(3:4.660413e-02,((8:9.239142e-03,(((12:3.686737e-02,13:3.183102e-02):5.916533e-02,4:1.653028e-02):2.402031e-01,6:2.985609e-03):9.111799e-02):2.097390e-01,11:7.625854e-03):2.040053e-01):2.733786e-01):2.123186e-01):5.699270e-02,1:1.199006e-01);
   tree gen.360000 = [&U] (9:1.986314e-02,((7:2.760717e-02,(2:1.059289e-01,(11:1.097978e-02,((((12:8.777995e-03,(4:7.982658e-03,13:2.558416e-02):1.511911e-02):9.814793e-02,6:2.202776e-02):7.482618e-02,3:9.315001e-02):2.377451e-02,8:3.752517e-02):7.135874e-03):1.837611e-01):1.295231e-02):1.963010e-02,(5:3.238613e-02,10:5.129138e-02):1.969715e-02):8.550515e-02,1:9.562919e-02);
   tree gen.365000 = [&U] (((8:7.042317e-02,((((12:1.757926e-02,(13:6.062882e-02,4:2.372932e-02):3.090843e-02):2.650379e-01,6:2.071688e-02):1.066354e-01,11:1.714471e-01):6.486506e-03,3:2.116809e-01):2.474378e-02):1.017793e+00,9:6.728528e-02):1.006937e-01,((5:1.063503e-01,(10:5.649704e-02,2:1.889985e-01):2.448292e-02):2.065841e-01,7:2.525881e-01):4.975298e-02,1:2.028411e-01);
   tree gen.370000 = [&U] (9:5.612615e-02,(((2:1.078675e-01,(11:2.114555e-02,((6:1.302461e-02,(3:1.812480e-01,(4:1.595404e-02,(13:4.915961e-02,12:2.393670e-02):8.447845e-03):1.387602e-01):3.902654e-02):1.209059e-01,8:3.080238e-02):9.783341e-02):2.883048e-01):1.020374e-01,(7:1.571410e-01,10:9.700387e-02):4.826161e-02):5.630901e-02,5:1.303041e-01):1.500429e-01,1:5.685517e-02);
   tree gen.375000 = [&U] ((5:7.823014e-02,(2:3.231434e-01,((11:4.040657e-02,(8:2.800797e-02,(6:1.860649e-02,(4:2.020981e-02,(13:9.374682e-02,12:6.568763e-02):3.201697e-02):3.923281e-01):3.044387e-01):6.743268e-02):5.380516e-01,3:2.885844e-02):5.606526e-01):1.234226e-01):3.302815e-01,((9:2.116645e-02,7:3.568810e-01):4.249488e-01,10:3.912239e-01):1.277423e-02,1:3.723712e-01);
   tree gen.380000 = [&U] ((10:1.007807e-01,5:1.300149e-01):1.944283e-01,(((7:6.329333e-02,2:6.403924e-01):1.141478e-01,(3:2.569210e-02,((8:1.632048e-02,11:1.968953e-01):2.094076e-03,((4:3.209356e-03,(12:2.086367e-02,13:2.034159e-02):3.865625e-02):2.330055e-01,6:1.030942e-02):1.445698e-01):4.886455e-01):3.782358e-01):1.559216e-01,9:5.783624e-02):1.684362e-01,1:1.263435e-01);
   tree gen.385000 = [&U] (9:1.317348e-01,((10:7.793866e-02,((((8:5.777317e-02,((6:1.492679e-02,((12:3.879956e-02,13:2.742989e-02):1.493233e-02,4:4.759165e-03):9.708881e-02):8.629131e-02,11:9.165447e-02):1.199314e-02):2.111892e-01,3:1.104056e-01):3.679923e-01,2:1.707399e-01):2.325652e-01,7:1.558478e-01):2.535155e-01):1.223221e-01,5:2.136656e-01):4.189946e-02,1:1.332719e-01);
   tree gen.390000 = [&U] (((((11:1.109131e-01,8:2.718389e-03):1.358776e-01,(6:2.088300e-02,(13:6.201341e-02,(12:3.183176e-02,4:6.501622e-03):1.825889e-02):2.072786e-01):7.044736e-02):5.023211e-01,3:9.838399e-02):3.044625e-01,(7:1.832335e-01,(2:1.486080e-01,(5:1.333930e-01,10:8.753263e-02):7.626533e-02):2.791885e-01):1.243857e-02):1.734474e-02,9:6.367030e-02,1:2.648208e-01);
   tree gen.395000 = [&U] ((10:2.098399e-01,(9:2.909803e-02,(7:2.046942e-01,(3:1.565806e-01,(((4:3.848604e-03,(12:3.307767e-02,13:2.698794e-02):2.457566e-02):1.937916e-01,6:3.761636e-02):9.305446e-02,(8:1.430982e-02,11:3.818472e-02):1.255433e-01):1.939518e-01):8.138626e-01):9.783081e-03):6.384267e-02):1.008513e-01,(5:1.821217e-01,2:3.231714e-01):1.471012e-01,1:8.529563e-02);
   tree gen.400000 = [&U] (((7:5.098720e-02,(11:1.629320e-02,(3:3.267326e-01,(8:1.989348e-01,(6:5.616384e-02,(12:4.353717e-03,(4:9.126241e-03,13:3.962039e-02):6.740108e-02):4.022945e-01):1.569731e-01):2.430782e-01):3.759834e-01):7.886640e-01):4.622491e-01,9:1.074915e-01):6.683657e-02,((5:8.145438e-02,2:1.011501e+00):2.357491e-01,10:1.974949e-01):2.600222e-01,1:2.473407e-01);
   tree gen.405000 = [&U] ((((7:2.202130e-01,5:4.470377e-02):1.710946e-01,(2:1.237646e-01,(3:1.710940e-02,((8:4.907751e-02,11:1.986339e-02):4.213048e-02,(((12:1.800328e-02,13:4.664026e-02):2.056129e-02,4:5.447842e-03):7.706313e-02,6:1.537577e-02):3.430925e-02):3.865121e-01):3.869303e-01):5.182514e-02):2.075758e-01,9:5.718012e-02):1.006507e-01,10:8.913234e-02,1:2.760628e-02);
   tree gen.410000 = [&U] ((9:1.992591e-02,7:1.197196e-01):1.495964e-02,(((2:8.927395e-02,(((((12:2.376743e-02,13:3.521905e-02):1.554735e-02,4:8.491780e-03):9.189595e-02,6:6.865311e-03):8.648084e-03,3:1.155397e-01):3.713951e-02,(11:3.227822e-02,8:1.197057e-02):5.073067e-02):2.298697e-01):1.587395e-01,10:1.430811e-01):5.695354e-04,5:1.197278e-01):3.715722e-02,1:7.806822e-02);
   tree gen.415000 = [&U] ((9:3.218864e-02,(7:6.133956e-02,(3:7.705006e-03,(8:1.483025e-02,(11:1.307228e-02,(6:2.185692e-02,(4:9.940167e-03,(12:1.939480e-02,13:1.231819e-02):4.604158e-03):7.645958e-02):4.060536e-02):1.099362e-02):1.090540e-01):5.643487e-02):8.830122e-03):3.966539e-02,((5:5.695039e-03,2:7.675375e-02):5.695473e-02,10:2.566320e-02):4.761103e-02,1:7.937947e-02);
   tree gen.420000 = [&U] ((((7:1.051386e-01,(5:1.955077e-01,2:1.736509e-01):3.829914e-02):8.269084e-02,10:1.593127e-01):4.584510e-02,((8:2.959596e-02,(11:7.354749e-02,(6:9.699638e-03,((13:9.156627e-02,12:4.367227e-02):4.508218e-02,4:3.178144e-02):2.438744e-01):8.082088e-02):4.698141e-02):6.060438e-01,3:2.767339e-02):4.721123e-01):4.011642e-02,9:3.902128e-02,1:2.697089e-01);
   tree gen.425000 = [&U] (((3:1.228107e-01,(11:6.422997e-02,(8:3.007335e-02,((4:5.253273e-03,(12:2.402698e-02,13:9.878623e-03):5.154016e-02):2.086261e-01,6:3.954508e-02):1.189519e-01):2.855965e-02):1.890425e-01):5.811669e-01,((7:5.864426e-02,2:1.013117e-01):3.970325e-02,(5:5.708495e-02,10:1.104888e-01):1.202796e-01):1.243228e-01):3.890164e-02,9:1.475991e-02,1:8.277976e-02);
   tree gen.430000 = [&U] (9:2.640011e-02,(((10:3.405003e-02,5:2.400308e-02):3.687520e-02,(((((6:2.524852e-03,((12:1.038668e-02,4:2.052035e-02):3.149277e-03,13:2.872315e-02):1.051640e-01):6.170825e-02,8:2.096456e-02):2.042068e-02,11:8.763876e-03):2.316122e-02,3:4.533569e-02):2.205354e-01,2:2.136214e-03):9.990903e-02):9.993551e-03,7:1.071529e-01):5.160910e-02,1:1.050049e-01);
   tree gen.435000 = [&U] ((9:4.700570e-02,(3:3.272369e-02,(11:1.497338e-02,(8:3.754673e-02,(6:1.074693e-02,((4:2.795180e-02,12:2.934576e-02):1.413820e-02,13:1.029124e-01):3.665143e-01):2.191060e-01):1.032421e-01):2.591602e-01):3.197018e-01):5.599677e-02,((2:1.770577e-01,(10:9.703380e-02,5:1.105281e-01):5.999780e-02):2.422427e-01,7:2.030902e-01):6.962029e-02,1:1.423341e-01);
   tree gen.440000 = [&U] ((7:1.024892e-02,(5:4.133651e-02,2:2.391294e-01):2.528188e-01):2.920778e-01,(9:4.306766e-03,((3:5.054901e-02,(11:6.316460e-02,(8:5.882542e-02,(((12:4.771636e-02,13:5.121003e-02):1.832644e-02,4:3.753670e-03):1.242159e-01,6:9.861605e-04):1.761989e-01):1.446778e-01):4.226577e-01):1.629966e-01,10:1.565649e-01):3.501170e-01):5.901678e-02,1:1.635032e-01);
   tree gen.445000 = [&U] (9:9.529836e-03,((7:7.244935e-02,(5:3.390051e-02,2:9.119606e-02):9.800949e-03):3.415462e-02,(10:3.923181e-02,(3:1.582143e-02,(11:6.564069e-03,(8:3.197160e-03,((4:7.575230e-04,(13:7.749215e-03,12:1.537699e-02):2.337867e-02):8.594658e-02,6:1.264011e-03):4.150864e-02):1.032355e-02):2.770576e-02):1.169346e-01):5.851216e-02):1.132617e-02,1:7.192275e-02);
   tree gen.450000 = [&U] ((((2:1.946302e-01,5:3.961385e-02):7.337544e-02,10:4.510658e-02):2.570120e-01,(7:2.105719e-01,9:9.316815e-02):1.183669e-02):5.165320e-02,(3:3.584370e-02,((6:2.010922e-02,(4:1.435074e-02,(12:1.457953e-02,13:4.756645e-02):5.694016e-02):1.382542e-01):2.342620e-04,(8:1.613051e-02,11:4.055028e-02):1.547564e-01):6.156047e-01):3.677781e-01,1:2.767722e-01);
   tree gen.455000 = [&U] (((5:2.589103e-01,(10:3.431062e-02,((((12:1.376143e-03,(4:2.017184e-02,13:2.068370e-02):4.539996e-02):1.190624e-01,6:3.086323e-02):1.554070e-02,(11:3.557818e-02,8:9.212804e-03):6.021952e-02):1.284310e-01,3:1.479989e-02):4.503387e-01):8.954624e-02):2.324997e-02,(7:1.004530e-01,2:2.192455e-01):9.236044e-02):5.505552e-02,9:3.272171e-02,1:1.396737e-01);
   tree gen.460000 = [&U] ((10:9.262461e-03,(5:2.127713e-02,2:3.474878e-01):2.330065e-01):6.436443e-02,((7:7.082312e-02,(((((4:3.280724e-02,(13:2.179738e-02,12:2.920202e-02):5.428712e-02):1.647789e-01,6:3.621591e-02):1.173520e-01,8:2.041529e-02):4.638810e-02,11:4.620059e-02):2.069322e-01,3:1.182446e-02):2.337795e-01):1.378850e-01,9:7.573054e-02):5.442309e-02,1:1.068251e-01);
   tree gen.465000 = [&U] ((((2:8.320028e-02,(3:1.676157e-02,(((6:2.131174e-02,((12:1.571286e-02,13:5.460092e-02):1.810981e-02,4:9.205658e-02):4.061457e-01):1.190752e-01,11:7.400660e-02):1.986531e-03,8:4.684426e-02):5.073912e-01):5.635421e-01):1.954263e-01,7:1.851313e-01):2.305290e-01,(5:1.125147e-01,10:2.443589e-01):6.399581e-03):2.053743e-01,9:2.622255e-01,1:7.190648e-02);
   tree gen.470000 = [&U] ((((((8:4.541278e-02,(((13:3.806343e-02,12:3.729595e-02):1.653373e-02,4:1.234175e-02):1.959007e-01,6:1.368217e-03):1.229054e-01):8.119875e-02,11:5.020335e-02):3.787892e-01,3:5.765268e-04):5.226178e-01,(9:1.187726e-01,7:2.407447e-01):2.188098e-02):6.568733e-02,(5:1.861203e-01,2:1.920062e-01):7.117336e-02):9.618250e-03,10:8.753461e-02,1:1.032604e-01);
   tree gen.475000 = [&U] ((7:4.210672e-01,(3:4.561941e-02,(11:4.312185e-02,(8:2.910372e-02,(((13:5.731891e-02,12:7.613238e-02):6.367162e-03,4:1.103733e-02):2.006011e-01,6:1.226738e-03):6.842064e-02):6.971900e-02):1.311858e-01):4.848122e-01):4.714221e-01,((10:4.415038e-01,(5:3.356496e-01,2:3.513309e-01):8.579278e-03):1.001086e-02,9:6.561645e-02):6.190423e-02,1:6.533011e-02);
   tree gen.480000 = [&U] (((5:1.028439e-01,2:2.669993e-01):1.334182e-01,10:1.244465e-01):1.280883e-01,(9:3.753269e-02,((((8:7.734733e-02,11:4.608161e-02):9.636767e-02,(((13:2.975578e-02,12:1.857041e-02):4.775939e-02,4:1.094746e-02):1.152076e-01,6:5.149176e-03):5.932928e-02):1.705570e-01,3:5.859531e-02):4.838930e-01,7:1.256489e-01):4.590887e-02):4.248918e-02,1:8.191754e-02);
   tree gen.485000 = [&U] (((9:2.172647e-02,(3:4.884706e-02,(((13:2.876393e-02,(4:8.861199e-03,12:6.079396e-03):2.712331e-03):5.945768e-02,6:1.895639e-03):6.700950e-04,(8:4.786131e-03,11:3.179307e-02):4.483183e-02):2.547855e-02):1.808595e-01):5.376136e-03,((2:1.342921e-01,7:5.704465e-02):1.844890e-02,5:3.700704e-02):8.213573e-02):2.041779e-02,10:8.148451e-02,1:3.791280e-02);
   tree gen.490000 = [&U] ((5:7.935727e-02,10:2.388941e-01):3.400193e-01,((7:2.232727e-01,(((11:2.110326e-01,((6:7.222685e-03,((13:4.113612e-02,12:1.058363e-01):5.825190e-02,4:2.633495e-03):1.409324e-01):1.319141e-01,8:4.468003e-02):2.759689e-02):4.810339e-01,3:8.487303e-03):1.460461e-01,2:1.611298e-01):1.090214e-01):1.517471e-01,9:1.557135e-01):8.745675e-02,1:1.735550e-01);
   tree gen.495000 = [&U] (9:7.988308e-02,((5:1.722719e-01,10:7.623096e-02):1.657642e-01,(((3:7.796471e-02,((8:2.816228e-02,(((12:6.918662e-02,13:5.761862e-02):3.019032e-02,4:7.559260e-03):2.005149e-01,6:2.210500e-02):1.054145e-01):1.164498e-01,11:2.381070e-02):3.537476e-01):8.711007e-02,7:2.046723e-01):1.506705e-01,2:4.928883e-02):1.239407e-01):1.695102e-01,1:2.907310e-01);
   tree gen.500000 = [&U] (9:2.106075e-02,(10:5.610211e-02,((2:1.423930e-01,7:1.264578e-01):1.665997e-02,(5:9.255475e-02,(3:1.420998e-01,(11:4.797494e-02,(8:1.828122e-02,(((12:1.583609e-02,13:2.504357e-02):9.775973e-03,4:2.330056e-03):2.051058e-01,6:8.648278e-03):7.492091e-02):4.128923e-03):1.437403e-01):3.495377e-01):2.618508e-02):1.623038e-01):1.015881e-01,1:1.660170e-01);
   tree gen.505000 = [&U] ((((10:2.256323e-01,5:1.322585e-01):1.203322e-01,7:9.159056e-02):3.775490e-02,(2:2.693584e-01,((((12:2.128662e-02,(13:6.106225e-02,4:1.742198e-02):1.679581e-02):1.800203e-01,(8:7.648603e-02,11:9.308616e-02):9.494622e-02):4.425850e-03,6:4.618392e-02):1.569282e-01,3:1.931807e-02):4.994323e-01):8.470847e-02):1.603859e-01,9:9.038981e-02,1:1.301797e-01);
   tree gen.510000 = [&U] (9:2.292103e-01,(((3:1.185949e-02,((6:6.155004e-02,((13:7.976514e-02,12:4.677506e-02):7.089239e-02,4:1.477405e-02):3.294128e-01):6.273506e-02,(11:6.398918e-02,8:5.603152e-02):6.799221e-02):4.178309e-01):7.765274e-01,(2:8.070312e-02,5:3.134037e-01):3.318947e-01):1.254745e-01,(10:4.555344e-01,7:2.380103e-01):1.066813e-01):2.742790e-01,1:5.457388e-02);
   tree gen.515000 = [&U] (((3:4.900454e-02,((((4:7.854312e-02,(13:3.455161e-02,12:5.003854e-02):8.444476e-03):2.605274e-01,6:1.038674e-02):8.407472e-02,8:2.513676e-02):6.215050e-03,11:2.616700e-02):4.000903e-01):3.662071e-01,9:1.654806e-01):1.935533e-02,(10:2.904310e-01,((5:1.764071e-01,2:1.495580e-01):1.675745e-01,7:1.379471e-01):5.999846e-02):1.516970e-01,1:2.181851e-01);
   tree gen.520000 = [&U] ((((7:7.635244e-02,((((4:8.020854e-03,(13:5.337230e-02,12:4.110413e-02):1.900802e-02):1.888566e-01,6:1.202490e-02):1.494218e-01,(11:5.866603e-02,8:2.131195e-02):6.152349e-03):7.787934e-02,3:3.386998e-01):6.965354e-01):1.639806e-02,2:1.678923e-01):3.825783e-01,9:6.489801e-03):1.648452e-01,(5:5.422377e-02,10:3.477451e-02):1.716405e-01,1:9.050372e-02);
   tree gen.525000 = [&U] ((((7:8.605549e-02,2:7.737779e-01):4.630812e-01,(10:2.342225e-01,(((((13:6.558551e-02,12:8.737820e-02):9.851859e-02,4:1.381083e-02):2.946075e-01,6:4.239128e-02):9.681194e-03,(11:6.195240e-02,8:3.629051e-02):1.474025e-01):6.315541e-01,3:1.185634e-03):5.960501e-01):6.134277e-02):3.085221e-02,5:2.937169e-01):5.478680e-01,9:1.037298e-01,1:3.941897e-01);
   tree gen.530000 = [&U] ((5:9.461047e-02,10:5.115911e-03):5.505146e-02,(9:1.305155e-02,((((11:6.339295e-03,(8:1.143713e-02,(6:1.446614e-02,(4:3.032535e-03,(13:1.403451e-02,12:2.066137e-02):2.428908e-02):1.188418e-01):4.468992e-02):4.356453e-02):1.191435e-01,3:3.749349e-02):1.013708e-01,2:2.203126e-02):2.381354e-02,7:6.385390e-02):7.406557e-02):1.401548e-02,1:2.845729e-02);
   tree gen.535000 = [&U] (10:1.415905e-01,(9:6.570173e-02,(7:1.231089e-01,((3:1.981028e-01,((8:4.958839e-04,((12:1.114535e-02,(4:1.067477e-02,13:3.825817e-02):3.039772e-02):2.622009e-01,6:3.445811e-03):2.137000e-01):2.453276e-02,11:2.662238e-02):2.599605e-01):4.795298e-01,(5:3.588938e-01,2:1.479719e-01):2.646319e-02):1.625114e-01):1.244657e-01):7.737783e-02,1:1.745526e-01);
   tree gen.540000 = [&U] ((5:3.599418e-01,(2:8.638859e-02,(11:7.061769e-02,(((((13:2.945771e-02,12:4.477728e-02):2.677553e-02,4:2.553466e-03):2.571033e-01,6:1.745500e-03):1.568856e-01,8:4.426997e-02):3.112958e-02,3:1.995047e-01):1.191002e-01):7.928851e-01):4.906706e-01):7.428178e-02,(9:3.037159e-02,(10:3.231826e-01,7:6.110632e-01):7.834694e-02):1.822259e-01,1:1.308061e-01);
   tree gen.545000 = [&U] ((((5:2.257583e-01,2:9.698531e-02):1.643621e-01,((3:6.516021e-02,(((6:1.463821e-02,((13:3.738842e-02,12:1.781001e-02):2.300325e-02,4:1.806746e-02):1.329482e-01):7.544564e-02,11:2.314408e-02):5.545808e-02,8:1.212556e-02):4.569290e-01):1.868858e-01,7:1.301208e-01):3.171249e-02):1.142151e-01,10:5.206108e-02):1.078765e-01,9:5.875866e-02,1:7.798387e-02);
   tree gen.550000 = [&U] (9:5.486128e-02,((7:5.559488e-02,10:7.093512e-02):9.954914e-03,(5:5.945434e-02,((3:1.502454e-02,(((6:2.804477e-03,((13:1.473637e-02,4:5.345019e-03):9.851817e-03,12:7.086628e-03):2.725103e-02):5.334100e-02,8:9.761510e-03):1.884216e-02,11:7.061911e-04):6.568982e-02):2.048045e-01,2:1.177979e-01):9.344650e-03):2.587487e-02):1.880468e-02,1:4.827642e-02);
   tree gen.555000 = [&U] (9:7.532914e-03,((2:2.669951e-01,((7:7.677899e-02,(3:1.167744e-01,(8:1.420325e-01,(((13:4.057195e-02,(12:3.951061e-02,4:1.276197e-02):5.265077e-03):2.081730e-01,6:5.590287e-02):1.295859e-01,11:6.801120e-02):4.583658e-02):2.828850e-01):8.536583e-01):5.115541e-02,10:1.813835e-01):1.455653e-01):2.021064e-01,5:1.872810e-01):1.843644e-01,1:2.837954e-01);
   tree gen.560000 = [&U] ((((2:2.443458e-01,5:4.024966e-02):3.297070e-02,(10:1.059272e-01,7:7.382396e-02):9.325513e-03):2.592106e-02,(3:4.343063e-02,((8:1.544730e-03,11:6.002792e-02):5.013328e-02,((4:1.511223e-03,(12:1.895305e-02,13:5.584407e-02):2.191655e-02):7.957510e-02,6:9.358962e-03):1.320403e-02):1.015597e-01):2.104612e-01):9.017244e-03,9:3.681505e-02,1:7.664009e-02);
   tree gen.565000 = [&U] ((((5:1.411840e-01,10:1.747362e-01):1.448914e-01,((11:2.551071e-03,(((((13:3.356673e-02,4:4.964470e-02):1.989508e-02,12:2.631353e-02):4.608010e-01,6:1.619731e-02):1.086895e-01,3:1.450477e-01):1.623753e-01,8:2.283255e-02):4.469873e-02):6.045823e-01,2:1.090461e-01):1.243286e-01):1.383283e-01,7:1.699040e-01):1.755425e-02,9:1.603858e-02,1:3.330055e-01);
   tree gen.570000 = [&U] (9:6.483828e-02,((7:1.016083e-01,((3:6.219877e-02,(11:1.929316e-02,(8:8.243044e-03,(6:1.867856e-02,(4:1.526276e-02,(13:3.854030e-02,12:1.504076e-02):5.465651e-02):2.031573e-01):1.553275e-01):4.512448e-02):3.947380e-01):4.374021e-01,10:1.198941e-01):7.228336e-02):1.963849e-01,(2:7.754488e-02,5:7.282223e-02):1.960061e-01):1.482691e-01,1:8.858013e-02);
   tree gen.575000 = [&U] (((10:9.310225e-02,(2:1.639877e-01,5:3.256292e-02):2.858818e-02):2.252765e-01,7:4.898489e-02):3.538841e-01,(9:1.063168e-02,(3:9.420597e-03,(((6:1.817595e-02,((12:5.583720e-03,13:2.931159e-02):3.950249e-02,4:1.569827e-02):1.724800e-01):8.294924e-02,8:1.933153e-02):1.078482e-02,11:8.318060e-02):2.349805e-01):3.627386e-01):8.981887e-02,1:2.255876e-01);
   tree gen.580000 = [&U] ((((3:8.183397e-02,((11:1.394839e-01,(((12:3.910621e-02,13:5.353798e-02):3.938724e-02,4:6.049293e-02):1.641101e-01,6:4.768538e-03):3.124177e-01):5.356172e-02,8:3.135046e-02):2.088843e-01):5.221126e-01,7:9.654754e-02):8.935410e-02,((5:6.074040e-02,2:3.358134e-01):1.258144e-01,10:3.645269e-02):2.039931e-01):4.676522e-03,9:1.009037e-01,1:1.585127e-01);
   tree gen.585000 = [&U] (((5:3.716706e-02,10:4.285827e-02):9.878221e-02,(7:3.571711e-02,(((3:9.504164e-02,((4:2.655877e-03,(12:2.887983e-02,13:2.684119e-02):1.591241e-02):7.786429e-02,6:4.833774e-03):1.818286e-02):5.143618e-02,(11:3.602427e-02,8:1.023034e-02):1.507929e-03):2.457633e-01,2:1.742642e-01):3.219065e-02):3.376466e-02):6.930912e-02,9:1.018626e-02,1:8.901653e-02);
   tree gen.590000 = [&U] ((7:4.088119e-02,(((8:6.186149e-03,(6:1.020527e-03,((13:1.626070e-02,12:1.829050e-03):7.798328e-03,4:1.217400e-02):6.885842e-02):6.388281e-02):4.792475e-02,(3:1.037102e-01,11:3.388064e-03):8.461031e-03):2.215277e-01,((2:5.463486e-02,5:2.323162e-02):2.641517e-02,10:1.033906e-02):1.287493e-02):5.670000e-02):5.329465e-02,9:2.496647e-02,1:5.032217e-02);
   tree gen.595000 = [&U] ((9:1.159034e-02,(((3:1.018873e-02,(11:1.078914e-02,((((12:1.215346e-02,13:2.241178e-02):3.512611e-03,4:6.814123e-03):8.537226e-02,6:5.205007e-04):4.277199e-02,8:4.152063e-03):1.259018e-02):1.154984e-01):2.235788e-01,7:3.328797e-02):5.453170e-03,(5:1.431143e-01,2:1.215481e-01):7.071105e-02):6.493610e-02):4.574665e-02,10:9.095269e-02,1:7.895145e-02);
   tree gen.600000 = [&U] (9:1.280967e-02,(7:1.554514e-01,(((11:5.373146e-02,(((4:1.172143e-02,(13:7.996569e-02,12:2.637739e-03):4.369415e-02):1.810814e-01,6:2.084434e-02):2.400655e-01,8:4.605485e-02):1.152841e-02):3.093549e-01,3:6.077818e-02):4.635181e-01,((10:1.016832e-01,5:5.249513e-02):4.405240e-02,2:1.131785e-01):4.345383e-02):1.295603e-01):2.588084e-01,1:2.243991e-01);
   tree gen.605000 = [&U] (9:6.373794e-02,((10:1.592443e-03,(3:8.686866e-02,(6:1.127179e-03,((11:3.462437e-02,8:3.858763e-02):1.753811e-01,((12:2.331837e-02,13:6.512135e-02):6.722886e-03,4:2.048175e-02):1.425646e-01):1.475133e-03):2.076197e-01):4.790340e-01):1.236377e-01,((7:2.727423e-01,2:1.435847e-01):1.810179e-01,5:2.280103e-01):3.704167e-01):1.288681e-01,1:1.246093e-01);
   tree gen.610000 = [&U] ((10:1.616344e-01,(5:1.355711e-01,(((((6:6.849035e-03,(4:9.258491e-03,(12:2.702436e-02,13:3.362108e-02):3.185953e-02):2.157408e-01):1.289682e-01,(8:7.037733e-04,11:1.285471e-01):4.053091e-02):3.512890e-01,3:4.408698e-02):4.491016e-01,7:1.632696e-01):1.534562e-01,2:2.129507e-01):6.479655e-02):5.089560e-02):3.046248e-01,9:5.345389e-02,1:7.856841e-02);
   tree gen.615000 = [&U] ((9:4.897445e-03,(7:7.182753e-02,(((8:7.823080e-03,11:4.890673e-02):3.866423e-02,(6:1.737882e-03,((4:3.546393e-02,13:1.000847e-02):3.356104e-02,12:1.585969e-02):1.505169e-01):1.150549e-01):1.636775e-01,3:8.535797e-03):2.413866e-01):1.761052e-01):3.380279e-02,((2:7.745224e-02,10:1.491116e-01):5.984663e-02,5:8.236365e-02):1.163591e-01,1:1.590617e-01);
   tree gen.620000 = [&U] ((((3:7.810961e-02,((((13:2.266250e-02,12:2.220172e-03):2.777695e-02,4:9.747481e-03):1.401369e-01,6:5.099023e-04):6.760137e-03,(8:3.188474e-02,11:2.486376e-02):7.739979e-02):1.482977e-01):2.291616e-01,10:2.718482e-02):8.721895e-02,(7:8.979723e-02,(2:1.282446e-01,5:2.360861e-03):1.279771e-01):5.025016e-02):2.773067e-02,9:1.090578e-03,1:1.289077e-01);
   tree gen.625000 = [&U] (((((11:4.547935e-02,(8:2.147507e-02,(6:3.804797e-03,((13:2.588026e-02,12:8.486301e-03):5.014977e-03,4:1.453297e-03):7.393015e-02):2.357730e-02):2.476188e-03):5.704347e-02,3:6.184751e-03):1.858920e-01,7:2.398683e-02):4.452384e-02,((10:7.798018e-02,5:2.202409e-02):6.651085e-02,2:5.692059e-02):9.625556e-02):7.601694e-02,9:1.279487e-02,1:7.418821e-02);
   tree gen.630000 = [&U] (9:5.461845e-03,((3:2.139148e-02,(8:3.149931e-02,(11:4.115523e-02,(6:1.066982e-03,((13:3.044997e-02,4:4.956929e-02):5.463009e-02,12:2.149639e-02):3.006202e-01):1.317871e-01):1.385355e-02):8.887360e-01):3.660194e-01,(((10:2.795382e-01,5:2.243516e-02):2.312575e-01,2:7.102234e-02):1.070697e-01,7:1.639269e-01):9.005774e-02):2.255692e-02,1:2.163605e-01);
   tree gen.635000 = [&U] (9:1.569254e-03,((3:6.070980e-02,(11:1.636007e-01,((6:1.543311e-02,((13:4.889302e-02,12:5.120354e-02):1.094885e-03,4:1.666919e-02):5.193339e-01):2.077278e-01,8:5.450176e-03):3.554294e-02):5.468556e-01):5.627219e-01,((7:1.809854e-01,(2:1.015816e+00,10:1.122635e-01):1.106244e-02):9.802407e-02,5:4.808879e-01):5.245907e-02):1.019429e-01,1:3.035661e-01);
   tree gen.640000 = [&U] (((10:9.066128e-02,(5:4.949843e-02,2:2.801666e-01):1.972245e-01):3.013881e-01,((3:6.616169e-02,((6:3.309217e-03,(4:1.193438e-02,(13:2.447064e-02,12:1.424686e-02):4.906149e-02):2.283852e-01):7.065109e-02,(11:1.075421e-01,8:1.057218e-02):1.639848e-01):2.504364e-01):4.428717e-01,9:8.743715e-03):6.336406e-02):3.911267e-03,7:2.350272e-01,1:1.433231e-01);
   tree gen.645000 = [&U] (((10:8.484124e-02,(3:3.926819e-02,(((4:1.415194e-02,(12:4.656618e-02,13:2.703669e-02):8.448022e-03):2.065484e-01,6:5.385406e-02):7.864677e-02,(11:7.928613e-02,8:2.702948e-02):1.318205e-01):3.190892e-01):5.986230e-01):1.652708e-01,2:7.120015e-01):5.031368e-02,(9:3.314705e-03,(5:2.816037e-01,7:1.942027e-01):3.112048e-01):7.809761e-02,1:1.313970e-01);
   tree gen.650000 = [&U] (5:4.164388e-01,((9:5.040034e-02,(7:1.172278e-01,10:3.065011e-01):1.800601e-01):8.906994e-02,(((11:5.554933e-02,(3:3.889360e-01,((12:8.031748e-02,(4:1.971735e-02,13:5.877185e-02):2.591229e-02):2.422939e-01,6:5.832439e-03):1.566591e-01):1.714248e-01):6.899307e-02,8:8.631010e-02):7.469348e-01,2:2.513706e-01):1.249840e-01):1.395123e-01,1:1.453663e-01);
   tree gen.655000 = [&U] ((7:1.775956e-01,(3:1.681321e-02,(8:7.239966e-02,((6:1.118012e-02,((12:1.091211e-01,13:1.890994e-02):1.023921e-02,4:6.290063e-03):2.288069e-01):1.312210e-01,11:1.362522e-01):3.686048e-02):3.373429e-01):5.355393e-01):1.833019e-01,((5:8.999858e-02,2:3.929143e-01):1.014947e-01,(9:9.672188e-02,10:2.770263e-01):1.867994e-02):1.800398e-02,1:1.883847e-01);
   tree gen.660000 = [&U] ((((7:2.475170e-01,2:2.835976e-01):1.685026e-01,5:7.136505e-02):1.058836e-01,10:4.951162e-02):8.862334e-02,((((11:1.364031e-01,8:3.469874e-02):9.470070e-02,(6:2.626640e-02,(4:1.632263e-02,(13:3.051230e-02,12:6.410522e-02):2.108615e-02):3.149866e-01):2.141194e-02):3.240006e-01,3:3.495114e-02):5.048947e-01,9:3.402286e-02):2.795589e-01,1:9.377387e-02);
   tree gen.665000 = [&U] (((((2:3.469342e-01,10:1.051704e-02):1.216755e-01,5:1.451552e-01):3.498181e-01,7:1.864139e-01):2.351834e-01,((8:3.823084e-03,(11:7.254949e-02,(6:8.097786e-02,((4:3.465973e-02,13:3.554386e-02):1.278012e-02,12:7.855802e-02):3.214333e-01):6.304408e-02):9.313566e-02):6.727606e-01,3:1.654958e-02):6.243229e-01):2.151160e-01,9:1.862745e-02,1:3.460229e-01);
   tree gen.670000 = [&U] (((10:7.115971e-02,5:1.085565e-01):1.919187e-02,(2:1.064189e-01,(((11:1.321360e-02,(((4:4.662153e-03,(12:3.378292e-02,13:6.097660e-02):2.596520e-02):1.274485e-01,6:2.376161e-02):1.289232e-01,8:1.993143e-02):1.376201e-02):2.938022e-01,3:7.101179e-02):1.584407e-01,7:2.423714e-02):9.174299e-02):4.277905e-02):1.919885e-01,9:1.327970e-02,1:9.480598e-02);
   tree gen.675000 = [&U] ((((5:2.912482e-02,2:2.006927e-01):4.536535e-02,10:2.281419e-01):1.492981e-01,(7:5.991724e-02,(3:5.732092e-02,((8:9.657736e-03,(6:1.581594e-02,(4:3.889411e-02,(12:1.028991e-02,13:8.849063e-02):3.339209e-02):1.891575e-01):1.725917e-01):4.485136e-02,11:1.449478e-04):2.157005e-01):3.199929e-01):1.753747e-02):6.489007e-02,9:3.238012e-02,1:2.136176e-01);
   tree gen.680000 = [&U] (7:4.390264e-01,((((3:1.075059e-01,(((12:2.405453e-02,(4:1.663477e-02,13:1.622834e-01):3.332480e-02):1.638131e-01,6:1.330739e-02):1.713373e-01,(11:1.035431e-01,8:2.092503e-02):9.817479e-02):2.791947e-01):6.004400e-01,(5:6.473402e-02,2:3.282073e-01):1.191829e-01):1.195711e-01,10:4.317762e-02):7.748124e-02,9:8.877867e-02):1.175665e-02,1:1.166215e-01);
   tree gen.685000 = [&U] (((3:1.573180e-02,((8:3.849123e-02,11:2.047448e-02):7.947105e-02,(6:3.124170e-02,(4:6.803436e-03,(13:9.081353e-02,12:8.062341e-02):1.154275e-01):3.608018e-01):1.072382e-01):6.397621e-01):3.507706e-01,(((10:3.471856e-01,5:6.270941e-02):2.926479e-01,2:8.665890e-03):1.109560e-01,7:1.128544e-01):2.979046e-01):3.915084e-02,9:4.988572e-02,1:2.061789e-01);
   tree gen.690000 = [&U] ((5:1.061601e-01,2:2.100716e-01):2.850917e-01,(((7:1.306641e-01,(3:2.679191e-02,((8:5.353212e-03,((13:3.388251e-02,(4:1.371259e-02,12:1.236501e-02):9.496633e-03):1.855321e-01,6:7.309877e-03):1.105533e-01):1.292812e-02,11:5.056410e-02):3.644611e-01):2.581745e-01):1.006277e-01,9:1.050687e-02):5.150220e-02,10:2.164208e-02):2.606363e-03,1:1.241446e-01);
   tree gen.695000 = [&U] (9:2.097147e-02,(((8:3.562823e-02,(11:4.430471e-02,(6:1.669353e-02,(4:3.005102e-03,(12:3.228349e-02,13:1.324165e-02):4.278527e-03):6.925834e-02):3.725341e-02):6.174684e-03):1.280230e-01,3:1.024729e-01):2.075271e-01,(5:3.835487e-02,((10:3.077827e-02,2:1.285464e-01):2.164599e-02,7:8.648566e-02):4.013402e-02):9.688725e-02):6.344870e-03,1:6.308351e-02);
   tree gen.700000 = [&U] (((5:5.163403e-02,10:7.456478e-02):3.435357e-01,(7:1.004580e-01,((((((4:3.021824e-02,13:9.920609e-03):2.368988e-02,12:2.415520e-02):1.937526e-01,6:3.656163e-03):2.767181e-02,(8:1.049503e-01,11:6.132720e-02):5.275049e-02):4.760290e-01,3:6.061252e-02):2.088892e-01,2:2.047455e-02):2.497878e-01):1.780606e-01):2.336889e-01,9:1.004100e-01,1:2.075257e-01);
   tree gen.705000 = [&U] (((9:2.993748e-02,((7:1.204493e-01,2:1.902027e-01):3.400405e-01,(((11:3.751343e-02,(((13:3.298216e-02,12:4.073646e-02):3.739382e-02,4:2.017763e-02):3.833098e-01,6:3.879808e-02):1.721952e-01):4.654960e-02,8:5.040415e-02):6.493799e-01,3:5.111351e-02):2.886314e-01):1.931032e-01):1.268124e-01,10:2.852708e-01):7.029778e-02,5:4.663116e-01,1:1.265559e-01);
   tree gen.710000 = [&U] ((2:2.112181e-01,(10:5.900609e-01,5:5.468242e-02):8.950765e-02):2.953825e-01,(9:3.528714e-02,(7:3.087938e-01,(((11:1.212428e-01,8:6.913228e-03):2.155615e-01,(6:8.418086e-02,(13:6.620670e-02,(12:9.659074e-02,4:2.476391e-02):3.394519e-02):1.256111e-01):1.737401e-02):5.831503e-01,3:2.371207e-02):7.644337e-01):1.964341e-01):2.223369e-01,1:1.387220e-01);
   tree gen.715000 = [&U] ((((((6:3.359310e-02,((12:1.653023e-02,13:1.876956e-02):5.012545e-02,4:1.816951e-02):1.229563e-01):1.832481e-01,(8:2.318516e-02,11:3.664552e-02):5.924525e-02):2.862456e-01,3:1.170463e-01):3.208173e-01,7:2.314937e-01):1.713386e-01,9:1.074076e-01):1.475322e-01,((10:2.221674e-01,2:2.526910e-01):8.137762e-02,5:9.635074e-02):1.190182e-01,1:9.219988e-02);
   tree gen.720000 = [&U] (((5:1.848569e-01,(2:2.635565e-01,((3:6.055719e-03,((6:6.464575e-02,(13:1.860234e-02,(12:3.139615e-02,4:3.030814e-02):7.298399e-03):4.847971e-01):1.616771e-01,(11:9.524565e-02,8:1.788124e-02):5.457474e-02):2.991781e-01):5.673022e-01,7:6.257123e-03):1.393489e-01):4.932699e-01):1.003269e-01,10:7.209772e-01):2.265750e-01,9:1.825858e-01,1:2.235326e-01);
   tree gen.725000 = [&U] ((5:1.390291e-01,10:1.574860e-01):9.699439e-02,(((3:5.063739e-02,((8:1.030946e-01,11:1.805668e-01):1.931967e-02,(6:5.271577e-03,((4:1.894935e-02,13:3.593756e-02):1.494640e-02,12:5.698717e-02):2.157410e-01):2.952732e-01):2.323553e-01):2.713175e-01,(2:5.969119e-01,7:7.412504e-02):2.462925e-01):2.414172e-01,9:2.044057e-01):3.002075e-02,1:1.779633e-01);
   tree gen.730000 = [&U] ((((2:2.991442e-01,5:9.981451e-02):3.104329e-01,7:1.629472e-01):2.603009e-01,10:1.596721e-01):6.911821e-02,(9:3.541998e-02,(3:9.173073e-02,(((4:1.103665e-02,(13:5.583415e-02,12:3.673337e-02):2.019262e-02):3.249082e-01,6:1.598814e-02):1.233431e-02,(11:2.045147e-02,8:5.005190e-02):1.020009e-01):1.793121e-01):8.719481e-01):2.586968e-03,1:2.692763e-01);
   tree gen.735000 = [&U] (9:9.342863e-02,(10:1.255845e-01,(((((11:3.324934e-02,(8:9.021033e-02,(6:8.816554e-02,((12:3.732512e-02,13:1.033356e-01):1.463404e-01,4:9.437949e-04):2.240424e-01):8.009422e-02):1.694927e-01):4.886883e-01,3:1.605575e-01):7.067671e-01,2:1.074796e-01):1.895485e-01,7:1.771808e-01):8.603383e-02,5:8.345796e-02):7.325953e-02):1.946787e-01,1:1.640034e-01);
   tree gen.740000 = [&U] ((7:1.568946e-01,(5:7.854743e-02,(10:4.271934e-02,(2:6.644421e-02,(3:4.429247e-02,((8:2.197385e-02,11:2.192376e-02):6.360578e-02,(6:2.134188e-03,((13:3.913460e-02,4:1.554103e-02):3.507047e-02,12:2.386469e-02):1.491590e-01):9.492652e-02):2.313538e-01):4.624372e-01):1.176875e-01):1.453691e-01):3.835277e-01):1.536192e-01,9:6.482850e-02,1:1.645755e-01);
   tree gen.745000 = [&U] (9:4.135766e-02,(10:1.323615e-01,(5:2.232948e-01,((7:1.835867e-01,(((((13:2.088219e-02,4:1.738830e-02):1.400222e-02,12:4.153740e-02):1.969275e-01,6:8.601920e-02):1.990748e-01,3:3.603467e-01):3.660635e-02,(11:2.369337e-02,8:4.966395e-02):1.260015e-01):1.299717e+00):3.273152e-02,2:2.007308e-01):1.195411e-01):5.672896e-01):1.016935e-02,1:1.552297e-01);
   tree gen.750000 = [&U] (9:7.339733e-02,(10:3.050844e-01,(5:1.730768e-01,(2:3.178805e-01,(7:4.756950e-02,(((((13:1.070312e-02,12:1.259104e-02):2.495682e-02,4:1.545526e-03):2.665576e-01,6:1.054577e-02):1.764341e-01,8:4.236144e-02):9.276593e-02,(3:2.808575e-01,11:7.662371e-02):4.916729e-02):5.227441e-01):8.156560e-02):8.310003e-02):3.408874e-02):5.432600e-01,1:1.592966e-01);
   tree gen.755000 = [&U] ((5:1.948138e-02,(2:6.104228e-01,(((((13:8.266152e-02,12:3.290277e-02):1.849682e-02,4:6.165151e-03):1.867704e-01,6:2.662913e-03):2.249622e-02,3:2.370277e-01):1.260887e-01,(11:1.752488e-01,8:1.094179e-02):5.088340e-02):1.077898e+00):7.226339e-02):3.748266e-01,(9:5.639897e-02,(7:2.036769e-01,10:2.943619e-01):1.736960e-01):2.263352e-02,1:1.256356e-01);
   tree gen.760000 = [&U] ((7:1.212877e-01,(2:2.169292e-01,5:1.186425e-01):3.839414e-02):1.653505e-01,(((3:1.181603e-02,((11:5.829517e-02,8:4.064692e-02):2.839533e-02,((4:7.474756e-03,(12:2.597831e-02,13:5.926801e-02):6.486561e-03):1.502684e-01,6:1.052911e-03):8.925062e-02):1.513125e-01):6.317911e-01,9:3.082028e-03):4.250070e-02,10:1.292136e-01):7.749961e-02,1:4.788180e-02);
   tree gen.765000 = [&U] ((9:7.477653e-02,(7:6.212072e-02,(3:8.743362e-02,((((4:3.615699e-02,(13:3.489609e-02,12:3.682505e-02):4.113208e-02):2.477214e-01,6:3.706826e-03):1.705766e-01,11:6.149487e-02):6.931843e-03,8:4.024951e-02):2.470096e-01):2.065183e-01):1.855774e-01):2.928566e-02,(10:7.144463e-02,(5:4.516175e-02,2:2.167916e-01):6.130699e-02):2.051885e-01,1:9.453294e-02);
   tree gen.770000 = [&U] ((((7:3.736485e-03,((3:3.037434e-02,(11:4.954010e-02,((6:2.801751e-02,((13:2.555716e-02,12:1.887384e-02):2.128744e-02,4:5.591313e-02):1.194475e-01):5.955616e-02,8:4.579074e-02):1.068897e-01):1.231720e-01):2.592450e-01,2:1.785491e-01):1.053157e-01):2.564541e-01,9:2.532678e-02):7.533971e-02,5:2.267208e-01):1.166359e-02,10:1.167735e-01,1:1.183361e-01);
   tree gen.775000 = [&U] (((10:1.095994e-01,(2:1.474336e-01,5:1.463018e-01):1.235324e-01):1.295036e-01,(((11:2.916113e-02,(((4:2.591618e-03,(13:2.374074e-02,12:3.083944e-02):2.837662e-02):2.083690e-01,6:1.719860e-02):1.188636e-01,8:6.692109e-03):1.444381e-01):1.773679e-01,3:1.627082e-01):5.030755e-01,7:7.891500e-02):4.215238e-01):4.671129e-02,9:1.680376e-01,1:2.336136e-01);
   tree gen.780000 = [&U] (9:3.326689e-02,((7:3.696920e-02,((3:2.303291e-02,((11:8.593174e-02,8:5.759198e-02):3.701523e-02,(6:2.808833e-02,((13:5.392197e-02,12:1.191116e-02):7.203364e-03,4:5.076357e-02):2.804550e-01):1.249270e-01):2.629482e-01):1.357140e-01,2:1.810255e-01):1.818632e-01):2.099356e-01,(5:6.570853e-02,10:4.684019e-02):8.596162e-02):3.175720e-02,1:1.385577e-01);
   tree gen.785000 = [&U] (9:4.201368e-02,(((5:2.116311e-01,10:1.657115e-01):2.065575e-01,(((11:2.673476e-01,(8:2.408930e-02,(6:2.541610e-04,(12:8.266228e-02,(13:1.195869e-01,4:4.087758e-02):3.199472e-02):2.101331e-01):2.139194e-01):7.719890e-02):4.086751e-01,2:6.004377e-01):3.184106e-01,3:1.050098e-01):1.454102e-01):6.072584e-02,7:4.136705e-01):3.144769e-01,1:1.787532e-01);
   tree gen.790000 = [&U] ((9:2.099263e-02,((11:6.133604e-03,(((4:5.427158e-02,(13:4.057253e-02,12:5.449567e-02):5.839917e-02):3.468743e-01,6:5.933368e-03):8.896617e-02,8:1.212592e-01):1.195718e-01):2.854831e-01,3:3.246272e-02):8.426319e-01):2.443272e-01,(((10:2.568960e-01,2:3.876917e-01):4.606222e-02,7:2.097461e-01):1.243148e-02,5:6.043471e-02):3.333373e-01,1:1.222248e-01);
   tree gen.795000 = [&U] ((((10:2.068453e-01,(2:1.886737e-01,(3:1.657865e-01,(11:1.474925e-01,((6:4.033325e-02,(4:3.966358e-03,(13:6.590561e-02,12:3.261577e-02):5.303918e-03):3.059563e-01):1.548328e-01,8:1.875327e-02):2.163692e-01):6.936468e-02):4.752931e-01):6.600150e-02):1.171488e-01,7:3.559904e-03):2.455011e-01,9:1.142114e-02):1.499111e-01,5:3.990808e-01,1:6.109458e-02);
   tree gen.800000 = [&U] (((((3:2.403675e-02,(8:4.216735e-02,(11:2.434264e-02,((4:1.261404e-02,(13:3.873100e-02,12:4.374935e-02):6.384270e-02):1.796110e-01,6:1.927919e-02):1.607512e-01):4.767098e-04):8.018712e-01):5.240558e-01,7:9.779692e-02):3.379901e-03,10:1.915484e-01):5.283216e-02,(5:1.256375e-01,2:3.732820e-01):2.283483e-01):4.885114e-02,9:1.897035e-02,1:2.200512e-01);
   tree gen.805000 = [&U] (((((8:7.033254e-02,(((13:1.794355e-01,(12:1.296580e-01,4:5.275137e-02):3.504447e-02):2.600142e-01,6:5.308286e-02):1.922255e-01,11:2.892730e-02):5.348627e-02):3.476272e-01,3:2.082735e-01):2.980895e-01,7:3.433282e-02):2.429308e-01,9:1.315081e-01):5.522811e-02,((2:4.538852e-01,5:1.253384e-01):7.295827e-02,10:8.176660e-02):3.873439e-01,1:9.703581e-02);
   tree gen.810000 = [&U] (((5:5.460533e-02,10:1.694988e-02):6.607093e-03,(2:1.045022e-01,(3:9.157582e-03,((8:2.718447e-02,((4:5.985248e-03,(12:1.995160e-02,13:2.125969e-02):5.390928e-03):4.526220e-02,6:5.934458e-03):3.353872e-02):1.817250e-02,11:4.193864e-02):1.413545e-01):5.642702e-02):6.058769e-02):2.711650e-02,(7:7.670577e-02,9:5.456283e-03):1.143040e-02,1:5.203372e-02);
   tree gen.815000 = [&U] (9:4.838773e-02,(10:1.494010e-01,((((11:2.291766e-02,8:2.588288e-02):7.830722e-02,((((12:7.012733e-02,4:2.810416e-02):3.882011e-03,13:4.911595e-02):2.034107e-01,6:4.148743e-02):1.733068e-01,3:2.101774e-01):5.098664e-04):1.099580e+00,7:4.345404e-01):5.308477e-02,(5:7.155291e-02,2:5.581067e-01):3.000319e-01):1.851623e-01):3.407563e-02,1:2.178987e-01);
   tree gen.820000 = [&U] ((((((11:5.742639e-03,8:1.574139e-02):1.576736e-02,(((12:2.318193e-02,13:6.073080e-03):1.154852e-02,4:2.771287e-03):6.867674e-02,6:2.321147e-03):3.620827e-02):1.164208e-01,3:1.091870e-02):8.427285e-02,7:8.980094e-02):7.543917e-02,((10:2.137171e-02,5:6.549072e-02):7.883226e-02,2:8.606989e-02):2.506842e-02):2.186308e-02,9:1.586992e-02,1:7.396954e-02);
   tree gen.825000 = [&U] (((10:6.997067e-03,(5:8.675803e-02,2:5.591477e-02):6.983366e-02):1.015539e-01,(7:2.660360e-02,(((6:8.206365e-03,(12:9.768103e-03,(4:2.848635e-02,13:1.712374e-02):7.954464e-03):1.356426e-01):6.530574e-03,(8:1.703351e-02,11:1.567172e-02):7.437016e-02):1.208997e-01,3:1.462616e-02):1.307743e-01):3.584587e-02):8.664597e-02,9:3.220929e-02,1:9.366956e-02);
   tree gen.830000 = [&U] (10:8.322206e-02,(((2:1.488828e-01,(7:9.524549e-02,(3:9.965152e-04,((6:9.434897e-03,(4:3.039847e-02,(13:1.697702e-02,12:5.628039e-03):5.057242e-02):9.377598e-02):8.085613e-02,(11:4.613768e-02,8:9.045011e-03):1.012168e-01):2.612923e-01):4.896249e-01):7.886097e-02):1.933758e-01,5:1.825300e-02):2.965990e-01,9:1.424665e-01):1.142595e-01,1:1.825617e-01);
   tree gen.835000 = [&U] ((((3:2.399394e-02,((11:1.210574e-01,8:4.459229e-04):2.364573e-02,((4:1.320458e-02,(13:8.174001e-02,12:2.228340e-02):1.336506e-02):1.680075e-01,6:3.757647e-03):5.810549e-02):3.639763e-01):2.801291e-01,((2:4.057752e-01,10:9.781693e-02):2.114046e-02,5:1.180649e-01):1.048475e-01):7.654581e-02,9:4.749220e-02):4.850011e-02,7:1.543126e-01,1:1.358279e-01);
   tree gen.840000 = [&U] ((5:8.228922e-02,((10:1.977288e-01,7:1.771130e-01):1.905909e-03,(2:9.576029e-02,(3:8.397058e-02,(11:6.046110e-02,((6:4.033208e-02,((13:9.467989e-02,12:4.925439e-02):1.763544e-02,4:1.492366e-02):2.045186e-01):1.861936e-01,8:3.163392e-03):2.482057e-02):2.160779e-01):1.198339e+00):1.775849e-01):3.850491e-02):1.175127e-01,9:5.745545e-02,1:9.121508e-02);
   tree gen.845000 = [&U] (9:1.692911e-02,((7:1.136329e-01,(2:1.164167e-01,(5:1.292671e-01,10:2.941254e-01):3.294395e-02):1.295988e-01):5.814725e-02,(((8:2.437409e-02,11:1.187421e-01):1.900656e-02,((4:4.380265e-02,(13:7.699977e-02,12:3.503481e-02):7.944632e-03):3.155514e-01,6:3.509112e-03):2.166489e-01):5.531198e-01,3:5.302944e-02):6.605977e-01):1.059055e-01,1:2.193729e-01);
   tree gen.850000 = [&U] ((9:7.032933e-02,10:8.280313e-02):4.754413e-02,((2:7.509354e-02,(5:1.423529e-01,7:1.033005e-01):3.815344e-02):7.058128e-02,((11:2.375953e-02,((6:6.587966e-04,((12:5.455305e-03,13:2.775909e-02):1.223865e-02,4:9.016477e-03):1.452177e-01):6.719530e-02,8:1.834210e-02):7.328037e-02):9.848117e-02,3:9.798522e-03):3.526545e-01):4.484923e-02,1:8.489227e-02);
   tree gen.855000 = [&U] (((5:1.251884e-01,(7:3.110617e-01,2:8.452325e-02):1.088700e-01):1.686839e-01,((3:8.176540e-02,((11:9.161269e-02,8:5.719639e-02):1.202094e-01,(6:4.319816e-02,(12:2.171742e-02,(4:6.153915e-02,13:8.265067e-02):1.552902e-02):2.310958e-01):5.971674e-02):3.200461e-01):4.312101e-01,10:4.987727e-03):2.573895e-01):2.565922e-01,9:2.784580e-02,1:3.256864e-01);
   tree gen.860000 = [&U] (((10:6.334773e-02,((((11:1.026646e-01,(6:1.422839e-02,((12:1.634942e-02,13:7.406880e-02):1.058062e-01,4:4.857852e-02):1.177570e-01):2.002711e-01):6.217045e-02,8:4.542095e-04):1.513483e-01,3:6.865841e-02):4.660982e-01,7:1.587894e-01):3.090248e-01):4.227772e-02,(5:4.468088e-02,2:2.469354e-01):1.461860e-01):2.194997e-01,9:3.838350e-02,1:1.571962e-01);
   tree gen.865000 = [&U] (((7:2.009863e-01,(11:6.080595e-02,(8:2.730991e-02,(3:3.785968e-01,(6:1.338294e-02,((12:2.766503e-02,13:3.533820e-02):6.502450e-02,4:1.750158e-02):1.865610e-01):3.567379e-02):1.653170e-01):4.147474e-02):6.648134e-01):2.739055e-01,9:2.403738e-02):7.858244e-03,(10:6.192874e-02,(5:1.073582e-01,2:2.903683e-01):9.827256e-02):1.243524e-01,1:3.110780e-01);
   tree gen.870000 = [&U] (((7:8.811694e-02,(5:2.245202e-02,10:4.055224e-02):9.152727e-02):5.977308e-03,(2:4.124409e-03,(((((13:2.393946e-02,12:9.041378e-03):1.006945e-02,4:5.456709e-03):9.167013e-02,6:9.282310e-03):7.417642e-02,(11:1.973921e-02,8:2.770490e-03):4.811684e-03):1.570758e-01,3:1.336974e-02):1.883419e-01):2.157817e-01):8.836973e-03,9:8.299531e-03,1:7.616359e-02);
   tree gen.875000 = [&U] (((((3:3.689212e-02,((11:1.479841e-02,(8:1.011261e-02,(6:4.303487e-03,((12:1.461616e-02,13:1.546220e-02):1.432641e-02,4:1.060693e-03):7.545623e-02):4.891713e-02):2.866797e-03):1.326793e-01,2:6.310195e-02):5.813165e-02):3.725844e-02,10:3.113021e-02):7.970766e-02,7:5.562893e-02):2.038398e-02,5:6.151885e-02):3.053839e-02,9:8.622199e-03,1:5.861022e-02);
   tree gen.880000 = [&U] (9:1.298222e-02,(2:5.411935e-02,((10:1.109457e-01,(7:3.112376e-02,(((6:5.632237e-03,(4:2.081722e-03,(12:1.832614e-03,13:6.437498e-03):4.959220e-03):8.334159e-02):1.710829e-02,(11:4.397826e-02,8:6.818480e-03):1.732287e-02):6.466266e-02,3:3.114382e-02):6.982987e-02):1.354576e-02):2.635917e-03,5:6.274476e-02):2.669622e-02):6.007306e-02,1:4.795722e-02);
   tree gen.885000 = [&U] (9:2.439390e-02,(10:2.690558e-01,((((((((4:7.926349e-02,13:3.409798e-02):1.345809e-02,12:9.152095e-02):2.514153e-01,6:1.862331e-03):5.657840e-02,(8:7.424595e-02,11:8.226640e-02):1.539317e-01):4.542338e-02,3:1.952544e-01):8.220833e-01,2:1.774433e-01):4.040968e-01,7:5.036808e-02):1.595149e-01,5:2.511247e-01):4.463381e-02):2.047879e-01,1:1.856283e-01);
   tree gen.890000 = [&U] ((3:2.328732e-01,(11:5.403576e-02,(8:3.084993e-02,((4:8.684380e-03,(12:1.181404e-01,13:1.114420e-01):2.356400e-02):2.347094e-01,6:7.173317e-03):1.876535e-01):2.834915e-02):7.755653e-02):8.510168e-01,((((10:1.757353e-01,5:1.470065e-01):8.700665e-02,2:3.156575e-01):9.688003e-02,7:2.865148e-01):5.584199e-02,9:1.348482e-01):3.511216e-02,1:4.636371e-01);
   tree gen.895000 = [&U] ((((((11:2.225256e-02,8:7.483658e-03):3.645053e-02,((4:9.654675e-03,(12:2.184411e-02,13:6.792976e-03):1.095111e-02):1.086546e-01,6:2.843175e-02):3.652229e-02):3.756418e-02,3:2.962499e-02):2.072454e-01,((2:1.620677e-01,10:4.882730e-02):1.480106e-04,5:5.489615e-02):3.190882e-03):5.271989e-02,7:7.566399e-02):7.563649e-02,9:2.601179e-02,1:8.415764e-02);
   tree gen.900000 = [&U] (10:2.063150e-01,(5:1.123354e-01,(9:6.872869e-02,((((8:5.543108e-02,((6:9.525458e-02,(4:9.615897e-04,(13:7.419496e-02,12:4.217404e-02):5.702462e-03):1.699055e-01):1.204690e-01,11:3.700388e-02):2.509784e-02):1.851668e-01,3:2.828199e-01):2.721475e-01,7:1.653158e-01):1.040188e-01,2:2.499766e-01):3.873708e-02):3.664339e-02):5.017617e-02,1:2.251346e-01);
   tree gen.905000 = [&U] (((7:6.416939e-02,(2:9.864110e-02,(((6:1.532062e-05,((12:4.299460e-02,13:6.352404e-02):7.617983e-02,4:1.519512e-02):1.297047e-01):9.530722e-02,(11:9.424526e-02,3:2.105656e-01):1.877678e-02):8.255282e-03,8:4.033377e-02):6.021170e-01):4.404687e-01):3.845364e-01,9:1.011046e-01):5.048959e-02,(10:7.247192e-02,5:1.123193e-01):1.816454e-01,1:1.589357e-01);
   tree gen.910000 = [&U] (((((((8:8.179971e-02,11:1.495773e-01):1.070960e-01,((4:6.220732e-03,(12:9.078356e-02,13:1.126643e-02):6.077900e-02):3.053682e-01,6:9.403946e-03):5.701161e-03):2.448680e-01,3:1.455959e-02):1.277397e+00,2:4.004897e-01):2.933706e-01,(9:7.850785e-03,7:6.467624e-01):4.451578e-02):1.942828e-01,10:3.746178e-01):1.082898e-01,5:3.486990e-01,1:1.060730e-01);
   tree gen.915000 = [&U] (((7:2.897320e-01,((((6:3.948976e-02,((13:1.572871e-01,12:2.522945e-02):2.681093e-02,4:6.454411e-03):1.773682e-01):1.265829e-01,8:1.487024e-02):7.794155e-02,11:3.331367e-02):3.956344e-01,3:1.208589e-01):2.786056e-01):1.931508e-02,(10:2.016465e-01,(2:2.602261e-01,5:2.758974e-01):4.859676e-03):5.211743e-02):8.256934e-02,9:2.117555e-02,1:1.487238e-01);
   tree gen.920000 = [&U] ((((5:3.441299e-02,2:1.986570e-01):1.558060e-01,(7:1.034053e-01,10:1.312937e-01):3.415246e-02):9.118927e-02,(3:1.637553e-02,(11:3.974232e-02,(8:3.326312e-02,((4:1.183987e-02,(13:8.358922e-02,12:8.991469e-03):5.448205e-02):2.460431e-01,6:5.954450e-03):1.138173e-01):1.188340e-01):3.988705e-01):3.287314e-01):1.716529e-01,9:7.861976e-02,1:2.208913e-01);
   tree gen.925000 = [&U] ((9:4.907182e-02,(((3:1.093104e-01,((6:1.813748e-02,((12:1.866051e-02,4:5.692130e-03):2.784576e-03,13:3.659772e-02):2.037859e-01):6.127810e-02,(8:2.644862e-03,11:7.238624e-02):8.531138e-03):1.026836e-01):3.657181e-01,2:9.557347e-02):1.860577e-01,7:3.063610e-02):1.896515e-01):6.856715e-02,(10:4.437186e-02,5:3.834447e-02):1.669608e-01,1:4.671130e-02);
   tree gen.930000 = [&U] ((9:8.148555e-02,(7:2.280913e-02,((((8:2.203283e-02,((4:1.037879e-02,(13:3.842412e-02,12:3.044735e-02):1.303063e-02):1.697054e-01,6:4.132277e-03):1.375145e-01):1.407263e-01,11:1.281913e-01):2.095162e-01,3:2.248871e-01):1.621192e-01,2:1.723784e-01):1.097052e-01):1.208161e-01):1.065046e-01,(5:2.014606e-01,10:3.059851e-02):6.489539e-02,1:3.243765e-01);
   tree gen.935000 = [&U] ((7:4.150978e-02,(((((13:3.211841e-02,12:7.253617e-02):3.775613e-02,4:4.708686e-03):3.091666e-01,6:1.364674e-02):2.270700e-01,(11:9.136477e-02,8:7.463665e-02):1.805041e-02):7.896656e-01,3:1.118797e-01):5.957446e-01):3.611032e-01,((10:2.729892e-01,(5:2.443786e-01,2:4.109044e-01):1.449354e-01):2.881019e-01,9:4.731464e-02):6.790143e-02,1:1.642717e-01);
   tree gen.940000 = [&U] (((((8:8.588083e-03,11:8.240769e-02):1.555129e-01,(((12:5.018780e-02,13:5.697750e-02):3.738117e-02,4:7.726047e-04):2.065636e-01,6:1.672664e-03):1.073248e-01):3.154087e-01,3:2.533633e-01):3.040918e-01,9:5.612450e-02):2.586515e-03,(10:6.232020e-02,((7:2.759016e-01,2:3.918728e-02):1.817898e-01,5:2.820718e-02):1.895955e-01):1.834925e-01,1:1.908682e-01);
   tree gen.945000 = [&U] ((5:1.665627e-01,10:2.231099e-02):4.188000e-02,((((3:1.066477e-04,((6:1.149417e-02,(4:1.388546e-02,(12:9.007421e-02,13:6.268421e-02):5.199910e-02):1.485601e-01):1.167504e-01,(8:5.205128e-02,11:5.672551e-02):2.137009e-01):2.587831e-01):3.026139e-01,7:7.100289e-02):1.454485e-01,2:2.914511e-01):3.097924e-01,9:1.025577e-01):3.131023e-02,1:6.875226e-02);
   tree gen.950000 = [&U] (((7:8.463171e-02,(3:6.853537e-02,(11:2.837602e-02,(8:4.994085e-02,(6:1.250120e-02,(4:2.925144e-03,(13:5.114496e-02,12:3.624958e-02):2.650313e-02):1.116888e-01):1.750085e-01):3.172357e-02):4.162834e-01):1.965182e-01):3.814859e-02,9:7.453628e-02):3.909448e-02,((2:3.013850e-01,10:8.975518e-02):1.334907e-01,5:1.659230e-02):1.515654e-01,1:2.003282e-01);
   tree gen.955000 = [&U] (9:1.605024e-02,(7:2.951770e-02,((10:5.629357e-02,(2:2.893686e-02,(3:5.248632e-02,(((4:1.287483e-02,(12:1.859039e-02,13:2.515589e-02):1.845508e-03):7.948072e-02,6:2.487384e-03):2.633972e-02,(11:4.657492e-02,8:9.655243e-03):1.685444e-02):2.778727e-01):2.264493e-01):8.857479e-02):3.002500e-03,5:2.426793e-02):1.470885e-01):1.135220e-01,1:8.493720e-02);
   tree gen.960000 = [&U] (((10:9.431814e-02,5:8.750999e-02):1.014870e-01,2:1.761114e-01):2.925891e-01,(9:4.646657e-02,(7:2.253724e-01,(3:5.013223e-02,((8:9.773116e-02,11:3.938753e-02):1.324412e-01,(6:4.483555e-03,((13:4.713275e-02,12:3.782632e-02):9.473479e-03,4:5.238038e-03):1.364465e-01):3.736136e-02):2.047594e-01):3.062191e-01):2.289495e-01):8.667527e-02,1:3.322564e-02);
   tree gen.965000 = [&U] (7:4.349378e-01,(9:1.937123e-02,((((11:8.002731e-02,8:1.891488e-02):7.899824e-02,((12:2.445437e-02,(4:3.104873e-02,13:5.032773e-02):8.409984e-02):1.729246e-01,6:3.639299e-03):1.211480e-01):4.015418e-01,3:2.880698e-01):1.261619e+00,(2:2.153629e-01,(10:2.938581e-01,5:4.309788e-01):1.891059e-01):1.560958e-01):3.055072e-01):1.293345e-01,1:1.090846e-01);
   tree gen.970000 = [&U] ((5:2.150025e-01,2:3.248941e-01):3.173895e-01,((9:1.019068e-01,10:8.430106e-02):1.019296e-01,(7:4.481498e-01,(3:1.536133e-01,(11:1.147278e-01,(8:5.270447e-04,(((12:1.870376e-02,13:9.769415e-02):6.927431e-02,4:4.295130e-02):2.034555e-01,6:2.732354e-02):1.531179e-01):5.226615e-02):9.461448e-02):6.966680e-01):6.110103e-02):5.576894e-03,1:3.054071e-01);
   tree gen.975000 = [&U] ((7:1.919964e-01,(3:1.534667e-04,(11:9.701394e-02,(8:1.155962e-01,((4:5.174188e-02,(13:2.730965e-02,12:5.680059e-03):7.303848e-02):4.163203e-01,6:1.495167e-02):5.352109e-02):2.258454e-01):2.669102e-01):7.355642e-01):8.142200e-03,(((10:3.843850e-01,5:9.309546e-02):5.329279e-02,2:3.747512e-01):3.852455e-01,9:8.287823e-03):3.456498e-03,1:2.680157e-01);
   tree gen.980000 = [&U] (9:1.215865e-02,(10:5.497711e-02,((5:2.650888e-01,(7:2.257071e-01,2:1.665649e-01):1.593514e-01):2.498051e-01,(3:4.145124e-02,(((4:1.903627e-02,(13:3.616306e-02,12:7.684748e-02):5.186861e-02):3.505170e-01,6:2.429391e-02):6.532730e-02,(8:8.947669e-03,11:2.085724e-01):2.503058e-01):2.603323e-01):5.738099e-01):2.222911e-01):2.966979e-01,1:1.662856e-01);
   tree gen.985000 = [&U] (((5:1.649331e-01,2:1.967635e-01):1.875554e-01,10:3.807710e-02):1.107774e-02,((((11:4.721515e-02,(8:3.245897e-02,(((13:2.360362e-02,12:2.689065e-02):2.405697e-02,4:3.047494e-02):2.076105e-01,6:4.449351e-02):1.209263e-01):3.460256e-02):2.445206e-01,3:1.260277e-01):4.728831e-01,7:2.698265e-01):7.123202e-02,9:1.085304e-02):1.360069e-01,1:1.827496e-01);
   tree gen.990000 = [&U] ((9:5.858634e-02,((((((4:9.264828e-03,(13:4.270731e-02,12:2.185195e-02):8.790067e-03):1.159733e-01,6:6.046984e-03):7.225335e-02,11:3.483207e-02):7.158074e-03,8:1.439910e-02):2.354602e-01,3:5.512973e-02):2.010406e-01,7:6.953631e-02):7.403793e-02):9.016604e-02,(5:4.681261e-02,(2:1.816767e-01,10:6.039391e-03):4.064939e-02):9.671334e-02,1:2.786391e-02);
   tree gen.995000 = [&U] (9:1.815569e-01,(((5:1.489446e-02,2:5.121039e-01):2.383773e-01,10:2.526878e-01):3.526039e-02,((3:7.802442e-02,(((4:1.162682e-02,(12:2.745510e-02,13:5.337793e-02):2.742449e-02):3.035139e-01,6:2.413245e-02):1.668915e-01,(8:9.693768e-02,11:1.793708e-03):3.102456e-02):3.433746e-01):6.530213e-01,7:2.099291e-01):1.464536e-01):4.510998e-02,1:1.840225e-01);
   tree gen.1000000 = [&U] (9:5.191748e-02,(10:1.877860e-02,(((2:6.898601e-02,7:1.077084e-01):6.329407e-03,(((6:1.665100e-03,(13:1.046750e-02,(12:9.497547e-03,4:2.685337e-02):7.630748e-03):9.582810e-02):1.483186e-02,(11:1.656524e-02,8:2.111148e-02):6.138544e-02):2.172117e-01,3:4.673201e-02):3.551425e-01):2.703181e-01,5:2.137490e-03):1.062320e-01):9.571119e-02,1:5.265235e-02);
   tree gen.1005000 = [&U] ((5:1.877068e-01,10:7.628114e-02):3.061025e-02,(9:2.749686e-02,((2:4.162321e-03,((8:1.451407e-02,(11:6.692842e-02,(((12:3.184570e-02,13:1.236814e-02):1.594568e-02,4:1.053652e-02):1.099130e-01,6:4.544626e-03):8.209852e-02):9.940512e-03):3.027280e-01,3:4.059446e-02):1.929762e-01):1.243573e-01,7:2.928343e-02):9.711919e-02):3.784324e-02,1:6.793544e-02);
   tree gen.1010000 = [&U] (9:8.742578e-02,(5:1.992914e-01,(10:7.642216e-02,((3:1.042082e-03,(11:2.977543e-02,(8:3.705929e-02,(6:1.619443e-02,(13:5.386307e-02,(12:3.255028e-02,4:5.914532e-03):1.998898e-02):2.852608e-01):1.598004e-01):1.427763e-01):2.871311e-01):3.147581e-01,(2:3.682569e-01,7:2.449467e-01):8.965285e-02):2.965644e-01):2.194578e-02):1.738635e-01,1:1.729906e-01);
   tree gen.1015000 = [&U] (((5:2.339250e-01,(10:9.603128e-02,2:2.433704e-01):3.536730e-02):1.834061e-01,(7:3.782473e-01,((11:1.836626e-02,((((4:1.057869e-01,12:6.694864e-02):7.454597e-03,13:1.168074e-01):3.834315e-01,6:3.287949e-02):1.095970e-01,8:1.845592e-02):1.361628e-01):2.979953e-01,3:1.253719e-01):7.092283e-01):3.780185e-02):1.522302e-01,9:7.268690e-02,1:3.923695e-01);
   tree gen.1020000 = [&U] (((10:2.312459e-01,(3:2.826919e-01,(11:8.776302e-02,((((12:2.847191e-02,13:3.027162e-02):5.175234e-02,4:6.321412e-02):3.599446e-01,6:5.308773e-03):1.928391e-01,8:2.081578e-02):8.679445e-02):2.749396e-01):3.919535e-01):3.138022e-02,(7:7.176988e-02,(2:2.388629e-01,5:1.171490e-01):1.659841e-01):1.376674e-01):1.353105e-01,9:4.193057e-02,1:1.838812e-01);
   tree gen.1025000 = [&U] (9:2.184776e-01,(10:3.780492e-01,((2:1.169586e-01,(7:2.426597e-01,(((((4:2.232493e-02,(12:4.422841e-02,13:3.594311e-03):4.405300e-02):2.685975e-01,6:8.000898e-02):1.532091e-01,3:2.228794e-01):1.477687e-01,8:4.610056e-02):8.425815e-02,11:3.356501e-02):8.675222e-01):1.411089e-01):2.639490e-01,5:1.569263e-01):3.360957e-03):4.512672e-01,1:1.315529e-01);
   tree gen.1030000 = [&U] (((3:5.676375e-02,(6:9.477155e-04,(((12:6.161787e-03,13:3.989306e-02):1.373694e-02,4:2.198534e-02):2.706266e-01,(8:1.104990e-01,11:1.385098e-01):6.046298e-02):5.421415e-03):3.639053e-01):4.337011e-01,(((10:1.157377e-01,5:4.396243e-02):1.059672e-01,2:2.213703e-01):1.153910e-01,7:1.822795e-01):3.733368e-01):1.409515e-02,9:5.699522e-02,1:2.368785e-01);
   tree gen.1035000 = [&U] ((9:2.870441e-02,(8:5.855083e-03,(3:1.519060e-01,(11:2.980450e-02,((4:1.704658e-04,(12:5.919306e-03,13:5.949686e-03):1.528204e-02):3.997924e-02,6:3.501607e-03):4.912038e-02):1.779271e-02):1.111390e-02):2.650847e-01):1.911133e-02,(2:7.069782e-02,(7:6.858718e-02,(5:1.461528e-02,10:1.202438e-01):3.284566e-02):1.455664e-03):1.002490e-01,1:4.458902e-02);
   tree gen.1040000 = [&U] ((5:1.279888e-01,(10:3.310824e-01,(7:2.940591e-01,((3:7.817365e-01,(8:2.153892e-02,((((13:1.454668e-02,12:9.181771e-02):3.954380e-02,4:1.235621e-02):3.002857e-01,6:2.204283e-03):1.392108e-01,11:8.851204e-02):7.482209e-02):6.113845e-01):1.555591e-01,2:1.009742e-01):2.130566e-01):4.350965e-02):9.673695e-02):3.331507e-01,9:1.000946e-01,1:3.575467e-02);
   tree gen.1045000 = [&U] ((9:1.710011e-01,10:1.836368e-01):6.323458e-02,((5:1.738067e-02,2:3.875404e-01):3.166262e-01,(7:1.614901e-01,(((8:4.753456e-02,(((13:6.803917e-02,12:9.228048e-02):7.779555e-02,4:4.475867e-02):4.253035e-01,6:7.099603e-03):1.293879e-01):9.443815e-02,11:6.576681e-02):3.679937e-01,3:6.625079e-02):8.682615e-01):2.697864e-01):1.757697e-01,1:9.673946e-02);
   tree gen.1050000 = [&U] ((10:6.616904e-02,(5:1.392929e-02,((2:4.142707e-02,((8:1.852098e-02,((6:8.147645e-03,(4:2.464628e-02,(12:1.484309e-02,13:3.026930e-02):3.677696e-03):9.375009e-02):7.953980e-02,11:3.331309e-03):1.349353e-02):2.004945e-01,3:3.195045e-02):1.372781e-01):1.220738e-01,7:3.055169e-02):1.481799e-01):9.031316e-02):2.618280e-02,9:5.100288e-02,1:5.761361e-02);
   tree gen.1055000 = [&U] (((((((13:9.065566e-02,12:5.301427e-02):3.491457e-02,4:5.619152e-03):1.648971e-01,6:1.175562e-02):1.096907e-01,11:1.605161e-02):4.001619e-02,8:3.043664e-02):2.009494e-01,3:5.946634e-02):4.545483e-01,(((2:1.896800e-01,5:6.569993e-02):8.368308e-02,(7:1.595040e-01,10:6.663266e-02):4.097548e-03):9.376593e-02,9:3.833778e-02):2.181624e-02,1:1.866808e-01);
   tree gen.1060000 = [&U] (((2:9.325872e-01,(10:1.803449e-01,(7:2.316593e-02,(3:2.509324e-01,((8:5.301684e-02,11:8.086536e-02):7.004724e-03,((12:8.136846e-02,(13:8.538289e-02,4:9.576006e-02):2.779342e-03):2.803180e-01,6:1.978517e-02):1.257363e-01):2.885568e-01):8.836529e-01):3.675915e-01):5.229968e-01):2.105251e-01,5:1.951916e-01):3.065556e-01,9:1.429690e-01,1:2.650588e-01);
   tree gen.1065000 = [&U] (5:3.265284e-01,(10:1.748507e-01,((7:6.058759e-02,(2:1.598600e-01,((11:8.806835e-02,((((13:9.832105e-02,4:4.142942e-02):3.963144e-02,12:6.398400e-02):1.350809e-01,6:3.664635e-02):2.857323e-01,8:5.535893e-02):1.198696e-03):8.255373e-01,3:2.172258e-02):3.750856e-01):4.016027e-01):2.618574e-01,9:8.903273e-02):1.992367e-01):5.043730e-02,1:1.683910e-01);
   tree gen.1070000 = [&U] ((7:1.931442e-01,(2:2.469282e-01,5:1.715963e-01):2.531770e-01):7.308595e-03,(9:5.107359e-02,(10:1.744875e-01,(((6:1.837950e-02,(8:1.134493e-02,11:1.117153e-01):7.488313e-02):3.948566e-02,((12:2.136180e-02,13:1.547874e-02):2.583400e-02,4:1.293123e-02):2.033538e-01):3.898720e-01,3:2.366142e-02):7.811001e-01):5.661131e-02):1.807321e-01,1:5.447549e-01);
   tree gen.1075000 = [&U] (((10:1.337400e-01,5:6.563297e-02):8.100481e-02,2:1.709742e-01):2.665844e-02,((9:4.955306e-02,(3:8.720390e-03,((8:2.240195e-02,((4:8.396947e-03,(12:4.021985e-02,13:1.073209e-02):3.093433e-02):1.109983e-01,6:2.112594e-02):2.101150e-01):7.232973e-02,11:4.863668e-04):2.699023e-01):3.647815e-01):8.436921e-04,7:1.360581e-01):1.002320e-01,1:1.808741e-01);
   tree gen.1080000 = [&U] (9:6.072287e-02,((5:1.420020e-01,10:6.550403e-02):1.285075e-01,(((3:2.435077e-02,(8:5.150575e-03,(11:7.350261e-02,(6:7.471537e-03,((12:3.724248e-02,13:2.740005e-02):1.362681e-02,4:5.560410e-03):2.267985e-01):1.007105e-01):4.110704e-02):5.554570e-01):1.872703e-01,2:1.902283e-01):6.360454e-02,7:1.792374e-01):3.125981e-02):1.461174e-02,1:2.212982e-01);
   tree gen.1085000 = [&U] (((2:5.387170e-01,7:1.850349e-01):1.326935e-01,9:1.401999e-02):1.481407e-01,((8:2.051413e-02,((3:2.793379e-01,11:3.860848e-02):9.951715e-02,((4:1.537440e-02,(13:4.406385e-02,12:4.988880e-02):4.634856e-02):2.529238e-01,6:2.320793e-03):1.391762e-01):1.059758e-01):9.681703e-01,(10:1.805816e-01,5:1.257609e-01):3.047741e-01):1.432336e-02,1:1.330902e-01);
   tree gen.1090000 = [&U] ((7:1.031277e-01,(((3:1.107101e-01,(11:6.517844e-02,(8:5.109606e-03,(((12:1.137916e-02,13:6.006418e-02):1.420609e-02,4:9.881925e-03):1.380323e-01,6:6.225839e-03):1.540658e-01):5.209471e-02):1.679729e-01):4.795970e-01,2:1.245704e-04):2.102593e-01,(10:1.561114e-01,5:4.208594e-02):4.106250e-03):1.773047e-01):1.386331e-01,9:1.703035e-01,1:1.595546e-01);
   tree gen.1095000 = [&U] (((2:1.479656e-01,10:1.649719e-02):6.265341e-02,(5:1.293645e-01,(((11:2.724272e-02,((6:4.689898e-04,(4:4.541331e-03,(13:1.072523e-02,12:5.186222e-03):8.435578e-03):6.569625e-02):5.128250e-02,8:8.535174e-03):4.322108e-02):6.147822e-02,3:2.607108e-03):1.009066e-01,7:3.791761e-02):6.496852e-03):3.619682e-05):2.594845e-02,9:5.334070e-02,1:6.063758e-02);
   tree gen.1100000 = [&U] (((2:2.654594e-01,(10:2.431428e-01,5:2.028883e-02):3.783670e-02):1.653780e-01,((3:1.276589e-01,((11:6.463978e-02,(((13:1.378527e-02,12:5.920211e-02):2.408167e-02,4:1.357458e-02):2.767208e-01,6:6.674544e-03):7.711675e-02):2.663672e-02,8:4.222811e-02):7.132202e-01):3.171763e-01,7:4.414687e-02):1.446184e-01):1.572358e-01,9:7.482408e-02,1:1.060544e-01);
   tree gen.1105000 = [&U] (9:1.828571e-02,(((11:3.901209e-03,(8:1.322674e-02,((6:7.092982e-03,3:2.806445e-01):5.510555e-03,((12:8.260747e-03,13:2.201514e-02):8.670247e-03,4:5.681459e-03):8.939222e-02):4.804271e-02):2.388703e-02):2.437781e-01,7:1.056017e-02):1.370771e-01,(2:8.441360e-02,(5:8.106738e-02,10:8.455858e-02):6.014266e-02):8.011980e-02):1.363215e-02,1:1.379089e-01);
   tree gen.1110000 = [&U] (9:1.090507e-01,(10:3.202261e-02,(5:1.161540e-01,(((((6:1.284027e-02,(4:1.974073e-02,(13:6.647561e-02,12:4.615038e-02):2.155562e-02):1.854910e-01):7.931629e-02,(8:1.446726e-02,11:1.050944e-01):1.062018e-01):1.842862e-01,3:5.072547e-02):6.390915e-01,2:1.388780e-01):9.240760e-02,7:1.606989e-01):1.715274e-01):5.730382e-02):1.700333e-01,1:1.806180e-01);
   tree gen.1115000 = [&U] (((5:1.423639e-03,10:7.842390e-02):8.627278e-02,(7:6.011872e-02,(2:7.138031e-03,(((6:5.134588e-03,(4:9.067457e-04,(12:2.959274e-02,13:1.200011e-02):3.763794e-03):3.839396e-02):6.231228e-02,(11:3.330555e-02,8:8.024217e-03):1.241915e-02):2.551045e-02,3:5.287558e-02):1.911981e-01):4.222581e-02):4.623618e-02):3.880030e-02,9:3.055686e-02,1:3.854705e-02);
   tree gen.1120000 = [&U] (((10:1.821199e-01,(2:1.731016e-01,5:1.337877e-01):3.784847e-03):1.047562e-01,(7:1.211651e-01,((11:1.536563e-02,((6:4.460124e-03,((4:1.510541e-02,13:9.328723e-02):1.924646e-02,12:5.104269e-02):2.135279e-01):1.057122e-01,8:3.620124e-03):6.090992e-02):2.819875e-01,3:2.217459e-01):7.874757e-01):1.404744e-01):2.000803e-01,9:8.122811e-02,1:1.502044e-01);
   tree gen.1125000 = [&U] (9:2.127147e-01,((10:1.119539e-01,(7:6.370545e-02,(((((8:2.322810e-03,11:4.128924e-02):1.820660e-01,(4:7.198320e-04,(13:6.707996e-02,12:1.820669e-02):5.546197e-02):1.386602e-01):2.554941e-02,6:1.860244e-02):5.508098e-01,3:7.177937e-02):2.854193e-01,2:4.474528e-01):2.184075e-01):6.077272e-02):9.452543e-02,5:3.302169e-01):2.403093e-01,1:1.197372e-01);
   tree gen.1130000 = [&U] ((10:9.326017e-02,(5:1.044554e-01,(2:3.219988e-01,((((6:1.769416e-02,((13:7.539817e-02,4:8.664706e-02):2.885013e-02,12:4.097120e-02):3.181826e-01):1.923526e-01,(11:1.367788e-01,8:1.022259e-02):3.707952e-02):1.538996e-01,3:8.146376e-02):2.241799e-01,7:4.462786e-01):4.526266e-01):7.802249e-02):1.791738e-01):1.783888e-01,9:1.163305e-01,1:2.453465e-01);
   tree gen.1135000 = [&U] ((5:3.802881e-02,(10:1.616737e-01,2:1.060994e-01):5.414818e-01):3.955262e-01,((7:9.783772e-02,((3:3.540237e-01,(8:5.866312e-02,(6:7.736511e-03,((13:9.330796e-02,12:7.081800e-02):3.687611e-02,4:3.966843e-03):2.529146e-01):9.135210e-02):7.554633e-02):1.358735e-02,11:4.975742e-02):6.344546e-01):3.019904e-01,9:1.697018e-01):1.015834e-01,1:3.743226e-02);
   tree gen.1140000 = [&U] (((5:2.549673e-02,2:2.425773e-01):1.701980e-01,10:2.025635e-01):5.486422e-02,(9:3.107644e-03,((3:8.269128e-02,(11:1.277869e-02,(8:3.303861e-02,(6:1.354854e-02,(4:9.193503e-03,(12:3.858024e-02,13:1.086246e-01):2.626935e-02):1.541224e-01):1.450150e-01):8.170950e-02):1.289140e-01):2.995734e-01,7:2.273742e-01):4.741482e-02):7.034240e-02,1:1.326166e-01);
   tree gen.1145000 = [&U] ((2:3.103656e-01,5:8.779665e-02):2.933960e-01,((7:2.478787e-01,9:7.140304e-02):4.572397e-02,(10:3.042123e-01,(3:9.019799e-03,((11:8.688205e-02,8:6.695873e-06):4.757630e-02,(6:4.139671e-02,((12:4.884424e-02,13:3.574846e-02):3.438370e-03,4:5.435154e-02):3.116088e-01):1.083679e-01):3.973627e-01):4.329863e-01):5.384671e-03):2.519998e-02,1:2.029386e-01);
   tree gen.1150000 = [&U] ((7:1.670331e-01,5:2.572623e-01):1.799921e-02,(9:9.327842e-02,(2:4.604483e-01,((((8:2.245895e-02,11:9.340000e-02):1.386126e-01,(6:5.672708e-03,(4:5.386258e-02,(12:4.596428e-02,13:6.681135e-02):2.627388e-02):3.029714e-01):2.466705e-02):4.214115e-01,10:1.296632e-01):3.356553e-01,3:2.161977e-01):3.514229e-01):2.324715e-01):4.762339e-03,1:2.566912e-01);
   tree gen.1155000 = [&U] ((9:5.006649e-02,(3:5.925495e-03,((11:5.269551e-02,8:8.315776e-03):4.484663e-02,((4:1.145136e-02,(12:4.956961e-02,13:8.078329e-02):5.215652e-02):1.036855e-01,6:9.422106e-03):5.744056e-02):3.870681e-01):4.583854e-01):8.200024e-02,(2:2.320314e-01,((7:2.152272e-01,10:1.045850e-01):4.096806e-02,5:1.923745e-01):6.110411e-02):1.875313e-01,1:1.287695e-01);
   tree gen.1160000 = [&U] ((5:1.114088e-01,10:8.004736e-02):2.557197e-01,(((((3:1.695766e-01,11:6.903459e-02):1.036157e-01,(6:1.417470e-02,((12:2.932785e-02,13:1.102506e-01):3.811885e-02,4:1.815169e-02):2.828902e-01):1.706968e-01):7.341226e-03,8:3.491542e-02):7.468883e-01,(7:2.791100e-01,2:3.657452e-01):2.385413e-01):2.890992e-01,9:8.231492e-02):1.237665e-02,1:1.794450e-01);
   tree gen.1165000 = [&U] ((10:3.175483e-02,(5:1.073155e-01,((((((6:1.951519e-02,(4:1.661749e-02,(13:6.336790e-02,12:1.731735e-02):9.610733e-03):1.368713e-01):6.476395e-02,8:4.139010e-02):1.796879e-03,11:3.938400e-02):2.163840e-01,3:1.541380e-02):1.523394e-01,2:7.662413e-02):2.010510e-03,7:1.405018e-01):1.402622e-01):4.808494e-02):4.795014e-02,9:3.881910e-02,1:6.658008e-02);
   tree gen.1170000 = [&U] (9:7.148508e-02,((7:1.044881e-01,(2:5.593948e-02,((11:4.735417e-02,((6:2.546596e-03,((12:2.022540e-02,13:3.671046e-02):1.163592e-01,4:4.945107e-02):1.635779e-01):5.374937e-02,3:1.106205e-01):6.939832e-02):7.109201e-02,8:4.264953e-02):6.231842e-01):5.165356e-01):3.349540e-02,(5:2.325914e-01,10:2.361701e-02):1.970533e-01):9.870010e-02,1:1.644602e-01);
   tree gen.1175000 = [&U] (((5:1.311915e-01,2:2.832305e-01):4.145544e-02,10:1.790977e-01):2.809422e-01,(9:1.174310e-02,(7:4.056801e-01,(3:4.761269e-03,((6:2.667148e-02,(4:7.150179e-03,(13:7.371574e-02,12:2.013663e-02):2.431546e-02):2.356252e-01):5.301348e-02,(11:2.232617e-01,8:1.438992e-02):1.218501e-01):1.645352e-01):4.229400e-01):1.166678e-01):3.079214e-01,1:7.386003e-02);
   tree gen.1180000 = [&U] (((7:2.320960e-01,((11:2.494225e-02,((6:6.434773e-03,(4:1.384172e-02,(12:9.397724e-03,13:5.383203e-02):4.663607e-02):2.212104e-01):2.525530e-01,8:2.302302e-02):3.679665e-02):4.150722e-01,3:7.412281e-02):5.045845e-01):1.080162e-01,(2:1.901486e-01,(5:2.332800e-02,10:7.609056e-02):1.452843e-01):1.996136e-01):8.863929e-02,9:1.630253e-01,1:1.543440e-01);
   tree gen.1185000 = [&U] (9:6.084285e-03,((10:1.380686e-01,5:7.005258e-02):3.265407e-02,(7:5.783571e-02,(2:1.569193e-01,((8:9.372055e-03,11:1.851667e-02):8.648445e-04,((6:2.740089e-03,(4:3.980426e-03,(13:5.276267e-02,12:8.565722e-03):2.710667e-02):1.174372e-01):2.288713e-03,3:1.581527e-01):7.637280e-02):4.652174e-01):9.128431e-03):2.054715e-02):1.085977e-01,1:1.048744e-01);
   tree gen.1190000 = [&U] ((10:2.169596e-02,(5:8.909514e-03,2:1.304138e-01):9.138878e-02):1.289491e-01,(((3:7.765696e-03,((11:3.899277e-02,8:3.338788e-02):7.549076e-02,((4:4.498664e-03,(13:4.646234e-02,12:3.351595e-03):1.267448e-02):2.028234e-01,6:1.018080e-02):2.387448e-02):3.216098e-01):3.558003e-01,7:1.233979e-01):1.350646e-01,9:5.439446e-02):2.559335e-02,1:9.466981e-02);
   tree gen.1195000 = [&U] ((10:1.785233e-02,5:4.191322e-02):6.048721e-02,(9:1.103454e-02,((((11:5.746055e-02,8:7.126798e-03):2.276667e-02,(6:9.941128e-03,(4:2.143344e-03,(13:1.365585e-02,12:1.101783e-02):1.334697e-02):5.060100e-02):4.748966e-02):1.259425e-01,3:8.252928e-03):9.696683e-02,(7:5.828714e-02,2:1.248927e-01):3.418955e-02):3.858302e-02):1.191568e-02,1:4.782994e-02);
   tree gen.1200000 = [&U] (((10:1.010398e-01,5:9.403775e-02):2.990139e-01,2:2.030892e-01):1.602655e-01,(9:2.525932e-03,(7:2.477018e-01,(3:7.779029e-02,((11:9.517321e-02,8:5.481104e-02):1.327991e-01,(((13:7.833740e-02,12:4.475908e-02):6.932213e-02,4:5.797784e-03):2.717148e-01,6:1.239416e-03):2.125917e-02):3.510967e-01):9.876903e-01):1.036696e-02):8.479870e-02,1:7.555856e-02);
   tree gen.1205000 = [&U] ((9:5.993577e-02,((3:1.994641e-01,(8:7.374218e-03,((6:4.841434e-02,((13:3.574133e-02,12:3.311191e-02):5.077761e-02,4:1.960222e-02):1.969434e-01):2.066247e-01,11:9.726124e-02):4.418732e-02):3.862578e-01):1.386256e-01,(2:5.475206e-01,5:1.462688e-01):3.816148e-01):1.738468e-01):2.063986e-02,(7:2.172833e-01,10:2.212690e-01):3.653307e-02,1:1.562149e-01);
   tree gen.1210000 = [&U] (9:6.898073e-02,(7:3.163943e-02,(2:7.084229e-01,((5:3.862981e-02,((11:2.009303e-01,8:1.336509e-02):7.420794e-02,(6:6.414146e-03,(3:2.351098e-01,((12:4.556385e-02,13:6.676225e-02):2.281976e-02,4:5.452031e-02):1.306921e-01):1.375766e-02):9.694772e-02):1.543439e+00):1.030006e-01,10:3.600413e-01):1.729307e-01):2.358884e-01):2.105596e-01,1:3.926400e-01);
   tree gen.1215000 = [&U] (((7:5.228090e-02,((5:1.134850e-01,2:1.022026e-01):6.409755e-02,10:2.029978e-01):1.108223e-01):3.267522e-02,(3:4.882572e-02,(11:1.388683e-02,(8:7.526188e-03,((4:5.956866e-03,(13:1.922738e-02,12:2.250006e-02):8.356252e-03):7.962752e-02,6:3.097316e-02):9.121769e-02):7.140358e-02):1.548243e-01):2.917228e-01):5.696496e-02,9:1.398493e-02,1:8.773461e-02);
   tree gen.1220000 = [&U] ((((10:1.386546e-01,2:7.127574e-01):1.633493e-01,5:2.239497e-01):2.565884e-01,7:2.723579e-01):1.015347e-01,((((11:1.421283e-01,(6:7.336004e-02,(12:3.267221e-02,(13:8.366144e-02,4:8.902225e-03):1.194159e-01):2.423000e-01):1.999731e-01):2.192695e-02,8:5.852444e-02):4.223106e-01,3:3.369839e-02):7.122359e-01,9:1.775182e-02):2.095191e-01,1:3.494978e-01);
   tree gen.1225000 = [&U] (((5:1.409056e-01,2:3.463164e-01):1.537951e-01,10:7.622037e-02):2.359476e-01,((9:1.431370e-02,(((11:3.311465e-02,8:1.200738e-01):9.884590e-02,((12:5.887539e-02,(4:1.117472e-02,13:4.238592e-02):2.103817e-03):4.640123e-01,6:1.205592e-02):9.178259e-02):1.728802e-01,3:5.004947e-02):7.589848e-01):8.247542e-02,7:3.516908e-01):3.189213e-02,1:2.121884e-01);
   tree gen.1230000 = [&U] (((5:1.878286e-01,10:2.532493e-02):5.379329e-02,2:1.254647e-01):1.432909e-01,(((((3:2.480872e-01,(((13:4.486735e-02,12:3.979442e-02):8.963154e-02,4:4.890827e-03):3.851742e-01,6:3.679652e-03):7.504975e-02):1.094475e-01,8:1.751010e-02):8.795627e-02,11:1.187009e-02):7.316778e-01,7:6.854838e-02):2.308022e-01,9:1.432408e-01):9.899995e-02,1:2.241927e-01);
   tree gen.1235000 = [&U] ((((7:2.355970e-02,(3:2.595524e-03,((11:2.569275e-02,8:2.044033e-02):8.500875e-03,(6:1.290023e-02,((13:3.577230e-02,12:2.192477e-02):7.058470e-03,4:1.332012e-02):1.339475e-01):3.869415e-02):1.906587e-01):3.617285e-01):1.101399e-01,9:9.643179e-02):3.400564e-02,10:1.069347e-01):1.313495e-01,(2:1.780719e-01,5:6.762511e-02):1.390069e-01,1:1.194309e-01);
   tree gen.1240000 = [&U] ((5:2.564453e-01,10:4.595754e-03):1.972434e-01,(((2:1.749902e-01,(((11:6.562330e-02,8:8.233921e-03):2.969695e-02,(((12:7.781124e-02,13:3.765189e-02):4.559742e-02,4:6.669907e-04):2.236504e-01,6:4.978307e-03):1.022107e-01):1.314537e-01,3:7.213997e-03):3.612268e-01):9.414527e-02,7:7.347112e-03):3.869060e-01,9:2.036288e-02):8.195394e-02,1:3.514342e-02);
   tree gen.1245000 = [&U] (((10:7.368579e-02,5:1.304219e-01):1.354217e-02,(7:2.302306e-01,2:1.023541e-01):7.436219e-02):1.636241e-01,((((8:2.790044e-02,(6:1.728657e-02,((4:3.856682e-02,13:7.063896e-02):4.731771e-03,12:2.659355e-02):2.240512e-01):1.592959e-01):3.127407e-02,11:5.514899e-03):1.492084e-01,3:6.984180e-02):3.781605e-01,9:2.127834e-02):1.363178e-02,1:1.862089e-01);
   tree gen.1250000 = [&U] (9:1.647173e-02,((10:1.979908e-02,(5:2.144007e-02,2:1.376063e-01):2.294608e-02):1.865423e-01,(7:9.508128e-02,(3:6.215986e-03,(11:4.430492e-02,((((13:1.294197e-02,12:2.413893e-02):1.311572e-02,4:6.519498e-04):1.020574e-01,6:1.071347e-02):2.877828e-02,8:1.940772e-03):1.080223e-02):9.709861e-02):2.681695e-01):2.139545e-02):1.667243e-02,1:6.355403e-02);
   tree gen.1255000 = [&U] (9:8.196281e-02,((10:2.198843e-01,(5:1.797500e-01,(7:8.103535e-02,2:7.113821e-01):1.722006e-01):6.835026e-02):5.806227e-02,(3:6.069791e-04,((8:6.539907e-03,11:1.633778e-01):7.810750e-02,(6:6.666033e-04,(4:2.139786e-03,(13:2.649916e-03,12:7.486365e-02):8.535289e-02):2.321699e-01):3.561543e-02):2.086380e-01):6.198736e-01):1.705609e-01,1:7.000552e-02);
   tree gen.1260000 = [&U] ((((2:1.740993e-01,(10:7.004230e-02,5:1.785592e-01):1.466097e-01):1.534276e-01,7:2.959199e-01):4.407814e-02,(((6:1.006998e-02,((13:8.455929e-02,12:5.059035e-02):4.609747e-02,4:1.123117e-02):2.565165e-01):2.215320e-01,(8:4.962033e-02,11:2.103768e-02):3.813069e-02):2.961424e-01,3:3.228609e-02):3.798726e-01):8.844407e-02,9:6.838655e-02,1:2.416426e-01);
   tree gen.1265000 = [&U] (((((6:1.962770e-02,(8:3.314308e-02,11:1.165420e-01):8.100149e-02):2.311006e-02,(4:2.398268e-03,(13:8.467162e-02,12:2.168908e-02):5.162850e-03):2.354246e-01):3.472551e-01,3:8.995221e-02):2.635986e-01,9:2.146558e-02):7.236776e-02,(((2:1.327525e-01,5:8.557184e-02):2.062652e-01,7:1.574618e-01):4.964435e-02,10:2.419232e-01):1.365302e-01,1:1.613266e-01);
   tree gen.1270000 = [&U] (10:2.078871e-01,((5:7.951748e-02,(7:1.639213e-02,((3:8.046765e-02,((8:3.497901e-02,(6:5.813305e-03,((12:3.495545e-02,13:2.656403e-02):5.119200e-02,4:5.154916e-02):4.155381e-01):2.797665e-01):1.307638e-01,11:3.492214e-02):6.236985e-01):3.093787e-01,2:1.580874e-01):7.251404e-02):2.122516e-01):1.377258e-01,9:6.317182e-02):6.010567e-02,1:1.167424e-01);
   tree gen.1275000 = [&U] (9:1.160416e-01,(2:2.383137e-01,(5:1.890655e-01,(10:9.482240e-02,(7:3.281727e-02,(3:5.945381e-02,(11:7.942613e-02,(((12:2.001345e-02,(13:6.310983e-02,4:2.371976e-02):2.423505e-02):2.445641e-01,6:1.013252e-02):1.131570e-01,8:1.344772e-01):2.608077e-02):7.258961e-01):3.378600e-01):6.229894e-01):1.472987e-01):4.822635e-02):6.447820e-02,1:1.068897e-01);
   tree gen.1280000 = [&U] ((((3:6.098943e-02,(8:1.001996e-01,(11:1.584248e-01,(((13:3.307977e-02,12:1.344084e-01):2.049750e-02,4:3.024145e-03):2.468152e-01,6:4.138916e-02):2.384889e-01):4.996080e-02):2.606648e-01):1.055190e+00,7:1.932840e-02):7.518304e-02,((10:2.329494e-01,2:4.310672e-01):2.030427e-01,5:1.650565e-01):2.065044e-01):3.141177e-01,9:2.676775e-01,1:1.618096e-01);
   tree gen.1285000 = [&U] ((10:4.181072e-02,((((8:3.120455e-02,11:2.025563e-02):1.257781e-01,(6:5.801810e-03,((13:1.885295e-02,12:4.169562e-02):8.791885e-03,4:3.062407e-03):1.934933e-01):2.013433e-03):2.613362e-01,3:2.513270e-02):4.811246e-01,((7:3.052743e-01,5:1.592903e-02):4.829709e-02,2:2.172008e-01):6.913116e-02):5.677467e-04):2.368595e-01,9:1.204227e-01,1:1.348284e-01);
   tree gen.1290000 = [&U] (((((3:1.010191e-01,((8:4.710747e-02,11:6.757552e-02):1.169108e-01,((4:6.861924e-04,(13:8.409314e-02,12:1.618295e-02):2.928840e-02):2.678193e-01,6:5.372269e-02):7.986614e-03):5.225873e-01):7.994125e-01,2:2.289454e-01):1.841377e-01,(5:1.484135e-01,10:1.116333e-01):8.980433e-02):1.480588e-01,7:2.215053e-01):6.274040e-01,9:8.500417e-02,1:2.075186e-01);
   tree gen.1295000 = [&U] ((9:3.214811e-02,((((6:7.695341e-03,((12:5.611740e-03,(13:1.581279e-02,4:2.951490e-02):1.017354e-01):2.427879e-01,(11:4.517671e-02,8:5.791321e-02):9.887875e-02):2.721852e-02):2.162777e-01,3:1.265628e-02):4.090055e-01,7:1.193120e-01):1.782111e-01,10:1.779766e-01):2.118373e-02):2.115548e-02,(2:2.033982e-01,5:7.562224e-02):2.451421e-01,1:6.552485e-02);
   tree gen.1300000 = [&U] ((7:1.277164e-01,((10:4.223368e-02,5:4.814440e-02):7.075904e-02,(2:1.138359e-01,(3:4.073012e-02,(11:5.433496e-03,(8:1.191138e-02,(6:8.568366e-03,((13:1.767140e-02,12:1.867690e-02):1.525240e-02,4:1.137629e-03):3.154465e-02):3.372668e-02):3.104866e-02):4.876030e-02):1.192547e-01):1.162843e-02):4.464161e-02):8.920651e-03,9:1.010132e-02,1:6.849074e-02);
   tree gen.1305000 = [&U] (((5:1.640572e-01,(2:2.649675e-01,10:1.403161e-01):3.414224e-02):1.668343e-01,(7:1.339357e-01,(3:2.119142e-02,((6:3.018194e-03,((4:9.704497e-04,12:4.366416e-02):5.082256e-02,13:7.647608e-02):1.300205e-01):9.090338e-02,(11:1.716347e-01,8:2.500382e-02):4.360254e-02):4.073059e-01):2.491103e-01):4.673547e-02):7.755731e-02,9:4.579665e-02,1:1.788819e-01);
   tree gen.1310000 = [&U] (((5:9.599455e-02,(7:2.404168e-01,2:1.371681e-01):1.029394e-01):6.069318e-02,10:3.099593e-02):1.738742e-01,((3:5.853253e-02,((8:1.738902e-03,(((12:7.275500e-03,13:4.021063e-02):2.737901e-02,4:1.188325e-02):1.532089e-01,6:3.190936e-02):9.803195e-02):5.031132e-02,11:2.855803e-02):2.302653e-01):2.901660e-01,9:1.545177e-02):1.896326e-02,1:1.496414e-01);
   tree gen.1315000 = [&U] ((10:8.349886e-02,((2:1.022247e-01,5:4.619751e-02):1.642430e-01,7:2.617311e-01):1.178894e-01):1.913456e-01,((((8:1.013840e-02,11:8.370986e-02):9.899500e-02,(((12:4.257496e-02,13:4.287406e-02):1.535928e-02,4:4.470117e-03):1.585398e-01,6:2.660287e-03):2.539445e-02):1.874381e-01,3:3.858995e-03):4.771903e-01,9:3.105703e-02):1.049967e-01,1:2.021353e-01);
   tree gen.1320000 = [&U] (((7:5.131321e-02,(2:5.860449e-02,((11:3.714915e-02,(8:6.590530e-02,(6:1.324281e-02,((13:4.159100e-02,12:8.330545e-03):1.175760e-01,4:2.740579e-03):2.340883e-01):1.545979e-01):4.331210e-02):2.875240e-01,3:9.405506e-02):4.149964e-01):1.917551e-01):2.251254e-01,(5:9.219094e-02,10:8.564875e-02):2.346468e-01):9.504376e-02,9:4.044171e-02,1:1.794060e-01);
   tree gen.1325000 = [&U] (9:2.047310e-01,((((3:3.780389e-02,((11:1.358364e-01,8:5.828807e-03):1.391063e-01,(6:1.561962e-02,((13:8.586750e-02,12:5.282332e-02):7.890338e-02,4:8.876166e-04):2.449316e-01):1.266688e-01):3.469641e-01):4.023000e-01,10:5.051160e-02):3.265364e-01,(5:1.372622e-01,2:2.328990e-01):3.722343e-01):1.870434e-01,7:5.556728e-01):1.235924e-01,1:2.005818e-01);
   tree gen.1330000 = [&U] (((5:1.300205e-01,(2:2.975125e-01,((((((4:1.806043e-02,(12:3.353970e-02,13:4.728518e-02):1.292869e-01):1.109893e-01,6:6.317479e-03):1.367035e-01,8:9.903011e-02):1.508034e-01,11:1.956947e-02):7.203430e-02,3:9.320275e-02):5.479173e-01,7:9.452752e-02):1.819357e-01):9.706891e-02):4.599237e-02,10:7.061873e-04):2.236019e-01,9:1.837799e-01,1:6.765778e-02);
   tree gen.1335000 = [&U] ((9:9.388772e-02,(7:1.226887e-01,((((((4:1.782309e-02,(12:6.628856e-02,13:3.352132e-02):7.752555e-02):2.375930e-01,6:3.965146e-03):2.765352e-01,11:7.305344e-02):7.357123e-02,8:9.164496e-03):2.660702e-01,3:6.468652e-02):7.233187e-01,2:5.254499e-02):1.307671e-01):6.581715e-01):1.045570e-01,(5:2.986875e-01,10:7.325844e-02):1.464461e-01,1:6.981826e-02);
   tree gen.1340000 = [&U] (9:1.998274e-01,(((2:6.914964e-01,5:8.212840e-02):1.970081e-01,((3:1.666175e-01,((11:1.127044e-01,8:3.257163e-02):5.712097e-02,((4:6.238094e-04,(12:3.040685e-02,13:5.633319e-02):2.880759e-02):2.188157e-01,6:1.840552e-02):1.161236e-01):3.227328e-01):4.364176e-01,7:1.335476e-01):4.360400e-01):9.219606e-02,10:1.788010e-01):2.151404e-01,1:8.499588e-02);
   tree gen.1345000 = [&U] (9:2.658150e-03,((3:2.522013e-03,(((6:1.787224e-02,(4:6.380168e-03,(13:9.184156e-02,12:4.952130e-02):6.784689e-02):1.429438e-01):1.710909e-01,11:6.326428e-02):5.582350e-02,8:9.600387e-03):2.481916e-01):3.696781e-01,(7:1.187978e-01,(5:8.853175e-02,(2:1.281121e-01,10:2.255949e-02):5.794909e-02):1.973451e-01):1.925475e-01):4.041465e-02,1:1.702533e-01);
   tree gen.1350000 = [&U] (9:3.497851e-03,(7:1.925335e-02,((11:1.567415e-02,((3:1.349402e-01,(6:6.934466e-03,((13:2.964534e-02,12:1.209200e-02):2.766317e-02,4:8.854770e-04):7.479438e-02):5.961342e-02):5.454882e-02,8:9.123979e-03):6.355538e-02):2.917266e-01,(2:1.179461e-01,(10:4.836421e-02,5:7.963344e-03):3.869008e-02):2.711301e-01):1.832963e-02):5.618599e-02,1:1.105852e-01);
   tree gen.1355000 = [&U] ((9:1.931165e-02,(3:6.775106e-03,((6:9.955510e-03,((13:1.642280e-02,12:9.722686e-03):1.194937e-02,4:4.175553e-03):7.875539e-02):2.489570e-02,(11:3.341662e-02,8:2.012726e-03):7.455450e-02):8.075850e-02):1.442779e-01):1.244335e-01,((5:1.470646e-02,(2:8.420541e-02,7:3.557284e-02):2.604861e-01):7.065059e-02,10:3.351677e-02):1.779338e-02,1:5.199565e-02);
   tree gen.1360000 = [&U] (9:2.256072e-01,(10:2.262791e-01,(((((((4:3.458857e-02,(12:3.660608e-02,13:3.032382e-02):5.147819e-02):1.653809e-01,6:5.309102e-03):1.683657e-01,11:6.353936e-02):3.917677e-03,8:2.479161e-02):2.266607e-01,3:2.031528e-01):6.120693e-01,(5:7.214332e-02,2:2.365076e-01):1.703211e-01):9.061062e-02,7:1.497663e-01):1.857015e-01):2.137308e-01,1:1.561448e-01);
   tree gen.1365000 = [&U] ((7:1.616004e-01,((5:2.510740e-02,10:9.111391e-02):1.310266e-02,2:1.717049e-01):2.907072e-02):1.379740e-01,((3:7.545908e-02,(11:1.523198e-02,(8:3.644232e-02,(6:1.232468e-02,((13:1.312103e-02,12:1.641320e-02):1.465683e-02,4:4.241618e-03):1.720043e-01):5.454963e-02):6.671427e-02):1.994718e-01):3.094619e-01,9:6.053139e-02):6.868095e-02,1:9.157728e-02);
   tree gen.1370000 = [&U] (((7:2.518967e-01,((5:3.708626e-02,2:2.648310e-01):5.414170e-02,10:1.500498e-01):2.329285e-01):1.780683e-01,9:4.569819e-02):1.735851e-01,(((((4:1.958313e-02,13:4.205029e-02):2.561523e-02,12:2.511062e-03):2.777103e-01,6:5.562721e-03):1.082863e-02,(11:4.951956e-02,8:5.906301e-02):1.300083e-01):2.485427e-01,3:1.316550e-02):5.657005e-01,1:2.468856e-01);
   tree gen.1375000 = [&U] (9:9.774207e-02,(10:1.445517e-01,(((((11:1.905368e-02,((((12:4.174236e-03,13:4.012503e-02):2.980112e-02,4:3.430407e-02):1.316294e-01,6:4.393844e-03):6.216974e-02,8:4.163881e-03):2.951936e-02):5.202786e-02,3:9.678970e-02):2.620491e-01,5:1.051327e-01):1.649744e-02,2:1.223656e-01):5.447258e-02,7:6.107638e-02):5.291371e-02):1.109075e-01,1:4.948559e-02);
   tree gen.1380000 = [&U] (((10:2.005580e-01,5:6.277706e-02):1.645011e-01,2:1.798298e-01):9.841188e-02,(9:2.939567e-02,(7:9.797292e-02,(((((13:5.851297e-02,12:2.653807e-02):8.300403e-03,4:7.733646e-03):1.844921e-01,6:2.714709e-03):1.505777e-01,(8:4.950014e-02,11:3.274131e-02):6.030218e-02):5.655993e-01,3:9.378174e-02):1.507091e-01):1.877830e-01):5.136769e-03,1:1.879921e-01);
   tree gen.1385000 = [&U] ((5:4.836313e-02,10:8.860791e-02):2.397560e-01,((7:2.308351e-01,(2:2.231108e-01,((((6:6.235735e-02,(12:1.748958e-02,(13:4.206138e-02,4:1.778717e-02):4.373812e-02):1.546980e-01):2.724807e-02,11:3.349281e-02):1.331914e-02,8:7.428940e-02):3.980472e-01,3:2.205188e-02):2.729120e-01):3.128824e-01):2.318213e-01,9:1.831241e-02):5.665456e-02,1:3.082270e-01);
   tree gen.1390000 = [&U] (10:5.818438e-02,(9:1.883329e-02,(5:7.478365e-02,(7:1.083298e-01,((3:5.301259e-03,((11:5.063129e-02,8:1.588040e-02):3.573196e-02,((13:2.459190e-02,(4:8.354236e-03,12:3.854658e-02):2.585168e-02):6.230280e-02,6:1.726287e-02):1.074477e-01):1.060468e-01):5.511077e-01,2:4.590564e-02):5.161001e-02):4.274157e-02):1.572423e-01):8.089934e-02,1:1.042278e-01);
   tree gen.1395000 = [&U] (((5:3.846890e-02,2:5.344630e-02):9.161285e-02,(9:6.265410e-03,((11:1.045106e-02,(3:6.736202e-02,(8:5.051975e-02,(((12:1.302590e-03,13:4.057795e-02):2.474814e-02,4:2.121715e-02):9.014871e-02,6:9.603149e-03):5.625961e-02):2.354609e-02):2.982059e-02):2.539934e-01,7:1.393242e-01):3.502849e-02):2.851284e-02):2.721819e-02,10:9.662024e-02,1:4.354064e-02);
   tree gen.1400000 = [&U] (10:5.114618e-02,((9:8.577178e-02,((5:2.426918e-01,2:4.151904e-01):3.432606e-01,7:1.653755e-01):1.608249e-01):1.797829e-01,(((8:2.358285e-01,11:7.890447e-02):1.525097e-02,(((12:3.477588e-02,13:4.723476e-02):5.975882e-02,4:9.815543e-03):2.329102e-01,6:5.750576e-02):1.651358e-01):8.263365e-01,3:5.851463e-02):1.058278e+00):1.334446e-02,1:2.803401e-01);
   tree gen.1405000 = [&U] (9:8.773795e-02,((3:4.837644e-02,((11:4.005642e-02,8:7.068835e-03):2.243631e-02,(6:3.633092e-04,((4:1.569473e-02,13:1.295997e-02):1.206709e-02,12:1.372174e-02):7.075100e-02):1.715826e-02):9.261835e-02):4.773044e-01,(10:1.382699e-01,((7:1.603165e-01,2:4.955549e-02):3.259887e-02,5:3.271992e-02):7.770780e-03):8.508080e-02):2.187927e-02,1:8.406270e-02);
   tree gen.1410000 = [&U] ((7:1.039268e-01,(10:1.971027e-01,((((11:1.714420e-01,8:1.523184e-02):4.252939e-02,(((13:6.661796e-02,12:1.484277e-02):8.420709e-02,4:2.552103e-03):3.173284e-01,6:5.105164e-03):8.908609e-02):4.293383e-01,3:1.087915e-01):2.186459e-01,(5:2.730787e-01,2:6.142828e-02):1.251526e-02):1.576183e-01):2.642592e-02):1.948056e-01,9:7.037510e-03,1:1.938046e-01);
   tree gen.1415000 = [&U] (9:1.084273e-01,((5:1.955109e-01,10:8.272728e-02):5.580133e-02,(((3:2.214678e-01,((11:7.873574e-02,8:1.066269e-02):1.642372e-02,(6:1.764038e-03,((4:9.783922e-03,13:2.419638e-02):4.832256e-02,12:8.820186e-03):3.156038e-01):1.057696e-01):1.628091e-01):7.436835e-01,7:8.333768e-02):7.635170e-02,2:2.730951e-01):4.681158e-02):4.632702e-02,1:1.929816e-01);
   tree gen.1420000 = [&U] (9:2.934317e-01,((7:2.173172e-01,(10:2.138900e-01,2:3.826529e-01):4.825164e-02):4.545270e-02,(5:2.054194e-01,((8:7.970673e-02,((6:2.239226e-02,(4:2.314826e-02,(13:5.995863e-02,12:1.274976e-02):5.433636e-02):1.516533e-01):1.282183e-01,11:7.342397e-02):1.043335e-02):4.820623e-01,3:1.018885e-01):8.687125e-01):1.408580e-02):1.480093e-01,1:2.010379e-01);
   tree gen.1425000 = [&U] (((2:6.384809e-02,5:6.893092e-02):1.665586e-02,7:6.064676e-02):5.234955e-02,((10:1.040983e-01,((((4:1.447715e-04,(12:4.217591e-03,13:1.356323e-02):3.251877e-02):7.238265e-02,6:5.286845e-03):5.076898e-02,(8:2.276325e-02,11:3.392795e-02):1.911314e-02):9.900131e-02,3:1.386786e-02):1.989848e-01):5.553758e-02,9:6.250870e-03):3.896530e-02,1:1.051111e-01);
   tree gen.1430000 = [&U] (((2:2.385932e-01,5:2.910604e-01):1.903244e-01,(((((11:9.611011e-02,(((12:5.805026e-02,13:2.667832e-02):3.463592e-03,4:1.412509e-02):3.018637e-01,6:1.512083e-02):1.964138e-01):1.685569e-02,8:5.159674e-02):1.838590e-01,3:1.272575e-01):3.757575e-01,7:2.019338e-01):1.784513e-01,9:3.831190e-02):5.064584e-02):3.145026e-02,10:9.440631e-02,1:1.450103e-01);
   tree gen.1435000 = [&U] (((7:3.706994e-02,(2:4.660594e-02,(11:8.323771e-02,(3:1.361972e-01,(8:1.691381e-02,(((4:2.490444e-02,13:5.707462e-02):1.718140e-02,12:3.734182e-03):6.636911e-02,6:2.320523e-03):6.916822e-02):1.716031e-02):2.124328e-02):3.050019e-01):1.293344e-01):9.778268e-02,(10:3.163904e-02,5:6.970867e-03):2.287088e-02):5.988733e-02,9:4.919755e-02,1:3.702244e-02);
   tree gen.1440000 = [&U] (9:1.307394e-01,((5:2.523844e-01,10:1.067981e-01):2.486006e-01,((((((4:5.421621e-02,(12:2.470398e-02,13:1.380671e-02):3.052495e-02):3.572791e-01,6:4.014624e-04):1.886169e-01,(8:9.473035e-03,11:1.797500e-01):2.470750e-02):1.936058e-01,3:8.131737e-02):5.620109e-01,2:4.415821e-01):9.367421e-02,7:2.596528e-01):8.646089e-02):1.374546e-02,1:9.520792e-02);
   tree gen.1445000 = [&U] ((((((((6:3.256968e-02,(4:1.872974e-02,(13:1.074462e-01,12:6.330052e-03):6.780490e-02):2.088757e-01):4.665018e-02,(8:6.657600e-02,11:7.438942e-02):5.034455e-02):2.350541e-01,3:1.539274e-02):6.204789e-01,2:3.399521e-01):9.608326e-02,5:8.156797e-02):8.314560e-02,7:2.165621e-01):1.939898e-01,10:1.187376e-01):6.697212e-02,9:1.058589e-01,1:1.973871e-01);
   tree gen.1450000 = [&U] (9:2.402257e-01,(((((3:1.152121e-01,((11:1.895387e-02,((4:3.505841e-03,(12:2.021699e-02,13:3.181195e-02):1.889095e-02):1.422939e-01,6:5.391246e-02):1.086498e-01):7.760551e-02,8:1.125629e-03):1.240175e-01):5.843725e-01,7:1.324715e-01):7.178829e-02,2:8.466466e-02):2.412198e-01,5:2.081302e-01):3.212830e-02,10:9.192220e-02):2.913685e-02,1:2.042393e-01);
   tree gen.1455000 = [&U] ((2:1.959913e-02,((11:6.322873e-02,(8:1.481122e-02,(6:2.012030e-02,((13:2.866458e-02,12:1.728091e-02):1.104824e-02,4:2.783241e-02):1.252867e-01):1.046012e-01):1.016670e-01):2.038452e-01,3:1.857003e-01):1.751976e-01):2.571359e-01,(9:8.542526e-02,((5:2.136060e-01,10:5.578845e-02):1.364035e-01,7:1.650386e-01):5.817596e-02):2.575900e-02,1:1.502474e-01);
   tree gen.1460000 = [&U] (9:7.987603e-02,((7:4.231709e-02,(3:2.908470e-03,((((12:2.107607e-02,(13:2.788183e-02,4:4.581922e-03):7.195488e-03):1.305889e-01,6:1.015651e-02):8.332296e-02,8:3.431546e-03):4.428724e-02,11:7.893936e-04):8.244891e-02):3.909914e-01):1.337505e-02,((5:3.454093e-02,10:9.012615e-02):2.263852e-01,2:3.263388e-02):1.791521e-01):1.070923e-01,1:5.255735e-02);
   tree gen.1465000 = [&U] ((((2:5.695412e-01,7:1.671005e-01):1.003669e-01,(10:4.302024e-01,5:1.563420e-01):1.316602e-02):3.954324e-02,(3:1.559214e-01,((((4:4.079582e-02,13:4.381944e-02):1.630606e-02,12:9.449495e-02):4.202588e-01,6:7.065357e-02):1.515262e-02,(8:4.127855e-02,11:3.727948e-02):7.621738e-02):4.085059e-01):3.731523e-01):2.577776e-01,9:3.354126e-02,1:2.697086e-01);
   tree gen.1470000 = [&U] ((10:2.765605e-01,(2:2.448129e-01,5:3.224699e-01):1.950497e-01):1.735028e-02,(9:2.314990e-02,(7:2.622530e-01,(3:3.961650e-02,(11:1.242507e-02,(8:8.535487e-02,(6:2.125173e-02,((12:5.944598e-02,13:7.751109e-02):1.480853e-02,4:3.762324e-03):2.165236e-01):1.640044e-01):1.285138e-01):5.813042e-01):5.769944e-01):1.286025e-01):1.139740e-01,1:3.353492e-01);
   tree gen.1475000 = [&U] (9:8.798612e-02,(5:2.303135e-01,(((7:1.054355e-01,(3:7.800575e-02,((((4:4.918491e-02,13:6.879931e-02):3.992238e-02,12:3.850083e-02):9.895849e-02,(8:1.244015e-01,6:2.028057e-02):3.160982e-02):2.034124e-01,11:7.842025e-03):2.492158e-01):1.553198e-01):3.505443e-01,2:1.115381e-01):4.875993e-01,10:3.999871e-02):1.407161e-01):1.890273e-04,1:2.182136e-01);
   tree gen.1480000 = [&U] (((3:1.051465e-01,(11:3.024752e-02,(((4:2.109574e-03,(13:1.028901e-01,12:6.694015e-02):2.156038e-02):3.087922e-01,6:4.145752e-03):2.662912e-01,8:2.909436e-03):1.177564e-02):1.963265e-01):5.094126e-01,9:6.931679e-03):2.196145e-01,(2:3.217627e-01,((7:3.521134e-01,5:1.600109e-01):5.635115e-02,10:5.184931e-02):6.104386e-02):9.573401e-02,1:1.016812e-01);
   tree gen.1485000 = [&U] (9:7.161475e-02,((10:7.282101e-02,5:1.121276e-01):1.222647e-01,(2:2.000438e-01,(7:5.092698e-02,(3:8.085672e-02,(6:5.103505e-03,((8:1.740105e-02,11:2.218775e-02):4.931425e-02,((13:7.854513e-02,12:5.716435e-02):3.200715e-02,4:9.055529e-03):2.196493e-01):2.651683e-03):3.078076e-01):5.430691e-01):1.692507e-02):2.439764e-01):1.441589e-01,1:1.215061e-01);
   tree gen.1490000 = [&U] (9:9.420188e-02,(((2:5.711173e-01,(5:2.371429e-01,10:4.163797e-01):2.467312e-01):4.745924e-02,7:6.055402e-02):1.881035e-01,(((8:3.543270e-02,(((13:5.147483e-02,12:1.921893e-02):1.665322e-02,4:2.572293e-03):3.280099e-01,6:4.413909e-02):2.807707e-01):3.770544e-02,11:1.613757e-02):4.767612e-01,3:2.256209e-02):1.099452e+00):8.244466e-02,1:1.860199e-01);
   tree gen.1495000 = [&U] (((10:1.049301e-01,(5:8.596430e-02,(2:1.005219e-01,7:1.967377e-01):9.203051e-02):1.315614e-01):1.210091e-01,((11:2.169233e-02,((6:2.973219e-03,(12:8.045352e-03,(4:8.667094e-03,13:5.098076e-02):7.995700e-03):2.082817e-01):1.614596e-01,8:1.825458e-02):4.692905e-02):2.908805e-01,3:1.220872e-01):2.610898e-01):1.945677e-03,9:2.251957e-02,1:1.519114e-01);
   tree gen.1500000 = [&U] (9:3.078151e-02,(5:3.828973e-01,((((3:9.019118e-02,((11:5.603277e-02,(6:2.628443e-02,(12:5.844956e-04,(4:1.449520e-02,13:4.669026e-02):6.783646e-02):2.270061e-01):8.944805e-02):5.313197e-02,8:1.430811e-02):6.494255e-01):7.964038e-01,10:5.766958e-02):2.755225e-01,7:2.099791e-01):2.570779e-02,2:4.538278e-01):3.135363e-02):3.078614e-01,1:1.514893e-01);
   tree gen.1505000 = [&U] (9:3.252472e-02,(10:2.952936e-01,((((((6:1.009508e-01,((12:2.523057e-02,13:1.843942e-01):7.211895e-02,4:5.921824e-04):2.385828e-01):6.094477e-02,(8:6.907771e-02,11:7.956624e-03):2.919158e-02):4.427036e-01,3:4.435916e-03):3.572194e-01,2:1.138540e-01):4.024610e-01,7:1.392416e-01):5.681704e-02,5:1.558871e-01):2.766704e-01):4.060036e-02,1:3.113020e-01);
   tree gen.1510000 = [&U] ((((5:1.691958e-01,2:1.209605e-02):1.608760e-01,10:2.146530e-01):2.755731e-02,((((((12:1.446913e-02,13:5.926255e-03):2.234806e-02,4:3.151412e-03):9.757630e-02,6:1.910064e-02):4.698043e-02,(8:2.782611e-02,11:1.756683e-02):3.420638e-02):1.032366e-01,3:9.923516e-02):3.953444e-01,7:1.403616e-01):3.882760e-02):3.986625e-02,9:1.783209e-02,1:9.289701e-02);
   tree gen.1515000 = [&U] ((7:3.934516e-02,(10:2.463034e-01,(5:1.748159e-01,2:3.377212e-01):3.798161e-02):1.774348e-01):3.505558e-02,((((11:6.379001e-02,(6:5.113837e-02,(4:3.472411e-03,(12:3.407603e-02,13:1.287780e-01):1.017544e-01):2.089064e-01):1.813103e-01):1.155215e-01,8:4.123935e-02):3.093960e-01,3:9.521504e-02):6.203613e-01,9:9.213742e-02):2.074093e-01,1:6.591867e-01);
   tree gen.1520000 = [&U] (9:3.865192e-02,(((5:2.109106e-02,2:3.529392e-01):2.318898e-01,7:2.443241e-01):1.295982e-01,((3:1.021498e-01,(11:2.792426e-02,(8:5.151232e-02,(((13:6.601616e-02,4:1.376803e-02):1.112743e-01,12:3.954608e-03):1.887118e-01,6:2.296946e-02):1.285426e-01):2.213094e-03):3.547700e-01):4.197012e-01,10:2.041713e-02):1.707277e-01):5.352975e-02,1:1.989095e-01);
   tree gen.1525000 = [&U] (9:3.449398e-02,(((2:3.763173e-01,5:7.577328e-02):2.617731e-01,7:1.331170e-01):1.378739e-01,((((11:9.739601e-02,(((12:5.241021e-02,13:4.807111e-02):3.868951e-02,4:3.060198e-02):2.784707e-01,6:3.452523e-03):5.103722e-02):4.525978e-02,8:2.735770e-02):5.173037e-01,3:1.680552e-01):1.894846e-01,10:3.769019e-01):1.870989e-01):1.309882e-01,1:2.144272e-01);
   tree gen.1530000 = [&U] (9:6.680966e-02,(((5:2.078526e-01,10:9.880768e-02):9.112182e-02,((3:5.687753e-02,((((12:2.415452e-02,(4:1.643462e-02,13:3.924654e-02):2.024989e-03):2.648815e-01,6:7.709873e-03):1.508419e-01,11:8.092639e-02):4.188454e-02,8:4.537540e-03):4.508712e-01):1.197767e-01,2:2.054797e-01):3.618678e-02):4.667827e-02,7:1.394551e-01):1.063037e-01,1:5.183899e-02);
   tree gen.1535000 = [&U] (10:7.716529e-02,(((7:2.200739e-01,((3:2.304475e-01,(8:3.337385e-02,((6:4.969885e-02,(4:1.215801e-02,(12:3.600465e-02,13:4.725053e-02):6.190944e-02):5.240019e-01):8.827509e-02,11:2.637552e-02):4.119844e-02):3.735776e-01):6.285342e-01,2:2.364130e-01):9.248633e-02):1.704071e-01,5:1.987245e-01):8.541615e-02,9:3.976584e-01):1.842411e-04,1:4.936119e-01);
   tree gen.1540000 = [&U] (9:1.576410e-01,((5:3.184451e-01,10:5.596719e-02):4.245842e-01,((7:2.538367e-01,(((11:2.445672e-01,8:2.613399e-02):5.626996e-02,(6:3.674769e-03,(4:3.739333e-03,(13:1.222452e-02,12:5.075025e-02):2.772743e-02):1.813946e-01):9.237978e-02):3.070442e-01,3:1.594160e-01):6.255134e-01):4.785527e-02,2:3.490860e-01):7.639327e-03):1.700121e-01,1:1.625250e-01);
   tree gen.1545000 = [&U] ((9:1.075190e-01,((((3:2.933058e-02,((((12:2.790900e-02,13:1.119649e-01):1.440881e-02,4:6.961518e-03):1.292966e-01,6:2.436380e-02):8.467075e-02,(11:2.716407e-02,8:3.267648e-02):3.435881e-02):1.205452e-01):3.223334e-01,7:2.871845e-02):4.141139e-02,2:2.028037e-01):7.439111e-02,5:1.287806e-01):7.973599e-02):6.460164e-02,10:9.979643e-02,1:1.236436e-01);
   tree gen.1550000 = [&U] (9:4.765660e-02,(((10:1.694932e-01,5:2.191195e-01):6.028078e-02,2:2.634226e-01):4.526230e-02,((3:4.408606e-02,((8:2.773113e-02,((13:3.472772e-02,(12:4.009515e-02,4:1.253947e-02):3.946158e-02):2.814019e-01,6:6.764441e-03):1.693251e-01):4.354339e-02,11:2.364322e-02):3.426365e-01):4.436618e-01,7:1.146405e-01):1.787822e-01):8.333323e-02,1:1.968833e-01);
   tree gen.1555000 = [&U] ((7:1.390137e-01,(((2:2.294518e-01,10:9.890920e-02):4.089481e-02,5:2.019955e-01):1.714602e-01,(3:7.566800e-02,((8:3.893745e-02,11:1.122039e-01):1.297232e-01,(6:1.127034e-02,((13:8.866868e-02,12:2.644377e-02):1.976649e-02,4:3.013996e-03):3.068641e-01):1.672753e-02):2.941528e-01):5.063580e-01):2.016989e-02):1.442033e-01,9:6.572157e-02,1:1.356653e-01);
   tree gen.1560000 = [&U] (((10:4.240665e-02,(5:1.275527e-02,2:1.250332e-01):5.853617e-02):1.619149e-02,(7:1.050501e-01,(((6:6.890859e-03,(12:7.654145e-03,(13:1.359182e-02,4:9.825951e-03):1.545690e-02):8.549062e-02):1.451355e-02,(8:3.602447e-02,11:1.829704e-02):7.972863e-02):8.185789e-02,3:7.866710e-03):1.894540e-01):6.756877e-03):7.208329e-03,9:4.848462e-02,1:4.259610e-02);
   tree gen.1565000 = [&U] ((9:1.124518e-01,(2:4.679537e-01,(10:9.145315e-02,5:9.895306e-02):6.238730e-02):8.771600e-02):5.120492e-04,((3:7.763440e-02,((11:9.410296e-02,((13:1.032950e-01,4:3.734011e-02):4.632454e-02,12:9.410481e-03):3.131713e-01):3.066814e-02,(6:1.438548e-01,8:4.740487e-02):9.993682e-02):3.184910e-01):8.158570e-01,7:2.416388e-01):1.696853e-01,1:1.403208e-01);
   tree gen.1570000 = [&U] (((10:1.308886e-01,((2:4.270127e-01,((8:6.929272e-03,((6:1.755678e-02,(4:1.379919e-02,(12:1.595236e-02,13:2.436626e-02):3.661615e-02):1.819372e-01):2.453660e-01,11:5.288129e-02):5.051487e-02):4.223078e-01,3:8.104856e-02):1.706145e-01):2.661975e-01,7:3.540288e-01):7.363641e-02):2.270346e-01,5:1.699536e-01):2.382417e-01,9:8.769408e-02,1:3.086865e-01);
   tree gen.1575000 = [&U] (9:1.379866e-02,(((11:4.781697e-02,((((13:6.185706e-02,12:5.209243e-02):6.921610e-02,4:3.451327e-03):1.677596e-01,6:4.651178e-02):1.592714e-01,3:1.652980e-01):2.346859e-02):2.412684e-02,8:3.830129e-02):3.738623e-01,((5:1.215892e-01,10:1.909879e-01):7.841506e-02,(7:7.439036e-02,2:2.295465e-01):3.398533e-02):3.262363e-01):5.309975e-03,1:2.461468e-01);
   tree gen.1580000 = [&U] (9:3.842196e-02,((10:5.139473e-02,((7:3.272164e-01,2:1.399779e-01):4.190027e-02,5:4.018462e-02):1.315666e-01):9.991178e-02,(3:3.437039e-02,(11:3.771696e-02,(8:1.162589e-01,(6:4.995295e-02,((4:8.460832e-02,13:3.772394e-03):2.686523e-03,12:1.044101e-01):2.326639e-01):2.465319e-01):2.408269e-02):2.782442e-01):7.802196e-01):9.265285e-02,1:1.592093e-01);
   tree gen.1585000 = [&U] (((7:5.136428e-02,2:2.434869e-01):7.208638e-02,5:1.501790e-01):1.200766e-01,((10:8.728864e-02,((11:5.715640e-03,(8:6.245446e-02,(((13:4.698474e-02,12:2.073858e-03):1.636949e-02,4:1.448313e-02):1.513127e-01,6:3.593551e-02):1.580834e-01):1.920443e-02):3.126033e-01,3:1.330745e-03):3.747305e-01):2.583763e-01,9:1.622299e-01):3.498814e-02,1:2.727888e-01);
   tree gen.1590000 = [&U] ((((3:2.401491e-01,(11:1.306706e-01,((6:2.318195e-03,(4:8.013362e-03,(13:2.508350e-02,12:2.845074e-02):1.261279e-01):2.112395e-01):1.649766e-01,8:9.221099e-04):4.820454e-02):1.426146e-01):4.299305e-01,7:1.170529e-02):1.325613e-01,((10:3.521933e-01,5:1.836664e-01):3.977759e-02,2:5.630284e-01):2.043836e-01):1.623594e-01,9:2.755095e-01,1:3.835493e-01);
   tree gen.1595000 = [&U] ((10:1.446854e-01,5:1.882698e-01):1.136977e-01,(9:4.984727e-02,((7:6.715155e-02,2:2.909117e-01):1.100036e-01,((8:4.096219e-02,(11:1.317519e-01,((12:6.826519e-02,(4:2.051469e-02,13:3.443654e-02):1.402983e-02):1.572806e-01,6:2.040440e-04):1.114376e-01):3.147556e-02):3.343722e-01,3:4.984157e-03):2.087793e-01):2.226991e-01):1.326658e-01,1:1.197316e-01);
   tree gen.1600000 = [&U] (9:9.431471e-02,((5:3.169826e-01,(2:5.484258e-01,(7:2.208182e-02,(((6:2.698682e-02,(4:4.535439e-02,(13:3.667277e-02,12:4.453673e-02):2.659669e-02):2.459292e-01):2.114911e-01,(11:6.604911e-02,8:4.791283e-02):1.449233e-01):2.800548e-01,3:6.038731e-02):9.517399e-01):1.594836e-01):3.339085e-01):1.567028e-01,10:3.208367e-01):2.252894e-01,1:2.502126e-01);
   tree gen.1605000 = [&U] (9:8.995370e-02,(((5:2.586019e-01,10:1.515403e-01):5.855340e-02,((3:1.484463e-02,((6:4.113453e-02,(4:8.015793e-03,(13:6.113918e-02,12:1.077170e-02):5.878887e-02):2.647124e-01):6.852531e-02,(11:1.088646e-01,8:2.185479e-02):5.126616e-04):3.842939e-01):2.469510e-01,2:9.336716e-02):2.328237e-01):2.086260e-02,7:1.682288e-01):1.970037e-01,1:1.768902e-01);
   tree gen.1610000 = [&U] ((((2:2.069792e-01,(3:6.758950e-03,((((4:1.480609e-02,(12:2.128106e-02,13:7.745067e-02):1.211461e-02):2.700952e-01,6:2.985050e-02):1.013998e-01,8:4.490469e-02):1.339332e-01,11:1.121565e-02):4.011689e-01):2.535264e-01):2.436869e-01,7:9.435970e-03):2.558774e-01,9:2.101037e-02):6.863741e-02,(10:1.218043e-01,5:3.466938e-01):4.464616e-02,1:1.249202e-01);
   tree gen.1615000 = [&U] (((2:3.482591e-01,9:1.065474e-01):2.634019e-02,(7:3.375712e-03,(((11:7.138893e-02,8:4.427647e-02):1.279381e-01,(6:1.430154e-02,((13:7.156801e-02,12:4.395234e-02):3.831610e-02,4:2.594856e-02):3.917420e-01):8.487945e-02):1.012494e+00,3:6.932448e-01):2.504735e-01):1.090701e-01):2.936377e-01,(5:1.227144e-01,10:1.498912e-01):1.900579e-01,1:6.524279e-02);
   tree gen.1620000 = [&U] ((7:5.511887e-02,(((2:2.033520e-01,10:1.912115e-01):3.478149e-02,5:1.170845e-01):2.303693e-01,(3:2.666051e-01,((6:1.998400e-02,(4:3.220348e-02,(13:6.612170e-02,12:2.696761e-02):3.361112e-02):1.787812e-01):6.516535e-02,(8:7.663600e-02,11:3.051254e-02):3.869897e-02):1.989351e-01):6.664624e-01):8.679728e-02):1.185036e-01,9:6.565057e-02,1:1.374441e-01);
   tree gen.1625000 = [&U] (((2:2.789292e-01,5:6.176202e-02):4.955251e-01,(((((((12:9.580987e-02,13:3.693043e-02):3.715865e-02,4:5.262687e-05):1.984964e-01,6:8.529208e-03):1.454068e-01,(11:5.767972e-02,8:2.003617e-02):5.351311e-02):3.999960e-01,3:8.115946e-03):8.276542e-01,7:2.794780e-01):5.136639e-01,9:8.269636e-02):5.344915e-02):4.083196e-02,10:1.565607e-01,1:9.849073e-02);
   tree gen.1630000 = [&U] ((((2:1.923131e-01,7:1.706879e-01):2.012236e-01,5:1.840173e-01):1.218955e-01,10:4.098319e-02):2.076309e-01,(9:1.741603e-01,((((11:1.834811e-01,8:2.087596e-03):7.748509e-02,(12:1.578717e-02,(13:4.446496e-02,4:2.531051e-02):3.565832e-02):3.058462e-01):4.307054e-02,6:4.515298e-02):2.333890e-01,3:3.727987e-02):7.919437e-01):3.023058e-02,1:1.385867e-01);
   tree gen.1635000 = [&U] ((((2:1.884257e-01,(3:8.124452e-03,((8:3.119477e-02,(6:5.481006e-03,(12:2.851256e-05,(4:1.225372e-02,13:2.632461e-02):1.325635e-02):4.897654e-02):3.326351e-02):4.495279e-02,11:3.083788e-02):5.849161e-02):1.101317e-01):6.092057e-03,7:4.959073e-02):3.740014e-02,9:4.157209e-03):4.649233e-02,(10:1.212291e-01,5:7.886437e-02):6.585931e-04,1:3.887011e-02);
   tree gen.1640000 = [&U] (9:1.174581e-02,((7:1.680386e-01,(3:9.927820e-02,(((6:5.094191e-03,((13:3.002996e-02,12:1.873834e-02):3.052725e-02,4:7.139781e-03):3.270470e-01):1.539624e-01,11:9.347213e-02):1.622840e-02,8:4.584227e-03):3.003442e-01):3.323636e-01):3.395996e-02,(2:7.771294e-02,(10:1.657463e-01,5:5.306594e-02):6.029151e-02):2.861747e-01):8.526691e-02,1:1.806663e-01);
   tree gen.1645000 = [&U] ((7:2.183577e-01,(10:7.954615e-02,(2:5.629070e-02,5:1.668554e-01):1.988784e-02):5.775856e-01):4.094311e-01,(9:4.282972e-02,((11:1.861839e-02,((6:3.843263e-02,(4:2.112156e-02,(13:7.439301e-02,12:4.272474e-02):1.881762e-02):3.907010e-01):1.987902e-01,8:2.529919e-02):1.554264e-01):9.066950e-01,3:2.996898e-02):2.233759e-01):6.681820e-02,1:1.880469e-01);
   tree gen.1650000 = [&U] ((2:1.776638e-01,((3:1.437095e-01,((4:1.172201e-02,(12:3.099800e-02,13:3.925879e-02):5.069112e-03):2.084640e-01,((11:1.443980e-01,8:2.401973e-03):1.777614e-01,6:2.673404e-02):1.250365e-01):4.975740e-01):5.428123e-01,7:1.613433e-01):9.153788e-02):6.994191e-01,(9:6.068711e-02,(5:5.467190e-02,10:8.857626e-02):2.071859e-01):7.740320e-02,1:1.974148e-01);
   tree gen.1655000 = [&U] ((9:4.271106e-02,(3:4.523968e-02,(11:1.004162e-01,(8:5.210399e-03,(((13:3.751760e-02,12:3.574963e-02):7.187169e-02,4:1.676249e-03):1.798822e-01,6:3.467630e-02):1.531256e-01):2.596318e-02):3.037192e-01):3.413526e-01):8.581390e-02,(((5:1.497450e-01,10:1.811268e-01):2.760037e-03,2:3.908602e-01):1.460256e-01,7:1.839903e-01):1.247060e-01,1:1.541175e-01);
   tree gen.1660000 = [&U] (9:3.565080e-02,((2:1.076371e-01,(10:1.013074e-01,5:7.179400e-02):1.103608e-02):1.085533e-02,(7:6.730892e-02,(3:2.442141e-02,(11:7.576343e-03,(8:1.095074e-02,(((12:1.256648e-02,13:6.993123e-03):9.049243e-03,4:8.327041e-04):5.537845e-02,6:3.795760e-03):3.176081e-02):4.545575e-03):9.283872e-02):7.459861e-02):5.190876e-02):1.830286e-02,1:4.722073e-02);
   tree gen.1665000 = [&U] ((((3:8.453186e-02,(11:2.756214e-01,(8:2.381126e-01,(6:3.206410e-02,(4:3.013764e-03,(13:2.368188e-02,12:3.906753e-02):6.383762e-03):2.317956e-01):9.379784e-02):1.534658e-01):2.361852e-01):6.807754e-01,7:1.533601e-01):1.164749e-01,9:1.163386e-02):3.659417e-01,(2:6.497409e-01,(10:1.457269e-01,5:3.295310e-01):9.032629e-02):5.027937e-01,1:3.627108e-02);
   tree gen.1670000 = [&U] (((((((6:1.632152e-02,((12:3.290400e-02,13:2.911788e-02):3.169826e-02,4:3.335230e-03):1.815100e-01):1.025767e-01,8:3.377862e-02):5.599071e-02,11:4.115862e-02):1.485818e-01,3:1.049903e-01):4.551716e-01,7:2.862697e-02):1.711105e-01,9:4.532688e-02):4.784615e-03,((2:1.693425e-01,5:2.168859e-02):4.921646e-02,10:7.439650e-02):1.739290e-01,1:2.123243e-01);
   tree gen.1675000 = [&U] (9:2.574836e-01,(10:1.081465e-01,(((5:2.609104e-01,2:1.042234e-01):2.037683e-01,7:2.099090e-01):1.556620e-01,(3:6.899555e-02,(((11:2.018845e-01,8:3.651089e-02):1.485936e-01,6:3.369488e-02):1.085092e-02,(4:2.459409e-03,(12:8.955764e-02,13:1.121009e-01):2.228615e-02):3.048449e-01):2.350067e-01):1.391456e+00):1.217302e-01):2.623890e-01,1:1.346167e-01);
   tree gen.1680000 = [&U] ((10:4.886866e-02,(2:3.206591e-01,5:1.547922e-01):8.068235e-02):4.636499e-02,((7:9.104849e-02,(3:4.012465e-02,(11:7.821223e-02,((6:2.437622e-02,(4:7.951542e-03,(13:2.866986e-02,12:3.739437e-02):1.395412e-02):2.342688e-01):1.458069e-01,8:3.305280e-02):6.282989e-02):5.149021e-01):4.832665e-01):1.972220e-01,9:1.745775e-01):1.414946e-01,1:3.824607e-01);
   tree gen.1685000 = [&U] (10:3.109381e-01,((7:1.685483e-01,5:2.071266e-01):2.357987e-01,(9:5.462473e-02,(2:4.866260e-01,(3:7.963786e-02,((8:4.258192e-02,(((12:1.067069e-01,13:1.093026e-01):4.284330e-02,4:9.941841e-03):2.781432e-01,6:6.212208e-02):2.105879e-01):7.183449e-02,11:1.468210e-01):1.063157e-01):4.990365e-01):2.276095e-02):8.064972e-02):6.409427e-02,1:1.023992e-01);
   tree gen.1690000 = [&U] (2:7.807456e-01,((10:4.017267e-01,5:3.212776e-01):4.096823e-01,((9:1.176550e-01,(3:8.337794e-02,((11:6.174968e-02,8:1.078157e-01):1.131729e-01,(6:7.122102e-03,((13:6.187471e-02,12:3.146445e-02):1.209718e-02,4:6.532491e-02):6.146225e-01):4.266538e-02):5.595132e-01):9.428502e-01):1.674597e-02,7:4.434469e-01):1.917651e-02):1.126661e-01,1:3.686077e-02);
   tree gen.1695000 = [&U] (((3:8.018005e-02,((11:2.370770e-01,8:2.729760e-02):2.333397e-02,(6:2.407867e-02,(4:5.331721e-03,(13:4.545359e-02,12:7.636326e-02):8.081586e-02):2.791754e-01):1.046935e-01):6.214821e-01):5.116210e-01,((2:6.765707e-02,(5:1.644033e-01,10:1.926809e-01):8.627296e-02):1.149577e-01,7:1.462371e-01):1.563592e-01):3.993790e-03,9:3.897391e-02,1:1.407900e-01);
   tree gen.1700000 = [&U] ((3:7.726550e-02,((11:1.736896e-01,8:4.325316e-03):1.303004e-01,(6:7.137989e-02,(12:1.021282e-02,(4:5.206500e-02,13:5.629321e-02):3.972249e-02):3.425248e-01):1.789590e-01):5.421908e-01):1.378613e+00,(9:8.443273e-02,((10:5.880146e-02,5:1.239528e-01):4.833802e-02,(2:5.254336e-01,7:2.950247e-01):2.393629e-01):3.246650e-01):2.356994e-01,1:3.735211e-03);
   tree gen.1705000 = [&U] (9:4.264900e-02,((10:3.283401e-02,5:9.360031e-02):9.347818e-02,(7:1.138342e-01,((((((12:1.381489e-02,13:2.498667e-02):4.620753e-03,4:1.484778e-02):8.835791e-02,6:9.298615e-03):3.538150e-02,(11:4.935716e-02,8:1.404161e-02):9.935183e-03):2.400546e-01,3:1.275823e-03):1.231492e-01,2:1.464039e-01):8.116876e-02):9.790387e-02):3.258134e-03,1:1.749746e-01);
   tree gen.1710000 = [&U] ((5:1.313147e-01,2:1.980101e-01):2.077125e-01,(9:2.523858e-02,((10:9.101589e-02,(((8:2.726543e-03,11:5.667997e-02):8.691208e-02,(((4:8.606939e-05,13:1.336074e-01):1.685165e-02,12:8.922143e-02):2.306817e-01,6:3.738426e-02):3.136984e-02):7.745332e-01,3:1.129114e-02):1.646845e-01):2.252250e-01,7:5.332774e-01):1.369571e-03):4.298830e-02,1:1.327576e-01);
   tree gen.1715000 = [&U] ((10:2.400962e-01,((2:1.541281e-01,(7:1.385323e-01,((8:1.746703e-02,(3:1.039690e-01,(6:9.258174e-03,((12:5.932209e-02,13:1.060078e-01):7.251819e-02,4:1.015640e-02):3.455267e-01):1.611302e-01):1.952106e-01):1.242207e-01,11:4.720443e-02):1.326665e+00):2.075083e-02):4.334488e-01,5:1.768381e-01):7.987866e-02):2.174312e-01,9:3.157550e-01,1:6.727763e-02);
   tree gen.1720000 = [&U] (9:8.569549e-02,(5:1.561482e-01,((7:1.783182e-02,(2:2.704187e-02,(3:5.483204e-02,((8:4.198019e-02,(6:3.118806e-02,(12:5.933828e-02,(13:9.443736e-02,4:1.612707e-02):3.149854e-02):1.897861e-01):1.214419e-01):2.676543e-03,11:1.553194e-02):3.491591e-01):2.753842e-01):1.572070e-01):3.151901e-01,10:1.455970e-01):1.839516e-02):1.836232e-01,1:1.456321e-01);
   tree gen.1725000 = [&U] (9:2.070456e-01,(10:1.085132e-01,(5:1.652206e-01,((((11:3.865723e-02,(8:4.026419e-02,(6:1.712426e-02,((13:2.540678e-02,12:4.973273e-02):1.268492e-03,4:5.374854e-02):2.231012e-01):1.215640e-01):7.223280e-02):4.230714e-01,3:4.727181e-02):1.926153e-01,7:1.885759e-01):3.272601e-01,2:2.635315e-01):3.386434e-03):1.378255e-01):2.858340e-02,1:1.633555e-01);
   tree gen.1730000 = [&U] (((7:1.453017e-01,(9:1.775771e-02,(((11:1.951375e-02,(6:1.136478e-02,(12:7.493318e-03,(4:2.804607e-02,13:1.054165e-01):1.489831e-02):2.031337e-01):5.144928e-02):9.934927e-02,8:4.397596e-03):4.124954e-01,3:7.357006e-02):4.615488e-01):3.452750e-02):4.551114e-02,10:1.625399e-01):8.148301e-02,(5:1.653305e-01,2:2.899123e-01):2.382829e-01,1:1.285906e-01);
   tree gen.1735000 = [&U] (((7:1.277844e-01,((3:1.211965e-02,((6:1.407330e-03,((13:2.412932e-02,12:2.371352e-02):2.499964e-03,4:9.921957e-03):1.233661e-01):4.532452e-02,(11:5.670717e-02,8:1.110691e-03):8.239461e-02):1.950142e-01):3.064516e-01,2:1.970593e-02):1.629313e-01):2.359328e-01,(5:7.086325e-02,10:2.567445e-02):4.037633e-02):1.704509e-01,9:1.264821e-01,1:3.382490e-02);
   tree gen.1740000 = [&U] ((9:1.191552e-02,(10:2.880169e-02,(((((13:8.802292e-03,12:7.478590e-03):1.686477e-02,4:1.374911e-03):6.391599e-02,6:3.508644e-03):3.976318e-02,(8:1.069876e-03,11:1.298608e-02):1.843425e-02):6.419746e-02,3:2.893044e-02):1.355000e-01):7.785316e-02):3.872978e-03,((2:1.413070e-01,5:2.784181e-02):5.158988e-02,7:8.420185e-02):2.133839e-02,1:4.268730e-02);
   tree gen.1745000 = [&U] (((7:2.147523e-02,(3:5.291380e-02,((6:1.583469e-02,(8:7.247078e-02,11:1.795001e-01):1.124706e-01):2.931292e-05,(12:2.326496e-02,(4:1.882268e-02,13:4.315595e-02):1.299655e-01):3.009984e-01):4.188390e-01):1.017547e+00):4.803484e-01,9:2.730830e-02):8.708359e-02,((5:1.552010e-01,2:3.716541e-01):1.933505e-01,10:9.310705e-02):1.465067e-01,1:2.296701e-01);
   tree gen.1750000 = [&U] (((7:6.427826e-02,(11:2.257576e-02,(8:3.491694e-02,(((4:2.718667e-03,(13:1.339013e-02,12:5.624564e-02):3.299093e-02):2.457136e-01,6:2.885463e-04):6.502644e-02,3:4.182192e-01):1.392910e-01):9.118948e-02):5.667886e-01):2.439753e-01,((5:1.159928e-01,2:1.953612e-01):7.551373e-02,10:9.145098e-02):2.479765e-01):1.186778e-01,9:6.386334e-02,1:2.513842e-01);
   tree gen.1755000 = [&U] (((7:2.539319e-02,(((6:1.087735e-02,((12:7.393766e-03,13:3.084472e-02):2.370664e-02,4:7.718507e-04):6.544534e-02):3.151264e-02,(8:1.798554e-02,11:2.218720e-02):4.895547e-02):1.474674e-01,3:4.740091e-02):1.247971e-01):1.253068e-01,9:2.458609e-02):3.483218e-03,(10:2.767671e-02,(2:9.931979e-02,5:2.086451e-02):3.924436e-02):4.969629e-02,1:1.009087e-01);
   tree gen.1760000 = [&U] (9:1.401557e-02,(10:7.349787e-02,((3:3.676748e-02,((6:3.821985e-02,(12:1.663287e-02,(4:4.591436e-02,13:4.131770e-02):2.890589e-02):2.503958e-01):7.431259e-02,(8:2.729642e-02,11:5.467973e-02):1.181180e-01):5.612717e-01):4.908436e-01,(7:2.345105e-01,(2:4.070989e-01,5:8.084997e-02):1.762094e-01):3.021536e-02):4.721933e-03):1.209630e-01,1:1.905163e-01);
   tree gen.1765000 = [&U] ((9:1.594496e-01,(((11:8.594738e-02,8:6.854777e-02):8.709578e-02,(6:3.474242e-02,(12:2.421045e-02,(4:2.541006e-02,13:8.273238e-02):4.377574e-03):2.558570e-01):3.180005e-02):1.743300e-01,3:8.557925e-02):3.906949e-01):3.223750e-02,(7:2.219890e-01,(2:2.092827e-01,(10:4.090828e-01,5:1.652639e-01):1.130887e-01):8.206643e-02):1.101483e-01,1:2.620439e-01);
   tree gen.1770000 = [&U] ((5:5.240333e-02,10:2.218220e-01):6.431451e-01,(9:2.769168e-02,((((6:8.565529e-03,(4:2.324765e-02,(12:2.868139e-02,13:1.907603e-03):6.359210e-02):2.786881e-01):1.933733e-01,(8:9.429558e-03,11:2.559781e-01):1.413397e-01):1.450693e-01,3:3.022224e-01):1.436238e+00,(7:8.380523e-01,2:6.472541e-01):2.837925e-02):5.641539e-02):1.528595e-01,1:1.739215e-01);
   tree gen.1775000 = [&U] (10:2.327172e-01,((9:2.245666e-02,(7:2.498193e-01,5:2.911626e-01):2.595365e-01):3.106010e-02,(2:3.209397e-01,((6:3.561334e-03,(((12:6.963602e-02,13:2.050862e-02):1.771064e-02,4:1.263010e-04):1.927185e-01,(8:1.457311e-02,11:2.604778e-02):1.853788e-01):2.140971e-02):2.013553e-01,3:2.377119e-01):8.887044e-01):4.149757e-02):6.354594e-02,1:1.360573e-01);
   tree gen.1780000 = [&U] (((((2:1.162385e-01,(((8:1.894644e-02,11:5.986227e-02):2.043931e-02,(((13:4.291387e-02,12:1.808408e-02):2.100615e-02,4:1.320412e-02):8.606029e-02,6:1.790182e-02):1.215278e-01):2.094500e-01,3:2.127081e-01):2.346190e-01):9.634568e-02,7:9.317413e-02):4.602761e-02,9:2.376392e-02):1.756266e-01,5:2.860974e-01):3.283891e-02,10:5.424435e-02,1:1.040776e-01);
   tree gen.1785000 = [&U] ((((2:2.772308e-01,5:2.136385e-02):1.063753e-01,7:1.315490e-01):6.352866e-02,((3:1.299015e-01,((11:5.986377e-02,8:1.541252e-02):2.321609e-02,(6:2.003807e-03,(4:1.161844e-02,(12:1.480627e-02,13:5.481847e-02):1.697214e-02):1.899153e-01):1.588194e-01):1.448460e-01):7.627360e-01,10:1.181120e-01):5.361873e-02):1.467048e-01,9:8.763886e-02,1:1.587575e-01);
   tree gen.1790000 = [&U] (9:7.611494e-03,(7:1.964730e-01,((3:5.930484e-02,(11:8.506373e-02,(8:5.107669e-02,(6:1.424778e-02,(4:2.168730e-02,(13:1.351466e-01,12:3.827137e-02):2.858113e-02):3.610296e-01):2.644157e-01):8.037074e-03):7.771835e-01):7.152223e-01,(2:6.130085e-01,(5:6.665853e-02,10:3.470648e-01):8.639235e-02):1.870989e-01):2.435265e-02):3.599750e-01,1:3.398679e-01);
   tree gen.1795000 = [&U] (9:5.031253e-02,((2:4.311933e-01,5:2.616568e-02):1.314075e-01,((10:2.765324e-01,(((8:2.426176e-02,11:1.019556e-01):9.389222e-02,(6:3.930162e-02,((12:6.456358e-02,13:3.615629e-02):4.473398e-02,4:3.279392e-02):2.741128e-01):7.878548e-02):3.567236e-01,3:3.577423e-02):5.019532e-01):4.012043e-02,7:3.508220e-01):1.281348e-01):2.252974e-01,1:1.331795e-01);
   tree gen.1800000 = [&U] (9:4.965482e-02,((3:2.127509e-02,(8:2.629115e-02,(11:1.217476e-02,((4:1.899039e-03,(13:3.851155e-02,12:1.424034e-02):6.037391e-02):2.545934e-01,6:7.216746e-02):4.846937e-02):1.442450e-01):2.987187e-01):2.916986e-01,(((10:5.306716e-02,5:7.898234e-02):1.298835e-01,2:4.143180e-01):2.773922e-01,7:4.954871e-02):2.230432e-01):1.460392e-01,1:2.115676e-01);
   tree gen.1805000 = [&U] (((7:1.423898e-01,(2:2.299439e-01,5:1.600072e-01):7.845419e-02):2.636868e-01,10:3.451885e-01):1.526594e-02,(9:1.945499e-01,((8:1.056454e-02,(11:1.269725e-01,(6:2.477426e-02,(13:4.172863e-02,(12:2.953615e-02,4:7.141531e-03):9.184069e-03):1.801796e-01):8.811484e-02):6.124740e-02):6.046761e-01,3:2.414788e-02):2.593810e-01):1.428810e-02,1:1.623729e-01);
   tree gen.1810000 = [&U] (9:3.273001e-02,((((11:7.034516e-02,((6:1.332217e-02,((12:1.292573e-01,4:3.033059e-03):2.509569e-02,13:8.563747e-02):1.424848e-01):1.508766e-01,8:1.038292e-01):7.947494e-02):2.172922e-01,3:3.325529e-01):2.031707e-01,7:7.325301e-02):6.767299e-02,(10:3.464007e-01,(5:7.505402e-02,2:2.680120e-01):3.444615e-01):1.262866e-02):3.072651e-02,1:1.777234e-01);
   tree gen.1815000 = [&U] (9:4.467340e-02,(7:1.027504e-01,((5:1.559406e-01,(2:4.261921e-01,10:1.032380e-01):1.671995e-02):1.790283e-01,((11:1.432709e-01,((((12:1.436629e-02,13:1.868024e-02):3.788732e-02,4:2.492605e-02):2.595921e-01,6:9.104078e-02):1.773715e-01,8:1.305722e-02):1.727612e-02):3.194428e-01,3:5.567701e-02):6.039659e-01):3.540819e-02):2.298819e-01,1:8.564321e-02);
   tree gen.1820000 = [&U] (5:3.612934e-01,((((2:1.393549e-02,(((6:5.462600e-02,((12:5.288423e-02,13:1.012712e-01):1.063243e-02,4:1.530578e-02):9.152667e-02):2.912402e-01,(11:3.974869e-02,8:3.728333e-02):1.002621e-01):5.844991e-01,3:5.326798e-02):2.248927e-01):1.678447e-01,7:2.092499e-01):2.419437e-01,10:2.935254e-01):8.979684e-02,9:1.079807e-01):3.163860e-02,1:2.937960e-01);
   tree gen.1825000 = [&U] (((((5:3.977737e-02,10:9.272047e-02):1.522531e-03,2:2.669241e-01):1.478070e-01,(3:1.245051e-01,((6:1.298695e-02,(4:7.712349e-03,(13:3.181074e-02,12:2.705581e-02):2.649633e-02):1.507410e-01):9.625664e-02,(11:1.645831e-02,8:3.162968e-02):1.362822e-04):1.509919e-01):5.946366e-01):7.248877e-02,9:3.339622e-02):4.310555e-02,7:2.720312e-01,1:8.593069e-02);
   tree gen.1830000 = [&U] ((((2:1.497996e-01,(5:1.428348e-01,10:1.169251e-01):1.768104e-01):3.292812e-01,9:1.147649e-02):6.774055e-02,((((4:7.175982e-02,(12:1.094305e-01,13:3.028504e-02):3.159185e-02):3.011635e-01,6:2.169247e-02):3.829423e-02,(11:9.293999e-02,8:3.467712e-02):5.063819e-02):1.230735e-01,3:3.967461e-01):5.352292e-01):2.068853e-02,7:2.849597e-01,1:1.314857e-01);
   tree gen.1835000 = [&U] ((((((8:1.826128e-02,((4:9.041804e-03,(12:2.198104e-02,13:1.891256e-02):3.470958e-02):2.021444e-01,6:5.268583e-02):8.421554e-02):3.310596e-02,11:6.605866e-02):4.423405e-02,3:1.949140e-01):5.946817e-01,7:1.872596e-02):2.849829e-01,9:3.174645e-02):1.476564e-01,((2:2.810596e-01,5:1.429269e-02):1.889762e-01,10:1.148304e-01):6.615171e-02,1:1.843174e-01);
   tree gen.1840000 = [&U] ((9:2.603572e-02,((7:1.715546e-01,2:1.463342e-01):2.301619e-01,(3:9.765402e-02,((11:8.337233e-02,8:3.092255e-02):1.517518e-01,(6:2.160842e-03,((13:1.675352e-02,12:1.992779e-02):1.399637e-02,4:4.202460e-03):1.871866e-01):3.046741e-02):3.525031e-01):6.631676e-01):1.008782e-02):1.713543e-01,(5:1.355179e-01,10:7.654421e-02):2.803686e-01,1:9.233532e-02);
   tree gen.1845000 = [&U] ((5:8.615430e-02,(10:2.153011e-01,2:4.322920e-01):1.863102e-02):1.795668e-01,((((8:8.811054e-04,(11:1.027711e-01,((13:1.655529e-02,(12:5.254960e-02,4:6.468087e-02):4.169889e-02):2.707917e-01,6:4.114093e-03):1.320832e-01):6.172582e-02):3.985027e-01,3:4.907950e-02):2.698495e-01,7:2.892631e-01):1.909017e-02,9:3.584251e-02):1.356782e-01,1:7.873260e-02);
   tree gen.1850000 = [&U] (9:1.336744e-01,(((5:3.649652e-01,(2:3.008455e-01,(((((12:7.448557e-02,4:2.152156e-02):2.989651e-02,13:3.046238e-02):2.512063e-01,6:4.250679e-04):1.861193e-01,(8:7.286755e-03,11:1.576093e-01):3.907255e-02):3.248283e-01,3:5.145901e-02):5.996255e-01):4.241468e-01):2.134083e-02,10:3.896032e-01):1.101443e-01,7:2.954399e-01):1.723862e-01,1:2.278658e-01);
   tree gen.1855000 = [&U] ((((2:2.515398e-01,7:1.790150e-01):2.123216e-01,5:1.825037e-02):2.304970e-01,((11:1.833074e-02,((((13:2.032196e-02,(12:3.179775e-02,4:1.710579e-02):2.536692e-02):1.983921e-01,6:2.891338e-03):1.211979e-01,8:1.278235e-02):2.129168e-01,3:1.471171e-01):3.951274e-03):7.416476e-01,10:1.354635e-01):1.090148e-01):1.052391e-01,9:7.518622e-02,1:1.204021e-01);
   tree gen.1860000 = [&U] (9:1.723409e-01,((10:1.077463e-01,(2:4.421398e-01,(7:1.380799e-02,((8:7.986651e-02,(11:2.009826e-02,((12:1.238693e-02,(4:3.440756e-02,13:2.857651e-02):1.524649e-01):2.060810e-01,6:3.465139e-02):1.312457e-01):3.864491e-02):3.360606e-01,3:7.940781e-02):4.831996e-01):2.806011e-01):2.456971e-01):1.517746e-02,5:1.386231e-01):1.921096e-01,1:5.699615e-02);
   tree gen.1865000 = [&U] (((((8:3.505989e-03,(((4:4.038313e-03,(13:3.635283e-02,12:4.874959e-03):1.752227e-02):1.458096e-01,6:3.147583e-03):1.027370e-01,11:2.290998e-02):3.936987e-02):1.539957e-01,3:1.454893e-02):4.072344e-01,7:8.290758e-03):2.618649e-01,9:1.335853e-02):1.080239e-02,(2:1.934803e-01,(10:1.521773e-01,5:3.662669e-02):1.329861e-02):2.807031e-01,1:1.629866e-01);
   tree gen.1870000 = [&U] (9:4.916328e-02,(((5:1.353013e-01,2:2.107874e-01):5.377645e-01,7:2.960300e-02):3.039603e-01,(10:2.820774e-01,(3:1.231063e-01,(8:6.497227e-02,((6:4.456012e-02,((12:2.498319e-02,13:5.442025e-02):1.342981e-02,4:1.144363e-03):2.334566e-01):1.587189e-01,11:1.236790e-01):4.678579e-02):7.366767e-01):3.615931e-01):3.101095e-01):4.649889e-02,1:3.366430e-01);
   tree gen.1875000 = [&U] ((7:3.685827e-01,((5:3.022398e-02,10:1.505643e-01):9.903969e-02,((3:4.216786e-02,((6:1.517021e-02,(4:4.989210e-03,(12:3.462827e-02,13:4.014935e-02):4.803629e-02):2.631086e-01):1.027422e-01,(11:1.338954e-01,8:2.955896e-03):2.157768e-01):2.103545e-01):6.101632e-01,2:1.042929e-01):3.585694e-03):1.344575e-01):2.766375e-01,9:1.423746e-02,1:1.553398e-01);
   tree gen.1880000 = [&U] (9:1.146959e-01,((7:6.424344e-01,(2:3.454147e-01,((6:3.298887e-02,(((4:1.175585e-02,13:1.476719e-01):6.492913e-02,12:1.433868e-02):1.863026e-01,(8:3.664469e-03,11:1.291744e-01):3.181610e-01):6.092550e-02):3.259807e-01,3:8.714176e-02):1.601799e+00):2.560613e-01):1.194541e-02,(10:6.720755e-01,5:1.661349e-01):2.135759e-03):1.918120e-01,1:5.494474e-01);
   tree gen.1885000 = [&U] (9:2.211731e-01,(5:4.304054e-01,((2:5.343056e-01,((3:3.260410e-01,(6:3.646520e-02,((12:1.976104e-02,4:6.892374e-02):8.788069e-03,13:9.971515e-02):4.842605e-01):8.019072e-02):1.175216e-01,(8:5.665690e-02,11:1.662426e-01):8.084593e-03):1.848405e+00):4.669505e-01,(10:4.352627e-01,7:1.445509e-01):1.411582e-01):2.229641e-01):1.119359e-01,1:1.569246e-01);
   tree gen.1890000 = [&U] ((3:1.650718e-01,((((12:1.607868e-02,13:4.849247e-02):5.508877e-02,4:4.882124e-02):2.746412e-01,6:8.847220e-03):1.419572e-01,(8:2.664337e-02,11:1.195198e-01):1.346382e-01):1.766456e-01):1.502060e+00,((5:5.681448e-02,(2:4.566630e-01,10:3.149157e-02):1.333491e-02):2.709743e-01,(9:6.602909e-02,7:2.863333e-01):3.413568e-03):2.761271e-01,1:1.113054e-01);
   tree gen.1895000 = [&U] ((5:3.735210e-02,10:3.837722e-02):4.487898e-02,((((11:2.246124e-02,((4:5.155972e-03,(13:1.231388e-02,12:3.559068e-03):5.158980e-03):6.451193e-02,6:2.203702e-02):1.027408e-02):2.470841e-02,8:2.238461e-02):6.106688e-02,3:1.269529e-02):1.053643e-01,(7:1.029508e-01,(9:1.265223e-02,2:1.260698e-01):9.153350e-04):1.324296e-02):1.854693e-02,1:4.762485e-02);
   tree gen.1900000 = [&U] ((2:9.911638e-02,(10:2.621873e-02,5:7.865862e-02):8.022302e-02):9.162595e-02,(((((8:4.803440e-03,(((13:8.512575e-03,12:6.919632e-03):2.013003e-02,4:3.941651e-02):7.156286e-02,6:2.395717e-03):7.198911e-02):6.899195e-02,11:5.645798e-02):4.845623e-02,3:5.843245e-02):2.277424e-01,7:7.277652e-04):1.336958e-01,9:8.597293e-03):2.605323e-02,1:7.371215e-02);
   tree gen.1905000 = [&U] (((10:4.382410e-02,(5:7.600854e-02,2:1.150098e-01):1.375733e-02):5.312406e-02,7:9.445120e-02):8.497401e-02,(9:3.639010e-02,(3:2.555411e-02,((6:2.399667e-02,(4:3.854035e-03,(13:1.351203e-02,12:1.056009e-02):4.825821e-03):1.280900e-01):3.220451e-02,(8:3.383665e-03,11:1.119731e-02):3.766114e-02):1.907433e-01):2.128220e-01):2.151026e-02,1:7.813381e-02);
   tree gen.1910000 = [&U] ((((((11:3.907006e-02,8:5.835979e-02):7.386883e-02,((12:5.079912e-03,(4:2.705724e-02,13:7.542875e-02):1.952261e-02):2.088042e-01,6:8.074690e-03):2.343684e-01):3.020630e-01,3:1.225796e-01):2.238881e-01,7:3.137761e-01):9.268688e-02,9:1.030534e-02):5.732251e-02,(5:1.508520e-01,(10:2.230485e-01,2:2.680540e-01):8.485954e-02):2.306859e-01,1:1.667179e-01);
   tree gen.1915000 = [&U] (((((3:6.254424e-02,((11:9.328812e-02,8:3.010762e-02):2.400355e-01,(6:2.246475e-02,(4:3.389075e-02,(13:5.427294e-02,12:1.992146e-02):1.700165e-02):8.961396e-02):4.814668e-02):1.325763e-01):5.089425e-01,2:1.730337e-01):1.350023e-01,7:1.356055e-01):2.592963e-03,(5:1.658891e-01,10:6.853662e-02):5.867844e-02):1.948674e-01,9:2.296024e-02,1:1.896721e-01);
   tree gen.1920000 = [&U] (9:1.635740e-01,((7:3.667444e-02,(2:6.328003e-01,(3:1.150976e-01,(11:1.423615e-01,(((12:2.967531e-02,(13:4.051957e-02,4:4.422830e-02):5.389814e-02):2.967698e-01,6:5.826243e-03):2.179076e-01,8:3.217232e-02):8.097449e-02):1.873888e-01):3.303747e-01):4.049540e-02):1.723157e-01,(10:1.773136e-01,5:1.489458e-01):1.014986e-01):1.509248e-01,1:8.369026e-02);
   tree gen.1925000 = [&U] (10:1.459502e-01,(((7:9.156681e-02,(5:1.248965e-01,2:1.198609e-01):8.261531e-02):1.797107e-01,(3:1.390992e-01,(((6:3.938026e-02,(4:8.037644e-03,(13:6.243741e-02,12:3.410193e-02):1.555866e-02):2.738199e-01):1.043798e-01,8:1.999256e-02):9.327729e-02,11:4.820365e-02):1.834953e-01):3.422482e-01):1.338475e-01,9:4.377810e-02):8.939935e-02,1:8.238437e-02);
   tree gen.1930000 = [&U] (((((10:2.167536e-01,5:3.364473e-02):1.052107e-01,2:2.276769e-01):4.119674e-01,7:1.576148e-01):4.009507e-02,(((((4:9.175307e-04,(12:3.867012e-02,13:1.450655e-01):4.167348e-02):1.832458e-01,6:2.377592e-02):5.087160e-02,8:7.463996e-02):1.265494e-01,11:8.441942e-02):3.776232e-01,3:5.398825e-02):3.595977e-01):2.103688e-01,9:8.707142e-03,1:4.055682e-01);
   tree gen.1935000 = [&U] (9:4.502182e-02,((7:9.753194e-02,((10:1.114306e-01,2:5.671750e-02):3.503580e-04,((6:3.307666e-03,((4:4.720052e-04,13:4.997789e-02):1.420169e-02,12:2.835814e-03):5.758793e-02):7.183698e-02,((8:2.238274e-02,11:3.941541e-02):1.468623e-02,3:8.178020e-02):1.858361e-02):1.905878e-01):1.328122e-02):7.114276e-02,5:4.935731e-02):3.787864e-02,1:2.180722e-02);
   tree gen.1940000 = [&U] ((((5:2.127618e-01,10:2.817232e-01):1.402909e-01,((3:1.922134e-01,((8:1.164430e-02,11:9.675766e-02):6.159302e-03,((4:4.340447e-04,(12:2.657286e-02,13:3.402653e-02):5.756904e-02):2.018310e-01,6:1.944274e-02):2.671493e-01):1.565568e-01):6.109967e-01,2:7.505296e-02):5.341376e-02):3.250875e-01,7:1.971151e-01):1.058609e-01,9:2.224102e-02,1:2.830682e-01);
   tree gen.1945000 = [&U] (((9:7.770291e-03,(3:1.172738e-02,(((6:1.298749e-02,((4:2.020252e-02,13:1.804098e-02):1.275150e-02,12:4.455695e-03):5.192962e-02):4.025867e-02,8:1.937658e-02):3.135551e-02,11:1.610355e-02):8.268039e-02):1.622646e-01):5.980892e-02,(7:9.598470e-02,2:6.980378e-02):2.406560e-02):8.548195e-04,(10:2.983885e-02,5:1.162673e-01):7.305921e-02,1:3.327403e-02);
   tree gen.1950000 = [&U] ((((7:1.022593e-01,5:8.194361e-02):6.633037e-02,10:1.292772e-01):4.912066e-02,9:9.527749e-02):1.691012e-02,(((((((13:4.047369e-02,12:1.221685e-02):1.262357e-02,4:1.331595e-02):2.299384e-01,6:9.352160e-03):1.681554e-02,3:1.123572e-01):1.082635e-01,8:4.002885e-03):5.745807e-02,11:6.941893e-02):3.446318e-01,2:2.154553e-01):1.777664e-01,1:4.101891e-02);
   tree gen.1955000 = [&U] (9:1.818917e-01,((((5:1.210673e-01,2:2.217106e-01):6.696566e-02,7:1.618981e-01):1.557854e-01,10:6.155801e-02):1.200978e-01,((11:9.512182e-02,(8:2.393797e-02,(((4:1.676233e-02,12:4.263756e-02):7.992038e-03,13:6.106913e-02):1.822281e-01,6:2.938010e-02):9.619685e-02):2.311012e-02):1.604446e-01,3:2.010537e-02):5.646281e-01):2.465179e-02,1:8.033751e-02);
   tree gen.1960000 = [&U] (10:1.063522e-01,(9:5.365202e-03,(((3:7.145383e-02,((8:2.853646e-03,11:1.438997e-01):1.734014e-02,(((12:3.412411e-02,13:1.026370e-01):3.426617e-02,4:6.560492e-03):1.572109e-01,6:6.302291e-03):7.019135e-02):8.870575e-02):2.765376e-01,7:9.565004e-03):1.167548e-01,(5:9.661614e-02,2:8.881074e-02):7.504648e-02):7.738599e-02):6.470100e-02,1:4.255118e-02);
   tree gen.1965000 = [&U] (((((3:8.650566e-02,(((12:2.951871e-02,(4:1.693826e-02,13:8.538848e-02):3.266727e-02):1.152441e-01,6:6.475369e-04):6.070592e-02,(11:1.025034e-01,8:3.170579e-02):1.435307e-02):1.845569e-01):5.250978e-01,7:1.115106e-01):1.976306e-01,9:4.472478e-02):7.355258e-02,2:3.014593e-01):3.027456e-02,(10:2.197795e-01,5:2.425015e-01):1.396949e-02,1:2.968007e-01);
   tree gen.1970000 = [&U] (9:1.099041e-01,(7:1.369689e-01,(10:2.552135e-01,(5:1.695570e-01,(((((((13:7.100748e-02,12:7.438712e-02):1.690464e-02,4:3.105764e-04):1.528698e-01,6:1.285913e-02):1.232952e-01,11:6.632605e-02):2.952889e-02,8:8.644770e-02):6.726597e-02,3:2.102155e-01):6.401752e-01,2:2.152583e-01):1.423972e-01):2.783213e-01):7.586111e-02):1.784669e-01,1:2.031897e-01);
   tree gen.1975000 = [&U] (((7:2.359287e-01,9:3.593928e-02):1.875569e-02,(2:1.167173e-01,(3:1.321378e-01,((((13:1.417949e-02,12:2.327007e-02):6.165070e-02,4:1.394094e-02):2.191685e-01,6:9.386486e-03):2.603360e-01,(8:4.082079e-03,11:5.405965e-02):1.015168e-02):3.924479e-02):1.061027e+00):3.131510e-01):1.441480e-01,(10:2.692615e-01,5:6.268739e-02):2.205141e-01,1:1.102176e-01);
   tree gen.1980000 = [&U] (((3:2.068165e-02,((8:6.376077e-03,11:2.352243e-02):1.494393e-02,((4:6.180136e-03,(13:2.642053e-02,12:6.396128e-02):2.897711e-02):1.460210e-01,6:1.932589e-02):1.235504e-01):1.811312e-01):5.761853e-01,9:5.085394e-03):4.372048e-02,((10:1.060536e-01,(5:1.759662e-01,7:8.186586e-02):5.225144e-02):3.917439e-04,2:5.630044e-01):2.138509e-02,1:1.309825e-01);
   tree gen.1985000 = [&U] (9:2.501093e-02,((7:1.020754e-02,(2:2.644671e-01,(10:1.546576e-01,5:8.473837e-02):3.796249e-02):2.076094e-01):2.138330e-02,(3:6.639581e-02,(((6:4.065863e-02,((12:3.706268e-02,4:1.515008e-02):2.949913e-02,13:3.153934e-02):1.254529e-01):7.893234e-02,11:1.012190e-02):8.162312e-02,8:5.353139e-02):1.628134e-01):6.914331e-01):1.477911e-01,1:1.475993e-01);
   tree gen.1990000 = [&U] (9:7.343958e-03,((5:1.519624e-01,(2:3.179247e-01,(((((6:5.238814e-03,(12:3.931389e-02,(13:8.819547e-02,4:1.490563e-03):1.654007e-02):2.091378e-01):1.720979e-01,8:3.846498e-02):1.219575e-01,11:1.417614e-02):3.737462e-02,3:2.321626e-01):7.064895e-01,10:1.420599e-01):9.128223e-02):1.053469e-02):3.145587e-01,7:2.528366e-01):1.521207e-03,1:2.615577e-01);
   tree gen.1995000 = [&U] ((((((11:5.016351e-02,8:2.604549e-02):7.833771e-03,(6:6.661017e-03,(4:1.188388e-02,(12:7.920551e-02,13:7.134024e-03):5.518533e-02):2.022993e-01):4.017185e-02):1.318067e-01,3:2.348316e-02):4.551943e-01,7:4.509834e-02):1.852692e-01,(10:1.985909e-01,(2:6.569328e-02,5:8.111897e-02):6.155274e-02):9.973079e-02):8.921319e-02,9:3.081937e-02,1:1.007917e-01);
   tree gen.2000000 = [&U] (((5:5.041056e-02,2:1.077123e-01):5.665440e-02,(10:4.227515e-02,((((4:1.297719e-02,(12:7.455186e-03,13:1.997502e-02):1.227504e-02):5.465315e-02,6:1.829139e-03):1.755050e-02,(8:1.471932e-02,11:3.604984e-02):4.474283e-02):2.847241e-01,3:2.374303e-02):5.520307e-02):4.542908e-02):2.955907e-02,(7:7.280987e-02,9:2.816221e-02):6.658093e-03,1:7.784690e-02);
   tree gen.2005000 = [&U] ((9:5.756064e-02,(7:3.402520e-02,(2:7.921663e-02,((((4:3.240531e-03,(13:3.867161e-02,12:9.419526e-03):8.075496e-03):6.915332e-02,6:3.570986e-03):2.151799e-02,(11:1.380736e-02,8:5.901725e-03):1.450542e-02):1.404170e-01,3:1.388608e-02):1.328395e-01):6.930881e-02):8.610702e-02):1.944982e-02,(5:1.291246e-01,10:2.073528e-01):3.383602e-02,1:4.143095e-02);
   tree gen.2010000 = [&U] (9:7.289230e-02,((5:1.341431e-01,10:1.045420e-01):7.738660e-02,(((((6:2.152954e-02,(13:7.515923e-03,(12:4.066848e-02,4:3.633585e-02):8.971337e-02):4.978140e-01):1.336676e-02,(11:3.418005e-02,8:1.598359e-02):1.651157e-01):2.576681e-01,3:2.263425e-02):5.009261e-01,2:5.126058e-02):3.217273e-01,7:1.188015e-01):2.535873e-01):7.613916e-02,1:1.661124e-01);
   tree gen.2015000 = [&U] ((9:4.602989e-02,((5:1.311741e-01,(2:2.757914e-01,10:1.037277e-01):1.740072e-01):6.028476e-02,7:1.842565e-01):1.945425e-01):8.398581e-02,(3:4.227398e-02,((6:3.196566e-02,((13:2.070700e-02,12:1.999187e-02):6.114238e-02,4:4.650316e-03):1.427065e-01):1.689624e-01,(8:2.572051e-02,11:6.697676e-02):2.437439e-02):2.129231e-01):5.717960e-01,1:1.307492e-01);
   tree gen.2020000 = [&U] ((9:3.599949e-02,((10:3.612225e-01,(2:5.133145e-01,(((8:2.210867e-01,11:6.502409e-02):5.521751e-03,(((12:1.918133e-02,13:6.734423e-02):1.321773e-02,4:2.832199e-02):3.367434e-01,6:4.010995e-02):1.358504e-01):4.241431e-01,3:4.281451e-02):9.938722e-01):3.075915e-02):2.119214e-02,5:2.108162e-01):7.722424e-02):1.836409e-02,7:4.324286e-01,1:1.152393e-01);
   tree gen.2025000 = [&U] (9:3.119321e-02,((2:1.470604e-01,5:4.119000e-02):1.898880e-02,((7:7.608156e-03,(3:2.781594e-02,(11:4.527541e-02,((6:3.760366e-03,((12:3.312710e-03,13:3.686016e-02):2.302248e-02,4:3.406991e-03):1.383077e-01):8.058765e-02,8:1.684020e-02):1.371165e-03):2.340844e-01):1.003483e-01):9.582925e-02,10:5.568177e-02):2.652213e-02):2.143378e-01,1:1.128062e-01);
   tree gen.2030000 = [&U] ((10:4.616409e-02,(7:3.173765e-01,(5:1.588761e-01,2:3.640485e-01):3.541358e-02):2.892274e-01):2.238405e-01,(9:2.983254e-02,(((11:2.101725e-01,8:5.955801e-02):1.605728e-01,((4:2.054345e-02,(12:4.473983e-02,13:4.680348e-02):1.084610e-01):3.289746e-01,6:1.480808e-02):8.234147e-02):4.491254e-01,3:1.216415e-01):4.101902e-01):1.105483e-01,1:2.217009e-01);
   tree gen.2035000 = [&U] (((5:1.097819e-01,10:7.417423e-02):2.018958e-01,(((((6:3.045526e-02,(4:1.247966e-02,(13:2.495912e-02,12:1.974146e-02):2.176504e-02):1.761902e-01):1.778182e-01,(11:3.543289e-02,8:6.546522e-03):1.469603e-02):2.416284e-01,3:2.196819e-02):6.891517e-01,7:1.174267e-01):1.040384e-01,2:2.809613e-01):7.763286e-02):1.232446e-02,9:1.747619e-02,1:2.991616e-01);
   tree gen.2040000 = [&U] (9:1.924156e-01,((2:3.547243e-01,5:1.412012e-01):2.735275e-01,((((11:7.247051e-02,(8:5.679180e-02,(((4:1.252925e-02,13:6.583194e-02):9.699426e-03,12:3.151914e-02):3.149512e-01,6:2.526470e-02):1.401752e-01):7.705318e-02):1.619035e-01,3:6.467547e-02):6.176160e-01,10:9.748045e-02):7.275097e-02,7:2.619246e-01):1.457458e-01):6.658015e-02,1:6.753831e-02);
   tree gen.2045000 = [&U] ((9:2.204131e-02,((3:6.970234e-03,((6:4.009101e-02,(4:1.295205e-02,(13:5.256975e-02,12:3.280619e-02):4.702307e-02):2.393387e-01):2.178950e-01,(11:9.211175e-02,8:2.391158e-02):5.368306e-02):5.072643e-01):2.052466e-01,7:2.802326e-01):2.134295e-01):9.452509e-02,((10:1.204628e-01,2:4.455838e-01):1.725989e-02,5:1.646981e-01):4.025872e-01,1:3.947295e-01);
   tree gen.2050000 = [&U] (5:3.062889e-01,((7:6.291308e-02,(((3:2.911657e-01,((8:4.858025e-02,(6:2.126818e-02,(12:5.833257e-02,(13:7.788082e-02,4:6.077031e-02):6.874751e-02):2.010321e-01):1.632062e-01):7.298801e-02,11:1.986815e-02):5.213222e-01):6.535413e-01,10:2.453367e-01):2.356413e-01,2:1.117728e-01):3.022572e-01):1.630888e-01,9:8.358845e-02):9.492330e-02,1:3.021550e-03);
   tree gen.2055000 = [&U] ((((((8:1.629162e-02,11:1.258978e-01):1.065489e-01,(6:1.692212e-02,((12:3.640057e-02,13:1.026188e-01):5.892436e-02,4:2.474389e-02):3.652362e-01):9.459224e-02):2.170081e-01,3:4.775423e-02):1.035063e+00,(2:3.227251e-01,(10:9.199950e-02,5:9.328032e-02):1.322918e-02):4.486805e-01):1.400011e-01,7:1.964025e-01):2.612200e-01,9:8.130878e-02,1:2.579682e-01);
   tree gen.2060000 = [&U] ((7:2.422918e-01,((5:7.212832e-02,2:1.975712e-01):6.861625e-02,10:9.100638e-02):1.958094e-01):2.164648e-01,(9:1.824038e-02,(((11:7.609806e-02,(6:3.065378e-02,(13:9.324584e-02,(4:4.275977e-02,12:2.213089e-02):1.884237e-02):1.300930e-01):1.729894e-01):2.874024e-02,8:7.696393e-03):2.350953e-01,3:2.367103e-02):4.245901e-01):1.254892e-01,1:1.506229e-01);
   tree gen.2065000 = [&U] (((7:1.278569e-01,(((8:1.017091e-02,(((4:1.818011e-02,(13:6.658643e-02,12:3.095185e-02):4.531108e-02):1.766696e-01,6:2.034239e-02):1.269563e-01,11:4.197943e-02):4.320820e-02):2.102593e-01,3:5.899793e-02):3.368254e-01,2:5.716848e-02):2.054306e-01):3.539429e-02,9:3.065568e-02):1.271801e-01,(5:1.616128e-01,10:1.291695e-01):5.946437e-02,1:5.906959e-02);
   tree gen.2070000 = [&U] ((7:9.318130e-02,(3:6.270128e-02,((6:1.029051e-02,((13:4.079069e-02,12:5.837639e-02):1.702721e-02,4:2.687518e-03):1.048420e-01):7.677099e-02,(11:2.926544e-02,8:6.169887e-02):3.558743e-02):2.088674e-01):1.553037e-01):2.793860e-01,(9:4.609323e-03,((10:1.702220e-01,5:6.970959e-02):1.154058e-01,2:8.235171e-02):1.401826e-01):3.895620e-03,1:1.189688e-01);
   tree gen.2075000 = [&U] (((7:1.901679e-01,(((8:2.408748e-03,11:2.776699e-01):1.353070e-01,(((13:5.952775e-02,12:2.068505e-02):7.604363e-02,4:9.962259e-03):2.383482e-01,6:1.198039e-02):7.857563e-02):8.124983e-01,3:3.507207e-02):5.134896e-01):8.635637e-02,(10:9.736336e-02,(5:1.599007e-01,2:2.280487e-01):1.790471e-01):4.771325e-02):2.455952e-02,9:7.694530e-02,1:2.717663e-01);
   tree gen.2080000 = [&U] ((7:4.139037e-02,((2:9.561935e-02,10:4.612915e-02):2.705978e-02,5:1.496531e-02):5.977968e-02):5.412178e-02,((3:1.510753e-02,(((11:3.850748e-02,8:1.045211e-02):1.227030e-02,6:2.544908e-03):2.437574e-03,((13:2.683778e-02,12:2.010465e-03):2.703725e-03,4:3.213476e-03):4.872848e-02):4.280436e-02):1.027354e-01,9:2.658429e-02):1.668417e-02,1:6.444677e-02);
   tree gen.2085000 = [&U] (((((3:2.685315e-02,((8:2.100308e-03,(6:8.083951e-03,((13:8.027970e-02,12:3.383269e-02):2.415345e-02,4:2.374438e-03):1.768633e-01):1.300290e-01):1.545985e-01,11:7.055022e-02):5.188887e-01):4.142873e-01,7:1.354230e-01):1.674598e-02,(2:1.226918e-01,5:2.246331e-01):1.767104e-01):1.720185e-01,9:6.240920e-02):9.966158e-02,10:7.596771e-02,1:2.050765e-01);
   tree gen.2090000 = [&U] (9:5.512362e-02,(((((((12:4.995488e-02,13:3.022738e-02):1.985734e-02,4:1.029109e-03):2.022134e-01,6:1.174191e-02):9.647999e-02,8:2.492545e-02):3.249627e-02,11:2.176918e-02):2.099570e-01,3:1.071996e-01):3.940359e-01,((5:1.950112e-01,(10:7.967070e-02,2:2.780178e-01):2.644091e-02):1.943617e-01,7:1.586826e-01):3.285426e-02):1.961154e-02,1:6.375401e-02);
   tree gen.2095000 = [&U] (((9:2.830621e-01,7:3.153280e-01):5.639002e-02,(((8:5.096364e-02,(6:4.216162e-02,((13:2.333948e-02,12:1.296581e-01):6.842861e-02,4:5.457209e-04):1.720609e-01):1.863649e-01):1.188450e-03,11:2.320859e-02):7.682611e-01,3:1.416026e-01):4.536532e-01):2.739778e-01,((5:7.898533e-02,2:3.230888e-01):1.296845e-01,10:1.369790e-01):7.622153e-02,1:1.611527e-01);
   tree gen.2100000 = [&U] ((9:5.164406e-03,(7:1.817225e-01,(2:1.942072e-01,((11:2.922907e-03,(8:1.397066e-02,((4:3.224712e-04,(12:3.263389e-02,13:1.086407e-02):3.936764e-02):8.273371e-02,6:1.794299e-03):1.493579e-01):5.714858e-02):1.449715e-01,3:2.393264e-02):1.785927e-01):1.409975e-02):1.238315e-01):1.687531e-01,(5:9.640187e-02,10:4.369691e-02):2.394339e-01,1:3.599642e-02);
   tree gen.2105000 = [&U] ((9:1.266414e-01,(((8:5.689683e-02,(((12:2.648331e-02,13:1.143109e-01):2.111629e-02,4:2.798484e-03):2.571841e-01,6:1.323423e-02):1.435583e-01):1.948572e-03,11:7.626667e-02):3.166177e-01,3:6.391252e-02):8.359230e-01):5.330920e-03,(7:3.074256e-01,((5:6.646333e-02,2:2.496713e-01):2.021443e-01,10:9.413146e-02):8.720177e-02):9.098157e-02,1:1.861977e-01);
   tree gen.2110000 = [&U] (9:2.481735e-02,(2:5.429708e-02,(10:3.683807e-02,(((8:1.849527e-02,((6:1.328127e-02,(12:6.526327e-03,(4:8.967795e-03,13:7.644377e-03):1.879027e-02):7.270916e-02):1.031420e-02,(3:9.848743e-02,11:8.552055e-03):1.414911e-02):1.229717e-02):2.389379e-01,7:4.792268e-02):9.133712e-02,5:1.974016e-02):3.516059e-02):1.024585e-02):5.823824e-02,1:5.574802e-02);
   tree gen.2115000 = [&U] ((9:4.376158e-02,((11:6.279886e-05,(8:1.062804e-01,((12:5.216724e-02,(13:4.218038e-02,4:2.662905e-02):1.901371e-02):2.811175e-01,6:8.050187e-02):4.238416e-02):2.084797e-01):2.660930e-01,3:2.368158e-02):4.008100e-01):1.388794e-01,(10:2.116718e-01,(5:6.608693e-02,(2:1.907551e-01,7:1.508982e-01):1.574225e-01):1.658429e-01):8.153684e-03,1:2.367108e-01);
   tree gen.2120000 = [&U] (((10:1.313868e-01,(7:3.162292e-01,5:2.190429e-01):6.974720e-02):5.885994e-02,(2:4.482760e-01,(3:3.004255e-02,((11:1.251758e-01,8:9.090990e-03):1.097910e-01,(6:3.359408e-03,((13:8.712671e-02,12:2.328770e-02):1.098622e-01,4:2.113175e-02):1.363633e-01):1.116000e-01):3.836698e-01):6.858511e-01):2.337413e-02):5.249168e-01,9:7.901248e-02,1:1.013224e-01);
   tree gen.2125000 = [&U] (((7:2.235747e-01,9:3.991807e-02):4.674684e-03,(2:1.417627e-01,(((8:1.795568e-02,(6:9.231443e-03,((12:4.652242e-02,13:3.330176e-02):1.034670e-02,4:2.679359e-02):2.076974e-01):1.243839e-01):3.312891e-03,11:2.496309e-02):2.940253e-01,3:2.616389e-01):3.429060e-01):1.680973e-01):4.629760e-02,(10:9.485672e-02,5:2.181249e-01):5.683225e-02,1:1.364509e-01);
   tree gen.2130000 = [&U] (((7:4.375215e-02,((6:3.313159e-03,((4:8.657550e-04,(13:3.019493e-02,12:1.374093e-02):2.095775e-02):1.028150e-01,(8:3.857057e-02,11:7.868953e-02):4.264599e-02):5.419148e-03):1.968313e-01,3:7.235959e-03):5.428793e-01):1.256889e-01,(5:1.119720e-01,(2:8.681951e-02,10:9.770363e-02):5.795996e-03):4.062479e-02):3.495017e-02,9:9.509694e-02,1:3.524070e-02);
   tree gen.2135000 = [&U] (9:4.468524e-02,(((5:1.224992e-01,2:1.416483e-01):2.115326e-02,10:1.695904e-01):1.348128e-01,((3:8.813803e-02,(11:4.691196e-03,(8:2.124377e-03,(6:2.670219e-02,(12:2.575187e-02,(4:2.203095e-03,13:9.033177e-02):1.916825e-02):2.928903e-01):1.588669e-01):4.139481e-02):1.559771e-01):7.135166e-01,7:8.133895e-02):2.326501e-01):1.439601e-01,1:1.263428e-01);
   tree gen.2140000 = [&U] (((5:6.309518e-02,10:9.183686e-02):1.444853e-02,((2:5.954061e-03,(3:1.202400e-01,((6:5.220029e-03,((13:1.380532e-02,12:1.991322e-02):2.452719e-02,4:5.937547e-04):7.362520e-02):3.774146e-02,(8:2.788204e-02,11:2.196367e-02):3.580402e-03):1.652323e-01):2.192186e-01):1.392566e-01,7:5.882143e-03):9.429188e-02):5.036557e-02,9:4.100296e-02,1:3.866396e-02);
   tree gen.2145000 = [&U] (5:3.166278e-01,(10:2.859180e-01,((7:2.253099e-01,((3:9.618588e-03,((11:1.967103e-01,8:5.789984e-02):4.123216e-02,(6:1.086029e-01,((13:3.846554e-02,12:1.110308e-01):3.303074e-02,4:8.350047e-03):2.197037e-01):2.050972e-01):6.048704e-01):5.471726e-01,2:6.463372e-01):4.162121e-01):1.430305e-01,9:5.915103e-02):9.550836e-02):3.933742e-02,1:1.595838e-01);
   tree gen.2150000 = [&U] ((((3:8.560011e-02,((8:5.952832e-03,11:5.362140e-02):5.982677e-02,((4:6.322243e-03,(12:4.421616e-02,13:1.734454e-03):6.459053e-02):1.472693e-01,6:4.667405e-02):7.639560e-02):3.724137e-01):4.983815e-01,5:1.512354e-02):3.243492e-01,2:1.375007e-01):3.242619e-01,(10:2.780042e-01,(9:5.282218e-02,7:3.006002e-01):1.692349e-01):1.952853e-03,1:6.470763e-02);
   tree gen.2155000 = [&U] ((9:9.232344e-04,((11:3.581147e-02,(8:1.819934e-02,((6:5.973425e-03,((13:5.293324e-03,4:6.006323e-03):1.167241e-02,12:2.638928e-02):1.776309e-01):6.321746e-02,3:5.376813e-02):4.242504e-02):6.003631e-03):1.975308e-01,(7:6.092433e-02,(2:5.206153e-02,5:5.200902e-02):8.310846e-02):2.211008e-02):7.987127e-02):7.814467e-02,10:6.005193e-02,1:5.031149e-02);
   tree gen.2160000 = [&U] ((10:8.480996e-02,(9:8.313429e-03,(((6:5.775389e-03,((13:2.447454e-02,12:3.108763e-02):1.052981e-02,4:1.425592e-04):3.019224e-02):2.673112e-03,(11:1.089944e-02,8:4.043550e-02):7.354802e-02):8.688686e-02,3:1.961012e-02):1.658828e-01):1.475089e-02):3.853877e-02,(7:2.895456e-02,(5:5.857682e-02,2:1.268828e-01):2.697985e-02):9.883228e-02,1:6.529992e-02);
   tree gen.2165000 = [&U] (((3:1.533047e-01,(11:5.966948e-02,(((13:2.337279e-01,(4:1.515519e-03,12:8.480298e-02):5.159372e-02):1.504031e-01,6:9.215048e-02):1.440689e-01,8:7.395276e-03):1.448131e-01):3.229003e-01):4.842319e-01,7:1.559199e-01):1.027178e-01,(((10:6.990843e-02,2:1.549376e-01):6.713980e-02,5:2.732964e-01):3.932546e-01,9:2.458559e-02):1.633835e-01,1:2.793620e-01);
   tree gen.2170000 = [&U] (9:3.032556e-02,(7:1.810471e-01,((10:9.694464e-02,5:1.523612e-02):1.547057e-01,((((6:1.678387e-03,((13:3.516555e-02,4:3.908888e-03):2.512247e-02,12:2.248229e-02):2.067485e-01):1.557814e-01,(8:3.682847e-03,11:1.553906e-02):3.080412e-02):1.209827e-01,3:1.527162e-01):1.956932e-01,2:1.351769e-01):1.980108e-01):3.549897e-02):6.168280e-02,1:1.884882e-01);
   tree gen.2175000 = [&U] (((((6:2.563593e-02,(4:4.101766e-03,(12:3.819842e-02,13:6.775002e-02):6.278217e-02):1.390345e-01):2.666368e-01,(11:1.589180e-01,8:7.640981e-03):1.354002e-01):7.449041e-02,3:7.705068e-02):1.589816e+00,((10:2.318930e-01,(2:3.833623e-01,7:2.102163e-01):2.362553e-01):4.373670e-02,5:6.820416e-02):1.449962e-01):8.577012e-02,9:2.940778e-02,1:3.273639e-01);
   tree gen.2180000 = [&U] (((2:2.510654e-01,5:6.206086e-02):2.191921e-01,(10:4.953814e-01,(((11:4.307314e-02,((6:4.519717e-02,(12:6.504309e-02,(4:1.338222e-02,13:8.236023e-02):1.560227e-02):1.641189e-01):2.561824e-01,8:1.972799e-02):1.186102e-01):5.184686e-01,3:4.159026e-02):7.179843e-01,7:1.127989e-02):3.349233e-01):1.480332e-03):2.339306e-01,9:4.911918e-02,1:3.649690e-01);
   tree gen.2185000 = [&U] (9:1.036621e-02,((5:1.035049e-01,2:2.738708e-01):2.592486e-01,((7:1.122789e-01,((((8:1.337711e-01,11:1.312363e-01):2.062356e-01,((12:4.692094e-02,13:1.215049e-01):2.428711e-02,4:6.653373e-03):2.761177e-01):2.601610e-02,6:3.073886e-04):6.287531e-01,3:4.242975e-03):2.128461e-01):7.584218e-03,10:1.577375e-01):5.726790e-02):7.828360e-02,1:2.189780e-01);
   tree gen.2190000 = [&U] ((9:3.935407e-02,((2:1.158072e-01,5:6.351899e-02):1.516544e-01,7:1.414270e-01):1.950301e-01):1.598814e-02,((3:4.191359e-02,((11:3.430484e-02,((4:2.091955e-03,(12:3.064008e-02,13:3.075016e-02):3.273666e-02):1.023091e-01,6:4.211473e-02):1.392022e-01):1.237910e-02,8:5.721059e-02):1.637718e-01):1.396676e-01,10:2.315706e-02):1.207837e-01,1:8.149411e-02);
   tree gen.2195000 = [&U] (9:8.213573e-02,(2:2.267295e-01,((10:2.448796e-01,5:2.963071e-01):2.259487e-02,((((11:1.121516e-01,8:9.460450e-03):1.863541e-01,(((12:4.949519e-02,13:2.686564e-02):4.815020e-02,4:1.187650e-02):2.597805e-01,6:2.261946e-02):8.915177e-02):1.883147e-01,3:2.633513e-01):5.252487e-01,7:1.144333e-01):3.295012e-01):2.351222e-02):2.164929e-01,1:1.400749e-01);
   tree gen.2200000 = [&U] (((7:2.732714e-02,(3:5.709336e-02,(8:7.829438e-03,(11:1.768025e-02,(((12:7.443226e-03,13:9.815625e-03):1.641443e-02,4:1.453262e-03):8.739534e-02,6:9.910471e-03):5.052210e-02):4.715200e-03):9.894729e-02):1.595615e-01):1.356439e-01,9:2.168229e-02):1.098970e-02,((2:1.721229e-01,5:2.999826e-02):4.406494e-02,10:3.333760e-02):1.369829e-01,1:6.746378e-02);
   tree gen.2205000 = [&U] (9:1.162368e-01,((7:4.173084e-03,((((8:8.471919e-03,11:8.085810e-02):7.538484e-02,(6:6.970037e-03,(4:3.616684e-02,(13:5.622436e-02,12:4.190279e-02):6.457166e-02):2.635600e-01):1.175048e-01):3.293291e-01,3:3.195469e-03):4.590505e-01,2:8.334430e-02):1.908401e-01):2.085965e-01,(5:9.719951e-02,10:1.908919e-01):1.114858e-01):2.499480e-01,1:9.232347e-02);
   tree gen.2210000 = [&U] (9:7.697164e-02,(7:1.143006e-01,(5:1.484655e-01,((2:5.610204e-02,(3:8.450760e-02,((8:9.683263e-02,11:7.121324e-02):5.616094e-03,(6:3.544806e-02,(4:3.470208e-02,(13:9.457700e-02,12:4.370114e-02):2.384171e-02):2.592917e-01):7.708690e-02):4.732299e-01):5.811699e-01):1.902928e-01,10:6.046052e-02):6.013693e-02):8.299555e-02):5.514651e-02,1:1.570342e-01);
   tree gen.2215000 = [&U] ((((2:4.210728e-03,5:7.633808e-02):1.075241e-01,(7:1.093386e-01,((((8:6.430400e-04,11:4.315098e-02):6.224104e-02,6:2.167750e-03):1.516004e-02,(4:5.492656e-03,(13:1.065686e-02,12:6.233409e-03):2.455605e-02):2.818407e-02):1.014963e-01,3:3.963354e-03):1.385625e-01):2.796017e-02):3.318125e-02,9:2.263667e-02):4.712863e-02,10:6.995571e-02,1:6.919848e-03);
   tree gen.2220000 = [&U] (((7:3.314336e-02,((2:6.998370e-02,5:4.549813e-02):7.615649e-02,((8:9.065794e-03,(((12:1.190864e-02,(4:1.878225e-02,13:2.692200e-02):7.013537e-03):6.023383e-02,6:2.368180e-02):5.611889e-02,11:1.176305e-02):1.617254e-03):8.396055e-02,3:4.188353e-02):9.812104e-02):1.221842e-02):1.081260e-02,10:5.883855e-02):2.753850e-02,9:5.053741e-02,1:6.278839e-02);
   tree gen.2225000 = [&U] (9:5.555936e-02,(7:5.395141e-02,(((2:6.681851e-02,(3:4.787900e-03,((11:4.916536e-02,(((13:1.578439e-02,12:5.168682e-02):2.587948e-02,4:3.075499e-02):7.267016e-02,6:1.127309e-02):1.110760e-02):1.154648e-02,8:1.155258e-01):2.372402e-01):4.242901e-01):1.032060e-01,10:2.034634e-01):7.137499e-02,5:5.105976e-02):7.364797e-02):1.483737e-01,1:1.959088e-01);
   tree gen.2230000 = [&U] ((7:4.609572e-02,((((((((4:1.470424e-02,(12:1.430692e-02,13:3.001734e-02):3.051139e-02):3.605030e-01,6:3.639700e-03):8.578298e-02,11:2.076960e-01):9.509529e-02,8:4.467481e-02):4.166941e-01,3:1.033548e-01):3.831828e-01,2:2.944481e-01):2.710653e-01,9:3.623298e-01):1.750870e-02,5:3.404301e-01):1.165267e-01):1.076664e-01,10:2.629248e-01,1:1.893384e-01);
   tree gen.2235000 = [&U] ((10:2.629865e-01,(5:1.162335e-01,2:4.655244e-01):2.795048e-01):5.557656e-02,(((3:2.885642e-02,((6:6.046076e-02,((13:2.973471e-02,12:1.844610e-02):1.556902e-02,4:1.593993e-02):1.982091e-01):1.727886e-01,(8:5.175383e-02,11:1.265723e-01):5.273694e-02):5.147562e-01):7.112053e-01,7:1.154699e-02):4.630060e-01,9:9.429968e-03):3.522872e-01,1:2.059167e-01);
   tree gen.2240000 = [&U] ((10:4.347968e-01,((2:3.742741e-01,((3:6.449562e-02,(8:1.280066e-02,((((12:6.209548e-02,13:5.476259e-02):4.256218e-02,4:4.068523e-02):4.065097e-01,6:2.196330e-02):2.814229e-01,11:8.010338e-02):4.673192e-03):3.884370e-01):3.481560e-01,7:1.037767e-01):1.408513e-01):2.096030e-01,5:2.345231e-01):2.771006e-02):1.595037e-01,9:8.154951e-02,1:2.017037e-01);
   tree gen.2245000 = [&U] (9:3.845778e-02,(((3:8.369427e-02,((6:3.896597e-02,(4:9.913325e-03,(12:3.939963e-02,13:6.329118e-02):3.862763e-02):4.683232e-01):3.142802e-02,(8:3.975019e-02,11:1.473697e-01):5.306412e-02):2.928670e-01):7.277113e-01,7:5.224394e-02):1.741839e-01,(10:2.691748e-01,(5:7.293599e-03,2:3.819987e-01):1.256232e-01):1.235166e-01):1.116664e-01,1:1.823237e-01);
   tree gen.2250000 = [&U] ((9:5.569502e-02,(((8:1.269630e-02,(3:2.201313e-01,((4:6.337020e-03,(12:4.534437e-02,13:4.947291e-02):4.352368e-02):2.048569e-01,6:1.845093e-02):1.496851e-01):6.497756e-02):2.920928e-02,11:1.501766e-02):5.975699e-01,7:1.700172e-01):3.081197e-02):1.910317e-01,((10:9.978867e-02,2:5.204088e-01):3.612663e-02,5:1.535108e-01):4.154723e-01,1:1.120099e-01);
   tree gen.2255000 = [&U] (9:9.679900e-02,((3:1.152376e-03,((8:1.083481e-01,11:2.690108e-02):9.368101e-02,(((13:4.586928e-02,12:2.713634e-02):2.876506e-02,4:1.327987e-02):2.898470e-01,6:3.750469e-02):1.641333e-01):6.693689e-01):5.763610e-01,((5:6.720124e-02,(2:3.222967e-01,10:4.970084e-02):1.387115e-01):5.963608e-01,7:3.408036e-01):4.421478e-02):3.768347e-02,1:1.722016e-01);
   tree gen.2260000 = [&U] (9:8.770697e-02,(7:3.126728e-01,((((8:2.558721e-03,(11:1.291717e-01,(6:1.270702e-02,((13:6.625254e-02,12:8.023837e-02):5.372967e-02,4:8.981488e-03):3.257882e-01):2.341657e-01):6.640920e-03):4.638079e-01,3:6.778380e-02):4.790013e-01,2:3.377585e-01):8.791385e-03,(10:2.164469e-01,5:2.621516e-01):3.194262e-03):8.338681e-02):2.276304e-01,1:2.146338e-01);
   tree gen.2265000 = [&U] (((2:4.116253e-01,5:1.436323e-02):1.200114e-01,10:1.361007e-01):5.698726e-02,((7:1.117462e-01,((((4:6.867119e-03,(13:2.303389e-02,12:4.741171e-02):1.201927e-02):1.992615e-01,6:4.584164e-03):4.885798e-02,(11:3.686145e-02,8:1.746673e-02):8.994960e-02):2.260594e-01,3:3.719848e-02):3.855196e-01):2.106766e-01,9:5.252986e-02):4.981726e-02,1:1.399440e-01);
   tree gen.2270000 = [&U] ((((3:7.727213e-02,(11:5.963729e-02,(8:7.758353e-04,(6:4.311370e-03,((13:3.305756e-02,12:3.712738e-02):3.229258e-02,4:4.039136e-03):1.032579e-01):1.613932e-01):1.655830e-01):6.956800e-02):3.764940e-01,7:1.168687e-01):2.659270e-02,9:1.248482e-03):5.216075e-02,((2:2.370716e-01,5:3.026736e-02):5.356187e-02,10:8.298885e-02):1.721034e-01,1:9.157505e-02);
   tree gen.2275000 = [&U] (((((((4:2.991783e-02,(12:5.308133e-02,13:1.180519e-01):3.988197e-02):3.860585e-01,6:1.130195e-02):3.296619e-02,(11:3.282462e-02,8:4.974021e-03):1.041114e-01):6.784314e-01,3:7.888973e-02):3.875744e-01,2:5.058555e-01):1.110129e-01,(7:4.312425e-01,9:6.474174e-03):1.299120e-01):3.355604e-02,(5:1.697798e-01,10:9.475957e-02):3.528926e-01,1:2.209977e-01);
   tree gen.2280000 = [&U] (9:2.230200e-01,(5:2.045339e-01,(10:8.584762e-02,((2:8.728722e-03,(3:8.705704e-02,(11:4.193733e-02,(8:7.982962e-02,(6:2.007410e-02,(4:3.294269e-02,(12:6.173942e-02,13:3.744862e-02):3.105338e-02):2.742258e-01):1.661167e-01):7.811682e-02):2.653986e-01):1.149657e-01):2.119588e-01,7:1.623038e-02):1.125369e-01):2.329938e-01):1.025027e-01,1:6.194329e-02);
   tree gen.2285000 = [&U] ((10:3.640998e-02,5:2.449892e-01):3.824562e-01,((((3:2.414376e-01,((13:3.965872e-02,(12:3.595872e-02,4:2.373077e-02):2.420920e-02):2.666700e-01,((11:1.100309e-02,8:5.472669e-02):2.193727e-01,6:4.483646e-04):2.998994e-02):2.733220e-01):5.357776e-01,2:1.086914e-01):5.784543e-01,7:1.302198e-01):3.829012e-01,9:4.857717e-02):7.755663e-02,1:2.086456e-01);
   tree gen.2290000 = [&U] (9:1.497888e-01,(3:2.471302e-01,(2:2.004280e-01,(((5:2.655786e-01,10:2.162647e-01):1.584641e-01,(8:1.586944e-02,(11:4.203177e-03,(6:5.722029e-02,((13:6.740630e-02,12:1.022633e-02):7.265714e-02,4:1.715701e-02):2.107542e-01):2.278434e-01):1.534539e-01):5.553625e-01):2.487186e-01,7:8.744536e-02):8.355093e-02):7.015314e-02):1.392855e-01,1:2.381559e-01);
   tree gen.2295000 = [&U] ((((3:2.153717e-01,(((8:6.835494e-03,11:6.880588e-02):3.311124e-01,((13:3.414512e-02,12:6.015831e-02):6.827466e-02,4:2.698945e-04):2.102899e-01):8.573588e-03,6:2.943396e-03):2.356143e-01):7.162505e-01,7:3.714673e-02):3.945648e-01,((2:1.830631e-01,5:2.039536e-01):7.449462e-02,10:6.328059e-02):4.346802e-01):2.260769e-02,9:7.356028e-02,1:3.176866e-01);
   tree gen.2300000 = [&U] (((10:5.326962e-02,5:1.041269e-01):6.204049e-02,2:1.972446e-01):5.564609e-02,(7:1.213927e-01,((3:4.320993e-02,(11:2.275541e-02,(8:3.990203e-02,(6:1.190796e-02,((13:1.095312e-02,12:1.825715e-02):1.150400e-02,4:3.786132e-03):8.593301e-02):1.962688e-01):6.720621e-03):1.222944e-01):2.380387e-01,9:2.917411e-02):6.597794e-02):4.670121e-02,1:1.357013e-01);
   tree gen.2305000 = [&U] ((10:1.252768e-01,(2:1.800230e-01,5:1.508866e-02):2.382316e-01):6.032380e-02,(9:2.435624e-02,(7:3.060430e-01,(((8:3.652345e-03,(((13:3.777211e-02,12:3.248519e-02):2.909910e-02,4:1.560982e-02):1.261358e-01,6:2.998089e-03):8.892735e-02):1.457362e-01,11:4.219343e-03):2.260582e-01,3:2.520823e-02):1.918282e-01):1.972951e-02):6.897431e-02,1:8.782624e-02);
   tree gen.2310000 = [&U] (((((3:2.884631e-02,(8:1.089606e-02,(11:1.323003e-01,(6:2.620783e-02,((4:6.170108e-03,13:8.747759e-02):4.139796e-02,12:1.147628e-02):2.546374e-01):1.477394e-01):9.983287e-02):4.305498e-01):5.149476e-01,9:6.337960e-03):6.883009e-02,10:1.313463e-01):7.780759e-03,(2:4.645799e-01,5:1.112036e-01):4.766792e-01):6.647683e-02,7:4.860414e-01,1:7.729744e-02);
   tree gen.2315000 = [&U] (9:4.395874e-02,((((10:1.835977e-01,5:1.903131e-01):1.540712e-02,2:2.857863e-01):3.165908e-02,(3:2.560333e-02,((8:1.816759e-02,11:6.209198e-02):1.137323e-01,((4:3.147294e-02,(13:2.495660e-02,12:1.859440e-02):5.844071e-02):2.679863e-01,6:4.088686e-02):5.401671e-02):2.609407e-01):8.354878e-01):6.163461e-02,7:1.657083e-01):3.229787e-01,1:2.748441e-01);
   tree gen.2320000 = [&U] ((((10:4.942770e-02,(3:4.158574e-02,((8:8.114410e-02,((13:1.064891e-01,(4:1.332965e-01,12:8.855405e-02):6.724192e-02):3.033890e-01,6:5.106544e-02):2.946476e-01):2.106020e-01,11:3.895353e-02):2.391809e-01):4.595692e-01):3.545717e-01,7:1.525595e-01):1.976341e-01,9:2.170971e-02):2.200725e-01,(5:2.306904e-01,2:3.025557e-01):2.135878e-01,1:4.279689e-02);
   tree gen.2325000 = [&U] ((9:7.797948e-03,(10:6.165279e-02,(2:9.785961e-02,5:6.439682e-02):5.897041e-03):9.372110e-02):3.056636e-02,(((((6:1.064532e-02,((13:1.599645e-02,12:6.000169e-03):3.005335e-03,4:2.086394e-03):7.597655e-02):2.413406e-02,8:1.871612e-02):3.008577e-02,11:1.620737e-02):1.275310e-01,3:1.259507e-02):1.635587e-01,7:3.461530e-02):1.097771e-01,1:3.763929e-02);
   tree gen.2330000 = [&U] ((3:3.329938e-04,((6:2.775408e-02,(13:5.194573e-02,(12:6.866416e-02,4:3.515382e-02):3.913654e-02):2.564486e-01):1.232776e-02,(8:9.128829e-03,11:8.967000e-02):1.912330e-01):2.522073e-01):4.411394e-01,((7:1.317237e-01,(5:5.357610e-02,(10:6.869092e-02,2:3.197711e-01):2.759816e-03):1.313097e-01):1.250637e-01,9:1.454117e-02):1.754855e-01,1:1.549537e-01);
   tree gen.2335000 = [&U] (7:2.115158e-01,((9:3.606372e-02,((5:1.041375e-01,2:4.583584e-01):1.181214e-01,10:4.133730e-02):3.556571e-01):2.811035e-02,(((6:7.384486e-03,((12:5.358887e-02,13:1.635692e-02):4.665466e-02,4:1.008957e-03):2.384698e-01):1.072524e-01,(8:3.477078e-02,11:1.433464e-01):1.260886e-02):7.044855e-01,3:9.824801e-02):9.388932e-01):1.319201e-01,1:1.691086e-01);
   tree gen.2340000 = [&U] ((2:2.635459e-01,(10:7.621513e-02,5:1.558219e-01):1.582036e-01):6.097892e-02,(((((4:1.839698e-02,(13:3.258773e-02,12:4.834856e-02):3.203037e-02):2.400765e-01,(6:9.379503e-03,(8:2.811954e-02,11:2.243779e-02):9.879495e-02):4.075155e-02):2.155351e-01,3:1.280779e-02):3.522788e-01,7:1.785766e-01):1.681574e-01,9:1.052519e-02):2.079160e-02,1:3.871694e-01);
   tree gen.2345000 = [&U] (((((3:1.493136e-02,(((11:5.603895e-02,((13:7.956549e-02,12:8.626673e-02):4.228728e-02,4:1.527562e-02):2.745295e-01):8.411927e-02,8:2.037018e-01):3.529473e-02,6:2.504201e-02):5.408093e-01):1.002212e+00,2:1.973842e-01):1.322772e-01,(7:2.998871e-01,5:1.751038e-01):4.040218e-02):1.123557e-01,10:1.329006e-01):1.780208e-01,9:5.392358e-02,1:2.335536e-01);
   tree gen.2350000 = [&U] (9:2.779746e-02,((3:7.645675e-02,((6:4.798220e-02,(4:9.159586e-04,(12:3.789650e-02,13:2.212118e-02):1.484017e-02):1.267788e-01):5.729591e-03,(8:4.389874e-02,11:1.016453e-01):6.496646e-02):1.238196e-01):1.897529e-01,(((2:1.530034e-01,5:2.714167e-02):1.808804e-01,10:3.950910e-02):8.223853e-02,7:1.417183e-01):1.685771e-02):8.049004e-02,1:1.037547e-01);
   tree gen.2355000 = [&U] (((((((6:1.094017e-03,((13:2.751570e-02,4:2.998564e-02):4.159653e-03,12:1.826075e-03):6.472114e-02):4.785636e-02,11:5.554924e-03):2.276589e-02,8:1.205167e-02):1.141932e-01,3:5.513226e-02):2.339204e-01,7:6.113668e-02):1.426921e-02,((2:1.115860e-01,10:4.956494e-02):2.264737e-02,5:3.426619e-02):1.000584e-02):9.095806e-02,9:2.820934e-02,1:5.050799e-02);
   tree gen.2360000 = [&U] ((7:8.108250e-02,((10:1.935333e-02,5:4.138300e-02):5.388481e-02,((((11:4.655766e-02,8:2.387169e-02):2.784521e-02,(6:4.581505e-03,((12:2.171876e-02,4:1.652738e-02):1.066636e-02,13:1.854619e-02):6.958880e-02):3.589536e-02):9.314724e-02,3:5.058999e-02):1.543347e-01,2:7.096436e-03):1.258818e-01):9.575682e-03):1.006964e-01,9:4.961274e-02,1:7.133492e-02);
   tree gen.2365000 = [&U] ((((7:1.207814e-01,(((8:3.858764e-02,(6:2.088033e-02,((13:4.003706e-02,12:3.735239e-02):3.676633e-02,4:8.813934e-03):1.822341e-01):1.196544e-01):3.256240e-02,11:2.235429e-02):3.499661e-01,3:3.927380e-04):1.321038e+00):9.396117e-02,(2:1.810434e-01,5:1.837792e-01):1.146903e-01):1.163188e-01,9:1.041294e-02):3.579231e-02,10:2.046789e-01,1:1.041645e-01);
   tree gen.2370000 = [&U] ((((2:1.088827e-01,(10:2.129234e-01,5:8.519080e-02):2.824960e-02):1.202972e-01,(3:2.409700e-01,(((11:1.482158e-01,8:6.845814e-03):6.764265e-02,6:1.941701e-02):6.725198e-02,((13:1.936891e-02,12:8.541554e-02):3.164005e-02,4:1.073237e-02):8.130756e-02):5.102445e-01):6.195256e-01):2.726038e-01,9:2.707389e-02):8.668696e-03,7:2.635400e-01,1:1.786639e-01);
   tree gen.2375000 = [&U] ((5:1.044744e-01,(2:6.547834e-01,(((((((12:7.148551e-02,13:1.523359e-01):5.501611e-02,4:3.001416e-03):2.799441e-01,6:8.847511e-02):1.301564e-01,8:5.214151e-02):1.490356e-02,11:7.706559e-02):4.101668e-01,3:1.412642e-01):1.347338e+00,10:6.756465e-03):3.845754e-02):3.202850e-02):2.067231e-01,(7:5.394073e-01,9:5.817418e-02):3.402595e-01,1:9.055890e-03);
   tree gen.2380000 = [&U] ((10:3.160316e-02,((7:2.545471e-02,((((((13:2.767416e-02,4:1.133230e-02):1.352825e-03,12:2.670677e-02):7.303719e-02,6:2.063016e-02):6.969904e-02,(11:1.777112e-02,8:2.205317e-02):2.427990e-02):1.501180e-01,3:5.850101e-02):2.575127e-01,2:4.313555e-02):4.220449e-02):8.213168e-02,5:6.697661e-02):6.006391e-02):5.319392e-02,9:3.412276e-02,1:9.025996e-02);
   tree gen.2385000 = [&U] (((((8:1.191826e-02,(6:4.761485e-03,(4:1.442988e-02,(13:1.040011e-01,12:5.767476e-02):1.693333e-02):3.618556e-01):2.306620e-01):5.404560e-02,11:1.039338e-01):2.915794e-01,3:1.552247e-01):3.614153e-01,((10:1.735264e-01,5:1.266561e-01):1.177958e-01,(2:2.852785e-01,7:5.673514e-02):3.776124e-01):2.855561e-01):8.293168e-02,9:6.008202e-02,1:1.910054e-01);
   tree gen.2390000 = [&U] (9:6.901779e-02,(((7:2.554042e-01,(2:1.088640e-01,5:2.691109e-02):4.517986e-02):9.988467e-02,10:9.219624e-02):1.743685e-01,(3:5.518775e-03,(((8:1.987323e-02,11:3.524724e-02):5.585233e-02,6:1.921692e-03):2.913208e-05,((13:9.179762e-02,4:1.733285e-02):3.764392e-02,12:3.329190e-02):1.825569e-01):2.838541e-01):6.054046e-01):1.856093e-02,1:1.236362e-01);
   tree gen.2395000 = [&U] ((((5:1.473571e-01,10:1.832164e-01):3.071578e-02,2:2.199851e-01):5.958950e-02,7:4.219035e-01):1.709369e-01,(9:9.171708e-02,(((11:5.188092e-02,8:4.042415e-03):9.866045e-02,(6:5.875752e-02,(4:2.644759e-02,(13:6.205638e-02,12:2.808856e-03):2.862604e-02):1.480374e-01):1.367592e-01):4.706470e-01,3:3.753831e-02):4.863015e-01):2.730831e-02,1:2.460712e-01);
   tree gen.2400000 = [&U] (9:1.909429e-01,((10:1.514255e-01,(5:1.729852e-01,2:3.953175e-01):2.089933e-02):1.262366e-01,((3:7.187401e-04,(8:7.208201e-02,((((13:1.654342e-01,4:1.540778e-03):6.519934e-02,12:7.245357e-02):2.138193e-01,6:2.328702e-03):3.731026e-01,11:1.368768e-01):5.968082e-02):5.257542e-01):6.639395e-01,7:1.809087e-01):1.390483e-01):1.713673e-01,1:1.242542e-01);
   tree gen.2405000 = [&U] ((3:5.504604e-02,(((11:2.351827e-01,(4:1.657438e-02,(12:2.025308e-02,13:5.327804e-02):2.028418e-02):3.537048e-01):3.775291e-02,8:2.384347e-01):7.901875e-02,6:3.705722e-02):3.205158e-01):1.096115e+00,(((5:5.824861e-01,2:2.861588e-01):2.580957e-01,10:3.032871e-01):1.428215e-01,(9:1.386562e-02,7:4.793754e-01):2.925155e-02):7.392630e-02,1:2.382356e-01);
   tree gen.2410000 = [&U] (9:4.611757e-02,(7:1.492789e-01,((((8:4.875431e-02,((12:4.514313e-02,(13:3.184866e-02,4:2.450240e-02):2.014720e-02):2.813127e-01,6:2.680149e-02):1.523710e-01):2.333823e-03,11:2.751834e-02):3.955269e-01,3:8.039702e-02):4.218113e-01,(10:1.752693e-01,(5:1.655401e-02,2:4.900031e-01):4.430567e-02):4.810818e-02):2.669818e-01):5.038382e-02,1:1.615818e-01);
   tree gen.2415000 = [&U] ((((5:7.634517e-02,10:1.447056e-02):9.867867e-02,(2:4.072953e-02,((8:4.721857e-02,((((13:4.008119e-02,12:1.960546e-02):3.621696e-03,4:8.081310e-05):9.976269e-02,6:4.494318e-03):7.179628e-02,11:4.839922e-02):6.118954e-02):1.727490e-01,3:1.402261e-02):3.543006e-01):3.384624e-02):6.656224e-02,7:5.983106e-02):7.724971e-02,9:4.390793e-02,1:1.164790e-01);
   tree gen.2420000 = [&U] (9:5.773965e-02,(((10:8.769637e-02,5:2.179903e-01):1.047305e-01,((((4:2.964890e-02,(12:5.803252e-02,13:4.516592e-02):2.250869e-02):7.012047e-02,(6:3.737003e-02,(8:2.403297e-02,11:7.369290e-02):6.001602e-02):4.443841e-02):2.173064e-01,3:1.613168e-01):2.560413e-01,2:2.486740e-01):1.690455e-01):1.111850e-01,7:1.207621e-01):3.324862e-02,1:9.646468e-02);
   tree gen.2425000 = [&U] (2:7.885376e-02,(((((6:7.032129e-02,((12:2.419631e-02,13:3.950830e-02):1.314667e-02,4:3.023900e-02):2.269882e-01):1.532460e-01,(8:8.325551e-02,11:1.632866e-02):3.203965e-02):3.541481e-01,3:6.519640e-03):5.613510e-01,9:1.130147e-01):9.696070e-02,((10:8.629458e-02,5:1.518922e-01):1.479731e-01,7:3.997261e-01):3.270771e-03):9.627108e-03,1:2.412608e-01);
   tree gen.2430000 = [&U] (9:1.904699e-01,((2:3.072478e-01,((3:2.576111e-01,(11:1.329269e-01,((6:1.593494e-02,((12:6.382459e-02,4:7.002227e-02):2.043504e-02,13:8.325779e-02):3.734186e-01):1.543759e-01,8:6.209897e-02):3.578718e-02):6.917441e-01):4.914701e-01,7:4.271660e-01):1.100027e-01):6.703164e-01,(10:1.217583e-01,5:2.055531e-01):2.683035e-01):3.613704e-01,1:1.636357e-01);
   tree gen.2435000 = [&U] ((9:6.376336e-02,(7:2.371558e-02,((11:1.010079e-02,(8:1.688716e-02,((4:2.608501e-03,(12:1.643184e-02,13:1.127896e-02):8.612616e-03):6.939489e-02,6:3.476535e-03):4.080407e-02):3.552190e-02):7.860375e-02,3:2.918718e-02):1.039735e-01):7.515362e-02):6.619507e-02,(10:6.738212e-03,(2:1.565707e-01,5:3.570845e-02):5.578984e-02):5.305281e-02,1:6.266663e-02);
   tree gen.2440000 = [&U] ((10:4.203008e-01,((3:2.438311e-02,((8:1.432227e-02,11:1.162057e-01):5.214695e-02,((4:4.699266e-04,(13:2.041492e-02,12:4.435459e-03):5.214131e-02):2.159781e-01,6:2.532325e-03):1.462614e-01):5.701649e-01):1.059298e+00,(7:2.160682e-01,(5:1.381234e-01,2:2.081340e-01):3.005359e-02):6.281585e-02):2.364272e-01):3.881934e-02,9:3.168681e-01,1:8.872630e-02);
   tree gen.2445000 = [&U] (9:1.208070e-01,((((3:4.125233e-02,(((12:1.088626e-04,(4:2.053222e-02,13:1.096863e-01):3.932897e-02):2.649241e-01,6:4.364974e-03):1.291520e-01,(11:7.695074e-02,8:2.491508e-02):3.820838e-02):4.746774e-01):6.770515e-01,10:3.767175e-02):8.479487e-03,(7:1.495355e-01,2:3.440201e-01):3.400260e-02):4.729554e-02,5:1.589751e-01):2.471960e-01,1:1.248384e-01);
   tree gen.2450000 = [&U] (9:3.937149e-02,(((10:1.189412e-01,(5:7.978514e-02,2:1.728012e-01):1.035731e-01):3.082478e-02,7:2.131825e-01):7.036484e-02,(((6:2.203728e-02,(4:9.374067e-04,(12:4.761777e-02,13:4.994415e-02):1.079544e-02):3.184536e-01):8.128301e-02,(11:1.256233e-01,8:6.907739e-03):4.587162e-03):3.174620e-01,3:1.150666e-02):2.986739e-01):2.574857e-02,1:1.544400e-01);
   tree gen.2455000 = [&U] (9:1.792934e-02,(10:4.649609e-02,(5:2.599040e-01,(7:1.443660e-01,(2:3.534674e-03,(3:5.426278e-02,(((6:1.750232e-02,(4:1.570242e-02,(13:3.227627e-02,12:1.823712e-02):2.673241e-02):3.822682e-01):2.598931e-01,11:7.059409e-02):4.538435e-02,8:2.757218e-02):3.753638e-01):2.407699e-01):2.828254e-01):7.973982e-02):8.437481e-02):2.416545e-01,1:2.371055e-01);
   tree gen.2460000 = [&U] ((10:6.812896e-02,5:1.049926e-01):6.966724e-02,(((3:2.101999e-02,(11:1.082069e-02,((6:2.960849e-04,(13:3.341151e-02,(4:1.461787e-02,12:4.668976e-02):1.204063e-02):1.706430e-01):4.405850e-02,8:7.267567e-03):6.644597e-02):2.552870e-01):1.970122e-01,(7:6.682060e-02,2:1.673104e-01):4.043441e-04):6.221234e-02,9:2.091570e-02):7.629098e-02,1:3.555455e-02);
   tree gen.2465000 = [&U] ((((10:1.038140e-01,5:1.301467e-01):1.633185e-01,7:1.426543e-01):1.337334e-01,(((((6:7.981161e-03,((12:8.242694e-02,13:4.596935e-02):1.191002e-02,4:1.112090e-03):3.866291e-01):1.672265e-01,8:9.163288e-02):3.650270e-02,11:3.391051e-02):3.987108e-01,3:2.069370e-01):1.648096e-01,2:8.786016e-02):1.237618e-01):1.357971e-01,9:4.336096e-02,1:1.926062e-01);
   tree gen.2470000 = [&U] ((7:3.802842e-01,9:1.926096e-02):1.186072e-01,(10:2.616220e-01,((2:7.394874e-02,(((11:6.647364e-02,8:1.442407e-02):1.050104e-01,(6:5.971495e-03,(12:4.946770e-02,(4:2.121326e-02,13:3.071565e-02):2.545110e-02):3.006088e-01):6.113399e-02):2.973409e-01,3:2.380182e-02):9.722154e-01):2.031392e-01,5:1.057142e-01):1.017210e-01):1.364900e-01,1:3.113561e-01);
   tree gen.2475000 = [&U] (9:3.459755e-02,((5:3.020739e-02,((((8:1.115382e-02,11:2.919546e-02):4.471814e-02,(6:2.197988e-03,((12:1.801944e-02,13:5.461450e-03):1.100338e-02,4:1.099732e-03):3.443441e-02):4.008561e-02):1.016043e-01,3:2.078911e-02):1.431256e-01,(10:3.948825e-03,2:9.911841e-02):2.253672e-03):1.802497e-02):4.780772e-03,7:3.893408e-02):4.865185e-02,1:1.326542e-02);
   tree gen.2480000 = [&U] (((((((4:6.105067e-03,(13:5.531774e-02,12:4.809305e-02):3.933273e-02):1.824741e-01,6:7.389204e-03):8.365476e-02,(8:2.200818e-02,11:5.837836e-02):5.769356e-02):4.553280e-01,3:5.654165e-02):1.429215e+00,2:1.849776e-01):3.309093e-01,9:4.073946e-02):1.008089e-01,((5:2.878802e-01,10:8.583692e-02):1.603714e-01,7:2.406802e-01):3.799801e-03,1:2.767223e-01);
   tree gen.2485000 = [&U] ((9:2.154338e-02,(3:3.882968e-02,((6:7.619025e-03,(4:7.637526e-03,(13:1.290811e-02,12:7.111449e-03):3.981948e-02):1.297376e-01):8.222184e-02,(11:4.785778e-02,8:5.085729e-02):6.189299e-02):1.422195e-01):3.178013e-01):6.836072e-02,(5:1.649844e-01,(7:1.355153e-01,(2:3.661675e-01,10:7.502500e-02):8.372868e-03):1.044444e-03):1.653454e-01,1:1.037972e-01);
   tree gen.2490000 = [&U] (((10:2.470863e-03,((((11:7.689871e-02,8:2.111067e-03):1.115931e-01,(6:1.216396e-02,(12:2.598384e-03,(13:6.779065e-02,4:6.549802e-02):3.531832e-03):1.280996e-01):1.249700e-01):7.243263e-02,3:4.248551e-02):7.885559e-01,(7:2.452847e-01,2:6.832826e-02):6.408400e-02):5.813948e-02):1.505172e-01,5:6.591999e-02):1.035290e-01,9:1.270653e-02,1:1.068940e-01);
   tree gen.2495000 = [&U] ((2:1.182962e-01,(9:3.596420e-03,(7:1.729148e-02,((3:5.024439e-02,(11:1.416219e-02,(8:5.140916e-02,(6:2.389710e-03,(4:6.291957e-03,(12:2.009977e-02,13:2.136239e-02):4.483591e-02):8.530886e-02):6.776129e-02):1.543406e-01):1.750881e-01):2.359939e-01,10:2.787894e-02):1.526659e-01):1.185174e-01):3.900827e-02):7.008802e-03,5:1.922446e-01,1:1.013009e-01);
   tree gen.2500000 = [&U] (7:2.836493e-02,((9:1.239715e-01,((11:3.029721e-02,(8:4.917365e-03,(6:7.088277e-03,(4:2.187994e-02,(12:4.607296e-03,13:1.507383e-02):1.979032e-02):8.266845e-02):1.053646e-01):2.185046e-02):1.595912e-01,3:1.062029e-01):3.987812e-01):8.237838e-02,((5:5.914064e-02,10:5.775747e-02):6.837250e-02,2:6.768044e-02):4.136772e-02):2.623698e-02,1:2.354614e-01);
   tree gen.2505000 = [&U] ((((((12:2.079694e-02,13:9.379744e-02):3.358295e-02,4:2.477486e-04):1.812630e-01,((8:8.469316e-03,11:2.619885e-02):1.150915e-01,6:1.081681e-02):7.105584e-03):3.801292e-01,3:2.386554e-02):1.641766e-01,(10:2.410339e-02,5:7.530952e-02):1.273162e-01):1.209205e-01,(9:5.237115e-02,(2:1.978328e-01,7:2.224574e-02):1.103105e-01):5.638228e-02,1:9.189688e-02);
   tree gen.2510000 = [&U] ((10:1.547740e-01,(5:2.378610e-01,((2:2.642760e-01,7:4.137052e-02):1.388502e-01,(3:7.507895e-02,(((12:8.008454e-02,(13:9.333702e-02,4:2.156843e-02):4.895081e-03):1.891781e-01,6:4.872041e-03):4.790155e-02,(8:1.366299e-02,11:1.038485e-01):5.828345e-02):2.534574e-01):4.693216e-01):5.616792e-01):4.437117e-02):1.888313e-01,9:4.927414e-02,1:2.890715e-01);
   tree gen.2515000 = [&U] ((((2:4.988349e-01,(5:1.594170e-01,10:3.991014e-02):3.885933e-01):6.729694e-02,7:1.907848e-01):1.578130e-01,9:2.742742e-02):1.876844e-02,((((13:2.705887e-02,12:3.630173e-02):6.312945e-02,4:7.139882e-03):1.662728e-01,(6:4.853931e-03,(8:7.881508e-02,11:1.115408e-01):1.276664e-01):3.803290e-03):5.248355e-01,3:2.255479e-03):3.942466e-01,1:2.153540e-01);
   tree gen.2520000 = [&U] ((5:2.784993e-01,(2:3.884559e-01,10:1.272380e-01):7.595403e-02):6.762089e-02,((9:1.382981e-01,((((4:2.722286e-02,(12:1.147923e-01,13:5.946857e-02):3.711261e-02):1.711862e-01,6:7.380543e-03):1.118088e-01,(11:1.257963e-01,8:3.076744e-03):3.180369e-02):9.886725e-02,3:1.726573e-01):9.215186e-01):3.792508e-02,7:2.300603e-01):3.209627e-02,1:1.899481e-01);
   tree gen.2525000 = [&U] ((((2:1.484369e-01,(((8:2.479824e-02,11:1.243243e-01):5.322374e-02,(6:3.315503e-03,(4:1.337431e-02,(13:4.291212e-02,12:5.994569e-02):2.013798e-02):1.458406e-01):1.686709e-01):3.841977e-01,3:2.909261e-02):4.639046e-01):1.053875e-01,7:1.805589e-01):2.055426e-01,(5:2.060899e-02,10:2.354754e-01):1.091985e-01):1.188415e-01,9:7.985847e-02,1:8.753705e-02);
   tree gen.2530000 = [&U] (9:9.800850e-02,(((((((13:8.713826e-02,12:4.067727e-02):1.816198e-02,4:2.187105e-02):4.663758e-02,(((3:2.777868e-01,11:5.697128e-02):4.984622e-03,8:9.578591e-02):1.183111e-01,6:4.636339e-02):8.122579e-02):9.999868e-01,2:9.961542e-02):5.236578e-02,10:4.038873e-01):6.263715e-02,7:1.021933e-01):1.728021e-01,5:1.734493e-01):1.288041e-01,1:2.911887e-01);
   tree gen.2535000 = [&U] ((2:1.889037e-01,(10:1.431569e-01,5:2.488914e-02):4.708421e-02):5.097535e-02,(7:1.132452e-01,((3:1.232237e-03,(((4:1.042591e-03,(12:3.344119e-02,13:2.156179e-02):2.025568e-02):1.638463e-01,6:2.446174e-03):3.002316e-02,(8:2.748478e-02,11:2.652023e-02):3.964837e-02):1.155501e-01):3.633837e-01,9:5.350213e-02):2.517319e-02):1.719776e-03,1:2.062889e-01);
   tree gen.2540000 = [&U] (((((5:4.142095e-02,10:1.655467e-01):1.789222e-01,2:6.880358e-03):3.695728e-01,(3:2.947916e-02,(((((13:3.679215e-02,4:1.889780e-02):3.062323e-03,12:4.125641e-03):1.937170e-01,6:5.609625e-03):1.710166e-01,8:2.887068e-02):6.589149e-02,11:5.038798e-02):4.284343e-01):4.302308e-01):1.050545e-01,7:6.890038e-02):1.478048e-01,9:6.719340e-02,1:1.957505e-01);
   tree gen.2545000 = [&U] (9:7.919441e-02,((10:2.889189e-01,2:1.848884e-01):7.587357e-02,(5:1.843023e-01,((((11:1.550581e-01,8:6.170471e-02):8.113740e-02,(6:1.785196e-02,((4:6.233615e-03,13:3.592830e-02):4.927639e-03,12:1.555861e-02):4.316767e-01):1.275710e-01):4.155652e-01,3:4.245780e-02):5.257991e-01,7:2.379005e-01):8.287846e-02):2.056834e-01):1.921062e-02,1:3.142466e-01);
   tree gen.2550000 = [&U] (9:1.150886e-01,((7:1.306630e-01,((3:3.641459e-02,((8:5.178233e-02,(6:2.319848e-02,(4:2.755054e-02,(12:6.892959e-03,13:1.279404e-01):1.305698e-02):2.293859e-01):8.690953e-02):5.572133e-02,11:1.966989e-02):3.261327e-01):7.975006e-01,(5:7.645316e-02,2:2.034464e-01):1.064543e-01):3.368125e-02):1.262503e-01,10:2.332759e-01):1.518822e-01,1:1.565991e-01);
   tree gen.2555000 = [&U] ((((2:3.600706e-01,((8:1.193572e-01,11:2.635064e-02):1.060098e-02,((3:2.465561e-01,6:9.038191e-03):1.945690e-02,((4:2.050119e-02,13:6.190577e-02):2.330001e-02,12:2.885064e-02):1.731692e-01):2.035165e-01):5.142008e-01):2.857000e-01,7:1.090877e-01):1.595780e-01,(5:1.026323e-01,10:3.155899e-01):6.236252e-02):4.642413e-02,9:1.660742e-01,1:2.164833e-01);
   tree gen.2560000 = [&U] ((7:1.955949e-01,(2:1.484970e-01,(10:9.328486e-02,5:3.579242e-02):4.686356e-02):7.152952e-02):2.740992e-01,(9:3.543358e-02,(3:4.204002e-02,((((4:1.556057e-02,(12:4.118916e-02,13:5.993932e-02):1.946300e-02):2.241495e-01,6:4.371786e-03):1.199238e-01,8:3.762558e-03):3.970071e-02,11:1.020752e-01):2.758106e-01):2.442110e-01):2.405530e-01,1:7.724168e-02);
   tree gen.2565000 = [&U] ((10:2.691170e-01,(2:5.670902e-01,5:5.819694e-02):1.751356e-01):2.411349e-01,(7:3.898890e-01,(9:6.300155e-02,(3:1.164810e-02,(8:1.058949e-01,(6:6.041367e-02,(11:1.256979e-01,(12:8.645846e-03,(13:4.740716e-02,4:4.225480e-02):3.087206e-02):1.775485e-01):1.264740e-01):5.445933e-02):5.064388e-01):6.892650e-01):2.901156e-02):1.029316e-01,1:2.596651e-01);
   tree gen.2570000 = [&U] ((9:8.373701e-02,7:2.017815e-01):2.228229e-02,((10:3.264578e-02,(2:2.486471e-01,5:2.180876e-02):1.537748e-01):6.226047e-02,(3:8.580308e-02,((11:4.872687e-02,(6:3.281988e-02,(4:3.092961e-03,(12:4.355563e-03,13:2.315259e-02):1.555681e-02):2.824754e-01):1.258784e-02):1.980750e-02,8:1.092334e-02):3.797443e-01):2.291293e-01):1.002311e-01,1:5.513505e-02);
   tree gen.2575000 = [&U] (((3:2.179304e-02,((8:1.466565e-02,11:5.467095e-02):1.433300e-01,((12:7.911798e-02,(4:2.572483e-02,13:8.941855e-02):1.886757e-02):2.290401e-01,6:5.092760e-03):7.682536e-02):1.998204e-01):6.485372e-01,((10:1.066096e-01,2:3.920191e-01):1.292568e-01,5:1.231225e-01):8.081298e-02):1.091662e-01,(7:9.081995e-02,9:5.662347e-02):1.153528e-01,1:1.590776e-01);
   tree gen.2580000 = [&U] (7:9.801533e-02,(((5:2.729425e-02,10:7.390074e-02):7.864003e-02,(2:1.286518e-01,(3:1.420153e-01,(8:8.555004e-03,(((4:4.232971e-02,(13:6.886800e-02,12:7.316532e-02):7.956321e-03):1.514162e-01,6:4.099092e-02):1.267793e-01,11:7.508121e-02):5.231169e-03):2.669391e-01):3.941572e-01):1.371602e-01):1.162979e-01,9:8.705236e-02):7.694918e-02,1:1.688403e-01);
   tree gen.2585000 = [&U] (9:1.162621e-02,(((11:2.333496e-02,(8:1.465550e-02,((13:4.607416e-02,(4:7.226619e-03,12:2.439882e-02):5.998738e-03):3.325388e-01,6:2.422826e-03):1.472890e-01):1.414906e-01):3.296250e-01,3:5.802058e-02):6.035516e-01,(((2:2.633473e-01,5:1.291475e-01):2.350860e-01,10:2.149975e-01):1.714521e-01,7:6.745695e-02):1.549173e-01):1.826268e-01,1:4.087879e-01);
   tree gen.2590000 = [&U] ((7:1.894759e-01,(10:2.136941e-01,(((((8:1.781237e-02,(((13:4.135219e-02,4:1.512364e-02):2.022724e-02,12:1.592021e-02):1.810748e-01,6:9.310716e-04):1.508394e-01):9.362139e-02,11:9.826000e-02):3.501491e-01,3:8.732342e-03):4.692942e-01,2:1.813262e-01):1.148593e-01,5:1.729926e-01):5.142329e-02):3.113722e-02):9.679911e-02,9:6.676824e-03,1:1.119254e-01);
   tree gen.2595000 = [&U] (9:4.134889e-02,(((10:4.819486e-02,(2:4.166463e-01,5:1.214550e-02):1.864922e-01):3.831307e-01,7:8.754559e-02):3.659209e-01,((11:6.358680e-02,(8:3.471612e-02,(6:6.759604e-02,(4:2.363085e-02,(13:2.524087e-02,12:2.540532e-03):7.199782e-03):2.751973e-01):1.272243e-01):3.038699e-02):3.354653e-01,3:6.722406e-02):5.494790e-01):1.155286e-01,1:3.481464e-01);
   tree gen.2600000 = [&U] (((3:1.358380e-01,((8:6.755481e-02,((4:2.611400e-02,(13:1.824052e-02,12:5.857732e-02):9.731760e-02):2.884629e-01,6:2.469367e-02):1.469381e-01):2.038152e-01,11:2.538907e-02):3.567026e-01):9.815801e-01,9:4.514451e-02):1.727173e-03,(((5:1.745100e-01,10:5.506096e-02):1.562923e-01,2:3.279837e-01):1.772393e-01,7:2.164533e-01):3.633602e-02,1:1.568344e-01);
   tree gen.2605000 = [&U] ((7:1.593534e-01,(((11:1.796333e-02,(8:1.660795e-02,((4:6.149018e-02,(12:1.309672e-02,13:3.182079e-02):3.594236e-02):1.421882e-01,6:1.087703e-02):1.016464e-01):5.857623e-02):3.164828e-01,3:2.162121e-01):1.775689e-01,(5:1.825057e-01,(2:1.454295e-01,10:8.144729e-02):1.263944e-01):5.248776e-02):5.806611e-02):1.751199e-02,9:4.319390e-02,1:2.207658e-01);
   tree gen.2610000 = [&U] (9:6.819988e-02,(((7:1.098759e-02,(((((6:4.924098e-02,(12:1.884824e-02,(4:1.913797e-02,13:4.019877e-02):9.347201e-04):2.085458e-01):2.856928e-02,8:2.428999e-03):2.709356e-02,11:1.375022e-02):1.423647e-01,3:3.537576e-02):2.672807e-01,2:5.645034e-02):2.791262e-01):7.669468e-02,10:8.113378e-02):1.370167e-01,5:9.865914e-02):2.226875e-02,1:7.835788e-02);
   tree gen.2615000 = [&U] ((7:1.957950e-01,((10:2.643228e-02,(2:4.823791e-01,5:5.060396e-02):1.156816e-01):2.428311e-01,((((6:1.514563e-02,(4:2.543683e-03,(13:5.853159e-02,12:8.443434e-03):6.356142e-02):2.406341e-01):2.087218e-01,8:2.139759e-02):5.473161e-02,11:1.013576e-02):2.017552e-01,3:7.079204e-02):3.324856e-01):4.055746e-02):1.463630e-01,9:8.671029e-02,1:2.406840e-01);
   tree gen.2620000 = [&U] (9:4.697907e-02,((((3:6.003849e-02,(11:1.186683e-02,((6:1.585471e-02,((13:1.336423e-02,12:3.450744e-03):4.687811e-02,4:3.624911e-02):1.010408e-01):9.191775e-02,8:5.502076e-03):1.321299e-01):1.837720e-01):4.362857e-01,7:2.317552e-01):4.325372e-02,2:2.161621e-01):1.583262e-03,(5:1.144612e-01,10:8.154728e-02):3.963551e-02):9.970792e-02,1:1.399252e-01);
   tree gen.2625000 = [&U] ((7:3.919415e-01,9:5.024901e-02):5.826727e-02,((10:3.007378e-01,((3:1.625766e-02,((8:1.777443e-02,11:1.194436e-01):1.065347e-01,(6:6.180729e-03,(12:2.989697e-02,(4:6.148352e-03,13:1.200363e-01):5.442692e-02):3.338153e-01):2.213434e-01):2.997306e-01):1.620616e+00,2:1.547656e-01):3.652482e-01):7.262851e-02,5:1.234062e-01):5.779636e-01,1:1.701373e-01);
   tree gen.2630000 = [&U] ((10:1.805604e-01,(5:9.317096e-02,(2:4.572286e-02,((8:3.394707e-02,(11:7.803116e-02,(((4:3.373170e-02,13:5.641647e-02):3.189721e-02,12:3.062951e-02):2.933074e-01,6:1.360242e-01):1.489601e-01):8.833403e-02):4.213059e-01,3:1.228488e-01):5.953528e-01):2.048254e-01):2.769164e-01):2.166841e-02,(7:2.360237e-01,9:1.382130e-01):3.615550e-02,1:1.702910e-01);
   tree gen.2635000 = [&U] ((((2:1.377554e-01,10:1.003609e-01):9.695800e-02,5:2.585229e-02):2.021678e-01,(((8:9.525332e-03,(3:3.731294e-01,((12:1.201451e-02,(4:8.321105e-03,13:4.451203e-02):2.083987e-02):2.501685e-01,6:8.571391e-02):1.165236e-01):6.676809e-02):1.153578e-01,11:9.919742e-03):3.127480e-01,7:2.124272e-03):1.476985e-01):1.306921e-01,9:5.639023e-02,1:1.085774e-01);
   tree gen.2640000 = [&U] (9:3.416286e-02,(((3:2.328028e-02,((6:8.313701e-03,((13:7.165315e-02,12:6.296137e-02):1.404421e-03,4:6.547879e-03):2.121787e-01):8.700746e-02,(11:5.504427e-02,8:1.271429e-03):7.551063e-02):2.696541e-01):4.419489e-01,7:1.319797e-01):2.214382e-01,(10:1.265051e-01,(5:4.364716e-02,2:3.030359e-01):1.145407e-01):3.634109e-02):2.781348e-01,1:1.910225e-01);
   tree gen.2645000 = [&U] ((((5:1.073160e-01,(7:1.481476e-02,(3:4.612416e-01,(11:1.625745e-01,((6:1.600877e-02,((13:2.906006e-02,4:2.167505e-02):2.998457e-02,12:2.751146e-02):2.961420e-01):2.352731e-01,8:1.436421e-02):9.958761e-03):1.628495e-01):6.920585e-01):1.762930e-01):1.163351e-02,2:3.338560e-01):4.948019e-01,10:6.735658e-03):3.239032e-01,9:2.331546e-01,1:2.172486e-01);
   tree gen.2650000 = [&U] (9:1.036262e-01,((((10:3.831995e-02,5:2.216284e-01):6.618612e-02,2:1.704697e-01):4.124351e-02,7:1.133559e-01):2.350777e-02,(((12:2.755376e-02,(4:8.137239e-03,13:4.022339e-02):2.350405e-03):2.574627e-01,((8:1.095120e-02,11:4.091257e-02):1.845573e-01,6:1.983245e-03):4.366549e-02):3.120582e-01,3:4.267704e-02):6.016492e-01):1.886691e-01,1:9.946727e-02);
   tree gen.2655000 = [&U] ((7:2.257307e-01,9:3.323926e-02):1.808848e-02,((((11:4.976821e-02,(6:1.226600e-02,((4:2.756622e-02,13:1.133478e-01):7.400144e-02,12:4.276292e-02):2.486738e-01):1.928232e-01):5.629897e-02,8:3.668784e-03):3.914982e-01,3:2.223171e-02):5.796227e-01,((2:2.989441e-01,5:9.117527e-02):6.441066e-02,10:1.566027e-01):1.819379e-01):1.703426e-01,1:1.288951e-01);
   tree gen.2660000 = [&U] (9:2.152981e-01,(7:5.085802e-01,(((((11:3.025794e-01,((6:2.235229e-02,(4:3.318878e-02,(13:4.694901e-02,12:4.839329e-02):8.209193e-02):1.946983e-01):1.507861e-01,8:5.271706e-02):1.157699e-02):6.801055e-01,3:7.045580e-02):2.926826e-01,2:2.908409e-01):1.641450e-01,5:6.464023e-02):3.395486e-02,10:1.502256e-01):7.132909e-01):1.445091e-01,1:1.737808e-01);
   tree gen.2665000 = [&U] (9:3.380484e-04,((10:1.073919e-02,(5:1.376662e-01,2:6.491747e-02):5.724206e-02):9.148943e-02,((3:9.691913e-02,(((((12:1.603560e-02,13:3.251524e-02):2.424974e-02,4:2.165616e-04):7.614522e-02,6:3.128696e-03):6.661102e-02,8:1.220995e-02):3.070028e-02,11:6.687455e-03):8.211726e-02):3.602001e-01,7:5.494769e-02):9.528828e-02):1.704440e-02,1:1.093390e-01);
   tree gen.2670000 = [&U] (9:1.827526e-01,(((((6:5.937342e-03,((13:3.897093e-02,4:4.021262e-02):3.434467e-02,12:2.183541e-02):3.189174e-01):5.505947e-02,(8:1.104834e-02,11:1.102872e-01):1.305496e-01):1.891489e-01,3:6.994118e-02):7.224777e-01,((2:6.699291e-01,10:1.170767e-01):9.153978e-02,5:1.066742e-01):3.869709e-01):2.876040e-01,7:3.584560e-01):1.538818e-01,1:3.244845e-01);
   tree gen.2675000 = [&U] ((5:2.237171e-01,10:1.004332e-01):2.625026e-01,((((3:4.520573e-01,((11:8.781561e-02,8:3.646070e-03):2.556213e-02,((12:3.634520e-02,(4:4.957706e-03,13:6.400634e-02):1.084873e-02):2.384194e-01,6:1.432895e-02):3.825746e-01):2.659718e-01):3.739395e-01,2:1.375030e-01):4.594616e-01,7:2.349565e-01):1.046552e-01,9:1.659670e-01):1.015891e-01,1:1.905100e-01);
   tree gen.2680000 = [&U] (9:2.028569e-02,(7:8.527212e-02,((10:1.232701e-02,(2:4.344853e-02,(((8:7.592272e-03,(((12:1.221239e-02,13:3.499484e-02):4.393561e-02,4:2.630915e-03):8.936868e-02,6:2.329850e-02):6.087265e-02):7.988599e-02,11:7.593867e-03):8.750003e-02,3:3.774899e-02):8.523936e-02):9.616201e-02):5.641009e-02,5:3.687228e-02):3.824096e-02):1.982023e-02,1:4.466766e-02);
   tree gen.2685000 = [&U] ((((((11:3.917497e-02,8:5.599793e-03):8.561323e-02,((12:4.859431e-02,(13:2.411341e-02,4:2.224171e-02):2.998623e-03):2.254809e-01,6:3.187018e-03):2.234172e-02):1.866990e-01,3:3.793659e-02):2.714531e-01,2:2.505042e-02):2.391326e-01,(5:4.256964e-02,(7:1.046475e-01,10:1.105668e-01):2.655912e-02):2.511077e-01):2.670630e-02,9:3.172222e-02,1:7.361267e-02);
   tree gen.2690000 = [&U] ((10:1.184088e-01,5:1.622662e-01):3.740780e-02,((((((8:4.335081e-02,11:1.233794e-02):1.446421e-02,(6:5.076325e-02,((12:2.610354e-02,13:2.237300e-02):2.604276e-02,4:2.123655e-02):1.529631e-01):8.614592e-02):3.719013e-01,3:1.995825e-02):2.256995e-01,7:7.031883e-02):5.423522e-03,2:1.398100e-01):9.961786e-02,9:2.909978e-02):5.859214e-02,1:5.957294e-02);
   tree gen.2695000 = [&U] ((((5:2.346889e-02,2:3.100817e-01):1.383309e-01,10:9.897412e-02):1.261857e-01,(7:1.695464e-01,(3:7.226821e-02,(11:1.183946e-02,(((4:1.563912e-02,(12:6.446237e-02,13:2.234568e-02):8.698266e-03):1.085421e-01,6:1.410408e-02):1.624896e-01,8:2.674797e-02):1.059568e-01):5.126641e-01):3.972861e-01):1.063583e-03):1.494738e-01,9:4.830716e-02,1:2.394187e-01);
   tree gen.2700000 = [&U] (((2:7.322546e-02,(((8:9.555209e-02,((6:9.253386e-04,(4:2.904324e-02,(12:3.819564e-02,13:1.903580e-02):5.632691e-02):1.925706e-01):1.547588e-01,11:5.706108e-02):2.489504e-02):4.313012e-01,3:1.561340e-02):7.305342e-01,(10:1.190213e-01,5:1.148340e-01):1.031668e-01):2.969913e-01):1.753523e-01,7:7.605705e-02):1.797908e-01,9:5.067747e-02,1:1.492842e-01);
   tree gen.2705000 = [&U] (5:5.578802e-01,((((2:8.215714e-02,((11:7.371157e-02,((((4:3.412876e-02,13:3.074395e-02):2.803431e-02,12:2.083066e-02):1.320894e-01,6:1.005932e-02):4.555792e-01,8:2.732393e-02):7.950497e-03):5.996421e-01,3:6.187604e-02):2.185132e-01):1.520288e-01,7:1.600648e-01):1.021573e-01,10:3.648387e-01):8.621368e-02,9:4.172809e-02):1.749841e-01,1:9.819119e-02);
   tree gen.2710000 = [&U] ((3:5.644693e-02,((4:3.751407e-03,(12:7.059760e-04,13:3.669664e-02):3.902474e-02):2.640992e-01,((8:3.560094e-02,11:8.320285e-02):1.743814e-01,6:4.495206e-02):3.020315e-02):2.846893e-01):8.903930e-01,((((5:1.664179e-01,10:7.161364e-02):1.418156e-01,2:2.519926e-01):2.689432e-01,7:1.018791e-01):1.117459e-01,9:1.783429e-01):6.344668e-02,1:2.901755e-01);
   tree gen.2715000 = [&U] (2:4.330047e-01,(9:4.266531e-02,(((5:1.956599e-01,10:8.908044e-02):1.202546e-01,(3:1.427975e-02,((8:1.062174e-01,(6:9.780738e-03,(12:6.579781e-03,(13:7.244932e-02,4:1.231336e-02):5.533113e-02):1.990066e-01):1.437279e-01):5.445071e-02,11:4.552932e-02):3.320957e-01):6.284339e-01):1.514897e-01,7:2.471230e-01):1.853318e-02):3.219845e-02,1:3.310526e-01);
   tree gen.2720000 = [&U] ((9:2.539962e-02,(3:3.710421e-02,((8:1.418490e-02,(((13:2.254297e-02,12:6.887799e-02):1.214738e-02,4:1.759559e-02):8.586950e-02,6:9.604698e-03):1.117925e-01):2.737377e-02,11:1.372499e-02):2.782180e-01):2.292245e-01):2.085487e-02,(7:1.542285e-01,((5:1.520962e-01,2:1.525770e-01):2.556931e-01,10:3.979887e-02):2.484331e-01):1.209705e-01,1:1.651339e-01);
   tree gen.2725000 = [&U] (10:6.982412e-02,(9:8.429706e-02,((((8:1.226180e-02,11:1.920221e-02):2.175412e-02,((4:8.409796e-04,(12:7.023564e-03,13:1.253369e-02):2.659312e-02):2.276969e-01,6:1.901171e-02):7.359603e-02):1.254558e-01,3:3.410003e-02):3.345780e-01,((5:2.130638e-03,2:9.368093e-02):7.932053e-02,7:6.942495e-02):1.129109e-02):7.509506e-02):3.047612e-02,1:8.645885e-02);
   tree gen.2730000 = [&U] (((5:1.945505e-01,((((6:2.758351e-02,((12:1.843831e-02,13:6.878237e-02):4.934976e-02,4:2.973104e-02):2.634279e-01):1.544845e-01,(8:2.397642e-02,11:5.971867e-02):1.245041e-01):2.379150e-01,3:1.731742e-02):1.971586e-01,2:8.782756e-02):1.373688e-01):2.284431e-01,10:2.758365e-01):7.960445e-02,(7:2.730449e-01,9:5.459201e-02):1.002289e-01,1:1.907457e-01);
   tree gen.2735000 = [&U] ((9:3.826782e-02,(((3:6.196457e-02,((8:3.624223e-03,((4:1.978113e-03,(12:1.147915e-02,13:4.485664e-02):8.394131e-03):9.180631e-02,6:1.437846e-02):7.367433e-02):6.107583e-02,11:1.413681e-02):2.618327e-02):1.662169e-01,2:1.216337e-01):6.300059e-02,7:1.939674e-02):1.008226e-01):4.978080e-02,(10:6.164671e-02,5:1.989408e-01):2.784532e-02,1:3.168932e-02);
   tree gen.2740000 = [&U] ((((2:7.720553e-02,5:2.843017e-01):1.063489e-01,(10:1.624472e-01,(((8:2.812245e-02,((4:7.209734e-02,(12:3.850037e-03,13:5.003709e-02):3.064001e-02):2.243385e-01,6:9.243477e-04):6.149488e-02):3.287638e-02,11:6.383035e-02):5.416881e-01,3:2.932316e-02):3.719951e-01):3.529626e-02):3.329632e-01,7:2.178713e-02):1.914428e-01,9:7.339199e-03,1:1.892990e-01);
   tree gen.2745000 = [&U] ((10:7.710497e-02,(2:3.440916e-01,5:1.475976e-01):1.035381e-01):1.695116e-01,(9:2.865440e-02,((3:6.862651e-02,((8:1.942057e-02,11:1.390490e-01):2.765407e-02,(6:2.156634e-02,((12:1.668973e-02,13:6.588242e-02):2.474892e-02,4:9.061366e-06):2.735863e-01):3.347593e-02):1.130175e-01):7.001679e-01,7:7.458256e-02):4.514410e-01):1.464120e-01,1:9.473864e-02);
   tree gen.2750000 = [&U] ((((2:1.412577e-01,5:8.300007e-02):6.976035e-02,(7:4.895805e-02,10:6.669112e-02):2.146941e-04):1.595822e-01,9:2.076945e-02):2.660351e-02,(3:2.063912e-02,((8:1.326472e-03,(((12:2.482320e-02,13:2.225102e-02):2.594070e-02,4:1.377387e-02):9.637551e-02,6:2.061106e-02):9.639643e-02):1.524726e-02,11:3.198244e-02):1.932279e-01):2.608713e-01,1:3.117514e-01);
   tree gen.2755000 = [&U] (9:5.281324e-03,((((11:2.336396e-02,((6:3.084263e-03,((13:2.445755e-03,12:7.864758e-02):1.695313e-02,4:3.079866e-03):7.254626e-02):4.490835e-02,8:4.098977e-03):1.826464e-02):1.034879e-01,3:8.738093e-03):1.925909e-01,(5:1.609603e-01,2:5.179617e-02):6.909657e-02):5.131682e-02,(7:1.109146e-01,10:1.277023e-01):3.366993e-03):2.006461e-01,1:9.676086e-02);
   tree gen.2760000 = [&U] ((((3:1.472285e-02,((8:3.199030e-02,11:1.118197e-02):4.042229e-02,(6:6.945133e-03,((13:2.005563e-02,4:5.894472e-03):2.367753e-02,12:2.964175e-02):1.382219e-01):4.461411e-02):1.184383e-01):3.201363e-01,7:8.250275e-02):9.571948e-02,((2:9.689285e-02,5:2.698674e-02):1.669227e-03,10:9.369291e-02):2.512146e-02):1.197454e-01,9:6.054612e-02,1:1.329367e-01);
   tree gen.2765000 = [&U] ((7:7.732414e-02,(5:1.523300e-01,(10:1.270338e-02,(2:1.318219e-01,((8:1.053709e-01,((6:1.199832e-04,((4:1.276492e-02,13:3.117190e-02):1.630264e-02,12:1.220869e-02):2.490181e-01):1.208585e-01,11:2.111039e-02):3.137925e-03):3.408282e-01,3:1.430434e-02):8.642847e-02):9.855677e-02):1.073490e-01):1.024904e-01):2.608232e-01,9:1.588011e-02,1:1.091559e-01);
   tree gen.2770000 = [&U] (9:1.812388e-01,(10:1.421241e-01,(5:2.950280e-01,(((((11:1.898040e-01,(6:1.361830e-02,(4:6.315599e-03,(13:2.807052e-02,12:1.506888e-02):5.664110e-02):2.476993e-01):2.176263e-01):6.518018e-03,8:1.167765e-02):2.596001e-01,3:2.185593e-01):9.550558e-01,7:5.504402e-02):1.593403e-02,2:4.395630e-01):1.974232e-01):1.677269e-01):1.685813e-01,1:1.255380e-01);
   tree gen.2775000 = [&U] (9:1.271311e-01,(((2:1.382698e-01,7:2.534602e-01):2.337154e-02,(3:3.857640e-02,(((4:2.668360e-02,(13:5.308526e-02,12:5.499146e-02):4.822073e-02):6.337915e-01,6:1.479459e-02):1.564227e-01,(11:1.747975e-01,8:3.104888e-02):2.860816e-02):5.228084e-01):3.215538e-01):4.490991e-01,(10:2.405094e-01,5:4.267485e-01):6.327108e-02):2.307669e-01,1:7.429369e-02);
   tree gen.2780000 = [&U] (((5:7.461030e-02,((7:1.548412e-01,2:6.146799e-02):1.300318e-02,(3:5.555111e-02,(11:9.361560e-02,((((12:1.639227e-02,13:1.096355e-02):2.209279e-02,4:7.392361e-04):1.725515e-01,6:1.828442e-02):2.435540e-01,8:7.809397e-03):3.063714e-02):2.925343e-01):6.031723e-01):2.520735e-01):3.206701e-03,10:2.391285e-01):3.212209e-01,9:8.127686e-02,1:1.372051e-01);
   tree gen.2785000 = [&U] (((((3:3.352645e-02,((8:1.041495e-02,11:1.052843e-01):5.883237e-02,(6:2.011887e-02,(12:4.862556e-02,(4:2.309601e-02,13:9.183580e-02):3.392346e-03):2.173970e-01):1.547293e-01):4.419046e-01):5.455787e-01,10:1.126577e-01):3.841253e-01,5:8.823590e-02):9.551706e-02,2:4.631658e-01):3.376791e-01,(7:9.237173e-01,9:1.649721e-02):1.799179e-01,1:1.146816e-01);
   tree gen.2790000 = [&U] (9:7.930665e-02,((((((6:1.043960e-03,(4:1.824989e-02,(12:8.270017e-02,13:4.869480e-02):1.313480e-02):2.472443e-01):1.452694e-01,8:5.466138e-02):1.968456e-01,11:5.812529e-02):4.860538e-01,3:4.422643e-02):3.570945e-01,(5:2.743353e-02,(10:2.718922e-01,2:1.535751e-01):6.099914e-02):2.092811e-01):7.455854e-02,7:2.439037e-01):1.888117e-01,1:1.862890e-01);
   tree gen.2795000 = [&U] (9:4.438263e-02,((((((8:4.716423e-02,((((4:3.781531e-03,12:4.736437e-02):1.517363e-02,13:1.576469e-02):6.930375e-02,6:2.282523e-02):2.687761e-02,11:2.195027e-02):1.883208e-02):1.122442e-01,3:3.713562e-03):1.384853e-01,7:3.936874e-03):8.690168e-02,2:7.483287e-03):1.065724e-01,10:5.563397e-02):3.127611e-04,5:3.015078e-02):7.487743e-02,1:5.255765e-02);
   tree gen.2800000 = [&U] ((10:4.322090e-02,(((7:9.970435e-02,2:2.257521e-01):1.933666e-01,5:3.527571e-02):1.336276e-01,((((4:3.699001e-02,(12:1.811009e-02,13:2.010755e-02):1.856085e-02):1.625517e-01,6:1.757477e-02):1.173300e-01,3:3.439856e-02):2.991258e-02,(11:6.643718e-02,8:1.098217e-02):7.311288e-02):3.532524e-01):1.164850e-02):2.170522e-01,9:3.895390e-02,1:7.322968e-02);
   tree gen.2805000 = [&U] (((10:6.132322e-02,5:6.544769e-02):2.061936e-01,(2:2.178275e-01,(7:6.841585e-02,(((6:5.948294e-03,((13:4.330178e-02,12:1.305568e-02):4.807836e-02,4:1.941895e-02):1.643056e-01):1.066047e-01,(8:3.361825e-02,11:1.000101e-01):1.178707e-01):2.606521e-01,3:6.523741e-03):5.429526e-01):6.600300e-02):1.728441e-01):6.513825e-02,9:5.484391e-02,1:3.164131e-01);
   tree gen.2810000 = [&U] (10:4.078454e-01,(((3:5.350363e-02,(8:4.519753e-04,(11:1.491700e-01,(6:5.956457e-02,(4:4.444591e-03,(13:4.214465e-02,12:5.070619e-02):4.556499e-02):3.266450e-01):1.921546e-01):5.702520e-02):5.488398e-01):6.460264e-01,(7:1.778594e-01,(5:2.188386e-01,2:7.258181e-02):1.196099e-01):9.566714e-02):9.139357e-02,9:7.733415e-02):8.123151e-02,1:1.674440e-01);
   tree gen.2815000 = [&U] (9:1.167454e-02,((10:1.005958e-01,5:5.299455e-02):5.690540e-02,(2:4.227303e-02,((3:1.947518e-02,((8:5.458982e-03,11:2.376828e-02):3.765335e-02,(6:1.715965e-02,((4:2.291588e-02,13:3.198700e-02):1.767311e-02,12:7.582428e-05):2.357875e-01):2.054326e-02):1.017536e-01):1.541080e-01,7:9.170010e-02):8.438747e-02):7.231823e-02):1.574121e-01,1:7.223579e-02);
   tree gen.2820000 = [&U] ((10:7.171380e-02,5:4.979470e-02):1.008195e-01,(9:6.808217e-03,(7:1.340123e-01,(2:1.158712e-01,(((11:1.829774e-02,8:2.617568e-02):8.629993e-03,(((13:2.393047e-02,12:1.058525e-02):5.070528e-02,4:1.629572e-05):5.501398e-02,6:2.036418e-02):4.668377e-02):1.659699e-01,3:1.053111e-02):3.425457e-01):7.641716e-02):2.225631e-02):4.863973e-02,1:6.912813e-02);
   tree gen.2825000 = [&U] (9:7.379890e-02,((((5:1.478079e-01,2:4.346701e-01):4.567093e-02,7:4.188901e-02):6.890905e-02,10:1.835031e-01):1.223890e-01,((8:1.092081e-02,((6:1.307337e-02,(12:2.184314e-02,(4:4.420748e-02,13:1.397733e-02):2.449428e-02):1.463666e-01):9.489662e-02,11:6.178063e-02):4.737224e-02):4.993138e-01,3:1.312483e-02):2.841441e-01):3.425545e-02,1:2.627991e-01);
   tree gen.2830000 = [&U] (((((((4:3.146591e-02,(12:1.605960e-02,13:6.106175e-02):4.837115e-02):2.100364e-01,6:1.916419e-02):8.511053e-02,11:2.394274e-02):5.974703e-02,8:1.059774e-02):2.485996e-01,3:5.954530e-02):3.253280e-01,(7:4.294017e-02,((5:6.799944e-02,10:1.816061e-01):1.772735e-01,2:1.632638e-01):2.928656e-01):1.012238e-01):1.993975e-02,9:6.114029e-02,1:2.799591e-01);
   tree gen.2835000 = [&U] (((((((12:2.587623e-02,13:6.715612e-02):1.990820e-02,4:1.303847e-02):2.169292e-01,6:4.636312e-03):8.519037e-02,(11:2.968169e-03,8:1.130096e-01):7.460374e-02):2.891277e-01,3:2.798181e-02):3.990509e-01,10:2.197033e-01):1.229810e-01,(((7:2.131478e-01,2:2.266018e-01):8.000069e-02,5:8.877367e-02):1.859488e-01,9:8.518057e-02):4.416517e-02,1:1.842428e-01);
   tree gen.2840000 = [&U] ((((10:3.078212e-01,2:5.145729e-01):9.599639e-02,5:5.646941e-02):3.393519e-01,9:2.298752e-02):3.993398e-02,((3:3.581933e-01,((8:1.125998e-02,(((12:5.370693e-02,13:5.476080e-02):2.919583e-02,4:1.369754e-02):3.098510e-01,6:3.291625e-02):1.354888e-01):1.157918e-01,11:8.192219e-02):1.776434e-01):3.258630e-01,7:8.764790e-02):2.499523e-01,1:2.964476e-01);
   tree gen.2845000 = [&U] ((7:1.806481e-01,(10:1.593422e-01,(((11:1.111637e-01,8:6.815712e-03):2.332198e-02,((4:2.572580e-02,(12:1.798420e-03,13:6.764054e-02):4.013531e-02):1.996142e-01,6:1.294205e-02):2.049899e-01):1.696622e-01,3:4.480659e-02):7.458340e-01):2.002675e-03):2.463542e-04,(2:3.612555e-01,(9:2.177554e-01,5:5.960619e-01):9.971114e-03):7.989645e-02,1:2.115912e-01);
   tree gen.2850000 = [&U] ((9:2.811690e-02,(((8:1.655550e-02,11:1.064756e-01):9.723335e-02,((12:3.371491e-03,(13:6.386512e-02,4:2.964816e-02):5.265924e-02):1.870879e-01,6:1.862474e-03):3.794037e-02):2.341130e-01,3:1.178785e-01):8.628639e-01):9.813740e-02,(((5:3.456432e-02,2:2.684112e-01):1.243474e-01,10:2.857868e-01):2.747089e-01,7:3.021842e-02):1.623385e-01,1:1.053832e-01);
   tree gen.2855000 = [&U] ((10:3.154296e-01,5:1.790869e-01):4.422906e-02,(9:2.637849e-02,(2:2.165298e-01,(7:1.236342e-01,(3:1.450809e-03,((((12:5.631239e-02,13:8.367067e-02):2.581700e-02,4:2.387840e-03):2.153852e-01,6:4.012764e-04):2.845195e-02,(8:5.010014e-02,11:7.742058e-02):2.320088e-01):5.657898e-01):5.321577e-01):2.481326e-01):1.884329e-01):2.658545e-02,1:3.381220e-01);
   tree gen.2860000 = [&U] (9:3.929133e-02,((10:4.446269e-01,(3:7.895992e-02,((((13:1.947435e-02,(4:1.821565e-02,12:7.475451e-02):4.641332e-02):4.060959e-01,6:2.588935e-02):4.514769e-02,8:5.270203e-02):8.271097e-02,11:1.339219e-02):3.721107e-01):3.515076e-01):2.233341e-02,(7:1.019903e-01,(5:2.538519e-01,2:2.831305e-01):8.334087e-03):1.016054e-01):2.333044e-02,1:1.530118e-01);
   tree gen.2865000 = [&U] ((((3:5.776178e-03,(((6:4.899174e-02,((12:1.813613e-02,13:5.775464e-02):2.048832e-02,4:1.419168e-02):9.719016e-02):5.504243e-02,11:5.293843e-02):8.164540e-03,8:1.110507e-02):1.562291e-01):5.032212e-01,9:8.071691e-02):6.485668e-02,10:1.426692e-01):9.914423e-04,((2:4.017583e-01,7:1.699642e-01):4.288237e-02,5:7.217766e-02):5.866896e-02,1:1.063464e-01);
   tree gen.2870000 = [&U] ((10:2.563100e-01,((2:1.598350e-01,5:2.811931e-01):2.778048e-02,7:1.452221e-01):5.243116e-02):4.156075e-01,(9:2.889136e-02,((11:3.148994e-02,(8:6.965955e-02,(6:3.790960e-02,((13:7.464763e-02,4:4.362454e-02):5.859404e-03,12:3.751888e-02):2.493749e-01):1.019544e-01):1.614483e-01):3.072316e-01,3:8.714135e-02):4.357508e-01):2.946682e-02,1:1.331965e-01);
   tree gen.2875000 = [&U] (((5:9.691077e-02,(10:2.351018e-01,2:1.849852e-01):7.337793e-02):1.226536e-01,((((((4:1.808145e-02,(13:6.123799e-02,12:3.710876e-02):1.908122e-02):2.724989e-01,6:5.327181e-02):1.321298e-01,8:8.301933e-03):1.135620e-01,11:1.711395e-02):3.458686e-01,3:1.078709e-01):2.511335e-01,7:2.497065e-02):3.877979e-01):6.588260e-02,9:8.825392e-02,1:3.130494e-01);
   tree gen.2880000 = [&U] ((7:1.145771e-01,((5:7.143457e-03,10:8.297931e-02):8.367139e-03,2:1.342674e-01):1.231003e-01):1.716069e-02,((3:1.193300e-01,(8:1.399286e-02,((6:5.946155e-03,((13:5.021935e-02,12:2.216260e-02):3.657515e-03,4:5.806740e-03):1.783908e-01):1.601982e-02,11:9.466270e-02):4.491249e-02):8.420821e-02):1.028281e-01,9:4.978852e-02):4.232604e-02,1:6.671032e-02);
   tree gen.2885000 = [&U] ((((3:2.044510e-01,((8:6.015101e-02,11:1.042398e-01):1.582897e-02,((4:1.970620e-03,(13:1.040271e-02,12:3.325691e-02):9.578844e-03):1.253864e-01,6:8.509441e-03):1.933673e-01):1.826054e-01):1.538328e-01,7:1.145884e-01):1.163769e-01,9:7.459119e-03):5.486561e-02,(10:3.970333e-02,(5:8.725999e-02,2:1.513943e-01):1.943875e-01):6.526933e-02,1:5.977509e-02);
   tree gen.2890000 = [&U] (9:1.088614e-01,(10:2.088551e-01,((7:9.198366e-02,((3:2.349050e-01,(((6:1.317324e-02,8:9.020472e-02):5.564217e-02,((13:4.732410e-02,12:3.922098e-02):6.341971e-02,4:2.020569e-03):2.107829e-01):7.229922e-02,11:1.868420e-01):4.154202e-01):3.527538e-01,2:1.169922e-01):2.223292e-01):2.957628e-01,5:9.473185e-02):7.563412e-03):2.537357e-01,1:1.925615e-01);
   tree gen.2895000 = [&U] (9:8.631878e-02,(((10:1.186035e-01,(5:2.216710e-01,2:8.097731e-02):9.555162e-03):3.600703e-02,7:1.486293e-01):1.242043e-01,(((((12:3.215060e-02,13:7.748823e-02):2.452332e-02,4:2.398067e-03):3.809926e-01,6:8.032342e-02):3.769598e-02,(11:2.240492e-02,8:8.047128e-03):1.672302e-02):3.831897e-01,3:1.616300e-02):5.259604e-01):1.111887e-01,1:3.033744e-01);
   tree gen.2900000 = [&U] ((7:4.411166e-01,((((11:9.376084e-02,8:4.880723e-02):8.111452e-02,(6:2.125288e-02,((12:3.754134e-02,13:5.304405e-02):3.552409e-02,4:3.002650e-03):1.890097e-01):1.220483e-01):4.895488e-01,3:1.898424e-02):4.452177e-01,9:1.073719e-01):1.632564e-01):8.946098e-02,(10:1.033787e-01,(2:3.610413e-01,5:1.115315e-01):1.804919e-01):2.674689e-01,1:1.147421e-01);
   tree gen.2905000 = [&U] (9:1.196242e-01,((10:1.092988e-01,(((3:1.139947e-01,(11:3.875650e-03,(8:7.704997e-03,(6:4.847715e-03,((12:1.511145e-01,13:1.610885e-02):1.143052e-01,4:3.437014e-02):2.308842e-01):1.595961e-01):1.223006e-01):6.912325e-01):3.252602e-01,2:8.595078e-02):2.548102e-01,7:5.435352e-02):1.892062e-01):3.548597e-02,5:1.617158e-01):3.152250e-01,1:9.777269e-02);
   tree gen.2910000 = [&U] ((5:6.844108e-02,2:2.864182e-01):1.880667e-01,((7:3.228438e-01,(9:2.228609e-04,(((((12:1.040002e-02,13:6.748331e-02):3.120266e-03,4:1.495142e-03):1.083767e-01,6:1.638914e-02):1.001228e-01,(11:3.410338e-02,8:2.760713e-02):1.184665e-01):3.489771e-01,3:1.037194e-02):8.308797e-01):5.528706e-02):1.069897e-01,10:1.687785e-01):1.250162e-02,1:1.898070e-01);
   tree gen.2915000 = [&U] (((3:8.424724e-03,((8:4.747159e-03,(6:5.845177e-03,(4:1.372536e-02,(13:1.343022e-02,12:9.181991e-03):7.509521e-03):7.235916e-02):6.772968e-02):2.914201e-02,11:7.097845e-04):2.054374e-01):1.181675e-01,((10:2.582765e-02,(2:6.920242e-02,5:1.121532e-01):2.948821e-02):1.149438e-01,7:4.717469e-02):1.203809e-02):5.112151e-02,9:1.158451e-02,1:1.065426e-01);
   tree gen.2920000 = [&U] (9:2.136194e-01,((5:2.236891e-01,10:1.067461e-01):6.315803e-04,(7:4.616343e-03,(((11:1.362112e-01,((6:1.429800e-02,(4:9.014880e-03,(12:2.879724e-02,13:3.084530e-03):2.105819e-02):1.849138e-01):7.241669e-02,8:5.362987e-03):9.063265e-03):4.946588e-01,3:1.064112e-02):3.487459e-01,2:2.168710e-02):3.459893e-01):1.804341e-01):2.313279e-02,1:9.851479e-02);
   tree gen.2925000 = [&U] (9:4.645449e-02,((3:6.894365e-02,((8:7.097191e-02,(6:2.901314e-02,(4:3.209613e-02,(12:1.154764e-02,13:6.359524e-02):2.261332e-02):1.823918e-01):4.678497e-02):8.820984e-02,11:2.481539e-02):1.207499e-01):1.658309e-01,((10:5.365699e-02,(2:1.993394e-01,5:9.211207e-02):1.747854e-01):1.371990e-01,7:3.585613e-02):2.149231e-01):5.506352e-02,1:2.270989e-01);
   tree gen.2930000 = [&U] (9:1.299233e-02,((2:9.715287e-02,(3:1.507884e-03,((11:1.122362e-02,8:8.777626e-02):1.137553e-01,(6:2.555807e-02,(4:9.773162e-03,(12:5.158216e-02,13:1.932780e-02):3.604420e-02):3.150765e-01):5.711739e-02):5.997928e-01):1.026848e+00):7.135352e-02,(7:4.639125e-01,(10:2.309491e-01,5:1.638407e-01):3.507134e-01):5.185842e-02):4.539781e-01,1:4.123257e-01);
   tree gen.2935000 = [&U] (9:3.966189e-02,(10:1.161563e-02,(5:9.626461e-02,(((3:3.864529e-02,(((6:1.149593e-03,((13:1.371200e-02,12:1.812055e-02):1.876288e-02,4:8.502928e-03):6.295410e-02):7.703192e-02,8:2.656702e-03):7.801909e-02,11:7.460100e-03):1.915926e-01):1.179051e-01,2:1.158383e-01):4.639122e-02,7:1.693224e-01):8.122976e-02):1.748147e-02):9.680494e-02,1:4.669919e-02);
   tree gen.2940000 = [&U] (((5:1.514737e-01,10:1.348271e-01):1.636508e-01,(2:2.846228e-01,(((8:1.170577e-03,(((12:2.389967e-02,4:5.036932e-02):4.085404e-02,13:4.768943e-02):1.231346e-01,6:6.360846e-04):1.517069e-01):1.001814e-01,11:3.851824e-02):1.235028e-01,3:2.205619e-01):6.670598e-01):2.179141e-01):1.032112e-01,(9:5.909873e-02,7:2.551808e-01):7.794246e-02,1:5.567430e-02);
   tree gen.2945000 = [&U] ((((2:4.259992e-01,(5:6.997538e-02,10:3.312589e-02):5.018539e-02):1.065601e-01,7:2.123005e-01):1.042755e-01,(((8:1.861408e-02,11:2.705374e-02):1.097004e-01,(((13:4.386598e-02,12:4.711684e-02):2.445483e-02,4:1.905096e-02):1.411249e-01,6:2.577760e-02):7.021505e-02):2.132476e-01,3:1.128568e-02):7.538208e-01):3.547677e-02,9:8.029354e-02,1:1.756002e-01);
   tree gen.2950000 = [&U] (((10:6.369201e-02,5:7.649066e-02):2.071203e-02,(7:4.549740e-02,((3:6.026602e-02,(((6:1.478713e-02,((13:8.353477e-03,12:1.599170e-02):1.144333e-02,4:4.265351e-03):6.768733e-02):6.713900e-02,11:1.427954e-02):4.482974e-02,8:6.390718e-03):1.048698e-01):1.397685e-01,2:1.357046e-02):1.347180e-01):6.477735e-02):2.825602e-02,9:5.403305e-02,1:7.198791e-02);
   tree gen.2955000 = [&U] ((9:1.237002e-02,(7:6.135677e-02,(((8:6.133860e-03,11:8.127904e-03):5.690955e-02,(6:5.814986e-03,((12:2.218984e-02,4:1.293465e-02):2.284187e-02,13:2.850840e-02):5.017840e-02):6.042323e-03):1.626612e-01,3:3.271297e-02):1.905739e-01):6.867377e-02):3.773987e-02,((5:2.380774e-02,2:8.505435e-02):5.390366e-02,10:1.493736e-02):5.505315e-02,1:6.094108e-02);
   tree gen.2960000 = [&U] (10:1.021935e-01,(9:2.577994e-02,((3:1.070335e-02,(((4:1.440989e-03,(12:2.823185e-02,13:1.547084e-02):1.175632e-02):8.748826e-02,6:1.836409e-02):1.135020e-03,(11:2.818547e-02,8:3.297690e-04):6.411237e-02):1.828684e-01):2.435992e-01,((5:2.199956e-01,2:6.420192e-02):9.412205e-02,7:4.920538e-02):9.601903e-02):6.759348e-02):4.886862e-03,1:4.074258e-02);
   tree gen.2965000 = [&U] ((((2:2.328496e-01,5:1.863846e-01):1.059270e-01,10:1.043179e-01):2.133269e-01,7:2.022357e-01):2.478391e-02,((3:6.077052e-02,(11:6.376845e-02,((6:2.860456e-03,((12:1.400103e-02,13:4.205370e-02):4.038754e-02,4:4.737565e-03):2.862864e-01):2.577985e-01,8:5.128521e-02):2.022396e-02):5.041411e-01):6.358763e-01,9:7.904902e-02):2.731950e-01,1:1.674466e-01);
   tree gen.2970000 = [&U] ((10:2.279894e-02,5:1.504630e-01):4.634470e-01,(((7:8.667748e-02,2:3.718029e-01):3.090535e-01,(((6:2.468104e-02,((12:5.674778e-02,4:1.703579e-02):4.143304e-02,13:1.284489e-01):1.913213e-01):8.554149e-02,(11:1.595830e-02,8:1.151422e-01):4.507469e-02):4.003681e-01,3:1.948825e-01):5.244500e-01):1.004562e-01,9:2.564143e-02):1.309848e-01,1:1.124990e-01);
   tree gen.2975000 = [&U] (9:3.220908e-03,(((((8:2.123321e-02,(6:9.795089e-03,((12:8.136488e-03,13:7.168631e-02):3.017095e-02,4:1.272614e-02):1.337291e-01):3.663458e-02):2.222722e-02,11:5.789781e-02):1.116262e-01,3:6.588017e-02):2.128490e-01,7:2.348819e-02):1.125477e-01,(10:9.901440e-03,(5:7.929275e-02,2:4.882811e-02):6.863781e-02):4.835519e-02):1.056442e-01,1:8.878724e-02);
   tree gen.2980000 = [&U] ((9:1.665083e-02,(7:2.929079e-01,(5:1.940690e-01,(((8:4.317710e-02,(11:1.019913e-01,(((12:3.579890e-02,13:2.852618e-02):4.063198e-02,4:3.161789e-02):1.931664e-01,6:1.814118e-02):1.635728e-01):5.070982e-03):5.642762e-01,3:3.172143e-04):4.408708e-01,2:6.056899e-02):2.365317e-01):3.043822e-01):9.930541e-02):7.267299e-02,10:5.364424e-02,1:1.172005e-01);
   tree gen.2985000 = [&U] (((7:8.189389e-02,((((11:3.263375e-02,8:3.707285e-03):4.351321e-02,(6:1.899676e-03,(12:3.525733e-03,(13:7.591687e-02,4:4.641654e-03):1.007798e-02):8.039317e-02):1.694404e-02):1.359072e-01,3:1.645151e-02):1.768695e-01,10:1.923847e-02):1.395827e-02):6.242006e-03,(2:1.824362e-01,5:2.175889e-02):6.780494e-02):1.711446e-02,9:2.856064e-02,1:4.139300e-02);
   tree gen.2990000 = [&U] (((5:2.527646e-01,((((((13:1.315047e-01,(4:5.305905e-03,12:7.879374e-02):7.956252e-03):2.064087e-01,6:2.064232e-02):1.122789e-01,8:2.701433e-02):6.379481e-02,11:4.661062e-02):4.008131e-01,3:1.179792e-01):3.452677e-01,7:8.017806e-02):7.408338e-02):2.670591e-01,(9:8.016610e-02,10:2.462168e-01):4.040228e-02):6.756232e-02,2:3.620132e-01,1:1.148897e-01);
   tree gen.2995000 = [&U] ((3:3.315213e-03,(2:1.910305e-01,(((((13:3.452454e-02,12:1.920589e-02):3.412020e-03,4:6.278702e-03):1.157983e-01,6:3.916896e-03):6.910110e-02,8:2.913853e-02):1.892568e-02,11:1.529773e-02):1.668840e-01):1.230980e-01):1.940119e-01,((10:1.053843e-01,(7:1.084257e-01,5:6.860744e-02):4.871911e-02):8.639598e-02,9:4.036912e-02):5.382180e-02,1:4.372416e-02);
   tree gen.3000000 = [&U] (9:4.306088e-03,((((10:2.381267e-02,(((4:1.205594e-03,(13:3.444511e-02,12:4.068124e-03):4.461418e-03):3.904158e-02,(6:4.356041e-03,(11:1.621974e-02,8:7.471583e-03):3.622841e-02):6.243611e-03):1.356704e-01,3:5.279357e-03):5.483924e-02):7.717028e-02,5:3.764425e-02):6.260125e-02,2:8.951466e-02):4.901702e-03,7:8.858832e-02):3.795626e-02,1:8.642114e-02);
   tree gen.3005000 = [&U] ((9:4.633928e-02,(((((((13:5.375346e-02,12:3.421270e-02):1.761099e-02,4:2.393040e-02):2.530363e-01,6:1.615284e-03):1.728294e-01,11:4.720879e-02):4.848039e-02,8:7.425856e-04):3.368246e-01,3:9.813118e-03):5.181774e-01,7:3.360075e-02):1.396726e-01):2.864490e-02,((10:6.201652e-02,2:2.410440e-01):1.156079e-01,5:2.944207e-02):3.164997e-01,1:1.008595e-01);
   tree gen.3010000 = [&U] ((((5:1.782365e-01,2:6.080299e-01):3.673254e-01,7:2.374001e-01):3.812044e-02,(9:1.313357e-01,10:2.560394e-01):4.716822e-02):6.451785e-02,(3:2.998988e-02,(11:7.696293e-03,(((4:4.435374e-03,(12:4.732584e-02,13:1.026484e-01):2.102592e-02):2.944070e-01,6:4.382589e-02):2.602433e-01,8:3.775067e-03):4.691682e-02):5.771219e-01):4.965961e-01,1:2.143544e-01);
   tree gen.3015000 = [&U] ((10:4.342324e-02,(5:1.082295e-01,(((3:1.076345e-01,((6:4.416231e-04,((12:1.789130e-02,13:2.442265e-02):2.257815e-02,4:9.062609e-03):1.274488e-01):3.750204e-02,(8:1.262675e-02,11:4.171107e-02):9.746393e-03):1.777714e-01):2.406461e-01,2:5.478837e-03):8.592707e-02,7:2.050108e-02):1.604982e-01):1.237215e-01):1.208521e-01,9:5.352723e-02,1:1.534387e-01);
   tree gen.3020000 = [&U] ((((2:2.646722e-01,5:4.530596e-02):2.198144e-01,10:8.725472e-02):1.070207e-01,(((11:4.150794e-02,(8:2.018504e-02,(6:3.792899e-03,(4:8.979130e-03,(13:9.372004e-02,12:9.436091e-03):2.586267e-02):2.754893e-01):1.804709e-01):5.579137e-02):2.211538e-01,3:1.419901e-01):5.153044e-01,7:3.307960e-02):1.590150e-01):6.837218e-02,9:9.423249e-02,1:1.864440e-01);
   tree gen.3025000 = [&U] ((((10:8.912013e-02,7:2.042291e-01):1.755497e-02,(2:1.855774e-01,5:6.474021e-02):1.449387e-01):2.582791e-02,(3:4.484590e-02,((6:2.472268e-02,((4:8.667287e-03,12:3.301515e-02):1.777720e-02,13:2.396399e-02):2.324630e-01):8.612567e-02,(8:1.731716e-02,11:7.467862e-02):6.561903e-02):2.370771e-01):2.996206e-01):2.704815e-02,9:1.952690e-02,1:1.878073e-01);
   tree gen.3030000 = [&U] (9:6.744692e-02,((10:9.319645e-02,5:6.693010e-02):1.406401e-01,((2:2.458698e-01,(((3:2.031150e-01,(((13:3.854830e-02,12:1.652325e-02):3.396374e-02,4:3.496680e-03):1.780609e-01,6:1.733480e-02):7.586375e-02):1.266858e-01,8:7.287934e-03):7.056561e-03,11:5.162830e-02):4.818323e-01):1.282047e-01,7:8.837458e-02):1.132130e-01):1.380608e-01,1:1.293361e-01);
   tree gen.3035000 = [&U] ((((((4:1.775732e-02,(12:1.051724e-02,13:4.543472e-02):9.845114e-02):1.754546e-01,6:4.986285e-02):9.233570e-02,(8:6.470614e-03,11:1.144517e-01):1.301570e-01):4.514972e-01,3:3.544621e-02):3.500399e-01,((7:7.706550e-02,2:3.749480e-01):1.705348e-02,(5:1.408458e-01,10:2.275947e-01):1.131898e-01):2.889430e-01):7.211507e-02,9:4.298797e-02,1:1.624540e-01);
   tree gen.3040000 = [&U] ((((7:1.069847e-01,5:2.124676e-02):1.985722e-02,(2:4.293687e-02,(((11:3.304013e-02,8:6.374727e-03):2.251247e-02,(6:9.240988e-04,(4:1.607212e-02,(13:6.940099e-03,12:2.136828e-02):1.146791e-03):4.941670e-02):3.580079e-02):1.200901e-01,3:1.860039e-03):1.081875e-01):4.683136e-02):1.178455e-02,10:1.083034e-01):7.441152e-02,9:2.129761e-02,1:7.966221e-02);
   tree gen.3045000 = [&U] (5:4.142834e-01,((((2:3.037943e-01,((8:4.194639e-02,(3:2.639277e-01,(6:3.101734e-02,(4:1.761966e-02,(13:3.851717e-02,12:3.625465e-02):3.638330e-02):1.674594e-01):2.882334e-01):2.645683e-02):7.211492e-02,11:7.109905e-02):1.586515e+00):2.487937e-01,10:1.651364e-01):2.009129e-01,7:1.149520e-01):1.835268e-01,9:3.899579e-02):1.543739e-01,1:1.183518e-01);
   tree gen.3050000 = [&U] (((7:8.453638e-02,(3:1.079425e-01,((((13:2.844646e-02,12:6.112275e-02):7.724931e-02,4:9.739769e-03):1.877626e-01,6:1.316012e-02):2.538674e-01,(8:4.707986e-02,11:5.701702e-02):3.686016e-02):3.716192e-01):4.042488e-01):4.812141e-01,((5:3.570823e-01,10:8.756273e-02):1.312828e-01,2:4.332452e-01):1.396364e-03):7.411543e-02,9:1.567371e-01,1:1.122093e-01);
   tree gen.3055000 = [&U] (((7:1.007895e-02,(((11:8.277704e-02,8:1.463613e-02):1.268003e-01,(((13:3.342747e-02,4:4.383663e-03):3.571730e-02,12:1.867099e-02):2.364709e-01,6:4.982178e-02):2.852926e-02):3.149497e-01,3:1.253200e-01):2.043870e-01):4.208777e-01,9:6.745292e-02):4.385919e-02,(10:8.709961e-02,(2:1.695873e-01,5:1.900510e-01):3.050727e-01):1.930626e-01,1:1.635727e-01);
   tree gen.3060000 = [&U] ((5:1.646213e-01,(((2:2.965873e-02,((3:8.991717e-02,((4:2.949021e-04,(13:3.810936e-02,12:1.062338e-03):7.233127e-02):1.375532e-01,6:1.720663e-02):3.157166e-02):1.603331e-01,(8:1.266039e-02,11:7.426332e-02):4.276267e-02):3.314216e-01):4.296058e-01,10:2.337790e-03):9.605982e-02,7:1.273406e-01):8.152244e-03):1.093661e-01,9:2.315119e-02,1:2.190348e-01);
   tree gen.3065000 = [&U] ((((7:1.561583e-01,(((8:7.855887e-03,11:1.104326e-01):6.341252e-02,(((13:2.781710e-02,12:4.715987e-02):7.227489e-03,4:3.809830e-02):4.044209e-01,6:6.585593e-02):9.064230e-02):3.515523e-01,3:1.482133e-01):5.830164e-01):3.232131e-01,(10:9.547604e-02,5:1.849080e-01):3.140815e-01):2.050930e-01,2:5.519909e-01):2.659868e-01,9:4.260678e-02,1:2.975108e-01);
   tree gen.3070000 = [&U] ((9:2.626819e-02,(((((12:5.847256e-03,(4:2.157973e-02,13:3.107670e-02):1.801131e-03):1.986232e-01,6:1.125124e-04):6.521115e-02,(8:7.904745e-03,11:3.628687e-02):2.837978e-02):2.310452e-01,3:4.690683e-02):3.519979e-01,((5:2.323392e-02,2:2.357061e-01):5.171334e-02,10:2.926442e-02):1.228104e-01):2.121719e-02):3.055103e-03,7:1.981808e-01,1:9.625111e-02);
   tree gen.3075000 = [&U] (7:2.320758e-01,((((10:2.510214e-01,5:1.203747e-01):1.223865e-01,2:2.307792e-01):5.631655e-02,((((6:3.311211e-02,(12:5.585431e-03,(4:3.561753e-02,13:3.337846e-02):4.304743e-02):2.880669e-01):1.686153e-01,8:2.945851e-03):1.425821e-01,11:7.303486e-02):3.946471e-01,3:8.438764e-02):2.712252e-01):1.577905e-01,9:6.553764e-02):1.521819e-01,1:1.666942e-01);
   tree gen.3080000 = [&U] ((((7:3.816297e-02,((11:4.659590e-02,(((13:3.976275e-02,(4:1.342575e-02,12:1.138207e-02):3.920348e-02):1.092229e-01,6:1.110170e-02):8.970891e-02,8:1.094198e-02):4.871887e-03):1.101409e-01,3:7.437326e-02):2.168744e-01):1.492996e-01,10:6.082787e-02):2.607813e-02,5:1.381103e-01):1.034517e-01,(2:2.266326e-01,9:2.861910e-02):6.995973e-02,1:6.417150e-02);
   tree gen.3085000 = [&U] (((((6:1.669093e-02,(4:1.276058e-02,(13:1.663904e-02,12:2.722192e-02):4.326376e-02):1.598194e-01):1.197103e-01,(11:2.897109e-02,8:2.904573e-02):1.191959e-02):1.696317e-01,3:1.080466e-01):2.909619e-01,((10:1.062105e-01,(2:2.312596e-01,5:2.668266e-01):3.727096e-02):1.034122e-01,7:7.610568e-02):8.144113e-02):5.063421e-02,9:3.585650e-02,1:2.137649e-01);
   tree gen.3090000 = [&U] ((3:3.780893e-02,((((12:2.632841e-02,(4:3.084551e-02,13:6.118302e-02):5.589525e-02):2.666813e-01,6:8.535345e-03):2.155204e-01,11:1.573065e-02):1.279768e-01,8:8.058645e-03):9.862344e-01):5.350067e-01,(9:3.472443e-02,(5:6.832651e-02,((7:2.654906e-01,10:1.344857e-01):3.209032e-01,2:2.378596e-01):3.366689e-02):3.428470e-01):5.406843e-02,1:2.670075e-01);
   tree gen.3095000 = [&U] (((7:1.118272e-02,(((((12:4.718189e-02,13:9.722066e-02):3.136820e-02,4:6.849727e-04):2.707829e-01,6:1.032172e-02):1.275900e-01,(11:9.259558e-02,8:1.609984e-02):1.110666e-01):2.062545e-01,3:3.910508e-02):6.716978e-01):4.717977e-01,9:1.754547e-02):1.530481e-01,(5:2.029176e-01,(2:3.131672e-01,10:8.707920e-02):2.780837e-01):8.282985e-02,1:1.163331e-01);
   tree gen.3100000 = [&U] (9:1.407652e-01,((((10:6.631439e-02,5:2.589608e-01):9.853705e-02,7:2.601677e-01):1.097944e-01,2:3.626240e-01):1.378624e-01,(((11:3.283363e-02,(6:4.869874e-04,((12:7.000628e-02,13:9.459197e-02):2.335095e-02,4:7.698488e-05):1.382581e-01):1.004110e-01):2.075683e-01,8:9.189064e-03):1.388238e-01,3:5.839608e-02):2.449186e-01):3.731231e-02,1:2.524566e-01);
   tree gen.3105000 = [&U] ((9:2.088749e-02,(((11:1.975339e-02,(((4:1.330715e-02,(12:2.235756e-02,13:2.998070e-02):3.083595e-02):1.412012e-01,6:2.351784e-02):7.976143e-02,8:5.690294e-02):2.199567e-02):1.940737e-01,(2:1.923115e-01,3:3.458404e-03):6.835687e-02):1.798336e-01,7:4.573841e-02):1.197971e-01):6.027980e-02,(5:2.099418e-01,10:8.332589e-02):8.113811e-02,1:6.984998e-02);
   tree gen.3110000 = [&U] (((((((13:1.279664e-01,(12:5.484004e-02,4:3.540296e-02):1.441826e-02):1.515837e-01,6:5.945174e-03):4.644476e-02,(11:6.698062e-02,8:1.846946e-02):5.334586e-02):2.769329e-01,3:4.251736e-02):2.021102e-01,10:3.269785e-02):3.745038e-01,((5:5.117935e-02,2:5.370254e-02):3.227153e-01,7:3.919501e-02):1.171364e-01):4.882230e-02,9:4.919165e-02,1:1.808913e-01);
   tree gen.3115000 = [&U] ((((2:1.956566e-01,(((11:1.890493e-01,8:1.103518e-01):9.481893e-02,(6:4.410907e-02,(4:1.916214e-02,(13:7.578973e-02,12:1.502411e-01):3.619438e-02):1.704746e-01):1.012472e-01):6.225650e-01,3:2.572067e-01):1.164654e+00):3.002552e-01,7:6.331276e-01):6.096919e-01,9:1.774791e-01):4.586599e-01,(5:2.337828e-01,10:5.324183e-01):2.278466e-01,1:1.685902e-01);
   tree gen.3120000 = [&U] (((3:2.088758e-01,((8:4.994277e-03,11:1.232199e-01):2.284714e-02,((4:4.550862e-03,(13:3.323927e-02,12:2.283870e-02):3.327030e-02):2.797451e-01,6:2.236151e-03):9.270020e-02):5.570557e-01):4.280366e-01,9:2.837687e-02):5.497733e-02,(7:2.503596e-01,(2:2.523898e-01,(5:8.877749e-02,10:1.130162e-01):4.050735e-02):1.736234e-02):5.980864e-01,1:1.912893e-01);
   tree gen.3125000 = [&U] (9:1.636919e-01,((10:5.991946e-01,5:2.160299e-01):2.148952e-01,((((6:1.422174e-02,(4:1.906193e-02,(12:4.092543e-02,13:1.155155e-01):2.641641e-02):2.597141e-01):1.830474e-01,(11:6.076680e-02,8:5.807916e-02):1.345603e-01):2.838577e-01,3:8.081956e-02):3.990775e-01,(7:4.092392e-01,2:1.599590e-01):1.175477e-02):5.461475e-01):1.157114e-01,1:1.649187e-01);
   tree gen.3130000 = [&U] ((5:1.407251e-01,(10:1.467382e-01,2:1.260613e-01):6.412588e-02):2.234864e-01,(9:4.045359e-02,(((8:2.419726e-02,((6:3.351214e-02,(4:2.882479e-03,(12:5.386890e-02,13:1.113521e-02):1.830626e-02):3.037239e-01):9.394508e-02,11:1.240366e-01):1.228728e-02):1.446663e-01,3:1.767632e-01):5.983286e-01,7:2.349241e-01):2.111775e-01):1.091445e-02,1:1.954776e-01);
   tree gen.3135000 = [&U] ((9:9.258071e-02,(7:2.048581e-01,(2:1.389224e-01,(10:1.660454e-01,5:8.974807e-02):4.047606e-02):1.286917e-01):3.543968e-01):3.434605e-02,(3:1.857049e-01,((8:2.212929e-02,(((13:6.841822e-02,12:1.256298e-02):2.326567e-03,4:6.829656e-02):1.275252e-01,6:2.496394e-02):2.612317e-01):5.526297e-02,11:7.362010e-02):3.518018e-01):4.712119e-01,1:1.634039e-01);
   tree gen.3140000 = [&U] (((7:7.035108e-02,((3:5.523557e-03,((11:9.721725e-03,8:3.656340e-03):6.408885e-02,(6:6.404528e-03,((13:9.080877e-03,12:2.881020e-03):1.640616e-02,4:4.426279e-04):9.687628e-02):2.970001e-02):1.251214e-01):6.158792e-02,2:2.605935e-02):1.174429e-01):3.625626e-02,(10:1.878562e-02,5:1.505679e-01):1.296786e-01):6.461080e-02,9:3.712652e-02,1:4.835642e-02);
   tree gen.3145000 = [&U] (9:4.102450e-02,(((7:2.783600e-01,(10:1.932848e-01,((8:1.270147e-02,(3:3.858712e-01,(6:8.647605e-03,(4:6.007021e-02,(13:3.626331e-02,12:6.356251e-02):8.362782e-02):2.110539e-01):2.082051e-01):5.717132e-02):6.169222e-02,11:1.196156e-01):1.093437e+00):4.512075e-02):2.891411e-01,2:4.323586e-01):1.376974e-01,5:2.360964e-01):1.815886e-01,1:2.389197e-01);
   tree gen.3150000 = [&U] (9:1.925644e-02,(((10:2.368705e-01,(2:3.009786e-01,5:1.935150e-01):2.139191e-01):1.595770e-01,(((8:5.961328e-02,11:3.123726e-02):9.391177e-03,(6:2.103907e-02,(4:4.988658e-03,(13:8.553912e-02,12:1.126912e-02):3.204831e-02):1.901707e-01):1.951545e-01):2.934910e-01,3:1.691004e-01):2.440527e-01):4.945529e-02,7:3.920862e-01):6.439061e-02,1:3.928679e-01);
   tree gen.3155000 = [&U] (((5:1.137203e-02,(10:2.525726e-01,((3:1.408175e-01,((8:1.417911e-02,((4:1.286431e-02,(13:2.698646e-02,12:4.590390e-02):2.962371e-03):1.486947e-01,6:6.276191e-02):1.245333e-01):8.779440e-02,11:1.081826e-02):3.647683e-01):2.743317e-01,2:3.563692e-02):1.418184e-01):1.852567e-01):2.399463e-01,7:2.537239e-01):5.301673e-02,9:3.814176e-02,1:2.360508e-01);
   tree gen.3160000 = [&U] (9:6.032976e-02,((10:2.582645e-01,(((3:3.390161e-01,(11:5.340554e-02,((((13:3.651043e-02,12:4.768493e-02):2.332895e-02,4:1.960224e-02):1.607936e-01,6:4.903781e-02):1.334611e-01,8:1.896337e-02):1.881509e-01):7.208776e-02):4.386197e-01,2:1.412096e-01):3.602263e-01,5:1.423472e-01):2.531380e-01):2.233413e-02,7:7.902049e-02):7.104421e-02,1:1.021458e-01);
   tree gen.3165000 = [&U] (((7:1.081178e-01,((((6:2.981057e-03,((13:4.460188e-02,12:6.502044e-02):1.183572e-02,4:2.788535e-03):1.448158e-01):7.692448e-02,8:1.084572e-02):2.031501e-02,11:2.185248e-02):2.502842e-01,3:9.700523e-02):2.060069e-01):8.942384e-02,9:8.515063e-02):1.233334e-01,((5:7.375182e-02,2:8.889173e-02):1.196848e-01,10:4.411159e-02):1.173104e-01,1:2.070423e-01);
   tree gen.3170000 = [&U] (9:1.448681e-01,(2:4.325203e-01,(((3:5.200516e-02,((8:4.059275e-02,((4:6.823864e-03,(13:1.973762e-02,12:5.514954e-02):5.785133e-02):5.790365e-01,6:6.831848e-03):1.640873e-01):2.695311e-02,11:6.705128e-02):4.080301e-01):4.124333e-01,7:3.153949e-01):1.504374e-01,(10:2.960406e-01,5:3.335182e-02):9.309182e-02):1.616505e-02):4.810010e-01,1:1.650236e-01);
   tree gen.3175000 = [&U] (9:3.935544e-02,((((2:2.324379e-01,((11:2.207772e-02,8:3.550919e-02):1.486489e-02,(((12:8.475181e-02,(4:1.284720e-03,13:6.238731e-02):2.429211e-02):1.411633e-01,6:2.617465e-02):3.325194e-02,3:9.648132e-02):2.380395e-01):6.271787e-01):7.884318e-01,10:6.583863e-02):5.017542e-02,5:1.922191e-01):1.728519e-01,7:3.956753e-01):1.969191e-01,1:2.302970e-01);
   tree gen.3180000 = [&U] (9:1.209245e-01,((10:3.766270e-01,((((6:1.599403e-02,((13:6.855621e-02,12:2.778047e-02):1.061278e-01,4:2.032706e-02):1.450436e-01):2.089504e-01,3:2.986691e-01):1.153944e-02,(11:6.938877e-02,8:5.736642e-02):1.325245e-02):1.025795e+00,7:1.612765e-01):1.291715e-01):5.433255e-03,(2:2.939261e-01,5:1.359813e-01):1.415039e-01):9.729364e-02,1:1.640208e-01);
   tree gen.3185000 = [&U] (((((3:1.193720e-01,(((8:2.713338e-02,11:7.374539e-02):7.510412e-02,(4:6.818174e-03,(12:4.553083e-02,13:7.535044e-02):1.629115e-02):3.552239e-01):2.403025e-02,6:3.985627e-03):3.016370e-01):3.312134e-01,2:1.871411e-02):3.920141e-01,7:9.643152e-02):2.923402e-01,(10:2.197912e-01,5:2.789000e-01):8.045596e-02):1.809463e-01,9:1.876308e-01,1:1.665252e-01);
   tree gen.3190000 = [&U] (((7:5.745188e-02,((((((13:2.868268e-02,12:1.084815e-02):2.169795e-03,4:1.085699e-03):5.513865e-02,(8:4.077328e-03,11:2.054878e-02):7.826468e-02):1.081338e-03,6:4.183731e-04):1.276477e-01,3:1.104671e-01):1.042447e-01,2:3.643213e-02):4.639135e-02):3.511289e-02,(5:4.697762e-02,10:2.648767e-02):2.851041e-02):2.715005e-04,9:3.145732e-02,1:5.607519e-02);
   tree gen.3195000 = [&U] (9:1.226233e-02,((7:3.726998e-02,((5:7.748538e-02,10:3.049921e-02):3.757311e-03,2:9.658796e-02):6.300777e-03):8.474094e-02,(3:5.016705e-03,(((4:2.008839e-02,(12:1.061078e-02,13:1.915976e-02):3.682676e-03):6.482868e-02,6:1.119004e-02):1.648370e-02,(11:1.702531e-02,8:1.135549e-02):4.283371e-02):7.143105e-02):2.170659e-01):8.245155e-03,1:6.327234e-02);
   tree gen.3200000 = [&U] (((3:1.111355e-02,((6:6.111514e-03,(4:2.948873e-03,(13:1.283978e-02,12:1.491355e-02):1.607696e-02):3.937332e-02):2.185744e-02,(8:1.824795e-02,11:2.012263e-02):4.543605e-02):4.184659e-02):1.303011e-01,9:8.306927e-04):1.544588e-02,(7:8.648888e-02,(10:5.185091e-02,(5:3.347529e-02,2:7.317492e-02):6.585793e-02):1.231064e-02):6.699097e-03,1:5.290205e-02);
   tree gen.3205000 = [&U] (9:1.950002e-01,((5:1.546975e-01,(2:2.415674e-01,10:9.427061e-02):5.827916e-02):1.730429e-01,((3:5.211437e-02,((11:1.430095e-02,((12:2.729127e-02,(13:3.144496e-02,4:3.673332e-02):2.704717e-02):1.269345e-01,6:1.209648e-01):1.405062e-01):8.949299e-02,8:4.330571e-04):3.726300e-01):4.473933e-01,7:7.638507e-02):1.951851e-01):5.481108e-02,1:1.623115e-01);
   tree gen.3210000 = [&U] (((((11:4.090097e-02,8:4.582532e-02):1.031542e-01,(6:1.282675e-02,(4:1.008380e-02,(13:3.895050e-02,12:2.385054e-02):3.089526e-02):5.172800e-02):9.126340e-03):1.787071e-01,3:4.593813e-03):2.532720e-01,(7:1.547101e-01,((5:2.104568e-02,10:1.352998e-01):1.317148e-01,2:1.722750e-01):3.543484e-02):1.698054e-01):3.991860e-02,9:5.752602e-02,1:7.813798e-02);
   tree gen.3215000 = [&U] ((7:1.386895e-01,(10:6.732101e-02,(5:2.619097e-01,(2:1.791183e-01,(3:5.067878e-02,((11:4.199321e-02,8:4.876809e-02):8.121131e-02,(6:1.861659e-02,((13:5.291773e-02,12:4.420419e-02):5.231400e-02,4:5.582879e-03):2.249044e-01):8.613486e-02):1.421180e-01):3.932173e-01):1.694002e-01):3.832028e-02):1.857971e-01):7.722748e-02,9:1.209672e-01,1:7.155963e-02);
   tree gen.3220000 = [&U] ((9:3.350325e-02,((5:3.199082e-02,(2:4.339920e-02,(((6:4.260921e-04,(4:1.235594e-03,(13:2.395849e-02,12:2.336039e-02):1.011072e-02):5.715600e-02):8.016046e-03,3:5.361967e-02):3.630641e-02,(11:1.571126e-02,8:2.483576e-03):9.053901e-03):1.106745e-01):1.421249e-01):4.469782e-02,7:8.776447e-02):1.024174e-03):1.925906e-02,10:6.952821e-02,1:2.793885e-02);
   tree gen.3225000 = [&U] ((((11:5.499223e-02,((6:1.243069e-02,(12:1.860476e-03,(4:1.055750e-02,13:8.623610e-03):1.166365e-02):8.138806e-02):8.367127e-03,8:1.369057e-02):2.230866e-02):6.888177e-02,3:2.595720e-03):1.390946e-01,9:1.541276e-02):6.059407e-03,(7:3.966259e-02,(10:7.477476e-03,(2:3.923973e-02,5:3.525009e-03):8.541165e-02):6.521365e-02):1.588658e-02,1:5.433033e-02);
   tree gen.3230000 = [&U] ((9:1.083829e-02,(7:5.615390e-02,(2:4.764132e-01,(5:6.651802e-03,10:2.034268e-01):2.074564e-01):5.250606e-03):1.487269e-01):1.096008e-02,(((11:3.527797e-02,8:6.733201e-03):4.427824e-02,((12:6.162888e-02,(4:3.620376e-03,13:8.472752e-02):1.221945e-02):2.027516e-01,6:1.126923e-02):3.090965e-02):2.100349e-01,3:2.699467e-03):3.273880e-01,1:2.514199e-01);
   tree gen.3235000 = [&U] (((5:1.001091e-01,10:1.025416e-01):3.345307e-01,(7:1.781101e-01,(((((((12:6.104626e-03,13:5.588124e-02):1.231320e-02,4:4.114368e-03):9.781485e-02,6:6.223174e-03):1.449166e-01,8:6.209716e-02):1.508860e-01,11:4.315265e-02):2.441193e-01,3:7.351811e-02):4.932058e-01,2:2.095548e-01):2.635306e-01):4.873773e-03):2.465650e-01,9:2.121468e-01,1:1.718909e-01);
   tree gen.3240000 = [&U] (((11:1.822728e-02,((3:4.214356e-02,(((13:2.869621e-02,12:3.041947e-02):3.044105e-02,4:1.577483e-04):1.285970e-01,6:4.464605e-03):1.537743e-01):8.400534e-02,8:4.797629e-02):3.983823e-02):4.674379e-01,(10:6.384961e-02,(5:3.225472e-02,(7:1.702905e-01,2:2.344563e-01):6.045208e-02):1.081190e-01):1.514889e-01):6.413637e-02,9:3.184052e-02,1:2.350897e-01);
   tree gen.3245000 = [&U] (9:7.377149e-03,(((2:4.436823e-02,5:8.557044e-02):5.627263e-02,10:3.622077e-02):5.022842e-02,((3:5.369632e-02,((12:1.007667e-02,(13:1.965862e-02,4:1.755382e-02):9.126211e-03):5.598345e-02,((11:3.186945e-02,8:1.616896e-02):5.071819e-02,6:4.170227e-04):1.398891e-02):8.774555e-02):1.691000e-01,7:1.058165e-02):1.068243e-01):1.649049e-02,1:8.391859e-02);
   tree gen.3250000 = [&U] ((7:9.229255e-03,((10:9.814036e-02,((3:1.570432e-02,((11:3.807969e-02,8:2.033668e-02):1.103042e-02,(6:1.157366e-02,(4:2.347488e-03,(12:3.631627e-02,13:7.864584e-03):3.366886e-02):1.107306e-01):2.691367e-02):1.982689e-01):6.114880e-02,2:1.061143e-01):1.117970e-02):1.654158e-01,5:5.438636e-02):6.008245e-02):1.388625e-01,9:1.457593e-02,1:4.484525e-02);
   tree gen.3255000 = [&U] (((5:3.611469e-01,10:2.781879e-02):3.404456e-01,(7:1.027068e-01,((3:7.047916e-03,((8:5.967056e-03,11:8.806661e-02):6.190854e-02,((12:6.364060e-02,(13:3.085140e-02,4:2.581133e-02):2.648790e-04):4.208944e-01,6:9.784662e-03):2.339677e-01):5.050965e-01):5.867815e-01,2:1.565452e-02):1.396884e-01):7.585465e-02):3.660998e-01,9:8.072764e-02,1:1.154000e-01);
   tree gen.3260000 = [&U] (10:1.063496e-01,(9:7.947599e-03,((3:2.806155e-03,((8:3.662221e-03,11:6.756097e-02):1.420560e-02,((12:1.393193e-02,(13:1.803335e-02,4:1.202140e-02):2.707747e-02):4.461489e-02,6:2.816119e-02):7.068693e-02):1.505769e-01):2.893120e-01,(7:1.497899e-01,(5:6.673290e-02,2:9.078329e-02):7.250246e-02):3.267538e-02):1.171430e-01):1.748269e-02,1:7.322365e-02);
   tree gen.3265000 = [&U] (((7:3.268072e-02,10:1.194049e-01):6.461636e-03,(5:1.864521e-01,2:2.651789e-01):8.323666e-02):2.922612e-01,((3:2.274422e-03,((8:1.981942e-02,11:1.503194e-01):2.966433e-02,(6:1.669865e-02,(4:4.098877e-03,(13:2.978451e-02,12:5.887885e-02):2.604332e-02):1.832631e-01):1.035325e-01):1.429317e-01):2.506894e-01,9:9.520968e-02):6.805267e-02,1:1.485370e-01);
   tree gen.3270000 = [&U] (((5:9.021961e-02,10:2.459326e-01):2.996491e-01,2:5.277568e-01):9.597209e-02,(((((11:3.874382e-02,(((4:2.719349e-03,13:3.455200e-02):2.794818e-02,12:1.679155e-02):2.299258e-01,6:1.165704e-03):1.959635e-01):1.096493e-02,8:3.249637e-02):4.530856e-01,3:9.878314e-02):3.667240e-01,9:6.265730e-03):1.825951e-02,7:3.551752e-01):1.424977e-01,1:2.156382e-01);
   tree gen.3275000 = [&U] (((11:4.426227e-02,(8:4.166940e-02,(((12:2.271839e-02,13:3.009894e-02):1.331735e-01,4:6.335823e-03):3.746732e-01,6:5.569572e-02):1.289545e-01):6.094931e-03):4.090914e-01,3:1.790696e-01):1.216906e+00,((10:1.004593e-01,((2:1.465794e-01,5:2.347539e-02):1.544319e-01,7:2.898624e-01):1.264098e-02):2.698880e-01,9:3.563600e-02):8.346763e-02,1:1.363560e-01);
   tree gen.3280000 = [&U] (9:1.134285e-01,((2:1.083804e-01,5:4.277681e-01):1.997163e-01,(7:2.812699e-01,((3:7.623456e-03,(((8:1.501057e-02,11:6.147785e-02):8.707034e-02,6:1.975604e-02):8.491352e-03,(12:1.919045e-02,(4:7.032518e-02,13:8.707730e-02):2.502271e-02):3.261157e-01):3.763245e-01):3.137671e-01,10:3.140869e-01):9.712662e-02):6.109155e-02):4.358132e-02,1:1.970606e-01);
   tree gen.3285000 = [&U] (9:1.413635e-01,(5:2.019391e-01,(10:1.613689e-01,(2:2.888226e-01,(7:1.220375e-01,((11:2.107841e-02,(8:2.048773e-03,((12:1.999509e-02,(4:1.822248e-02,13:1.138229e-02):5.364939e-02):1.280045e-01,6:3.733756e-02):1.167000e-01):3.376129e-02):3.774213e-01,3:3.569687e-02):1.956274e-01):9.199689e-02):9.185924e-02):1.341101e-02):8.987641e-02,1:5.039167e-02);
   tree gen.3290000 = [&U] ((9:6.024491e-02,((5:9.391495e-02,(10:2.077769e-01,2:1.073408e-01):2.882990e-03):2.391514e-01,7:1.987973e-01):2.150513e-01):7.528720e-02,((((12:9.170500e-03,(4:1.836352e-02,13:3.644065e-02):3.716858e-02):1.881614e-01,6:2.435560e-02):2.416241e-01,(11:4.443634e-02,8:3.970430e-02):5.849619e-02):1.259634e-01,3:2.500252e-02):4.949679e-01,1:6.766325e-02);
   tree gen.3295000 = [&U] ((7:2.676227e-01,((2:1.818587e-01,((((3:3.915929e-01,(8:5.715094e-04,11:1.369831e-01):8.801075e-03):2.483623e-01,((12:4.381287e-02,4:9.569239e-03):1.823894e-02,13:6.751247e-02):2.704821e-01):2.288225e-02,6:1.869515e-03):7.869932e-01,10:1.286407e-01):2.246329e-01):9.275365e-02,5:9.274815e-02):2.028949e-01):1.092460e-01,9:5.984550e-02,1:1.599997e-01);
   tree gen.3300000 = [&U] (9:2.132189e-02,((10:1.880884e-02,(((((4:2.098888e-03,13:1.949330e-02):1.116837e-02,12:6.042272e-03):5.465933e-02,(11:2.718190e-02,8:2.187631e-03):3.292878e-02):6.298810e-04,6:7.195613e-04):7.620841e-02,3:1.177701e-02):1.098332e-01):1.986910e-02,(5:3.470890e-02,(2:2.742420e-02,7:5.635133e-02):4.230257e-02):5.994316e-02):2.857751e-02,1:3.311360e-02);
   tree gen.3305000 = [&U] (9:7.331359e-02,(((2:1.125931e-01,7:1.275910e-01):8.511949e-02,(5:5.404857e-03,10:1.226089e-01):1.273167e-01):4.824433e-02,(((((13:1.682940e-02,12:1.218353e-02):2.614117e-02,4:2.075695e-02):1.336186e-01,6:1.661879e-02):4.707832e-02,(11:1.516146e-02,8:7.269837e-02):7.444141e-03):1.878250e-01,3:1.097363e-01):3.156336e-01):1.506854e-01,1:6.157095e-02);
   tree gen.3310000 = [&U] (((3:2.305264e-02,(11:4.174309e-02,((((13:3.072167e-03,12:1.056852e-02):1.260091e-02,4:2.372416e-03):6.156291e-02,6:1.183395e-03):3.704038e-02,8:1.343348e-02):2.375004e-02):8.153672e-02):1.846880e-01,9:9.866976e-03):8.211708e-02,(((10:4.302501e-02,7:1.567740e-01):3.392567e-02,2:1.100958e-01):7.409154e-03,5:5.271212e-02):5.980381e-02,1:3.950759e-02);
   tree gen.3315000 = [&U] ((((11:5.975461e-02,8:1.291648e-02):5.520618e-03,(6:6.675735e-02,(4:1.298276e-02,(13:2.845871e-02,12:4.151495e-02):2.252837e-03):1.597248e-01):1.810944e-01):2.581636e-01,3:1.145385e-01):1.401642e-01,((7:2.387841e-01,(10:2.866664e-01,(2:1.790848e-01,5:1.546930e-02):2.184710e-02):1.389404e-01):1.551963e-01,9:1.167166e-03):2.027391e-03,1:2.904213e-01);
   tree gen.3320000 = [&U] (5:3.049005e-01,(((10:2.308434e-01,(((((13:3.923997e-02,12:1.474162e-01):1.467093e-01,4:4.463506e-03):1.054607e-01,(6:2.901237e-02,(8:1.043378e-02,11:1.091265e-01):1.423545e-01):1.434821e-01):1.059083e+00,2:1.316113e-01):3.155311e-01,3:1.201089e-01):7.644075e-01):2.955525e-02,9:1.186597e-01):9.179161e-03,7:4.018223e-01):6.703487e-03,1:1.857975e-01);
   tree gen.3325000 = [&U] (9:3.741791e-02,(7:3.064354e-01,((3:9.588982e-03,(((4:1.972522e-02,(12:4.003845e-02,13:1.088670e-01):2.260062e-02):2.533565e-01,6:1.803475e-02):8.604617e-02,(8:7.962144e-02,11:1.184357e-01):4.088922e-03):3.723507e-01):1.168466e+00,((5:1.976586e-01,10:1.637636e-01):2.259712e-02,2:1.136360e-01):2.812835e-01):5.451782e-02):2.195694e-01,1:2.503877e-01);
   tree gen.3330000 = [&U] (9:7.684424e-02,(((((8:2.290368e-02,(3:2.367383e-01,(((13:4.466310e-02,4:1.092539e-02):2.427977e-02,12:9.047330e-02):2.197001e-01,6:1.292697e-02):1.009862e-01):9.677747e-02):8.890449e-02,11:6.445909e-02):5.034099e-01,2:2.470786e-01):7.412563e-01,(5:2.048201e-01,10:1.042934e-01):8.404084e-03):4.848175e-02,7:1.084237e-01):1.581050e-01,1:1.399536e-01);
   tree gen.3335000 = [&U] (((3:1.511557e-01,((11:8.409960e-02,((4:2.973720e-03,(13:1.055114e-01,12:1.139013e-02):2.368370e-02):2.124601e-01,6:6.601664e-04):1.247652e-01):2.474904e-03,8:4.566242e-02):1.424338e-01):4.500425e-01,((10:7.089751e-02,(2:4.564438e-01,5:1.771273e-01):3.322007e-02):3.331981e-01,7:1.211373e-01):1.028938e-02):1.838602e-01,9:1.417613e-02,1:2.857142e-01);
   tree gen.3340000 = [&U] (((3:5.747883e-02,((((13:7.294916e-02,12:1.011542e-01):3.397856e-02,4:1.028109e-02):1.911293e-01,6:9.827715e-02):1.247396e-01,(11:1.124585e-01,8:6.504256e-02):5.975110e-02):3.358682e-01):7.238070e-01,((7:4.499709e-01,2:3.846728e-01):7.411646e-02,(10:1.791332e-01,5:1.409522e-01):2.630507e-02):7.131070e-01):2.325454e-02,9:1.171966e-01,1:1.895569e-01);
   tree gen.3345000 = [&U] (9:1.341974e-01,(10:6.802389e-02,((2:9.537612e-02,(7:2.234586e-02,(3:2.396585e-02,(11:2.989515e-02,(8:2.885209e-02,(6:1.222948e-02,((13:2.205805e-02,12:1.884186e-02):1.182159e-02,4:6.868062e-03):8.263979e-02):7.057483e-02):1.177122e-02):3.249814e-01):3.245635e-01):1.810912e-01):9.041058e-02,5:6.392119e-03):1.179545e-01):5.946938e-02,1:2.464671e-02);
   tree gen.3350000 = [&U] (9:2.010396e-02,(((10:1.444416e-01,((3:1.310732e-01,((((13:3.989146e-02,12:6.629588e-02):6.426739e-02,4:1.676934e-02):3.787641e-01,6:3.339273e-03):3.003496e-01,(11:1.383118e-01,8:6.082058e-02):6.101696e-03):3.703523e-01):5.656923e-01,2:2.216815e-01):4.019178e-01):1.723501e-01,5:2.088771e-01):1.167766e-01,7:2.183394e-01):2.089159e-01,1:2.773449e-01);
   tree gen.3355000 = [&U] (((10:1.998617e-01,(5:1.389415e-01,2:2.788674e-01):4.459593e-02):5.506863e-02,(((((12:4.496842e-02,(13:6.097340e-02,4:1.479324e-02):6.233286e-02):2.967542e-01,6:2.232263e-02):9.255060e-02,(11:1.054694e-01,8:5.306245e-02):3.578627e-02):2.945282e-01,3:9.224126e-03):5.362728e-01,7:2.475590e-01):4.004892e-02):1.731162e-01,9:4.940659e-02,1:2.235356e-01);
   tree gen.3360000 = [&U] ((9:1.507157e-01,(3:6.081906e-02,(6:4.730711e-03,((4:4.331699e-02,(13:6.423473e-02,12:2.434338e-02):5.258347e-02):1.307509e-01,(11:1.230813e-01,8:2.294877e-02):1.364047e-01):2.890456e-02):5.848602e-01):6.349793e-01):1.131545e-01,(7:6.806001e-02,((5:9.639903e-02,10:5.895652e-01):4.425728e-02,2:3.790018e-01):2.237858e-01):1.912471e-01,1:2.374773e-01);
   tree gen.3365000 = [&U] ((9:2.479050e-02,(10:8.874458e-02,(5:9.565649e-02,2:4.416679e-01):1.592290e-01):3.584086e-01):1.172539e-01,(7:2.121238e-01,(3:1.389226e-01,((6:5.620335e-03,((13:8.242785e-02,12:3.202057e-02):6.071976e-02,4:1.447609e-02):1.800124e-01):1.540833e-01,(11:7.795719e-02,8:3.599522e-02):5.859878e-02):2.228064e-01):4.381812e-01):1.855809e-01,1:1.537486e-01);
   tree gen.3370000 = [&U] ((7:1.276255e-01,((10:4.959426e-02,5:1.831669e-01):1.594741e-01,2:2.160792e-01):4.832907e-01):1.244103e-01,(9:8.628521e-03,((((13:8.133022e-02,4:7.892507e-03):3.350049e-03,12:1.029273e-02):2.438645e-01,(6:1.044478e-01,(11:1.326457e-02,8:1.097131e-01):1.933617e-01):8.113820e-02):7.820176e-01,3:1.195291e-01):6.552312e-01):1.384204e-01,1:1.319290e-01);
   tree gen.3375000 = [&U] ((7:3.222109e-02,(10:1.210408e-01,((2:1.597068e-02,(3:2.879685e-02,((11:1.362926e-02,8:1.674278e-02):1.895906e-02,((13:1.041617e-03,(12:3.337460e-03,4:5.402643e-03):7.714962e-03):8.921068e-02,6:1.921528e-03):2.954986e-02):9.840519e-02):9.595369e-02):5.483751e-02,5:4.938848e-03):4.876357e-02):4.009012e-02):6.891108e-02,9:1.550101e-01,1:5.218885e-02);
   tree gen.3380000 = [&U] (10:1.408330e-01,(9:7.403854e-03,(((3:1.430031e-01,(11:1.240618e-01,((6:1.292783e-03,(4:2.539656e-03,(12:2.602837e-02,13:1.721020e-01):2.101184e-02):3.492660e-01):1.211929e-01,8:8.779701e-03):7.051466e-02):2.257234e-01):8.391953e-01,(2:2.378760e-01,5:1.079042e-01):2.066242e-01):2.145189e-01,7:1.100957e-01):4.160331e-01):1.191108e-01,1:2.202607e-01);
   tree gen.3385000 = [&U] (((3:5.429606e-02,((11:5.718768e-02,8:2.631843e-02):1.898974e-01,(6:4.421901e-03,((13:2.776917e-02,12:4.926258e-02):1.963492e-02,4:1.838503e-02):1.624279e-01):5.582970e-02):3.343993e-01):4.097337e-01,9:2.228503e-01):7.012263e-02,((7:2.210495e-01,(5:5.121528e-02,2:2.662463e-01):1.861605e-01):9.634148e-02,10:4.352666e-02):1.743821e-01,1:1.529171e-01);
   tree gen.3390000 = [&U] ((10:8.096330e-02,((2:3.783568e-01,(3:3.156293e-02,(((13:9.149748e-02,(12:5.710196e-02,4:2.539532e-02):6.372295e-05):3.392160e-01,6:2.240576e-02):3.167660e-02,(11:1.226168e-01,8:2.927383e-04):9.420286e-02):4.025448e-01):8.922951e-01):4.250224e-02,(5:4.153085e-01,7:2.662782e-01):8.891685e-03):3.833334e-01):4.773090e-01,9:2.177694e-01,1:2.276137e-01);
   tree gen.3395000 = [&U] ((((2:3.689735e-01,10:8.330926e-02):1.571492e-01,5:1.433833e-01):8.655849e-02,(7:2.690978e-02,(3:3.107969e-01,((6:6.777740e-03,(4:1.433291e-03,(13:2.333843e-02,12:4.037920e-02):5.917609e-02):2.569258e-01):1.368211e-01,(11:1.155721e-01,8:3.534021e-02):6.399459e-02):3.210472e-01):4.938833e-01):2.170689e-01):3.525587e-01,9:7.811721e-02,1:1.576937e-01);
   tree gen.3400000 = [&U] ((5:1.337617e-01,((2:3.109853e-01,7:3.656721e-02):5.308148e-02,((((11:3.913918e-02,8:7.111443e-02):5.392654e-02,(6:7.708566e-04,(4:1.723097e-02,(12:4.327873e-02,13:5.962250e-02):5.400427e-02):2.433171e-01):1.189224e-01):5.346159e-01,3:7.391108e-02):3.289425e-01,10:1.499341e-01):1.064592e-01):1.791867e-01):1.535040e-01,9:2.200250e-01,1:2.922013e-01);
   tree gen.3405000 = [&U] ((7:1.075035e-01,((10:3.804593e-01,5:4.028580e-02):1.880364e-01,2:1.785706e-01):3.939944e-01):1.150100e-01,(9:1.647824e-02,(3:5.558182e-02,((11:1.266032e-01,8:5.779683e-02):8.426604e-02,(6:4.347182e-04,((13:1.419895e-02,12:2.751721e-02):3.870317e-02,4:1.045507e-02):1.933762e-01):5.530329e-02):2.138986e-01):5.173686e-01):1.671540e-02,1:1.277840e-01);
   tree gen.3410000 = [&U] (((10:9.328969e-02,5:9.905083e-02):1.870732e-01,2:4.143245e-01):3.086453e-01,((((((6:6.884846e-02,(13:2.747720e-02,(12:3.258038e-02,4:2.511748e-02):1.102542e-02):2.062860e-01):1.156684e-01,8:7.969822e-03):9.931383e-02,11:4.144858e-02):4.953736e-01,3:1.056421e-01):2.820318e-01,7:1.122529e-01):2.718536e-01,9:2.133111e-02):5.282294e-02,1:1.721524e-01);
   tree gen.3415000 = [&U] (9:8.575466e-02,(((7:1.140711e-01,2:7.059239e-02):1.184797e-02,((((6:9.126893e-03,(4:6.958308e-03,(12:5.578114e-02,13:3.645394e-02):1.539312e-02):2.428026e-01):7.966352e-02,8:5.701599e-02):3.231407e-02,11:2.676392e-02):2.676865e-01,3:2.176563e-02):2.822092e-01):5.893845e-02,(5:1.123744e-01,10:9.868304e-02):9.578758e-03):1.325603e-01,1:9.623280e-02);
   tree gen.3420000 = [&U] ((9:4.424917e-02,(7:2.434099e-01,((5:8.230733e-02,2:2.166446e-01):6.368087e-02,10:2.012783e-01):1.497294e-01):1.600358e-01):5.519235e-02,(((6:6.973567e-03,((13:2.417638e-02,12:2.357761e-02):2.575766e-02,4:4.994605e-03):1.465200e-01):6.353660e-02,(11:2.543840e-02,8:1.382010e-04):1.570561e-01):3.485832e-01,3:9.607419e-02):4.181700e-01,1:1.480844e-01);
   tree gen.3425000 = [&U] (9:1.501869e-02,((5:1.548070e-02,10:1.494025e-01):1.203197e-01,((2:5.064757e-02,(11:6.744967e-02,(8:3.562556e-02,(3:2.444682e-01,(((4:3.078192e-02,13:6.326683e-02):1.364015e-02,12:4.418521e-02):2.625684e-01,6:3.517998e-02):7.497135e-02):1.435352e-01):1.679507e-01):5.570549e-01):7.769885e-01,7:1.246446e-02):2.450649e-01):2.157240e-01,1:2.338576e-01);
   tree gen.3430000 = [&U] (9:4.038266e-03,(((7:3.135717e-01,10:1.444924e-01):9.949502e-02,(2:4.030674e-01,5:8.895853e-02):6.626690e-03):1.592941e-01,(((11:2.176521e-01,(6:6.604312e-02,(4:1.392485e-02,(13:7.265021e-03,12:9.071065e-02):1.162428e-01):2.566331e-01):1.025780e-01):1.237010e-02,8:4.240633e-02):2.286611e-02,3:2.012638e-01):8.837827e-01):2.554853e-01,1:2.715213e-01);
   tree gen.3435000 = [&U] ((9:2.975576e-02,(7:1.322403e-01,(((11:6.841054e-02,(6:4.395901e-02,(4:3.362766e-02,(13:9.047462e-02,12:2.712335e-02):1.159331e-02):1.927832e-01):2.267491e-01):4.789370e-02,8:2.559849e-02):1.833160e-01,3:9.693597e-02):4.630121e-01):2.498875e-01):8.365087e-02,(10:2.599580e-01,(2:3.281628e-01,5:8.756501e-02):1.247384e-01):1.542880e-01,1:3.055775e-01);
   tree gen.3440000 = [&U] (9:4.176681e-02,(((10:8.467556e-02,5:2.022585e-01):2.143972e-01,(2:8.489132e-02,(((11:1.017528e-01,8:7.740857e-03):2.600360e-03,(((12:3.096232e-02,13:4.829115e-02):1.379269e-02,4:6.972516e-03):1.855387e-01,6:7.157595e-03):2.337895e-01):5.200383e-01,3:1.261678e-01):3.813510e-01):1.531937e-01):1.530825e-01,7:2.077574e-01):1.009063e-02,1:1.776177e-01);
   tree gen.3445000 = [&U] (9:7.969659e-02,(((2:2.379114e-01,10:3.559813e-01):1.530514e-02,5:2.762278e-01):4.009341e-01,(7:2.953534e-01,(3:1.137438e-01,((11:7.522774e-02,(((4:4.779047e-02,13:5.888404e-02):4.706224e-02,12:1.819136e-02):2.930922e-01,6:3.688948e-02):1.666659e-01):1.093831e-01,8:2.696012e-02):1.230048e-01):1.402587e+00):2.109618e-01):1.396047e-01,1:3.730720e-01);
   tree gen.3450000 = [&U] (((2:1.643070e-01,(10:8.102100e-02,5:1.166586e-01):1.679264e-01):2.693267e-02,(7:6.693024e-02,(((8:8.458121e-03,(((12:7.898419e-04,13:3.015677e-02):1.368701e-02,4:8.237865e-03):1.892172e-01,6:1.616104e-02):5.903340e-02):4.245004e-02,11:1.376671e-01):9.905856e-02,3:3.930626e-02):6.292636e-01):7.224188e-02):1.288032e-01,9:3.599294e-03,1:8.617890e-02);
   tree gen.3455000 = [&U] (((10:8.293457e-02,5:5.209073e-02):1.257722e-01,2:8.196687e-02):7.466203e-02,(9:6.036528e-02,(((11:6.370074e-02,8:2.315145e-03):8.507402e-03,(3:2.221129e-01,(((13:5.250217e-02,12:9.151973e-02):7.189876e-03,4:9.700580e-04):5.293978e-02,6:4.087983e-02):1.908901e-02):6.662423e-02):1.961674e-01,7:2.117678e-02):1.287781e-01):1.960742e-02,1:8.393336e-02);
   tree gen.3460000 = [&U] (((2:5.414697e-02,(5:2.517218e-03,10:4.518782e-02):4.224262e-02):7.850354e-02,7:8.293850e-03):8.509495e-02,((3:2.677769e-02,(11:3.480360e-02,(8:3.747094e-02,(((13:2.369989e-02,12:1.172122e-02):1.877155e-02,4:2.048470e-03):6.876391e-02,6:1.008186e-03):2.909178e-02):2.002538e-02):4.086666e-02):1.950495e-01,9:9.931885e-03):2.778113e-02,1:3.775155e-02);
   tree gen.3465000 = [&U] ((9:3.279241e-02,(((3:2.435628e-03,(8:4.264388e-02,((6:1.454987e-02,(4:1.818410e-03,(13:2.287251e-02,12:1.045971e-02):8.065538e-03):5.054812e-02):3.781971e-02,11:2.510044e-02):3.132234e-02):1.321437e-01):2.238243e-02,2:2.262494e-01):8.026723e-02,7:7.150677e-02):2.550387e-02):2.778733e-02,(10:8.337172e-02,5:4.702348e-02):2.879874e-02,1:3.101578e-02);
   tree gen.3470000 = [&U] ((((2:3.420294e-02,((8:1.017070e-02,((6:9.587887e-03,(12:2.805363e-02,(4:2.362020e-02,13:4.038683e-02):8.595690e-03):2.783434e-01):1.445608e-01,11:6.238663e-02):7.073435e-03):3.350725e-01,3:1.128509e-01):8.754574e-01):3.546917e-01,7:8.607185e-02):2.217667e-01,(5:2.437491e-01,10:1.419874e-01):1.069397e-01):7.099102e-02,9:9.893584e-02,1:3.586545e-01);
   tree gen.3475000 = [&U] (9:7.778011e-02,(10:7.904780e-02,(5:5.454029e-02,((2:1.132945e-01,((((6:2.206022e-02,((13:1.431384e-02,12:8.817232e-03):4.817960e-02,4:1.022166e-03):1.459476e-01):2.639084e-01,8:9.303292e-03):2.937244e-02,11:7.970677e-02):2.474362e-01,3:1.489139e-01):1.453933e-01):3.339130e-02,7:4.343633e-02):4.829583e-02):5.211161e-02):2.189875e-01,1:1.532214e-01);
   tree gen.3480000 = [&U] (9:8.084423e-03,((2:3.624058e-01,7:8.167399e-02):1.164492e-01,((10:3.535257e-01,(3:1.429141e-03,((4:1.286123e-02,(13:3.598313e-02,12:1.955097e-02):5.880036e-02):2.782220e-01,(6:7.326263e-04,(11:3.664530e-02,8:3.012394e-03):1.013803e-01):2.375731e-02):3.314420e-01):5.102973e-01):5.556851e-02,5:9.696629e-02):1.362740e-01):1.836403e-01,1:1.841489e-01);
   tree gen.3485000 = [&U] ((((10:4.511147e-02,5:2.120566e-02):1.164046e-01,2:2.327342e-01):1.253345e-01,(7:3.089778e-01,(((8:7.310567e-02,11:1.750313e-02):3.029058e-02,(6:1.447271e-02,(13:8.957696e-02,(12:2.691197e-02,4:3.751104e-02):1.054507e-02):2.291322e-01):7.516736e-02):4.271240e-01,3:3.034466e-03):2.598597e-01):1.371715e-01):5.046298e-02,9:6.734224e-02,1:2.129853e-01);
   tree gen.3490000 = [&U] ((5:1.650006e-01,2:3.556398e-01):5.504863e-01,(10:1.696876e-01,(9:4.609853e-02,(7:1.474729e-01,((8:3.897699e-02,(11:6.564187e-02,(6:8.580604e-03,((13:3.257929e-02,4:2.945877e-02):8.824012e-02,12:1.158859e-02):1.782698e-01):1.371342e-01):1.508331e-02):4.768842e-01,3:7.808220e-02):2.893139e-01):1.305779e-01):6.680904e-02):8.531692e-02,1:1.083728e-01);
   tree gen.3495000 = [&U] (9:3.563411e-02,(10:8.985657e-02,(5:6.131173e-02,(((11:1.002356e-01,((((12:1.413917e-02,(13:6.140373e-02,4:5.005996e-02):3.189255e-02):2.278948e-01,6:2.128727e-03):7.370866e-02,8:5.103305e-02):1.538651e-01,3:1.169633e-01):4.175005e-02):3.427450e-01,7:4.319319e-02):1.725127e-01,2:1.138704e-01):1.850305e-01):2.378097e-01):1.249222e-01,1:1.069595e-01);
   tree gen.3500000 = [&U] ((9:1.436968e-01,(7:3.329622e-01,((10:1.501351e-01,2:9.680774e-01):4.809002e-02,(3:2.904414e-01,(6:1.748323e-02,((8:1.302882e-01,11:1.230488e-01):6.907105e-02,(4:4.521272e-03,(13:6.014012e-02,12:1.147213e-02):9.311765e-03):3.331728e-01):6.077003e-02):2.652587e-01):1.200492e+00):1.423749e-01):1.343285e-01):3.709334e-02,5:2.809764e-01,1:2.222932e-01);
   tree gen.3505000 = [&U] (((7:1.591316e-01,5:2.751613e-01):7.275202e-02,(2:1.148021e-01,(3:8.008767e-03,(((12:1.397163e-02,(4:3.500292e-02,13:1.436898e-02):6.806449e-02):1.886082e-01,6:2.311001e-02):1.850160e-02,(8:3.489914e-02,11:9.092924e-02):5.674127e-02):2.596723e-01):7.316635e-01):2.265557e-01):1.312850e-01,(10:3.223318e-01,9:6.340005e-02):3.815242e-02,1:1.435051e-01);
   tree gen.3510000 = [&U] (9:8.657333e-03,(7:8.137042e-02,(2:1.201113e-01,((5:3.693989e-02,10:5.388762e-02):7.519473e-02,(3:5.303987e-02,((6:1.596547e-02,(8:1.127078e-02,11:7.437361e-03):1.668247e-02):1.155082e-02,(4:2.314740e-04,(12:1.204328e-02,13:1.889216e-02):9.568176e-03):7.832952e-02):1.138759e-01):6.881177e-02):4.614225e-03):5.143873e-02):1.561474e-02,1:3.749296e-02);
   tree gen.3515000 = [&U] (((3:2.409659e-02,((11:5.494907e-02,(((12:4.066077e-02,13:6.337546e-02):4.303137e-02,4:6.096610e-03):4.257376e-01,6:2.051348e-02):1.123263e-01):2.435699e-01,8:9.405676e-03):3.291696e-01):2.359381e-01,(7:4.804063e-02,(2:2.123981e-01,(5:5.284353e-03,10:1.078410e-01):2.034759e-01):4.143089e-01):2.276998e-01):1.538111e-02,9:3.788518e-02,1:3.638197e-01);
   tree gen.3520000 = [&U] (((7:1.969706e-01,(10:1.745739e-01,5:1.691224e-01):1.090918e-01):3.244228e-02,(2:4.182535e-01,(3:3.249053e-02,((11:9.758085e-02,8:7.758220e-02):1.023898e-01,(6:2.258258e-02,((13:9.369280e-03,12:8.789943e-02):4.375802e-02,4:6.829879e-03):2.879882e-01):6.834301e-02):2.169654e-01):5.854250e-01):6.790969e-02):8.490147e-02,9:9.976200e-02,1:3.880624e-01);
   tree gen.3525000 = [&U] (((5:1.403930e-01,((2:3.087044e-01,(((6:4.830668e-02,((13:9.155721e-02,4:2.500338e-02):4.162036e-02,12:1.307110e-02):2.838124e-01):3.836773e-02,3:3.723213e-01):8.907525e-02,(11:7.055909e-02,8:2.617854e-02):1.917703e-02):1.134691e+00):3.019943e-01,7:1.675033e-01):1.943103e-01):2.785427e-02,10:1.461202e-01):3.744752e-01,9:2.297092e-02,1:2.945495e-01);
   tree gen.3530000 = [&U] (9:1.098578e-02,((((2:1.847445e-02,(3:1.622411e-02,((8:2.084077e-03,11:2.028661e-02):2.443770e-02,((12:1.341554e-02,(4:3.843028e-03,13:8.592102e-03):1.654251e-02):5.024193e-02,6:8.841255e-03):2.846896e-02):1.075380e-01):8.771702e-02):1.099830e-02,7:3.966927e-02):2.108882e-02,10:2.061913e-02):5.173350e-02,5:1.276498e-01):3.050405e-02,1:4.600566e-02);
   tree gen.3535000 = [&U] (9:3.851221e-02,((7:6.283154e-02,(2:4.081702e-01,(5:1.636719e-01,10:7.106657e-02):4.844216e-02):3.245232e-01):1.500260e-02,(3:1.773618e-02,(11:1.883310e-02,(8:6.352095e-02,(6:3.763824e-02,(4:1.278464e-04,(13:9.262313e-02,12:1.095435e-02):5.290220e-02):2.104265e-01):2.987615e-01):4.457941e-02):3.471075e-01):5.153111e-01):2.117468e-01,1:2.054403e-01);
   tree gen.3540000 = [&U] (9:1.458453e-02,(((3:2.442306e-01,(((6:3.302755e-03,(12:1.614053e-02,(4:2.019762e-03,13:1.118379e-01):2.891349e-02):1.421155e-01):2.733855e-02,(8:9.324198e-03,11:7.527823e-02):6.817823e-02):4.260198e-01,2:3.083740e-02):1.820854e-02):4.304135e-01,(10:8.948331e-02,5:6.819451e-02):2.042665e-02):4.593448e-02,7:1.255206e-01):1.617595e-01,1:3.135441e-01);
   tree gen.3545000 = [&U] ((10:3.474993e-02,(5:6.283612e-02,(2:1.265256e-01,7:1.174693e-02):2.761291e-02):6.055071e-02):1.302138e-01,(((8:3.257425e-03,(((4:3.754830e-04,(12:5.225452e-03,13:1.033335e-02):1.242197e-02):1.084485e-01,6:7.391937e-03):6.018244e-02,11:1.666082e-02):1.016734e-02):2.694881e-01,3:1.865174e-02):8.950428e-02,9:5.497294e-03):6.195251e-02,1:1.173782e-01);
   tree gen.3550000 = [&U] ((9:1.055594e-01,((2:1.490933e-01,(10:4.264529e-02,5:8.883177e-02):8.221287e-02):1.041459e-01,(((11:6.305262e-02,8:1.973083e-04):5.215992e-02,(6:2.826772e-02,((12:5.509291e-03,13:6.628405e-02):2.145658e-02,4:1.116169e-02):2.573499e-01):8.214112e-02):1.978161e-01,3:4.929013e-02):8.699197e-01):1.525801e-01):2.708026e-02,7:2.569408e-01,1:1.068774e-01);
   tree gen.3555000 = [&U] ((5:1.911823e-01,10:7.549060e-03):2.205529e-01,(((3:2.516093e-03,(6:2.806091e-03,((11:2.388402e-02,8:3.167901e-02):6.869625e-02,((13:5.332158e-02,12:6.361401e-02):3.237467e-02,4:1.566465e-03):1.280469e-01):3.660024e-03):2.361337e-01):5.538505e-01,(2:1.408774e-01,7:9.138955e-02):2.471356e-01):2.099955e-01,9:1.402163e-01):3.365950e-02,1:1.289189e-01);
   tree gen.3560000 = [&U] (9:4.911978e-02,((10:2.369036e-01,5:7.226558e-02):1.920979e-01,(7:5.152838e-02,((((8:1.133344e-05,11:8.572856e-02):1.096558e-01,(((4:2.604505e-02,13:1.278634e-01):6.100126e-02,12:8.577815e-02):1.204027e-01,6:4.499890e-03):5.573746e-02):2.329933e-01,3:7.782924e-02):1.360275e-01,2:1.430645e-01):3.617096e-01):1.781715e-01):9.470316e-02,1:1.936678e-01);
   tree gen.3565000 = [&U] ((((2:1.157734e-01,10:4.821072e-02):1.662780e-01,5:2.617385e-01):1.844401e-01,((((8:4.871434e-03,11:8.171007e-02):2.472788e-02,(6:2.109709e-02,((4:4.153704e-03,13:3.715546e-02):1.072610e-03,12:1.815572e-02):1.536639e-01):7.317148e-02):2.969700e-01,3:5.725812e-02):2.659814e-01,7:1.063594e-01):1.115742e-01):6.270726e-02,9:1.381679e-02,1:8.767553e-02);
   tree gen.3570000 = [&U] ((9:8.034855e-02,7:2.737941e-01):2.144501e-02,(((((12:2.467994e-03,(13:4.873377e-02,4:2.170088e-02):8.195578e-02):4.161275e-01,6:5.385472e-02):1.019603e-01,(11:5.257257e-02,8:9.516421e-03):1.263830e-02):4.966955e-01,3:1.863772e-01):3.178443e-01,(5:2.459424e-01,(10:2.973166e-01,2:1.870632e-01):6.413577e-02):4.094238e-01):3.021889e-02,1:2.554393e-01);
   tree gen.3575000 = [&U] (9:9.704111e-02,((((((12:4.313080e-02,13:1.916310e-02):3.310765e-02,4:3.639708e-02):6.809363e-02,6:5.040709e-02):2.527890e-01,(8:1.356676e-02,11:3.013012e-02):7.072274e-02):5.085369e-01,3:3.130747e-02):4.180241e-01,((2:1.930349e-01,7:9.723292e-02):1.401992e-01,(10:9.102019e-02,5:2.691747e-01):3.019286e-02):2.115520e-01):1.694489e-02,1:1.810309e-01);
   tree gen.3580000 = [&U] (9:4.595526e-02,((2:1.109706e-01,(((8:5.663165e-03,((((12:4.676760e-03,13:4.729470e-02):7.738845e-02,4:3.246673e-03):1.272789e-01,6:1.108094e-02):1.031147e-01,11:2.087278e-02):5.019524e-02):3.490595e-01,3:6.405680e-02):1.982507e-01,7:6.775214e-02):1.156231e-03):2.405234e-01,(5:9.455799e-02,10:5.715868e-02):1.692470e-01):5.569032e-03,1:7.818873e-02);
   tree gen.3585000 = [&U] (9:1.707831e-01,(((3:1.018898e-01,(11:1.426825e-01,(8:2.172429e-02,(6:4.430718e-03,(4:8.434056e-02,(13:7.957485e-02,12:1.481517e-02):4.245658e-02):1.663306e-01):3.952352e-01):7.604732e-02):4.815008e-01):2.553764e-01,((10:1.671236e-01,5:3.356756e-02):1.600089e-01,2:1.080908e-01):2.059938e-01):1.701444e-01,7:8.262009e-02):5.628556e-01,1:1.715804e-01);
   tree gen.3590000 = [&U] (9:1.559505e-02,(((5:1.920408e-01,2:1.637960e-01):1.616472e-01,10:3.478788e-01):1.340180e-01,(7:1.290665e-01,(3:1.227590e-01,(11:4.788302e-02,(8:4.644418e-02,((4:2.747158e-03,(13:2.923687e-02,12:3.076502e-02):6.171794e-02):3.368332e-01,6:1.747985e-01):2.607992e-01):6.862532e-02):1.605693e-01):8.630687e-01):9.168986e-02):1.531291e-01,1:3.132876e-01);
   tree gen.3595000 = [&U] ((((2:3.110365e-01,10:1.567387e-01):8.197719e-02,5:3.690232e-03):1.688907e-01,(7:1.335749e-01,(3:3.809634e-04,((((12:2.056070e-02,(4:1.171620e-02,13:4.880259e-02):2.899277e-02):1.120959e-01,6:2.628609e-02):7.504723e-02,8:1.606428e-01):9.061522e-02,11:1.198392e-01):2.964077e-01):8.080575e-01):1.068458e-01):8.111706e-02,9:5.916981e-02,1:1.813372e-01);
   tree gen.3600000 = [&U] ((((((8:7.804422e-02,(((13:4.905815e-02,12:1.492262e-02):1.746913e-02,4:6.068635e-03):1.969051e-01,6:1.606076e-02):7.481778e-02):1.055787e-01,11:1.783003e-03):1.541500e-01,3:6.641947e-02):4.238402e-01,7:7.689567e-02):2.744447e-01,(10:2.558923e-05,(2:5.575203e-02,5:9.275681e-02):1.599755e-01):5.192003e-02):2.050293e-01,9:8.639836e-03,1:1.494599e-01);
   tree gen.3605000 = [&U] ((9:3.476833e-02,((2:1.817487e-01,10:9.291242e-02):5.936228e-02,((3:2.666280e-02,((6:3.793322e-03,(8:7.220268e-03,11:4.028311e-02):6.663337e-02):1.385590e-02,(4:7.570541e-03,(13:8.249862e-03,12:1.968807e-02):6.719626e-03):1.311716e-01):1.425452e-01):3.733269e-01,7:1.929883e-02):1.381333e-01):1.866834e-02):3.398801e-02,5:2.163380e-01,1:6.392264e-02);
   tree gen.3610000 = [&U] (9:1.113189e-02,(7:1.266215e-01,((2:9.884893e-02,(((((6:1.742802e-02,(13:1.664439e-02,(12:1.040708e-02,4:5.787428e-03):2.939485e-03):5.221870e-02):6.117895e-02,11:1.853349e-02):2.681763e-02,8:2.192532e-02):1.402397e-01,3:7.427519e-03):1.128252e-01,10:6.146132e-02):4.955398e-02):2.483576e-01,5:6.236935e-02):4.133033e-02):3.418307e-03,1:4.630912e-02);
   tree gen.3615000 = [&U] (((7:2.662659e-03,(3:2.081997e-01,((8:1.228507e-02,(((12:7.645504e-02,13:4.225667e-02):4.645869e-02,4:1.867149e-02):1.549784e-01,6:2.054419e-03):3.030494e-01):1.384200e-01,11:5.924667e-02):2.976185e-01):9.883332e-01):1.958877e-01,(5:8.647267e-02,(10:1.942668e-01,2:3.916518e-01):1.947861e-04):1.445477e-01):6.301365e-02,9:2.338058e-02,1:1.507198e-01);
   tree gen.3620000 = [&U] ((((10:1.015712e-01,(2:1.487034e-01,5:5.842552e-02):7.344123e-02):1.394708e-01,7:1.629763e-01):1.282621e-01,9:4.294077e-02):2.957741e-02,(((6:2.788538e-02,(12:2.637992e-03,(13:1.685034e-02,4:2.608658e-02):1.697034e-02):1.828166e-01):9.320779e-02,(11:2.582055e-02,8:3.797952e-02):5.046189e-02):4.083536e-01,3:4.869553e-02):4.566341e-01,1:1.157214e-01);
   tree gen.3625000 = [&U] (9:1.939253e-01,(((2:4.061830e-01,(((4:8.358645e-05,(13:4.892420e-02,12:3.750828e-02):2.706952e-02):1.507144e-01,((8:1.146561e-01,11:9.280167e-02):2.318567e-01,6:1.310315e-02):2.265850e-03):7.484635e-01,3:2.130659e-03):5.793598e-01):1.472144e-01,(5:7.760814e-02,10:3.799036e-01):1.824533e-01):3.808127e-01,7:1.588175e-01):3.251549e-01,1:2.333308e-01);
   tree gen.3630000 = [&U] ((((3:8.247220e-02,(11:5.872131e-02,((((12:4.076323e-02,13:3.984028e-02):2.770096e-02,4:3.004806e-03):1.751573e-01,6:5.785934e-03):1.473811e-01,8:3.995324e-02):3.597461e-02):3.648886e-01):2.574018e-01,7:9.475713e-02):8.560023e-02,(10:8.561099e-02,(2:4.312336e-02,5:1.813065e-01):1.086307e-01):2.051562e-01):1.478456e-01,9:5.007658e-02,1:1.964857e-01);
   tree gen.3635000 = [&U] ((((((11:8.096347e-02,8:3.502849e-02):9.420835e-02,((4:4.135623e-02,(13:5.022699e-02,12:2.924715e-02):2.388589e-03):3.592114e-01,6:3.248702e-03):1.374301e-01):3.438156e-01,3:4.493231e-02):3.609561e-01,(7:1.491826e-01,(2:2.990806e-01,5:5.680647e-02):3.235751e-01):7.916298e-02):1.664119e-01,10:2.801270e-01):1.286507e-01,9:5.245662e-02,1:4.952262e-01);
   tree gen.3640000 = [&U] ((7:3.241283e-01,9:1.373897e-01):5.557908e-02,(5:4.131866e-02,((2:2.257895e-01,(((((4:3.891531e-02,12:2.159140e-02):1.977036e-03,13:4.295770e-02):3.167136e-01,(11:2.250797e-01,8:1.366067e-01):1.753866e-02):2.818667e-02,6:1.199265e-02):3.779223e-01,3:9.159539e-02):8.904116e-01):4.082610e-01,10:2.522503e-01):4.432804e-02):4.140469e-01,1:1.930487e-01);
   tree gen.3645000 = [&U] (((7:1.746947e-04,((3:1.847942e-02,((8:2.791470e-02,11:1.586993e-02):3.427343e-02,(((13:4.983877e-03,12:1.161325e-02):1.103766e-02,4:3.131413e-04):1.096301e-01,6:4.085850e-03):4.732013e-02):1.174727e-01):1.680693e-01,2:2.211781e-02):5.121807e-02):5.774670e-02,(5:3.726136e-02,10:5.434627e-02):1.289687e-02):7.957611e-02,9:2.486714e-02,1:3.604262e-02);
   tree gen.3650000 = [&U] ((((((6:2.809104e-02,(4:1.460068e-02,(13:2.332360e-02,12:5.671034e-02):7.470452e-02):1.718612e-01):1.520969e-01,8:4.531282e-02):9.005221e-02,11:1.609999e-02):1.511656e-01,3:5.977988e-02):4.595213e-01,9:2.499855e-02):1.627236e-01,(10:8.994057e-02,((5:2.126099e-01,2:2.914632e-02):1.888973e-01,7:3.230084e-01):1.321334e-01):1.315051e-01,1:4.136824e-02);
   tree gen.3655000 = [&U] ((9:1.383305e-02,(2:2.819060e-01,(5:1.326501e-01,7:1.752948e-01):1.493442e-01):1.995522e-01):4.452161e-02,((((6:1.030159e-02,((13:4.725702e-02,12:2.142673e-02):5.653880e-02,4:1.354231e-02):1.748785e-01):7.431427e-02,(8:1.071385e-01,11:6.218194e-02):6.801689e-02):2.203682e-01,3:6.152735e-02):6.046379e-01,10:1.685577e-01):3.050234e-02,1:2.800327e-01);
   tree gen.3660000 = [&U] (((7:1.240130e-01,(5:5.575680e-02,(2:4.655739e-01,10:1.350013e-01):8.794239e-03):2.475219e-01):1.681890e-01,9:8.781755e-02):9.944024e-03,((((4:1.563642e-02,(12:2.284227e-02,13:9.028585e-02):2.754273e-02):3.313410e-01,6:3.837472e-04):6.659819e-02,(11:2.596442e-02,8:5.951280e-02):1.646765e-01):3.956368e-01,3:8.362653e-02):3.954353e-01,1:1.261731e-01);
   tree gen.3665000 = [&U] (((((8:8.561730e-02,11:3.940927e-02):3.250049e-02,((4:1.899278e-02,(13:2.557114e-02,12:6.273854e-03):2.610833e-02):4.015657e-01,6:2.709723e-03):1.869661e-01):3.780169e-01,3:9.565981e-02):4.664562e-01,7:8.585054e-02):1.820809e-01,(9:9.644989e-02,(10:1.347638e-01,(5:7.646990e-02,2:2.990160e-01):2.650427e-01):3.517653e-02):1.382556e-01,1:1.933620e-01);
   tree gen.3670000 = [&U] ((((2:5.399849e-01,(3:8.638528e-02,((11:7.609532e-02,(((12:5.489091e-02,4:2.547026e-02):1.291442e-02,13:9.746195e-02):2.528250e-01,6:3.219347e-02):9.113511e-02):5.412682e-02,8:3.375323e-02):2.258893e-01):6.108457e-01):3.114322e-01,(5:1.065343e-01,10:9.792591e-02):6.052133e-02):2.016927e-01,7:2.319913e-01):1.827322e-01,9:5.045123e-02,1:2.840738e-01);
   tree gen.3675000 = [&U] (2:2.618783e-01,((3:1.253443e-02,((8:3.392802e-02,11:4.029069e-02):1.562273e-01,(((12:2.400920e-02,13:7.134205e-02):1.575972e-02,4:6.920540e-03):1.921477e-01,6:3.675621e-02):1.274002e-03):4.024842e-01):4.450811e-01,(9:1.059568e-01,(7:7.077488e-02,(10:1.753571e-01,5:5.995519e-01):1.571802e-02):5.992684e-02):1.548017e-01):6.215538e-02,1:1.164992e-01);
   tree gen.3680000 = [&U] (9:2.626727e-02,((5:6.329042e-02,10:6.292866e-02):8.482066e-02,(7:5.185089e-02,((3:9.379431e-02,(11:4.605380e-02,((((4:5.827171e-04,12:6.804956e-02):1.760814e-02,13:3.129517e-02):8.261528e-02,6:2.558054e-02):1.316191e-01,8:4.860247e-02):1.805631e-02):1.454552e-01):2.571271e-01,2:4.539360e-02):1.165156e-01):3.688401e-02):9.899220e-02,1:1.857472e-01);
   tree gen.3685000 = [&U] (9:7.881961e-02,(((2:2.426055e-01,5:5.345668e-02):3.672321e-02,7:1.293544e-01):5.603180e-02,((3:3.110005e-02,((8:2.799978e-02,(6:1.422604e-02,((13:5.426713e-02,4:2.348311e-02):7.053608e-03,12:9.204545e-03):1.356833e-01):4.774682e-02):2.474676e-02,11:8.554761e-03):1.247950e-01):3.953133e-01,10:1.979699e-01):8.608607e-02):5.158909e-02,1:4.739928e-02);
   tree gen.3690000 = [&U] ((((3:1.401467e-02,(((4:1.715482e-03,(13:2.853458e-02,12:2.230337e-02):1.997674e-02):2.271577e-01,6:1.438215e-02):1.343669e-01,(8:9.760779e-02,11:3.587793e-02):5.858000e-02):1.867738e-01):5.738770e-01,10:2.235999e-02):4.501583e-02,(2:2.521896e-01,5:8.535174e-02):3.789974e-01):2.696581e-01,(7:3.501636e-01,9:1.127355e-02):9.477336e-02,1:1.588122e-01);
   tree gen.3695000 = [&U] (((10:3.158549e-02,5:1.526061e-01):9.762281e-02,(7:1.662767e-01,((((11:5.132057e-02,8:1.408822e-01):1.346028e-01,(6:2.519532e-02,(13:2.168199e-01,(12:4.880878e-02,4:2.674503e-02):2.440777e-02):3.048819e-01):1.152906e-01):3.495407e-01,3:5.347365e-02):8.978294e-01,2:1.199346e-01):1.861018e-01):7.033586e-02):1.858677e-01,9:2.581157e-02,1:2.541788e-01);
   tree gen.3700000 = [&U] (9:1.105238e-01,((((((11:1.306873e-01,(6:3.946510e-02,((12:2.063845e-02,13:3.151179e-02):1.559390e-02,4:8.138830e-03):2.157171e-01):4.882833e-02):4.798199e-02,8:1.938792e-02):4.874706e-01,3:8.621018e-02):3.339359e-01,7:1.445797e-01):3.603237e-01,10:1.085669e-01):1.920716e-01,(2:1.969614e-01,5:1.747006e-01):2.636839e-01):3.799219e-03,1:3.383903e-01);
   tree gen.3705000 = [&U] ((((10:2.622622e-01,5:5.336910e-02):4.586212e-01,(2:1.811274e-01,7:1.568588e-01):1.183556e-01):1.419152e-01,(((11:8.686332e-02,8:3.485395e-02):1.573366e-01,((12:8.128635e-04,(13:3.663894e-02,4:1.567874e-02):1.312774e-02):2.906668e-01,6:6.324679e-03):8.477680e-02):6.329659e-01,3:1.607177e-02):3.785707e-01):8.044749e-02,9:1.271433e-01,1:3.682578e-01);
   tree gen.3710000 = [&U] (((5:1.575111e-01,(10:9.474752e-02,2:6.560923e-01):2.822385e-02):3.092135e-01,((3:2.222168e-02,(11:2.253272e-03,((6:1.310718e-02,((13:5.529767e-02,12:3.265009e-02):3.010780e-02,4:1.163735e-02):2.145054e-01):1.840397e-01,8:6.362678e-02):3.163362e-02):5.336080e-01):5.219371e-01,7:3.598474e-02):7.467306e-02):4.373495e-01,9:1.277345e-01,1:6.887829e-02);
   tree gen.3715000 = [&U] (9:6.545940e-02,((3:2.245346e-02,((6:6.331810e-03,((4:4.214306e-02,13:8.738362e-02):1.291275e-02,12:1.782856e-02):2.605346e-01):1.494560e-02,(11:1.539962e-02,8:7.425962e-02):4.594266e-02):4.054749e-01):3.979746e-01,(10:2.260474e-01,((2:2.102100e-01,5:1.137188e-01):3.796203e-02,7:9.860828e-02):7.702403e-02):1.010988e-01):2.004529e-02,1:2.028441e-01);
   tree gen.3720000 = [&U] (((((((8:5.443440e-02,(6:1.561139e-02,(4:1.077242e-02,(12:1.458842e-02,13:2.116180e-02):4.487962e-02):1.153020e-01):3.239603e-02):3.620296e-02,11:3.071206e-02):2.002505e-01,3:2.089978e-03):1.609486e-01,7:3.282827e-02):1.318064e-01,10:7.352358e-03):2.778132e-02,(5:3.108970e-02,2:1.877094e-01):9.099903e-02):5.659431e-02,9:7.164522e-02,1:4.037341e-02);
   tree gen.3725000 = [&U] ((((6:2.908196e-03,(((13:1.277540e-02,12:3.551862e-02):8.875859e-03,4:5.381651e-03):1.582613e-01,(8:7.364938e-03,11:3.783517e-02):1.984239e-01):9.321738e-03):3.220042e-01,3:4.871298e-03):6.774022e-01,9:8.769057e-02):1.546221e-01,((5:9.054270e-02,10:3.156966e-01):4.912378e-02,(2:2.350675e-01,7:3.280359e-01):3.253656e-02):7.319251e-02,1:1.059298e-01);
   tree gen.3730000 = [&U] (((10:7.825844e-02,5:1.011298e-01):7.771061e-03,(2:3.583147e-02,(((11:5.603538e-02,8:3.536577e-02):1.179226e-01,(3:2.624160e-01,(((13:1.670966e-02,12:7.007662e-03):1.544071e-02,4:6.638758e-03):1.052979e-01,6:2.202569e-02):7.811097e-02):4.448026e-02):5.810072e-01,7:8.775533e-02):1.584470e-01):1.202663e-01):2.163703e-01,9:6.425721e-02,1:7.374729e-02);
   tree gen.3735000 = [&U] ((7:7.185297e-02,((2:9.411881e-03,(3:3.279611e-02,((11:3.605957e-02,(((4:3.056071e-02,12:1.462502e-02):1.935250e-02,13:5.557813e-02):1.371783e-01,6:3.179619e-02):1.318145e-01):5.680304e-02,8:3.734712e-02):9.813503e-02):4.245459e-01):1.214862e-01,(10:3.988359e-02,5:8.687112e-02):1.612760e-01):1.096521e-01):2.860324e-01,9:7.799203e-02,1:1.836664e-01);
   tree gen.3740000 = [&U] (((7:3.266815e-01,2:5.805737e-01):3.267521e-02,(10:1.782418e-01,5:1.291351e-01):1.986435e-01):2.488478e-02,(9:2.000054e-03,((8:1.805096e-02,(11:1.463738e-01,((4:2.467625e-02,(12:1.032959e-02,13:1.004487e-01):8.526279e-02):2.442112e-01,6:1.449635e-02):2.722339e-01):8.307768e-02):2.370965e-01,3:2.780235e-01):1.056009e+00):1.017523e-01,1:2.144228e-01);
   tree gen.3745000 = [&U] ((((((12:1.108167e-02,(13:2.534628e-02,4:3.256115e-02):4.978110e-02):2.181816e-01,6:2.845998e-02):1.456860e-01,(11:2.148755e-01,8:1.758965e-02):1.169556e-01):2.386560e-01,3:1.236066e-01):9.830020e-01,(7:3.179333e-02,(10:2.433876e-02,(2:3.468975e-01,5:2.055894e-02):3.716967e-01):1.919517e-01):5.287359e-02):4.893333e-01,9:1.983331e-02,1:2.527292e-01);
   tree gen.3750000 = [&U] ((7:3.305807e-01,9:1.395165e-01):5.472560e-02,(((10:2.516662e-01,5:2.739602e-01):8.494466e-02,2:4.750160e-01):1.709965e-01,((((11:4.989778e-02,8:6.701777e-02):1.814242e-01,(4:1.335357e-02,(13:6.496859e-02,12:5.231100e-02):3.799514e-02):1.491356e-01):8.838732e-03,6:7.782420e-02):5.891086e-01,3:6.090223e-02):7.862893e-01):3.733803e-01,1:3.330648e-01);
   tree gen.3755000 = [&U] (9:1.107077e-02,((7:1.300210e-01,(2:7.723122e-02,(10:6.233758e-02,5:3.770874e-02):5.318180e-02):7.799596e-02):9.575527e-02,(((8:8.148100e-03,(6:3.101218e-02,((13:3.999027e-02,12:1.290685e-02):3.340681e-02,4:1.902702e-03):1.194418e-01):1.302987e-01):1.487068e-03,11:6.734717e-02):2.665235e-01,3:1.403530e-02):2.486867e-01):3.353436e-02,1:1.456572e-01);
   tree gen.3760000 = [&U] ((((5:1.942851e-01,2:4.863408e-01):2.871855e-02,10:2.456551e-01):1.938876e-01,(((11:6.268940e-02,(8:1.826999e-02,(6:4.384321e-02,((13:1.737991e-02,12:2.433522e-02):7.262229e-02,4:7.435688e-03):2.093275e-01):2.063614e-01):1.551382e-01):1.057401e-01,3:2.582362e-01):5.885243e-01,7:9.002999e-02):2.046532e-01):1.655437e-02,9:2.722137e-04,1:2.008815e-01);
   tree gen.3765000 = [&U] ((((11:2.095385e-02,(8:7.534863e-02,((((13:2.425772e-03,12:4.411184e-02):9.647975e-03,4:9.200900e-03):2.933552e-01,6:9.464649e-03):5.457216e-02,3:3.736556e-01):2.348171e-01):8.690095e-02):1.343875e+00,2:1.181157e-01):6.308485e-01,10:3.966759e-01):2.032264e-02,((5:5.065982e-01,7:4.150192e-01):4.891809e-01,9:1.162318e-02):8.176910e-02,1:1.440343e-01);
   tree gen.3770000 = [&U] ((2:2.778915e-01,5:3.758693e-02):5.165822e-01,(9:2.226129e-02,((10:2.407668e-01,(3:9.880139e-02,((((13:9.946957e-02,4:4.062231e-02):7.569497e-03,12:4.332903e-02):2.938890e-01,6:8.285953e-04):2.868433e-02,(11:9.452737e-02,8:3.372174e-02):4.938304e-02):3.493107e-01):3.981038e-01):4.367159e-02,7:1.273097e-01):7.276543e-02):3.524301e-02,1:1.994906e-01);
   tree gen.3775000 = [&U] (9:6.298339e-02,((3:1.279365e-01,(((6:1.044345e-02,((13:6.523102e-02,12:2.853021e-02):6.122948e-02,4:3.865724e-04):2.770104e-01):1.475460e-01,11:4.723385e-02):1.092868e-01,8:9.137173e-03):7.496017e-02):3.079356e-01,(7:1.105639e-01,(2:1.447684e-01,(10:1.651496e-01,5:4.884011e-02):1.082304e-01):1.657459e-01):4.013987e-02):2.717123e-02,1:1.266744e-01);
   tree gen.3780000 = [&U] ((3:2.026305e-02,(((13:3.456082e-02,(12:6.698746e-02,4:6.547186e-02):6.332198e-03):2.206729e-01,6:1.846967e-02):8.747886e-02,(11:7.951582e-02,8:2.737152e-02):1.222083e-01):3.644671e-01):7.442665e-01,(((7:4.285648e-01,(10:1.195266e-01,2:2.013217e-01):1.225853e-02):1.009489e-01,5:1.428420e-01):1.408671e-01,9:8.902855e-02):1.014377e-01,1:2.415333e-02);
   tree gen.3785000 = [&U] ((9:1.040245e-01,(7:3.512969e-02,(((8:2.570546e-02,11:5.603996e-02):1.255576e-01,(6:8.732760e-03,(13:2.042146e-02,(12:3.769858e-02,4:2.930712e-02):1.062632e-02):2.873443e-01):1.431190e-01):3.243432e-01,3:3.459880e-02):5.217102e-01):1.879007e-01):7.466042e-03,(10:1.806843e-01,(5:7.608405e-02,2:2.177700e-01):1.739361e-01):9.849512e-02,1:8.608356e-02);
   tree gen.3790000 = [&U] ((10:9.071558e-02,(7:3.150382e-02,((((11:8.065851e-02,8:1.217941e-03):3.119723e-02,((4:1.205805e-02,(13:1.752348e-02,12:8.636365e-03):5.494000e-03):1.927981e-01,6:1.946963e-03):1.845497e-01):8.222821e-02,3:3.989039e-02):4.450415e-01,(2:8.955893e-02,5:1.071342e-01):1.073992e-01):2.128678e-01):1.465130e-01):6.246568e-02,9:7.073601e-02,1:1.091361e-01);
   tree gen.3795000 = [&U] ((9:1.106214e-02,(3:8.179536e-03,(11:9.509866e-02,(8:4.659213e-02,((4:2.517416e-02,(13:1.448862e-02,12:3.350136e-02):2.788721e-02):2.334950e-01,6:4.461206e-02):1.540506e-01):5.496091e-02):3.360895e-01):4.014899e-01):1.726927e-01,(7:2.109944e-01,((2:5.263658e-01,10:1.767961e-01):1.994438e-01,5:2.096184e-02):3.270834e-01):1.302516e-01,1:1.254188e-01);
   tree gen.3800000 = [&U] (9:5.134273e-02,(((10:3.441472e-01,5:4.233799e-02):2.918015e-01,7:7.038445e-02):2.997232e-02,(2:2.001304e-01,(3:4.965087e-02,((8:4.037038e-02,(6:2.198469e-02,((12:3.769420e-02,13:2.209108e-02):5.436806e-02,4:5.135272e-03):1.847697e-01):1.896195e-01):5.515599e-02,11:6.061637e-02):1.692501e-01):3.112779e-01):1.067904e-01):2.645312e-01,1:1.296860e-01);
   tree gen.3805000 = [&U] (((10:1.394937e-01,2:3.463814e-01):9.049440e-02,5:2.426837e-01):1.905539e-01,(9:4.598931e-02,(7:3.737809e-01,((11:2.329186e-02,(8:2.066053e-02,((12:3.134281e-02,(4:2.586883e-02,13:8.208219e-02):3.440261e-02):2.388946e-01,6:5.766706e-02):1.900554e-01):1.154378e-01):2.688484e-01,3:3.973924e-02):2.690376e-01):3.142651e-01):1.903379e-01,1:1.873829e-01);
   tree gen.3810000 = [&U] ((5:1.728623e-01,(((7:3.982950e-03,((11:1.162083e-01,8:2.864825e-02):1.600670e-02,(3:9.382844e-02,(((13:2.254736e-02,12:3.896982e-02):7.231361e-03,4:4.580847e-03):1.442372e-01,6:1.866378e-02):1.203712e-01):2.160701e-02):4.161746e-01):8.860392e-02,2:2.008621e-01):7.627549e-02,10:6.387956e-02):3.196554e-03):8.029385e-02,9:6.174013e-02,1:5.928116e-02);
   tree gen.3815000 = [&U] ((9:3.487874e-02,(((6:3.229820e-02,(12:1.839594e-02,(13:6.365835e-02,4:3.181712e-02):2.426671e-03):1.177665e-01):1.203711e-01,(8:1.577833e-02,11:3.994178e-02):1.750310e-04):1.153157e-01,3:4.005468e-02):2.691192e-01):1.334559e-01,(7:4.331986e-02,((5:2.150428e-01,10:2.381060e-02):7.622056e-02,2:1.834107e-01):2.910193e-02):2.734818e-01,1:2.244902e-02);
   tree gen.3820000 = [&U] (((((8:6.835437e-03,(6:2.572603e-02,(4:7.832504e-03,(13:3.097289e-02,12:7.349079e-03):1.765781e-02):3.005634e-01):3.485577e-02):5.185983e-02,11:1.279625e-02):5.345565e-01,3:4.134206e-02):3.830739e-01,9:1.200984e-02):7.507681e-02,((10:5.806069e-02,7:1.944680e-01):6.540327e-02,(5:3.955456e-01,2:2.883635e-01):7.716651e-02):2.388157e-01,1:2.493016e-02);
   tree gen.3825000 = [&U] ((10:1.394472e-01,((5:2.706980e-02,(7:2.419672e-02,(3:2.479356e-01,(11:4.567775e-02,(8:9.752464e-02,((4:1.463741e-02,(13:6.842280e-02,12:2.260160e-02):4.032203e-02):2.381933e-01,6:3.209728e-02):1.071069e-01):1.545391e-01):2.958725e-01):5.307314e-01):4.362843e-01):1.046844e-01,2:4.550556e-01):1.546090e-01):1.432381e-01,9:7.549730e-02,1:4.479698e-01);
   tree gen.3830000 = [&U] (((10:4.867822e-01,((((6:1.064668e-02,(4:1.666473e-03,(12:3.160470e-02,13:7.896052e-02):7.057330e-02):1.529493e-01):1.567256e-01,(11:6.324379e-02,8:3.068371e-02):4.428331e-02):6.757169e-01,3:1.912956e-02):3.242934e-01,2:2.220109e-01):1.832528e-01):1.032644e-01,(7:2.397916e-01,9:1.429041e-01):1.798796e-02):1.699878e-01,5:3.777975e-01,1:1.160246e-01);
   tree gen.3835000 = [&U] (9:3.748433e-02,(((((11:6.357812e-02,(8:3.772945e-03,(6:9.364281e-05,(4:1.557731e-02,(13:4.877725e-02,12:1.462912e-02):2.965589e-02):2.007090e-01):1.387187e-01):2.373235e-02):3.416527e-01,3:1.642234e-01):3.099008e-01,2:2.085703e-01):7.483279e-02,(10:6.870165e-02,5:2.252864e-01):6.060243e-02):8.318229e-02,7:1.674641e-01):8.425844e-02,1:2.793013e-01);
   tree gen.3840000 = [&U] (9:8.562973e-02,((7:1.788902e-01,(10:6.589227e-02,(2:8.337838e-02,(((8:7.097053e-03,(((12:6.531067e-02,13:2.796536e-03):3.068903e-02,4:3.476641e-03):1.752288e-01,6:2.423390e-02):1.302070e-01):1.240096e-02,11:6.730865e-02):2.292689e-01,3:2.414342e-01):4.860824e-01):7.732254e-01):5.759202e-02):1.792034e-01,5:1.225296e-01):1.486731e-01,1:2.334954e-01);
   tree gen.3845000 = [&U] ((7:1.540286e-01,((2:1.473991e-01,5:1.226916e-01):1.521725e-01,10:1.102139e-01):1.076559e-01):3.238967e-03,(9:4.114599e-02,(3:6.342499e-02,((11:7.029412e-02,8:2.490258e-02):5.051638e-02,(6:1.669234e-02,(4:1.414817e-02,(12:3.416483e-02,13:5.782858e-02):4.002283e-02):1.776279e-01):6.161663e-02):3.281969e-01):2.802321e-01):5.941487e-02,1:5.873980e-02);
   tree gen.3850000 = [&U] (9:1.125365e-01,((5:1.932472e-01,(10:7.582751e-02,(3:1.943250e-01,((6:7.625745e-03,(4:1.486069e-02,(13:9.754556e-02,12:5.386524e-02):1.454493e-02):1.464218e-01):1.573268e-01,(11:5.462816e-02,8:1.490137e-02):4.888120e-02):2.290107e-01):1.067979e+00):3.776465e-03):1.098954e-01,(2:1.420679e-01,7:3.263144e-01):1.255807e-01):8.621122e-02,1:1.673295e-01);
   tree gen.3855000 = [&U] (((7:5.187097e-01,9:6.697584e-04):1.548604e-02,(3:7.129715e-02,((((6:4.164836e-02,((12:5.307070e-02,13:5.794695e-02):4.042451e-02,4:2.640223e-03):2.370882e-01):1.489753e-01,11:5.358452e-03):1.952286e-03,8:3.666074e-02):5.331119e-01,2:2.325269e-02):1.359403e-01):3.051606e-01):1.186500e-01,(10:1.386571e-01,5:1.352980e-01):3.328425e-01,1:9.460431e-02);
   tree gen.3860000 = [&U] ((((7:5.264058e-02,((3:6.434173e-02,((6:9.381750e-03,((12:1.507364e-02,4:6.084106e-02):1.427420e-02,13:4.137196e-02):1.004839e-01):8.853811e-02,(8:5.663129e-03,11:6.059823e-02):4.276864e-02):2.361245e-01):8.741866e-01,2:1.289807e-01):1.272038e-01):7.198969e-02,5:1.427443e-01):5.296311e-02,10:4.522187e-02):1.730375e-02,9:1.351261e-01,1:1.605079e-01);
   tree gen.3865000 = [&U] (10:1.375098e-01,((9:1.658507e-02,((2:2.613713e-01,((((8:2.809485e-02,11:5.993045e-02):1.078668e-01,((12:2.503002e-02,13:9.720181e-02):7.040941e-02,4:8.091127e-03):2.537201e-01):2.332617e-02,6:1.107985e-02):3.432915e-01,3:9.346875e-03):2.452367e-01):2.817841e-01,7:1.437598e-01):5.505007e-01):4.003126e-02,5:3.995611e-01):4.991471e-02,1:1.755707e-01);
   tree gen.3870000 = [&U] (((3:1.797937e-02,(((6:9.404450e-04,(4:8.929605e-03,(13:4.020458e-02,12:7.643812e-03):1.283859e-02):9.324085e-02):1.260713e-01,8:7.611751e-04):2.632485e-02,11:3.380066e-02):1.843425e-01):2.200343e-01,(5:4.942206e-02,((2:1.151239e-01,7:5.461416e-02):4.533245e-02,10:7.304912e-02):8.396609e-02):1.261639e-01):8.462601e-03,9:5.395268e-02,1:1.228412e-01);
   tree gen.3875000 = [&U] ((((10:3.740027e-02,7:3.667879e-02):2.076492e-02,(3:3.713989e-02,((((13:3.501226e-02,12:4.026229e-03):1.129681e-02,4:8.493712e-03):1.175047e-01,6:2.847924e-03):1.220617e-01,(8:6.313664e-03,11:2.261246e-02):5.066775e-03):1.386697e-01):1.814126e-01):5.222716e-02,9:2.015310e-03):5.383955e-02,(2:3.879665e-02,5:1.499434e-01):2.622625e-01,1:4.475206e-02);
   tree gen.3880000 = [&U] (((5:9.287548e-02,10:1.567861e-01):1.989037e-01,((2:9.596852e-02,(3:4.186131e-02,((((12:3.017891e-02,13:2.849655e-02):1.553727e-02,4:3.305949e-02):1.337192e-01,6:2.592111e-03):8.601337e-02,(8:1.722979e-02,11:5.632143e-02):6.428001e-02):1.855343e-01):1.183702e-01):1.232411e-01,7:8.957899e-02):1.229869e-01):1.114041e-02,9:2.401146e-02,1:7.899495e-02);
   tree gen.3885000 = [&U] (((((12:5.935859e-02,(13:5.862789e-02,4:2.107468e-02):4.433290e-02):2.178474e-01,(6:2.379356e-02,(8:4.075727e-04,11:4.062426e-02):1.573189e-01):3.636528e-02):2.870539e-01,3:1.475618e-01):4.531803e-01,(7:1.575507e-01,((5:2.656173e-01,10:1.587641e-01):8.589475e-02,2:1.799846e-01):4.006113e-02):2.126561e-01):2.362696e-03,9:2.426510e-02,1:2.144598e-01);
   tree gen.3890000 = [&U] (((((((13:8.747184e-03,(12:3.780854e-02,4:1.348710e-02):1.512839e-02):7.755956e-02,6:4.207251e-03):3.154734e-02,(8:4.893807e-03,11:6.940647e-02):2.324762e-02):8.442721e-02,3:2.680134e-02):1.175833e-01,((5:8.605878e-02,2:3.509367e-03):1.484131e-02,7:3.286096e-02):7.033968e-02):3.338062e-03,9:3.764502e-02):3.947295e-02,10:1.003508e-01,1:6.211597e-02);
   tree gen.3895000 = [&U] (9:2.207999e-02,((5:3.329572e-03,2:6.943760e-02):3.170635e-02,(10:2.193061e-02,(((6:3.337713e-03,((13:2.665365e-02,(12:9.974414e-03,4:3.971304e-03):4.615214e-03):5.885490e-02,(8:5.302119e-03,11:9.452758e-03):1.012362e-02):1.341071e-02):9.910379e-02,3:4.445563e-03):1.617948e-01,7:6.633300e-02):3.527898e-02):2.117350e-02):2.274424e-02,1:5.628413e-02);
   tree gen.3900000 = [&U] (((7:3.232528e-02,((3:4.553880e-02,(8:1.615724e-02,((6:6.828399e-03,((13:1.320720e-02,4:9.378462e-03):1.360751e-02,12:1.648760e-02):8.879027e-02):4.997930e-02,11:6.285725e-02):1.443257e-02):1.873175e-01):2.639724e-01,2:1.145559e-02):2.757701e-01):2.019479e-01,9:4.067310e-02):1.236378e-03,(5:5.799208e-02,10:1.763699e-02):1.189499e-01,1:3.034960e-02);
   tree gen.3905000 = [&U] (((((((((12:1.455729e-01,13:3.224049e-02):7.164351e-02,4:3.295391e-02):3.707007e-01,6:4.678004e-02):2.644864e-01,(11:7.098356e-02,8:2.394447e-02):7.401009e-02):9.825083e-01,3:3.151192e-01):2.171811e-01,2:2.858333e-01):3.753207e-01,7:4.669790e-02):2.843147e-01,(5:7.545487e-02,10:1.826174e-01):2.181675e-01):3.593067e-01,9:2.135248e-01,1:1.334078e-01);
   tree gen.3910000 = [&U] ((((((12:1.263308e-03,(13:4.329227e-02,4:3.625134e-02):6.845537e-02):1.959566e-01,6:3.637340e-03):9.174805e-02,(11:1.872328e-01,8:8.879999e-02):1.346434e-01):4.134350e-01,3:6.127101e-02):7.680629e-01,9:1.237728e-01):2.760705e-02,(2:3.384550e-01,((5:7.725276e-02,10:1.575726e-01):1.247534e-01,7:2.141084e-01):9.306923e-02):2.101464e-01,1:1.531958e-01);
   tree gen.3915000 = [&U] (9:2.586082e-02,((7:3.064310e-02,((10:3.328483e-01,5:4.078266e-02):9.592259e-02,2:2.660197e-01):2.759252e-01):6.014167e-02,(3:7.944064e-03,(((11:7.437109e-02,8:7.243852e-02):1.272738e-01,((13:6.251600e-02,12:1.434194e-02):1.550783e-02,4:2.627187e-03):2.014954e-01):4.650400e-03,6:5.536866e-03):3.253572e-01):5.887628e-01):1.341959e-01,1:2.209621e-01);
   tree gen.3920000 = [&U] ((((2:8.350673e-02,(((11:9.030675e-03,8:9.527348e-02):2.091079e-02,(6:6.020304e-05,(13:7.117474e-02,(4:7.493305e-02,12:5.854560e-02):4.664554e-02):3.019793e-01):3.034072e-01):3.650246e-01,3:1.444880e-02):6.267662e-01):4.682048e-02,7:2.507237e-01):9.650232e-02,(5:5.755798e-02,10:1.668339e-01):1.434171e-01):3.681409e-01,9:8.951843e-02,1:7.968555e-01);
   tree gen.3925000 = [&U] (9:2.321380e-02,((7:1.939056e-01,(2:6.074967e-01,(10:3.229075e-01,5:1.720524e-01):4.926966e-03):1.130070e-01):1.064037e-01,(3:1.133942e-01,(11:6.129901e-02,((((4:8.216006e-05,12:1.125961e-01):4.648131e-03,13:1.198931e-01):1.959767e-01,6:3.090270e-02):2.065977e-01,8:1.191031e-02):3.152622e-02):1.872547e-01):4.803083e-01):8.489870e-02,1:1.753695e-01);
   tree gen.3930000 = [&U] (((2:6.320219e-01,(7:1.691986e-01,((3:1.455343e-02,((((12:4.430609e-02,13:2.278736e-01):4.281257e-02,4:1.303936e-02):2.471485e-01,6:8.933525e-03):2.426716e-02,(8:3.671829e-02,11:1.095020e-01):9.118774e-02):4.802148e-01):1.216588e+00,5:5.697121e-01):1.789445e-01):3.260658e-02):2.746845e-01,9:1.273832e-01):1.204654e-02,10:1.598205e-01,1:8.550994e-02);
   tree gen.3935000 = [&U] (((((8:3.468709e-02,11:1.227362e-01):8.394682e-02,(((13:2.975616e-02,12:5.555590e-02):1.147575e-01,4:1.480438e-02):2.105660e-01,6:1.209457e-04):1.935565e-01):5.187404e-01,3:1.407208e-02):6.974910e-01,(7:1.799496e-01,(10:1.277509e-01,(5:6.665442e-02,2:5.400281e-01):1.994893e-01):1.164134e-01):2.160001e-01):6.177263e-02,9:1.141164e-01,1:3.336068e-01);
   tree gen.3940000 = [&U] ((9:4.433493e-02,((7:1.359162e-01,(2:2.557032e-01,5:2.043763e-01):1.839272e-03):1.986782e-01,(3:3.242610e-02,(8:3.181039e-03,((6:2.479050e-02,(4:5.490544e-02,(13:3.398668e-02,12:3.127894e-02):3.029940e-02):1.190297e-01):1.573997e-01,11:6.490112e-02):2.116929e-02):3.322896e-01):8.037907e-01):3.828183e-02):1.059788e-02,10:3.459158e-01,1:2.098528e-01);
   tree gen.3945000 = [&U] (9:1.877587e-01,(5:2.081510e-01,((7:1.140464e-01,(2:1.451725e-01,(3:6.547345e-02,(((4:2.135294e-02,(13:3.874906e-02,12:3.135377e-02):2.004864e-02):1.539893e-01,6:2.145116e-02):1.404657e-01,(8:1.074129e-01,11:1.557311e-02):4.231436e-02):1.918010e-01):8.960451e-01):2.261409e-01):1.571251e-01,10:2.151230e-01):2.366503e-01):2.399124e-01,1:1.117255e-01);
   tree gen.3950000 = [&U] (((10:2.354817e-02,5:2.334193e-01):1.854368e-02,(7:1.352190e-01,(2:2.363037e-01,(3:2.036376e-02,((8:6.744526e-02,11:1.783519e-02):4.389195e-02,((4:3.016625e-03,(13:9.003565e-02,12:4.502832e-02):3.729159e-02):3.361212e-01,6:2.890261e-03):1.852768e-01):2.166617e-01):9.045730e-01):7.475285e-02):1.356917e-01):2.736499e-01,9:6.967942e-02,1:1.412758e-01);
   tree gen.3955000 = [&U] ((10:3.151378e-01,((((3:4.009974e-02,((((13:6.515550e-02,12:4.042162e-02):8.374169e-02,4:1.887037e-02):2.163570e-01,6:2.010182e-02):1.911729e-01,(8:6.182567e-02,11:1.119346e-01):2.021193e-01):5.115973e-01):8.720066e-01,7:3.744570e-02):5.065357e-01,2:2.281131e-01):1.293119e-02,5:1.114508e-01):1.647558e-01):2.317575e-01,9:6.078018e-02,1:1.707692e-01);
   tree gen.3960000 = [&U] (((5:1.015879e-01,10:1.645156e-01):2.115380e-01,(2:2.768353e-01,(7:1.416906e-01,(3:1.039109e-01,((8:9.117759e-03,(((13:2.848363e-02,4:2.999602e-02):4.020151e-02,12:2.519064e-03):1.111361e-01,6:2.063834e-02):2.629124e-01):1.071714e-01,11:2.720552e-02):6.854543e-01):4.154008e-01):1.924959e-01):2.770241e-01):1.485192e-01,9:9.959638e-02,1:1.906679e-01);
   tree gen.3965000 = [&U] (((10:5.487217e-04,((2:5.216838e-02,((11:1.251306e-01,3:8.075803e-02):3.084378e-02,(8:5.280062e-02,(6:3.335701e-03,(4:2.021471e-02,(12:3.663390e-03,13:5.160025e-02):2.226838e-02):4.473292e-01):1.324463e-01):6.350289e-02):3.685476e-01):3.487438e-01,7:9.858845e-02):1.524595e-01):1.256004e-01,5:3.447016e-01):1.479207e-01,9:4.743375e-02,1:9.017305e-02);
   tree gen.3970000 = [&U] (9:1.499299e-01,((3:8.028168e-02,((11:6.192155e-02,(6:1.764682e-02,(4:1.506650e-02,(13:7.654797e-02,12:2.048658e-02):1.183215e-02):2.391360e-01):1.899353e-01):9.483566e-03,8:4.383779e-02):4.840772e-01):4.443973e-01,(7:1.299224e-01,((2:5.350588e-01,10:3.700788e-01):1.036869e-01,5:8.443944e-02):1.109691e-01):1.432158e-01):1.570395e-01,1:2.240160e-01);
   tree gen.3975000 = [&U] ((7:1.051491e-01,(((((8:1.370284e-02,(6:1.736209e-02,(11:2.792530e-02,(12:9.051056e-03,(13:8.842507e-03,4:1.298788e-02):1.135572e-02):1.377165e-01):2.610907e-02):2.177475e-02):1.361337e-01,3:5.820489e-02):2.220481e-01,2:4.332912e-02):1.732233e-01,10:3.520068e-02):2.478981e-02,5:7.125391e-02):8.711042e-02):1.082261e-01,9:3.469573e-02,1:4.732929e-02);
   tree gen.3980000 = [&U] (9:5.680672e-02,((10:7.557411e-02,5:8.734574e-02):1.393206e-01,((((((8:3.015058e-02,11:9.223708e-02):1.278255e-01,6:6.792351e-03):6.392540e-02,(4:2.150342e-04,(12:1.603950e-02,13:3.452017e-02):1.974273e-02):2.861012e-01):3.036972e-01,3:7.477127e-02):5.309255e-01,7:6.048764e-03):1.560305e-01,2:3.184860e-01):7.246878e-03):1.965397e-01,1:1.879493e-01);
   tree gen.3985000 = [&U] ((10:9.867701e-02,(((((((((12:5.194405e-02,4:1.089281e-02):3.850263e-03,13:9.372873e-02):1.451889e-01,6:2.270216e-02):1.966742e-01,11:1.546745e-02):1.374943e-01,8:1.032919e-02):4.801644e-01,3:1.669282e-01):2.385728e-01,7:6.416862e-02):2.125137e-01,2:1.364661e-01):1.797821e-01,5:3.543621e-02):2.470287e-01):1.430002e-01,9:1.457154e-01,1:1.273013e-01);
   tree gen.3990000 = [&U] (((5:1.387068e-01,2:3.899825e-01):1.692258e-02,7:1.298994e-01):1.334122e-01,(((3:2.001470e-03,((8:5.003279e-02,11:6.721730e-02):5.908793e-02,(((13:2.904555e-02,12:4.905098e-03):1.406624e-02,4:8.647784e-03):1.590599e-01,6:2.226234e-03):1.478083e-01):2.031036e-01):3.924148e-01,10:1.240493e-01):7.523282e-04,9:2.998269e-02):7.914332e-02,1:1.078938e-01);
   tree gen.3995000 = [&U] (((2:3.964346e-01,(5:3.148177e-02,10:4.424203e-01):2.473010e-01):9.188376e-02,7:1.654026e-01):5.596150e-01,(9:9.300158e-04,(3:1.517674e-01,((6:6.606059e-04,((12:2.150209e-02,13:1.421163e-02):9.769516e-02,4:4.260128e-04):3.100970e-01):3.936655e-02,(8:2.199460e-02,11:8.570324e-02):1.521276e-01):3.848531e-01):5.087510e-01):1.119016e-02,1:2.209644e-01);
   tree gen.4000000 = [&U] (((7:6.105218e-01,(((8:1.301103e-01,11:1.425753e-01):2.978663e-03,((6:6.921657e-04,((13:4.698191e-02,12:9.536897e-02):3.943901e-02,4:5.261497e-02):2.879990e-01):2.369837e-01,3:5.117045e-01):1.317835e-01):1.210815e+00,10:6.094316e-01):5.792290e-02):8.748848e-02,(2:4.807625e-01,5:2.475912e-01):3.021327e-01):1.046092e-02,9:3.807702e-01,1:1.227314e-01);
   tree gen.4005000 = [&U] ((10:5.001290e-02,(5:1.490190e-01,2:4.623238e-01):9.972177e-02):1.598404e-01,((7:2.166085e-01,9:1.682088e-02):1.688004e-01,(3:7.111192e-03,((12:4.509501e-02,(13:3.099267e-02,4:1.577957e-02):1.120799e-02):1.693480e-01,((11:7.070678e-02,8:1.599831e-02):1.664535e-01,6:1.236866e-02):6.314642e-02):4.423021e-01):9.410418e-01):4.401869e-01,1:1.600076e-01);
   tree gen.4010000 = [&U] ((((5:2.557746e-03,7:2.047024e-01):3.022372e-02,10:1.624609e-02):4.108608e-02,(2:8.931547e-02,(((11:1.054434e-02,8:8.214635e-03):6.817289e-02,(((13:1.444862e-02,12:1.543787e-02):2.205344e-02,4:3.681895e-04):6.243997e-02,6:2.707354e-03):6.723182e-02):7.025327e-02,3:1.355452e-02):2.551693e-01):5.069336e-02):1.089075e-01,9:2.162961e-02,1:6.037546e-02);
   tree gen.4015000 = [&U] (9:1.028647e-01,((7:6.068527e-02,((3:1.155866e-01,2:2.382047e-01):1.202796e-01,(((13:3.084010e-02,4:1.928793e-02):1.412023e-02,12:6.451738e-02):1.904078e-01,((11:5.110135e-02,8:8.573311e-02):2.703854e-01,6:1.935270e-02):4.777526e-03):1.638463e-01):4.647993e-01):3.017778e-01,(10:1.878151e-01,5:2.461533e-01):9.685237e-02):2.018912e-02,1:8.218542e-02);
   tree gen.4020000 = [&U] ((((5:3.103052e-01,7:7.328371e-02):9.012304e-02,((((4:1.267165e-02,(13:8.506101e-02,12:3.448267e-02):2.624027e-02):2.822091e-01,6:3.393458e-03):2.824243e-02,(11:4.071338e-02,8:3.058494e-02):1.942637e-01):4.302090e-01,(3:9.895326e-02,2:2.736347e-01):1.591307e-01):2.729729e-01):3.917263e-02,9:1.861036e-02):8.591498e-02,10:1.810320e-01,1:1.123420e-01);
   tree gen.4025000 = [&U] ((((2:7.669961e-02,((8:2.875717e-02,(((4:1.169634e-03,(13:2.590422e-02,12:1.364543e-02):5.055006e-03):3.265148e-02,6:9.709720e-03):4.868328e-02,11:1.805453e-02):2.770812e-02):6.391103e-02,3:6.255958e-02):1.916529e-01):8.523078e-02,7:2.506969e-02):8.485219e-02,9:5.514455e-03):4.016370e-02,(5:6.729918e-02,10:3.639966e-03):1.154037e-01,1:4.522211e-02);
   tree gen.4030000 = [&U] ((3:2.010403e-03,(((8:3.322543e-02,11:1.483500e-02):3.124902e-02,(12:1.520691e-02,(13:3.626541e-02,4:8.837814e-03):5.060636e-02):1.036907e-01):3.105667e-02,6:1.595030e-02):1.633119e-01):2.076775e-01,(9:6.439983e-02,(7:1.633844e-01,(2:5.982727e-02,(5:1.811207e-02,10:5.809534e-02):6.033153e-02):7.604713e-02):2.918070e-02):1.459406e-03,1:9.590850e-02);
   tree gen.4035000 = [&U] (((10:3.088519e-02,2:1.065028e-01):1.486335e-02,5:6.461575e-02):1.561055e-01,(((((6:2.474581e-02,((13:1.620133e-02,12:1.625847e-02):3.809899e-02,4:1.168004e-03):1.631401e-01):2.271249e-02,(8:2.742501e-02,11:4.170014e-02):7.789833e-02):8.659899e-02,3:2.031758e-02):2.437919e-01,7:1.091862e-01):4.551694e-02,9:2.740021e-02):3.551439e-03,1:1.076438e-01);
   tree gen.4040000 = [&U] (((2:8.304685e-01,(7:1.171057e-01,(((6:1.650494e-02,((12:7.531973e-02,13:1.418822e-01):7.452933e-04,4:4.378153e-02):4.695367e-01):2.659557e-01,(11:1.467969e-01,8:1.588621e-01):2.883227e-01):8.102733e-01,3:1.488684e-03):9.386102e-01):2.738667e-01):2.083597e-01,9:5.330562e-02):2.615294e-01,(10:8.588614e-02,5:1.511392e-01):4.489974e-01,1:6.537119e-02);
   tree gen.4045000 = [&U] (9:2.877422e-01,((7:1.780434e-01,10:1.681134e-01):2.882488e-01,(5:4.387372e-02,(((6:3.429329e-02,((12:3.533786e-02,13:7.618480e-02):3.117954e-02,4:2.812550e-02):2.948244e-01):7.567273e-02,((3:5.490865e-01,8:4.707416e-02):5.198282e-02,11:1.807253e-01):1.238240e-01):1.159005e+00,2:6.637689e-02):4.879502e-01):4.225744e-02):3.502469e-01,1:3.367373e-02);
   tree gen.4050000 = [&U] (((((11:8.854771e-02,8:8.066315e-02):1.505680e-01,(6:9.862308e-03,(4:4.052990e-03,(12:1.099951e-01,13:2.700962e-02):6.457942e-02):2.800068e-01):1.380338e-01):3.240321e-01,3:6.897878e-03):8.157154e-01,(9:1.300914e-03,(7:2.446076e-01,2:4.090242e-01):7.413735e-02):3.466619e-02):1.959639e-01,(5:1.928015e-01,10:1.568540e-01):2.811748e-01,1:2.737170e-01);
   tree gen.4055000 = [&U] ((((10:1.366960e-01,5:1.356813e-01):4.805017e-02,2:6.794038e-02):2.003209e-01,((3:1.940395e-02,(((11:3.168867e-02,8:7.302336e-02):5.351175e-02,((13:5.816369e-02,12:5.101057e-02):1.987917e-02,4:1.145410e-02):2.192233e-01):4.898082e-02,6:8.930222e-02):2.582649e-01):3.122670e-01,7:1.333879e-01):1.490515e-02):3.953708e-02,9:1.761692e-02,1:1.510115e-01);
   tree gen.4060000 = [&U] (((7:3.086426e-01,(2:2.294747e-01,(3:6.487407e-02,(((12:2.258425e-02,(13:1.227268e-02,4:1.943052e-02):1.050200e-01):1.579010e-01,6:5.937324e-03):3.342649e-02,(11:3.963040e-02,8:7.647571e-02):9.705662e-02):6.053539e-01):4.508831e-01):2.185500e-01):1.636964e-01,9:5.817392e-02):1.356582e-01,(5:3.551316e-01,10:4.758011e-02):1.962799e-02,1:2.270498e-01);
   tree gen.4065000 = [&U] (9:1.379882e-01,(10:7.214052e-02,((2:2.854581e-01,5:3.068966e-02):2.530391e-01,(((11:8.869885e-02,(8:1.131996e-01,(((12:2.708372e-02,13:4.853167e-02):2.817556e-02,4:9.982910e-03):2.100836e-01,6:1.033687e-01):1.034914e-01):7.232566e-04):2.202370e-01,3:1.763394e-01):5.411395e-01,7:1.444850e-02):9.708907e-02):1.201326e-01):2.050485e-03,1:2.109159e-01);
   tree gen.4070000 = [&U] (((5:1.299015e-01,10:7.003376e-02):1.347333e-01,2:5.649482e-01):2.055643e-01,(9:1.912454e-01,(7:2.775802e-03,(3:1.635441e-01,(8:3.954689e-02,(11:1.274646e-01,(6:4.926583e-02,(4:2.925511e-02,(12:1.632731e-02,13:7.057545e-02):1.950864e-03):2.174148e-01):9.915979e-02):2.379213e-02):2.432825e-01):1.334279e+00):1.687595e-01):1.471174e-01,1:1.137970e-01);
   tree gen.4075000 = [&U] (((7:3.906182e-02,(2:3.930473e-01,(((11:3.079698e-02,8:5.930513e-02):9.567355e-02,(6:1.314400e-02,(12:7.457457e-03,(13:3.249944e-02,4:1.827781e-02):6.682877e-03):1.896233e-01):1.011467e-03):2.660968e-01,3:2.981439e-02):7.376547e-02):1.458000e-01):1.683985e-01,9:6.768435e-02):2.715563e-02,(10:4.921126e-02,5:6.107940e-02):2.802932e-01,1:5.617329e-02);
   tree gen.4080000 = [&U] (9:2.928984e-02,((5:1.005985e-01,((7:1.116952e-01,2:5.423873e-02):1.445113e-02,(3:6.738303e-02,((8:2.302318e-02,(6:2.125780e-03,(12:2.091612e-02,(13:4.188108e-02,4:1.566672e-02):5.571539e-03):1.279193e-01):9.574667e-02):1.092853e-01,11:7.967609e-03):8.828217e-02):9.585367e-01):7.248047e-02):1.807513e-01,10:8.433396e-02):1.357279e-02,1:1.109295e-01);
   tree gen.4085000 = [&U] ((5:2.847085e-01,10:9.323034e-02):1.743237e-01,(9:7.260214e-02,((2:1.516378e-02,(((((12:3.622295e-02,13:5.134700e-03):2.240377e-02,4:2.072782e-03):1.584929e-01,6:5.833338e-03):1.909387e-01,(8:4.622459e-03,11:1.924005e-01):7.892558e-02):4.461713e-01,3:1.392664e-02):2.846804e-01):1.709551e-01,7:1.205163e-01):4.626141e-01):6.673281e-02,1:9.731897e-02);
   tree gen.4090000 = [&U] ((5:2.776509e-01,10:4.365496e-02):7.392301e-02,((7:3.731269e-01,(2:2.136861e-02,(((((13:3.129881e-02,4:2.069079e-02):1.370678e-02,12:3.648366e-02):3.211222e-01,6:7.507707e-02):9.609001e-02,(8:5.623372e-02,11:8.998647e-02):2.152557e-02):2.304483e-01,3:1.698285e-03):2.891280e-01):4.176546e-01):9.270754e-02,9:1.035382e-01):5.283410e-02,1:2.424036e-01);
   tree gen.4095000 = [&U] (9:5.239307e-03,((3:2.452032e-02,(11:1.255407e-02,(8:1.006554e-02,(6:1.382306e-02,(4:3.930636e-02,(12:8.326899e-03,13:3.718220e-02):1.979526e-02):8.749090e-02):1.127889e-01):6.364996e-02):1.444422e-01):2.364656e-01,(7:2.145445e-01,((5:5.578987e-02,10:3.556789e-02):8.128891e-02,2:8.389546e-02):9.923297e-03):1.139980e-01):1.237120e-01,1:1.153743e-01);
   tree gen.4100000 = [&U] ((5:2.793992e-01,10:1.435630e-01):1.645495e-01,((7:1.653495e-01,((11:9.728781e-02,(8:4.636986e-02,(3:2.139187e-01,(((13:7.353384e-02,4:1.058450e-02):8.149176e-03,12:3.874242e-02):1.987730e-01,6:1.063956e-02):5.222951e-02):9.474752e-02):5.953597e-02):8.215634e-01,2:2.748118e-01):9.846415e-02):3.173313e-01,9:8.051411e-02):1.986300e-01,1:1.435275e-01);
   tree gen.4105000 = [&U] (9:2.186554e-01,((3:2.262481e-01,((6:8.748739e-03,(4:3.816691e-02,(12:2.736642e-02,13:8.825547e-02):2.418002e-02):2.464431e-01):1.279137e-01,(8:6.698713e-02,11:3.149879e-02):7.895549e-02):1.796633e-01):9.966213e-01,((5:1.516933e-01,(10:2.498234e-01,7:1.083487e-01):2.814731e-01):2.088920e-01,2:1.319014e-01):3.946438e-01):2.267833e-02,1:2.117230e-01);
   tree gen.4110000 = [&U] (((((8:2.920553e-02,11:8.902518e-02):1.004916e-01,(6:1.475823e-02,(4:2.498923e-02,(13:3.833014e-02,12:3.010545e-02):2.659708e-02):2.733348e-01):1.342748e-01):1.051143e+00,3:4.913275e-02):3.203948e-01,((2:1.556388e-01,5:5.484863e-01):9.811784e-02,(7:2.235363e-01,10:2.168796e-01):8.198995e-02):2.047482e-01):2.784718e-01,9:6.785293e-02,1:1.761612e-01);
   tree gen.4115000 = [&U] ((7:7.169001e-02,(3:4.427147e-02,((8:6.347623e-02,(6:2.265197e-02,((13:1.135880e-01,12:2.609895e-02):2.552260e-02,4:2.837959e-03):2.065165e-01):5.156189e-02):2.534049e-02,11:2.905575e-02):1.418116e-01):5.071733e-01):1.380018e-01,(9:6.635453e-02,(2:2.789066e-01,(10:3.290554e-02,5:1.804047e-01):8.509708e-03):2.753334e-01):6.348157e-02,1:1.451102e-01);
   tree gen.4120000 = [&U] (((5:2.352194e-01,((((11:1.693991e-02,(8:4.273060e-02,(6:2.390164e-02,(4:8.879701e-04,(12:2.317348e-02,13:5.461995e-02):3.063196e-02):1.940492e-01):1.183387e-01):1.862771e-02):4.288058e-01,3:8.258871e-02):2.414216e-01,2:1.773113e-01):2.466431e-01,7:4.342686e-02):1.028499e-01):2.294698e-01,9:4.643853e-02):1.674935e-01,10:1.064847e-01,1:1.250550e-01);
   tree gen.4125000 = [&U] ((10:2.847746e-01,5:1.001613e-01):1.421623e-01,(9:2.274280e-02,(7:3.026350e-01,(2:5.293005e-02,(((6:8.795302e-02,((12:4.922713e-02,4:3.475325e-02):1.531058e-02,13:1.220939e-01):2.595044e-01):1.510153e-01,(11:9.263415e-02,3:3.087893e-01):6.984006e-02):2.599554e-02,8:1.148682e-02):5.872924e-01):8.554919e-01):2.018801e-01):1.467225e-02,1:1.564113e-01);
   tree gen.4130000 = [&U] (((2:1.223018e-01,7:2.934568e-01):8.939915e-02,((3:1.030293e-01,(11:7.842391e-02,(((12:1.021476e-03,(4:5.122411e-02,13:3.278840e-02):2.171076e-02):2.372521e-01,6:6.215008e-02):6.862020e-02,8:4.797330e-02):2.064039e-01):1.028368e-01):4.278988e-01,(5:2.938019e-02,10:1.023203e-01):1.862467e-01):5.608308e-03):2.307608e-01,9:8.810910e-03,1:1.681407e-01);
   tree gen.4135000 = [&U] (((5:2.543984e-01,2:2.840604e-01):3.314863e-02,(9:4.132898e-02,(7:2.367344e-01,(3:4.824867e-02,((11:1.780143e-01,8:4.205096e-02):5.644053e-02,(6:9.722974e-03,((13:4.261507e-02,12:6.694113e-02):4.429202e-02,4:7.429296e-02):2.400551e-01):6.160326e-02):1.919876e-01):3.830562e-01):6.594577e-02):2.547808e-01):2.614361e-02,10:1.216224e-01,1:2.708468e-01);
   tree gen.4140000 = [&U] ((5:1.248257e-01,(10:1.298189e-01,((7:2.771867e-02,((11:1.338688e-02,(8:9.849858e-02,(6:3.282621e-03,(4:7.768452e-03,(12:1.376450e-02,13:2.240549e-02):7.171784e-03):2.305031e-01):6.436468e-02):1.997789e-01):1.705460e-02,3:1.941798e-01):4.916588e-01):1.936419e-01,2:9.627730e-02):3.394840e-02):1.197995e-01):1.363320e-01,9:1.191314e-01,1:6.487144e-02);
   tree gen.4145000 = [&U] ((((3:1.165031e-01,(11:4.349512e-02,(8:1.268720e-02,(6:4.936677e-02,(4:1.373108e-02,(13:5.437535e-02,12:2.305354e-02):2.309502e-02):2.616887e-01):1.063039e-01):7.561996e-02):2.067952e-01):3.118276e-01,(10:9.815586e-02,(5:4.752663e-02,2:2.492563e-01):1.374049e-01):1.755868e-01):3.105286e-02,7:1.867876e-01):1.741984e-01,9:8.522607e-02,1:1.617598e-01);
   tree gen.4150000 = [&U] ((2:4.074078e-01,5:9.045825e-02):8.526626e-01,(((((6:2.047101e-03,((11:1.190367e-01,8:4.499151e-02):7.281629e-02,(4:1.491282e-03,(13:2.289986e-02,12:6.674736e-02):5.385446e-02):2.044202e-01):1.705813e-02):5.491832e-01,3:6.141491e-02):3.535317e-01,7:7.995886e-02):4.167225e-01,9:2.363572e-02):2.627254e-02,10:1.720878e-01):6.256713e-02,1:3.417695e-01);
   tree gen.4155000 = [&U] ((((5:2.683990e-01,10:2.742726e-01):1.125862e-02,(2:2.093187e-01,(3:1.077994e-01,((8:4.307821e-02,11:1.104504e-01):4.146519e-02,(6:3.753059e-02,((4:1.494243e-02,13:6.141933e-02):2.855631e-02,12:9.244800e-03):1.945716e-01):1.481053e-01):4.587396e-01):7.865761e-01):1.564176e-02):1.927586e-01,7:2.046098e-01):3.651231e-01,9:4.226898e-02,1:2.102786e-01);
   tree gen.4160000 = [&U] (((2:2.791058e-01,5:4.040260e-01):3.713298e-01,10:2.138882e-02):1.840286e-01,((((11:1.027061e-01,(8:1.217058e-02,(((12:3.008434e-02,13:7.307199e-02):2.568751e-02,4:5.353891e-03):1.380477e-01,6:2.218352e-02):2.804479e-01):5.575217e-03):1.595924e-01,3:4.514737e-01):7.731531e-01,9:3.253599e-03):3.276874e-01,7:1.717602e-01):1.708388e-01,1:2.548942e-02);
   tree gen.4165000 = [&U] (((5:1.324590e-01,2:1.484990e-01):2.541630e-01,((7:9.087081e-02,(((11:7.643439e-02,8:6.834790e-03):1.765668e-02,(6:1.707406e-02,(4:5.838893e-05,(13:4.578222e-02,12:2.064166e-02):1.082133e-02):1.219291e-01):8.046206e-02):3.156192e-01,3:1.995922e-02):2.675596e-01):1.383337e-01,9:1.250731e-01):3.438713e-02):6.899503e-02,10:9.112601e-02,1:9.212448e-02);
   tree gen.4170000 = [&U] ((9:1.643622e-02,(7:2.465358e-03,(3:2.769542e-02,((6:5.196143e-03,(4:3.051510e-03,(13:1.636027e-02,12:1.187353e-02):4.883017e-03):9.416692e-02):4.844470e-02,(8:3.418710e-02,11:5.632710e-03):5.306893e-02):2.196864e-01):1.837409e-01):1.544211e-01):9.933686e-02,(10:1.344129e-01,(5:4.172055e-02,2:7.683738e-02):9.851012e-02):1.638457e-01,1:2.235776e-02);
   tree gen.4175000 = [&U] (((10:1.646551e-01,(2:2.900615e-01,5:7.209127e-02):1.889037e-01):1.268040e-01,((3:7.541174e-02,((8:1.115245e-02,11:1.319771e-01):1.190435e-01,((4:1.782522e-03,(12:2.405515e-02,13:7.438326e-02):3.155954e-02):3.879112e-01,6:2.220060e-03):7.528362e-03):1.884475e-01):3.642263e-01,7:1.821081e-02):2.380061e-01):3.585426e-02,9:9.842781e-02,1:1.723259e-01);
   tree gen.4180000 = [&U] ((9:1.478654e-01,((((11:1.017400e-01,(6:5.611076e-02,((12:3.996509e-02,4:3.132026e-02):5.684059e-03,13:3.515263e-02):9.583934e-02):3.513300e-02):1.647270e-02,8:7.017490e-02):4.451075e-01,3:3.580117e-02):2.289473e-01,7:6.692663e-02):9.347865e-02):1.126692e-02,((2:3.856706e-01,5:2.589455e-02):4.633836e-01,10:6.308015e-02):6.804130e-03,1:1.998850e-01);
   tree gen.4185000 = [&U] ((((3:7.258352e-03,(11:6.079577e-02,(((12:2.528400e-02,(4:3.582381e-02,13:2.210679e-02):3.666885e-02):2.519748e-01,6:9.957770e-03):6.461734e-02,8:4.653661e-02):4.570274e-02):4.088055e-01):6.559329e-01,((5:2.237271e-01,2:1.152271e-01):1.862042e-01,7:6.130158e-02):2.839885e-02):3.917476e-03,10:2.846863e-01):1.016257e-01,9:4.255834e-02,1:2.036399e-01);
   tree gen.4190000 = [&U] (9:8.063889e-02,((((5:1.488869e-01,2:1.733385e-01):4.017523e-02,10:1.508523e-01):1.318645e-01,7:2.435452e-02):8.346104e-02,(((((4:1.285350e-02,13:1.856455e-02):1.792566e-02,12:1.303994e-02):2.657315e-01,6:1.996011e-03):1.194221e-01,(8:1.175591e-02,11:7.538177e-02):5.033407e-02):2.065042e-01,3:1.475910e-02):1.372983e-01):2.062388e-01,1:2.795043e-01);
   tree gen.4195000 = [&U] (((2:1.226586e-01,(5:7.575979e-02,10:1.357869e-01):3.030759e-01):5.815947e-01,7:7.739811e-03):4.128539e-01,((3:3.028481e-02,(((13:4.157175e-02,(12:4.867305e-02,4:1.788547e-02):4.622077e-02):2.189440e-01,6:2.869142e-02):1.314857e-01,(8:5.555920e-03,11:1.198303e-01):9.689120e-02):3.129976e-01):5.864781e-01,9:2.400804e-03):6.562745e-02,1:2.392384e-01);
   tree gen.4200000 = [&U] ((10:5.788347e-02,((5:1.182905e-01,2:2.128724e-01):9.669217e-02,7:6.313444e-02):4.207381e-02):9.578622e-02,((((8:6.457944e-03,(((12:3.250196e-02,13:4.171781e-02):9.151329e-03,4:8.615201e-03):2.949178e-01,6:1.618745e-02):1.207360e-01):1.635473e-01,11:3.307801e-02):1.621936e-01,3:5.882297e-02):6.386117e-01,9:2.701269e-02):9.695652e-02,1:2.808845e-01);
   tree gen.4205000 = [&U] (((5:7.289395e-02,10:3.999838e-02):7.417647e-02,(7:1.189000e-01,2:8.574284e-02):2.126928e-02):4.168913e-02,(9:8.770223e-03,(3:9.858960e-03,(((13:2.137838e-02,12:4.522336e-02):6.450095e-03,4:6.822952e-03):9.184424e-02,(6:1.189974e-02,(8:2.248540e-02,11:5.988752e-02):9.008606e-02):3.321010e-02):2.148203e-01):4.075891e-01):2.829288e-02,1:1.166666e-01);
   tree gen.4210000 = [&U] ((5:3.646232e-01,10:1.581433e-01):1.994006e-01,((((7:6.691879e-01,2:1.871501e-01):3.838054e-01,((11:1.024929e-01,(((13:6.688686e-02,4:5.875875e-02):8.721371e-04,12:1.018378e-01):3.590955e-01,6:7.508252e-02):1.306110e-01):1.006326e-02,8:4.600783e-02):4.164562e-01):9.853687e-02,3:5.497226e-02):5.231392e-01,9:7.254272e-02):1.711361e-01,1:9.458898e-02);
   tree gen.4215000 = [&U] (9:1.065548e-01,((10:1.753710e-01,5:2.820018e-01):3.888986e-02,(((((8:1.608098e-01,(((13:4.870570e-02,4:5.797662e-03):1.231975e-02,12:4.825284e-02):1.822638e-01,6:3.035193e-02):4.957172e-02):3.308689e-02,11:7.690364e-03):2.295211e-01,3:1.101138e-01):5.441812e-01,7:8.040011e-02):1.105689e-01,2:3.052703e-01):2.256171e-01):1.134322e-01,1:1.616361e-01);
   tree gen.4220000 = [&U] ((2:1.234277e-01,((((((((12:2.498319e-02,13:2.004921e-02):7.353890e-02,4:1.231046e-02):2.352440e-01,6:3.742917e-02):1.359280e-01,11:3.264037e-02):4.098207e-03,8:5.424717e-02):1.092763e+00,3:3.649012e-02):7.168791e-01,7:3.714721e-01):3.051494e-02,(10:1.221980e-01,5:1.774489e-01):7.965678e-02):6.261135e-02):2.182320e-01,9:7.236230e-02,1:2.559824e-01);
   tree gen.4225000 = [&U] ((((2:5.082615e-01,5:8.331073e-02):7.901172e-02,10:3.787125e-01):1.879146e-01,7:3.272133e-01):1.322307e-01,((((11:2.926477e-01,(6:3.144211e-02,((12:8.411109e-02,13:6.640294e-02):5.483545e-02,4:1.238177e-02):3.091956e-01):1.755660e-01):8.371112e-03,8:2.865713e-02):4.973694e-01,3:2.170336e-02):4.638458e-01,9:4.754933e-02):3.686857e-02,1:2.917930e-01);
   tree gen.4230000 = [&U] (((((6:1.796160e-02,(4:1.043775e-02,(12:1.284981e-01,13:4.620683e-02):6.625496e-02):3.229446e-01):1.093554e-01,11:1.653584e-02):3.841766e-02,8:9.033913e-03):2.534434e-01,3:3.930062e-02):7.806274e-01,(9:6.241253e-03,((2:1.201799e-01,(5:1.526124e-01,10:1.821761e-01):1.151860e-01):9.448331e-02,7:1.175311e-01):1.580326e-01):1.589934e-01,1:7.746293e-02);
   tree gen.4235000 = [&U] (2:2.274463e-01,(9:3.448375e-02,(7:3.543622e-01,((10:3.808673e-01,5:1.198331e-01):2.748449e-01,(3:3.423058e-01,(8:1.816683e-02,(11:1.428711e-01,(6:2.707502e-02,(4:2.035014e-02,(12:1.668897e-02,13:7.937902e-02):2.347897e-02):3.136522e-01):1.885402e-01):5.505976e-02):5.046861e-01):6.079439e-01):1.886676e-02):1.731208e-01):1.713410e-01,1:2.767658e-01);
   tree gen.4240000 = [&U] (((7:3.501228e-02,((8:4.187795e-03,(11:1.168700e-01,(((13:4.665834e-02,12:2.392028e-02):2.000963e-02,4:2.749774e-04):1.799557e-01,6:1.865291e-03):8.375934e-02):2.694611e-02):5.171989e-02,3:5.331665e-02):1.907905e-01):1.613423e-01,9:3.893694e-02):5.172083e-02,((2:9.790984e-02,5:3.895766e-02):5.325321e-02,10:4.137623e-02):7.117764e-02,1:1.306530e-01);
   tree gen.4245000 = [&U] (2:4.194214e-01,(((7:8.665094e-02,5:8.709937e-01):1.569495e-01,(10:2.408577e-01,((((6:7.530665e-03,((13:7.878009e-02,4:3.554427e-02):6.600814e-02,12:7.724695e-03):3.115050e-01):2.712125e-01,8:6.964149e-02):1.017540e-01,11:7.646370e-02):2.437954e-01,3:4.275441e-01):3.412202e-01):4.523994e-01):6.991258e-02,9:2.974351e-02):1.760498e-01,1:3.495152e-01);
   tree gen.4250000 = [&U] ((7:1.150759e-01,(10:1.481392e-01,(5:2.085581e-01,(((11:1.870782e-01,((6:1.302032e-02,(12:5.946631e-02,(13:4.254128e-02,4:1.336957e-02):3.071442e-02):1.870811e-01):2.323541e-01,8:3.435550e-02):3.839965e-02):1.889370e-01,3:4.711166e-02):6.991023e-01,2:3.401248e-01):9.863886e-02):9.995768e-02):1.867769e-01):2.760501e-01,9:9.517798e-02,1:1.557634e-01);
   tree gen.4255000 = [&U] (9:7.022866e-03,((10:5.137799e-02,5:8.409689e-02):2.536767e-02,(7:3.142661e-02,(2:4.041690e-03,(((3:7.425430e-02,((4:1.140945e-03,(13:3.976347e-02,12:1.773135e-02):3.017929e-03):4.926644e-02,6:1.713531e-02):1.024443e-02):4.326354e-02,8:3.878299e-03):1.188702e-02,11:1.697765e-02):1.857775e-01):1.296858e-01):1.522425e-02):1.118703e-01,1:3.415011e-02);
   tree gen.4260000 = [&U] (9:5.365468e-03,((3:9.972786e-03,(8:3.948824e-03,(11:4.140649e-02,(((12:1.598488e-03,13:1.969102e-02):2.657899e-02,4:1.187453e-02):1.003276e-01,6:2.485260e-02):2.615124e-02):4.828762e-02):1.191283e-01):1.080191e-01,(7:6.067711e-02,(2:3.591977e-02,(5:3.786600e-02,10:3.450424e-02):2.403204e-02):6.606725e-02):1.210500e-02):1.038735e-02,1:1.005410e-01);
   tree gen.4265000 = [&U] (((((2:3.382941e-03,(3:3.955776e-01,((8:8.156547e-02,(6:3.666745e-02,(13:3.214726e-02,(4:1.900749e-02,12:8.258558e-02):1.976758e-02):2.081028e-01):2.822913e-01):8.822186e-02,11:5.519621e-03):2.145930e-01):3.059804e-01):1.616677e-01,7:1.840600e-01):3.041986e-01,5:1.166516e-01):1.924647e-01,10:4.931224e-02):2.001294e-01,9:8.427284e-02,1:1.734619e-01);
   tree gen.4270000 = [&U] ((((3:2.821517e-02,((((13:1.862148e-02,12:1.180498e-02):2.447349e-02,4:6.228290e-03):1.275557e-01,6:2.696090e-03):3.608600e-02,(8:8.595346e-03,11:5.841506e-02):5.484039e-02):1.013371e-01):3.550509e-01,2:4.138161e-02):1.595025e-01,(7:1.112141e-01,(5:5.347503e-02,10:5.283895e-02):3.283773e-02):4.028110e-02):8.358457e-03,9:3.511054e-02,1:6.900117e-02);
   tree gen.4275000 = [&U] (9:6.469208e-03,(((((11:6.472753e-02,(6:1.140713e-02,(4:9.748365e-03,(12:3.807711e-03,13:1.888658e-02):1.266375e-05):8.003487e-02):4.390309e-02):2.415616e-02,8:1.450927e-02):1.188309e-01,3:2.297426e-02):2.479423e-01,7:4.929725e-02):8.222307e-02,((2:5.888915e-02,5:5.007217e-02):2.531339e-02,10:4.534072e-02):6.685080e-02):3.187012e-02,1:1.225775e-01);
   tree gen.4280000 = [&U] ((10:3.713467e-02,(5:3.320713e-02,2:5.448368e-01):4.398481e-01):3.088944e-01,((9:5.812072e-02,(((6:7.354560e-03,((13:2.883407e-02,12:5.055442e-02):9.880164e-02,4:5.162422e-03):3.485720e-01):1.027699e-01,(11:9.917739e-02,8:2.565955e-02):6.502258e-02):5.963891e-01,3:9.937369e-02):5.130704e-01):1.126282e-01,7:4.542728e-01):1.688770e-01,1:3.690072e-01);
   tree gen.4285000 = [&U] (((((8:1.517030e-02,11:1.060187e-01):1.255917e-01,(6:5.620932e-03,((12:1.571500e-02,13:5.048314e-02):1.939149e-02,4:1.658979e-03):2.685499e-01):1.878943e-02):5.463008e-01,3:7.995903e-02):7.038127e-01,9:4.109362e-02):4.710558e-02,(7:1.363794e-02,((5:3.040411e-01,10:1.850037e-01):1.984681e-01,2:2.247695e-01):1.290193e-01):2.403142e-01,1:1.644154e-01);
   tree gen.4290000 = [&U] ((2:3.190152e-01,5:4.406119e-02):2.678039e-01,(10:3.675050e-02,(9:4.920468e-02,(7:4.748989e-02,((((11:4.505097e-02,8:2.206376e-02):1.206778e-01,(12:1.965462e-02,(4:1.352351e-02,13:1.575099e-02):3.749144e-02):1.608645e-01):4.161175e-03,6:7.969187e-03):7.601950e-01,3:1.037009e-01):8.812973e-01):1.460320e-01):1.247323e-01):8.805977e-02,1:2.135456e-01);
   tree gen.4295000 = [&U] (9:9.547087e-02,((3:1.435401e-02,((((4:1.859060e-03,12:2.273987e-02):6.703019e-03,13:2.171472e-02):7.841348e-02,6:1.213788e-02):9.581455e-03,(8:1.522004e-02,11:1.293619e-02):3.246835e-02):1.747911e-01):4.273664e-01,(7:9.656747e-02,(2:1.308296e-01,(10:2.085749e-01,5:2.351030e-02):7.031958e-02):9.860493e-02):2.709040e-02):4.337948e-02,1:4.188691e-02);
   tree gen.4300000 = [&U] (5:2.605586e-01,((9:3.847532e-02,((2:1.402236e-01,(3:3.170493e-02,((8:2.855246e-02,11:4.495002e-02):5.865412e-02,((4:1.433327e-02,(13:1.120561e-01,12:3.388631e-02):6.048640e-02):9.803477e-02,6:3.486585e-02):5.784001e-02):3.468860e-01):3.747702e-01):1.535044e-01,7:2.811449e-01):8.970175e-02):1.217488e-01,10:9.654235e-02):8.224796e-02,1:1.660040e-01);
   tree gen.4305000 = [&U] ((9:7.357138e-02,(7:1.051594e-01,(5:1.696495e-01,(10:1.209867e-01,2:1.829918e-01):8.363958e-02):9.268432e-02):2.987165e-01):2.082297e-02,((8:3.102086e-02,((6:6.406817e-03,((13:5.484793e-02,12:1.114384e-02):8.649123e-03,4:1.204394e-02):1.203969e-01):1.920726e-01,11:3.961613e-02):1.094108e-03):2.324563e-01,3:7.729061e-02):3.508873e-01,1:1.121424e-01);
   tree gen.4310000 = [&U] ((((7:3.819245e-02,(3:1.685521e-01,(((11:1.165934e-01,8:1.981472e-01):8.964877e-02,(12:2.338124e-02,(13:7.032329e-02,4:2.699654e-02):3.862331e-02):3.863505e-01):1.233450e-02,6:7.101424e-02):1.801100e-01):1.008259e+00):1.725452e-01,(2:4.762386e-01,5:2.051123e-01):2.874675e-01):3.195440e-03,10:2.978341e-01):2.363677e-01,9:1.209569e-01,1:5.191062e-02);
   tree gen.4315000 = [&U] (((3:2.566520e-01,((8:5.289829e-02,11:1.735420e-01):8.503343e-02,(((13:1.234670e-01,4:5.061989e-02):3.269214e-02,12:4.417698e-02):2.284303e-01,6:2.455973e-02):2.325139e-01):1.398006e-02):5.550106e-01,(10:1.725713e-01,(5:9.849206e-03,(7:3.248205e-01,2:2.970626e-01):1.377792e-01):9.243018e-02):1.999296e-01):9.843467e-02,9:1.754644e-01,1:3.676145e-01);
   tree gen.4320000 = [&U] ((((3:2.237622e-01,((4:1.534619e-02,(12:1.820291e-01,13:1.305740e-02):7.606550e-02):1.315255e-01,(6:2.087323e-03,(11:1.107901e-01,8:5.594821e-02):2.441721e-01):8.147098e-03):1.069832e+00):1.028896e+00,7:2.411273e-01):1.524036e-01,9:2.405290e-01):3.456325e-02,(5:6.036558e-02,(2:3.048989e-01,10:2.412618e-01):8.438824e-03):2.404389e-01,1:1.861786e-01);
   tree gen.4325000 = [&U] (10:4.604523e-02,((9:2.923627e-02,(((11:3.733954e-02,((6:1.743673e-02,((12:3.213293e-02,13:3.825047e-03):1.553836e-02,4:1.323780e-02):1.899571e-01):9.660124e-02,8:4.452141e-02):5.628128e-02):1.358752e-01,3:4.959487e-02):2.092988e-01,7:2.571632e-02):1.594841e-01):5.163222e-02,(2:1.554038e-01,5:1.726152e-02):2.106789e-01):3.165085e-03,1:6.790188e-02);
   tree gen.4330000 = [&U] ((10:2.585297e-02,(((2:1.361962e-01,(3:8.694455e-04,(((4:1.667772e-02,(13:2.123282e-02,12:3.348110e-03):3.065639e-02):1.392521e-01,6:2.763806e-03):5.467595e-02,(11:2.730713e-02,8:1.527687e-02):8.846810e-03):1.901669e-01):2.445961e-01):8.841448e-03,7:1.294711e-01):7.243659e-02,5:6.253413e-02):1.442987e-01):9.337629e-02,9:3.879840e-02,1:1.512780e-01);
   tree gen.4335000 = [&U] ((9:5.336717e-02,((2:6.831732e-01,(11:1.315266e-02,(8:2.782077e-02,((((13:3.610996e-02,12:5.461218e-02):2.536740e-02,4:1.539368e-02):3.638012e-01,6:6.092054e-02):1.606175e-01,3:1.622981e-01):6.979131e-02):8.516161e-02):1.962121e-01):4.676525e-01,7:4.396360e-02):1.902808e-01):1.469514e-01,(10:7.548006e-02,5:3.224584e-01):1.542646e-01,1:5.092667e-02);
   tree gen.4340000 = [&U] (9:1.470288e-03,(5:4.555815e-01,(((7:1.431765e-01,((11:9.331117e-03,((((13:1.257844e-01,12:4.484151e-02):4.153276e-02,4:1.336952e-03):1.445550e-01,6:1.506470e-03):1.490201e-01,8:5.013140e-02):3.662502e-02):3.186098e-01,3:1.646968e-01):3.816496e-01):1.910131e-01,2:3.991943e-01):2.638874e-02,10:4.114466e-01):5.135540e-02):2.257385e-01,1:1.985167e-01);
   tree gen.4345000 = [&U] (((((((8:1.942839e-02,((4:1.927017e-02,(12:7.514661e-02,13:5.911036e-02):3.403960e-02):2.585455e-01,6:1.935426e-02):1.918953e-01):8.346598e-02,11:7.970617e-02):7.905944e-01,3:1.040007e-01):2.432617e-01,7:2.055795e-01):2.517913e-01,9:1.034354e-01):3.856313e-02,(5:2.521592e-02,2:2.076589e-01):2.968109e-01):2.643855e-02,10:2.204475e-01,1:5.615191e-02);
   tree gen.4350000 = [&U] (9:3.026335e-02,(((7:5.111101e-02,(2:2.953044e-02,((6:9.513750e-03,(((13:8.177556e-03,12:2.344829e-02):1.815411e-02,4:2.008203e-03):6.648906e-02,3:8.712252e-02):1.770785e-02):4.468971e-02,(11:3.095889e-02,8:1.966083e-02):2.601012e-02):2.142026e-01):1.287311e-01):6.875397e-02,5:1.090777e-01):6.972983e-02,10:9.100861e-02):4.378327e-03,1:2.101739e-02);
   tree gen.4355000 = [&U] ((((8:4.009743e-02,(11:3.463236e-02,((6:4.645762e-05,((13:1.480129e-01,12:4.614161e-02):5.186813e-03,4:1.490692e-03):1.696084e-01):5.376702e-02,3:1.251808e-01):2.734345e-02):4.481277e-03):5.091340e-01,7:1.571929e-02):2.239229e-01,9:5.449383e-02):4.547523e-03,((2:3.659014e-01,5:2.152520e-01):2.194774e-01,10:5.635712e-02):1.539203e-01,1:4.552333e-02);
   tree gen.4360000 = [&U] ((((3:2.078441e-01,(6:1.210095e-03,(4:1.447156e-02,(12:1.853968e-02,13:3.291515e-02):5.620667e-02):9.530692e-02):4.901531e-02):4.624900e-02,(8:4.729630e-03,11:2.807855e-02):4.984791e-02):6.644133e-01,(((5:5.386249e-02,10:8.130469e-02):3.298534e-02,2:7.263262e-02):1.474833e-01,7:5.666945e-02):4.330612e-02):2.092797e-01,9:1.049399e-01,1:1.628627e-01);
   tree gen.4365000 = [&U] (9:1.011427e-01,(7:1.133151e-01,((10:3.946436e-02,(2:6.063905e-02,((8:2.684528e-02,(11:9.079410e-02,(6:2.417368e-02,(13:4.765530e-02,(12:3.900088e-02,4:1.414333e-02):9.099294e-04):1.747106e-01):1.842547e-03):6.562231e-02):1.697236e-01,3:3.795539e-02):2.986051e-01):1.635298e-01):2.994742e-04,5:1.001565e-01):6.853157e-03):7.808784e-02,1:8.560129e-02);
   tree gen.4370000 = [&U] (10:1.496950e-01,((7:1.710398e-01,((3:4.827153e-02,((11:5.112547e-02,8:1.222939e-02):1.522875e-02,(6:6.331951e-02,((12:2.660718e-02,13:6.053190e-02):2.526759e-02,4:3.013092e-02):2.979472e-01):1.883310e-01):2.729404e-01):6.678540e-01,(5:7.725337e-02,2:3.150680e-01):9.795477e-02):5.673094e-02):2.173017e-01,9:1.224117e-01):5.928342e-02,1:7.536503e-02);
   tree gen.4375000 = [&U] (((2:6.271905e-01,5:2.097930e-01):1.871639e-01,10:7.061282e-02):4.693558e-01,(9:4.360387e-03,(7:3.174287e-01,((((12:3.365417e-02,(13:3.070240e-02,4:8.435357e-02):2.008247e-02):4.622728e-01,6:3.368992e-03):8.119179e-02,(8:8.364211e-02,11:2.906850e-02):2.937196e-02):3.601591e-01,3:1.296056e-02):3.228885e-01):2.678796e-01):4.501767e-01,1:2.312663e-01);
   tree gen.4380000 = [&U] (((2:2.844959e-01,5:1.174530e-02):2.728682e-01,(9:2.312474e-03,((((4:1.017049e-05,(12:3.400702e-02,13:4.699807e-02):3.473807e-02):2.525405e-01,((11:5.725670e-02,8:7.984593e-02):3.384719e-01,6:5.438933e-03):4.266687e-03):4.138948e-01,3:6.776355e-03):7.304046e-01,7:1.838854e-01):1.798360e-01):2.406906e-01):2.903548e-02,10:3.421148e-01,1:1.686121e-01);
   tree gen.4385000 = [&U] (((7:1.968417e-01,(5:2.225454e-01,2:2.547735e-01):5.310605e-02):8.375887e-02,((8:3.100826e-02,(((((13:1.035033e-01,4:3.348783e-02):1.836045e-02,12:1.537098e-02):2.905116e-01,6:8.528045e-02):4.150244e-03,3:4.893061e-01):2.151236e-01,11:1.098528e-01):1.025120e-01):6.342587e-01,10:1.655061e-01):2.306217e-01):1.346968e-01,9:1.876740e-02,1:3.604741e-01);
   tree gen.4390000 = [&U] ((7:3.125289e-02,(((3:8.829511e-02,(((((4:1.782139e-02,12:2.483476e-02):1.732535e-03,13:3.574158e-02):1.268485e-01,6:4.992640e-04):8.198118e-02,8:7.176615e-03):1.440794e-01,11:2.861339e-02):1.002695e-01):3.260910e-01,2:9.513854e-02):1.552713e-01,(10:6.000927e-02,5:2.945138e-02):6.445577e-02):4.751587e-02):1.011222e-01,9:7.656121e-02,1:1.628535e-01);
   tree gen.4395000 = [&U] ((((10:1.243015e-01,5:4.995229e-02):7.172741e-02,2:1.836550e-01):1.867851e-01,(7:1.561282e-01,((11:3.645859e-02,((((13:3.110929e-02,4:6.799780e-02):9.523718e-02,12:2.334166e-02):1.837284e-01,6:7.991269e-02):1.409854e-01,8:1.125349e-03):1.123859e-01):1.137891e-01,3:1.136421e-01):2.740336e-01):2.504408e-02):4.294009e-02,9:3.982824e-02,1:1.798009e-01);
   tree gen.4400000 = [&U] ((5:4.083963e-01,2:1.161787e-01):1.379995e-01,(((10:8.918702e-02,((((((12:1.512141e-02,13:6.243484e-02):3.956831e-02,4:4.855619e-02):2.103851e-01,6:1.814307e-02):6.346398e-02,11:7.919168e-02):3.634434e-02,8:6.733744e-02):2.891577e-01,3:7.505402e-02):3.342324e-01):3.278821e-01,7:7.258267e-02):1.520609e-01,9:1.227811e-02):6.123239e-02,1:1.078910e-01);
   tree gen.4405000 = [&U] ((((((3:3.314421e-02,((6:9.040033e-03,(13:3.222128e-02,(4:3.321936e-02,12:3.575293e-02):2.363486e-02):2.535369e-01):2.137092e-02,(8:4.514218e-02,11:2.764828e-01):4.402784e-02):5.809369e-01):1.111091e-01,2:1.582083e-01):1.382335e-01,7:3.157682e-01):2.178484e-01,5:1.962632e-01):1.052991e-01,10:1.952243e-01):9.186298e-02,9:1.282374e-01,1:3.166841e-01);
   tree gen.4410000 = [&U] ((5:2.376991e-01,10:6.971546e-03):1.109204e-01,(9:6.241179e-02,(7:8.281928e-02,((((11:9.316024e-02,8:3.852301e-02):1.380035e-02,(6:2.792528e-02,(4:8.539806e-03,(13:5.821519e-02,12:5.622871e-02):2.282311e-02):2.124169e-01):1.103066e-01):4.156464e-01,3:3.502437e-01):9.084641e-02,2:4.083451e-01):6.001944e-02):2.876470e-01):1.958842e-01,1:2.602655e-01);
   tree gen.4415000 = [&U] ((9:1.320514e-01,(((11:9.221357e-02,((4:2.374040e-02,(13:9.614760e-02,12:2.608202e-02):1.431752e-02):1.598765e-01,6:1.133450e-02):9.982949e-02):8.904658e-02,8:5.938907e-02):3.174526e-01,3:2.119139e-02):5.664899e-01):5.091642e-02,((2:3.509295e-01,(7:4.907281e-01,5:2.091773e-01):9.195526e-02):1.801815e-03,10:7.167405e-02):1.417588e-01,1:3.115199e-01);
   tree gen.4420000 = [&U] (9:7.612041e-03,(10:8.756458e-02,((2:3.520364e-02,((((4:9.567948e-03,(12:9.245278e-03,13:2.324314e-02):6.175829e-03):1.001519e-01,6:5.397954e-03):9.335253e-03,(11:3.640868e-02,8:4.297680e-03):2.586230e-02):7.761181e-02,3:4.878920e-02):5.894880e-02):6.514521e-02,(5:7.380674e-02,7:2.310966e-02):2.397945e-02):5.483545e-02):3.185200e-02,1:6.367386e-02);
   tree gen.4425000 = [&U] (((((5:6.702697e-02,7:4.482844e-01):6.919431e-02,2:8.047096e-01):8.456772e-03,10:3.707207e-01):2.215724e-01,((11:1.407118e-01,((6:5.982581e-02,((12:4.760751e-02,13:9.931600e-02):3.698692e-02,4:6.887679e-02):2.407136e-01):9.213064e-02,8:9.291959e-02):2.730868e-02):8.047494e-01,3:7.992454e-02):7.307005e-01):2.092573e-01,9:1.157303e-01,1:2.183952e-01);
   tree gen.4430000 = [&U] ((((2:3.222924e-01,(7:6.211778e-02,(((6:2.028450e-02,((13:4.170812e-02,12:5.799933e-02):2.928629e-02,4:3.361628e-02):2.657067e-01):3.071668e-01,(11:7.838359e-02,8:1.322133e-02):2.421998e-02):3.473637e-01,3:1.055998e-01):7.413597e-01):2.347123e-01):3.422592e-02,5:1.175670e-01):1.461586e-02,10:2.558978e-01):2.366515e-01,9:1.160473e-01,1:2.001869e-01);
   tree gen.4435000 = [&U] (9:1.373648e-01,((10:2.882221e-01,(5:7.601910e-02,2:2.591297e-01):1.576138e-01):3.156041e-03,(7:1.319223e-01,(3:6.965399e-02,((6:1.786559e-03,(11:9.352212e-03,8:1.537701e-01):9.626808e-02):5.053800e-02,((13:2.422422e-03,12:4.050472e-02):1.456766e-02,4:5.308039e-02):1.292387e-01):2.423301e-01):6.860724e-01):5.187090e-02):1.596723e-01,1:9.126809e-02);
   tree gen.4440000 = [&U] ((7:2.744561e-01,(((8:2.162177e-03,((4:1.188975e-02,(12:7.200248e-02,13:9.146575e-02):8.371039e-02):2.580640e-01,6:1.008752e-02):2.190656e-01):5.331696e-02,11:1.595055e-02):3.099509e-01,3:1.453100e-01):2.811209e-01):1.326195e-01,(9:1.236465e-02,((5:1.264783e-01,2:2.752027e-01):6.255070e-02,10:3.544710e-01):2.091167e-01):2.021040e-02,1:1.834241e-01);
   tree gen.4445000 = [&U] (((5:4.995042e-02,2:1.545383e-01):2.136438e-01,10:9.617818e-02):9.588683e-02,(9:7.649108e-02,(((8:2.254765e-03,((((12:5.510942e-02,13:2.141143e-02):3.652676e-02,4:5.043736e-03):1.310095e-01,6:1.244343e-02):1.191566e-01,3:6.683676e-02):1.424370e-01):5.609385e-04,11:3.303985e-02):6.600162e-01,7:1.070649e-02):1.683510e-01):7.631004e-02,1:3.371168e-02);
   tree gen.4450000 = [&U] (((7:1.466720e-01,(((8:9.031410e-03,(3:2.140283e-01,(6:1.102216e-01,(12:4.742001e-02,(13:8.928879e-02,4:1.476340e-02):2.872206e-03):1.702270e-01):1.247786e-01):2.991802e-01):6.638178e-03,11:7.100332e-02):6.696993e-01,2:2.118413e-02):2.510923e-01):4.303712e-01,(5:1.428865e-01,10:4.870036e-02):2.686706e-01):2.653842e-02,9:1.177159e-02,1:2.609993e-01);
   tree gen.4455000 = [&U] ((10:1.539485e-01,5:5.354321e-02):1.786491e-01,(((3:2.810743e-02,((11:1.551505e-02,(8:5.260468e-03,(6:9.233648e-02,(4:1.458815e-02,(13:2.948696e-02,12:7.165680e-02):1.144466e-02):3.329144e-01):1.457825e-01):1.171844e-01):2.759569e-01,2:5.020542e-01):1.175724e-01):1.888946e-01,7:2.231324e-01):5.834861e-02,9:2.178194e-02):2.780658e-02,1:1.796350e-01);
   tree gen.4460000 = [&U] ((7:6.690623e-02,(5:5.790378e-02,2:7.801248e-02):2.476121e-03):3.227499e-02,((10:6.953325e-02,9:9.828151e-03):8.218074e-03,(3:1.343666e-02,((11:4.676506e-02,8:7.580862e-03):3.012087e-02,((13:8.995333e-03,(4:1.402190e-02,12:8.458990e-03):1.687050e-03):6.906487e-02,6:2.055742e-03):1.064694e-02):6.749899e-02):1.580622e-01):3.663553e-03,1:3.282196e-02);
   tree gen.4465000 = [&U] ((9:2.682249e-02,7:1.374765e-01):2.287129e-03,((10:1.397199e-01,5:3.168940e-02):1.337758e-02,((3:1.700635e-02,2:8.777195e-02):3.391152e-02,(6:8.608375e-03,((11:3.945847e-02,8:6.769931e-04):3.960335e-02,(4:6.884761e-04,(13:2.510467e-02,12:2.192694e-02):4.203024e-03):1.056829e-01):1.983193e-03):9.234361e-02):1.711320e-01):3.118274e-02,1:7.334007e-02);
   tree gen.4470000 = [&U] ((9:1.180308e-01,(2:3.978675e-01,(10:2.839926e-01,5:2.472643e-02):1.617982e-01):1.875742e-02):5.959027e-02,((3:1.505011e-02,(((6:7.162212e-03,((13:3.097086e-02,12:2.935760e-02):2.609632e-02,4:2.628366e-03):1.660750e-01):2.380482e-01,11:1.039339e-01):5.198301e-02,8:4.682148e-02):3.686687e-01):2.684509e-01,7:1.423291e-01):9.735011e-02,1:1.422139e-01);
   tree gen.4475000 = [&U] ((9:5.666471e-02,2:3.154285e-01):9.857219e-02,((5:1.607918e-01,10:8.796730e-02):2.217761e-01,(7:4.848905e-02,((11:6.181245e-02,((6:2.019595e-02,((13:1.384631e-02,12:4.904424e-02):2.453883e-03,4:2.959681e-03):2.406963e-01):8.881841e-02,8:5.498187e-04):1.397420e-02):2.271535e-01,3:1.177930e-02):4.526942e-01):1.694692e-02):3.699869e-02,1:8.235879e-02);
   tree gen.4480000 = [&U] (((((11:1.481203e-01,8:2.502849e-02):6.627510e-02,(6:4.384007e-03,(4:1.698921e-02,(12:6.579533e-02,13:6.350783e-02):8.747006e-03):3.073269e-01):1.245944e-01):1.123320e-01,3:7.892506e-02):9.659316e-01,(2:2.045411e-01,((10:1.873106e-01,5:6.833551e-02):5.486776e-02,7:2.849624e-01):1.288699e-01):8.064824e-02):2.219890e-01,9:7.881561e-02,1:1.862624e-01);
   tree gen.4485000 = [&U] (((9:1.101226e-01,7:9.666955e-02):6.961191e-03,(3:1.288163e-01,(10:6.455702e-02,(2:1.492249e-01,(8:5.171012e-03,((((4:5.444684e-02,12:1.701656e-02):5.959940e-03,13:1.836863e-02):9.712922e-02,6:2.318134e-02):2.613515e-01,11:3.785181e-02):5.666712e-02):6.807567e-01):1.067284e-01):7.594574e-03):2.211712e-01):2.244663e-01,5:1.309051e-01,1:1.110853e-01);
   tree gen.4490000 = [&U] (((9:8.626232e-03,7:1.209933e-01):6.518367e-03,((3:1.246002e-01,((6:1.426402e-02,((12:1.050723e-02,13:2.728625e-02):1.133076e-02,4:1.800119e-03):4.862497e-02):4.484616e-02,8:7.791219e-03):2.395226e-02):1.144177e-03,11:4.731704e-03):1.948503e-01):5.564867e-02,((2:8.003626e-02,5:3.794835e-02):2.095884e-03,10:5.121229e-02):5.017574e-02,1:4.500588e-02);
   tree gen.4495000 = [&U] ((9:3.728397e-04,(((11:7.959306e-03,((6:6.900929e-03,((4:4.668716e-03,13:9.028022e-02):6.588835e-02,12:1.458148e-02):1.123406e-01):1.277895e-01,8:3.500430e-02):3.231074e-02):1.834758e-01,3:9.044449e-03):4.670513e-01,7:3.922260e-02):2.501878e-01):1.898549e-01,((5:5.620590e-02,2:1.457416e-01):9.428624e-02,10:1.978878e-01):1.530232e-01,1:2.652688e-02);
   tree gen.4500000 = [&U] (((7:1.064580e-01,((10:2.184626e-01,5:5.245160e-02):9.018278e-02,2:7.304236e-02):9.538198e-03):7.168702e-02,9:9.830837e-03):5.857281e-02,((11:3.420347e-02,(8:1.338462e-03,(((13:4.224219e-02,12:2.624974e-02):6.859286e-03,4:7.247516e-03):1.036774e-01,6:2.234689e-02):1.313324e-01):3.394470e-02):1.488788e-01,3:9.284014e-03):3.264566e-01,1:5.908401e-02);
   tree gen.4505000 = [&U] (10:3.591675e-01,(((5:3.584572e-01,(7:3.343176e-02,2:4.194990e-01):2.528801e-01):1.553770e-03,(3:8.248618e-02,(11:1.468088e-02,((((13:5.639148e-02,12:4.162019e-02):4.679638e-02,4:4.816037e-02):2.086200e-01,6:2.459160e-02):2.344463e-01,8:4.599308e-02):9.930788e-02):5.379069e-01):5.533586e-01):1.366662e-02,9:1.129515e-01):1.284757e-01,1:1.268339e-01);
   tree gen.4510000 = [&U] ((10:2.322399e-02,(5:8.276003e-02,(((11:4.695253e-02,((3:1.305633e-01,(6:3.461161e-02,(12:4.507790e-03,(4:5.237491e-02,13:6.628275e-02):6.686630e-02):1.647643e-01):3.108345e-02):2.730326e-02,8:5.954244e-02):2.691364e-02):4.047097e-01,2:1.092476e-01):5.289831e-01,7:4.118746e-02):2.148549e-01):4.908500e-02):1.933048e-01,9:9.015415e-03,1:1.170130e-01);
   tree gen.4515000 = [&U] (((7:3.756673e-03,(10:1.475319e-01,(5:1.469350e-01,2:2.211201e-01):1.623806e-01):2.244575e-01):2.625792e-01,((8:8.346170e-02,((11:1.854959e-02,(12:2.654157e-02,(4:3.690430e-02,13:5.823492e-02):1.796219e-02):3.833375e-01):5.150601e-02,6:2.887605e-02):4.698214e-02):4.648996e-01,3:4.495840e-02):3.293114e-01):2.529848e-02,9:2.656497e-02,1:1.462655e-01);
   tree gen.4520000 = [&U] (9:2.513431e-01,(10:1.563609e-01,(5:2.135486e-01,((2:3.137469e-03,(3:2.830334e-03,(11:7.488832e-03,((((12:8.990545e-02,13:4.168632e-02):4.389111e-02,4:1.377135e-02):2.896306e-01,6:8.524953e-02):2.391844e-01,8:4.059562e-02):2.220358e-01):2.281242e-01):4.645071e-01):3.025814e-01,7:4.633421e-01):5.071771e-02):4.271792e-02):1.617517e-01,1:2.478267e-01);
   tree gen.4525000 = [&U] ((9:1.641308e-02,(10:2.483043e-01,((2:1.275758e-01,5:4.036727e-01):3.430064e-01,7:1.066395e-01):1.944861e-01):1.228413e-01):1.600908e-01,((11:8.591573e-02,(((4:1.247509e-02,(13:1.087711e-01,12:2.969677e-02):3.784783e-02):1.107945e-01,6:2.556237e-02):1.249613e-01,8:3.081909e-02):9.856258e-03):5.276181e-01,3:7.557810e-02):4.437805e-01,1:2.250144e-01);
   tree gen.4530000 = [&U] ((9:4.330298e-02,7:1.888399e-01):3.686701e-02,(10:1.896879e-01,((3:1.080958e-02,((11:6.759226e-02,((4:8.176998e-02,(13:5.206273e-02,12:5.695019e-02):2.612165e-02):1.001800e-01,6:8.355333e-03):1.815354e-01):4.427983e-03,8:4.985860e-02):2.993456e-01):5.172526e-01,(2:1.637783e-01,5:2.222926e-01):1.567742e-01):4.033745e-02):3.078342e-02,1:2.123743e-01);
   tree gen.4535000 = [&U] (((10:2.038428e-01,5:9.522120e-02):8.309169e-03,(7:1.305037e-01,((3:1.547350e-01,((((4:7.157343e-04,(12:1.598792e-02,13:4.171322e-02):4.034848e-02):1.851303e-01,6:1.953314e-02):1.118492e-01,11:7.404456e-02):3.560259e-02,8:9.601683e-03):3.067246e-01):4.909473e-01,2:2.528529e-02):3.486297e-01):4.779116e-02):3.717091e-01,9:3.256863e-01,1:4.522624e-02);
   tree gen.4540000 = [&U] ((9:1.396008e-02,(((((12:3.466747e-02,(13:7.396110e-02,4:1.497981e-03):1.513620e-02):1.912782e-01,(11:1.206962e-01,8:3.487912e-02):5.453630e-02):3.913158e-02,6:2.471571e-02):4.373891e-01,3:3.004194e-02):5.825192e-01,7:2.070127e-01):2.643376e-01):6.319091e-02,((2:2.191590e-01,10:8.878485e-02):2.905523e-03,5:1.228693e-01):2.304688e-01,1:1.306570e-01);
   tree gen.4545000 = [&U] ((3:6.523023e-03,((((12:2.755123e-02,13:8.993628e-03):1.019390e-02,4:5.784937e-03):8.991307e-02,(11:4.334851e-03,8:8.576651e-03):4.384616e-02):1.583718e-02,6:6.456349e-03):1.039108e-01):1.737522e-01,(9:3.410735e-02,((7:9.205986e-02,(2:8.817190e-02,5:3.800349e-02):6.809336e-02):3.727218e-02,10:3.038215e-02):5.795159e-02):6.374828e-03,1:1.898117e-02);
   tree gen.4550000 = [&U] (((5:1.204424e-01,(2:5.527242e-02,((6:3.034389e-02,(4:3.134056e-03,(12:6.538843e-02,13:6.579084e-02):3.082954e-02):2.406268e-01):1.516173e-01,((3:3.324695e-01,11:3.169289e-02):1.040232e-01,8:8.956816e-02):1.035758e-02):5.509718e-01):3.103054e-01):2.985070e-02,10:5.506056e-02):3.113929e-01,(9:1.071901e-01,7:2.576109e-01):6.422938e-02,1:1.562506e-01);
   tree gen.4555000 = [&U] (9:4.859527e-02,((3:5.533072e-02,(11:8.987956e-02,(8:1.058755e-03,(((13:2.072101e-02,12:2.254416e-02):1.012424e-01,4:1.485185e-02):1.881749e-01,6:5.642208e-02):1.785223e-01):8.331015e-02):6.647379e-02):4.759337e-01,((7:5.814068e-02,(5:5.990335e-02,10:1.367156e-01):1.820763e-01):9.513816e-02,2:3.201823e-01):2.710836e-01):4.016781e-02,1:2.297807e-01);
   tree gen.4560000 = [&U] (((7:8.686652e-02,(2:2.724498e-01,(11:4.194878e-02,(8:8.067803e-03,((3:6.870619e-01,((12:2.984937e-02,13:7.175138e-02):2.196722e-02,4:5.271964e-02):1.431234e-01):8.455950e-02,6:2.155442e-02):6.769063e-02):3.662567e-02):1.973283e+00):3.527607e-01):7.205020e-01,10:3.976132e-01):5.906371e-02,(5:2.413469e-01,9:1.843643e-01):1.516933e-02,1:3.869943e-01);
   tree gen.4565000 = [&U] (9:2.682594e-02,(((10:5.676884e-02,5:3.908648e-02):1.602751e-02,2:1.019919e-01):1.757233e-01,(7:3.323185e-02,(((11:3.691859e-02,8:3.197068e-02):1.775859e-02,(6:2.461646e-03,(12:8.131980e-04,(4:1.682568e-02,13:5.320789e-02):2.489673e-02):8.396378e-02):6.531021e-02):1.552952e-01,3:3.780636e-03):1.659652e-01):5.448427e-02):8.191639e-02,1:1.048407e-01);
   tree gen.4570000 = [&U] (((((5:4.782273e-02,2:8.272973e-02):4.144239e-02,10:1.172055e-01):2.279304e-02,7:7.769028e-02):3.651936e-02,(((6:8.636107e-04,((13:1.062780e-02,12:8.446949e-03):1.961628e-02,4:7.809238e-03):1.434115e-01):3.869999e-02,(11:2.895923e-02,8:1.741884e-02):4.310856e-02):7.287278e-02,3:8.699179e-02):3.312947e-01):2.839906e-02,9:4.429999e-03,1:1.212424e-01);
   tree gen.4575000 = [&U] ((5:1.847972e-01,10:1.234526e-01):3.797525e-01,((7:1.075539e-01,(2:2.920155e-01,(3:1.073809e-01,((8:2.309671e-02,(6:2.842801e-02,((13:7.282444e-02,4:1.688914e-02):2.015576e-02,12:3.287285e-02):2.772815e-01):1.266002e-01):1.714114e-02,11:1.163162e-01):4.990932e-01):3.019524e-01):5.383047e-01):3.960721e-01,9:7.492435e-02):2.652648e-02,1:1.997567e-01);
   tree gen.4580000 = [&U] (((7:3.366612e-01,2:4.812999e-01):1.804137e-02,5:1.379271e-01):3.343580e-01,(((3:1.488166e-02,((8:1.003389e-01,11:5.860836e-02):9.787224e-03,((4:4.616441e-04,(13:3.500320e-02,12:3.213617e-02):4.747971e-02):1.140154e-01,6:4.411677e-02):1.978106e-01):2.840831e-01):4.029718e-01,10:3.210461e-02):2.487261e-01,9:4.920434e-02):7.324712e-02,1:1.472706e-01);
   tree gen.4585000 = [&U] (9:6.544434e-02,((((2:3.665563e-02,(3:5.853969e-02,(((((4:3.989502e-02,13:8.008722e-03):2.451708e-02,12:3.023816e-02):1.969817e-01,6:3.819599e-03):8.194354e-02,8:9.877120e-03):3.068161e-02,11:1.637766e-02):1.930089e-01):2.685159e-01):2.635116e-01,10:8.490822e-02):3.222612e-03,5:5.110637e-02):8.644226e-02,7:9.776248e-02):2.230830e-01,1:1.265978e-01);
   tree gen.4590000 = [&U] ((((5:8.683721e-02,2:1.990222e-01):5.327882e-02,7:3.045306e-01):2.025448e-01,(10:3.325257e-02,(11:1.793765e-02,(((6:1.852819e-02,((12:1.385771e-02,13:4.219820e-02):3.920448e-02,4:4.158013e-03):2.229835e-01):2.034678e-01,8:7.761347e-02):4.664969e-03,3:1.871659e-01):1.514357e-01):8.110378e-01):3.099239e-01):1.219602e-01,9:1.147138e-01,1:1.031725e-01);
   tree gen.4595000 = [&U] (((9:5.592348e-02,(10:1.818357e-01,5:2.342795e-01):2.010523e-01):1.530415e-01,2:4.651124e-01):2.835753e-02,(((11:4.854439e-02,((6:2.864771e-02,((12:1.434316e-02,13:4.458374e-02):4.039128e-02,4:6.383086e-02):3.286132e-01):4.170431e-01,8:2.227839e-03):1.432074e-01):5.669379e-03,3:2.394738e-01):4.186838e-01,7:1.250201e-01):5.770934e-01,1:6.701708e-02);
   tree gen.4600000 = [&U] (9:3.091942e-02,((3:6.020050e-03,(8:5.473163e-02,(((13:4.082142e-02,(12:3.414108e-02,4:1.303463e-02):8.690115e-03):1.484140e-01,6:2.551591e-03):9.977594e-02,11:8.400994e-02):4.489704e-02):7.647492e-01):4.196591e-01,(7:1.230325e-01,((5:1.088330e-02,10:1.357393e-01):9.841677e-02,2:1.184253e-01):1.196308e-01):6.555180e-02):1.064357e-01,1:1.459617e-01);
   tree gen.4605000 = [&U] (((3:2.406398e-02,((6:5.298534e-04,(12:1.432230e-01,(4:6.060660e-03,13:7.763233e-02):7.435113e-02):1.163741e-01):1.431930e-01,(11:5.722418e-02,8:1.583350e-02):1.543102e-01):2.018797e-01):2.742623e-01,(2:2.166815e-01,((5:1.264317e-01,10:6.364460e-02):2.401493e-01,7:1.062606e-01):1.127737e-02):2.560450e-01):1.686869e-01,9:4.944988e-02,1:1.889495e-01);
   tree gen.4610000 = [&U] ((((2:2.945874e-01,5:1.302309e-01):1.784921e-01,10:1.381082e-01):1.056989e-01,((((8:5.244192e-02,(((13:4.581826e-02,12:2.904743e-02):1.928424e-02,4:3.073544e-03):2.058487e-01,6:3.573532e-02):3.986572e-02):4.617762e-02,11:1.086819e-02):4.428231e-01,3:1.143967e-01):1.324395e-01,7:9.437081e-02):2.210734e-01):4.996016e-02,9:5.740282e-02,1:2.025613e-01);
   tree gen.4615000 = [&U] (9:1.069359e-02,((((2:5.576967e-01,5:3.078771e-02):5.025204e-02,10:1.765220e-01):8.513040e-02,7:3.969438e-01):3.841121e-02,(((((13:1.007919e-01,12:6.488164e-02):6.090204e-02,4:8.438270e-03):1.958163e-01,6:1.133449e-02):7.421316e-02,(11:1.579963e-01,8:6.086204e-02):1.317114e-01):3.012741e-01,3:1.754517e-01):9.002990e-01):6.468426e-02,1:3.296378e-01);
   tree gen.4620000 = [&U] (9:1.407215e-02,((10:1.123170e-01,(3:7.349600e-04,((11:1.634295e-02,8:3.127445e-03):3.287728e-02,(6:2.668127e-02,((12:5.279006e-02,4:7.511011e-03):1.767196e-02,13:8.822618e-02):2.475710e-01):5.774632e-02):1.015260e-01):2.898661e-01):7.776362e-02,(7:3.590364e-02,(5:6.954344e-02,2:1.002624e-01):1.300075e-01):1.140693e-01):6.669888e-03,1:1.399621e-01);
   tree gen.4625000 = [&U] (9:6.872913e-02,(((11:5.015883e-02,(8:5.407830e-02,(6:1.320744e-03,((12:5.146526e-02,13:4.390480e-02):2.949283e-02,4:9.676524e-03):1.960548e-01):1.505535e-01):2.954641e-02):5.698354e-02,3:1.630669e-01):7.447970e-01,(((2:3.322270e-01,5:2.699261e-01):8.751180e-02,7:1.574478e-01):3.243679e-02,10:2.461573e-01):5.130153e-02):1.952484e-02,1:1.775738e-01);
   tree gen.4630000 = [&U] ((5:9.098435e-02,2:2.909767e-01):1.293066e-01,(((((11:9.757506e-02,8:1.859175e-02):1.239088e-01,(6:1.093727e-02,((4:7.106313e-03,13:4.921423e-03):5.666514e-02,12:2.837431e-02):9.473515e-02):1.425768e-02):2.983971e-01,3:4.214302e-02):5.846027e-01,7:1.239637e-01):8.691659e-02,(10:1.991910e-01,9:2.848978e-02):3.381470e-02):3.959261e-02,1:1.781674e-02);
   tree gen.4635000 = [&U] ((((5:1.003704e-01,10:1.302941e-01):1.770805e-01,((3:2.036281e-01,(11:6.817689e-02,(8:3.143170e-03,((12:2.565085e-03,(13:7.256044e-02,4:3.005646e-02):1.552366e-02):1.884543e-01,6:2.055366e-02):1.682219e-01):8.649180e-02):1.151070e-01):3.688835e-01,2:4.107714e-03):2.329243e-01):3.947000e-02,7:5.186107e-02):2.190267e-01,9:2.152974e-02,1:1.861243e-01);
   tree gen.4640000 = [&U] ((10:3.763913e-01,(((5:2.439128e-01,2:2.753597e-01):3.259056e-01,(((11:3.382945e-01,8:4.166631e-03):9.052936e-02,(6:7.322270e-03,(4:1.259318e-03,(13:6.050052e-02,12:6.396527e-02):3.728938e-02):3.747638e-01):1.350309e-01):2.436455e-01,3:2.388672e-01):7.562805e-01):6.534245e-02,7:4.555560e-01):2.072344e-01):4.700361e-02,9:1.717176e-01,1:4.578310e-01);
   tree gen.4645000 = [&U] (9:5.577006e-02,(10:1.196826e-01,((5:1.582365e-01,2:5.847919e-02):7.125373e-02,(7:6.253188e-02,(3:5.625090e-02,(((6:3.101095e-02,(4:2.994119e-02,(13:3.354836e-02,12:3.683914e-02):8.104321e-02):1.798017e-01):1.140362e-01,8:4.998659e-02):7.374697e-02,11:5.712298e-02):1.388004e-01):2.394826e-01):1.122964e-01):1.170280e-01):1.093434e-01,1:2.279210e-01);
   tree gen.4650000 = [&U] (9:3.128494e-02,((10:1.244338e-01,(5:1.683591e-01,7:2.830704e-01):1.565975e-02):2.468190e-01,(2:1.738601e-01,(3:1.809083e-02,(((12:5.594896e-03,(13:1.301212e-01,4:2.385391e-02):9.481265e-02):2.577954e-01,(11:1.031029e-02,8:6.713924e-02):1.462459e-01):5.023256e-02,6:5.983500e-02):6.241641e-01):6.465664e-01):3.925048e-01):2.509535e-01,1:1.451111e-01);
   tree gen.4655000 = [&U] (9:7.582376e-02,(((5:1.337225e-01,10:2.854655e-01):4.471617e-02,(7:2.199494e-02,2:2.002978e-01):2.352565e-01):1.408750e-01,(((8:6.925677e-02,11:7.116666e-02):5.529889e-02,(6:1.250427e-02,((4:6.415252e-02,13:9.315623e-02):5.268266e-04,12:4.609218e-02):1.564488e-01):1.306804e-01):2.322808e-01,3:6.118123e-02):8.264275e-01):1.999785e-01,1:1.443371e-01);
   tree gen.4660000 = [&U] (((((3:1.476135e-02,((6:6.503401e-03,(4:2.986792e-03,(12:5.581244e-02,13:3.342519e-02):2.219915e-02):1.399453e-01):1.537761e-01,(11:4.557400e-02,8:1.886753e-02):1.924891e-02):3.912232e-01):2.554073e-01,10:4.333319e-01):4.245577e-01,(5:1.223346e-01,2:4.006405e-01):3.781347e-01):2.748312e-01,7:2.896979e-01):1.163607e-02,9:9.141905e-02,1:8.316081e-02);
   tree gen.4665000 = [&U] ((10:1.084740e-01,5:1.966012e-01):4.336092e-01,((9:1.129088e-01,(2:3.730955e-01,7:8.877435e-02):7.190193e-01):4.558083e-01,(3:1.683853e-01,((6:4.564852e-02,(4:1.368404e-02,(13:4.074924e-02,12:4.477876e-02):2.253143e-03):1.917809e-01):2.434571e-01,(8:5.221984e-02,11:5.973529e-02):1.263413e-01):6.060184e-01):1.085432e+00):1.318205e-02,1:1.747779e-01);
   tree gen.4670000 = [&U] ((((2:2.857591e-01,(3:8.620989e-04,(8:1.255825e-01,((6:2.348085e-02,((13:1.097647e-02,12:8.086451e-02):4.133111e-02,4:1.171967e-02):1.904515e-01):2.870190e-01,11:5.883547e-02):9.050480e-03):4.542572e-01):3.176412e-01):2.339630e-01,7:1.715615e-01):6.169005e-02,(10:8.050999e-02,5:2.567519e-01):3.018943e-01):9.131910e-02,9:1.346727e-01,1:1.296095e-01);
   tree gen.4675000 = [&U] (9:6.723758e-02,(((8:8.256643e-03,(((4:2.248448e-02,(12:2.510559e-02,13:3.675564e-02):2.479265e-02):1.624946e-01,6:1.228598e-02):2.413263e-01,11:1.179691e-01):2.762978e-02):2.425073e-01,3:1.850823e-01):6.427569e-01,(7:1.269974e-01,(2:1.387084e-01,(10:2.679740e-01,5:2.101571e-02):5.660248e-02):3.329729e-01):6.549459e-02):1.465457e-01,1:2.654973e-01);
   tree gen.4680000 = [&U] (((7:2.479719e-01,((10:2.597559e-01,2:9.384290e-02):5.266960e-02,5:1.143453e-01):9.827690e-02):3.025167e-02,(3:1.315929e-02,(6:4.916872e-02,((8:4.246420e-02,11:8.709632e-02):2.012393e-01,(12:1.173671e-02,(4:1.683325e-02,13:9.042380e-02):1.098619e-02):3.400615e-01):2.795417e-02):5.482837e-01):4.477445e-01):5.299965e-02,9:1.191389e-02,1:1.613740e-01);
   tree gen.4685000 = [&U] (((9:5.462573e-02,(3:9.670622e-02,(((((12:4.773384e-02,13:3.102652e-02):8.844530e-03,4:3.095013e-03):3.056392e-01,6:4.770591e-02):1.790838e-01,8:6.573283e-03):2.124873e-01,11:9.660175e-02):1.222012e-01):4.361100e-01):6.583951e-02,10:1.418705e-01):6.605154e-02,(7:2.521992e-01,(2:2.508711e-01,5:2.411312e-01):3.348325e-01):1.943023e-01,1:5.702853e-02);
   tree gen.4690000 = [&U] (9:3.495550e-02,((5:2.244137e-01,(2:1.241647e-01,7:5.516680e-02):1.256107e-02):1.514070e-01,((((((13:2.571380e-02,12:1.196262e-02):1.503942e-03,4:2.043634e-02):1.869730e-01,6:9.604018e-03):3.375760e-02,(11:2.363458e-02,8:7.305305e-03):3.129076e-02):1.501338e-01,3:3.513651e-02):2.795661e-01,10:4.952015e-03):1.596418e-01):1.686236e-02,1:4.068139e-02);
   tree gen.4695000 = [&U] (9:8.530749e-02,(5:1.788578e-01,(((7:1.661318e-01,((11:6.395925e-02,((6:3.409922e-03,(4:4.368491e-02,(12:8.426026e-03,13:5.734355e-02):1.693901e-02):1.894703e-01):1.434190e-01,8:1.961599e-02):3.034734e-02):3.342955e-01,3:5.721842e-02):5.791909e-01):1.423037e-02,2:2.138464e-01):1.332220e-01,10:2.124996e-01):3.474620e-04):2.858857e-01,1:1.483785e-01);
   tree gen.4700000 = [&U] (5:1.184895e-01,(9:7.434566e-02,((10:8.333114e-02,7:1.451719e-01):6.345209e-02,((3:4.131103e-02,(((6:8.004452e-03,((13:3.207089e-02,12:5.233047e-02):8.087270e-03,4:1.507384e-02):1.269802e-01):1.034100e-01,11:5.480363e-02):1.348780e-03,8:2.012552e-02):1.488157e-01):3.609132e-01,2:1.976875e-02):3.258799e-01):5.199117e-02):2.450111e-02,1:8.700085e-02);
   tree gen.4705000 = [&U] ((10:8.977143e-02,((7:2.130411e-01,(2:2.733867e-01,(((((13:4.153678e-02,4:4.138000e-02):2.819877e-02,12:4.762014e-03):3.102850e-01,6:3.070921e-03):6.086664e-02,(11:1.255243e-01,8:4.582107e-02):1.003519e-01):4.991482e-01,3:1.037507e-02):5.676419e-01):1.417884e-01):1.430569e-01,5:3.827108e-01):5.530627e-02):3.850556e-02,9:1.064825e-01,1:2.655413e-01);
   tree gen.4710000 = [&U] ((7:1.965640e-01,(5:4.447052e-02,(2:2.272745e-01,((3:3.431540e-02,(6:4.622951e-03,((11:1.262391e-01,8:1.045556e-03):1.701005e-01,(4:6.169698e-03,(13:4.216038e-02,12:2.823233e-02):2.418145e-02):1.108057e-01):5.072091e-03):3.264753e-01):4.591506e-01,10:9.860410e-02):4.159684e-02):1.121360e-01):5.447167e-02):3.331139e-01,9:8.768091e-02,1:6.749957e-02);
   tree gen.4715000 = [&U] ((7:1.952510e-01,(2:1.304919e-01,(5:3.091446e-02,10:2.104389e-01):2.086580e-01):2.468715e-01):2.847235e-01,(9:1.921398e-01,(3:1.202920e-01,(8:4.722247e-03,(11:1.857996e-01,((4:1.652037e-02,(12:2.863321e-02,13:2.719867e-02):5.467722e-02):2.254172e-01,6:7.944254e-03):1.856831e-01):2.891035e-02):4.802637e-01):3.394749e-01):1.343272e-01,1:1.808640e-01);
   tree gen.4720000 = [&U] (9:4.985561e-02,((((2:3.270306e-01,5:6.693333e-02):5.502899e-02,10:8.874805e-02):1.875174e-01,(3:7.304782e-02,((6:2.876554e-02,((13:5.091999e-02,12:2.507672e-02):1.855604e-02,4:3.000298e-02):1.698940e-01):1.674741e-01,(8:1.620579e-02,11:1.073040e-01):3.152130e-02):2.190456e-01):3.728410e-01):7.040219e-02,7:1.122107e-01):1.947484e-01,1:3.071787e-01);
   tree gen.4725000 = [&U] (9:8.041644e-02,(7:1.237374e-02,(((2:1.762611e-01,10:8.729033e-02):4.631701e-02,5:6.397904e-02):2.136163e-01,(3:1.266224e-01,(((12:2.290507e-02,(13:6.564360e-02,4:2.936712e-03):6.280164e-02):1.584817e-01,6:5.058034e-05):9.704897e-02,(11:3.806932e-02,8:1.055972e-02):4.668763e-03):3.735756e-01):3.198167e-01):8.927834e-02):8.864885e-02,1:1.813879e-01);
   tree gen.4730000 = [&U] (((((12:4.346720e-02,13:1.984441e-02):4.218343e-02,4:9.100603e-03):2.768171e-01,((11:8.842151e-02,8:4.606596e-02):4.923493e-02,6:1.882413e-03):5.085193e-02):3.005563e-01,3:4.832099e-02):5.053416e-01,((7:2.521217e-01,((5:1.548251e-01,2:2.534386e-01):4.081017e-02,10:2.106740e-01):1.027107e-01):1.609300e-01,9:6.283728e-02):5.155915e-03,1:1.422280e-01);
   tree gen.4735000 = [&U] (9:1.063511e-01,((5:2.740372e-02,(2:2.044114e-01,7:1.662873e-01):3.633032e-01):8.990955e-02,(((8:6.844014e-02,(11:5.341360e-02,(6:3.050850e-02,(4:1.063728e-02,(13:5.565236e-02,12:3.926483e-02):4.062774e-02):1.562114e-01):1.313046e-01):2.805508e-02):3.381910e-01,3:1.395600e-02):6.767560e-01,10:1.174842e-01):8.884301e-02):3.501601e-01,1:1.409280e-01);
   tree gen.4740000 = [&U] ((3:1.921307e-02,((8:8.516214e-02,(((13:1.732243e-02,12:4.641063e-02):2.686618e-02,4:4.134039e-03):2.060433e-01,6:2.399160e-04):1.105011e-01):9.053875e-02,11:1.577079e-02):4.373287e-01):4.745317e-01,(((10:3.653559e-02,(5:7.533107e-02,2:4.277216e-01):1.118216e-02):2.629499e-01,9:3.074131e-02):1.667771e-02,7:2.931470e-01):1.545986e-02,1:7.630375e-02);
   tree gen.4745000 = [&U] (9:7.628939e-02,((((3:1.481131e-01,((8:3.017464e-02,11:5.442606e-02):3.006774e-02,(6:1.171224e-02,((13:1.210781e-01,4:2.439586e-02):5.379498e-02,12:6.003823e-02):7.277880e-02):2.156703e-01):7.619270e-01):9.421357e-01,10:3.674553e-02):1.593185e-01,(2:2.512242e-01,7:1.362973e-01):2.168028e-01):4.945846e-02,5:2.574305e-01):7.987451e-02,1:1.833782e-01);
   tree gen.4750000 = [&U] ((((3:4.957776e-02,((6:2.838483e-02,(11:3.737933e-02,8:1.364156e-02):6.102960e-02):6.708380e-02,(4:2.662847e-05,(13:2.811971e-02,12:1.220944e-02):6.654425e-03):4.563982e-02):1.143875e-01):2.929734e-01,9:2.429842e-04):6.357391e-02,7:1.456266e-01):2.524043e-02,(2:1.352876e-01,(10:3.159703e-02,5:1.152248e-01):1.036070e-02):1.104776e-01,1:1.026897e-01);
   tree gen.4755000 = [&U] (((3:6.031982e-02,(8:6.125487e-03,((6:3.060796e-02,(4:4.117728e-03,(13:2.317823e-03,12:7.073806e-03):1.337452e-02):6.934595e-02):2.207367e-02,11:1.454155e-02):3.002381e-02):1.063761e-01):1.009195e-01,9:2.604732e-02):1.679630e-02,((7:4.731316e-02,10:9.767753e-02):1.317325e-03,(2:8.730994e-02,5:3.843260e-02):2.879982e-02):4.321161e-02,1:4.855452e-02);
   tree gen.4760000 = [&U] ((7:4.041650e-01,9:4.674238e-02):4.079484e-02,(2:4.587643e-01,(5:4.608330e-01,(((((13:2.919891e-02,(4:6.231977e-02,12:3.023533e-02):3.813975e-03):4.147004e-01,6:1.026883e-02):5.808431e-02,(11:1.134916e-01,8:9.965886e-02):1.105053e-01):3.429608e-01,3:2.359452e-02):3.541515e-01,10:3.322505e-01):2.452363e-02):9.482862e-02):1.254205e-01,1:1.220084e-01);
   tree gen.4765000 = [&U] ((3:4.543019e-02,((8:2.584914e-02,11:6.306536e-02):3.000709e-03,(6:1.790813e-02,(12:1.059133e-02,(13:3.270165e-02,4:1.446391e-02):6.700091e-03):1.187643e-01):5.008734e-02):1.333100e-01):4.103946e-01,((((2:5.204798e-02,5:1.440907e-01):5.956502e-02,10:5.114699e-02):1.134821e-02,7:6.876674e-02):7.951745e-02,9:7.579147e-03):7.625492e-03,1:1.156238e-01);
   tree gen.4770000 = [&U] (((7:2.749501e-01,((2:2.038005e-01,5:2.647148e-02):1.757713e-01,10:1.357045e-01):2.769390e-01):1.160156e-01,(3:9.993652e-02,(((13:3.913967e-02,12:3.017088e-02):6.657719e-03,4:1.509142e-02):2.593943e-01,(6:1.519028e-03,(11:6.097413e-02,8:2.175515e-02):3.228074e-01):7.045153e-02):3.377198e-01):4.222808e-01):6.273783e-02,9:5.532804e-02,1:1.799151e-01);
   tree gen.4775000 = [&U] (9:6.947113e-03,(((3:2.529605e-02,(((8:3.229028e-02,11:1.624397e-01):7.723812e-02,((13:2.516760e-02,12:3.992087e-02):1.106893e-01,4:5.383813e-03):4.179737e-01):2.705476e-02,6:1.765658e-02):4.603706e-01):8.524118e-01,10:4.563755e-02):1.536274e-01,((2:2.024828e-01,5:1.466806e-01):3.746965e-01,7:1.020423e-01):3.309008e-02):3.564629e-01,1:3.299841e-01);
   tree gen.4780000 = [&U] (9:1.828689e-01,((3:1.147900e-02,(((12:1.391453e-02,13:2.116463e-02):6.886386e-02,4:1.449257e-02):2.340410e-01,(6:1.313613e-02,(8:1.820827e-01,11:7.348952e-02):2.404135e-01):1.992329e-02):3.393457e-01):5.122566e-01,(2:7.151114e-02,((5:1.060286e-01,10:1.317098e-01):6.258777e-02,7:2.262650e-01):1.098821e-02):2.218397e-01):2.712198e-03,1:2.049866e-01);
   tree gen.4785000 = [&U] (9:3.927885e-02,(((3:4.697058e-02,(10:9.024562e-01,((6:2.534881e-02,(11:2.723439e-01,((4:2.931224e-02,12:8.686098e-02):2.399483e-04,13:4.841874e-02):2.226385e-01):6.300092e-03):6.719629e-02,8:8.055717e-02):2.996682e-01):7.426308e-03):1.696272e-01,7:3.127125e-01):1.475694e-01,(2:3.181178e-01,5:1.102636e-01):1.346915e-01):3.886025e-01,1:2.617814e-01);
   tree gen.4790000 = [&U] (9:7.134412e-02,((2:8.119730e-02,(3:5.758877e-03,(8:1.129306e-02,(((12:6.010162e-02,(13:3.137912e-02,4:9.338839e-03):2.120116e-02):2.739738e-01,6:1.695098e-05):8.591906e-02,11:4.759598e-02):5.115705e-02):2.559412e-01):8.316143e-01):1.515125e-01,((5:2.592625e-02,10:5.435725e-02):1.547188e-01,7:6.120557e-01):9.240194e-02):1.589839e-01,1:1.482723e-01);
   tree gen.4795000 = [&U] (9:1.353581e-02,(((10:1.565979e-01,2:2.674016e-01):4.823336e-03,5:1.216858e-01):2.974403e-01,(7:1.161540e-01,(((8:4.371706e-02,(6:1.483675e-02,((12:9.375834e-03,4:2.003383e-02):1.566126e-02,13:7.364792e-02):2.593979e-01):1.829267e-01):2.050526e-02,11:6.203082e-02):1.203626e-01,3:1.527461e-01):5.739723e-01):2.346629e-01):1.174187e-01,1:4.346349e-01);
   tree gen.4800000 = [&U] ((10:1.642690e-01,(5:2.101649e-04,2:2.684201e-01):5.089805e-02):2.777676e-01,(((3:1.359249e-02,(11:7.631714e-02,(8:2.647115e-02,(6:7.932023e-03,(4:2.733152e-02,(12:5.288845e-02,13:5.708150e-02):5.262667e-02):1.633459e-01):1.440730e-01):2.759934e-02):2.480980e-01):4.307698e-01,7:8.563307e-02):1.260687e-01,9:1.224094e-01):1.229261e-02,1:1.119370e-01);
   tree gen.4805000 = [&U] (9:2.740662e-02,((7:6.861834e-02,(3:2.382832e-02,(8:1.279886e-01,((6:1.579437e-02,((4:1.332157e-01,12:1.701860e-02):1.390979e-02,13:6.809239e-02):1.219583e-01):4.782088e-02,11:9.766274e-02):1.698765e-02):3.675074e-01):2.778669e-01):9.076260e-02,(2:2.276776e-01,(10:9.936938e-02,5:5.641810e-02):4.313799e-02):2.227972e-01):1.806382e-01,1:9.289605e-02);
   tree gen.4810000 = [&U] (10:1.199655e-01,(5:6.425020e-02,(2:2.228742e-01,(((((12:2.577154e-02,(4:2.576605e-03,13:4.307466e-02):2.536867e-02):2.346134e-01,6:7.330329e-02):1.092175e-01,(8:7.136527e-02,11:2.489457e-03):1.024538e-01):5.118912e-01,3:3.860532e-02):3.513980e-01,(7:2.306511e-01,9:5.751217e-02):1.065557e-01):1.997122e-01):5.550996e-02):1.119894e-02,1:3.384259e-01);
   tree gen.4815000 = [&U] ((7:2.038258e-01,(9:3.319577e-02,(3:7.723805e-02,(((6:3.088869e-02,((4:4.574191e-03,13:4.256741e-02):2.922909e-02,12:1.956785e-03):2.480273e-01):6.345664e-02,8:8.584870e-03):6.792995e-02,11:4.915947e-02):2.368270e-01):4.000162e-01):1.353554e-02):8.210204e-02,((5:1.426497e-01,10:2.056948e-01):9.854228e-03,2:1.762865e-01):2.962460e-01,1:6.158226e-02);
   tree gen.4820000 = [&U] ((9:1.436136e-01,((((8:2.050935e-02,((4:2.610635e-03,(13:5.117941e-02,12:5.175198e-02):5.532809e-02):4.992571e-01,6:3.637134e-03):1.612274e-01):2.239702e-01,11:3.440178e-02):1.348391e-01,3:1.915321e-01):6.188081e-01,7:1.232285e-01):4.844907e-01):8.986412e-02,((2:3.377541e-01,5:1.337400e-02):2.662747e-01,10:3.815451e-01):2.658264e-01,1:8.034443e-02);
   tree gen.4825000 = [&U] ((9:7.114425e-02,(2:4.011210e-01,(7:1.431533e-01,((8:1.260077e-02,(3:2.366960e-01,((4:8.710273e-03,(13:3.832061e-02,12:7.629227e-02):3.250539e-03):1.833733e-01,6:3.649041e-03):6.265197e-02):5.990087e-02):2.322880e-02,11:3.519625e-03):4.325045e-01):6.661992e-02):1.423664e-01):1.155627e-01,(5:4.870699e-01,10:9.633260e-04):3.356482e-01,1:5.977362e-02);
   tree gen.4830000 = [&U] ((((3:8.789979e-03,((6:7.857068e-02,(4:2.645424e-02,(12:2.818605e-02,13:6.408384e-02):2.484820e-02):1.335034e-01):4.402437e-02,(11:3.426453e-02,8:2.955951e-02):1.216840e-01):3.283479e-01):6.752288e-01,7:9.236822e-02):8.882012e-02,9:2.748578e-02):1.266809e-01,((2:4.257207e-01,10:7.148352e-02):1.918623e-01,5:7.848445e-02):3.429622e-01,1:9.543844e-02);
   tree gen.4835000 = [&U] (7:2.547981e-01,((2:1.799513e-01,(5:2.504020e-01,10:1.029349e-02):1.789437e-01):1.474970e-01,((((11:7.006584e-02,8:7.222089e-02):7.128987e-02,((4:1.527685e-02,(12:4.454877e-02,13:4.686264e-02):6.624313e-02):1.128150e-01,6:4.113231e-02):4.297257e-02):3.309653e-01,3:1.829113e-02):4.400447e-01,9:2.734751e-02):4.127437e-02):3.392697e-03,1:1.469427e-01);
   tree gen.4840000 = [&U] (9:8.660313e-02,((((3:1.699491e-01,((8:4.109179e-02,11:1.480793e-01):1.573084e-02,(6:2.126071e-03,((4:3.706711e-02,13:4.607509e-02):5.746255e-02,12:1.752574e-02):1.789774e-01):1.293859e-01):2.811625e-01):9.515029e-01,2:3.597328e-01):1.757058e-01,(10:2.145009e-01,5:1.643369e-01):1.293505e-01):4.131642e-02,7:2.876788e-01):2.199838e-02,1:3.882885e-01);
   tree gen.4845000 = [&U] ((((2:6.415352e-01,(10:2.971768e-01,(3:1.127896e-01,((11:2.767735e-02,8:8.625857e-02):1.497881e-01,(6:7.175030e-03,(4:3.567817e-02,(12:4.770616e-02,13:9.786023e-02):6.742624e-02):3.178246e-01):1.611075e-01):1.807357e-01):2.847053e-01):1.408250e-01):1.881213e-01,7:2.183503e-02):2.553312e-01,5:1.974493e-01):5.070891e-02,9:3.674392e-02,1:1.708535e-01);
   tree gen.4850000 = [&U] ((((3:7.607057e-02,(11:1.234495e-01,((6:3.511236e-03,(4:3.881408e-02,(12:4.063954e-02,13:4.013947e-02):2.160237e-02):2.335883e-01):2.121668e-01,8:3.467793e-02):1.716031e-01):2.238669e-01):2.784673e-01,7:4.994466e-02):1.315329e-01,((10:1.044520e-01,5:2.171291e-01):1.282157e-01,2:1.755193e-01):2.218280e-01):3.195246e-01,9:2.003813e-02,1:3.210137e-01);
   tree gen.4855000 = [&U] ((2:1.428728e-01,5:5.253509e-02):1.836819e-01,((7:6.216698e-02,((3:5.194999e-02,((11:2.337447e-02,8:4.359725e-03):7.045462e-02,(6:9.884135e-03,(12:3.002043e-02,(13:4.661804e-02,4:7.540077e-03):2.920866e-02):1.108479e-01):9.121881e-02):2.067120e-01):2.683944e-01,10:1.387343e-01):1.653731e-02):7.952083e-02,9:1.096116e-02):1.008245e-01,1:1.139657e-01);
   tree gen.4860000 = [&U] ((2:3.246287e-01,((10:2.224818e-01,7:3.736224e-01):2.433217e-02,5:2.087425e-02):1.663188e-01):9.747269e-02,(9:7.356853e-02,(3:1.070792e-02,(11:3.151194e-03,(8:1.794412e-02,((4:1.948513e-02,(12:2.329610e-02,13:1.932346e-02):5.586158e-02):2.328780e-01,6:8.165222e-03):1.712479e-01):1.004085e-01):3.190540e-01):2.009994e-01):9.379371e-02,1:1.843319e-01);
   tree gen.4865000 = [&U] ((((10:1.363917e-01,5:1.327226e-01):3.623533e-02,(((11:7.237305e-02,8:5.959653e-02):1.253779e-02,((4:6.504218e-03,(13:7.832248e-02,12:8.345590e-03):6.962823e-02):2.065804e-01,6:1.167347e-02):1.580371e-01):3.388833e-01,3:4.172889e-02):9.934616e-01):3.670183e-02,(2:1.460365e-01,7:2.893684e-01):2.215147e-01):1.028649e-01,9:1.394122e-01,1:3.031284e-01);
   tree gen.4870000 = [&U] (9:1.829455e-01,((10:1.393779e-02,5:2.063344e-01):2.941824e-03,(7:4.320461e-02,((3:1.543737e-01,((4:2.096199e-02,(12:5.250663e-03,13:1.991255e-02):2.384302e-02):2.319723e-01,(8:1.267639e-02,(11:1.710272e-02,6:9.223864e-02):6.596018e-03):3.012157e-02):2.055003e-01):2.256067e-01,2:9.977115e-02):1.212035e-01):1.562066e-01):1.649843e-01,1:1.323872e-01);
   tree gen.4875000 = [&U] ((7:5.199688e-02,(10:7.837119e-02,(2:1.224144e-01,5:6.415120e-02):1.151214e-01):3.381209e-02):2.153655e-02,(9:2.130370e-03,(3:3.145631e-02,((11:2.890432e-02,8:2.046430e-02):5.952837e-02,((4:8.457772e-03,(13:2.793845e-02,12:4.353605e-03):2.738039e-02):1.453896e-01,6:1.417324e-03):4.501191e-02):1.575425e-01):3.252371e-01):2.397704e-02,1:7.717151e-02);
   tree gen.4880000 = [&U] (((7:2.933640e-01,9:2.993024e-02):3.169359e-02,(3:9.035409e-02,(8:3.753320e-02,(11:3.409507e-02,(((12:4.703501e-02,4:1.597568e-02):1.116384e-02,13:1.963947e-02):1.149548e-01,6:3.160760e-02):8.315659e-02):1.954906e-02):2.186130e-01):4.030314e-01):1.171103e-01,(2:2.241330e-01,(10:1.092473e-01,5:1.706820e-02):9.711631e-02):6.965186e-02,1:1.187157e-01);
   tree gen.4885000 = [&U] (9:6.615236e-02,(((10:1.103744e-01,5:2.527994e-02):1.056608e-01,(7:1.041168e-01,2:3.599197e-01):3.147187e-02):3.459477e-02,((((6:2.131004e-02,(4:2.811389e-02,(12:6.791736e-02,13:7.344168e-02):3.765704e-02):1.442228e-01):9.425378e-02,8:4.790358e-02):3.914150e-03,11:3.191017e-02):1.526755e-01,3:1.071569e-01):4.617173e-01):1.753493e-01,1:1.935712e-01);
   tree gen.4890000 = [&U] (9:1.517851e-01,(((((11:4.556100e-02,8:1.167149e-02):1.437690e-01,((12:2.762594e-02,13:4.571855e-02):2.505771e-02,4:6.335522e-03):2.787036e-01):5.839335e-03,6:8.261577e-02):2.964421e-01,3:5.487909e-02):3.065718e-01,((7:1.399534e-01,2:1.679105e-01):9.916041e-02,(5:1.794139e-01,10:1.826786e-01):1.244396e-01):2.566781e-02):1.688801e-01,1:2.166114e-01);
   tree gen.4895000 = [&U] ((5:6.004980e-02,(10:4.250239e-02,(2:7.568879e-02,(7:4.278237e-02,((((12:2.008516e-02,13:1.748584e-02):1.385193e-02,4:2.575379e-03):1.083249e-01,(6:1.457231e-02,(11:5.291750e-02,8:1.836525e-03):2.657538e-02):3.572133e-03):2.491741e-01,3:3.060172e-02):1.060771e-01):6.656808e-02):3.123160e-02):1.378788e-01):1.994404e-01,9:1.027628e-02,1:1.227210e-01);
   tree gen.4900000 = [&U] (((((2:1.160388e-01,5:1.014196e-01):5.814767e-03,10:9.382965e-02):2.330106e-01,7:1.129758e-01):6.946484e-02,9:6.241972e-02):3.107816e-02,(3:6.679585e-03,(8:1.218835e-01,((6:6.479654e-02,(4:9.850931e-03,(13:2.117950e-02,12:1.446223e-02):2.993769e-02):1.761905e-01):1.345150e-01,11:3.807869e-02):1.269026e-02):3.184893e-01):5.672927e-01,1:2.790769e-01);
   tree gen.4905000 = [&U] (9:9.950413e-02,(((5:1.859044e-01,2:3.173804e-01):1.018951e-01,(((8:2.815353e-02,(11:6.098239e-02,(6:1.267657e-02,((13:6.104719e-02,4:1.647000e-02):3.991830e-02,12:6.241337e-02):1.720443e-01):9.935993e-02):1.435292e-01):4.122276e-01,3:2.410326e-02):3.760081e-01,10:1.635023e-01):5.330673e-03):8.788063e-02,7:2.322741e-01):1.428102e-01,1:1.623846e-01);
   tree gen.4910000 = [&U] (9:7.004943e-02,(10:2.206383e-01,(((3:1.464064e-02,(8:2.049734e-03,((11:1.666296e-02,((12:2.747241e-02,13:2.374369e-02):1.294425e-02,4:1.914781e-03):2.676131e-01):5.571111e-02,6:6.259077e-02):3.158026e-02):9.989461e-02):1.789091e-01,7:5.263476e-02):7.026019e-02,(5:4.666286e-02,2:2.023694e-01):4.883344e-02):8.080966e-02):2.735827e-02,1:7.026990e-02);
   tree gen.4915000 = [&U] ((9:9.368292e-02,(2:4.673430e-01,(11:2.702849e-02,(((6:3.498240e-03,(12:4.357705e-02,(4:2.682614e-02,13:1.170433e-01):1.696840e-03):2.061968e-01):1.092424e-01,3:4.266965e-01):4.579804e-02,8:5.674260e-02):5.002543e-02):7.973176e-01):1.337290e-01):9.047018e-02,((10:2.984398e-02,5:1.578304e-01):1.474455e-01,7:1.296432e-01):1.606205e-01,1:1.977682e-01);
   tree gen.4920000 = [&U] (9:1.287257e-01,(10:2.440655e-01,((7:1.002360e-01,(((8:5.377439e-03,3:2.700669e-01):2.995325e-02,(6:7.238272e-06,((13:1.944484e-02,12:1.701562e-02):3.309604e-02,4:1.759923e-02):2.199262e-01):2.148705e-01):5.949061e-02,11:5.941131e-03):1.518807e+00):2.417485e-01,(5:1.811003e-01,2:4.080386e-02):5.752146e-02):5.643208e-01):2.010026e-01,1:3.964713e-02);
   tree gen.4925000 = [&U] (9:4.791598e-02,((((2:1.398574e-01,7:2.002050e-01):7.936320e-02,5:1.186738e-01):1.703896e-01,(((8:2.777512e-03,((4:1.241141e-02,(13:1.060299e-01,12:2.396183e-02):6.674163e-02):1.952535e-01,6:5.907839e-03):1.532799e-01):1.535213e-01,11:5.299305e-02):2.193973e-01,3:1.387406e-01):7.502899e-01):8.258378e-02,10:2.509665e-01):1.277082e-01,1:1.698976e-01);
   tree gen.4930000 = [&U] ((3:4.524206e-02,(8:7.465165e-03,(11:6.974955e-02,(6:6.785830e-03,((13:3.159122e-02,4:1.286945e-02):4.814844e-02,12:1.862857e-02):1.834968e-01):1.721519e-01):5.488373e-02):6.174810e-01):2.825702e-01,(9:1.728487e-02,(((5:2.611476e-01,2:1.460569e-01):9.456128e-03,10:1.843130e-01):2.067847e-01,7:1.844009e-01):2.003405e-01):1.933215e-02,1:9.954162e-02);
   tree gen.4935000 = [&U] (9:8.399145e-02,((7:9.061534e-02,(2:2.623236e-01,(5:4.290765e-02,10:3.124656e-01):5.681113e-02):1.534542e-01):1.682206e-01,(3:7.125908e-02,(((8:5.729829e-02,11:9.948147e-03):1.895080e-01,6:3.021516e-02):1.064137e-03,(12:1.721811e-01,(13:9.606688e-02,4:2.513275e-02):3.102921e-02):1.774636e-01):4.362843e-01):6.070543e-01):1.107225e-01,1:2.337113e-01);
   tree gen.4940000 = [&U] (((3:2.737557e-02,(11:7.208728e-03,(8:5.314871e-03,(((13:2.084192e-02,12:3.899625e-02):5.662788e-02,4:4.174997e-02):2.165099e-01,6:2.383115e-02):1.675969e-01):6.572983e-02):2.534668e-01):3.475579e-01,9:2.062631e-02):8.687344e-02,(2:1.258464e-01,((10:1.106091e-01,5:1.533593e-01):1.078259e-01,7:6.727440e-02):1.383387e-01):4.178714e-02,1:1.253496e-01);
   tree gen.4945000 = [&U] ((7:2.197745e-01,(10:1.054143e-01,(2:6.004515e-01,5:1.058292e-01):1.416897e-01):1.591535e-01):2.875002e-01,(9:1.999468e-02,(((11:5.556966e-02,(((12:9.221367e-02,13:2.828200e-02):7.441127e-02,4:5.269642e-03):1.505292e-01,6:1.198218e-01):1.534554e-01):4.298213e-02,8:2.887114e-02):2.948674e-01,3:4.718464e-01):1.895390e+00):3.345589e-02,1:1.460810e-01);
   tree gen.4950000 = [&U] ((((5:1.211091e-01,10:2.682707e-01):2.666627e-01,2:4.552820e-02):3.251096e-01,((3:1.900391e-01,(11:3.193323e-02,(8:1.909686e-02,(((13:5.159337e-02,4:3.890186e-03):8.091897e-02,12:5.555747e-04):2.825656e-01,6:6.207846e-02):7.700067e-02):1.539307e-02):1.894574e-01):3.906534e-01,7:5.542054e-02):2.682704e-01):1.864552e-01,9:4.972422e-03,1:2.665269e-01);
   tree gen.4955000 = [&U] (((5:4.803246e-02,10:7.127359e-01):2.763721e-01,2:3.885945e-01):1.999030e-01,(((((8:3.757543e-02,(6:2.102268e-03,((12:8.560977e-02,13:1.217339e-01):1.474919e-01,4:1.339687e-02):4.086237e-01):1.181057e-01):1.858604e-01,11:8.952933e-02):3.935947e-01,3:1.011322e-01):9.869547e-01,7:5.242594e-02):3.172018e-01,9:1.020301e-01):1.869180e-01,1:2.044647e-01);
   tree gen.4960000 = [&U] (10:8.732027e-02,((5:2.404596e-01,(7:9.766813e-02,((((11:5.886697e-02,8:6.781419e-03):9.605148e-02,(6:1.066841e-02,(4:5.513229e-02,(12:4.725168e-02,13:2.616130e-02):1.725521e-02):1.968405e-01):1.761738e-01):6.191164e-01,3:3.339620e-02):2.464639e-01,2:8.215455e-02):2.250593e-01):5.145821e-02):1.002419e-01,9:1.949017e-01):7.933970e-02,1:1.574443e-01);
   tree gen.4965000 = [&U] ((((3:5.077111e-02,((11:9.634198e-02,8:3.281542e-02):2.631914e-02,(((13:4.957081e-02,12:5.748621e-02):1.851375e-02,4:1.445391e-02):2.238906e-01,6:1.712691e-02):6.427953e-02):2.277276e-01):1.518309e-01,7:2.288557e-01):2.003901e-01,9:5.557320e-02):2.875697e-03,((2:5.534998e-01,5:1.645411e-01):5.499058e-02,10:1.098174e-01):3.089908e-02,1:1.455535e-01);
   tree gen.4970000 = [&U] ((2:5.914093e-02,5:4.977532e-02):4.413145e-02,((((3:2.632306e-02,(((4:6.292972e-03,(12:2.240827e-02,13:1.880187e-02):1.395887e-02):8.069970e-02,6:7.035951e-03):1.711807e-02,(8:1.672647e-02,11:4.371684e-02):1.573850e-02):7.579937e-02):1.781957e-01,10:1.587244e-01):2.032019e-02,7:4.497880e-02):2.976649e-02,9:3.077078e-03):1.663326e-02,1:4.708314e-02);
   tree gen.4975000 = [&U] (9:6.412801e-02,(7:8.083807e-02,((3:2.565337e-02,((((13:4.354859e-02,(12:3.403470e-02,4:3.328833e-03):9.141586e-03):7.972126e-02,6:2.823972e-03):8.782739e-02,8:1.613819e-02):1.802067e-02,11:6.646038e-03):2.457224e-01):1.367895e-01,(10:6.756891e-02,(2:1.042754e-01,5:1.219321e-01):1.818755e-02):7.341312e-02):1.745558e-02):7.286864e-03,1:3.874118e-02);
   tree gen.4980000 = [&U] (((3:6.462509e-02,(8:2.307257e-03,((((12:2.874681e-02,13:6.701893e-03):6.680855e-02,4:5.323821e-03):9.289076e-02,6:7.663028e-03):6.343581e-02,11:6.811415e-02):7.788149e-03):1.108272e-01):3.945069e-01,(9:4.457361e-02,((10:7.457091e-02,2:9.369542e-02):9.669817e-03,5:5.458376e-02):1.591494e-01):3.461573e-02):5.712920e-02,7:2.062480e-01,1:4.794150e-02);
   tree gen.4985000 = [&U] (((7:1.796716e-01,(2:1.380672e-01,5:1.759233e-01):6.161494e-02):1.977174e-01,10:1.717735e-01):5.376922e-02,(9:1.839875e-01,((11:9.738835e-02,((((12:8.985340e-02,4:1.244114e-02):4.907552e-03,13:5.207561e-02):2.169331e-01,6:6.968199e-03):1.108775e-01,8:2.278607e-02):3.718120e-02):3.976668e-01,3:9.686418e-03):4.616110e-01):3.544372e-04,1:1.641619e-01);
   tree gen.4990000 = [&U] (9:1.160783e-01,(7:3.294717e-01,(((3:5.983937e-02,(((((13:2.363728e-02,12:1.832693e-02):9.907095e-02,4:1.253143e-03):1.437366e-01,6:3.386108e-02):2.214229e-01,11:2.904154e-02):1.974446e-02,8:2.187202e-02):2.399129e-01):4.142884e-01,2:1.382308e-01):1.350378e-01,(10:1.116607e-01,5:4.343240e-02):9.292536e-02):2.358006e-02):2.598648e-01,1:3.054794e-02);
   tree gen.4995000 = [&U] ((9:7.351896e-02,(10:3.868792e-02,(2:2.189008e-01,5:4.157608e-02):1.263381e-01):1.416475e-01):8.078252e-03,((3:1.316811e-01,((6:3.483210e-03,((12:1.195343e-02,13:1.311298e-02):3.436052e-02,4:7.329942e-03):1.324153e-01):4.182878e-02,(11:6.572429e-02,8:9.333538e-03):8.425321e-02):2.149188e-01):1.395127e-01,7:6.073003e-02):1.865175e-01,1:8.582663e-02);
   tree gen.5000000 = [&U] ((7:9.039045e-02,((2:1.320272e-01,((8:1.018215e-02,(3:2.358196e-01,(6:3.273458e-03,((13:1.232222e-02,12:1.656390e-02):1.473682e-02,4:1.476686e-02):5.474720e-02):1.103994e-03):4.743619e-02):1.037783e-02,11:1.982460e-02):1.612956e-01):2.317745e-04,(5:2.210585e-02,10:7.476144e-02):4.525962e-02):2.178482e-02):2.847673e-02,9:2.126209e-03,1:6.518491e-02);
end;
