# Supplementary material for: A new elpistostegalian from the Late Devonian of the Canadian Arctic
Source: Nature. 2022 Jul 20;608(7923):563–8. doi: 10.1038/s41586-022-04990-w (PMC9385497; doi:10.1038/s41586-022-04990-w)
Supplement: Supplementary file 8 — A zipped file that contains a MrBayes executable file, screen log, and majority-rule consensus tree. [file 41586_2022_4990_MOESM8_ESM.zip › bayesian/NUFV137_tree_all_mrb.run1.p]

[ID: 8668784713]
Gen	LnL	LnPr	TL	alpha
0	-8.147552e+02	3.886198e+01	4.600000e-01	1.000000e+00
5000	-4.724069e+02	1.217424e+01	1.599460e+00	1.574922e-01
10000	-4.704919e+02	-1.028887e+01	4.208102e+00	1.078143e+00
15000	-4.821018e+02	-8.681589e+00	3.686519e+00	2.434261e+00
20000	-4.691688e+02	-7.063388e+00	3.363149e+00	2.868103e+00
25000	-4.727490e+02	1.722301e+01	1.274007e+00	1.462556e-01
30000	-4.713434e+02	9.701382e+00	1.787497e+00	1.662572e-01
35000	-4.708508e+02	-8.235631e+00	3.870666e+00	8.975222e-01
40000	-4.657788e+02	1.592657e+01	1.348121e+00	1.913053e-01
45000	-4.707156e+02	2.230275e+01	1.016227e+00	6.583352e-02
50000	-4.788503e+02	-1.426370e+01	4.839081e+00	1.916190e+00
55000	-4.683644e+02	-5.222152e+00	3.439082e+00	5.280868e-01
60000	-4.628873e+02	-5.598844e+00	3.408595e+00	1.103722e+00
65000	-4.661294e+02	-3.501682e-01	2.729467e+00	8.112225e-01
70000	-4.655086e+02	-9.924342e+00	3.792747e+00	3.041416e+00
75000	-4.647019e+02	1.842868e+01	1.206397e+00	1.469774e-01
80000	-4.653753e+02	1.037181e+01	1.721278e+00	3.329342e-01
85000	-4.673892e+02	2.437608e+01	9.247440e-01	7.702556e-02
90000	-4.682736e+02	2.758671e+01	7.965390e-01	1.625240e-01
95000	-4.756544e+02	2.575745e+01	8.687895e-01	7.441507e-02
100000	-4.682636e+02	2.399560e+00	2.310871e+00	1.765960e+00
105000	-4.669511e+02	-7.208990e+00	3.433267e+00	2.552733e+00
110000	-4.691000e+02	1.935555e+00	2.467083e+00	7.752737e-01
115000	-4.649323e+02	2.200480e+01	1.023401e+00	2.083139e-01
120000	-4.714447e+02	2.149669e+01	1.052789e+00	9.063908e-02
125000	-4.670887e+02	5.345031e+00	2.134901e+00	5.805795e-01
130000	-4.661763e+02	1.888828e+01	1.175870e+00	2.542845e-01
135000	-4.779340e+02	-9.022949e+00	3.996181e+00	9.702096e-01
140000	-4.730610e+02	1.526298e+00	2.392172e+00	1.870386e+00
145000	-4.698202e+02	2.231294e+01	1.018076e+00	1.547242e-02
150000	-4.668302e+02	2.007272e+01	1.122724e+00	9.267821e-02
155000	-4.700041e+02	-1.594197e+00	2.848976e+00	1.100532e+00
160000	-4.726887e+02	1.203150e+00	2.521825e+00	1.019388e+00
165000	-4.696326e+02	1.628156e+01	1.324010e+00	2.357433e-01
170000	-4.638831e+02	1.242820e+01	1.573722e+00	2.630182e-01
175000	-4.653164e+02	2.328827e+01	9.691719e-01	1.280460e-01
180000	-4.652984e+02	-5.532001e+00	3.199897e+00	2.447744e+00
185000	-4.675861e+02	-6.807891e+00	3.530846e+00	1.525320e+00
190000	-4.679851e+02	1.586833e+00	2.417260e+00	1.577822e+00
195000	-4.683692e+02	1.949341e+00	2.474112e+00	6.981967e-01
200000	-4.723085e+02	3.251487e-01	2.700927e+00	3.700115e-01
205000	-4.687328e+02	1.451301e+00	2.527823e+00	7.183694e-01
210000	-4.733041e+02	-5.639223e+00	3.266887e+00	2.092452e+00
215000	-4.674698e+02	-1.091229e+01	4.243795e+00	1.512179e+00
220000	-4.728135e+02	2.844940e+01	7.684353e-01	9.287236e-02
225000	-4.741571e+02	-9.041646e+00	3.944064e+00	1.282926e+00
230000	-4.647514e+02	-7.948078e+00	3.536708e+00	2.628432e+00
235000	-4.726173e+02	-9.701663e+00	3.862421e+00	2.411288e+00
240000	-4.679215e+02	-8.938905e+00	3.908141e+00	1.385072e+00
245000	-4.695686e+02	1.848194e+01	1.199197e+00	2.261453e-01
250000	-4.687707e+02	-2.935308e+00	3.019730e+00	1.143993e+00
255000	-4.684420e+02	-2.206096e+00	2.908128e+00	1.254415e+00
260000	-4.701365e+02	1.389888e+01	1.466974e+00	3.483193e-01
265000	-4.657357e+02	2.479503e+01	9.090125e-01	3.713190e-02
270000	-4.691875e+02	-5.510850e+00	3.291510e+00	1.796421e+00
275000	-4.678263e+02	-9.873476e+00	4.008783e+00	1.750212e+00
280000	-4.679875e+02	-3.781811e+00	3.235718e+00	4.490597e-01
285000	-4.704583e+02	-1.012421e+01	3.331434e+00	6.140547e+00
290000	-4.685918e+02	-2.812959e-03	2.711187e+00	6.135279e-01
295000	-4.699488e+02	8.461093e-01	2.614321e+00	5.747004e-01
300000	-4.682006e+02	1.895007e+01	1.174813e+00	2.123879e-01
305000	-4.663074e+02	-7.060464e+00	3.590086e+00	1.405922e+00
310000	-4.640252e+02	1.454772e+01	1.435984e+00	1.723130e-01
315000	-4.701830e+02	1.742825e+01	1.259960e+00	1.863406e-01
320000	-4.723626e+02	-3.559232e+00	2.928387e+00	2.452799e+00
325000	-4.689121e+02	-9.304543e+00	3.642762e+00	3.324278e+00
330000	-4.729620e+02	-2.277977e+00	2.915102e+00	1.272903e+00
335000	-4.678282e+02	6.053206e+00	2.085448e+00	3.929482e-01
340000	-4.672711e+02	-1.304151e-01	2.751215e+00	4.146987e-01
345000	-4.649200e+02	-3.666016e+00	3.046293e+00	1.679370e+00
350000	-4.639880e+02	-9.651088e+00	3.548322e+00	4.258153e+00
355000	-4.673421e+02	2.142216e+01	1.057308e+00	7.048281e-02
360000	-4.684170e+02	6.889914e+00	1.960656e+00	9.262234e-01
365000	-4.669348e+02	-9.254870e+00	3.913347e+00	1.671232e+00
370000	-4.742927e+02	-1.570120e+01	4.860410e+00	3.254799e+00
375000	-4.730178e+02	2.337761e+01	9.676261e-01	7.398103e-02
380000	-4.698317e+02	1.784942e+01	1.234402e+00	2.185632e-01
385000	-4.678028e+02	-7.610937e+00	3.593094e+00	1.937671e+00
390000	-4.676954e+02	-3.374307e+00	2.863818e+00	2.764838e+00
395000	-4.662901e+02	4.303225e+00	2.233512e+00	6.191129e-01
400000	-4.694519e+02	-4.312751e-02	2.665956e+00	1.028493e+00
405000	-4.768904e+02	-3.348924e+00	2.750242e+00	3.641090e+00
410000	-4.654074e+02	-4.562063e+00	3.307119e+00	7.419919e-01
415000	-4.728973e+02	-4.944724e-01	2.548403e+00	2.483703e+00
420000	-4.673684e+02	-1.392311e+01	4.791164e+00	1.799321e+00
425000	-4.670054e+02	-3.563882e+00	3.050173e+00	1.548845e+00
430000	-4.684685e+02	-4.330306e+00	3.135415e+00	1.700349e+00
435000	-4.662737e+02	2.320485e+01	9.734493e-01	1.141519e-01
440000	-4.732962e+02	1.120292e+01	1.631596e+00	6.879676e-01
445000	-4.660339e+02	2.124635e+01	1.061539e+00	1.579915e-01
450000	-4.683194e+02	-7.435264e+00	3.079755e+00	5.204929e+00
455000	-4.707424e+02	-1.116969e+01	4.333745e+00	1.299158e+00
460000	-4.708721e+02	-5.049542e+00	3.220123e+00	1.824644e+00
465000	-4.645828e+02	-6.077419e+00	3.122960e+00	3.536276e+00
470000	-4.729997e+02	-1.313831e+01	4.490022e+00	2.472780e+00
475000	-4.687954e+02	-9.877908e+00	3.776722e+00	3.089738e+00
480000	-4.650204e+02	-6.274119e+00	3.469944e+00	1.380422e+00
485000	-4.681901e+02	-2.578945e+00	2.882104e+00	1.827626e+00
490000	-4.736588e+02	-1.659575e+01	5.244278e+00	2.438636e+00
495000	-4.697292e+02	1.515283e+01	1.394067e+00	2.231587e-01
500000	-4.663668e+02	-6.718718e+00	3.323431e+00	2.788767e+00
505000	-4.630421e+02	1.446335e+01	1.440386e+00	1.889126e-01
510000	-4.645607e+02	-5.951002e+00	3.262218e+00	2.436162e+00
515000	-4.684995e+02	-7.910372e+00	3.803191e+00	9.659056e-01
520000	-4.689380e+02	-3.368244e+00	3.099235e+00	9.972484e-01
525000	-4.675216e+02	-6.106058e+00	3.257738e+00	2.621896e+00
530000	-4.643946e+02	-4.077870e-01	2.756637e+00	6.482102e-01
535000	-4.689187e+02	-2.890048e-01	2.571432e+00	2.078018e+00
540000	-4.719981e+02	-1.435231e+01	4.563661e+00	3.321534e+00
545000	-4.653151e+02	-4.326247e+00	3.262634e+00	8.085619e-01
550000	-4.625131e+02	-1.217308e+01	3.548649e+00	6.778082e+00
555000	-4.752890e+02	1.003302e-01	2.682192e+00	7.498344e-01
560000	-4.767283e+02	1.344858e+01	1.511379e+00	1.381328e-01
565000	-4.681675e+02	-7.424913e+00	3.511382e+00	2.265906e+00
570000	-4.743480e+02	-1.335484e-01	2.697925e+00	8.534701e-01
575000	-4.689926e+02	1.196852e+00	2.609960e+00	2.611282e-01
580000	-4.705782e+02	-5.747376e+00	3.537423e+00	4.232088e-01
585000	-4.675803e+02	-1.427857e+01	4.995930e+00	1.213602e+00
590000	-4.701529e+02	1.426886e+00	2.488862e+00	1.088403e+00
595000	-4.732906e+02	8.067007e+00	1.896056e+00	4.926628e-01
600000	-4.756048e+02	2.428759e+01	9.308249e-01	2.072147e-02
605000	-4.764851e+02	-1.263640e+00	2.881681e+00	5.155892e-01
610000	-4.696140e+02	-1.097168e+01	4.286481e+00	1.347113e+00
615000	-4.685235e+02	-2.403552e+00	3.012175e+00	6.681003e-01
620000	-4.643280e+02	5.046011e-02	2.628962e+00	1.246024e+00
625000	-4.679812e+02	-9.360558e-01	2.607007e+00	2.419233e+00
630000	-4.663320e+02	-3.499054e+00	3.015553e+00	1.738610e+00
635000	-4.667718e+02	-2.601318e+00	3.013699e+00	8.545856e-01
640000	-4.666036e+02	-6.758707e+00	3.364653e+00	2.553437e+00
645000	-4.720695e+02	-3.337207e+00	2.995478e+00	1.725717e+00
650000	-4.686879e+02	4.664859e+00	2.203011e+00	5.630267e-01
655000	-4.732419e+02	-9.919666e+00	4.165228e+00	9.385195e-01
660000	-4.714626e+02	-3.128771e+00	2.729656e+00	3.588281e+00
665000	-4.759668e+02	-1.604357e+01	4.551500e+00	5.072709e+00
670000	-4.661996e+02	-7.071320e+00	3.440936e+00	2.365208e+00
675000	-4.750768e+02	1.231802e+01	1.576010e+00	3.409919e-01
680000	-4.693695e+02	-2.860398e+00	3.004764e+00	1.179886e+00
685000	-4.692767e+02	1.833727e+00	2.543306e+00	2.000544e-01
690000	-4.743505e+02	-8.009967e+00	3.770866e+00	1.256516e+00
695000	-4.725426e+02	-4.963039e+00	3.154745e+00	2.195940e+00
700000	-4.727467e+02	-3.938116e+00	3.193337e+00	8.996598e-01
705000	-4.635153e+02	1.815176e+01	1.221521e+00	1.482988e-01
710000	-4.694875e+02	1.803456e+01	1.229933e+00	1.136704e-01
715000	-4.692588e+02	2.089383e+01	1.080697e+00	1.151171e-01
720000	-4.636967e+02	1.980597e+01	1.132622e+00	1.653329e-01
725000	-4.704107e+02	-8.615806e+00	3.980836e+00	6.492445e-01
730000	-4.659119e+02	1.459630e+01	1.433491e+00	1.622160e-01
735000	-4.703968e+02	-1.696097e+01	4.988803e+00	3.928123e+00
740000	-4.678664e+02	-5.337530e+00	3.135505e+00	2.706939e+00
745000	-4.687596e+02	1.102008e+01	1.670177e+00	3.527895e-01
750000	-4.697722e+02	1.457826e+01	1.436377e+00	1.357154e-01
755000	-4.668966e+02	-6.308514e+00	3.532292e+00	1.016797e+00
760000	-4.783017e+02	8.176850e+00	1.900037e+00	3.362742e-01
765000	-4.693290e+02	-4.799018e+00	3.324782e+00	8.599942e-01
770000	-4.680292e+02	1.500190e+00	2.484078e+00	1.057908e+00
775000	-4.673492e+02	-1.406263e+00	2.840548e+00	9.786164e-01
780000	-4.722788e+02	-9.856317e+00	4.168193e+00	8.592220e-01
785000	-4.708277e+02	1.795935e+01	1.232677e+00	1.395764e-01
790000	-4.687476e+02	1.711986e+01	1.278113e+00	1.782099e-01
795000	-4.717038e+02	-1.017422e+01	4.176337e+00	1.133362e+00
800000	-4.699808e+02	-3.763847e-01	2.696450e+00	1.108484e+00
805000	-4.716805e+02	-7.181185e+00	3.207550e+00	4.043608e+00
810000	-4.710254e+02	-7.056474e+00	3.451468e+00	2.282075e+00
815000	-4.680461e+02	-1.208379e+01	4.515389e+00	1.291786e+00
820000	-4.619664e+02	1.769978e+01	1.241887e+00	2.344771e-01
825000	-4.711825e+02	1.713609e+01	1.264423e+00	4.002590e-01
830000	-4.780650e+02	-1.627878e+01	5.415387e+00	1.398209e+00
835000	-4.692622e+02	7.646465e+00	1.938599e+00	4.207770e-01
840000	-4.723660e+02	-1.508977e+01	5.223581e+00	1.021718e+00
845000	-4.715273e+02	-6.274205e+00	3.499959e+00	1.188022e+00
850000	-4.745619e+02	-1.636873e+00	2.905122e+00	7.082470e-01
855000	-4.736015e+02	2.024459e+01	1.109032e+00	1.921194e-01
860000	-4.661888e+02	1.172025e+01	1.600213e+00	6.010699e-01
865000	-4.654433e+02	2.368465e+00	2.362720e+00	1.303709e+00
870000	-4.746040e+02	-1.094012e+01	4.108373e+00	2.267034e+00
875000	-4.709526e+02	-5.050457e-01	2.781690e+00	5.439259e-01
880000	-4.691381e+02	6.626714e-01	2.541095e+00	1.390470e+00
885000	-4.655078e+02	-7.184672e+00	3.514666e+00	2.004769e+00
890000	-4.685692e+02	5.490165e+00	2.110202e+00	6.939146e-01
895000	-4.660888e+02	-6.577902e+00	3.266444e+00	3.034159e+00
900000	-4.748098e+02	-1.188429e+01	4.479156e+00	1.273151e+00
905000	-4.708180e+02	-5.208196e+00	3.336710e+00	1.189192e+00
910000	-4.694464e+02	3.130492e+01	6.775873e-01	1.443571e-02
915000	-4.741609e+02	-1.631419e+00	2.592251e+00	3.240948e+00
920000	-4.736936e+02	-6.229845e+00	3.388647e+00	1.865849e+00
925000	-4.701329e+02	-2.504430e+00	2.684582e+00	3.334766e+00
930000	-4.668567e+02	-1.324022e+01	4.053267e+00	4.869726e+00
935000	-4.727133e+02	-8.074764e+00	3.728720e+00	1.572804e+00
940000	-4.701101e+02	6.913726e+00	1.984780e+00	6.309549e-01
945000	-4.693331e+02	-3.382465e+00	2.999723e+00	1.739394e+00
950000	-4.691568e+02	3.700650e-01	2.624261e+00	9.662614e-01
955000	-4.679338e+02	-1.093950e+01	3.927696e+00	3.273906e+00
960000	-4.764301e+02	2.930735e+01	7.412392e-01	3.037001e-02
965000	-4.711677e+02	6.078488e+00	2.074208e+00	4.876829e-01
970000	-4.712801e+02	-3.494184e+00	3.159738e+00	6.917912e-01
975000	-4.701110e+02	4.304954e+00	2.271921e+00	2.384300e-01
980000	-4.757081e+02	-1.594345e+01	4.587263e+00	4.796825e+00
985000	-4.700704e+02	-8.376867e+00	3.994455e+00	3.338049e-01
990000	-4.689948e+02	-1.043236e+01	4.319247e+00	6.369915e-01
995000	-4.687791e+02	5.317369e+00	2.149251e+00	4.594160e-01
1000000	-4.663021e+02	1.631229e+01	1.313708e+00	3.778967e-01
1005000	-4.685471e+02	-7.361193e-01	2.734572e+00	1.155558e+00
1010000	-4.723272e+02	-8.497516e+00	3.616772e+00	2.677377e+00
1015000	-4.660701e+02	1.340447e+00	2.510774e+00	9.798163e-01
1020000	-4.737075e+02	-1.285347e+00	2.587920e+00	2.932096e+00
1025000	-4.673549e+02	-2.354175e+00	2.925310e+00	1.271176e+00
1030000	-4.695275e+02	1.243062e+01	1.573242e+00	2.673455e-01
1035000	-4.594450e+02	1.758435e+01	1.253777e+00	1.390845e-01
1040000	-4.718104e+02	-5.501281e+00	3.439665e+00	8.034282e-01
1045000	-4.650783e+02	1.294567e+01	1.532927e+00	3.274390e-01
1050000	-4.714565e+02	-1.276698e+01	4.795921e+00	6.208776e-01
1055000	-4.666204e+02	-2.239299e-01	2.598081e+00	1.783453e+00
1060000	-4.712058e+02	1.993558e+01	1.124510e+00	1.946727e-01
1065000	-4.725853e+02	1.573545e+01	1.370950e+00	1.071052e-02
1070000	-4.740290e+02	2.453276e+01	9.063056e-01	3.652847e-01
1075000	-4.648385e+02	-6.661002e+00	3.576336e+00	1.092259e+00
1080000	-4.689400e+02	2.441418e+01	9.230487e-01	7.946491e-02
1085000	-4.724466e+02	2.093028e+01	1.069301e+00	3.130214e-01
1090000	-4.728073e+02	5.989118e+00	2.077751e+00	5.391597e-01
1095000	-4.683627e+02	-4.944656e+00	3.152550e+00	2.193086e+00
1100000	-4.666806e+02	1.277660e+01	1.535556e+00	4.585524e-01
1105000	-4.654643e+02	1.169230e+01	1.629796e+00	2.230466e-01
1110000	-4.700668e+02	-2.310158e+00	2.976300e+00	8.418878e-01
1115000	-4.759329e+02	-9.405169e+00	3.665245e+00	3.287289e+00
1120000	-4.688602e+02	-1.290913e+01	4.725868e+00	1.093757e+00
1125000	-4.678224e+02	-6.157461e+00	3.393111e+00	1.764056e+00
1130000	-4.667114e+02	-3.158491e+00	2.936774e+00	1.988301e+00
1135000	-4.678569e+02	-5.540319e+00	3.078707e+00	3.317579e+00
1140000	-4.687719e+02	-9.684421e+00	4.107368e+00	1.016814e+00
1145000	-4.675024e+02	7.572299e+00	1.957221e+00	2.827578e-01
1150000	-4.678895e+02	-4.781617e+00	3.228378e+00	1.499565e+00
1155000	-4.622945e+02	-5.533130e+00	3.247389e+00	2.120004e+00
1160000	-4.673403e+02	-8.476286e+00	3.811316e+00	1.484055e+00
1165000	-4.706786e+02	2.300634e+01	9.839751e-01	7.500778e-02
1170000	-4.714861e+02	1.309483e+01	1.537151e+00	1.173192e-01
1175000	-4.659993e+02	-5.183714e+00	3.309731e+00	1.346012e+00
1180000	-4.639887e+02	3.485084e+00	2.263227e+00	1.143516e+00
1185000	-4.703493e+02	-3.893079e+00	3.123761e+00	1.346214e+00
1190000	-4.693823e+02	4.285187e+00	2.041443e+00	2.634558e+00
1195000	-4.695045e+02	1.520284e+00	2.463225e+00	1.225366e+00
1200000	-4.732056e+02	3.878331e+00	2.265290e+00	7.300239e-01
1205000	-4.699668e+02	-1.062118e+01	4.043841e+00	2.302847e+00
1210000	-4.714979e+02	-4.875630e+00	3.288927e+00	1.178731e+00
1215000	-4.708131e+02	-4.814396e+00	3.024265e+00	2.989610e+00
1220000	-4.691669e+02	-2.308403e+00	2.954775e+00	1.001968e+00
1225000	-4.680309e+02	-8.003483e+00	3.593530e+00	2.327504e+00
1230000	-4.741581e+02	-5.118733e+00	3.379720e+00	8.136584e-01
1235000	-4.686070e+02	-7.703071e+00	3.459204e+00	2.878642e+00
1240000	-4.722677e+02	4.751207e+00	2.183767e+00	6.716286e-01
1245000	-4.679713e+02	-4.190788e-02	2.737705e+00	4.358408e-01
1250000	-4.640209e+02	-1.037220e+01	3.844261e+00	3.187321e+00
1255000	-4.670053e+02	-7.873594e+00	3.451311e+00	3.100212e+00
1260000	-4.732803e+02	-3.646947e+00	3.214814e+00	4.588756e-01
1265000	-4.685840e+02	6.286339e+00	2.054284e+00	4.941715e-01
1270000	-4.676174e+02	-8.143665e+00	3.901123e+00	6.300789e-01
1275000	-4.774243e+02	-1.169813e+01	4.126091e+00	2.928588e+00
1280000	-4.677410e+02	-5.866343e+00	3.542867e+00	5.078019e-01
1285000	-4.721890e+02	-1.673283e+01	5.200077e+00	2.766347e+00
1290000	-4.686972e+02	-5.636282e-01	2.657578e+00	1.619082e+00
1295000	-4.714827e+02	5.587636e+00	2.143692e+00	2.466908e-01
1300000	-4.670258e+02	-6.391146e+00	3.453405e+00	1.604213e+00
1305000	-4.721313e+02	4.028316e+00	2.181185e+00	1.420808e+00
1310000	-4.713696e+02	1.472611e+01	1.409731e+00	4.024742e-01
1315000	-4.661913e+02	3.611672e+00	2.262497e+00	1.024103e+00
1320000	-4.703561e+02	3.671733e+00	2.296645e+00	6.310544e-01
1325000	-4.683241e+02	1.144796e+01	1.642319e+00	2.977501e-01
1330000	-4.679130e+02	1.393020e+01	1.475856e+00	1.833134e-01
1335000	-4.675468e+02	-1.663614e+01	4.385237e+00	6.500594e+00
1340000	-4.667968e+02	-2.263917e+01	7.046688e+00	1.802570e+00
1345000	-4.690820e+02	1.024857e+01	1.726829e+00	3.847762e-01
1350000	-4.719334e+02	3.937611e+00	2.302087e+00	3.125684e-01
1355000	-4.735461e+02	-4.343358e+00	2.960051e+00	2.997150e+00
1360000	-4.732411e+02	-1.829243e+01	5.469813e+00	3.186408e+00
1365000	-4.651604e+02	-1.479222e+00	2.777095e+00	1.554936e+00
1370000	-4.643041e+02	-1.646276e+01	5.145002e+00	2.736030e+00
1375000	-4.675965e+02	-2.840278e+00	2.901469e+00	1.939693e+00
1380000	-4.707561e+02	-1.551048e+00	2.813744e+00	1.334663e+00
1385000	-4.769997e+02	7.675064e+00	1.925548e+00	5.420918e-01
1390000	-4.615771e+02	2.025967e+01	1.107957e+00	1.984819e-01
1395000	-4.654352e+02	-1.514983e+01	5.136452e+00	1.460551e+00
1400000	-4.664812e+02	5.618801e+00	2.065110e+00	1.044997e+00
1405000	-4.645502e+02	-5.665326e+00	3.355833e+00	1.518682e+00
1410000	-4.672890e+02	2.659486e+01	8.371976e-01	5.505316e-02
1415000	-4.696696e+02	1.846351e+01	1.200615e+00	2.184165e-01
1420000	-4.655153e+02	-4.552890e+00	3.144430e+00	1.858871e+00
1425000	-4.645875e+02	-1.344765e+01	4.546490e+00	2.501527e+00
1430000	-4.682712e+02	1.864590e+01	1.197148e+00	1.000120e-01
1435000	-4.688204e+02	1.923881e+01	1.163623e+00	1.353281e-01
1440000	-4.661552e+02	9.343413e+00	1.772001e+00	7.173204e-01
1445000	-4.694402e+02	1.801776e-01	2.571905e+00	1.604741e+00
1450000	-4.714329e+02	-1.722191e+01	4.710999e+00	5.477350e+00
1455000	-4.707390e+02	-1.492865e+00	2.800375e+00	1.382593e+00
1460000	-4.720996e+02	4.283672e+00	2.145399e+00	1.532973e+00
1465000	-4.612614e+02	8.773930e+00	1.836787e+00	4.903445e-01
1470000	-4.704993e+02	-1.251566e+01	4.356203e+00	2.529164e+00
1475000	-4.669504e+02	3.216572e+00	2.182474e+00	2.219424e+00
1480000	-4.659307e+02	1.235182e+01	1.576886e+00	2.948848e-01
1485000	-4.756469e+02	4.729081e+00	2.144419e+00	1.097707e+00
1490000	-4.725886e+02	-6.248417e+00	3.396895e+00	1.830108e+00
1495000	-4.741026e+02	-8.216638e+00	3.300031e+00	4.444474e+00
1500000	-4.683071e+02	-6.107264e+00	3.486306e+00	1.108435e+00
1505000	-4.703074e+02	1.691306e+01	1.286653e+00	2.376398e-01
1510000	-4.690322e+02	8.060248e+00	1.911617e+00	3.180423e-01
1515000	-4.650970e+02	-3.072571e+00	2.905291e+00	2.142645e+00
1520000	-4.712980e+02	-1.007887e+01	4.206892e+00	8.745901e-01
1525000	-4.731832e+02	1.893286e+00	2.459492e+00	8.860961e-01
1530000	-4.771879e+02	-1.082897e+01	4.037539e+00	2.545582e+00
1535000	-4.712851e+02	2.289437e+00	2.344815e+00	1.551883e+00
1540000	-4.679989e+02	-1.308116e+01	4.728977e+00	1.251008e+00
1545000	-4.788209e+02	1.810854e+01	1.218683e+00	2.429765e-01
1550000	-4.652182e+02	-8.716838e+00	3.808640e+00	1.740329e+00
1555000	-4.702849e+02	-4.864422e+00	3.116892e+00	2.366674e+00
1560000	-4.684970e+02	2.610295e+01	8.545532e-01	9.381759e-02
1565000	-4.653260e+02	-2.865543e+00	3.053549e+00	8.258284e-01
1570000	-4.701087e+02	4.805194e+00	2.203408e+00	4.186915e-01
1575000	-4.700635e+02	1.025820e+01	1.721883e+00	4.387460e-01
1580000	-4.683711e+02	-2.025829e+01	6.512210e+00	1.210476e+00
1585000	-4.709320e+02	-1.364837e+01	4.862896e+00	1.190467e+00
1590000	-4.679452e+02	-1.230802e+01	4.391443e+00	2.140740e+00
1595000	-4.708675e+02	-1.152144e+01	4.033302e+00	3.261579e+00
1600000	-4.663415e+02	6.954107e+00	1.986161e+00	5.751335e-01
1605000	-4.729573e+02	-8.948109e+00	3.820715e+00	1.900750e+00
1610000	-4.626557e+02	-1.123764e+01	4.207475e+00	2.030255e+00
1615000	-4.648487e+02	1.242920e+01	1.563889e+00	4.008828e-01
1620000	-4.674297e+02	1.472960e+00	2.560195e+00	4.135255e-01
1625000	-4.669599e+02	1.131268e+01	1.654989e+00	2.626785e-01
1630000	-4.671290e+02	1.641478e+01	1.318780e+00	1.901207e-01
1635000	-4.656318e+02	-5.291089e-02	2.477780e+00	2.667486e+00
1640000	-4.808209e+02	3.702711e+00	2.207245e+00	1.482514e+00
1645000	-4.785512e+02	-1.200755e+01	4.150178e+00	3.107551e+00
1650000	-4.667627e+02	1.737527e+01	1.257419e+00	2.839780e-01
1655000	-4.671648e+02	-3.074760e+00	2.908454e+00	2.120578e+00
1660000	-4.643360e+02	-2.046482e+00	2.846845e+00	1.569488e+00
1665000	-4.670138e+02	-4.043275e+00	3.097880e+00	1.682035e+00
1670000	-4.709137e+02	1.410839e+01	1.454710e+00	3.247335e-01
1675000	-4.675763e+02	-8.620422e+00	3.671262e+00	2.465855e+00
1680000	-4.665254e+02	-6.476435e+00	3.057326e+00	4.409148e+00
1685000	-4.711633e+02	2.968196e+00	2.388914e+00	4.587995e-01
1690000	-4.733877e+02	-3.211403e+00	2.897885e+00	2.338370e+00
1695000	-4.636666e+02	-1.373818e+01	4.761580e+00	1.753611e+00
1700000	-4.728344e+02	5.288324e+00	2.136654e+00	6.190523e-01
1705000	-4.688218e+02	3.818064e+00	2.268303e+00	7.607452e-01
1710000	-4.674464e+02	-3.442196e+00	3.108777e+00	1.002617e+00
1715000	-4.645510e+02	-3.185417e-01	2.685658e+00	1.139950e+00
1720000	-4.635079e+02	-5.411011e-01	2.368453e+00	4.159379e+00
1725000	-4.675415e+02	-5.406716e+00	3.390745e+00	1.028891e+00
1730000	-4.712020e+02	1.376139e+01	1.482556e+00	2.518014e-01
1735000	-4.739836e+02	-9.200503e+00	4.115863e+00	4.865892e-01
1740000	-4.724241e+02	4.663044e+00	2.190795e+00	6.883996e-01
1745000	-4.720098e+02	-6.997796e-01	2.631839e+00	1.971919e+00
1750000	-4.648967e+02	1.934886e+01	1.154117e+00	2.066833e-01
1755000	-4.705687e+02	2.169063e+01	1.044979e+00	6.127624e-02
1760000	-4.690339e+02	1.270523e+00	2.559419e+00	6.227112e-01
1765000	-4.648097e+02	-2.996683e+00	3.010668e+00	1.272395e+00
1770000	-4.687836e+02	-9.293806e+00	4.059393e+00	8.894729e-01
1775000	-4.691681e+02	1.932466e+00	2.520314e+00	3.034092e-01
1780000	-4.623697e+02	6.018649e+00	2.064863e+00	6.478027e-01
1785000	-4.709689e+02	9.930507e-01	2.561247e+00	8.842967e-01
1790000	-4.726629e+02	1.908433e+01	1.168782e+00	1.919549e-01
1795000	-4.766706e+02	-1.336635e+00	2.689711e+00	2.124459e+00
1800000	-4.687718e+02	1.139090e+01	1.630586e+00	5.137086e-01
1805000	-4.792410e+02	2.703129e+00	2.429914e+00	3.453894e-01
1810000	-4.627789e+02	1.846574e+01	1.204052e+00	1.529543e-01
1815000	-4.761826e+02	-8.220508e+00	3.558037e+00	2.766449e+00
1820000	-4.729558e+02	-3.555997e+00	3.135729e+00	9.238075e-01
1825000	-4.743608e+02	-7.072331e+00	3.652735e+00	1.030924e+00
1830000	-4.679113e+02	-2.496104e+00	2.914431e+00	1.496164e+00
1835000	-4.647035e+02	-5.981150e+00	3.419577e+00	1.414163e+00
1840000	-4.762195e+02	-1.046947e+01	4.080548e+00	1.948675e+00
1845000	-4.675782e+02	-4.456404e-01	2.741770e+00	8.065229e-01
1850000	-4.686824e+02	6.494366e+00	2.030068e+00	5.494416e-01
1855000	-4.663458e+02	-3.366059e+00	3.147958e+00	6.470165e-01
1860000	-4.691270e+02	-9.332123e+00	3.806413e+00	2.368703e+00
1865000	-4.641580e+02	-7.161201e+00	3.473231e+00	2.246346e+00
1870000	-4.772179e+02	-7.023601e+00	3.496785e+00	1.957697e+00
1875000	-4.675050e+02	-1.134781e+01	4.167429e+00	2.354822e+00
1880000	-4.697161e+02	-1.189442e+01	4.379189e+00	1.789840e+00
1885000	-4.758748e+02	-7.980017e+00	3.680529e+00	1.769061e+00
1890000	-4.711516e+02	-4.567400e+00	3.038262e+00	2.639632e+00
1895000	-4.724490e+02	-1.660787e+01	5.655010e+00	7.507911e-01
1900000	-4.696001e+02	-1.503673e+00	2.856694e+00	9.497140e-01
1905000	-4.679996e+02	1.809704e+01	1.219283e+00	2.435939e-01
1910000	-4.680851e+02	-9.894045e+00	4.124913e+00	1.130905e+00
1915000	-4.736036e+02	-8.875938e+00	3.953261e+00	1.065055e+00
1920000	-4.699763e+02	-6.119839e+00	3.489467e+00	1.100757e+00
1925000	-4.805424e+02	-4.864736e+00	3.323846e+00	9.319941e-01
1930000	-4.708021e+02	-7.307208e+00	3.492164e+00	2.270857e+00
1935000	-4.724789e+02	-7.812422e+00	3.672728e+00	1.648929e+00
1940000	-4.714875e+02	1.121896e+01	1.664773e+00	2.257534e-01
1945000	-4.703995e+02	4.397149e+00	2.256925e+00	2.934276e-01
1950000	-4.724364e+02	-8.974683e+00	3.911445e+00	1.401928e+00
1955000	-4.731775e+02	-1.201527e+01	4.414990e+00	1.727989e+00
1960000	-4.680365e+02	-6.814832e+00	3.604785e+00	1.068928e+00
1965000	-4.722826e+02	-1.020505e+00	2.836106e+00	6.277327e-01
1970000	-4.671942e+02	-3.451711e+00	3.124549e+00	8.992194e-01
1975000	-4.749151e+02	9.472530e-01	2.571132e+00	8.443589e-01
1980000	-4.632135e+02	5.762372e-01	2.577264e+00	1.162355e+00
1985000	-4.719969e+02	2.025855e+01	1.108922e+00	1.803647e-01
1990000	-4.659961e+02	-4.654680e-01	2.628994e+00	1.761682e+00
1995000	-4.709343e+02	2.966841e+00	2.257397e+00	1.719084e+00
2000000	-4.633963e+02	-1.127712e+01	3.888018e+00	3.838865e+00
2005000	-4.692843e+02	2.774336e+01	7.915346e-01	1.450199e-01
2010000	-4.708744e+02	1.949645e+01	1.153855e+00	6.412622e-02
2015000	-4.630411e+02	2.319380e+00	2.399582e+00	1.008521e+00
2020000	-4.730436e+02	-2.663307e+00	2.841029e+00	2.231890e+00
2025000	-4.746836e+02	5.630770e+00	2.095577e+00	7.077774e-01
2030000	-4.707674e+02	-3.520564e+00	2.994206e+00	1.918543e+00
2035000	-4.692978e+02	-2.611834e+00	2.893483e+00	1.772690e+00
2040000	-4.661382e+02	3.133150e-01	2.702162e+00	3.716589e-01
2045000	-4.680102e+02	1.262864e+01	1.567525e+00	1.499990e-01
2050000	-4.707621e+02	1.481600e+01	1.416649e+00	2.042077e-01
2055000	-4.694634e+02	-1.034586e+01	3.865434e+00	3.038033e+00
2060000	-4.667427e+02	-7.333981e+00	3.639108e+00	1.376165e+00
2065000	-4.718453e+02	-4.801976e+00	3.278647e+00	1.174975e+00
2070000	-4.673801e+02	-7.770439e+00	3.131626e+00	5.167465e+00
2075000	-4.691556e+02	-4.977114e+00	3.422306e+00	3.923017e-01
2080000	-4.682531e+02	-3.586197e+00	2.770657e+00	3.713611e+00
2085000	-4.719864e+02	7.239565e+00	1.965380e+00	5.231602e-01
2090000	-4.669273e+02	-3.191802e+00	2.958788e+00	1.855115e+00
2095000	-4.634926e+02	3.101447e+00	2.385725e+00	3.552507e-01
2100000	-4.752541e+02	-1.062238e+01	4.286499e+00	9.977235e-01
2105000	-4.675853e+02	-7.254750e+00	3.716290e+00	8.274937e-01
2110000	-4.715324e+02	-6.932357e-01	2.739768e+00	1.070393e+00
2115000	-4.720161e+02	-7.906671e+00	3.710864e+00	1.512102e+00
2120000	-4.707413e+02	1.864637e+00	2.360650e+00	1.827027e+00
2125000	-4.630046e+02	-3.687787e+00	2.886085e+00	2.905703e+00
2130000	-4.724684e+02	-3.909913e+00	3.072541e+00	1.731891e+00
2135000	-4.714228e+02	2.127276e+01	1.061345e+00	1.356390e-01
2140000	-4.725043e+02	-8.779185e+00	3.928581e+00	1.108547e+00
2145000	-4.672594e+02	-8.916818e+00	3.941041e+00	1.175271e+00
2150000	-4.723487e+02	-6.567382e+00	3.652724e+00	5.260401e-01
2155000	-4.696644e+02	-1.268203e+00	2.801063e+00	1.152459e+00
2160000	-4.733000e+02	3.454098e+00	2.353200e+00	3.078451e-01
2165000	-4.703826e+02	-3.794397e+00	3.227442e+00	5.188167e-01
2170000	-4.678512e+02	-1.120042e+01	4.193376e+00	2.068292e+00
2175000	-4.684722e+02	-1.204207e+01	3.597872e+00	6.339091e+00
2180000	-4.680579e+02	9.366153e+00	1.786534e+00	5.134364e-01
2185000	-4.713230e+02	-7.863211e+00	3.818083e+00	8.312812e-01
2190000	-4.639859e+02	-8.618557e+00	3.852791e+00	1.384065e+00
2195000	-4.627788e+02	7.612397e+00	1.927098e+00	5.869034e-01
2200000	-4.675459e+02	1.800272e+01	1.230909e+00	1.279761e-01
2205000	-4.698016e+02	1.274110e+01	1.555113e+00	2.136707e-01
2210000	-4.637455e+02	1.627607e+01	1.325485e+00	2.165888e-01
2215000	-4.695085e+02	1.632606e+01	1.322727e+00	2.127027e-01
2220000	-4.674205e+02	-8.958804e+00	3.641291e+00	2.987575e+00
2225000	-4.736775e+02	1.395178e+01	1.474872e+00	1.765045e-01
2230000	-4.689720e+02	-2.108876e+00	2.862954e+00	1.506132e+00
2235000	-4.697632e+02	-6.021258e+00	3.097043e+00	3.666047e+00
2240000	-4.660822e+02	-6.450755e+00	3.469733e+00	1.558418e+00
2245000	-4.686360e+02	1.732947e+01	1.247505e+00	5.049147e-01
2250000	-4.696060e+02	-6.978830e+00	3.542962e+00	1.619688e+00
2255000	-4.691849e+02	1.906242e+01	1.172280e+00	1.477887e-01
2260000	-4.685244e+02	-3.435767e+00	2.989181e+00	1.871206e+00
2265000	-4.684899e+02	-4.758113e+00	3.190694e+00	1.738139e+00
2270000	-4.697024e+02	3.918961e+00	2.261785e+00	7.238034e-01
2275000	-4.651244e+02	1.070201e+01	1.688311e+00	4.314807e-01
2280000	-4.688964e+02	7.332870e+00	1.984155e+00	2.188036e-01
2285000	-4.687868e+02	-3.364028e+00	3.133618e+00	7.468636e-01
2290000	-4.666613e+02	2.668712e+01	8.337410e-01	5.416694e-02
2295000	-4.679749e+02	-2.245711e+00	2.963865e+00	8.707926e-01
2300000	-4.662631e+02	-2.804315e+00	2.899322e+00	1.920235e+00
2305000	-4.653191e+02	1.708836e+01	1.278872e+00	1.965712e-01
2310000	-4.683335e+02	8.661188e+00	1.866019e+00	2.527865e-01
2315000	-4.689741e+02	-1.003203e+01	3.923403e+00	2.390923e+00
2320000	-4.762989e+02	-2.332559e+00	2.915438e+00	1.324918e+00
2325000	-4.681036e+02	1.552132e+01	1.370039e+00	2.395549e-01
2330000	-4.675239e+02	5.819752e-01	2.552386e+00	1.372500e+00
2335000	-4.703492e+02	1.485544e+01	1.415299e+00	1.858780e-01
2340000	-4.650656e+02	9.601461e+00	1.789604e+00	2.400395e-01
2345000	-4.726359e+02	-5.477968e+00	3.451133e+00	7.057425e-01
2350000	-4.720247e+02	-8.960909e-01	2.803976e+00	7.571863e-01
2355000	-4.665065e+02	1.490632e+01	1.403952e+00	3.132161e-01
2360000	-4.729331e+02	-1.065457e+01	4.103500e+00	2.008072e+00
2365000	-4.695081e+02	1.480500e+01	1.414891e+00	2.426938e-01
2370000	-4.689855e+02	-1.239357e+01	4.669899e+00	8.458966e-01
2375000	-4.696651e+02	-1.191026e+01	3.915469e+00	4.314483e+00
2380000	-4.701994e+02	-4.246386e+00	3.042004e+00	2.291166e+00
2385000	-4.672492e+02	-5.250540e+00	3.043816e+00	3.282037e+00
2390000	-4.725371e+02	-3.743011e+00	2.778709e+00	3.805779e+00
2395000	-4.654785e+02	-2.245862e+00	2.987714e+00	6.922459e-01
2400000	-4.737324e+02	1.413766e+01	1.451126e+00	3.500967e-01
2405000	-4.669695e+02	2.841156e+01	7.716670e-01	3.806765e-02
2410000	-4.712424e+02	-7.139520e+00	3.400693e+00	2.696246e+00
2415000	-4.597973e+02	2.847646e-01	2.581641e+00	1.416062e+00
2420000	-4.664320e+02	3.111963e-01	2.608892e+00	1.155893e+00
2425000	-4.691719e+02	-1.580380e+00	2.544704e+00	3.601934e+00
2430000	-4.679626e+02	2.228293e+01	1.017713e+00	5.335542e-02
2435000	-4.676077e+02	-3.148361e+00	3.041062e+00	1.200048e+00
2440000	-4.713496e+02	1.727760e+01	1.263780e+00	2.700129e-01
2445000	-4.706187e+02	1.946237e+00	2.460743e+00	8.218370e-01
2450000	-4.702592e+02	-8.136967e+00	3.785967e+00	1.294082e+00
2455000	-4.655273e+02	-1.267257e+01	4.701864e+00	9.716289e-01
2460000	-4.662773e+02	4.132888e-01	2.517391e+00	1.848407e+00
2465000	-4.725098e+02	-1.000548e+01	4.065330e+00	1.568402e+00
2470000	-4.672916e+02	2.873696e+01	7.568937e-01	1.394070e-01
2475000	-4.713990e+02	2.015802e+01	1.109911e+00	2.611847e-01
2480000	-4.707523e+02	-1.165797e+01	4.531016e+00	7.883963e-01
2485000	-4.649766e+02	-4.553199e+00	3.199492e+00	1.471766e+00
2490000	-4.712686e+02	2.203713e+01	1.021870e+00	2.090795e-01
2495000	-4.634145e+02	-4.836928e+00	3.254614e+00	1.374189e+00
2500000	-4.708286e+02	-7.685856e+00	3.827090e+00	6.011864e-01
2505000	-4.706937e+02	-1.086766e+01	4.176702e+00	1.824852e+00
2510000	-4.673686e+02	1.497050e+01	1.402206e+00	2.765989e-01
2515000	-4.683662e+02	-1.026235e+01	3.814514e+00	3.251349e+00
2520000	-4.686738e+02	-3.277069e+00	2.727394e+00	3.755046e+00
2525000	-4.666530e+02	-1.746900e+00	2.661507e+00	2.769454e+00
2530000	-4.632970e+02	-6.788311e+00	3.506646e+00	1.659468e+00
2535000	-4.746305e+02	-9.436771e+00	3.931295e+00	1.750665e+00
2540000	-4.671195e+02	1.874112e+01	1.187412e+00	1.854173e-01
2545000	-4.672144e+02	-4.413818e+00	3.001442e+00	2.757971e+00
2550000	-4.756122e+02	-6.644303e+00	3.653097e+00	6.006788e-01
2555000	-4.670993e+02	-1.159594e+01	3.863054e+00	4.301899e+00
2560000	-4.675228e+02	2.121369e+01	1.056234e+00	3.014201e-01
2565000	-4.676695e+02	2.522437e+00	2.435859e+00	4.717288e-01
2570000	-4.694293e+02	4.342240e-02	2.678664e+00	8.360537e-01
2575000	-4.681529e+02	8.735424e+00	1.854909e+00	3.110455e-01
2580000	-4.699864e+02	-9.377548e+00	4.061709e+00	9.604352e-01
2585000	-4.705354e+02	1.281625e+01	1.547331e+00	2.496635e-01
2590000	-4.776425e+02	1.313693e+00	2.435276e+00	1.685795e+00
2595000	-4.645910e+02	3.976065e+00	2.289302e+00	3.979128e-01
2600000	-4.682540e+02	-5.843776e-01	2.659838e+00	1.620904e+00
2605000	-4.686771e+02	-2.694046e+00	3.059985e+00	6.073676e-01
2610000	-4.627912e+02	-9.425938e+00	3.858059e+00	2.160860e+00
2615000	-4.703629e+02	2.392725e+01	9.413140e-01	1.334887e-01
2620000	-4.725028e+02	-1.036709e+00	2.794827e+00	9.706235e-01
2625000	-4.658200e+02	-1.213184e+01	4.350063e+00	2.176989e+00
2630000	-4.669113e+02	-3.641095e+00	3.033539e+00	1.748025e+00
2635000	-4.692401e+02	-9.775038e+00	3.882747e+00	2.367164e+00
2640000	-4.669423e+02	-7.276386e-01	2.759771e+00	9.427506e-01
2645000	-4.705349e+02	-1.591232e+01	4.957824e+00	3.019607e+00
2650000	-4.770243e+02	-9.922118e+00	3.929054e+00	2.248782e+00
2655000	-4.708605e+02	-1.257587e+00	2.377096e+00	4.794872e+00
2660000	-4.665344e+02	2.527237e+00	2.412203e+00	6.839948e-01
2665000	-4.681798e+02	3.083720e+01	6.915837e-01	3.095016e-02
2670000	-4.737258e+02	-1.664696e+01	5.392512e+00	1.861805e+00
2675000	-4.662355e+02	1.066187e+01	1.691197e+00	4.337532e-01
2680000	-4.682260e+02	-1.013039e+01	3.874643e+00	2.769292e+00
2685000	-4.621087e+02	-3.022344e-01	2.693014e+00	1.062732e+00
2690000	-4.673872e+02	-5.002721e+00	3.224909e+00	1.744667e+00
2695000	-4.709563e+02	-1.027505e+01	3.340810e+00	6.228619e+00
2700000	-4.733369e+02	-2.742014e+00	2.753551e+00	3.007390e+00
2705000	-4.708839e+02	-1.240624e+00	2.848813e+00	7.482324e-01
2710000	-4.632660e+02	2.156956e+01	1.045003e+00	1.818478e-01
2715000	-4.717326e+02	1.519641e+01	1.388267e+00	2.718716e-01
2720000	-4.716681e+02	-9.527901e+00	4.016342e+00	1.362435e+00
2725000	-4.613360e+02	-4.526126e+00	3.158689e+00	1.731144e+00
2730000	-4.645469e+02	2.603095e+00	2.428018e+00	4.627906e-01
2735000	-4.701652e+02	1.822933e+01	1.215842e+00	1.738149e-01
2740000	-4.745480e+02	-8.834204e+00	3.888841e+00	1.391216e+00
2745000	-4.801771e+02	-3.003588e+00	2.921366e+00	1.950664e+00
2750000	-4.664426e+02	-4.944205e+00	3.314158e+00	1.076653e+00
2755000	-4.740372e+02	-9.276958e-02	2.728732e+00	5.598261e-01
2760000	-4.724181e+02	-9.138661e+00	3.897770e+00	1.644328e+00
2765000	-4.661073e+02	7.860347e+00	1.925950e+00	3.521707e-01
2770000	-4.625926e+02	-1.075537e+01	3.755730e+00	4.091916e+00
2775000	-4.652291e+02	8.287221e+00	1.896661e+00	2.653642e-01
2780000	-4.722829e+02	-7.911989e-01	2.780081e+00	8.429730e-01
2785000	-4.730484e+02	2.183279e+00	2.430122e+00	8.633408e-01
2790000	-4.711175e+02	-9.881116e-01	2.858155e+00	4.227595e-01
2795000	-4.682729e+02	-6.327965e+00	3.470559e+00	1.430309e+00
2800000	-4.660692e+02	1.909823e+01	1.174048e+00	7.862973e-02
2805000	-4.709832e+02	-1.437110e+01	4.944994e+00	1.536677e+00
2810000	-4.701305e+02	2.771559e+01	7.952759e-01	6.868083e-02
2815000	-4.750699e+02	1.887936e+00	2.528802e+00	2.731224e-01
2820000	-4.705951e+02	-4.438581e+00	3.124829e+00	1.884089e+00
2825000	-4.656432e+02	-1.361982e+01	4.757802e+00	1.653098e+00
2830000	-4.684796e+02	-7.038215e+00	3.284766e+00	3.369581e+00
2835000	-4.660900e+02	-6.388295e+00	3.478061e+00	1.442382e+00
2840000	-4.657307e+02	7.087567e-01	2.482313e+00	1.865154e+00
2845000	-4.761213e+02	-1.266091e+01	4.323155e+00	2.845250e+00
2850000	-4.690470e+02	1.765546e+01	1.248348e+00	1.639734e-01
2855000	-4.710598e+02	-1.082407e+01	3.863159e+00	3.529417e+00
2860000	-4.685199e+02	2.074243e+00	2.484455e+00	4.804822e-01
2865000	-4.711207e+02	-1.801985e+00	2.893798e+00	9.604107e-01
2870000	-4.677267e+02	-5.417149e+00	3.387633e+00	1.059837e+00
2875000	-4.710583e+02	-7.460597e+00	3.533193e+00	2.163177e+00
2880000	-4.666326e+02	-2.855972e+00	2.716698e+00	3.421470e+00
2885000	-4.667587e+02	-7.732890e+00	3.638000e+00	1.781883e+00
2890000	-4.658698e+02	-8.534430e+00	3.861933e+00	1.246886e+00
2895000	-4.704787e+02	9.460294e+00	1.788063e+00	4.003125e-01
2900000	-4.715485e+02	-2.897542e+00	3.084134e+00	6.355101e-01
2905000	-4.695201e+02	-7.841524e+00	3.629315e+00	1.943965e+00
2910000	-4.677583e+02	3.264926e+01	6.373086e-01	2.237330e-02
2915000	-4.704827e+02	-3.502195e+00	3.224369e+00	2.478812e-01
2920000	-4.685645e+02	4.198733e+00	2.278291e+00	2.824187e-01
2925000	-4.641873e+02	-9.336325e+00	3.851087e+00	2.111739e+00
2930000	-4.646315e+02	2.468544e-02	2.654361e+00	1.057732e+00
2935000	-4.695766e+02	1.461840e+01	1.433368e+00	1.420151e-01
2940000	-4.610247e+02	-8.608901e+00	3.743765e+00	2.016849e+00
2945000	-4.697756e+02	-2.548813e+00	2.942290e+00	1.336786e+00
2950000	-4.681503e+02	-1.187686e+00	2.628395e+00	2.488973e+00
2955000	-4.649739e+02	1.791137e+01	1.233303e+00	1.763245e-01
2960000	-4.673962e+02	-2.619198e+00	2.819700e+00	2.355700e+00
2965000	-4.729116e+02	5.011164e+00	2.188192e+00	3.666937e-01
2970000	-4.752516e+02	-7.379741e-02	2.721246e+00	6.020342e-01
2975000	-4.663846e+02	-1.475188e+01	4.685995e+00	3.126900e+00
2980000	-4.639194e+02	2.871691e+01	7.597188e-01	7.720822e-02
2985000	-4.671712e+02	-2.245591e+00	2.766664e+00	2.405136e+00
2990000	-4.660902e+02	-1.963612e+00	2.766068e+00	2.127959e+00
2995000	-4.658319e+02	-4.366914e+00	3.222250e+00	1.127274e+00
3000000	-4.676196e+02	-8.870392e+00	3.847635e+00	1.665879e+00
3005000	-4.690256e+02	1.563375e+01	1.370105e+00	1.260536e-01
3010000	-4.723565e+02	-1.716727e+01	5.807812e+00	7.083450e-01
3015000	-4.683315e+02	2.501300e+01	9.000554e-01	3.791647e-02
3020000	-4.669028e+02	-6.589001e+00	3.508708e+00	1.447020e+00
3025000	-4.670066e+02	-1.211653e+01	4.463670e+00	1.583132e+00
3030000	-4.643136e+02	1.314784e+01	1.530465e+00	1.608823e-01
3035000	-4.651615e+02	2.292238e+01	9.899518e-01	2.514516e-02
3040000	-4.710530e+02	2.288739e+01	9.864826e-01	1.377140e-01
3045000	-4.684161e+02	2.931820e+01	7.385151e-01	1.007887e-01
3050000	-4.666454e+02	2.106138e+01	1.067785e+00	2.132779e-01
3055000	-4.667507e+02	-1.339388e+01	4.675513e+00	1.819215e+00
3060000	-4.728734e+02	-1.683630e+01	5.041306e+00	3.567876e+00
3065000	-4.615490e+02	-4.677253e+00	3.233564e+00	1.359371e+00
3070000	-4.733476e+02	9.967475e+00	1.748893e+00	3.843471e-01
3075000	-4.725186e+02	1.350661e+00	2.492030e+00	1.136330e+00
3080000	-4.665116e+02	-1.020436e+01	3.753962e+00	3.551451e+00
3085000	-4.718459e+02	-1.087045e+01	4.272395e+00	1.319709e+00
3090000	-4.677439e+02	-9.191964e-01	2.653870e+00	2.005734e+00
3095000	-4.647598e+02	-3.729327e+00	3.178908e+00	7.919452e-01
3100000	-4.751313e+02	2.077198e+00	2.503373e+00	3.087487e-01
3105000	-4.732527e+02	5.243976e+00	2.146622e+00	5.600068e-01
3110000	-4.678526e+02	-6.476329e+00	3.306385e+00	2.661212e+00
3115000	-4.655227e+02	-2.209067e+00	2.878041e+00	1.489188e+00
3120000	-4.649651e+02	-2.416903e+00	2.916605e+00	1.400336e+00
3125000	-4.680070e+02	-2.137438e+00	2.975269e+00	6.768953e-01
3130000	-4.733188e+02	-9.019447e+00	4.029827e+00	7.788907e-01
3135000	-4.660730e+02	2.263348e+01	1.003749e+00	8.158452e-03
3140000	-4.727971e+02	2.677576e+01	8.278117e-01	1.231363e-01
3145000	-4.645555e+02	2.829212e+01	7.771186e-01	2.080734e-03
3150000	-4.707292e+02	-1.332712e+01	4.639000e+00	1.928588e+00
3155000	-4.694551e+02	8.647579e-01	2.564836e+00	9.814199e-01
3160000	-4.707077e+02	-2.478657e+00	2.852710e+00	1.955803e+00
3165000	-4.703077e+02	-8.250220e+00	3.816242e+00	1.229083e+00
3170000	-4.679707e+02	2.232425e+01	1.011912e+00	1.383928e-01
3175000	-4.731264e+02	1.333768e+01	1.513349e+00	2.201666e-01
3180000	-4.639182e+02	-2.673033e+00	3.038730e+00	7.418256e-01
3185000	-4.657569e+02	-5.910465e+00	3.389526e+00	1.540671e+00
3190000	-4.657038e+02	-7.057310e+00	3.392619e+00	2.667139e+00
3195000	-4.679831e+02	3.428534e+00	2.272768e+00	1.106560e+00
3200000	-4.656347e+02	-1.170313e+01	4.135898e+00	2.880384e+00
3205000	-4.659441e+02	-8.837127e-01	2.820728e+00	6.120889e-01
3210000	-4.672176e+02	-1.199780e+00	2.656871e+00	2.261156e+00
3215000	-4.676373e+02	9.496630e+00	1.788209e+00	3.621676e-01
3220000	-4.757561e+02	-8.677986e+00	3.661658e+00	2.582008e+00
3225000	-4.708953e+02	-1.511114e+01	4.311350e+00	5.356825e+00
3230000	-4.650529e+02	2.110918e+01	1.065519e+00	2.124430e-01
3235000	-4.665010e+02	2.327876e+00	2.450995e+00	5.284999e-01
3240000	-4.663366e+02	-3.637648e+00	3.112874e+00	1.168680e+00
3245000	-4.660839e+02	-5.442397e+00	3.434651e+00	7.771352e-01
3250000	-4.631163e+02	-4.190053e-01	2.702071e+00	1.104732e+00
3255000	-4.689401e+02	-9.306096e+00	3.891046e+00	1.850418e+00
3260000	-4.681104e+02	-1.144180e+01	3.985268e+00	3.450309e+00
3265000	-4.680724e+02	-7.041964e+00	3.117005e+00	4.543407e+00
3270000	-4.653096e+02	-9.311985e+00	3.393927e+00	4.913203e+00
3275000	-4.682964e+02	6.204471e-01	2.565267e+00	1.221988e+00
3280000	-4.747509e+02	6.225185e+00	2.046825e+00	6.361012e-01
3285000	-4.760262e+02	-5.460662e+00	2.853615e+00	4.930737e+00
3290000	-4.694928e+02	1.556480e+01	1.367984e+00	2.293120e-01
3295000	-4.671433e+02	-7.528372e+00	3.697329e+00	1.215549e+00
3300000	-4.742235e+02	3.442363e-01	2.608305e+00	1.127858e+00
3305000	-4.679201e+02	-2.862314e+00	3.072347e+00	6.857031e-01
3310000	-4.677451e+02	-4.283020e+00	3.044319e+00	2.310831e+00
3315000	-4.706069e+02	-2.433489e+00	2.884689e+00	1.662186e+00
3320000	-4.709417e+02	-4.290213e+00	3.114234e+00	1.811500e+00
3325000	-4.698922e+02	-5.702220e+00	3.383981e+00	1.368999e+00
3330000	-4.679940e+02	-1.545167e+01	4.662782e+00	3.938263e+00
3335000	-4.727518e+02	-7.794951e+00	3.848930e+00	5.829048e-01
3340000	-4.653679e+02	1.344890e+00	2.557891e+00	5.616362e-01
3345000	-4.717998e+02	2.632833e+01	8.438564e-01	1.466271e-01
3350000	-4.677729e+02	-4.392376e+00	3.203739e+00	1.281338e+00
3355000	-4.652983e+02	-9.074503e+00	3.691131e+00	2.799208e+00
3360000	-4.688572e+02	-7.406320e+00	3.649108e+00	1.387130e+00
3365000	-4.743709e+02	2.503044e+01	8.981956e-01	6.616274e-02
3370000	-4.662488e+02	-2.077211e+00	2.838791e+00	1.663354e+00
3375000	-4.661043e+02	6.638100e+00	2.049077e+00	1.987615e-01
3380000	-4.754068e+02	-7.783294e+00	3.314554e+00	3.913076e+00
3385000	-4.722072e+02	3.389588e+00	2.277662e+00	1.097697e+00
3390000	-4.658200e+02	-5.886869e+00	3.243102e+00	2.503232e+00
3395000	-4.701022e+02	1.218158e+01	1.592866e+00	2.417073e-01
3400000	-4.706294e+02	-4.048444e+00	3.213065e+00	8.725252e-01
3405000	-4.712008e+02	-3.932066e+00	2.877110e+00	3.219399e+00
3410000	-4.705633e+02	-1.076185e+01	3.580599e+00	5.166466e+00
3415000	-4.675190e+02	-4.396321e+00	3.083907e+00	2.135930e+00
3420000	-4.696423e+02	-1.428728e+00	2.863593e+00	8.210120e-01
3425000	-4.701157e+02	-1.230412e+01	4.405081e+00	2.067267e+00
3430000	-4.596413e+02	1.311727e+01	1.522765e+00	3.031914e-01
3435000	-4.647552e+02	5.052145e+00	2.160244e+00	6.113059e-01
3440000	-4.730949e+02	-1.014087e+01	4.011211e+00	2.004043e+00
3445000	-4.654147e+02	-6.245705e+00	3.477627e+00	1.302580e+00
3450000	-4.715212e+02	1.303255e+00	2.554983e+00	6.285874e-01
3455000	-4.726786e+02	-1.445897e+01	4.867434e+00	1.980101e+00
3460000	-4.674527e+02	2.030365e+01	1.106128e+00	1.910291e-01
3465000	-4.640298e+02	1.272814e+01	1.557427e+00	1.936959e-01
3470000	-4.671013e+02	2.657195e+01	8.351678e-01	1.315771e-01
3475000	-4.677972e+02	-1.069492e+01	4.126566e+00	1.922801e+00
3480000	-4.682877e+02	-6.667830e+00	3.587759e+00	1.027782e+00
3485000	-4.695203e+02	5.384149e+00	2.135416e+00	5.360983e-01
3490000	-4.702563e+02	-8.588651e+00	3.726376e+00	2.100757e+00
3495000	-4.714082e+02	-3.536283e+00	2.915684e+00	2.526758e+00
3500000	-4.712629e+02	-7.612293e+00	3.786736e+00	7.648637e-01
3505000	-4.658035e+02	3.136485e-01	2.689719e+00	4.741124e-01
3510000	-4.749457e+02	7.076094e+00	1.976638e+00	5.598414e-01
3515000	-4.694748e+02	6.373467e+00	2.051900e+00	4.328267e-01
3520000	-4.679584e+02	-2.933680e+00	3.043390e+00	9.682994e-01
3525000	-4.702400e+02	1.292695e+01	1.523358e+00	4.848810e-01
3530000	-4.664706e+02	-1.011547e+01	4.257414e+00	6.435085e-01
3535000	-4.724130e+02	-6.304211e+00	3.414809e+00	1.768397e+00
3540000	-4.699411e+02	5.490419e+00	2.110483e+00	6.906995e-01
3545000	-4.657170e+02	-1.209730e+01	4.409030e+00	1.840339e+00
3550000	-4.749558e+02	-8.766054e+00	3.942666e+00	1.015273e+00
3555000	-4.680388e+02	-5.865713e+00	3.196587e+00	2.804553e+00
3560000	-4.682526e+02	1.935771e+01	1.152852e+00	2.220906e-01
3565000	-4.616784e+02	2.018366e+01	1.117243e+00	8.995886e-02
3570000	-4.670907e+02	-1.108150e+00	2.751860e+00	1.387211e+00
3575000	-4.711226e+02	2.043402e+00	2.390910e+00	1.365021e+00
3580000	-4.715023e+02	3.348106e+00	2.213750e+00	1.771723e+00
3585000	-4.723972e+02	-8.477165e+00	3.928219e+00	8.085880e-01
3590000	-4.672730e+02	3.974114e-01	2.620433e+00	9.714169e-01
3595000	-4.772254e+02	-9.251120e-01	2.836140e+00	5.320734e-01
3600000	-4.723719e+02	2.058857e+00	2.421482e+00	1.066985e+00
3605000	-4.658921e+02	-6.726310e+00	3.181303e+00	3.772125e+00
3610000	-4.647044e+02	-3.592367e+00	3.099752e+00	1.217647e+00
3615000	-4.666510e+02	9.692223e+00	1.752850e+00	6.094916e-01
3620000	-4.722392e+02	-2.122223e+00	2.886581e+00	1.336307e+00
3625000	-4.728047e+02	-2.820155e+00	3.024286e+00	9.952180e-01
3630000	-4.703983e+02	1.122934e+01	1.662262e+00	2.488374e-01
3635000	-4.744026e+02	-1.395873e+01	4.779447e+00	1.889979e+00
3640000	-4.663514e+02	-9.301436e+00	3.919420e+00	1.683076e+00
3645000	-4.734188e+02	-3.551920e+00	3.117536e+00	1.049565e+00
3650000	-4.724599e+02	-1.829870e+01	5.727051e+00	2.155921e+00
3655000	-4.658963e+02	-1.328487e+01	4.728569e+00	1.456656e+00
3660000	-4.667142e+02	-6.160581e-01	2.568165e+00	2.433364e+00
3665000	-4.737542e+02	1.019378e+00	2.468507e+00	1.678615e+00
3670000	-4.669581e+02	-3.086990e+00	3.011379e+00	1.357437e+00
3675000	-4.685995e+02	-1.225614e+01	4.591560e+00	1.088494e+00
3680000	-4.691810e+02	-4.341459e+00	3.055743e+00	2.285723e+00
3685000	-4.695435e+02	-1.826473e+01	5.237869e+00	4.135162e+00
3690000	-4.718814e+02	1.228332e+00	2.587403e+00	4.228668e-01
3695000	-4.669930e+02	-3.172777e+00	2.777284e+00	3.246973e+00
3700000	-4.679554e+02	3.416329e-01	2.598621e+00	1.213262e+00
3705000	-4.719891e+02	-4.032414e+00	2.921023e+00	2.982106e+00
3710000	-4.694574e+02	-1.248105e+00	2.690184e+00	2.032018e+00
3715000	-4.658977e+02	1.051231e+01	1.707493e+00	3.707036e-01
3720000	-4.660134e+02	-3.979218e+00	3.178325e+00	1.045932e+00
3725000	-4.705613e+02	-8.861528e+00	3.977918e+00	9.113865e-01
3730000	-4.713501e+02	-3.383635e+00	2.768249e+00	3.530421e+00
3735000	-4.693458e+02	-5.632567e+00	3.384818e+00	1.293821e+00
3740000	-4.716170e+02	-7.967320e+00	3.822451e+00	9.097962e-01
3745000	-4.713928e+02	1.232014e+01	1.590576e+00	1.350284e-01
3750000	-4.726315e+02	2.047425e+00	2.384936e+00	1.416636e+00
3755000	-4.697023e+02	-2.222077e+00	2.856765e+00	1.667563e+00
3760000	-4.689326e+02	-5.757612e+00	3.085229e+00	3.487660e+00
3765000	-4.617111e+02	-3.912195e+00	3.050483e+00	1.894888e+00
3770000	-4.680980e+02	-1.216185e+01	4.481437e+00	1.539283e+00
3775000	-4.776190e+02	-5.601198e+00	3.385370e+00	1.258812e+00
3780000	-4.659811e+02	1.820570e+00	2.420281e+00	1.316302e+00
3785000	-4.718122e+02	1.536305e+00	2.503908e+00	8.448850e-01
3790000	-4.720912e+02	-1.269201e+01	4.259646e+00	3.208295e+00
3795000	-4.664924e+02	-4.878235e+00	3.327994e+00	9.176433e-01
3800000	-4.688139e+02	-1.588241e+00	2.891167e+00	7.669419e-01
3805000	-4.734200e+02	-8.626407e+00	3.218966e+00	5.409530e+00
3810000	-4.712408e+02	1.185532e+01	1.619592e+00	1.992347e-01
3815000	-4.647566e+02	-6.584038e+00	3.372331e+00	2.327855e+00
3820000	-4.720993e+02	1.836352e+01	1.214595e+00	6.231353e-02
3825000	-4.765070e+02	8.994595e-01	2.521944e+00	1.322027e+00
3830000	-4.627559e+02	-6.230653e+00	3.443641e+00	1.506983e+00
3835000	-4.651417e+02	-1.391587e+01	4.683663e+00	2.302076e+00
3840000	-4.624632e+02	-4.175671e+00	3.185414e+00	1.192661e+00
3845000	-4.711493e+02	2.315935e+01	9.742203e-01	1.421591e-01
3850000	-4.663250e+02	2.103589e+00	2.481518e+00	4.774530e-01
3855000	-4.654746e+02	1.084535e+00	2.528660e+00	1.077771e+00
3860000	-4.719998e+02	-1.397345e+01	4.655056e+00	2.497297e+00
3865000	-4.810122e+02	-6.854202e+00	3.308484e+00	3.024916e+00
3870000	-4.643698e+02	2.762659e+01	8.004537e-01	1.439243e-02
3875000	-4.699090e+02	2.788271e+01	7.895128e-01	6.214346e-02
3880000	-4.648161e+02	-9.187794e+00	3.857131e+00	1.928101e+00
3885000	-4.722104e+02	-8.589599e+00	3.808539e+00	1.613682e+00
3890000	-4.666403e+02	4.998307e+00	2.120682e+00	1.075731e+00
3895000	-4.701809e+02	5.150247e+00	2.178930e+00	3.218575e-01
3900000	-4.633418e+02	-5.387991e+00	3.317701e+00	1.496577e+00
3905000	-4.647626e+02	1.904332e+01	1.162756e+00	3.472891e-01
3910000	-4.689935e+02	-9.126373e-01	2.698170e+00	1.630538e+00
3915000	-4.697869e+02	4.365576e+00	2.209134e+00	8.006418e-01
3920000	-4.791556e+02	2.821826e+01	7.774686e-01	6.599642e-02
3925000	-4.630847e+02	2.557581e+01	8.748493e-01	1.025217e-01
3930000	-4.634112e+02	-1.529427e+01	4.944468e+00	2.462238e+00
3935000	-4.669835e+02	-4.032468e+00	3.224907e+00	7.744258e-01
3940000	-4.734139e+02	-2.553223e+00	2.729763e+00	3.011863e+00
3945000	-4.651807e+02	-1.480227e+00	2.786483e+00	1.480753e+00
3950000	-4.729093e+02	-4.374846e+00	3.120077e+00	1.854314e+00
3955000	-4.715594e+02	6.941954e+00	1.956828e+00	9.175551e-01
3960000	-4.689157e+02	-4.901266e+00	3.118130e+00	2.394661e+00
3965000	-4.667403e+02	-1.105858e+01	3.672815e+00	4.894552e+00
3970000	-4.653021e+02	-2.733443e+00	2.962579e+00	1.368201e+00
3975000	-4.686653e+02	-5.086036e+00	3.312827e+00	1.227456e+00
3980000	-4.657585e+02	-1.161362e+01	3.932331e+00	3.921611e+00
3985000	-4.701529e+02	6.161778e+00	2.054592e+00	6.154001e-01
3990000	-4.695298e+02	2.506384e+00	2.395162e+00	8.625209e-01
3995000	-4.713442e+02	-8.830219e+00	3.328623e+00	4.865405e+00
4000000	-4.686199e+02	-7.443395e+00	3.597126e+00	1.745052e+00
4005000	-4.741967e+02	7.129173e+00	1.947106e+00	8.408884e-01
4010000	-4.685634e+02	2.944278e+01	7.365372e-01	3.540466e-02
4015000	-4.661652e+02	2.858072e+01	7.644815e-01	7.544069e-02
4020000	-4.745064e+02	-1.212990e+01	4.654437e+00	6.567325e-01
4025000	-4.697754e+02	-1.394039e+01	3.664971e+00	7.824183e+00
4030000	-4.675636e+02	-2.826611e+00	2.979559e+00	1.333941e+00
4035000	-4.725249e+02	-1.098176e+01	4.244197e+00	1.579526e+00
4040000	-4.678963e+02	2.529358e+00	2.425161e+00	5.627115e-01
4045000	-4.681252e+02	-5.022900e+00	3.175409e+00	2.110098e+00
4050000	-4.721097e+02	-1.442276e+01	5.175871e+00	5.613506e-01
4055000	-4.699051e+02	-5.379810e+00	3.472795e+00	4.677592e-01
4060000	-4.674000e+02	1.880224e+01	1.175340e+00	3.503029e-01
4065000	-4.694321e+02	-1.154736e+01	4.564624e+00	5.118479e-01
4070000	-4.677590e+02	-3.093997e-01	2.453465e+00	3.143367e+00
4075000	-4.668903e+02	-1.089869e+00	2.838047e+00	6.818496e-01
4080000	-4.705728e+02	-6.418130e+00	3.624210e+00	5.520503e-01
4085000	-4.763827e+02	-1.909078e+00	2.815300e+00	1.680377e+00
4090000	-4.714475e+02	1.647095e+01	1.317620e+00	1.534386e-01
4095000	-4.726371e+02	1.455142e+00	2.288455e+00	2.927060e+00
4100000	-4.688524e+02	2.594881e+01	8.626002e-01	4.096061e-02
4105000	-4.743146e+02	1.797978e+01	1.227422e+00	2.136680e-01
4110000	-4.731276e+02	1.557053e+00	2.493426e+00	9.174735e-01
4115000	-4.747006e+02	-1.601272e+01	5.075193e+00	2.593522e+00
4120000	-4.686719e+02	-1.176216e+01	4.373011e+00	1.689261e+00
4125000	-4.665450e+02	2.461339e+01	9.148559e-01	7.721817e-02
4130000	-4.708050e+02	1.905388e-01	2.571956e+00	1.593940e+00
4135000	-4.643556e+02	-4.503374e+00	3.201353e+00	1.408960e+00
4140000	-4.669319e+02	-2.461972e+00	2.932743e+00	1.322398e+00
4145000	-4.653560e+02	1.412349e+01	1.448113e+00	4.102958e-01
4150000	-4.670816e+02	-5.858240e+00	3.090584e+00	3.549599e+00
4155000	-4.667635e+02	-2.518849e+00	2.871069e+00	1.853025e+00
4160000	-4.696011e+02	-6.645997e+00	3.511589e+00	1.485666e+00
4165000	-4.604187e+02	1.344937e+01	1.507268e+00	1.976720e-01
4170000	-4.688588e+02	2.006845e+01	1.124681e+00	5.843067e-02
4175000	-4.662960e+02	1.835545e-01	2.672403e+00	7.480316e-01
4180000	-4.755442e+02	-1.635581e+00	2.856195e+00	1.085512e+00
4185000	-4.690653e+02	-5.158659e+00	3.204581e+00	2.041750e+00
4190000	-4.677897e+02	-8.472577e+00	3.207887e+00	5.332656e+00
4195000	-4.717367e+02	-6.905746e+00	3.599813e+00	1.190706e+00
4200000	-4.677060e+02	-5.864874e+00	3.175143e+00	2.953945e+00
4205000	-4.662429e+02	7.134403e+00	1.952958e+00	7.690501e-01
4210000	-4.670942e+02	-1.161419e+01	4.359832e+00	1.609014e+00
4215000	-4.708141e+02	-6.239774e+00	3.527014e+00	9.814761e-01
4220000	-4.741992e+02	-1.832595e+00	2.920805e+00	7.839507e-01
4225000	-4.740832e+02	-5.386891e+00	3.174084e+00	2.483407e+00
4230000	-4.685114e+02	2.847267e+01	7.699336e-01	2.660309e-02
4235000	-4.654153e+02	-5.608032e-01	2.479446e+00	3.160426e+00
4240000	-4.660374e+02	-1.020387e+01	3.984196e+00	2.218416e+00
4245000	-4.698000e+02	1.567016e+01	1.357877e+00	2.881065e-01
4250000	-4.693840e+02	1.637081e+01	1.313582e+00	3.215053e-01
4255000	-4.639797e+02	-1.125037e+01	4.382658e+00	1.128027e+00
4260000	-4.702084e+02	1.618029e+00	2.392174e+00	1.778639e+00
4265000	-4.628083e+02	-1.022363e+01	3.809348e+00	3.242955e+00
4270000	-4.686442e+02	-3.927670e-01	2.766180e+00	5.562102e-01
4275000	-4.694658e+02	-4.740565e+00	3.199304e+00	1.660442e+00
4280000	-4.705724e+02	2.546770e+01	8.758297e-01	1.859017e-01
4285000	-4.686839e+02	2.418844e+01	9.327135e-01	7.509262e-02
4290000	-4.668739e+02	-5.504424e+00	3.410388e+00	9.975532e-01
4295000	-4.707348e+02	1.141504e+00	2.519347e+00	1.102905e+00
4300000	-4.710423e+02	2.004642e+00	2.417119e+00	1.161310e+00
4305000	-4.718848e+02	-2.385792e+00	3.053473e+00	3.466371e-01
4310000	-4.670094e+02	-1.019292e+01	4.154771e+00	1.268125e+00
4315000	-4.750512e+02	-1.298077e+01	4.538930e+00	2.072012e+00
4320000	-4.690645e+02	-1.345623e+01	4.959801e+00	5.545469e-01
4325000	-4.721789e+02	2.393931e+00	2.364717e+00	1.259457e+00
4330000	-4.726859e+02	7.463412e-01	2.540744e+00	1.309870e+00
4335000	-4.658626e+02	-2.553874e+00	2.935598e+00	1.392610e+00
4340000	-4.673298e+02	8.030941e+00	1.896391e+00	5.247997e-01
4345000	-4.688273e+02	5.877338e+00	2.056336e+00	8.809981e-01
4350000	-4.693248e+02	-9.847032e+00	4.051485e+00	1.486387e+00
4355000	-4.647662e+02	3.003092e+01	7.177709e-01	1.695367e-02
4360000	-4.681318e+02	5.272717e+00	2.139779e+00	6.021867e-01
4365000	-4.707532e+02	-1.098430e+00	2.820490e+00	8.286915e-01
4370000	-4.618644e+02	2.210693e+01	1.021446e+00	1.484536e-01
4375000	-4.668115e+02	-1.294860e+00	2.863391e+00	6.887168e-01
4380000	-4.672748e+02	2.414012e+01	9.349326e-01	7.090822e-02
4385000	-4.649514e+02	-8.994415e+00	3.835692e+00	1.859490e+00
4390000	-4.678888e+02	2.661567e+00	2.327527e+00	1.344282e+00
4395000	-4.725630e+02	2.994063e+00	2.340291e+00	8.901901e-01
4400000	-4.673320e+02	2.244169e+01	1.002906e+00	2.185265e-01
4405000	-4.678236e+02	-3.704472e+00	3.173155e+00	8.075160e-01
4410000	-4.650070e+02	5.477275e+00	2.148402e+00	3.082959e-01
4415000	-4.707970e+02	-1.022500e+01	4.209926e+00	1.004561e+00
4420000	-4.665314e+02	-8.576182e+00	3.857446e+00	1.314661e+00
4425000	-4.700482e+02	1.575044e+01	1.363782e+00	1.117610e-01
4430000	-4.719129e+02	1.045097e-01	2.363189e+00	3.563247e+00
4435000	-4.689198e+02	1.173028e+00	2.578886e+00	5.515560e-01
4440000	-4.717665e+02	1.299505e+01	1.526065e+00	3.774538e-01
4445000	-4.737172e+02	3.360286e+00	2.259379e+00	1.306139e+00
4450000	-4.728502e+02	-1.602503e+01	5.360893e+00	1.372408e+00
4455000	-4.669585e+02	1.294550e+01	1.542771e+00	1.857956e-01
4460000	-4.700585e+02	-3.351745e+00	3.093233e+00	1.023992e+00
4465000	-4.658219e+02	-6.708676e+00	3.558477e+00	1.251853e+00
4470000	-4.723480e+02	-8.806132e+00	3.932288e+00	1.114374e+00
4475000	-4.680648e+02	-5.371404e+00	3.117959e+00	2.866022e+00
4480000	-4.670246e+02	-2.052431e+00	2.805188e+00	1.903904e+00
4485000	-4.700639e+02	-5.960800e+00	3.446228e+00	1.220354e+00
4490000	-4.760962e+02	-1.157988e+01	4.233280e+00	2.235400e+00
4495000	-4.695610e+02	-6.371750e+00	3.440690e+00	1.667238e+00
4500000	-4.653549e+02	-1.048289e+01	3.981231e+00	2.514105e+00
4505000	-4.721080e+02	-1.123933e+01	4.209812e+00	2.019496e+00
4510000	-4.668102e+02	-2.567970e+00	2.926578e+00	1.475309e+00
4515000	-4.676318e+02	5.920831e+00	2.052038e+00	8.839661e-01
4520000	-4.698602e+02	8.057907e+00	1.926902e+00	1.436504e-01
4525000	-4.680988e+02	-2.043206e+00	2.785878e+00	2.048569e+00
4530000	-4.697297e+02	-2.103980e+00	2.999819e+00	4.601944e-01
4535000	-4.687785e+02	-4.896936e+00	3.175601e+00	1.982785e+00
4540000	-4.648652e+02	1.893606e+01	1.180537e+00	1.189082e-01
4545000	-4.690592e+02	-1.083259e+01	3.928370e+00	3.163153e+00
4550000	-4.726742e+02	-1.844716e+00	2.868004e+00	1.202697e+00
4555000	-4.669975e+02	1.937315e+00	2.483112e+00	6.294381e-01
4560000	-4.779652e+02	2.582383e+00	2.373010e+00	9.931587e-01
4565000	-4.743086e+02	-1.169391e+01	4.298960e+00	2.004148e+00
4570000	-4.657012e+02	-4.929830e+00	3.279444e+00	1.297398e+00
4575000	-4.689553e+02	2.291574e+00	2.338983e+00	1.605117e+00
4580000	-4.707825e+02	1.784989e+01	1.236473e+00	1.810225e-01
4585000	-4.724845e+02	1.660748e+00	2.456253e+00	1.147952e+00
4590000	-4.692346e+02	-3.469744e+00	3.029667e+00	1.605158e+00
4595000	-4.729384e+02	1.594923e+01	1.350852e+00	1.238351e-01
4600000	-4.714194e+02	2.212241e+01	1.024141e+00	7.473341e-02
4605000	-4.668497e+02	1.333742e+00	2.536836e+00	7.567304e-01
4610000	-4.741593e+02	5.708623e+00	2.099381e+00	5.896405e-01
4615000	-4.782288e+02	-4.900207e+00	3.311170e+00	1.052798e+00
4620000	-4.677078e+02	-8.746412e+00	3.918694e+00	1.132199e+00
4625000	-4.651881e+02	3.233141e+00	2.329132e+00	7.573786e-01
4630000	-4.772863e+02	-4.790191e+00	3.340291e+00	7.472279e-01
4635000	-4.730950e+02	1.060504e+01	1.712138e+00	2.177468e-01
4640000	-4.783127e+02	-9.410899e+00	4.094950e+00	8.111464e-01
4645000	-4.736614e+02	-4.750989e+00	3.144718e+00	2.054925e+00
4650000	-4.679931e+02	2.130783e+01	1.061587e+00	9.552696e-02
4655000	-4.728083e+02	1.795820e+01	1.234595e+00	1.063370e-01
4660000	-4.695797e+02	-1.103599e+01	4.204007e+00	1.847086e+00
4665000	-4.680646e+02	4.956865e-01	2.542305e+00	1.546856e+00
4670000	-4.643726e+02	5.809854e-01	2.515562e+00	1.696884e+00
4675000	-4.680053e+02	-2.348148e+00	2.770348e+00	2.478050e+00
4680000	-4.680186e+02	1.367676e+01	1.491990e+00	1.959419e-01
4685000	-4.719195e+02	-1.456318e+01	4.962811e+00	1.647853e+00
4690000	-4.711244e+02	2.599217e+00	2.378414e+00	9.257411e-01
4695000	-4.680854e+02	-1.573827e+01	5.151549e+00	1.982911e+00
4700000	-4.772166e+02	4.508388e+00	2.088791e+00	1.902197e+00
4705000	-4.633045e+02	-1.149518e+00	2.823983e+00	8.521961e-01
4710000	-4.692872e+02	4.554443e+00	2.212482e+00	5.781258e-01
4715000	-4.683539e+02	2.298911e+00	2.423227e+00	8.109069e-01
4720000	-4.666480e+02	-7.551719e+00	3.381691e+00	3.233619e+00
4725000	-4.695351e+02	1.136721e+01	1.657511e+00	1.744060e-01
4730000	-4.664953e+02	6.967691e+00	2.015394e+00	2.371868e-01
4735000	-4.667330e+02	9.187049e-01	2.534671e+00	1.190766e+00
4740000	-4.718471e+02	-8.301393e+00	3.539515e+00	2.964011e+00
4745000	-4.680726e+02	3.000109e+01	7.159488e-01	1.028821e-01
4750000	-4.752918e+02	2.806961e+00	2.295204e+00	1.509785e+00
4755000	-4.712577e+02	1.165272e+01	1.631820e+00	2.351299e-01
4760000	-4.709583e+02	-7.762841e+00	3.804854e+00	8.085918e-01
4765000	-4.720991e+02	-7.390694e+00	3.695492e+00	1.088984e+00
4770000	-4.667618e+02	9.181277e+00	1.825713e+00	2.171396e-01
4775000	-4.667607e+02	-1.100036e+01	4.063279e+00	2.574589e+00
4780000	-4.676490e+02	-1.233743e+00	2.819491e+00	9.718927e-01
4785000	-4.718450e+02	1.615681e+00	2.560050e+00	2.720691e-01
4790000	-4.677550e+02	2.525588e+01	8.887416e-01	7.446441e-02
4795000	-4.728546e+02	3.554294e+00	2.323257e+00	4.923766e-01
4800000	-4.703782e+02	1.811183e+01	1.220940e+00	1.987652e-01
4805000	-4.668157e+02	-9.552972e-01	2.854776e+00	4.163082e-01
4810000	-4.650811e+02	-8.005888e+00	3.691684e+00	1.727245e+00
4815000	-4.678157e+02	2.451148e+00	2.475925e+00	1.800930e-01
4820000	-4.688975e+02	-3.920289e+00	2.822909e+00	3.631446e+00
4825000	-4.680702e+02	2.945495e-01	2.639116e+00	9.161089e-01
4830000	-4.683386e+02	-8.944344e+00	3.970141e+00	1.038037e+00
4835000	-4.721234e+02	4.171665e+00	2.247074e+00	6.161292e-01
4840000	-4.657788e+02	-5.201614e+00	3.393590e+00	8.050538e-01
4845000	-4.652834e+02	-7.106618e+00	3.457113e+00	2.295707e+00
4850000	-4.724911e+02	-1.335633e+01	4.661873e+00	1.847301e+00
4855000	-4.730647e+02	-9.797015e-01	2.797452e+00	8.926994e-01
4860000	-4.689569e+02	1.551222e+01	1.377919e+00	1.217023e-01
4865000	-4.720717e+02	1.258026e+01	1.553909e+00	3.916680e-01
4870000	-4.713588e+02	-6.752233e+00	3.501916e+00	1.653556e+00
4875000	-4.719903e+02	-5.674868e+00	3.243245e+00	2.290251e+00
4880000	-4.625178e+02	5.643261e+00	2.108384e+00	5.599634e-01
4885000	-4.651504e+02	-6.615053e+00	3.565124e+00	1.116509e+00
4890000	-4.716299e+02	-1.061725e+00	2.521841e+00	3.284117e+00
4895000	-4.685733e+02	1.911760e+00	2.195355e+00	3.393486e+00
4900000	-4.702695e+02	6.707007e+00	2.032283e+00	3.125931e-01
4905000	-4.738828e+02	-6.584600e+00	3.495342e+00	1.527921e+00
4910000	-4.715901e+02	-2.177359e+00	2.918170e+00	1.148832e+00
4915000	-4.662725e+02	1.632120e+01	1.316033e+00	3.298574e-01
4920000	-4.684376e+02	4.896271e-01	2.563674e+00	1.366640e+00
4925000	-4.662920e+02	-8.740772e+00	3.632728e+00	2.822193e+00
4930000	-4.698248e+02	7.363581e+00	1.965513e+00	3.976323e-01
4935000	-4.704583e+02	-1.167856e+01	4.283168e+00	2.071342e+00
4940000	-4.657493e+02	1.147934e+01	1.641848e+00	2.727272e-01
4945000	-4.705378e+02	3.203357e+01	6.549176e-01	3.669301e-02
4950000	-4.688344e+02	-1.008799e+01	3.145413e+00	7.387003e+00
4955000	-4.627718e+02	-9.521044e+00	3.783062e+00	2.695338e+00
4960000	-4.671307e+02	9.461590e-01	2.518424e+00	1.306407e+00
4965000	-4.674507e+02	-9.812761e+00	4.080776e+00	1.290706e+00
4970000	-4.779538e+02	-5.383384e+00	3.192467e+00	2.351010e+00
4975000	-4.683483e+02	-3.898597e+00	3.079464e+00	1.670370e+00
4980000	-4.702289e+02	2.127210e+00	2.446822e+00	7.670654e-01
4985000	-4.703444e+02	-7.827774e+00	3.573850e+00	2.274573e+00
4990000	-4.664112e+02	9.147728e-01	2.417677e+00	2.246042e+00
4995000	-4.663311e+02	3.475669e+00	2.192092e+00	1.862625e+00
5000000	-4.679025e+02	1.381092e+01	1.483997e+00	1.807631e-01
