# Supplementary material for: A new elpistostegalian from the Late Devonian of the Canadian Arctic
Source: Nature. 2022 Jul 20;608(7923):563–8. doi: 10.1038/s41586-022-04990-w (PMC9385497; doi:10.1038/s41586-022-04990-w)
Supplement: Supplementary file 8 — A zipped file that contains a MrBayes executable file, screen log, and majority-rule consensus tree. [file 41586_2022_4990_MOESM8_ESM.zip › bayesian/NUFV137_tree_all_mrb.run3.t]

#NEXUS
[ID: 8668784713]
[Param: tree]
begin trees;
   translate
       1 Acanthostega,
       2 Elginerpeton,
       3 Elpistostege,
       4 Eusthenopteron,
       5 Ichthyostega,
       6 Panderichthys,
       7 Parmastega,
       8 Tiktaalik,
       9 Ventastega,
      10 Ymeria,
      11 Qikiqtania,
      12 Tinirau,
      13 Megalichthys;
   tree gen.0 = [&U] (7:2.000000e-02,(11:2.000000e-02,(13:2.000000e-02,(9:2.000000e-02,(12:2.000000e-02,(6:2.000000e-02,(((8:2.000000e-02,(10:2.000000e-02,5:2.000000e-02):2.000000e-02):2.000000e-02,2:2.000000e-02):2.000000e-02,(4:2.000000e-02,3:2.000000e-02):2.000000e-02):2.000000e-02):2.000000e-02):2.000000e-02):2.000000e-02):2.000000e-02):2.000000e-02,1:2.000000e-02);
   tree gen.5000 = [&U] (9:1.297743e-01,(((2:8.542778e-02,7:5.339553e-02):1.705321e-01,10:1.797101e-02):2.764753e-02,((((6:9.668122e-05,(8:9.755729e-03,11:4.755757e-02):5.204995e-02):3.308050e-02,(4:1.380400e-02,(12:3.152348e-02,13:1.650872e-02):1.441468e-02):1.626943e-01):2.425385e-01,3:3.229466e-03):2.630986e-01,5:1.030929e-01):5.810822e-02):3.104084e-01,1:1.390666e-01);
   tree gen.10000 = [&U] (9:6.466082e-02,(10:1.764461e-01,(((2:1.401902e-01,5:9.867979e-02):1.267370e-01,7:1.210307e-01):2.202273e-01,(3:2.989538e-02,((11:8.051074e-02,8:1.439561e-02):8.768929e-03,((4:2.239859e-02,(13:2.283364e-02,12:1.153145e-02):1.052286e-02):2.387048e-01,6:1.748696e-02):2.390493e-01):4.691519e-01):6.405368e-01):5.454219e-02):1.934826e-02,1:1.746812e-01);
   tree gen.15000 = [&U] ((5:2.953791e-01,(10:1.366922e-01,(7:2.624239e-02,((3:1.903402e-01,((4:4.324346e-02,(12:1.190424e-02,13:4.355186e-02):1.296302e-02):1.812969e-01,((11:9.387777e-02,8:6.514621e-02):1.512557e-01,6:1.056159e-01):2.958185e-02):1.130155e-01):4.472412e-01,2:2.085539e-01):3.769150e-01):4.454569e-01):5.968281e-02):1.365372e-01,9:1.158533e-01,1:1.906229e-01);
   tree gen.20000 = [&U] ((((10:1.172453e-01,5:2.763324e-02):1.143514e-01,(2:1.047291e-01,(3:5.696599e-02,((6:8.915062e-03,((13:8.999423e-02,12:4.489735e-02):2.180343e-02,4:1.251991e-02):2.126463e-01):9.939403e-02,(11:4.433105e-02,8:1.803764e-02):5.693268e-02):2.513972e-01):3.561897e-01):1.711268e-01):3.530888e-02,7:1.862742e-01):6.603449e-02,9:1.641636e-01,1:1.709610e-01);
   tree gen.25000 = [&U] ((((3:6.621879e-02,((8:1.602767e-02,11:4.719265e-02):2.496275e-02,((4:3.204540e-03,(13:4.099058e-02,12:3.701768e-02):6.684553e-02):2.540242e-01,6:2.512346e-03):2.087965e-01):1.932284e-01):6.193338e-01,7:8.345910e-02):1.198191e-01,((2:1.142934e-01,5:1.438042e-01):3.886211e-02,10:1.465366e-01):1.655947e-01):8.336577e-02,9:1.655997e-02,1:1.832395e-01);
   tree gen.30000 = [&U] ((((7:2.474397e-01,(3:1.606837e-02,(11:2.226293e-02,(((4:7.124739e-04,(12:1.512213e-02,13:4.212813e-02):1.050171e-02):2.537971e-01,6:1.138934e-03):2.404053e-01,8:3.749393e-03):9.067107e-02):7.138307e-01):3.950057e-01):1.923154e-02,2:2.150063e-01):1.092863e-01,(5:2.514418e-01,10:4.035524e-02):2.002505e-02):1.154361e-01,9:1.214750e-01,1:1.609101e-01);
   tree gen.35000 = [&U] ((((10:1.373908e-01,5:9.813219e-02):1.477889e-01,2:3.997181e-01):1.311427e-01,(9:8.566030e-02,(3:1.311336e-02,((6:5.009666e-03,((12:3.696584e-02,13:3.316153e-02):4.670300e-02,4:2.056342e-02):1.915810e-01):1.102235e-01,(11:1.778187e-01,8:3.108072e-02):9.418826e-03):4.392206e-01):4.393566e-01):2.442623e-02):9.527251e-02,7:2.044021e-01,1:2.272422e-01);
   tree gen.40000 = [&U] (9:7.706762e-02,((5:1.165174e-01,((10:4.574233e-02,(3:1.948863e-01,(((4:1.424332e-02,(12:2.073605e-02,13:5.231667e-02):5.542331e-02):2.336145e-01,(8:4.059795e-02,11:1.488872e-01):2.673072e-01):2.118239e-03,6:4.641473e-03):3.352296e-01):6.770765e-01):1.692345e-01,2:2.841625e-01):1.429855e-02):1.981523e-01,7:1.416099e-01):1.407797e-01,1:1.586719e-01);
   tree gen.45000 = [&U] (9:7.482834e-03,(5:5.219630e-02,(10:8.980207e-02,(7:4.465311e-02,((3:5.381074e-03,((8:2.368024e-02,(6:2.060792e-02,((13:5.762554e-02,12:3.381842e-03):2.478059e-02,4:5.972191e-03):1.771584e-01):2.425815e-02):2.374014e-02,11:7.021759e-02):2.532114e-01):5.745130e-01,2:2.641676e-02):4.104532e-02):8.348541e-02):3.177220e-02):9.107606e-02,1:1.788002e-01);
   tree gen.50000 = [&U] (((7:1.494930e-01,9:8.491891e-03):2.816509e-02,(10:1.902903e-02,5:1.550069e-01):2.151654e-03):2.147073e-02,(2:1.824897e-01,((8:3.706035e-03,(11:2.722399e-02,(6:5.061183e-02,(4:1.613371e-02,(13:2.947805e-02,12:3.912505e-03):1.378593e-02):7.425620e-02):6.007561e-02):2.134293e-02):1.559032e-01,3:2.579452e-02):1.933184e-01):1.922416e-01,1:3.806304e-02);
   tree gen.55000 = [&U] (9:5.391601e-02,(((10:4.216400e-02,5:7.305059e-02):3.436790e-02,(7:2.694435e-02,2:1.104550e-01):2.144930e-02):3.595175e-02,(((11:3.389416e-02,8:3.600995e-04):6.175037e-02,(((13:2.378631e-03,12:3.425435e-02):7.983365e-03,4:1.748178e-03):8.876034e-02,6:2.873528e-06):4.208978e-02):1.026796e-01,3:3.009748e-02):3.195262e-01):3.821496e-02,1:7.287450e-02);
   tree gen.60000 = [&U] ((10:2.000691e-02,5:1.951734e-01):6.252881e-02,(((2:9.182966e-02,7:1.010529e-01):2.083763e-02,(3:1.123728e-02,((((13:3.586539e-02,12:9.409492e-04):3.008385e-02,4:4.089190e-02):9.295491e-02,(11:4.971703e-02,8:1.307224e-01):8.766595e-02):6.184264e-02,6:8.431474e-04):1.432626e-01):4.147904e-01):1.884052e-01,9:2.765284e-02):4.885104e-02,1:1.287804e-01);
   tree gen.65000 = [&U] (9:8.160644e-02,((((3:5.966245e-02,((11:6.257470e-02,8:7.107191e-02):1.413581e-01,(6:6.915614e-03,((13:2.608359e-02,12:2.950847e-02):4.191023e-02,4:1.017735e-02):7.582912e-01):7.039919e-02):3.970313e-01):4.053779e-01,2:3.494540e-01):1.186646e-01,5:1.958590e-01):1.070865e-01,(10:3.435086e-01,7:1.431677e-01):9.400142e-02):5.329382e-03,1:9.818403e-02);
   tree gen.70000 = [&U] (9:8.160823e-03,((3:5.753784e-02,((8:7.355767e-03,(6:3.235611e-02,((13:1.225172e-01,12:6.512341e-02):1.064716e-02,4:1.089141e-02):2.176554e-01):3.120208e-01):1.025958e-01,11:1.113521e-01):3.190183e-02):4.324924e-01,(7:2.003692e-01,((2:2.748890e-01,5:3.746823e-02):5.779673e-02,10:1.083161e-01):3.599359e-01):6.643305e-02):1.025808e-01,1:2.298625e-01);
   tree gen.75000 = [&U] (((7:1.508582e-02,(2:2.254286e-02,(((8:1.113386e-04,(6:5.470302e-03,((13:1.508420e-02,12:3.455504e-03):7.207415e-03,4:2.015771e-03):1.050803e-01):8.214259e-02):4.662734e-02,11:1.217968e-02):1.894204e-01,3:1.606286e-02):1.473178e-01):1.681209e-01):5.891940e-02,(10:4.649329e-02,5:6.188879e-02):4.214740e-02):2.867467e-02,9:3.043405e-02,1:4.925679e-02);
   tree gen.80000 = [&U] ((5:2.209625e-01,10:1.556912e-01):3.597108e-01,(9:7.885044e-02,(((3:6.266818e-02,(11:2.743735e-02,((6:3.089564e-03,(4:3.135013e-02,(12:3.335090e-02,13:5.883838e-02):2.234950e-02):2.948267e-01):1.405055e-01,8:6.799479e-02):9.374387e-02):3.853296e-01):4.001659e-01,2:2.337992e-01):2.893918e-03,7:1.080105e-01):2.799311e-01):5.280902e-02,1:7.796670e-02);
   tree gen.85000 = [&U] (9:7.533787e-02,((7:2.557253e-01,5:2.724046e-01):7.446415e-02,(10:2.368649e-01,(2:2.179062e-01,((11:7.693637e-02,(8:3.589431e-02,((4:7.908065e-03,(12:9.011597e-02,13:7.381361e-02):2.805223e-02):2.229244e-01,6:5.199440e-03):1.160011e-01):5.142904e-02):1.958469e-01,3:6.982693e-02):5.566490e-01):2.882988e-01):2.294570e-01):9.027843e-02,1:2.043418e-01);
   tree gen.90000 = [&U] ((10:5.727568e-02,(5:1.501873e-01,(7:6.748457e-02,(((11:9.160028e-02,(8:9.401824e-03,(6:1.927220e-02,((13:2.486275e-02,12:2.433406e-02):2.326373e-02,4:1.969045e-02):2.876386e-01):1.264330e-01):1.066501e-01):2.042259e-01,3:8.381041e-02):6.481162e-01,2:1.067333e-02):3.468775e-01):1.903431e-01):3.576245e-02):2.043792e-01,9:6.333965e-02,1:8.074910e-02);
   tree gen.95000 = [&U] (9:1.441929e-03,(7:7.268929e-02,((10:2.471368e-01,((8:5.776986e-02,11:2.782629e-02):7.140212e-02,(3:2.379298e-01,(6:3.458921e-03,((13:2.611910e-02,12:2.528226e-02):4.404136e-02,4:1.418473e-02):2.014915e-01):7.170980e-02):5.100861e-02):9.992471e-01):2.286695e-01,(5:1.276034e-01,2:1.918190e-01):1.239052e-01):8.602959e-02):2.065140e-01,1:2.173373e-01);
   tree gen.100000 = [&U] ((((2:7.543900e-02,5:1.102588e-01):4.977514e-02,7:1.061859e-01):5.905511e-02,((((((4:1.422097e-02,(12:2.759299e-02,13:5.599997e-03):2.383255e-02):5.877012e-02,6:1.212089e-03):1.111658e-01,11:2.879042e-02):2.339692e-02,8:2.473810e-03):1.178261e-01,3:2.347863e-02):4.900160e-02,9:1.412468e-02):1.008274e-01):7.581070e-03,10:5.705528e-02,1:4.660560e-02);
   tree gen.105000 = [&U] (((7:1.477281e-01,(3:2.040986e-01,((11:5.972755e-02,(((13:3.331733e-02,4:4.192139e-02):4.004807e-02,12:1.530724e-02):1.808688e-01,6:3.440401e-03):1.443158e-01):1.019515e-03,8:8.204806e-03):4.505863e-01):1.442003e-01):6.164569e-02,9:9.339264e-03):4.467701e-02,(2:1.277824e-01,(5:1.897607e-01,10:5.130043e-02):1.216101e-01):4.704380e-02,1:2.068873e-01);
   tree gen.110000 = [&U] ((7:3.237196e-01,(2:1.246211e-01,((3:6.864947e-02,(((4:1.494504e-03,(12:6.207606e-02,13:1.823509e-02):1.934689e-02):2.169620e-01,6:1.490686e-02):4.643806e-02,(11:5.014024e-02,8:3.877630e-02):5.277731e-02):9.140765e-01):1.647593e+00,(10:1.376354e-01,5:7.660480e-02):8.468410e-02):9.011650e-03):1.510880e-01):3.097052e-01,9:5.282563e-02,1:1.936963e-01);
   tree gen.115000 = [&U] ((9:4.139042e-02,((3:1.075085e-01,(11:2.681834e-02,((6:2.129512e-02,(4:1.520500e-02,(13:6.908917e-02,12:7.608898e-02):3.231537e-02):1.010954e-01):5.504033e-02,8:1.137656e-02):3.985847e-02):1.384374e-01):8.934044e-02,7:8.105837e-02):6.695878e-02):1.151864e-01,((5:5.219087e-02,2:1.354243e-01):1.987471e-03,10:3.450190e-02):1.382605e-01,1:4.333297e-02);
   tree gen.120000 = [&U] ((9:2.669357e-02,(3:1.165930e-01,((6:7.317431e-05,((12:6.336729e-02,4:5.057861e-03):1.514742e-02,13:3.544173e-02):9.866337e-02):1.706165e-01,(11:1.153119e-01,8:9.438435e-02):4.558986e-02):6.693673e-02):5.212534e-01):7.559966e-02,((2:4.483570e-01,(7:8.195493e-02,5:2.069361e-01):6.927136e-03):1.680270e-01,10:8.292639e-02):1.534771e-02,1:9.566095e-02);
   tree gen.125000 = [&U] (((5:3.145520e-01,7:2.485368e-01):8.623869e-02,9:2.509866e-01):2.553877e-01,((10:1.113129e-01,((8:1.329090e-01,((3:4.264976e-01,6:4.379379e-03):2.810601e-02,((13:1.020939e-01,12:4.971326e-02):8.405345e-03,4:4.103329e-03):1.411906e-01):1.568287e-01):3.167178e-02,11:5.209597e-02):1.026007e+00):1.440675e-01,2:9.276561e-01):1.061251e+00,1:1.158535e-02);
   tree gen.130000 = [&U] ((10:6.498704e-02,5:2.537061e-01):1.958987e-02,(((2:6.329978e-02,(((8:3.937496e-02,11:5.871262e-02):2.388232e-01,(((12:2.457819e-02,4:8.535150e-02):1.402414e-03,13:5.736729e-02):2.152479e-01,6:2.741459e-02):1.469078e-02):3.763110e-01,3:1.098244e-02):2.927087e-01):2.030567e-01,7:2.661579e-02):1.969679e-01,9:1.210240e-01):1.981371e-01,1:2.107993e-01);
   tree gen.135000 = [&U] (((2:6.432908e-02,5:3.116454e-01):2.739060e-01,((3:1.875182e-02,((6:4.015563e-02,(4:1.040844e-02,(12:3.370054e-02,13:3.886540e-02):3.748177e-02):1.210365e-01):2.360917e-02,(8:1.193892e-02,11:9.714399e-02):1.271058e-01):4.472401e-01):6.117456e-01,7:1.518798e-01):1.760701e-01):5.190197e-02,(9:1.596991e-01,10:2.166760e-01):9.403159e-02,1:1.838019e-01);
   tree gen.140000 = [&U] ((7:7.959785e-02,((5:5.575924e-02,(2:5.636228e-02,((8:3.028364e-03,((((13:3.171146e-02,12:4.781503e-03):1.891844e-02,4:2.776321e-03):1.145300e-01,6:5.871103e-03):1.428208e-02,3:1.082236e-01):4.620408e-02):5.981604e-03,11:3.121300e-02):2.715822e-01):5.702615e-02):1.338055e-03,10:3.884532e-02):7.690627e-02):8.517043e-03,9:3.430133e-02,1:7.817887e-02);
   tree gen.145000 = [&U] (9:3.513894e-01,((((((6:2.612076e-02,(12:8.700840e-03,(13:9.139469e-02,4:5.772021e-02):6.338678e-02):1.707678e-01):1.288014e-01,8:2.730402e-02):1.157574e-01,11:4.523958e-02):2.497532e-01,3:1.000603e-01):1.972983e-01,7:1.620534e-01):9.391368e-02,((10:1.236235e-01,5:3.111819e-02):2.447510e-01,2:2.975745e-01):2.297030e-02):1.091391e-01,1:1.372646e-01);
   tree gen.150000 = [&U] ((7:1.207192e-01,((5:8.518294e-02,10:1.021370e-03):4.385157e-02,((3:9.993204e-03,((8:6.842264e-03,(6:3.655378e-03,(4:1.437378e-02,(13:1.123534e-02,12:1.263543e-02):2.088104e-02):3.142622e-02):2.893189e-02):4.125703e-02,11:1.022121e-02):4.297314e-02):1.450232e-01,2:7.267631e-03):9.444641e-02):4.460929e-02):2.096758e-02,9:2.837993e-02,1:3.608764e-02);
   tree gen.155000 = [&U] (9:6.567901e-02,(5:4.256581e-02,((2:3.755944e-02,(((6:3.882578e-03,(((13:9.630350e-03,12:9.935280e-03):4.303791e-03,4:2.610126e-03):1.127830e-01,(8:1.090841e-02,11:3.381440e-02):5.201143e-02):5.245352e-03):9.145642e-02,3:2.864914e-02):1.349431e-01,10:3.717576e-01):1.588862e-01):2.193428e-02,7:7.638682e-02):6.040590e-02):1.708446e-01,1:1.402299e-02);
   tree gen.160000 = [&U] ((7:4.563420e-02,((2:4.696403e-02,10:1.039841e-01):7.372592e-03,(5:3.134925e-02,((8:2.133874e-02,(6:5.144092e-03,(4:7.405773e-04,(13:2.950191e-02,12:4.377887e-03):1.126327e-02):5.139702e-02):4.238647e-02):3.533922e-02,(3:8.056548e-02,11:2.389921e-02):1.798581e-02):1.660843e-01):1.356439e-02):1.344032e-02):5.695492e-02,9:3.052499e-02,1:5.266441e-02);
   tree gen.165000 = [&U] (9:6.397294e-03,(7:6.968127e-02,(((3:3.235775e-02,((6:8.868649e-03,((13:2.745483e-03,12:9.012814e-03):7.567149e-03,4:2.871293e-05):5.334712e-02):3.089780e-02,(8:8.024396e-03,11:2.477350e-02):3.376837e-02):7.776518e-02):2.983419e-01,10:4.876503e-02):1.349164e-01,(5:3.220736e-02,2:7.810478e-02):6.559920e-02):2.106671e-02):6.396129e-02,1:9.527858e-02);
   tree gen.170000 = [&U] (10:1.804430e-01,((2:7.632365e-02,5:3.346103e-02):8.971281e-02,((7:3.317520e-02,(((3:6.820661e-02,11:2.043767e-02):1.713818e-02,(((4:1.303713e-02,13:1.433338e-02):1.713066e-02,12:1.646421e-02):6.563403e-02,6:2.940715e-02):4.061794e-03):4.261341e-02,8:3.264498e-03):1.543971e-01):1.038423e-01,9:5.372352e-03):6.448707e-03):6.406149e-02,1:8.279582e-03);
   tree gen.175000 = [&U] (((10:8.428887e-02,(5:1.398381e-02,2:1.619485e-01):1.033996e-01):3.587805e-01,((3:1.764196e-02,(((((4:2.479127e-02,13:4.726483e-02):7.615425e-03,12:6.597272e-03):2.354367e-01,6:1.450695e-03):1.195387e-01,8:4.330501e-02):1.030950e-01,11:1.916262e-02):3.155224e-01):2.631247e-01,9:7.430350e-02):7.647789e-02):6.905008e-02,7:2.452586e-01,1:2.339229e-01);
   tree gen.180000 = [&U] (9:9.948090e-02,((5:8.241160e-02,(7:7.708769e-02,((3:1.674449e-02,((6:1.121038e-02,(13:2.646579e-02,(12:1.302079e-02,4:1.844177e-02):4.459610e-02):1.461528e-01):7.840766e-02,(8:6.383873e-03,11:5.130737e-02):5.561603e-02):1.983882e-01):5.541169e-01,2:1.616846e-01):9.176835e-04):1.591667e-01):2.071016e-01,10:5.981181e-02):2.590309e-03,1:1.062276e-01);
   tree gen.185000 = [&U] (((10:2.457514e-01,(7:3.302617e-02,(3:9.663581e-02,((8:1.957383e-02,(6:5.822942e-02,((12:2.619014e-02,13:4.493593e-02):8.694990e-02,4:9.334901e-03):2.689400e-01):1.484800e-01):1.173201e-03,11:1.056186e-01):6.752210e-01):3.913952e-01):2.490939e-01):1.012931e-02,9:1.933791e-02):9.860179e-02,(5:8.700014e-02,2:2.155039e-01):3.363655e-01,1:3.435463e-02);
   tree gen.190000 = [&U] ((((5:4.151299e-02,2:6.351087e-02):9.331844e-02,7:3.254408e-02):2.841830e-02,9:1.639982e-02):1.023122e-02,(10:2.263059e-03,(3:9.094377e-03,(((8:1.577096e-04,11:1.778693e-02):3.504983e-02,6:1.700026e-03):4.396084e-03,(12:8.777083e-03,(13:9.546657e-03,4:1.172735e-02):4.303922e-03):4.841967e-02):6.054146e-02):5.598535e-02):7.144580e-02,1:5.504337e-02);
   tree gen.195000 = [&U] (((3:1.841018e-02,((((12:2.457871e-02,13:9.310681e-03):8.028141e-03,4:9.787872e-04):4.775350e-02,6:2.054266e-03):4.496742e-02,(11:2.350536e-02,8:1.748520e-02):1.609959e-02):4.156896e-02):1.845963e-01,9:2.151912e-02):1.432053e-02,((10:4.490424e-02,(2:6.925216e-02,5:6.141343e-02):6.197725e-03):6.901637e-02,7:1.529504e-01):2.314813e-02,1:7.554917e-02);
   tree gen.200000 = [&U] (((5:4.897522e-02,2:7.419857e-02):3.542191e-02,7:5.287006e-02):2.251632e-02,(((3:1.601021e-02,((8:6.548124e-03,11:5.075091e-02):5.986688e-02,((4:4.877477e-03,(13:3.203365e-03,12:1.685851e-02):3.175118e-02):3.085158e-02,6:5.389700e-03):3.818248e-03):1.027721e-01):1.395046e-01,10:2.889280e-02):4.355059e-02,9:2.823930e-02):1.691443e-02,1:4.102606e-02);
   tree gen.205000 = [&U] (10:2.534366e-01,((((((((4:8.161250e-02,13:4.213126e-02):1.016618e-01,12:5.266648e-03):3.024696e-01,6:5.991841e-03):1.787833e-01,8:7.621870e-02):8.956872e-02,11:5.842486e-02):1.609693e-01,3:1.179348e-01):6.141633e-01,(2:3.853877e-01,5:2.142509e-02):6.853047e-01):6.971012e-02,(7:5.699635e-01,9:2.955164e-03):1.315676e-02):5.921514e-02,1:1.415907e-01);
   tree gen.210000 = [&U] ((5:1.890262e-01,2:4.339219e-01):2.597351e-01,(10:6.850489e-02,(9:1.048424e-02,(7:2.164354e-01,((11:6.152564e-02,3:4.778777e-01):4.393774e-02,(8:4.800235e-02,((13:1.078509e-01,(12:1.245988e-01,4:1.305330e-02):4.177242e-03):2.546644e-01,6:5.228696e-02):1.564126e-01):7.169170e-02):6.460620e-01):2.176220e-01):1.934013e-01):1.617519e-01,1:3.763172e-02);
   tree gen.215000 = [&U] ((((11:8.673989e-03,(8:1.589736e-02,((4:2.482342e-02,(13:5.378931e-02,12:1.232271e-02):3.417043e-02):1.311613e-01,6:7.772493e-03):1.752393e-01):4.552120e-02):3.320572e-01,3:6.243111e-02):3.568386e-01,9:1.241238e-02):4.392593e-02,(7:6.590299e-02,((5:1.134630e-01,10:3.592106e-01):2.288083e-02,2:3.390477e-02):3.505807e-01):2.348225e-01,1:8.574098e-02);
   tree gen.220000 = [&U] (10:1.130456e-01,((((((12:2.767160e-02,13:6.888495e-02):7.099331e-03,4:6.990921e-03):1.473770e-01,6:1.168477e-02):2.705966e-02,(11:5.405047e-02,8:2.487748e-02):8.158001e-03):1.523063e-01,3:2.044676e-02):1.308250e-01,((7:7.709065e-02,(5:7.103177e-02,2:1.095036e-01):1.558945e-01):9.854369e-02,9:2.809666e-02):9.697228e-03):1.875810e-02,1:1.095808e-01);
   tree gen.225000 = [&U] (9:1.931769e-02,(((5:7.895990e-02,(7:1.784216e-01,2:8.117048e-02):1.027111e-01):1.634022e-01,10:5.484651e-02):1.430142e-01,(((6:3.026396e-03,((13:4.447881e-02,12:3.348658e-02):2.190109e-02,4:1.756545e-03):4.042030e-01):9.504795e-02,(11:6.502258e-02,8:6.043429e-02):2.672867e-02):1.821452e-01,3:6.038028e-02):4.291609e-01):3.520096e-02,1:2.992216e-01);
   tree gen.230000 = [&U] (9:2.291001e-01,((((((12:4.556388e-02,(4:3.459149e-02,13:1.097385e-02):1.159447e-02):1.586102e-01,6:9.396834e-03):1.381884e-01,8:2.150670e-02):3.987729e-02,11:8.168736e-02):2.554447e-01,3:1.100736e-01):3.162711e-01,(10:6.353396e-02,(5:1.183933e-01,(2:1.015735e-01,7:4.729365e-02):4.897239e-01):3.308209e-01):4.522574e-02):1.771392e-01,1:1.154523e-01);
   tree gen.235000 = [&U] ((7:3.180051e-01,(9:9.893479e-02,(3:1.283411e-01,((6:2.014025e-03,((13:1.048570e-01,12:3.742119e-02):1.034573e-02,4:3.198553e-02):1.829014e-01):2.700591e-01,(8:3.710913e-02,11:6.481735e-02):4.842610e-02):1.435757e-01):6.992101e-01):5.297912e-02):1.609758e-01,((2:3.471819e-01,10:2.249597e-01):1.115539e-01,5:8.740768e-02):1.673874e-01,1:1.678030e-01);
   tree gen.240000 = [&U] (9:2.350469e-04,((((5:8.400621e-03,10:6.211188e-02):1.004939e-02,2:6.894734e-02):6.141451e-02,(3:2.393057e-02,(((6:1.156056e-03,(13:2.758210e-02,(4:1.665703e-02,12:1.871797e-02):3.218609e-03):4.906642e-02):4.624863e-02,8:3.024082e-02):4.768462e-03,11:2.782746e-02):1.078718e-01):1.795266e-01):2.562470e-02,7:9.211503e-02):9.763400e-03,1:7.279666e-02);
   tree gen.245000 = [&U] (((((3:2.556406e-03,((6:1.436998e-03,(4:3.997804e-03,(12:5.082040e-03,13:1.789122e-02):7.697999e-03):1.009858e-01):3.214128e-02,(8:4.836085e-02,11:2.415455e-02):1.256359e-02):1.532533e-01):2.452157e-01,2:4.737394e-02):4.693498e-02,7:1.382076e-01):1.790493e-01,9:1.159407e-02):2.242866e-02,(5:7.665677e-02,10:5.547621e-02):8.407658e-02,1:8.421542e-02);
   tree gen.250000 = [&U] (((7:1.109322e-01,((3:4.487952e-02,(11:1.565376e-01,(8:4.125789e-02,((4:4.709149e-02,(13:3.748775e-02,12:1.196364e-02):3.967218e-02):3.326289e-01,6:4.916287e-02):1.744289e-01):1.359540e-01):8.260849e-01):5.876401e-01,2:3.503838e-01):2.794693e-01):2.404595e-01,(10:1.793781e-01,5:1.357829e-01):1.555556e-01):2.754156e-01,9:3.309858e-02,1:1.906756e-01);
   tree gen.255000 = [&U] (((5:1.540324e-01,(2:4.097317e-01,10:8.547131e-02):1.522432e-02):4.741230e-02,9:4.922235e-02):2.120051e-03,((3:4.723082e-02,(8:6.383834e-03,(11:7.343865e-02,(((12:9.653717e-02,13:5.286245e-02):1.590740e-02,4:1.820986e-02):2.302211e-01,6:2.018693e-02):6.213839e-02):2.149094e-02):3.521636e-01):4.748154e-01,7:1.357805e-02):1.419408e-01,1:2.474743e-01);
   tree gen.260000 = [&U] (9:5.742354e-02,((10:2.251149e-01,5:2.673198e-02):1.580312e-01,((7:7.921053e-02,((((4:7.977801e-04,(12:6.424243e-02,13:5.559172e-02):2.039204e-02):1.979761e-01,6:9.774700e-03):9.913949e-02,(11:1.814849e-02,8:5.022392e-02):6.326829e-02):1.995739e-01,3:3.351985e-02):1.142007e-01):5.567651e-02,2:1.551656e-01):5.405987e-02):7.757086e-02,1:6.166769e-02);
   tree gen.265000 = [&U] (((9:5.421465e-02,7:4.682686e-01):1.025161e-01,(2:1.128261e-02,(3:1.388329e-01,(11:1.784334e-01,(((12:5.056785e-02,(4:3.274519e-02,13:7.603496e-02):8.906369e-02):2.086378e-01,6:6.784703e-03):1.533337e-01,8:7.638731e-02):3.328966e-01):3.993724e-01):5.591224e-01):5.955044e-01):5.663436e-02,(10:4.021717e-01,5:1.234909e-01):2.834766e-01,1:3.275337e-01);
   tree gen.270000 = [&U] (((5:3.819268e-01,((3:6.225320e-02,(8:9.163719e-02,(11:1.146520e-01,(((13:1.949925e-02,12:7.317103e-02):4.992956e-02,4:2.564356e-02):3.071161e-01,6:7.442350e-03):4.565254e-02):1.311412e-01):3.437932e-01):1.024456e+00,7:3.458885e-01):7.416187e-02):1.914303e-01,10:2.003544e-01):2.709021e-03,(9:1.057432e-01,2:3.291906e-01):1.246247e-01,1:3.925400e-01);
   tree gen.275000 = [&U] (((3:9.609081e-02,((8:8.734053e-03,(((13:6.366435e-02,4:2.587001e-02):1.213966e-02,12:1.043262e-01):2.580033e-01,6:4.135277e-04):2.445096e-01):1.247053e-01,11:4.355697e-02):2.643354e-01):8.338180e-01,(((5:1.915995e-01,2:1.122109e-01):4.647995e-01,7:3.123987e-01):5.056187e-02,10:5.661371e-02):1.423412e-01):1.265230e-01,9:1.224629e-01,1:1.946123e-01);
   tree gen.280000 = [&U] ((9:6.195051e-02,(7:2.228594e-02,((11:3.772946e-02,((6:7.027274e-03,(4:1.235406e-02,(13:7.777552e-02,12:5.136946e-02):8.550728e-03):2.722277e-01):1.172452e-01,8:2.535490e-02):2.165781e-01):4.480507e-01,3:4.867933e-02):2.461364e-01):8.206015e-02):4.975731e-02,((2:2.921311e-01,5:1.653779e-01):2.823808e-02,10:2.752469e-01):2.890913e-01,1:2.082129e-01);
   tree gen.285000 = [&U] ((((2:1.124042e-01,7:1.913767e-01):6.948267e-02,5:1.874689e-01):3.779783e-02,10:5.180196e-02):2.892378e-01,((((((4:4.965565e-04,(12:1.640193e-02,13:2.339070e-02):2.970224e-02):2.432556e-01,6:1.056381e-01):3.251634e-02,11:9.240916e-02):5.441148e-02,8:1.014839e-02):2.552833e-01,3:1.487391e-02):3.812015e-01,9:2.339956e-02):7.303500e-03,1:1.384235e-01);
   tree gen.290000 = [&U] (9:3.326061e-02,(7:1.094527e-01,((10:5.947618e-02,5:1.698661e-01):5.664008e-02,((((8:7.545900e-02,11:1.065361e-01):1.778306e-02,((4:2.435247e-02,(13:4.152294e-02,12:4.416207e-02):5.627942e-03):1.975215e-01,6:1.133708e-02):1.231109e-01):4.822006e-01,3:1.410598e-01):1.309803e-02,2:3.360209e-01):3.661736e-01):1.877244e-02):8.606993e-02,1:1.003800e-01);
   tree gen.295000 = [&U] ((7:3.266371e-01,9:2.354627e-02):1.357015e-01,(10:1.528092e-01,((5:4.998155e-02,2:3.857624e-01):8.897201e-02,((11:2.628802e-04,(((12:3.064109e-02,(4:5.661919e-02,13:9.343622e-02):3.628729e-02):2.616507e-01,6:6.588830e-02):9.356016e-02,8:1.761887e-02):6.341336e-02):6.146862e-01,3:8.083183e-02):3.740022e-01):1.545596e-01):5.228747e-02,1:9.075665e-02);
   tree gen.300000 = [&U] ((9:1.143971e-02,((((3:8.568362e-02,((11:1.183530e-02,8:9.071384e-02):1.781169e-01,(((13:4.383060e-02,12:3.341526e-03):5.068701e-02,4:4.719514e-03):2.549484e-01,6:1.788442e-02):2.008129e-02):1.641998e-01):3.958947e-01,5:2.394509e-01):3.609042e-02,2:1.637493e-01):7.120496e-02,7:1.453957e-01):4.411069e-02):5.483158e-02,10:3.417646e-01,1:1.874711e-01);
   tree gen.305000 = [&U] (((((3:8.111274e-02,((6:1.449003e-03,((12:5.883049e-02,13:8.491324e-02):2.477689e-02,4:5.929383e-03):2.118735e-01):1.032375e-01,(8:1.683855e-02,11:1.389236e-01):1.173703e-01):2.189886e-01):7.335239e-01,2:5.632339e-01):9.760445e-02,7:1.415619e-05):3.980494e-01,9:2.087346e-01):1.001043e-01,(10:3.322068e-01,5:1.721064e-01):4.109860e-01,1:1.871581e-01);
   tree gen.310000 = [&U] ((2:2.676416e-01,10:1.737753e-01):9.909853e-02,(5:2.267818e-01,((7:5.195778e-02,(3:2.835408e-02,(((13:4.850503e-02,12:6.330150e-02):4.854104e-02,4:1.463262e-03):2.609289e-01,((8:1.815388e-02,11:2.827534e-02):6.791076e-02,6:3.312256e-03):1.332957e-02):2.907159e-01):4.060349e-01):1.423616e-01,9:2.308875e-02):1.704076e-02):3.509712e-02,1:1.461712e-01);
   tree gen.315000 = [&U] (9:4.375114e-02,((7:7.444195e-02,((3:3.551802e-02,(6:4.576415e-02,(((13:4.516305e-02,4:4.893854e-03):4.052141e-02,12:7.539244e-03):1.255054e-01,(8:4.612616e-02,11:6.977379e-02):2.417140e-02):7.538268e-03):1.657101e-01):3.128076e-01,2:1.180136e-02):1.130607e-01):6.494774e-02,(10:9.561112e-02,5:1.219345e-01):2.741099e-02):1.802387e-02,1:5.083407e-02);
   tree gen.320000 = [&U] (5:1.106801e-01,(10:1.080037e-01,((9:8.361093e-02,((3:4.824866e-03,(8:5.097769e-03,((((13:3.979867e-02,12:3.383397e-02):1.523650e-02,4:1.114365e-02):1.470873e-01,6:7.107575e-03):6.253065e-02,11:3.955196e-02):7.553527e-02):2.159559e-01):3.324462e-01,2:1.734393e-01):2.021211e-01):4.728353e-02,7:2.257947e-01):1.139149e-01):9.526026e-03,1:2.950915e-01);
   tree gen.325000 = [&U] ((((7:7.374193e-02,(3:1.717368e-02,(((4:9.593613e-03,(13:2.284595e-02,12:3.605085e-02):1.495995e-02):1.471786e-01,6:8.781406e-03):6.748361e-02,(11:3.346234e-02,8:4.192995e-03):1.466666e-02):9.933125e-02):1.987473e-01):2.537371e-02,(2:1.168561e-01,5:3.098387e-02):1.006725e-01):1.528424e-01,9:4.087399e-03):2.202976e-02,10:3.898088e-02,1:9.306920e-02);
   tree gen.330000 = [&U] (9:8.576917e-02,((3:7.379614e-02,(8:2.581228e-02,((6:7.362442e-03,((13:4.177849e-02,12:4.396202e-02):3.628521e-02,4:6.130305e-03):2.503844e-01):1.644792e-01,11:4.686761e-02):9.500204e-03):5.827710e-01):4.540907e-01,((10:1.488909e-01,(5:1.440125e-01,2:1.737901e-01):3.452495e-04):2.051100e-01,7:1.021323e-01):3.011525e-02):1.411119e-01,1:1.665297e-01);
   tree gen.335000 = [&U] (9:2.562919e-02,((7:9.958720e-02,(2:9.957109e-02,(3:7.944352e-03,((11:3.262175e-02,8:1.102828e-03):3.879230e-02,(6:4.192219e-03,((13:1.200281e-02,12:1.666390e-02):1.983567e-02,4:6.983175e-03):1.174801e-01):1.787419e-02):1.239473e-01):2.176410e-01):8.039421e-03):4.403569e-02,(5:7.174167e-02,10:3.911402e-02):5.314154e-03):1.550717e-01,1:5.993918e-02);
   tree gen.340000 = [&U] (9:7.283531e-02,(((3:1.702203e-01,((6:2.179953e-02,((13:2.178885e-02,4:4.636701e-02):3.088217e-02,12:1.050114e-02):3.667811e-01):8.835866e-02,(11:2.996230e-02,8:1.160246e-01):8.443405e-02):4.820793e-01):1.650764e-01,7:6.487426e-02):5.244217e-02,(2:1.431184e-01,(5:4.197933e-01,10:2.598294e-01):2.291127e-02):1.206728e-01):2.204338e-01,1:2.251391e-01);
   tree gen.345000 = [&U] ((10:1.939965e-02,(((3:2.173664e-02,(((4:3.817843e-03,(12:3.861761e-02,13:4.179563e-02):7.942793e-03):1.432637e-01,6:6.612543e-03):3.490751e-02,(11:2.408841e-02,8:1.774536e-02):1.874483e-02):2.395936e-01):2.416861e-02,(7:4.313949e-02,2:5.870442e-02):3.611141e-02):1.064885e-01,5:5.145675e-02):3.140556e-02):7.563860e-02,9:5.951629e-02,1:6.429046e-02);
   tree gen.350000 = [&U] (9:1.353920e-02,((((3:3.289429e-02,(((6:1.151609e-02,(13:2.322183e-02,(4:5.420018e-03,12:2.276144e-02):3.764524e-07):6.974622e-02):2.330658e-02,8:3.187047e-02):6.098671e-02,11:3.856320e-03):2.427144e-02):7.763532e-02,7:2.673364e-02):5.940645e-02,(10:3.318942e-02,5:4.425373e-02):3.150720e-02):2.986490e-03,2:8.268070e-02):3.070890e-02,1:7.749147e-02);
   tree gen.355000 = [&U] (((5:1.922896e-01,2:3.796562e-01):2.413843e-01,(10:6.618989e-02,((8:2.547487e-02,((((12:5.544030e-02,13:7.389126e-03):3.610578e-02,4:2.946407e-02):1.837833e-01,6:2.090256e-02):1.128668e-01,11:4.491482e-02):1.569547e-02):4.967624e-01,3:4.657804e-02):3.322061e-01):1.801989e-01):2.529024e-02,(9:3.700132e-02,7:5.430442e-01):3.885644e-02,1:2.862139e-01);
   tree gen.360000 = [&U] (9:6.890752e-02,(5:3.974169e-01,((7:5.714530e-02,10:2.028525e-01):3.924160e-02,(2:2.249504e-01,((((((12:2.077492e-02,13:1.980133e-02):3.166991e-02,4:2.830257e-02):2.550349e-01,6:1.229774e-02):1.179548e-01,11:4.173722e-02):1.088100e-01,8:3.950085e-03):3.926668e-01,3:1.817310e-01):2.107313e-01):3.129200e-01):1.217455e-01):4.529736e-02,1:1.264117e-01);
   tree gen.365000 = [&U] (9:5.394124e-02,((((2:1.419320e-01,((((6:2.047275e-02,(4:1.326526e-02,(12:3.390239e-02,13:3.788271e-02):3.109298e-02):1.512552e-01):2.435352e-01,11:6.053464e-03):7.654374e-02,8:2.453587e-02):2.015787e-01,3:2.803908e-01):9.655823e-01):1.650633e-01,7:3.078340e-02):9.333334e-02,10:1.922074e-01):1.227382e-02,5:1.342868e-01):1.672979e-01,1:2.136103e-01);
   tree gen.370000 = [&U] ((((3:1.843127e-02,(((((13:6.180648e-02,4:4.388895e-02):6.322529e-03,12:4.273032e-02):2.747287e-01,6:2.641926e-02):8.250731e-02,8:6.255783e-02):3.594678e-02,11:1.312821e-01):4.013917e-01):5.595430e-01,7:2.009769e-01):3.679343e-02,(2:2.869968e-01,(5:1.335386e-01,10:2.410047e-01):1.632876e-02):4.335398e-01):1.238272e-01,9:2.398254e-02,1:2.336705e-01);
   tree gen.375000 = [&U] ((9:1.285531e-01,(((((11:4.375535e-02,8:1.610821e-02):1.528698e-01,((4:1.135227e-03,(13:1.211048e-01,12:3.810756e-02):1.590109e-02):1.687955e-01,6:4.581375e-03):1.808561e-02):3.315513e-01,3:1.454161e-01):7.233942e-01,7:3.009724e-01):2.369208e-01,10:1.627524e-01):5.549608e-02):4.036697e-02,(5:2.535191e-01,2:1.190303e-01):1.807202e-01,1:1.225164e-01);
   tree gen.380000 = [&U] (((5:5.241031e-02,2:2.361822e-01):3.252768e-01,10:3.713611e-02):2.632716e-01,((7:4.856089e-02,(((3:3.224326e-01,(6:1.130463e-02,((13:1.567527e-01,12:3.280774e-02):4.182718e-02,4:6.338035e-03):1.428732e-01):2.021224e-01):4.567415e-02,8:2.960228e-02):6.103977e-02,11:5.231943e-02):6.538767e-01):1.809815e-01,9:8.043582e-02):1.029881e-01,1:5.551978e-02);
   tree gen.385000 = [&U] ((((5:2.013961e-02,2:5.343140e-01):1.696947e-01,(10:2.125520e-01,(((8:1.986365e-02,11:1.037229e-01):6.465368e-02,((4:2.218252e-02,(12:5.192584e-02,13:7.251750e-02):1.636018e-02):2.819187e-01,6:4.394362e-04):5.190512e-02):2.408085e-01,3:9.936126e-05):2.255833e-01):2.178503e-01):2.074636e-01,7:2.022744e-01):1.930750e-02,9:2.307400e-01,1:3.466451e-01);
   tree gen.390000 = [&U] ((9:3.931611e-02,((3:7.748274e-02,(((11:7.949044e-02,8:4.635443e-02):9.722059e-02,((12:5.383013e-02,13:1.747886e-02):3.964648e-02,4:2.776725e-02):2.098729e-01):3.736858e-03,6:1.047523e-02):3.136655e-01):6.048921e-01,7:4.360904e-02):1.813051e-01):2.257262e-01,(2:2.426733e-01,(5:7.171934e-02,10:1.114609e-01):1.026447e-01):2.038617e-01,1:9.433612e-02);
   tree gen.395000 = [&U] (9:1.522543e-02,(((2:1.047724e-01,((11:5.234649e-03,(((4:1.038917e-03,(12:8.569174e-02,13:2.416705e-02):4.366500e-02):1.164507e-01,6:1.926729e-02):1.201790e-01,8:8.903190e-02):1.272462e-02):4.330100e-01,3:1.823720e-01):1.087274e-02):5.058594e-02,(10:2.318154e-01,7:1.138467e-01):4.324946e-02):5.479827e-02,5:1.683642e-01):3.502967e-01,1:1.463506e-01);
   tree gen.400000 = [&U] (((10:2.210171e-01,5:4.049119e-01):1.368820e-01,((((((12:2.995395e-03,4:7.639005e-02):3.331655e-02,13:4.984271e-02):2.727034e-01,6:5.098105e-02):2.337488e-01,(11:3.913403e-01,8:3.561800e-02):3.683030e-03):3.236560e-01,3:1.364976e-01):1.209753e+00,(2:4.587731e-01,7:5.685002e-01):2.434180e-01):1.775925e-01):2.896447e-03,9:1.011803e-01,1:2.180921e-01);
   tree gen.405000 = [&U] (((5:9.449727e-02,(10:3.254539e-02,((3:7.723578e-03,((4:7.674319e-03,(13:7.743801e-02,12:2.746930e-02):2.001577e-02):2.790372e-01,((11:4.252355e-02,8:1.563980e-02):2.044873e-02,6:2.231286e-02):4.237732e-02):2.534326e-01):3.057636e-01,2:1.594161e-01):9.876723e-02):1.077992e-01):9.644240e-02,7:1.251691e-01):1.073542e-01,9:3.133327e-02,1:1.041198e-01);
   tree gen.410000 = [&U] (9:2.673983e-02,(10:3.095308e-02,(5:5.024708e-02,(((((11:2.754932e-02,8:1.503327e-02):2.294456e-02,(((12:1.896357e-02,13:5.591641e-03):7.897333e-03,4:2.770087e-03):6.494613e-02,6:3.458261e-03):4.350735e-02):2.217944e-01,3:5.418618e-03):1.694628e-01,7:4.083370e-02):4.481997e-02,2:4.009858e-02):1.494629e-01):9.400488e-02):1.219004e-01,1:8.972414e-02);
   tree gen.415000 = [&U] ((10:1.218269e-01,5:2.777556e-01):1.472401e-01,(((2:2.100298e-01,(3:4.136898e-03,(8:1.955623e-04,(11:8.624868e-02,(6:4.658157e-02,(4:1.209469e-02,(13:2.966627e-02,12:5.524759e-02):6.086483e-02):2.069273e-01):9.518660e-02):2.815035e-02):6.249245e-01):1.853048e-01):1.799752e-01,7:1.203201e-01):1.406968e-01,9:4.900859e-02):6.594172e-02,1:1.654597e-01);
   tree gen.420000 = [&U] (((10:6.648738e-02,(5:4.946297e-02,2:1.490285e-01):1.972100e-01):2.092674e-01,((((6:2.214448e-03,((12:3.698789e-02,13:1.221381e-01):4.116281e-02,4:3.633450e-03):1.991724e-01):9.376594e-02,(11:9.126735e-02,8:1.567443e-02):1.181443e-01):2.261401e-01,3:8.351406e-02):7.851066e-01,7:4.597165e-01):1.822605e-01):2.934428e-04,9:5.938486e-02,1:1.509975e-01);
   tree gen.425000 = [&U] (5:2.041040e-01,(((2:3.210246e-01,((((12:4.579975e-02,(13:6.255524e-02,4:3.413716e-02):4.177120e-02):3.534781e-01,6:1.033014e-02):6.008518e-02,(8:2.267050e-02,11:1.760844e-01):5.155534e-02):3.956865e-01,3:1.023816e-02):5.877364e-01):1.680255e-01,(9:5.649880e-02,7:2.901356e-01):6.149905e-02):2.136598e-01,10:4.043187e-01):9.343418e-02,1:4.113891e-01);
   tree gen.430000 = [&U] ((10:1.289711e-02,(3:8.983267e-03,(((13:6.506975e-02,12:4.786851e-03):3.751017e-03,4:4.629354e-02):2.424220e-01,((11:1.963133e-02,8:1.126788e-02):9.053816e-02,6:1.937668e-02):1.533098e-02):3.275497e-01):2.064206e-01):1.645461e-01,((7:7.000702e-02,(2:3.270054e-01,5:1.856759e-01):1.107766e-01):1.099218e-01,9:9.083723e-02):5.471574e-02,1:2.368310e-01);
   tree gen.435000 = [&U] ((9:4.944062e-03,(((((4:9.781165e-03,12:6.851896e-02):7.370955e-03,13:4.798026e-02):1.861765e-01,(6:3.068744e-02,(8:1.858023e-02,11:1.588202e-01):1.612330e-01):5.804763e-02):3.706238e-01,3:1.216187e-02):3.218698e-01,10:1.939336e-02):4.363269e-01):6.976218e-02,(7:1.606447e-01,(2:4.350927e-01,5:2.257228e-01):1.625763e-01):3.489416e-01,1:3.393879e-01);
   tree gen.440000 = [&U] ((5:5.967924e-02,10:1.151261e-01):7.919708e-02,(9:1.081016e-02,(((3:1.814810e-01,2:1.680515e-01):1.368107e-02,(8:4.456886e-04,(11:1.979991e-02,(6:5.630774e-03,(4:2.023289e-02,(12:1.042880e-02,13:3.048284e-02):3.299858e-02):7.999035e-02):4.168229e-02):4.143529e-02):2.912290e-01):1.746416e-01,7:3.186549e-02):1.069722e-01):5.531855e-02,1:6.890211e-02);
   tree gen.445000 = [&U] (9:1.164888e-01,((2:1.791728e-01,(7:1.186876e-01,((((8:1.094984e-02,(6:4.736096e-02,((12:3.156928e-02,13:3.361378e-02):4.252505e-02,4:3.005385e-02):2.403826e-01):1.608346e-01):1.407652e-02,11:1.041956e-01):2.339472e-01,3:2.086014e-01):2.583926e-01,10:6.904187e-02):1.266170e-01):2.959245e-02):7.279976e-02,5:4.216199e-02):4.244869e-01,1:2.525275e-01);
   tree gen.450000 = [&U] ((((7:2.807789e-01,((3:1.553420e-03,((11:1.527002e-01,(6:5.907944e-03,((12:2.814053e-02,4:3.027715e-03):4.758807e-03,13:1.181496e-02):1.145508e-01):1.026551e-01):5.076328e-02,8:4.705679e-03):3.883953e-01):2.856467e-01,2:8.191343e-02):1.423896e-01):2.983875e-02,5:7.240569e-02):7.751452e-02,9:5.572385e-02):1.581466e-03,10:1.218383e-01,1:9.627238e-02);
   tree gen.455000 = [&U] (((((3:7.181252e-02,(11:4.119794e-02,((6:2.399788e-02,((12:2.482714e-02,4:4.015795e-03):1.240714e-02,13:3.238007e-02):8.515619e-02):1.598785e-01,8:9.766208e-03):1.635123e-02):9.264803e-02):1.938554e-01,7:6.007001e-02):1.303673e-02,(5:2.465959e-02,2:1.249075e-01):1.689745e-01):6.162818e-02,10:9.477690e-02):1.587634e-01,9:6.070107e-02,1:7.722674e-02);
   tree gen.460000 = [&U] ((7:4.014560e-01,((2:3.195843e-01,5:4.074341e-02):1.867618e-01,(((((11:8.690600e-02,8:3.268192e-02):8.358655e-02,6:5.390585e-02):6.665647e-03,(4:6.574472e-03,(12:2.473061e-02,13:4.386873e-02):4.023089e-02):1.828120e-01):2.024170e-01,3:1.266050e-01):6.688528e-01,10:1.447441e-01):7.249062e-04):3.711096e-01):3.112701e-02,9:2.264458e-02,1:3.262645e-01);
   tree gen.465000 = [&U] (((5:9.698474e-02,((2:2.400346e-01,(((6:4.244529e-03,((13:7.069446e-02,12:2.534541e-02):1.056322e-01,4:3.175142e-02):2.862553e-01):5.432968e-02,3:2.745722e-01):1.198671e-01,(11:1.171410e-01,8:3.401016e-02):1.225110e-02):4.585498e-01):4.988680e-01,7:2.334399e-01):2.030586e-01):1.260421e-01,10:2.112860e-01):1.960443e-01,9:6.440812e-02,1:7.960536e-02);
   tree gen.470000 = [&U] (((2:4.150235e-01,7:6.689081e-02):2.890700e-01,(9:2.072990e-02,(((11:4.476078e-02,(6:2.922295e-02,((13:6.308962e-02,12:2.896277e-02):4.861966e-02,4:2.166751e-02):2.559614e-01):1.743960e-01):4.236976e-02,8:1.956497e-03):3.830828e-01,3:1.187566e-01):7.430001e-01):2.132702e-02):1.049349e-01,(5:1.364858e-01,10:3.346089e-01):2.777495e-01,1:3.089487e-01);
   tree gen.475000 = [&U] (9:7.160933e-02,((3:3.397993e-02,(8:1.036837e-01,((6:3.080729e-02,(4:4.367356e-04,(13:1.628969e-02,12:6.204747e-02):5.123255e-02):4.052176e-01):1.934345e-01,11:1.672486e-02):3.787654e-02):3.547841e-01):1.081154e+00,((5:5.847770e-02,2:3.816905e-01):3.153398e-01,(7:1.601887e-01,10:4.482707e-01):2.651837e-02):4.271210e-02):2.000084e-01,1:1.298854e-01);
   tree gen.480000 = [&U] ((9:1.422997e-01,(((((12:2.989066e-03,13:7.795188e-02):3.804042e-02,4:9.737011e-03):2.340799e-01,6:6.954495e-03):1.843600e-01,8:1.923890e-02):1.095890e-01,11:8.741861e-03):7.277389e-01):1.564302e-01,(((5:8.994754e-02,10:7.411842e-02):1.782145e-01,7:3.788497e-02):1.954497e-02,(2:2.182626e-01,3:8.663865e-02):1.121681e-01):1.482526e-01,1:1.736501e-01);
   tree gen.485000 = [&U] ((((3:2.096342e-01,(8:1.884184e-02,(11:7.829780e-02,(((12:4.158676e-02,13:5.618287e-02):2.500958e-02,4:4.859842e-03):2.067831e-01,6:2.286306e-02):8.050910e-02):6.335302e-02):2.014637e-01):2.586897e-01,7:8.258867e-02):1.969998e-01,9:3.961353e-02):8.230431e-02,((5:2.594409e-02,2:2.336172e-01):1.436698e-01,10:8.085697e-02):1.301084e-01,1:8.767399e-02);
   tree gen.490000 = [&U] ((9:8.588979e-02,((3:4.933266e-02,(11:4.657731e-02,(8:6.760427e-03,(((12:1.641130e-02,13:6.432875e-02):3.909312e-03,4:1.951014e-02):1.776944e-01,6:3.806403e-02):1.293018e-01):1.003404e-01):3.365363e-01):4.328267e-01,(7:8.448738e-02,(5:2.900251e-01,2:1.348507e-01):1.966326e-01):2.124750e-01):3.623595e-02):1.103866e-01,10:5.193335e-02,1:1.813404e-01);
   tree gen.495000 = [&U] (((7:6.632864e-02,((((8:6.856908e-02,((4:2.088931e-02,(12:3.436292e-02,13:3.868775e-02):3.484952e-02):2.414357e-01,6:4.099790e-02):7.155373e-02):3.408617e-02,11:8.818567e-02):2.901676e-01,3:4.368378e-02):8.497293e-01,2:2.112849e-01):4.757459e-02):6.010822e-02,(5:1.700079e-01,10:1.064400e-01):1.582524e-01):2.405623e-01,9:3.991308e-02,1:6.508698e-02);
   tree gen.500000 = [&U] (((7:3.729909e-02,(3:4.193446e-02,(((4:6.571084e-03,(12:4.120405e-03,13:1.568089e-02):5.175625e-03):6.323877e-02,6:4.656196e-04):1.998879e-02,(11:2.718705e-02,8:8.782615e-03):1.163984e-02):6.001678e-02):1.132956e-01):6.685209e-02,9:1.470963e-02):3.419122e-02,((2:3.771750e-02,5:2.124325e-02):1.383934e-01,10:1.348437e-03):8.303366e-02,1:2.462787e-02);
   tree gen.505000 = [&U] ((7:9.488104e-03,((3:1.188003e-02,((((4:2.870362e-02,(12:3.409718e-02,13:5.368845e-02):2.421289e-03):2.007717e-01,6:3.741753e-03):6.648687e-02,8:4.092747e-02):5.466579e-02,11:9.724719e-02):4.066432e-01):3.021880e-01,((2:1.039224e-01,5:9.744933e-02):1.614458e-01,10:8.013773e-02):2.414588e-01):7.691035e-02):3.465968e-01,9:5.139506e-02,1:9.264412e-02);
   tree gen.510000 = [&U] (9:4.649079e-02,((7:1.311818e-01,(3:1.595788e-02,(11:5.155858e-03,(8:2.781867e-04,(((13:2.173821e-02,12:4.148318e-02):9.687375e-03,4:7.706970e-04):9.494704e-02,6:1.470871e-02):8.603681e-02):1.471042e-02):5.261683e-01):2.865529e-01):8.195190e-02,(5:1.062665e-01,(10:1.013040e-01,2:1.359883e-01):2.648586e-02):7.552934e-02):5.461362e-02,1:1.652207e-01);
   tree gen.515000 = [&U] ((7:1.682227e-01,((5:2.345795e-01,10:5.226260e-02):9.614629e-02,(2:5.642578e-02,(11:4.245585e-02,((8:1.505250e-02,(6:4.595211e-03,((4:9.128854e-02,12:4.288931e-02):2.189496e-02,13:1.222043e-02):2.888191e-01):1.144172e-01):5.408623e-02,3:2.072901e-01):5.284137e-02):6.597987e-01):1.087692e-01):6.845283e-02):1.173142e-01,9:8.433387e-03,1:1.647210e-01);
   tree gen.520000 = [&U] (9:1.780354e-02,((5:1.183368e-01,10:4.741016e-02):3.020854e-01,((((8:6.419691e-02,((6:1.730528e-02,((12:6.953759e-03,13:3.209095e-02):4.973682e-02,4:5.558190e-03):1.655403e-01):1.426076e-01,11:7.475927e-02):1.902763e-02):4.798981e-01,3:2.723116e-02):1.877015e-01,2:1.752467e-01):4.691614e-02,7:7.471338e-02):2.633043e-01):2.908783e-03,1:1.759504e-01);
   tree gen.525000 = [&U] (((7:3.316448e-02,(((11:3.925262e-02,((6:6.553374e-04,3:2.134042e-01):3.934979e-02,(13:2.932838e-02,(12:1.043857e-02,4:5.265566e-02):7.058734e-03):2.499237e-01):8.028380e-02):3.486819e-02,8:9.141531e-03):4.652211e-01,2:1.681772e-01):2.958589e-01):2.619803e-01,(10:1.211764e-01,5:1.984249e-01):1.793974e-02):1.814286e-01,9:6.017990e-02,1:8.902905e-02);
   tree gen.530000 = [&U] (9:4.656285e-02,((((11:4.438189e-02,(8:1.477597e-02,((4:3.717865e-02,(13:4.793317e-02,12:2.579590e-02):3.476820e-02):1.230575e-01,6:7.267162e-03):1.139619e-01):1.074923e-01):1.479117e-01,3:2.297502e-01):3.137569e-01,2:2.277391e-01):7.980472e-02,((5:9.046608e-02,10:1.505268e-01):2.509947e-01,7:1.809970e-01):1.246943e-02):1.904302e-01,1:9.723382e-02);
   tree gen.535000 = [&U] ((7:8.135339e-02,(((2:4.526545e-02,((((12:2.026626e-03,(4:6.269694e-03,13:2.566976e-02):2.097650e-02):9.178116e-02,6:6.775336e-03):3.730749e-02,(11:2.862612e-02,8:2.446799e-02):2.734247e-02):1.168281e-01,3:2.734825e-02):2.535304e-01):1.495928e-01,10:5.333512e-02):3.712420e-02,5:2.392559e-02):7.835814e-02):1.001228e-01,9:2.563534e-02,1:8.959101e-02);
   tree gen.540000 = [&U] (((10:8.908711e-02,((5:5.898094e-02,2:5.547133e-02):7.935352e-03,((11:1.321893e-02,(((4:2.847323e-03,(13:1.297203e-02,12:3.621877e-02):2.174841e-02):1.075869e-01,6:3.759445e-03):3.282393e-02,8:1.002353e-02):2.713762e-02):9.544987e-02,3:7.291548e-02):2.749063e-01):2.898555e-02):7.412614e-03,7:4.363107e-04):1.124885e-01,9:6.978173e-02,1:4.807536e-02);
   tree gen.545000 = [&U] (((11:5.790529e-02,((6:1.019294e-02,((4:4.464273e-03,13:7.843158e-02):3.995826e-02,12:2.292261e-02):1.488533e-01):1.945961e-01,8:3.949313e-03):6.932884e-02):4.231249e-01,3:3.445728e-02):3.167229e-01,(((2:6.668573e-02,(5:2.861800e-02,10:4.216575e-01):5.087716e-02):2.632325e-01,7:3.051996e-01):2.139366e-01,9:4.725095e-02):2.289063e-02,1:2.222020e-01);
   tree gen.550000 = [&U] (((9:2.112647e-02,(3:4.087046e-02,(11:2.960856e-02,(8:7.983529e-03,(6:3.420680e-03,(12:2.828055e-02,(4:1.112571e-02,13:1.328808e-02):9.884632e-03):7.518249e-02):7.525960e-02):6.095510e-02):1.717561e-01):2.172010e-01):6.210790e-02,(2:2.023819e-01,7:1.687104e-02):9.582122e-02):5.689763e-02,(10:1.066484e-02,5:8.731267e-02):7.379743e-02,1:4.946529e-02);
   tree gen.555000 = [&U] ((10:2.612921e-01,(5:1.645914e-01,((7:7.199662e-02,2:3.857859e-01):8.064314e-02,(11:3.803795e-02,((3:3.744352e-01,(6:2.807065e-02,((12:7.746500e-02,13:4.723933e-02):9.407086e-02,4:3.400730e-02):4.197370e-01):6.176610e-02):6.436960e-03,8:8.525420e-02):1.497669e-01):4.244848e-01):2.107762e-01):1.339115e-01):1.703784e-01,9:2.757709e-01,1:2.414396e-01);
   tree gen.560000 = [&U] (((((11:2.402492e-02,(((13:3.332118e-02,12:2.817480e-02):2.899411e-02,4:3.415032e-02):2.314472e-01,6:5.539874e-03):1.509614e-01):5.562420e-02,8:1.282314e-01):3.734107e-01,3:3.925461e-02):4.711586e-01,9:5.052343e-02):8.424744e-02,(((2:2.350863e-01,5:1.049827e-01):3.647231e-02,10:1.833679e-02):2.076933e-01,7:1.490864e-01):2.798219e-01,1:1.748153e-01);
   tree gen.565000 = [&U] (7:1.487959e-01,((9:3.255420e-02,((((((13:5.804514e-02,4:3.768987e-02):2.728848e-02,12:3.587818e-02):3.232186e-01,6:4.630072e-02):9.745524e-02,(8:2.846622e-02,11:6.591697e-02):1.104575e-02):2.152278e-01,3:1.916717e-01):3.274727e-01,2:1.008184e-01):1.295879e-01):1.189439e-02,(5:4.066244e-02,10:4.646874e-02):5.935262e-01):9.511809e-03,1:9.460217e-02);
   tree gen.570000 = [&U] ((((7:1.838128e-01,(2:7.069600e-02,(11:2.432817e-02,((3:2.732263e-01,(((13:6.575447e-02,12:5.552336e-02):6.560076e-02,4:7.616231e-04):3.210324e-01,6:4.311169e-02):2.654182e-02):2.192225e-01,8:5.504638e-02):3.973315e-02):4.965133e-01):5.213186e-01):3.132942e-02,9:2.735530e-01):7.402804e-03,5:2.871211e-01):1.275075e-01,10:1.632186e-01,1:1.744107e-01);
   tree gen.575000 = [&U] (9:1.046434e-02,(((5:1.265292e-01,2:2.808939e-01):9.215051e-02,10:1.229433e-01):1.878842e-01,(7:9.286644e-02,(((6:9.058540e-02,((12:5.448438e-02,13:2.149170e-02):6.079547e-02,4:3.726629e-03):1.974890e-01):1.568684e-01,8:7.372113e-02):1.585615e-01,(11:1.591453e-01,3:2.458787e-01):4.030167e-02):5.456569e-01):3.960440e-01):1.597048e-01,1:2.413638e-01);
   tree gen.580000 = [&U] (((((((11:9.036889e-02,8:7.485477e-02):2.876363e-03,(3:4.349317e-01,(6:3.229780e-03,(4:3.130312e-02,(13:6.117652e-02,12:7.626530e-02):4.980017e-02):2.488722e-01):1.939231e-03):1.152296e-01):7.527333e-01,2:2.531583e-03):1.755793e-01,7:3.057406e-01):2.380829e-01,5:2.766573e-02):4.961826e-01,10:3.841198e-01):1.051257e-01,9:2.310665e-01,1:1.418142e-01);
   tree gen.585000 = [&U] ((7:4.663690e-01,((((6:2.783549e-03,(4:6.328327e-03,(13:2.720576e-02,12:6.428422e-02):3.154579e-02):3.135748e-01):2.035212e-01,(11:6.702865e-02,8:2.125949e-02):6.254030e-02):3.607859e-01,3:9.352611e-02):7.218477e-01,9:7.649010e-02):7.954766e-03):1.541999e-01,((5:2.458326e-01,2:6.313178e-01):1.298987e-01,10:2.307958e-01):1.084505e-01,1:4.525054e-01);
   tree gen.590000 = [&U] ((((3:6.902598e-02,((8:3.594260e-02,11:8.829222e-02):5.255906e-02,(6:4.516825e-03,((12:9.614735e-02,13:8.370096e-02):2.291753e-02,4:4.313168e-02):2.150185e-01):1.611929e-01):4.459810e-01):5.815230e-01,7:1.312953e-01):1.604408e-01,9:1.334297e-02):2.410505e-01,(10:1.119368e-01,(5:8.045933e-02,2:3.873252e-01):4.752495e-01):1.647132e-01,1:1.582077e-01);
   tree gen.595000 = [&U] (9:6.855635e-02,(7:1.869431e-01,(((((6:2.716314e-02,((13:3.729727e-02,(12:6.069259e-02,4:4.165212e-03):1.775694e-02):4.376274e-01,(8:3.068205e-02,11:7.615482e-02):6.412008e-02):1.053769e-01):4.104829e-01,3:4.455368e-02):7.231528e-01,2:6.641557e-02):1.716092e-01,10:1.106248e-01):6.445883e-02,5:1.783244e-01):6.978966e-02):1.398799e-01,1:2.524295e-01);
   tree gen.600000 = [&U] ((((3:2.518023e-02,((6:2.547425e-02,(11:1.817532e-02,8:1.079611e-01):1.562222e-01):4.200776e-02,(4:1.520726e-02,(13:2.634403e-02,12:4.446681e-02):2.175563e-02):2.017454e-01):4.125845e-01):3.916047e-01,7:6.396190e-02):2.835473e-01,9:1.085422e-01):9.870174e-02,(10:1.628548e-01,(2:4.403719e-01,5:9.486538e-02):1.016560e-01):1.947580e-01,1:2.178115e-01);
   tree gen.605000 = [&U] ((((3:7.807728e-02,((11:8.927907e-02,8:1.707112e-02):3.484368e-02,(6:1.183611e-02,((13:5.494696e-02,12:2.334858e-02):4.519966e-02,4:1.370344e-03):1.925610e-01):2.138939e-01):3.011037e-01):1.535054e-01,((5:2.011799e-03,2:3.401391e-01):1.957546e-01,10:7.322227e-02):4.175476e-02):6.768862e-02,9:3.760902e-02):5.487417e-02,7:2.101258e-01,1:1.584239e-01);
   tree gen.610000 = [&U] (9:6.221127e-02,(((10:2.042124e-02,(((6:2.525463e-03,((4:2.652943e-02,13:5.399042e-02):1.957335e-02,12:1.731613e-02):1.380363e-01):3.887293e-02,(8:1.242012e-03,11:4.085298e-02):4.784202e-02):1.872440e-01,3:2.010809e-02):2.780517e-01):8.705418e-02,(2:1.431873e-01,5:7.481155e-02):1.667755e-01):1.123337e-01,7:2.147779e-01):3.601817e-02,1:7.056855e-02);
   tree gen.615000 = [&U] (9:3.856508e-02,((5:1.456935e-01,10:5.044229e-02):4.013129e-02,(2:1.692253e-02,((3:1.253752e-01,(((6:2.855198e-03,(4:7.778459e-03,(12:6.284065e-03,13:3.034940e-02):2.506120e-02):9.995741e-02):9.138231e-02,11:4.115702e-02):1.955497e-03,8:1.305605e-02):1.897589e-02):4.650375e-01,7:1.244691e-01):3.740169e-02):1.185704e-01):9.777332e-03,1:9.224962e-02);
   tree gen.620000 = [&U] ((10:1.723562e-02,5:1.564897e-01):2.115413e-02,(9:4.530130e-02,(7:3.965990e-02,(2:2.105168e-02,(3:6.062441e-04,(11:2.229549e-03,(8:2.381958e-02,(((13:6.356603e-02,12:8.003614e-02):1.056502e-02,4:2.277915e-02):9.192699e-02,6:2.082486e-02):6.274672e-02):7.317598e-02):2.511976e-01):2.843703e-01):1.686424e-01):1.019231e-01):6.752199e-02,1:1.024996e-01);
   tree gen.625000 = [&U] (9:9.655383e-03,((7:4.463716e-02,((8:6.764331e-03,11:4.138047e-02):1.731647e-02,((((12:1.519248e-02,13:2.524261e-02):1.452948e-02,4:1.973929e-02):1.071167e-01,6:9.723598e-03):6.023234e-02,3:9.304863e-02):4.977675e-02):3.178785e-01):1.338655e-01,(10:3.564390e-04,(5:3.471101e-02,2:2.194315e-01):9.834497e-02):1.212561e-01):1.086951e-02,1:7.942001e-02);
   tree gen.630000 = [&U] ((3:7.081091e-02,(11:2.257223e-01,((6:9.304915e-03,(4:8.735737e-03,(12:3.271633e-02,13:9.335438e-02):9.649365e-02):2.507131e-01):1.779371e-01,8:5.110314e-02):2.199537e-03):3.823894e-01):4.210425e-01,(9:5.292548e-03,((2:3.172110e-01,5:1.317869e-01):5.037912e-01,(7:1.945995e-01,10:3.155047e-01):8.744754e-02):1.057070e-01):1.474699e-02,1:3.452455e-01);
   tree gen.635000 = [&U] (9:3.290138e-03,((2:6.593338e-02,(5:9.443416e-02,10:8.158072e-02):1.093333e-02):1.712270e-01,(7:7.367554e-02,(3:6.021878e-02,((((4:1.034726e-02,13:4.836647e-02):2.943146e-02,12:2.949633e-02):1.753975e-01,6:2.876943e-02):4.584083e-02,(11:5.645795e-02,8:3.688705e-02):3.279109e-02):2.357361e-01):4.360659e-01):2.422956e-01):1.196683e-02,1:2.194538e-01);
   tree gen.640000 = [&U] (((2:4.408912e-01,5:1.115926e-02):2.949507e-01,10:1.391853e-01):6.278878e-02,(9:4.774087e-02,(7:3.078331e-01,(3:3.669354e-02,((8:8.522555e-02,11:1.979336e-01):4.721667e-02,((4:2.560942e-02,(13:1.186255e-01,12:5.898481e-02):5.901897e-02):4.456037e-01,6:7.164965e-02):1.732260e-01):2.749712e-01):5.137271e-01):1.667574e-01):8.607967e-02,1:1.689342e-01);
   tree gen.645000 = [&U] ((((7:6.675833e-02,((11:7.158591e-03,((6:2.539694e-03,(4:4.607698e-03,(12:1.326293e-02,13:4.059465e-02):1.797570e-02):7.101140e-02):8.881031e-02,8:1.176659e-02):5.074707e-02):1.258821e-01,3:8.141180e-03):2.593569e-01):1.837192e-02,9:3.700433e-03):2.969231e-02,10:1.059760e-01):2.562303e-02,(5:1.174836e-01,2:1.699345e-02):7.761980e-02,1:6.599879e-02);
   tree gen.650000 = [&U] (9:1.031124e-02,(((5:2.299212e-01,10:1.915536e-01):8.528194e-02,2:3.610474e-02):1.323148e-01,((((11:4.034257e-02,8:1.149668e-02):6.770754e-02,(((12:4.692685e-03,13:2.565537e-02):3.254856e-02,4:3.712334e-02):3.072231e-01,6:1.942477e-02):7.677374e-02):1.407700e-01,3:1.626305e-01):5.416155e-01,7:5.306237e-03):2.145906e-01):2.175872e-01,1:1.980491e-01);
   tree gen.655000 = [&U] ((((2:7.639201e-02,5:1.279223e-01):4.801070e-02,10:2.342265e-02):1.019548e-01,(7:7.979749e-02,((11:5.341026e-02,(8:8.118643e-02,(6:3.726783e-03,(4:1.256051e-02,(12:2.765635e-02,13:9.190398e-02):2.506359e-02):1.422483e-01):8.459392e-02):2.305152e-02):3.455472e-01,3:7.790228e-03):1.947725e-01):5.627516e-02):6.192027e-02,9:1.435255e-02,1:1.592765e-01);
   tree gen.660000 = [&U] (((7:1.509164e-01,(3:3.003219e-02,((((13:2.907031e-02,12:6.149481e-03):6.063432e-02,4:8.587629e-03):1.791672e-01,(8:5.159836e-02,11:1.534708e-02):3.078583e-02):3.194262e-02,6:4.595593e-03):2.339989e-01):1.300624e-01):1.003322e-02,(10:2.473524e-02,(5:3.599484e-02,2:2.058892e-01):2.369511e-02):1.412160e-01):9.924215e-02,9:2.335094e-02,1:1.669336e-01);
   tree gen.665000 = [&U] ((7:1.702077e-01,(2:2.890768e-01,(5:1.127262e-01,((3:2.101783e-01,((((4:3.001827e-02,(12:1.380801e-03,13:3.456212e-02):8.802074e-02):1.556044e-01,6:4.209245e-02):5.080691e-02,11:1.103240e-01):5.801306e-02,8:3.110047e-02):5.915645e-01):2.057302e-01,10:2.036655e-01):8.486452e-03):2.549726e-03):6.575368e-02):2.846416e-01,9:1.498386e-01,1:1.908301e-01);
   tree gen.670000 = [&U] ((((2:7.149920e-02,(3:3.106740e-02,((11:7.274036e-02,8:7.865994e-02):9.053118e-02,((4:1.335498e-02,(13:3.695878e-02,12:2.526521e-02):4.014162e-02):2.394180e-01,6:5.183490e-02):3.310909e-02):3.838759e-01):8.658570e-01):1.883113e-01,(5:1.611561e-01,10:4.829593e-02):1.162047e-01):1.541393e-01,7:1.136752e-01):1.507335e-01,9:1.104988e-01,1:2.756628e-01);
   tree gen.675000 = [&U] (9:3.898915e-03,(((2:4.026332e-01,((11:8.133868e-02,(8:6.662231e-02,(6:3.153233e-02,((12:5.210564e-02,13:7.693157e-03):3.685155e-02,4:2.617900e-02):2.560542e-01):1.410413e-01):9.136628e-02):3.251140e-01,3:7.658912e-03):1.156538e-01):5.285523e-01,7:7.394759e-02):1.346873e-01,(5:2.323043e-01,10:2.934630e-01):2.714645e-01):1.887393e-01,1:1.840142e-01);
   tree gen.680000 = [&U] ((10:2.758229e-02,(5:1.128935e-01,2:2.702143e-01):1.371360e-01):1.922005e-01,(((((6:2.936297e-02,((4:1.862976e-02,13:5.854102e-02):4.177313e-02,12:1.241516e-01):2.147940e-01):4.642628e-02,(8:1.643040e-02,11:5.220453e-02):7.657895e-02):3.137022e-01,3:1.065311e-01):1.649173e-01,7:2.144008e-01):3.182235e-02,9:1.032113e-01):2.037576e-01,1:1.284530e-01);
   tree gen.685000 = [&U] ((((((8:1.736148e-03,((13:4.446288e-02,(12:2.163225e-02,4:1.034415e-02):3.291589e-02):1.993793e-01,6:5.308930e-03):1.792516e-01):4.200089e-02,11:1.168844e-01):5.860555e-01,3:8.374801e-02):1.742607e-01,7:1.379912e-01):2.612529e-02,((5:1.262280e-01,10:7.422087e-02):7.400589e-02,2:2.648776e-01):3.784692e-01):1.918080e-01,9:1.316556e-01,1:9.344715e-02);
   tree gen.690000 = [&U] ((((3:9.080611e-02,(((6:1.009724e-01,((13:3.327231e-02,12:5.645379e-02):3.109576e-02,4:2.184009e-02):1.876492e-01):1.239140e-01,11:4.398999e-03):4.409345e-02,8:6.055347e-02):6.394149e-01):6.873317e-01,7:2.811657e-01):1.801811e-01,(5:4.531162e-02,(2:1.845074e-01,10:2.400623e-02):5.997879e-02):1.665635e-01):4.859622e-02,9:2.070006e-01,1:1.344563e-01);
   tree gen.695000 = [&U] (9:1.176101e-01,(((10:1.937156e-01,2:4.140147e-01):1.733574e-01,(5:2.163173e-01,(3:2.040460e-02,((8:1.993731e-02,(6:1.932096e-02,(4:3.331235e-02,(12:1.675794e-02,13:4.462744e-02):6.228526e-02):2.285789e-01):1.002642e-01):2.126508e-02,11:1.539322e-01):5.455645e-01):5.866762e-01):7.336702e-02):7.390925e-02,7:3.204906e-01):2.784193e-02,1:3.974725e-01);
   tree gen.700000 = [&U] (9:9.065910e-02,(7:7.573244e-02,((2:6.007084e-02,(5:1.290838e-02,10:8.726136e-02):3.346046e-01):2.957171e-01,(((8:1.882219e-02,((4:2.661380e-02,(13:4.331601e-02,12:6.534667e-02):2.183454e-02):1.813032e-01,6:1.242439e-02):1.050592e-01):1.056148e-01,11:3.139443e-02):7.800198e-02,3:2.300294e-01):5.015910e-01):1.168165e-02):2.243036e-01,1:7.233426e-02);
   tree gen.705000 = [&U] ((10:1.330068e-01,((2:5.295646e-01,((((8:1.962473e-01,(6:3.349642e-02,((12:5.359129e-02,13:7.384847e-03):1.113907e-01,4:5.351840e-05):1.957675e-01):7.860383e-02):9.160852e-02,11:4.646281e-02):4.121762e-01,3:4.541522e-02):1.439761e+00,7:2.594296e-01):3.944963e-02):2.663316e-01,5:1.691035e-01):2.214270e-02):2.553098e-01,9:6.688026e-02,1:8.993398e-02);
   tree gen.710000 = [&U] (9:8.970838e-02,((7:1.012646e-01,(3:1.115837e-01,(11:8.092031e-02,(8:1.927574e-02,(((4:5.196562e-02,13:2.308505e-02):1.161318e-02,12:7.820331e-02):1.345041e-01,6:2.035777e-02):9.073496e-02):7.629811e-02):3.387683e-01):1.006230e-01):1.071483e-01,((10:1.109349e-01,5:7.645869e-02):2.890555e-02,2:1.323838e-01):1.570727e-01):3.464095e-02,1:1.049743e-01);
   tree gen.715000 = [&U] ((((10:6.877153e-02,5:1.293570e-01):7.877836e-03,7:4.222684e-01):1.058116e-01,(((11:1.193568e-02,(8:3.025245e-02,((12:6.696250e-02,(13:5.974387e-02,4:2.913593e-03):1.846135e-02):2.049752e-01,6:3.958772e-03):1.202591e-01):1.715420e-01):3.555851e-01,3:9.825460e-02):1.697104e-01,2:1.461535e-01):2.484116e-01):2.528976e-01,9:1.482081e-01,1:1.555051e-01);
   tree gen.720000 = [&U] (9:6.339359e-02,(((11:5.149216e-02,(8:6.424944e-03,((4:1.602184e-02,(12:2.746166e-02,13:2.117648e-02):5.856072e-02):1.310559e-01,6:1.760882e-02):1.453632e-01):5.407082e-02):3.258004e-01,3:6.949408e-02):4.307336e-01,(7:2.903064e-01,(2:2.178849e-01,(10:1.705720e-01,5:2.188158e-02):8.346537e-02):3.124536e-02):2.246362e-01):2.114223e-02,1:1.744616e-01);
   tree gen.725000 = [&U] (((7:1.732136e-01,(2:3.640610e-01,((8:2.301965e-02,(11:1.226699e-01,(6:3.319862e-02,((12:8.400762e-02,13:2.744380e-02):6.518566e-02,4:1.465154e-02):1.812452e-01):1.052087e-01):1.121700e-01):4.000459e-01,3:1.542440e-02):1.914775e-01):2.532850e-01):1.643264e-01,9:4.997780e-02):4.550263e-02,(10:1.273921e-01,5:1.130385e-01):7.790601e-02,1:2.558991e-01);
   tree gen.730000 = [&U] (((((3:9.205138e-02,(((11:9.723495e-02,8:2.272004e-01):3.019023e-01,6:1.427278e-02):2.495159e-03,((13:2.803085e-02,4:6.544532e-02):4.180421e-02,12:2.838956e-02):2.866923e-01):3.376260e-01):5.490075e-01,10:1.068735e-01):3.570841e-02,(2:2.238131e-01,5:1.988937e-01):3.238373e-01):4.674308e-02,7:1.800347e-01):1.764297e-01,9:5.504587e-02,1:2.490562e-01);
   tree gen.735000 = [&U] ((5:9.814900e-02,(10:1.340114e-01,(7:1.378746e-01,(((((6:4.059233e-02,((4:4.548883e-02,13:4.061983e-02):7.125127e-02,12:1.145091e-02):1.946645e-01):6.245704e-02,8:1.269793e-01):8.977445e-03,11:8.184434e-02):5.579666e-02,3:4.580536e-01):3.280266e-01,2:2.597250e-02):2.141946e-01):1.602596e-01):8.150801e-02):2.967290e-01,9:1.209689e-01,1:8.398022e-02);
   tree gen.740000 = [&U] ((9:3.750862e-03,7:1.005791e-01):8.719206e-03,((10:4.236724e-02,5:6.246845e-02):4.545852e-02,(2:2.247505e-02,((3:7.831826e-02,(6:1.118362e-03,((12:1.824778e-02,13:1.060555e-02):7.871462e-03,4:6.034333e-04):8.685035e-02):1.958043e-02):1.707839e-02,(11:2.179052e-02,8:4.586267e-04):1.897242e-04):1.947592e-01):4.822802e-02):8.831599e-02,1:3.791731e-02);
   tree gen.745000 = [&U] (9:5.489241e-02,(7:1.627381e-01,(((2:2.142675e-01,5:5.350602e-04):1.765755e-01,10:1.699316e-02):8.552062e-02,(3:1.451662e-02,(11:7.724880e-03,((6:1.670806e-02,(4:8.396099e-03,(13:3.392834e-02,12:3.099873e-02):1.678994e-02):1.551489e-01):1.609138e-01,8:7.448503e-03):3.508923e-02):2.778955e-01):1.877814e-01):8.077396e-03):2.989977e-02,1:1.332887e-01);
   tree gen.750000 = [&U] (((((2:2.552363e-01,5:6.422598e-02):9.185551e-02,10:5.833209e-02):7.073877e-02,(((6:3.587373e-02,(4:3.229520e-02,(13:3.363848e-02,12:8.399164e-02):2.820769e-02):2.052872e-01):1.304979e-01,(8:2.510102e-03,11:9.439157e-02):1.085246e-01):2.233863e-01,3:4.359281e-03):5.623261e-01):1.885876e-03,7:1.612449e-01):1.527903e-01,9:7.712424e-02,1:2.042174e-01);
   tree gen.755000 = [&U] (5:1.659972e-01,(10:1.591590e-01,((((((((4:9.624549e-03,(12:6.355895e-02,13:8.376193e-03):4.992445e-02):9.338873e-02,6:4.416106e-02):3.160378e-01,11:1.844314e-03):6.501929e-02,8:2.630449e-03):3.531833e-01,3:6.646644e-02):8.176080e-02,2:3.649790e-01):1.267309e-01,7:6.962805e-02):1.393295e-01,9:9.599055e-03):9.083341e-02):2.378111e-02,1:1.649780e-01);
   tree gen.760000 = [&U] ((10:6.937401e-02,5:2.795780e-01):1.156041e-01,((2:8.620660e-01,(7:7.220702e-02,(((11:6.572419e-02,8:3.890106e-02):1.272229e-01,(((12:2.138689e-02,13:1.162725e-01):4.041943e-02,4:9.735199e-03):2.861517e-01,6:8.631848e-03):7.573138e-03):4.747511e-01,3:1.775068e-01):1.372516e+00):7.227819e-03):4.403370e-01,9:7.487211e-02):1.534230e-01,1:1.331352e-01);
   tree gen.765000 = [&U] (((((8:1.791671e-02,(6:3.735577e-03,(4:2.509142e-04,(13:3.551080e-03,12:2.272380e-02):2.241510e-02):6.490665e-02):3.846906e-02):3.552985e-03,11:2.322471e-02):7.532974e-02,3:3.480936e-03):1.197185e-01,9:3.192051e-02):1.595562e-02,((10:2.004612e-02,(2:1.387715e-01,5:2.064154e-02):2.630050e-02):5.535801e-02,7:4.958838e-02):9.595154e-02,1:5.213995e-02);
   tree gen.770000 = [&U] (((((10:2.149333e-01,(((4:1.069825e-02,(13:1.296494e-01,12:1.410669e-02):8.193963e-02):2.527579e-01,((11:6.672330e-02,8:1.136956e-02):9.056823e-02,6:1.025435e-02):7.222913e-02):4.897890e-01,3:1.215370e-01):2.194004e-01):2.248004e-01,5:1.889363e-01):9.766032e-02,2:1.578292e-01):1.850981e-01,9:9.613348e-02):1.043639e-02,7:1.372792e-01,1:2.325456e-01);
   tree gen.775000 = [&U] ((((((4:1.917763e-02,(13:4.523248e-02,12:7.949542e-03):1.926177e-02):9.365144e-02,(6:4.415911e-02,(11:1.509555e-01,8:1.635893e-02):5.153693e-02):1.150169e-01):6.842537e-01,3:1.582938e-01):7.957858e-01,(7:1.806869e-01,10:1.349614e-01):5.647093e-02):5.432926e-01,(2:3.889633e-01,5:1.832791e-01):7.493394e-03):2.010935e-01,9:1.143982e-01,1:2.287334e-01);
   tree gen.780000 = [&U] ((7:5.849653e-02,9:8.032911e-02):4.832161e-02,(((3:1.707537e-02,((8:1.593483e-02,11:2.364411e-02):2.198770e-02,((4:3.800231e-04,(13:2.997144e-02,12:1.051788e-02):3.191798e-02):1.612293e-01,6:8.025414e-03):7.691340e-02):4.107423e-01):1.943803e-01,10:3.822840e-02):2.707489e-02,(2:5.965011e-02,5:5.951690e-02):1.302174e-01):9.440301e-02,1:8.716570e-02);
   tree gen.785000 = [&U] ((((2:2.459640e-01,((((((13:1.157851e-01,12:4.039455e-02):2.108020e-02,4:9.234606e-04):1.453433e-01,6:2.252087e-02):1.269193e-01,3:3.173674e-01):1.172603e-01,8:8.423377e-02):7.603007e-02,11:3.324322e-02):4.081699e-01):2.411918e-01,7:1.493367e-01):1.406852e-01,9:6.267367e-02):5.684773e-02,(5:4.269725e-01,10:4.288186e-02):1.933966e-01,1:8.996303e-02);
   tree gen.790000 = [&U] (((2:2.304763e-01,7:1.182354e-01):8.512658e-02,(10:1.097561e-01,5:8.631192e-02):1.258402e-01):1.651976e-01,(((((6:3.477169e-03,(12:2.130390e-02,(13:5.073556e-02,4:3.545874e-02):2.489303e-02):1.876891e-01):1.944851e-01,8:6.961640e-02):5.799518e-02,11:7.768528e-02):2.493589e-01,3:4.095851e-02):2.448162e-01,9:2.747550e-02):9.078338e-02,1:1.846411e-01);
   tree gen.795000 = [&U] (9:1.123740e-02,(10:2.470944e-02,(7:7.139043e-02,(((((4:1.441725e-03,(12:5.023547e-03,13:2.843641e-02):8.586192e-03):4.400618e-02,6:2.943888e-03):2.437371e-02,(8:3.127216e-03,11:2.390233e-02):3.231871e-02):3.627467e-02,3:1.061472e-01):1.803647e-01,(5:2.624125e-02,2:3.180872e-02):4.733568e-03):2.080243e-02):1.408131e-03):4.427005e-02,1:2.075889e-02);
   tree gen.800000 = [&U] (9:7.383487e-02,((((2:2.252834e-01,10:9.100372e-02):8.851498e-02,5:8.667478e-02):3.630120e-01,7:2.259309e-02):5.056472e-02,(((11:2.657479e-02,8:1.854728e-02):1.051743e-01,(((4:1.482734e-02,12:4.110891e-02):1.233439e-02,13:4.631742e-02):1.083506e-01,6:1.330346e-02):9.224140e-02):3.183250e-01,3:2.330824e-02):6.251890e-01):1.271393e-01,1:8.309850e-02);
   tree gen.805000 = [&U] (9:1.110212e-01,(((10:2.096062e-01,(5:1.846528e-02,2:1.907808e-01):4.159409e-01):1.589683e-01,7:2.143898e-01):1.080337e-01,(11:5.439123e-02,(3:1.805793e-01,(8:1.486976e-02,(6:3.009861e-02,((4:3.731308e-02,13:5.255962e-02):1.242200e-02,12:2.243684e-02):2.123693e-01):1.129683e-01):9.533831e-02):1.508984e-01):6.020420e-01):9.681753e-02,1:1.635417e-01);
   tree gen.810000 = [&U] ((((5:9.471443e-02,((3:8.155237e-02,(8:1.407257e-02,(11:6.323396e-02,((4:8.390018e-03,(13:1.408886e-02,12:3.894419e-02):1.829557e-02):1.402053e-01,6:5.644909e-03):6.906391e-02):2.509052e-02):3.589729e-01):1.264929e-01,2:1.228854e-01):1.399938e-01):2.325290e-02,7:2.086408e-01):1.529766e-01,9:2.665398e-02):9.898391e-02,10:1.328897e-01,1:8.424669e-02);
   tree gen.815000 = [&U] ((((3:5.768067e-02,(((4:4.257687e-03,(12:1.375493e-02,13:5.768237e-02):3.149561e-03):5.541209e-02,6:1.719775e-02):1.935342e-01,(8:1.583441e-02,11:4.898935e-02):4.200456e-02):3.116215e-01):2.643646e-01,7:3.224292e-01):1.730986e-01,9:9.454082e-03):5.226130e-02,((2:9.120016e-02,5:7.319651e-02):4.958173e-02,10:1.647986e-01):4.138940e-02,1:7.823035e-02);
   tree gen.820000 = [&U] (((5:5.757592e-03,10:1.667836e-01):2.429052e-01,((3:1.180256e-01,((((4:6.327462e-03,12:1.280858e-01):1.845260e-02,13:6.084073e-02):1.845645e-01,6:2.671291e-02):5.770804e-02,(11:3.010699e-02,8:6.047969e-02):7.176908e-02):2.812406e-01):2.709010e-01,2:1.633257e-01):1.811764e-01):1.614193e-01,(9:8.019291e-02,7:2.072394e-01):1.366180e-01,1:1.959405e-01);
   tree gen.825000 = [&U] (9:1.303887e-01,((((5:1.698126e-01,2:7.522198e-02):2.345096e-01,7:1.286473e-01):2.046819e-01,((((6:8.079043e-04,((12:3.551310e-02,13:3.235260e-02):2.115959e-02,4:8.336211e-03):2.840586e-01):5.392723e-02,11:6.001555e-02):2.557170e-02,8:7.090009e-03):3.592443e-01,3:7.984103e-03):4.503963e-01):6.792091e-02,10:1.852548e-01):1.569585e-01,1:2.559438e-01);
   tree gen.830000 = [&U] ((((5:5.034204e-02,10:2.908727e-01):2.246657e-01,2:6.522317e-01):3.313863e-01,7:5.100099e-01):4.287506e-02,(9:1.345421e-01,(((11:1.535461e-01,(6:4.552889e-02,(12:2.370258e-02,(4:5.715532e-02,13:2.516490e-01):4.397227e-02):2.549482e-01):2.076382e-01):3.170967e-02,8:1.338532e-02):2.704053e-01,3:3.014639e-03):1.100336e+00):7.943612e-02,1:6.335767e-02);
   tree gen.835000 = [&U] (((7:5.981247e-03,(2:1.757158e-02,(3:1.664952e-01,((11:2.865372e-02,8:2.768359e-02):9.928030e-04,(6:7.367712e-03,((12:2.693237e-02,13:1.180141e-02):2.167967e-02,4:2.873978e-04):1.041401e-01):6.142637e-02):6.477658e-02):1.969318e-01):2.084569e-01):1.466356e-01,9:2.982255e-02):1.115730e-02,(5:6.021974e-02,10:1.274117e-01):1.608910e-01,1:1.348567e-01);
   tree gen.840000 = [&U] (9:2.148033e-03,(((10:1.107161e-01,(5:5.064907e-02,2:1.603968e-01):5.698404e-02):1.319379e-02,7:4.559150e-02):7.086416e-02,(3:2.068400e-02,(11:2.927190e-02,(((12:7.198585e-03,(4:9.988932e-03,13:1.888572e-02):3.165385e-02):9.216066e-02,6:1.910990e-02):3.617368e-02,8:7.781778e-03):8.670077e-03):6.684168e-02):1.697911e-01):5.403100e-03,1:7.884607e-02);
   tree gen.845000 = [&U] (9:4.352155e-02,(((7:1.802630e-01,(3:1.807062e-02,(11:1.711265e-01,(8:7.919935e-02,(6:1.014856e-03,((12:5.978470e-02,13:8.386529e-02):9.863140e-02,4:4.421517e-03):3.945709e-01):1.421996e-01):1.665547e-02):1.048658e-01):4.612163e-01):1.796593e-01,5:3.973199e-01):5.604453e-02,(2:2.581036e-01,10:2.270090e-01):2.271882e-02):1.001401e-01,1:1.387136e-01);
   tree gen.850000 = [&U] ((7:9.084409e-02,((2:8.130138e-02,(3:1.472850e-01,(11:5.749235e-03,((((13:1.253802e-02,12:6.245115e-03):2.059852e-02,4:2.411009e-03):5.692247e-02,6:7.191363e-04):3.377855e-02,8:4.336813e-03):1.402486e-02):9.861909e-02):7.527356e-02):7.812174e-02,(10:9.096972e-02,5:8.308551e-02):1.139028e-01):6.540082e-04):2.820222e-02,9:1.684468e-02,1:5.049622e-02);
   tree gen.855000 = [&U] (9:6.223586e-02,((7:1.265776e-01,((((6:2.615845e-02,((13:1.813534e-02,12:9.542285e-03):4.743257e-03,4:3.121764e-03):8.787754e-02):2.654528e-02,11:9.996841e-03):2.221565e-02,8:3.687281e-03):1.687295e-01,3:2.186122e-03):1.531633e-01):1.374812e-01,(2:9.654149e-02,(10:5.188084e-02,5:3.340860e-02):3.290852e-02):6.467983e-02):8.795696e-02,1:5.240744e-02);
   tree gen.860000 = [&U] (((((((11:9.433696e-02,8:6.196053e-02):8.587368e-02,6:3.431421e-02):1.564924e-02,((12:5.123777e-02,13:1.059268e-01):2.667229e-02,4:2.728530e-02):2.585919e-01):5.837211e-01,3:4.711633e-02):7.355653e-01,7:1.744382e-01):1.405972e-01,9:5.193045e-02):1.334678e-01,(10:2.062530e-01,(5:8.025625e-02,2:1.703486e-01):2.690131e-01):1.272455e-01,1:1.158686e-01);
   tree gen.865000 = [&U] (9:2.361774e-01,((2:2.366205e-01,((((11:5.371594e-02,((6:4.407974e-02,((4:9.152976e-02,12:5.437667e-02):6.623965e-02,13:6.777552e-02):1.846726e-01):8.354917e-02,8:3.387032e-03):5.655135e-02):3.376508e-01,3:4.242935e-01):4.940272e-01,10:1.271243e-01):1.328766e-01,7:7.658675e-01):2.069073e-01):1.880308e-01,5:3.883756e-01):6.253241e-02,1:7.739841e-02);
   tree gen.870000 = [&U] (((2:4.066254e-01,5:1.024479e-01):1.040431e-01,((7:3.936934e-01,10:2.103465e-01):5.773391e-02,(3:2.739907e-02,((11:7.824047e-02,8:2.687113e-03):4.271356e-02,(6:5.046294e-02,(4:2.116704e-02,(13:5.571622e-02,12:4.763201e-02):4.085453e-02):1.346889e-01):2.243563e-01):2.848437e-01):3.377231e-01):1.991944e-02):1.024208e-01,9:6.134566e-02,1:2.023713e-01);
   tree gen.875000 = [&U] ((10:7.548197e-02,(((2:7.046147e-03,(3:1.640180e-01,(8:2.036614e-02,(((4:1.794339e-02,(13:1.058395e-01,12:5.230398e-02):1.165046e-01):4.738925e-01,6:2.916215e-02):8.306691e-02,11:7.569254e-02):3.245569e-02):1.502460e-01):5.799962e-01):1.312241e-01,7:1.720939e-01):4.310746e-01,5:1.573305e-01):1.135767e-01):2.853656e-01,9:1.393138e-01,1:1.262508e-01);
   tree gen.880000 = [&U] ((((11:7.058393e-02,(8:1.293689e-01,((4:1.009011e-02,(13:4.266875e-02,12:4.983169e-02):3.181927e-02):1.672174e-01,6:8.638248e-03):5.394954e-02):5.378219e-03):4.438471e-01,3:8.996828e-03):5.623575e-01,((7:3.146466e-01,10:3.423354e-01):3.377269e-02,(2:3.205598e-01,5:2.008733e-01):6.989828e-02):1.052627e-01):1.168514e-02,9:1.952201e-01,1:1.358998e-01);
   tree gen.885000 = [&U] ((5:1.359429e-01,((2:1.287007e+00,((8:3.662876e-02,((((12:2.482896e-02,4:9.605475e-03):6.354331e-03,13:1.753501e-02):4.383736e-01,6:7.873174e-03):2.665260e-01,11:2.103472e-02):1.141646e-01):1.277851e-01,3:1.609217e-01):7.993363e-01):2.027981e-02,(9:1.391305e-01,7:3.835699e-01):1.658822e-01):1.261569e-01):3.051634e-01,10:1.047871e-01,1:2.457621e-01);
   tree gen.890000 = [&U] ((((((8:7.061692e-03,(6:9.214814e-03,((12:1.502074e-02,13:4.829230e-02):6.187449e-02,4:5.803764e-03):4.552574e-01):1.876717e-01):5.650246e-02,11:2.976659e-02):1.503818e-01,3:5.423805e-01):7.082435e-01,7:2.109785e-01):2.235620e-01,(2:3.005034e-01,(10:3.287560e-01,5:1.299313e-01):1.957596e-01):4.070332e-01):8.198853e-02,9:6.998919e-02,1:2.329767e-01);
   tree gen.895000 = [&U] ((((11:8.929761e-02,8:4.897778e-02):1.746564e-01,((4:3.582030e-02,(13:3.654298e-02,12:6.043420e-02):3.469749e-02):2.401972e-01,6:1.740370e-02):9.528122e-03):3.530161e-01,3:7.933738e-02):4.705879e-01,(9:2.444372e-02,(((5:3.598847e-02,10:1.017175e-01):5.216943e-03,2:2.759747e-01):1.662508e-01,7:1.984441e-01):8.127774e-02):4.626314e-03,1:2.100972e-01);
   tree gen.900000 = [&U] (((2:1.823929e-01,((((11:1.821483e-03,(((12:5.104846e-02,4:5.203082e-02):3.095274e-03,13:7.517694e-02):2.347989e-01,6:6.074364e-02):8.839066e-02):3.845455e-02,8:4.706780e-02):1.869282e-01,3:1.497061e-02):4.042900e-01,7:1.017759e-01):1.381125e-02):1.852767e-01,9:2.944405e-02):1.236119e-01,(10:1.301262e-01,5:3.376744e-01):1.162237e-01,1:7.985803e-02);
   tree gen.905000 = [&U] ((9:2.980629e-02,((3:4.239308e-03,((8:8.995344e-02,11:3.449728e-02):6.713739e-02,(6:2.389665e-02,(4:1.705082e-02,(12:6.647786e-02,13:4.333430e-02):3.526224e-02):1.511196e-01):1.486157e-01):4.174791e-01):2.945578e-01,7:3.096431e-02):1.605989e-01):1.190870e-01,(10:4.465888e-02,(5:7.393933e-02,2:2.733677e-01):9.633201e-02):3.161904e-01,1:1.165939e-01);
   tree gen.910000 = [&U] (9:1.866423e-01,((7:4.317189e-01,((((3:3.094778e-01,((4:2.159959e-02,(13:3.985610e-02,12:1.400912e-02):3.650384e-02):2.020102e-01,6:3.242003e-03):7.213852e-02):1.531627e-01,11:1.044139e-01):5.665421e-02,8:3.916176e-02):1.017831e+00,2:1.760589e-01):7.304357e-01):3.477235e-01,(5:1.045431e-01,10:1.793662e-01):1.744187e-01):1.619661e-01,1:1.130908e-01);
   tree gen.915000 = [&U] (9:5.562347e-02,(10:5.520124e-01,((7:1.933531e-01,(3:3.147840e-01,(2:1.816821e-02,(8:1.190533e-02,(11:9.410036e-02,((4:1.636870e-02,(12:5.568523e-02,13:1.381442e-02):1.678173e-02):3.205418e-01,6:8.731049e-03):1.555886e-01):8.905329e-02):1.019336e+00):5.261320e-02):6.166285e-01):2.723820e-01,5:3.154838e-01):6.436719e-02):1.095227e-01,1:2.928370e-01);
   tree gen.920000 = [&U] ((((3:1.065002e-01,(8:6.499225e-02,(11:2.172848e-02,((12:4.333838e-02,(13:3.494014e-02,4:3.784581e-02):2.058400e-02):3.017936e-01,6:6.130576e-02):1.688699e-01):7.858509e-02):3.404837e-01):1.613508e+00,9:1.681849e-02):2.163318e-02,((5:2.478938e-01,10:2.411999e-01):6.299863e-01,7:3.107410e-01):1.975282e-01):2.638416e-02,2:5.718899e-01,1:3.393057e-01);
   tree gen.925000 = [&U] (((((3:1.117653e-01,(6:4.274166e-03,((8:3.574854e-02,11:1.082999e-01):1.392750e-01,(4:9.836580e-03,(12:4.141437e-02,13:4.700878e-02):1.143562e-02):3.192650e-01):3.346141e-02):3.258802e-01):5.526869e-01,(10:2.794946e-01,5:8.569570e-02):2.034899e-01):1.629743e-01,7:2.033052e-02):7.302829e-02,2:3.914472e-01):4.519023e-01,9:8.174569e-02,1:1.164749e-01);
   tree gen.930000 = [&U] ((((5:7.715800e-02,10:1.315390e-01):8.538985e-02,2:2.317376e-01):4.156584e-01,(7:1.260491e-01,(3:1.479684e-01,(11:4.782679e-02,((((12:2.839409e-02,4:1.569401e-02):1.882092e-02,13:4.142887e-02):1.922446e-01,6:9.299534e-04):2.216554e-01,8:6.500419e-02):1.359097e-01):1.584451e-01):3.998632e-01):1.084014e-01):1.033096e-01,9:2.412399e-04,1:1.846957e-01);
   tree gen.935000 = [&U] ((7:1.202228e-01,(2:6.421061e-01,(((8:1.723526e-03,(6:1.907159e-02,((4:1.087118e-02,12:4.492245e-02):9.049363e-03,13:1.566473e-02):1.087269e-01):1.597549e-01):8.904260e-02,11:3.826251e-02):1.083760e-01,3:2.165752e-02):1.705752e-01):2.238691e-01):2.269332e-01,(9:1.177373e-02,(10:4.783817e-02,5:1.888724e-01):3.315457e-01):3.857793e-02,1:2.076595e-01);
   tree gen.940000 = [&U] ((((2:2.118372e-01,5:1.073854e-01):2.968604e-01,7:2.344724e-01):1.039269e-01,9:4.968266e-02):6.834041e-02,((3:1.056728e-01,((8:9.893684e-02,(6:2.322911e-02,((13:4.577742e-02,12:9.008404e-03):2.390940e-02,4:8.565569e-03):3.368793e-01):6.553770e-02):8.901043e-02,11:2.215783e-01):1.632715e-02):5.138145e-01,10:9.749931e-02):3.089060e-01,1:7.051968e-02);
   tree gen.945000 = [&U] ((9:1.929053e-01,(7:7.563376e-02,(3:8.392361e-02,(6:3.250950e-03,((8:5.234028e-02,11:9.542557e-02):2.160070e-01,(4:1.517943e-02,(13:7.002757e-02,12:1.233155e-02):8.181322e-02):2.757466e-01):5.561805e-02):3.542727e-01):6.255083e-01):3.234097e-01):4.996499e-02,((2:2.648310e-01,5:4.660087e-01):2.971065e-02,10:2.801706e-01):3.082346e-02,1:2.198861e-01);
   tree gen.950000 = [&U] ((10:6.646327e-01,((5:2.059118e-01,2:4.729674e-01):2.748924e-01,((3:3.001958e-02,((6:6.308522e-03,(4:1.277191e-02,(12:3.000016e-02,13:2.314847e-02):2.172038e-02):1.682737e-01):2.148223e-02,(11:4.281321e-02,8:2.401344e-02):9.335987e-02):5.548248e-01):9.071755e-01,7:9.642718e-02):2.480959e-01):1.402536e-02):1.084549e-01,9:5.365907e-02,1:1.073931e-01);
   tree gen.955000 = [&U] (((10:3.764493e-02,5:3.796198e-02):4.183736e-02,2:7.772151e-02):2.746322e-02,((((8:1.383752e-02,((6:1.112010e-02,((13:6.318401e-03,12:3.892065e-03):1.146633e-02,4:6.315620e-03):4.824028e-02):3.694614e-02,11:2.805883e-02):6.160367e-04):1.022729e-01,3:2.789558e-02):6.926054e-02,7:2.074375e-02):5.899978e-02,9:1.145078e-02):1.021390e-02,1:4.902020e-02);
   tree gen.960000 = [&U] (((7:6.272092e-02,((10:5.058369e-02,5:4.422720e-02):5.780512e-02,2:3.046966e-02):1.347834e-03):1.804705e-02,9:1.915486e-02):4.273198e-02,(3:1.752495e-02,(((4:9.744783e-03,(13:1.706429e-02,12:4.427035e-03):1.070238e-02):8.017685e-02,6:8.556508e-04):8.386406e-03,(8:3.134002e-03,11:1.637829e-02):2.930728e-02):8.775580e-02):1.834231e-01,1:3.370903e-03);
   tree gen.965000 = [&U] (((3:2.784766e-02,((11:3.215640e-02,8:9.311821e-02):1.851003e-01,((4:3.779634e-03,(12:1.973735e-02,13:8.894225e-02):9.113599e-02):2.779241e-01,6:3.103267e-02):1.744953e-01):3.133659e-01):3.188238e-01,10:1.072335e-01):9.102667e-02,((5:1.352061e-01,(2:3.394923e-01,7:1.197862e-01):1.262631e-01):2.525770e-01,9:1.135001e-01):1.477490e-01,1:2.400916e-01);
   tree gen.970000 = [&U] ((10:7.288455e-02,5:1.363600e-01):9.100553e-02,(9:2.871851e-02,(2:1.278140e-01,(7:3.524454e-02,(3:7.321898e-02,(11:1.339537e-02,((6:1.533217e-02,((12:2.580472e-02,13:2.938052e-02):5.308564e-02,4:2.128759e-02):1.324031e-01):1.414084e-01,8:9.033196e-03):1.386866e-01):2.848716e-01):1.096038e-01):3.696829e-02):3.259503e-01):1.376464e-01,1:7.032365e-02);
   tree gen.975000 = [&U] ((3:1.608264e-01,((8:4.070949e-03,11:3.634837e-02):1.221038e-02,((12:5.050155e-03,(4:2.181678e-02,13:1.972243e-02):2.243288e-02):1.174910e-01,6:3.035425e-03):1.242545e-01):1.437448e-01):3.473060e-01,(9:1.972050e-02,(7:3.915170e-02,(10:1.054494e-01,(5:6.135608e-02,2:1.205331e-01):1.020667e-01):1.082762e-01):9.330860e-02):6.189355e-02,1:1.410944e-01);
   tree gen.980000 = [&U] ((3:3.510629e-02,(((8:5.255965e-02,11:1.097672e-01):2.487591e-01,6:3.235336e-03):7.465947e-03,(12:3.320339e-02,(13:1.085487e-01,4:2.068430e-03):4.313341e-02):1.588341e-01):6.465455e-01):4.169890e-01,(((5:2.694431e-01,2:2.800748e-01):4.065414e-01,10:6.460157e-02):1.834210e-01,(9:1.603543e-01,7:4.632927e-01):2.122576e-03):5.355334e-03,1:2.161377e-01);
   tree gen.985000 = [&U] (9:4.077690e-02,(7:1.139222e-01,(10:1.098578e-01,(5:1.508193e-02,((3:4.297648e-02,(11:1.171171e-01,(8:4.725115e-02,(((4:3.394659e-03,13:7.815441e-02):4.791401e-02,12:3.565894e-02):2.651446e-01,6:1.557527e-02):1.158278e-01):9.266443e-02):1.972361e-01):3.520870e-01,2:2.505140e-01):3.987606e-02):3.615407e-02):1.379137e-01):1.959966e-01,1:4.898050e-01);
   tree gen.990000 = [&U] (((7:1.222168e-01,((2:3.279113e-01,5:7.681964e-02):1.303868e-01,10:8.037018e-02):2.359119e-01):1.618218e-01,(3:7.323019e-02,(((6:1.701409e-02,((12:3.447334e-02,13:2.928964e-02):3.955661e-02,4:4.400142e-02):1.600723e-01):1.684110e-01,8:1.391193e-02):4.443984e-02,11:6.917957e-02):3.870894e-01):3.802794e-01):5.170981e-02,9:5.451755e-02,1:1.496305e-01);
   tree gen.995000 = [&U] ((((3:3.343954e-03,((11:1.207438e-01,(6:2.613720e-02,(4:6.984506e-03,(13:4.684487e-02,12:6.035425e-02):7.858439e-02):2.052338e-01):7.740724e-02):8.897907e-02,8:5.939934e-02):1.412189e-01):7.180501e-01,10:1.936753e-01):1.438915e-02,(7:1.456776e-01,(2:1.188107e-01,5:2.144929e-02):3.791289e-01):1.546829e-01):9.666769e-02,9:2.211291e-01,1:6.866158e-02);
   tree gen.1000000 = [&U] (((3:5.884327e-02,((11:4.604393e-02,(6:1.857818e-03,((13:3.617249e-02,12:1.406655e-02):3.921757e-03,4:3.673770e-03):8.083958e-02):5.534517e-02):1.122924e-02,8:9.533529e-03):4.562588e-02):1.883016e-01,(7:7.447264e-02,(2:1.014387e-01,(10:5.425623e-02,5:1.252938e-02):9.747024e-02):2.728690e-03):3.494058e-02):1.325570e-01,9:2.466097e-02,1:6.599128e-02);
   tree gen.1005000 = [&U] (5:4.477226e-01,((9:6.187035e-03,(7:1.431256e-01,((((6:1.855750e-02,((4:6.172614e-03,12:2.816644e-02):2.591054e-02,13:1.096676e-01):2.167683e-01):1.901243e-02,(11:9.052091e-02,8:1.261395e-02):1.103317e-01):1.802724e-01,3:1.747676e-01):5.331607e-01,2:2.993882e-01):6.334298e-01):1.028432e-01):1.550754e-01,10:1.431744e-01):8.183797e-02,1:1.931637e-01);
   tree gen.1010000 = [&U] (((7:1.565972e-01,((2:1.191236e-01,5:1.938774e-01):2.806342e-01,(3:2.214976e-01,(8:3.275691e-02,((6:1.068849e-03,((12:4.867820e-02,13:4.429747e-02):6.913558e-03,4:2.296691e-02):2.937478e-01):1.997197e-01,11:9.217397e-02):9.278789e-03):4.885638e-01):2.850856e-01):1.165875e-01):9.518453e-02,10:4.233788e-01):2.731179e-01,9:8.062502e-02,1:3.165432e-01);
   tree gen.1015000 = [&U] (9:8.494167e-02,((5:2.052678e-01,(2:2.049872e-01,((3:1.721777e-02,((11:1.040627e-01,8:6.669764e-02):1.069630e-01,(6:4.503893e-03,((13:5.450793e-02,12:1.144887e-02):1.540714e-02,4:3.020571e-02):2.976977e-01):3.848618e-02):5.578695e-01):4.360680e-01,10:1.800910e-01):7.592248e-02):2.526512e-01):2.377480e-01,7:2.107510e-01):3.073602e-02,1:3.609587e-01);
   tree gen.1020000 = [&U] (10:7.684538e-02,(9:1.661202e-02,(7:7.231096e-02,((3:4.957191e-03,(8:1.797475e-03,(((4:1.538446e-03,(13:1.495920e-02,12:1.031335e-02):1.804181e-02):7.577546e-02,6:2.924067e-03):5.109398e-02,11:3.014033e-02):1.543873e-02):1.414510e-01):1.514707e-01,(5:1.111311e-01,2:1.057424e-01):2.538378e-02):1.456646e-03):3.961170e-02):3.298403e-02,1:3.512663e-02);
   tree gen.1025000 = [&U] (((9:8.510217e-03,7:1.104475e-01):1.308405e-02,(3:3.843073e-02,((11:3.468518e-02,8:1.930322e-02):1.731975e-02,(6:8.242878e-03,((12:1.289621e-02,13:1.688514e-02):4.353054e-03,4:5.155077e-03):5.294356e-02):3.198493e-03):6.009842e-02):2.929969e-01):4.579293e-02,(10:9.241714e-02,(5:2.777131e-02,2:8.941234e-02):6.558487e-02):3.948626e-02,1:8.604513e-02);
   tree gen.1030000 = [&U] ((((3:4.762215e-03,((((13:2.425645e-02,12:2.004689e-02):3.568038e-02,4:1.672470e-02):2.332850e-01,6:1.348470e-02):1.197769e-01,(11:8.960833e-02,8:6.861505e-02):2.593229e-03):5.758517e-02):1.998733e-01,7:2.453239e-01):2.439047e-01,9:4.406182e-02):1.850061e-01,((2:1.996259e-01,5:1.341361e-02):1.571701e-01,10:2.179246e-01):6.654661e-02,1:1.112194e-01);
   tree gen.1035000 = [&U] ((((5:8.932237e-03,10:4.965142e-02):6.721939e-02,2:8.938119e-02):1.247973e-01,7:6.464935e-02):6.342193e-02,((3:1.211631e-02,((8:2.779017e-02,11:7.732267e-02):5.920064e-02,(6:2.868780e-02,(4:2.885569e-03,(12:6.903630e-03,13:5.489488e-02):2.722425e-02):8.345373e-02):2.462213e-02):2.378568e-01):3.580775e-01,9:1.168015e-02):4.766925e-02,1:9.104665e-02);
   tree gen.1040000 = [&U] ((((5:2.121597e-01,2:1.263612e-01):2.101650e-01,10:1.562665e-01):1.801026e-01,(7:3.812417e-01,(3:1.590544e-01,((6:4.956994e-02,((13:3.988117e-02,12:3.559483e-02):6.983357e-03,4:2.417834e-02):1.983119e-01):9.148577e-03,(8:4.241430e-02,11:1.603331e-02):1.345719e-01):4.982005e-01):2.555239e-01):3.403924e-02):4.396432e-02,9:5.269418e-02,1:2.172868e-01);
   tree gen.1045000 = [&U] (((2:2.374562e-01,(5:1.094584e-01,10:9.978150e-02):3.581178e-02):1.846782e-01,(7:1.023705e-02,(3:1.114850e-02,(11:2.666346e-02,(8:1.850800e-01,(6:7.555834e-03,(4:5.435755e-03,(13:9.798750e-03,12:3.354537e-02):4.524915e-02):1.995993e-01):6.617237e-02):1.466799e-01):2.863888e-01):4.200651e-01):1.247750e-01):5.107450e-02,9:1.101845e-01,1:5.881347e-02);
   tree gen.1050000 = [&U] (((3:4.474253e-03,(((((4:2.271154e-02,12:6.994460e-03):1.101427e-03,13:4.158357e-02):6.459869e-02,6:6.803187e-03):2.091950e-02,8:2.719920e-02):2.167479e-02,11:1.042212e-02):4.826212e-02):2.009897e-01,(7:4.107401e-02,(2:8.920988e-02,(5:2.580203e-03,10:4.225659e-02):2.350735e-02):5.287717e-02):2.468289e-02):1.327536e-04,9:1.135685e-02,1:7.238643e-02);
   tree gen.1055000 = [&U] ((9:5.716718e-04,(10:6.415540e-02,(8:1.471744e-02,(11:3.565629e-02,((6:3.699263e-03,((13:5.418824e-03,12:1.608731e-02):4.105141e-02,4:3.863259e-04):8.797916e-02):6.754764e-02,3:1.052610e-01):1.827464e-02):5.883700e-02):2.836265e-01):6.281588e-02):7.939953e-03,((5:3.764135e-02,2:1.165073e-01):1.392037e-01,7:4.136548e-02):1.980921e-01,1:4.764106e-02);
   tree gen.1060000 = [&U] (9:3.832835e-01,((((((8:9.194441e-02,11:4.570349e-02):1.676977e-01,(((12:3.112378e-02,13:4.085484e-02):5.111712e-03,4:2.005122e-02):2.036736e-01,6:1.180169e-02):2.578322e-02):8.249922e-01,3:1.171867e-02):4.788450e-01,10:1.174852e-01):1.284216e-01,(7:1.340384e-01,2:2.053353e-01):3.704092e-02):2.573842e-01,5:1.276417e-01):2.437622e-01,1:3.768932e-02);
   tree gen.1065000 = [&U] (((10:7.767782e-02,5:4.022037e-02):4.559193e-01,(((8:6.370413e-02,((((4:1.708028e-02,13:2.221728e-01):2.932403e-02,12:8.206654e-02):3.454883e-01,6:1.112862e-02):2.527066e-01,11:8.635241e-02):2.336750e-02):6.773998e-01,3:8.761193e-02):5.895316e-01,(7:8.170426e-01,2:1.116418e-01):4.737161e-02):5.454327e-01):1.688167e-01,9:1.207171e-01,1:8.628605e-02);
   tree gen.1070000 = [&U] ((9:3.061974e-02,(7:2.320768e-01,(3:2.559527e-02,((((13:6.756053e-02,12:1.287175e-02):7.032941e-02,4:3.392316e-03):1.487588e-01,6:5.714017e-03):1.660783e-01,(8:4.950178e-02,11:8.169592e-02):1.210935e-01):2.429057e-01):4.012206e-01):6.243011e-02):1.099128e-01,(10:1.166105e-01,(5:5.399251e-02,2:2.649473e-01):8.937782e-02):1.438078e-01,1:3.065056e-01);
   tree gen.1075000 = [&U] ((7:2.335527e-01,(((10:2.613885e-02,5:5.614748e-02):1.143119e-01,2:3.658023e-01):4.357170e-02,(((11:3.640832e-02,(6:4.398744e-02,((12:1.316954e-02,13:7.617905e-02):1.922551e-02,4:9.445505e-03):2.441468e-01):3.496069e-01):1.100269e-02,8:3.004705e-02):4.079757e-01,3:9.594800e-02):2.481820e-01):1.117694e-01):1.396761e-01,9:8.156980e-02,1:1.422019e-01);
   tree gen.1080000 = [&U] (9:2.234623e-02,((7:6.822794e-02,(2:1.083183e-01,5:3.978958e-02):1.168405e-01):9.247367e-02,((3:9.052248e-03,(11:9.210662e-04,(8:5.067133e-02,(6:2.364519e-02,(4:7.151836e-03,(12:2.423336e-02,13:2.200270e-02):1.899348e-02):1.086668e-01):6.691721e-02):2.503970e-02):2.918036e-01):4.021560e-01,10:2.827718e-02):6.024770e-02):6.363180e-02,1:9.696843e-02);
   tree gen.1085000 = [&U] ((10:9.959085e-02,(5:1.858241e-01,2:2.786574e-01):2.382986e-01):1.064659e-01,(((3:2.093600e-02,((11:3.585842e-02,(((13:3.992587e-02,4:4.111362e-02):3.450183e-02,12:1.492969e-02):2.921350e-01,6:1.226032e-02):1.351421e-01):6.159127e-02,8:5.786777e-02):2.882936e-01):2.805459e-01,7:1.273282e-01):1.667898e-01,9:4.416272e-02):3.774780e-02,1:1.610735e-01);
   tree gen.1090000 = [&U] ((((5:8.794358e-02,((3:2.876409e-01,(11:2.432445e-02,(8:2.922719e-02,((12:3.420546e-02,(4:3.524384e-02,13:2.984735e-02):7.628288e-02):3.392032e-01,6:2.410616e-02):3.229277e-01):1.921308e-01):3.626546e-01):5.855933e-01,2:1.362354e-01):6.395528e-01):1.832433e-01,10:2.260409e-01):2.719654e-01,7:1.822883e-01):9.055295e-02,9:7.708340e-02,1:3.251021e-01);
   tree gen.1095000 = [&U] (((3:1.072286e-02,((((12:6.430041e-03,13:2.038131e-02):7.104137e-03,4:7.162811e-03):5.846407e-02,6:1.363868e-02):5.239563e-02,(8:2.601575e-02,11:1.520276e-02):1.572247e-02):5.827379e-02):2.796441e-01,((2:5.028363e-02,(5:2.001893e-02,10:7.014750e-02):5.807777e-02):2.529849e-02,7:2.594301e-02):2.934931e-02):8.065896e-02,9:6.341732e-02,1:1.729974e-02);
   tree gen.1100000 = [&U] ((7:2.773356e-01,9:3.290060e-02):7.739455e-02,(5:3.844302e-02,(10:6.558841e-02,((3:5.978098e-03,((6:1.943513e-02,(8:5.078553e-02,11:3.896479e-02):8.565663e-02):1.328211e-02,(4:4.543954e-03,(12:3.904328e-02,13:2.114859e-02):1.347277e-02):1.690428e-01):3.270485e-01):6.509128e-01,2:7.034327e-02):1.478871e-01):6.161712e-02):1.914055e-01,1:2.903695e-02);
   tree gen.1105000 = [&U] ((5:8.892616e-02,(10:3.093192e-01,(2:1.539152e-01,((3:4.655717e-02,((8:5.172178e-02,((13:5.498840e-02,(12:1.219075e-01,4:4.089740e-02):9.028561e-03):1.742659e-01,6:1.822402e-02):1.007332e-01):2.288439e-02,11:4.188461e-02):4.440183e-01):1.358465e+00,7:2.510025e-01):2.444326e-01):1.975395e-01):1.831482e-02):5.310230e-01,9:4.378309e-02,1:1.686299e-01);
   tree gen.1110000 = [&U] (9:4.621740e-02,((10:2.218076e-01,5:1.686346e-01):6.710868e-02,(7:1.996898e-01,((3:1.155846e-01,(((4:1.798447e-03,(12:1.495639e-02,13:1.139412e-01):2.523593e-02):2.568007e-01,6:3.728344e-02):8.230186e-02,(11:6.558490e-02,8:1.210578e-02):1.741560e-01):6.079075e-01):8.497587e-01,2:1.705431e-01):2.094274e-01):9.890144e-02):2.251292e-01,1:2.004094e-01);
   tree gen.1115000 = [&U] (((((5:5.780353e-02,10:1.250405e-01):1.496797e-01,2:1.687825e-01):2.277506e-01,7:1.323680e-01):1.379947e-01,(3:9.547574e-03,((8:1.243904e-02,11:6.087212e-02):9.998980e-02,((4:2.084800e-02,(12:4.018275e-02,13:3.802526e-02):1.415398e-02):8.661468e-02,6:3.617942e-02):9.066123e-02):1.542565e-01):3.135283e-01):1.646139e-02,9:3.395913e-03,1:1.870838e-01);
   tree gen.1120000 = [&U] ((10:5.231602e-01,((2:2.407699e-01,5:1.503221e-01):7.200839e-03,(7:4.871218e-02,(3:9.457947e-02,(8:2.070969e-02,((((13:5.538256e-02,12:1.094239e-02):3.427879e-02,4:1.112580e-02):2.728440e-01,6:1.225522e-02):1.217803e-01,11:1.121405e-01):7.067959e-02):3.508658e-01):4.937435e-01):1.471215e-01):1.222172e-01):3.600248e-01,9:4.490851e-02,1:3.402785e-01);
   tree gen.1125000 = [&U] (9:8.592853e-03,(((8:5.836163e-03,(((4:1.216242e-03,(13:8.827210e-02,12:1.713634e-02):3.953817e-02):3.354641e-01,6:8.152594e-03):1.264018e-01,11:8.597576e-02):9.696812e-02):4.011240e-01,3:2.108010e-02):7.141635e-01,((2:5.762761e-01,(10:4.566998e-01,5:1.903570e-02):1.434188e-01):4.160297e-01,7:6.622880e-02):1.680257e-01):2.662867e-01,1:3.667314e-01);
   tree gen.1130000 = [&U] (9:4.126688e-02,((((((6:2.163735e-03,((13:6.512347e-03,12:1.138372e-02):4.002241e-02,4:9.373681e-03):7.298801e-02):7.531914e-02,8:3.708682e-04):2.524002e-02,11:1.191271e-02):1.463944e-01,3:2.957514e-03):1.582670e-01,7:4.960947e-03):7.969036e-02,((5:1.121080e-02,2:8.233253e-02):3.854127e-02,10:8.451086e-02):4.067096e-02):1.644691e-02,1:9.266159e-02);
   tree gen.1135000 = [&U] (9:2.730989e-02,((7:4.067104e-02,(5:2.398408e-02,2:4.938089e-02):2.127498e-02):1.655055e-02,((((8:3.693671e-03,11:4.528776e-02):2.311310e-02,(((12:8.187019e-03,4:6.530359e-03):2.919025e-03,13:4.234762e-03):6.110644e-02,6:6.164443e-03):1.725356e-02):1.356902e-01,3:9.356410e-04):8.729689e-02,10:6.360762e-03):1.332894e-02):6.713255e-02,1:2.985177e-02);
   tree gen.1140000 = [&U] (((10:5.754108e-02,(5:4.994070e-02,(2:2.572923e-02,7:7.342623e-02):4.916879e-03):1.004625e-02):8.666882e-02,9:5.015939e-02):1.549719e-02,(((((4:3.725760e-03,13:1.375909e-02):1.361096e-02,12:4.314745e-03):7.749171e-02,6:1.143269e-02):4.818645e-02,(8:1.601610e-02,11:3.110499e-02):2.853015e-02):5.644185e-02,3:1.500108e-02):1.913855e-01,1:3.091543e-02);
   tree gen.1145000 = [&U] (9:1.724124e-01,(((((11:2.772794e-02,((6:1.773823e-02,((13:8.762048e-02,12:4.228323e-03):7.394301e-03,4:1.740787e-02):2.701847e-01):1.257320e-01,8:3.757215e-02):1.045605e-01):4.163087e-01,3:3.347892e-02):1.624883e-01,7:1.451031e-01):1.377708e-01,2:1.059994e-01):3.502285e-01,(5:1.555595e-01,10:6.038200e-02):8.134571e-02):9.470189e-02,1:4.099525e-01);
   tree gen.1150000 = [&U] (((((2:1.992676e-03,((((4:1.256157e-02,(12:4.663546e-02,13:4.726239e-02):1.288414e-02):2.030918e-01,6:4.687386e-02):1.810399e-02,(11:2.624031e-01,8:1.440267e-01):4.050467e-02):2.957862e-01,3:4.698244e-02):5.016715e-01):3.059820e-01,7:3.905731e-02):2.754967e-01,5:1.993050e-01):1.968593e-01,9:2.911810e-02):1.910671e-01,10:3.011420e-01,1:8.874767e-02);
   tree gen.1155000 = [&U] ((10:1.146625e-01,((7:1.845415e-01,(2:3.236237e-01,(((4:1.209175e-02,(12:4.980050e-02,13:5.384191e-02):4.121407e-02):2.817702e-01,((8:2.160151e-02,11:2.565745e-01):1.528047e-01,6:1.082332e-02):2.388425e-02):5.898330e-01,3:1.515105e-01):5.918410e-01):7.922805e-02):3.557665e-03,5:2.796639e-01):1.731880e-01):1.151281e-01,9:5.557885e-02,1:1.611380e-01);
   tree gen.1160000 = [&U] (((3:3.113927e-02,(8:2.243625e-03,(((4:4.344116e-03,(13:2.879994e-03,12:2.533494e-02):5.544157e-02):1.411140e-01,6:2.346258e-03):1.547893e-01,11:3.148639e-02):8.458687e-03):1.240002e-01):1.956377e-01,9:7.830664e-03):4.860055e-02,(7:1.141238e-01,(10:1.358041e-01,(2:1.006742e-01,5:9.021982e-02):7.162712e-02):1.256799e-01):3.794607e-02,1:1.252533e-01);
   tree gen.1165000 = [&U] ((((2:4.498285e-02,5:1.376815e-02):4.022617e-02,(7:3.553332e-02,10:3.539120e-02):1.589232e-02):6.825299e-02,(3:9.152807e-03,((11:9.837379e-03,8:3.009211e-02):4.450769e-02,(((13:3.974046e-03,12:9.688363e-03):1.415376e-02,4:1.195450e-03):6.754350e-02,6:5.694003e-03):2.752083e-02):1.018532e-01):1.744857e-01):2.810699e-02,9:2.824868e-02,1:5.069802e-02);
   tree gen.1170000 = [&U] (9:1.262944e-01,((7:1.735729e-01,(3:7.505299e-02,(8:3.589268e-04,(((4:2.453259e-04,(13:5.479760e-02,12:5.360302e-02):6.214002e-02):1.740182e-01,6:2.554077e-02):3.324803e-01,11:5.959709e-02):1.265014e-01):7.144259e-01):3.428905e-01):2.015566e-01,(10:1.660661e-01,(5:1.300581e-01,2:6.476681e-01):3.961572e-02):1.576600e-02):1.011863e-01,1:2.262230e-01);
   tree gen.1175000 = [&U] (((7:7.575316e-02,(((8:1.309777e-02,(6:4.215335e-03,(4:1.480561e-03,(13:5.422012e-02,12:3.706823e-02):1.200276e-02):1.048625e-01):7.524722e-02):3.078621e-02,11:5.530303e-02):6.492811e-02,3:7.197348e-02):3.342492e-01):4.523041e-02,(10:2.089770e-02,(5:3.110585e-02,2:4.459570e-02):6.961824e-02):1.167090e-01):2.387430e-01,9:5.827770e-02,1:8.223649e-02);
   tree gen.1180000 = [&U] ((((11:7.902465e-03,((6:5.711371e-03,((13:6.197347e-02,4:5.412427e-02):8.612516e-02,12:4.472536e-02):2.085256e-01):1.381992e-01,8:5.072900e-02):4.536749e-02):3.026521e-01,3:8.352943e-03):6.524814e-01,9:5.158365e-02):3.619650e-02,((5:1.090023e-01,(10:1.161086e-01,2:2.423895e-01):1.598512e-01):3.317951e-01,7:3.191919e-01):2.075894e-02,1:1.714477e-01);
   tree gen.1185000 = [&U] ((((5:7.571196e-02,2:1.004132e-01):4.740501e-02,10:1.828243e-01):2.681844e-02,((3:1.089534e-02,(((12:6.653554e-03,(13:1.096702e-02,4:1.352652e-02):3.740230e-02):1.562312e-01,6:5.545542e-03):3.614513e-02,(11:4.087171e-02,8:4.837357e-03):9.227939e-02):1.288401e-01):2.332237e-01,7:5.400185e-02):5.757972e-02):9.149326e-02,9:1.506823e-02,1:9.232268e-02);
   tree gen.1190000 = [&U] (9:3.145873e-02,(((7:1.850354e-02,(2:1.403334e-01,(3:1.867936e-01,(11:5.792294e-02,(8:6.000475e-02,(6:6.537175e-02,((13:4.819108e-02,12:3.012861e-02):5.760200e-02,4:8.690398e-04):2.822889e-01):9.556552e-02):1.115038e-01):1.231534e-01):3.360793e-01):2.385818e-01):1.190259e-01,5:1.094179e-01):1.975566e-01,10:4.622058e-01):1.266779e-03,1:2.000657e-01);
   tree gen.1195000 = [&U] (9:3.115657e-02,((7:7.483496e-02,(10:1.669538e-01,(5:1.971766e-01,2:3.014863e-01):3.207478e-02):1.605263e-01):2.890458e-01,(((4:9.994518e-03,(13:2.715911e-02,12:3.974796e-02):2.555071e-02):1.924971e-01,((8:2.027014e-02,11:7.877483e-02):1.610694e-01,6:4.300309e-03):1.995528e-02):3.777526e-01,3:3.482887e-02):6.598708e-01):4.472506e-02,1:2.541724e-01);
   tree gen.1200000 = [&U] ((3:1.564923e-01,((8:8.736202e-02,11:7.933291e-03):1.261505e-01,(((12:9.605494e-03,4:1.430504e-02):4.960693e-02,13:6.827904e-02):8.266380e-01,6:1.876648e-02):1.576999e-02):6.281009e-01):3.804466e-01,((((2:3.744742e-01,7:8.997651e-02):1.880368e-01,5:1.917418e-01):1.353508e-01,10:4.567547e-02):1.199530e-01,9:1.812967e-01):3.921619e-05,1:3.825743e-01);
   tree gen.1205000 = [&U] ((((2:2.885405e-01,((11:8.817602e-02,(8:1.009362e-01,(6:4.543278e-03,(13:4.354308e-02,(4:4.599259e-03,12:4.399771e-02):4.756223e-03):2.661158e-01):1.642037e-01):2.307161e-01):9.759947e-02,3:3.496373e-02):5.893822e-01):2.157413e-01,7:2.687743e-03):3.224951e-02,(5:1.655625e-01,10:1.197824e-01):3.400859e-01):4.250913e-01,9:1.179772e-01,1:2.125718e-01);
   tree gen.1210000 = [&U] ((((10:1.368596e-01,5:5.912542e-02):1.243128e-02,2:1.413260e-01):2.002108e-01,(7:1.977605e-02,(((((4:1.925674e-03,(12:2.275563e-02,13:3.259319e-02):4.081087e-02):1.681879e-01,6:1.064340e-02):8.007003e-02,8:3.148514e-02):3.134751e-02,11:4.166500e-02):1.778404e-01,3:1.097945e-01):2.968135e-01):5.244608e-01):1.046293e-01,9:7.146843e-03,1:1.831975e-01);
   tree gen.1215000 = [&U] (9:7.618790e-02,((10:1.552177e-01,(2:1.608780e-01,5:9.503547e-02):2.442453e-02):2.065730e-01,(7:2.023847e-01,(3:7.007032e-02,((((4:2.158199e-03,(12:2.380965e-02,13:2.024247e-02):1.753212e-02):2.036200e-01,6:1.381716e-02):1.298490e-01,11:4.527264e-02):1.466521e-03,8:1.903699e-02):2.795809e-01):3.596527e-01):6.264262e-02):2.529100e-02,1:1.288094e-01);
   tree gen.1220000 = [&U] (((5:1.572051e-01,10:1.730483e-01):2.233495e-02,2:2.788436e-01):2.879941e-01,(7:1.500988e-01,(((11:7.913335e-02,((((4:2.913712e-02,12:3.004079e-02):1.384246e-02,13:6.418836e-02):1.499926e-01,6:3.833638e-02):2.932403e-01,8:2.969216e-02):2.479921e-02):3.283190e-01,3:6.877425e-02):3.384037e-01,9:1.020312e-02):1.187946e-01):2.136374e-01,1:9.344367e-03);
   tree gen.1225000 = [&U] ((9:5.620149e-02,((2:1.879298e-01,(((11:8.634251e-02,8:9.568523e-02):7.604047e-02,((4:1.485669e-02,(12:1.742416e-02,13:6.654669e-02):5.924888e-02):3.143413e-01,6:5.750218e-03):1.959141e-02):4.714964e-01,3:8.370345e-02):9.106875e-02):2.512135e-01,7:5.212597e-01):9.455786e-02):3.915639e-02,(5:2.543709e-01,10:1.179660e-01):1.003285e-01,1:5.876269e-02);
   tree gen.1230000 = [&U] (9:1.466506e-01,(((2:2.538330e-01,5:1.648121e-01):1.843565e-02,((3:4.671095e-02,((6:3.024299e-03,((13:6.043063e-02,12:4.208943e-02):1.639370e-02,4:3.745977e-03):2.028066e-01):4.678416e-02,(11:7.319363e-02,8:3.330898e-02):1.407073e-01):3.313012e-01):6.524892e-01,10:3.505302e-02):1.302366e-01):1.189279e-01,7:1.105234e-01):1.620991e-01,1:4.536700e-02);
   tree gen.1235000 = [&U] (9:9.442986e-02,((((6:4.469477e-03,(4:2.277857e-02,(12:9.646580e-02,13:9.673297e-02):9.402138e-03):1.722724e-01):6.740859e-02,(8:8.515616e-02,11:3.600885e-02):4.755864e-02):4.534991e-01,3:4.962889e-02):4.861972e-01,((2:2.748540e-01,5:2.811085e-01):7.927314e-02,(10:3.040264e-01,7:1.113526e-01):7.113023e-02):3.375750e-01):9.492600e-02,1:9.693524e-02);
   tree gen.1240000 = [&U] (9:1.196211e-03,((7:5.577561e-02,((((((4:1.062314e-02,(13:1.085393e-02,12:1.927966e-02):9.053016e-03):2.226507e-01,6:5.990638e-03):6.623156e-02,8:1.120251e-03):1.177117e-01,11:4.322235e-02):1.189729e-01,3:9.712753e-02):3.877656e-01,2:3.223620e-02):8.259272e-02):4.083319e-02,(10:1.490027e-01,5:6.990412e-02):9.260615e-03):6.554494e-02,1:1.165402e-01);
   tree gen.1245000 = [&U] ((7:7.183418e-02,((5:1.101670e-02,10:9.595251e-02):3.112906e-02,2:8.543831e-02):1.291792e-02):7.868518e-02,(9:3.083401e-03,(3:4.784182e-02,((11:4.643815e-02,8:4.051301e-03):3.519193e-02,(6:2.406284e-04,(4:2.650748e-03,(13:9.994482e-03,12:1.006636e-02):1.201620e-02):1.091169e-01):3.438971e-02):1.287099e-01):1.776314e-01):3.857826e-02,1:2.710654e-02);
   tree gen.1250000 = [&U] (((5:2.258823e-02,2:7.888992e-02):1.372225e-02,10:7.317794e-02):1.079118e-01,((7:1.502584e-02,(3:7.250980e-02,((8:3.397227e-02,((4:4.918276e-03,(13:1.617214e-02,12:1.786336e-02):2.732601e-02):9.801144e-02,6:4.234319e-03):5.985301e-02):2.885886e-02,11:6.698254e-03):1.684568e-01):1.908034e-01):7.732281e-02,9:4.838122e-02):4.564586e-02,1:4.198485e-02);
   tree gen.1255000 = [&U] (9:1.352104e-02,(((((6:6.553851e-03,(12:7.099512e-03,(13:3.191573e-02,4:1.498572e-03):5.193218e-03):6.957113e-02):1.475123e-02,(8:7.803668e-03,11:3.411388e-02):1.957491e-02):1.707001e-01,3:7.551277e-02):1.916948e-01,7:9.377052e-03):4.259673e-02,((5:2.344525e-02,2:1.058290e-01):2.153359e-02,10:4.377010e-02):8.092309e-02):7.003807e-02,1:7.349835e-02);
   tree gen.1260000 = [&U] ((((3:4.489886e-02,((((13:1.005379e-02,12:1.074248e-02):3.706135e-03,4:1.026333e-03):6.692393e-02,6:7.173160e-03):4.199956e-02,(11:3.233321e-02,8:2.596127e-03):7.724015e-04):5.734370e-02):1.733082e-01,2:1.391904e-01):1.017034e-03,7:4.028524e-02):8.911719e-02,(9:2.898295e-02,(10:3.405944e-02,5:4.861054e-02):2.862461e-02):2.154898e-02,1:1.619934e-02);
   tree gen.1265000 = [&U] ((10:9.436858e-02,(2:2.016568e-01,(7:9.205893e-03,(3:1.064419e-01,((((13:1.843250e-02,(12:7.005050e-03,4:9.776805e-03):3.310801e-02):1.414170e-01,6:6.897868e-03):8.663807e-02,8:1.106904e-02):7.776559e-03,11:1.037633e-02):3.766114e-01):5.103046e-01):1.639390e-01):2.309581e-01):4.800149e-02,(5:4.448152e-01,9:2.137401e-01):1.196943e-01,1:1.303817e-01);
   tree gen.1270000 = [&U] (9:6.212682e-02,(((2:4.912946e-01,5:1.521105e-01):2.986699e-01,7:3.764215e-02):1.288674e-01,((((6:1.346452e-02,(4:1.752826e-02,(13:5.927070e-02,12:1.809160e-02):8.519912e-03):2.032198e-01):6.306414e-03,(11:7.326663e-02,8:1.275434e-02):1.797972e-01):5.032356e-01,3:2.795222e-02):6.131158e-01,10:6.744384e-02):9.987330e-02):3.750481e-02,1:2.605781e-01);
   tree gen.1275000 = [&U] ((((((((((13:1.999115e-02,12:1.453425e-02):2.663993e-02,4:3.056386e-03):1.274988e-01,6:8.299077e-03):8.836559e-02,8:2.099799e-04):9.316381e-02,11:1.943132e-02):2.495613e-02,3:2.970471e-01):1.914754e-01,2:1.460923e-01):1.040556e-01,7:4.057995e-02):1.024708e-01,(5:2.808152e-01,10:1.776994e-02):6.802188e-02):4.898976e-02,9:3.261890e-04,1:9.007955e-02);
   tree gen.1280000 = [&U] ((2:9.298078e-02,5:1.875690e-01):1.795474e-01,(10:1.628341e-01,((((((((12:1.589761e-02,13:2.999724e-02):4.772059e-02,4:7.638996e-03):1.022498e-01,6:7.872426e-03):8.919075e-02,8:7.989921e-02):6.478192e-02,11:1.412314e-02):3.270850e-01,3:6.056542e-02):5.394991e-01,7:3.613673e-02):2.305169e-01,9:1.809926e-02):7.432162e-02):1.684657e-02,1:1.081556e-01);
   tree gen.1285000 = [&U] (((5:8.154621e-02,10:4.923008e-02):6.390562e-02,2:3.840888e-01):2.173027e-01,(((((6:2.610437e-03,(12:3.906336e-02,(4:1.667855e-02,13:4.724862e-02):9.701054e-03):1.627173e-01):2.107675e-02,(8:2.324914e-03,11:8.573855e-02):1.032533e-01):3.639587e-01,3:4.842114e-02):1.874376e-01,7:1.464885e-01):1.617883e-01,9:5.416349e-02):1.463587e-01,1:5.320366e-02);
   tree gen.1290000 = [&U] ((9:1.458937e-02,(3:7.250462e-02,(11:8.710694e-02,((((12:3.820571e-02,13:1.096766e-02):2.708997e-02,4:8.557096e-03):1.636490e-01,6:9.029329e-04):5.713698e-02,8:1.746274e-02):3.470962e-02):1.085494e-01):2.229729e-01):4.790632e-02,(((10:5.255948e-02,2:1.561401e-01):1.370664e-02,7:1.047812e-01):1.899726e-02,5:8.998002e-02):1.484550e-01,1:1.251812e-01);
   tree gen.1295000 = [&U] ((10:1.152448e-01,((7:2.025382e-01,(2:2.706130e-01,((11:1.193439e-01,(8:4.573536e-02,(6:4.983295e-02,((13:3.109045e-02,4:3.418084e-02):3.931965e-03,12:2.138418e-02):1.670493e-01):9.588496e-02):9.250460e-02):1.372112e-01,3:6.056177e-02):3.578540e-01):2.749059e-02):2.504257e-01,5:1.071619e-01):5.499267e-02):1.588928e-01,9:1.445903e-01,1:8.739417e-02);
   tree gen.1300000 = [&U] (9:3.528347e-02,(((10:6.242313e-02,5:7.414963e-02):9.437771e-02,2:3.807225e-01):2.954385e-01,(7:1.923739e-01,(3:1.486886e-02,(((6:2.781753e-02,((13:1.127248e-01,4:1.847240e-02):4.910354e-02,12:9.249428e-03):1.597523e-01):7.809482e-02,11:9.285716e-02):5.162083e-02,8:2.493628e-03):4.478509e-01):3.129878e-01):2.675663e-01):9.956003e-02,1:1.892945e-01);
   tree gen.1305000 = [&U] (10:1.483147e-01,(9:5.804090e-02,((((3:8.046275e-02,((((4:6.012747e-03,(13:5.117704e-02,12:4.096503e-02):4.340197e-02):2.270691e-01,6:1.955475e-02):2.935541e-02,8:9.066378e-02):1.453231e-01,11:7.683349e-02):1.931806e-01):1.220955e+00,2:1.273062e-02):2.267392e-01,7:2.522530e-01):5.581814e-02,5:3.274235e-01):1.013028e-01):1.558188e-01,1:1.002910e-01);
   tree gen.1310000 = [&U] (((5:2.809032e-01,(10:2.393016e-01,7:1.372746e-01):3.645352e-02):2.012661e-01,9:1.470732e-02):1.299411e-02,(((((6:3.825383e-02,(4:5.842494e-03,(12:6.406904e-03,13:4.351434e-02):5.476939e-02):1.951141e-01):2.100790e-01,11:2.957524e-02):1.223508e-01,8:3.502596e-03):4.684772e-01,2:3.477285e-01):3.477182e-01,3:2.505121e-02):3.502770e-01,1:2.080504e-01);
   tree gen.1315000 = [&U] (((3:5.536500e-03,(((13:1.909558e-01,(4:2.116533e-03,12:4.294577e-02):1.707857e-02):3.026635e-01,6:4.955302e-04):1.525848e-01,(11:7.398818e-02,8:1.968849e-02):7.209127e-03):4.593395e-01):5.086699e-01,(2:1.883064e-01,((5:3.066636e-01,10:1.793749e-01):1.459123e-01,7:1.100526e-01):1.420537e-01):1.343592e-01):3.258837e-01,9:2.042487e-02,1:1.849573e-01);
   tree gen.1320000 = [&U] (((10:3.929463e-02,(3:3.896703e-02,(((((12:6.024173e-02,13:6.470098e-02):1.902098e-02,4:8.538225e-03):2.599632e-01,6:6.990448e-02):1.030198e-01,11:1.136309e-01):6.996323e-02,8:1.162266e-02):3.591237e-01):2.645703e-01):1.042529e-01,(7:3.265010e-01,9:3.798625e-02):1.934681e-01):7.039681e-02,(5:6.717930e-02,2:1.770951e-01):1.075755e-01,1:2.023453e-01);
   tree gen.1325000 = [&U] (((10:2.229086e-01,9:1.367256e-01):2.498505e-02,(((((8:8.300592e-04,11:8.129552e-02):2.165199e-01,(((13:9.899834e-02,12:2.657108e-02):5.110301e-02,4:1.460252e-02):1.689308e-01,6:5.333533e-02):2.512585e-01):3.400140e-01,3:1.361949e-02):1.022440e-01,2:2.747657e-01):3.481913e-01,7:1.388277e-01):2.836470e-01):1.966960e-03,5:2.214014e-01,1:1.861107e-01);
   tree gen.1330000 = [&U] ((10:7.139171e-02,(((2:6.832825e-04,(3:3.194678e-03,((8:7.186043e-03,11:1.828047e-02):6.106224e-02,((4:1.847930e-03,(12:1.484757e-03,13:2.341560e-02):9.907591e-03):5.150547e-02,6:5.452136e-03):1.492513e-02):7.188788e-02):1.589566e-01):1.047544e-01,5:2.884804e-02):3.356028e-02,7:2.839699e-02):2.796380e-02):1.326465e-02,9:2.080166e-02,1:1.059619e-01);
   tree gen.1335000 = [&U] (((7:1.683305e-01,(((11:1.374542e-01,8:1.074577e-02):1.881251e-01,(((12:8.076252e-02,13:1.130577e-02):3.461629e-02,4:1.939838e-02):2.301390e-01,6:1.405662e-02):4.213309e-02):3.088931e-01,3:8.309171e-02):3.616333e-01):1.765993e-01,((2:4.549378e-01,10:3.162673e-02):8.014342e-02,5:1.777706e-01):3.178058e-01):8.069174e-02,9:3.147788e-02,1:2.340896e-01);
   tree gen.1340000 = [&U] (((3:4.885548e-02,((4:1.322524e-03,(12:6.577492e-02,13:3.870843e-02):3.849588e-02):1.702425e-01,(6:3.702727e-04,(8:1.540168e-01,11:4.729567e-02):1.936817e-01):1.921119e-01):2.519071e-01):5.881576e-01,(2:2.138464e-01,5:2.250140e-01):1.830080e-01):7.167341e-02,(9:5.390900e-02,(7:4.055743e-01,10:1.502774e-01):3.750677e-01):3.148405e-02,1:3.373695e-01);
   tree gen.1345000 = [&U] (9:1.083410e-02,((7:4.670854e-02,(3:1.654503e-01,((6:5.192965e-02,(4:5.583112e-03,(12:9.933392e-03,13:8.331236e-02):1.865212e-02):2.593463e-01):1.318814e-01,(11:3.844380e-02,8:2.438969e-02):1.328107e-02):1.983716e-01):4.268609e-01):2.238992e-01,(10:2.360045e-01,(5:8.652334e-02,2:2.954041e-01):8.198543e-02):7.793305e-02):1.949657e-02,1:1.928359e-01);
   tree gen.1350000 = [&U] (9:8.168779e-03,((5:2.627969e-01,2:2.605024e-01):3.398870e-01,((7:1.204008e-01,(((8:2.553675e-02,11:1.372287e-01):8.656574e-02,(6:1.947685e-02,(12:8.300191e-03,(13:6.035613e-02,4:1.608976e-02):4.907059e-02):2.967677e-01):1.189000e-01):2.459842e-01,3:1.579533e-01):5.479817e-01):1.135067e-01,10:6.786274e-01):1.262897e-01):1.549441e-01,1:1.276908e-01);
   tree gen.1355000 = [&U] ((9:5.793562e-02,(((((12:3.581462e-03,(13:1.195072e-02,4:1.161020e-02):1.225728e-02):6.013336e-02,6:1.629481e-02):4.980561e-02,(11:1.945781e-02,8:1.409308e-02):2.863812e-02):2.806611e-01,3:9.045631e-03):1.420196e-01,7:8.998983e-02):3.680788e-02):9.280978e-02,((10:1.989284e-02,2:1.168667e-01):7.993905e-02,5:4.099357e-02):1.949152e-01,1:1.084008e-02);
   tree gen.1360000 = [&U] (9:6.348927e-02,(((2:1.724994e-01,(((((4:4.718655e-03,(13:4.242278e-02,12:1.552565e-02):5.705974e-03):1.112854e-01,6:2.276992e-03):3.254317e-02,8:5.024511e-03):2.404905e-02,11:1.424513e-02):3.573934e-01,3:1.502851e-03):2.214772e-01):5.846907e-02,7:8.339262e-02):8.910255e-02,(10:1.135142e-01,5:1.024334e-01):5.091779e-02):9.944602e-02,1:9.032914e-02);
   tree gen.1365000 = [&U] ((((7:2.751194e-01,2:3.973005e-01):5.124972e-03,9:5.167835e-02):9.132971e-02,(3:1.901741e-01,(11:7.503992e-02,(((12:2.711761e-02,(4:5.983959e-02,13:2.501452e-02):8.138325e-02):2.567607e-01,6:1.644287e-02):1.731680e-01,8:4.269011e-02):2.304405e-02):3.456446e-01):7.389977e-01):1.563510e-01,(10:6.769614e-02,5:6.039015e-01):8.551992e-02,1:1.495936e-01);
   tree gen.1370000 = [&U] (((7:3.127565e-02,(11:1.833942e-02,(8:6.041213e-04,((6:3.160020e-02,(4:2.928981e-02,(12:4.064801e-02,13:5.058128e-02):5.851780e-02):1.785665e-01):6.794781e-02,3:1.937194e-01):9.759686e-02):1.084670e-01):3.561010e-01):1.544890e-01,(5:7.016072e-02,(10:2.267125e-02,2:3.635655e-01):1.138325e-01):3.578776e-01):4.957285e-02,9:1.972711e-02,1:3.782114e-01);
   tree gen.1375000 = [&U] (9:1.166722e-03,((3:1.759484e-02,(((8:2.687090e-02,11:1.189108e-01):1.794288e-01,(13:3.358831e-02,(12:4.123055e-02,4:1.180074e-04):1.302218e-02):2.463103e-01):2.618986e-02,6:4.936762e-02):3.291601e-01):4.672856e-01,(7:2.009291e-01,((10:3.295402e-01,5:8.892732e-02):1.446876e-01,2:1.497200e-01):1.923097e-01):1.592587e-01):9.852915e-02,1:2.228179e-01);
   tree gen.1380000 = [&U] ((2:1.473811e-01,((7:5.206766e-03,(3:7.239523e-02,((11:4.882299e-02,(6:1.160150e-02,(4:1.196769e-02,(13:4.545835e-02,12:1.275465e-02):2.673403e-02):1.382962e-01):9.307684e-02):3.923083e-02,8:2.853482e-02):2.758971e-01):2.236872e-01):3.187680e-01,(5:9.844691e-02,10:1.541141e-01):2.501460e-02):2.008329e-03):1.433161e-01,9:5.486573e-02,1:1.300380e-01);
   tree gen.1385000 = [&U] (((9:7.076121e-02,(5:3.045106e-01,10:5.259415e-02):8.789774e-02):8.555342e-02,((3:7.717086e-02,(11:2.532895e-02,(8:3.172666e-03,(((4:1.235035e-02,13:1.307042e-01):5.041664e-02,12:2.003399e-03):2.216319e-01,6:3.948978e-02):1.348652e-01):7.688315e-02):1.440395e-01):2.627595e-01,7:4.800522e-02):1.997884e-01):5.711010e-02,2:2.412691e-01,1:1.894046e-01);
   tree gen.1390000 = [&U] ((7:2.393138e-01,(((((8:1.573996e-01,11:3.186326e-02):6.040577e-02,((4:4.072033e-04,(12:1.248913e-02,13:2.552560e-02):4.237738e-02):1.793507e-01,6:2.630630e-03):2.471641e-01):6.985526e-01,3:6.014325e-02):2.988376e-01,2:1.513686e-01):5.190012e-02,(5:2.114247e-01,10:9.592049e-02):5.707889e-01):9.846628e-02):3.840332e-01,9:4.316924e-02,1:3.594501e-01);
   tree gen.1395000 = [&U] (((7:6.701119e-03,(2:3.040491e-01,(11:4.515525e-03,(((6:7.121194e-03,((12:6.021999e-03,4:1.112948e-02):8.529937e-03,13:4.481926e-02):2.285796e-01):7.256942e-02,3:2.224915e-01):2.178298e-02,8:1.880456e-03):9.604022e-02):1.711437e-01):1.263472e-01):1.897923e-01,9:2.637492e-02):2.679000e-02,(10:1.262849e-01,5:1.251631e-01):1.482583e-01,1:9.099973e-02);
   tree gen.1400000 = [&U] (9:9.989841e-02,((2:2.221914e-01,(5:7.227027e-02,10:1.478241e-01):3.904219e-01):3.173874e-01,((3:1.219373e-01,((((4:3.830202e-03,(12:4.716193e-02,13:1.271957e-02):4.919245e-02):2.349507e-01,6:4.123483e-02):1.260189e-01,8:2.871117e-02):7.424685e-02,11:9.910597e-02):2.752285e-01):4.357502e-01,7:1.304974e-01):2.349316e-02):1.322349e-01,1:3.618847e-01);
   tree gen.1405000 = [&U] ((9:3.257283e-02,7:9.020714e-02):5.551892e-02,((5:6.536037e-02,10:1.614736e-02):6.822357e-02,(2:2.407617e-01,(3:1.006274e-01,(11:1.999542e-02,(8:1.446982e-02,(6:2.213106e-02,(12:2.315936e-03,(4:1.817908e-02,13:2.654955e-02):2.912098e-03):9.073257e-02):7.588589e-02):3.735772e-03):1.699640e-01):2.059988e-01):1.101538e-01):6.969409e-02,1:9.131750e-02);
   tree gen.1410000 = [&U] (9:1.580109e-02,((7:1.912546e-02,((((11:3.457549e-02,(6:2.523206e-02,((12:1.443584e-02,13:2.935611e-02):3.286414e-03,4:3.200559e-03):1.439578e-01):6.421130e-02):2.257042e-02,8:5.243380e-03):2.368852e-01,3:2.982487e-02):1.479569e-01,2:1.780001e-01):7.469023e-02):1.113958e-01,(5:8.092752e-02,10:2.513322e-01):8.196602e-02):2.609627e-02,1:1.396795e-01);
   tree gen.1415000 = [&U] ((7:1.052832e-01,((2:2.713856e-01,(5:1.064966e-01,10:1.389858e-01):1.269130e-01):3.247801e-01,(((11:5.352751e-02,8:3.291058e-03):7.029815e-02,((4:2.936569e-02,(12:4.912831e-02,13:5.859819e-02):1.744898e-02):4.584108e-01,6:1.265204e-02):3.682258e-02):2.716694e-01,3:2.559833e-02):6.421996e-01):1.841484e-02):2.309913e-01,9:2.562492e-02,1:1.589095e-01);
   tree gen.1420000 = [&U] ((7:3.372129e-01,(((10:4.471555e-02,(3:6.413926e-02,((6:3.327422e-02,(11:9.581892e-02,8:9.141418e-02):7.344986e-02):1.183050e-02,(4:2.443705e-03,(13:6.021866e-02,12:3.344961e-02):2.338631e-02):3.649862e-01):2.773744e-01):5.963184e-01):2.664647e-01,5:1.447196e-01):8.431062e-02,2:4.234811e-01):1.916390e-01):2.921159e-02,9:2.075530e-01,1:3.498971e-01);
   tree gen.1425000 = [&U] (((2:9.777330e-02,5:7.225035e-02):1.405539e-01,(((3:1.737044e-01,(11:3.664371e-02,((((12:2.593456e-02,13:8.088707e-02):3.161448e-02,4:2.458192e-02):3.749947e-01,6:4.619419e-03):1.109352e-01,8:1.466321e-02):1.141315e-01):2.578885e-01):3.737310e-01,7:1.369067e-02):1.665492e-01,10:5.991955e-02):4.824924e-04):6.644412e-02,9:8.089039e-03,1:1.069012e-01);
   tree gen.1430000 = [&U] (9:2.489536e-02,(((3:2.779367e-03,(8:3.128165e-02,((((12:4.206566e-02,13:3.434713e-02):8.272872e-02,4:1.641670e-03):2.639664e-01,6:5.034205e-02):1.176413e-01,11:7.211935e-02):1.877345e-03):4.557779e-01):6.350218e-01,((2:2.044488e-01,10:1.150314e-01):3.229792e-02,5:7.258585e-02):3.087260e-01):1.887701e-02,7:2.304282e-01):9.877848e-02,1:2.872716e-01);
   tree gen.1435000 = [&U] ((9:7.661405e-02,((((((4:2.691601e-04,(13:3.397279e-02,12:8.621417e-02):3.073074e-02):2.497257e-01,6:6.277191e-04):2.423233e-01,8:2.341154e-02):1.998769e-01,11:1.750253e-01):2.096643e-01,3:3.546141e-02):8.546104e-01,(7:1.899613e-01,(5:1.257139e-01,2:3.431766e-01):5.868064e-02):1.361438e-01):2.382758e-02):1.106977e-01,10:2.389611e-01,1:9.986822e-02);
   tree gen.1440000 = [&U] ((9:2.258137e-02,10:1.783594e-01):3.678706e-03,((5:3.401041e-02,2:1.849924e-01):1.318015e-01,(7:2.688124e-02,(3:8.961693e-02,(8:3.502117e-02,((6:9.546749e-03,((13:3.056498e-02,12:1.733639e-02):1.500636e-02,4:2.307524e-03):1.237580e-01):1.900227e-01,11:5.832906e-02):1.587103e-02):1.404642e-01):4.162184e-01):3.083205e-02):1.759709e-01,1:1.302161e-01);
   tree gen.1445000 = [&U] ((((((8:2.000824e-03,((((12:3.918917e-03,13:7.440251e-02):3.898651e-02,4:4.994919e-02):4.922644e-01,6:8.041188e-03):9.310745e-02,11:1.979666e-01):4.512353e-02):4.852193e-01,3:5.550899e-02):7.078581e-01,7:2.440087e-01):3.507860e-02,2:6.640959e-01):2.853796e-01,(10:9.512519e-02,5:1.808943e-01):9.859734e-02):2.785688e-01,9:4.437089e-02,1:3.681298e-01);
   tree gen.1450000 = [&U] (((((6:4.796992e-03,(3:4.333239e-01,((13:5.596655e-02,4:2.331240e-02):7.451521e-02,12:1.321124e-01):1.843661e-01):2.355765e-02):1.059697e-01,(8:1.067486e-01,11:1.165586e-01):4.240719e-02):6.603266e-01,7:6.803501e-02):4.049113e-01,9:5.421663e-03):2.105563e-02,((2:4.101009e-01,5:2.586447e-01):2.256156e-01,10:1.257391e-02):4.478596e-01,1:2.316102e-01);
   tree gen.1455000 = [&U] (9:6.294036e-01,((((8:2.176135e-02,(6:1.981262e-02,(4:1.329052e-02,(13:4.735138e-02,12:1.050357e-02):5.397222e-02):5.472701e-01):1.540494e-01):6.976316e-02,11:2.098980e-02):4.451438e-01,3:9.261127e-02):1.293140e+00,((2:4.621030e-01,5:1.524456e-01):8.845026e-02,(7:2.830228e-01,10:2.710383e-01):1.267614e-01):9.281312e-02):1.478715e-01,1:1.372577e-01);
   tree gen.1460000 = [&U] ((7:1.846809e-01,((((6:2.894880e-02,((12:2.265252e-02,13:5.319279e-02):2.595431e-02,4:8.896242e-03):1.957370e-01):1.515016e-01,(11:9.138296e-02,8:5.593945e-02):2.368652e-02):3.099525e-01,3:1.197611e-01):2.474936e-01,(10:1.468866e-01,(5:1.466045e-01,2:2.502296e-01):3.793208e-02):1.520574e-01):8.574787e-02):1.474284e-01,9:4.197835e-02,1:1.648009e-01);
   tree gen.1465000 = [&U] (9:1.699259e-02,((5:1.379789e-01,2:2.193581e-01):2.841247e-01,(((3:1.399805e-02,(((6:4.074733e-02,((4:3.454041e-02,13:4.436441e-02):1.283333e-02,12:5.120934e-03):1.542724e-01):1.390108e-01,8:7.082193e-04):1.108020e-01,11:5.256276e-03):1.224029e-01):6.632856e-01,10:4.639801e-02):2.184886e-01,7:1.566632e-02):8.410462e-02):1.334021e-01,1:1.709719e-01);
   tree gen.1470000 = [&U] (9:8.096271e-02,(((2:8.040595e-02,5:1.397563e-01):2.091592e-01,((3:1.316129e-03,((6:2.322660e-02,(4:6.733617e-03,(13:1.151616e-02,12:2.855775e-02):2.287208e-02):1.988923e-01):2.448476e-01,(8:1.528798e-01,11:1.208662e-01):4.923436e-03):3.472272e-01):3.808260e-01,10:5.501631e-02):2.361220e-01):6.127575e-03,7:2.990514e-01):9.825253e-02,1:1.310387e-01);
   tree gen.1475000 = [&U] ((3:1.524849e-02,((8:2.312002e-03,11:4.391915e-02):1.461376e-01,(((13:2.941359e-02,12:2.216701e-02):3.955010e-02,4:1.472196e-02):1.936905e-01,6:2.492786e-03):4.176147e-02):2.293867e-01):2.979336e-01,(9:4.830714e-02,(((5:6.440194e-02,2:1.173064e-01):2.617126e-01,7:2.546620e-02):1.234472e-01,10:5.941616e-02):6.588266e-02):5.254955e-03,1:1.088520e-01);
   tree gen.1480000 = [&U] (9:8.324085e-02,(7:7.397404e-02,((((((12:3.944865e-04,(4:2.454085e-02,13:6.145840e-02):9.160125e-02):1.883872e-01,6:8.435073e-02):2.640191e-01,(8:1.593765e-02,11:1.109697e-01):3.511787e-02):1.115343e-01,3:1.520037e-01):5.700629e-01,2:3.980535e-01):4.915986e-01,(10:1.864039e-01,5:2.794426e-01):1.235028e-01):2.113046e-01):3.106196e-01,1:3.645954e-01);
   tree gen.1485000 = [&U] (((3:2.541587e-02,(((12:3.200134e-02,(13:4.962559e-02,4:9.061094e-02):9.006878e-02):3.580113e-01,6:2.556319e-03):3.744237e-02,(8:1.120941e-02,11:5.869974e-02):2.394138e-01):3.792586e-01):4.537741e-01,9:1.335948e-01):1.410791e-01,((10:1.432188e-01,5:3.242443e-01):6.309346e-02,(2:5.584094e-01,7:3.952834e-01):3.495973e-02):2.437730e-01,1:1.209495e-01);
   tree gen.1490000 = [&U] (((7:1.562403e-02,(2:1.357709e-01,(((6:1.787218e-02,(4:2.207731e-02,(13:3.604615e-04,12:5.276345e-02):2.692015e-02):8.005553e-02):6.043606e-02,(11:8.119902e-02,8:9.397736e-03):4.203719e-02):3.758080e-02,3:6.654186e-02):2.263272e-01):4.455710e-02):1.364557e-01,(10:2.558920e-02,5:4.307030e-02):1.121098e-01):3.198987e-02,9:1.433185e-03,1:1.113562e-01);
   tree gen.1495000 = [&U] (((((10:2.381695e-01,5:1.910491e-01):1.600480e-01,2:1.746580e-01):3.572215e-02,((11:9.107435e-02,(((4:1.724899e-02,(12:5.177833e-02,13:6.796580e-02):7.461794e-02):1.316695e-01,6:8.558276e-03):2.168848e-01,8:4.274851e-02):9.812674e-03):3.466876e-01,3:2.902092e-02):8.304800e-01):1.260732e-01,7:3.397018e-01):4.023446e-02,9:1.259950e-01,1:6.926088e-02);
   tree gen.1500000 = [&U] (9:2.336243e-01,((10:9.758003e-02,(3:1.187496e-01,(((6:9.798374e-03,((12:4.138946e-02,13:1.112975e-01):1.012578e-01,4:2.872343e-03):3.376792e-01):1.792803e-01,8:8.778844e-02):2.143528e-02,11:5.026108e-02):7.588768e-01):7.735650e-01):1.928067e-01,((5:8.311895e-02,2:2.544926e-01):4.792762e-01,7:7.897762e-02):3.005822e-01):3.204215e-01,1:7.791664e-02);
   tree gen.1505000 = [&U] ((((2:1.463460e-01,10:7.966916e-01):8.701442e-02,5:4.279658e-02):3.957722e-01,(7:4.677644e-01,9:8.968882e-02):7.068279e-02):7.705063e-02,((8:3.363165e-02,(((12:4.690668e-02,(13:5.105087e-02,4:3.753896e-02):1.273425e-01):4.179802e-01,6:2.364975e-02):2.230124e-01,11:5.294133e-02):3.033391e-03):4.338085e-01,3:1.471165e-02):8.250961e-01,1:3.544972e-01);
   tree gen.1510000 = [&U] (9:4.461417e-02,(10:3.128845e-01,(((2:1.582428e-01,(3:2.488595e-02,((6:1.812330e-03,((13:4.695384e-02,12:9.844753e-02):1.246633e-02,4:2.054073e-02):1.547118e-01):1.849279e-01,(8:2.690339e-02,11:3.938965e-02):1.556500e-01):2.372298e-01):3.808973e-01):2.020035e-01,7:1.743470e-01):4.272583e-01,5:4.117646e-02):4.621036e-01):1.098463e-01,1:2.640622e-01);
   tree gen.1515000 = [&U] ((9:4.356832e-02,((2:2.060574e-01,5:3.170406e-01):9.784726e-02,((3:2.247213e-01,((8:5.592650e-02,11:1.120751e-02):2.498926e-02,((13:3.098668e-02,(4:1.230086e-02,12:7.707657e-02):2.413256e-02):1.994715e-01,6:2.493990e-03):5.286220e-02):3.583289e-01):5.746572e-01,7:2.020174e-01):2.013135e-02):1.693384e-01):1.587011e-01,10:2.464935e-01,1:2.085713e-01);
   tree gen.1520000 = [&U] (((((8:6.078882e-03,11:5.697364e-02):4.702240e-02,(6:8.623353e-03,(13:2.013604e-02,(12:2.215645e-02,4:6.778699e-04):1.150761e-02):3.659692e-02):2.403420e-02):5.953872e-02,3:3.502675e-02):2.038871e-01,9:6.088461e-02):3.925749e-03,(7:6.584389e-02,((5:1.804839e-02,2:1.107036e-01):6.366444e-02,10:1.532185e-01):4.201893e-02):4.917235e-03,1:7.619481e-02);
   tree gen.1525000 = [&U] (9:2.200438e-02,(((2:2.415941e-02,(3:7.340316e-03,((11:4.739230e-02,((4:1.371276e-02,(12:2.033591e-02,13:2.587661e-02):1.774083e-02):6.390067e-02,6:1.032140e-02):5.529736e-02):2.289118e-02,8:3.230561e-03):1.313288e-01):2.527392e-01):1.695452e-01,7:6.629428e-02):5.293232e-02,(10:8.124000e-02,5:3.588004e-02):2.925087e-02):1.195275e-01,1:2.337142e-02);
   tree gen.1530000 = [&U] (9:5.498509e-02,(7:1.359547e-01,(((5:1.206001e-01,2:7.899315e-02):1.453617e-01,10:1.465793e-01):3.071347e-03,(3:9.983948e-02,(11:5.031492e-02,(8:1.709348e-02,((12:1.698572e-02,(4:6.824852e-03,13:4.280711e-02):2.027151e-02):1.304198e-01,6:1.213672e-05):1.176723e-01):1.318543e-02):2.219093e-01):1.200708e-01):1.057448e-02):2.121785e-02,1:1.152595e-01);
   tree gen.1535000 = [&U] (9:1.530413e-02,(10:3.549257e-02,((((8:1.277632e-02,(11:3.222641e-02,((4:6.381502e-03,(13:8.282127e-03,12:1.499224e-02):2.175997e-02):2.920976e-01,6:1.796025e-02):8.741393e-02):8.719306e-04):1.901445e-01,3:6.847547e-02):2.791414e-01,7:9.633788e-02):3.445231e-01,(5:9.897571e-02,2:1.201534e-01):6.880709e-04):1.801007e-02):6.009967e-02,1:1.627850e-01);
   tree gen.1540000 = [&U] ((9:3.441553e-02,(((((4:5.437823e-03,(13:1.385296e-02,12:5.364967e-03):4.284894e-02):1.479563e-01,6:3.088861e-02):6.997127e-02,11:1.249954e-01):8.648325e-02,8:1.162383e-03):2.907549e-01,3:4.194180e-02):8.718703e-01):1.925952e-02,(7:2.854881e-01,((10:2.699506e-01,2:4.157422e-01):1.913568e-02,5:4.526884e-02):3.085140e-01):7.613623e-02,1:1.658606e-01);
   tree gen.1545000 = [&U] (((5:1.427171e-01,2:2.795464e-01):1.954252e-01,(9:5.445472e-02,(((8:1.993047e-02,(11:1.706883e-02,(6:1.306100e-02,((13:9.615816e-03,12:7.862078e-02):5.984050e-02,4:4.304029e-02):3.586195e-01):1.685154e-01):1.159825e-01):2.238419e-01,3:6.062140e-02):5.869556e-01,7:7.140018e-02):1.785752e-01):2.631686e-02):7.424446e-02,10:6.874536e-02,1:3.203756e-01);
   tree gen.1550000 = [&U] ((((10:3.763701e-02,2:5.762237e-01):1.207353e-01,5:5.768900e-02):7.438302e-02,((((((4:1.153341e-02,(12:6.589494e-02,13:6.512222e-02):3.464723e-02):4.260181e-01,6:2.393351e-03):2.621150e-01,8:2.487826e-02):1.260452e-01,11:1.063724e-02):1.737794e-01,3:2.879095e-01):5.940025e-01,7:2.623765e-03):3.686870e-01):2.667149e-01,9:1.333614e-03,1:2.260658e-01);
   tree gen.1555000 = [&U] (((7:7.481960e-02,(2:1.791725e-02,((3:1.028085e-01,(6:4.100597e-02,(4:5.282211e-03,(12:2.899386e-02,13:9.296906e-02):7.925609e-03):1.251824e-01):3.630666e-02):5.929599e-03,(11:1.081496e-02,8:4.932857e-02):6.417893e-02):4.725314e-01):2.585597e-01):1.583009e-01,9:1.235034e-02):3.602121e-02,(5:8.791674e-02,10:2.006045e-02):9.460303e-02,1:1.204961e-01);
   tree gen.1560000 = [&U] ((9:7.568289e-02,((7:6.714561e-02,5:2.110291e-01):5.112987e-02,(2:1.107317e-01,((((((13:1.260023e-02,12:4.242303e-02):2.943963e-02,4:6.767930e-04):2.129857e-01,6:4.888631e-03):1.180728e-01,11:3.956004e-02):1.653338e-02,8:2.575563e-02):2.209732e-01,3:9.283239e-03):5.052379e-01):1.000505e-01):1.853454e-01):2.227324e-02,10:1.517691e-01,1:3.866417e-02);
   tree gen.1565000 = [&U] ((9:7.498299e-02,10:2.987400e-01):1.163093e-03,(((5:5.670929e-02,2:1.332349e-01):1.471847e-01,7:3.350395e-01):1.137858e-01,(3:1.143616e-01,(11:1.565181e-02,(((4:1.005645e-03,(13:1.158642e-01,12:3.371552e-02):8.229611e-02):3.019657e-01,6:2.734464e-02):2.674167e-01,8:9.608409e-04):3.707952e-01):5.782886e-02):2.220990e-01):1.002958e-01,1:1.405004e-01);
   tree gen.1570000 = [&U] (9:2.972580e-02,(((3:6.456228e-02,(11:2.787015e-02,((((4:6.711639e-04,12:3.119817e-02):3.250339e-03,13:4.681043e-02):1.272368e-01,6:5.061840e-03):3.644356e-02,8:1.285223e-03):1.010352e-01):2.296569e-01):2.507189e-01,7:4.363576e-02):2.903780e-02,(2:4.632199e-02,(10:6.632937e-02,5:3.210283e-02):5.376337e-02):1.177831e-01):4.250309e-02,1:8.223820e-02);
   tree gen.1575000 = [&U] (((7:1.063872e-01,(3:9.446671e-03,((8:9.522361e-03,11:7.325442e-02):9.302791e-03,(6:2.940810e-02,(4:2.405093e-02,(13:1.494227e-02,12:4.267842e-02):6.484584e-02):1.888787e-01):9.293910e-02):3.115456e-01):3.284477e-01):9.782849e-02,9:4.794256e-02):2.867158e-02,((2:2.248920e-01,5:1.067616e-01):1.601849e-01,10:2.033880e-01):1.993237e-01,1:1.479316e-01);
   tree gen.1580000 = [&U] (((7:4.927801e-02,(((((13:3.107895e-02,4:2.455477e-02):2.253415e-02,12:8.809308e-03):1.736980e-01,6:3.518608e-02):9.871074e-02,(8:2.546761e-02,11:3.941152e-02):8.261675e-02):2.684143e-01,3:5.619918e-02):5.799191e-01):3.329979e-01,(2:1.922448e-01,(5:8.171510e-02,10:1.033781e-01):1.826084e-01):4.570737e-02):3.425588e-02,9:2.560037e-02,1:1.621875e-01);
   tree gen.1585000 = [&U] ((10:1.260432e-01,(5:2.125281e-02,(2:7.594965e-02,(7:1.052208e-01,(((8:1.328225e-02,11:4.418915e-02):1.622029e-03,(((13:1.868022e-02,12:4.501287e-02):2.652273e-02,4:2.438515e-03):1.170177e-01,6:8.441614e-03):8.163539e-02):1.042510e-01,3:9.967033e-02):4.009016e-01):8.631394e-02):1.046994e-01):5.438908e-02):1.322528e-01,9:5.189428e-02,1:1.000519e-01);
   tree gen.1590000 = [&U] ((2:1.914806e-01,(3:7.751313e-02,(11:9.104971e-03,((6:1.331960e-02,((12:2.491212e-02,13:4.290788e-02):2.502718e-02,4:6.795990e-04):1.917022e-01):1.262279e-01,8:7.965144e-03):1.244092e-01):4.066639e-01):3.709390e-01):2.432845e-01,(9:6.229789e-02,((10:1.170965e-01,5:8.953518e-02):3.300897e-01,7:1.940869e-01):4.519139e-02):9.995810e-02,1:1.952772e-01);
   tree gen.1595000 = [&U] ((7:5.083740e-02,(((10:5.037488e-02,5:9.072892e-02):2.084038e-01,(3:3.950063e-03,((4:8.947983e-03,(12:5.549475e-02,13:4.491723e-02):3.290802e-02):2.844326e-01,((11:5.045680e-02,8:3.490794e-02):1.515247e-01,6:3.509637e-02):9.824686e-03):4.350599e-01):6.968784e-01):1.320419e-02,2:3.542243e-01):8.559944e-02):1.968429e-01,9:3.195329e-01,1:3.400592e-01);
   tree gen.1600000 = [&U] (9:6.684467e-02,((10:9.495258e-02,(((((12:3.570577e-02,13:1.942252e-02):6.600999e-02,4:4.693151e-02):2.822393e-01,6:2.231113e-03):9.724839e-02,(8:4.961607e-03,11:5.457851e-02):1.233453e-01):4.931995e-01,3:1.610230e-01):8.496213e-01):2.038314e-01,(7:2.633712e-01,(5:1.312383e-01,2:2.750203e-01):1.345355e-01):5.124356e-02):1.769909e-01,1:2.088454e-01);
   tree gen.1605000 = [&U] (((9:5.789263e-02,(((6:7.694229e-03,(4:1.205914e-02,(12:4.170714e-02,13:3.847482e-02):1.343262e-02):3.654492e-01):2.822586e-01,(8:1.132469e-01,11:6.986030e-02):1.968771e-01):1.425803e-01,3:6.829476e-02):6.491237e-01):4.735612e-02,((7:2.420516e-01,2:2.870817e-01):9.220035e-02,10:1.628321e-01):4.288372e-01):1.428050e-01,5:2.690201e-01,1:1.529714e-01);
   tree gen.1610000 = [&U] (((3:2.879567e-02,((6:3.039783e-02,(4:1.796443e-03,(13:1.062934e-01,12:6.700605e-02):5.303325e-03):1.631471e-01):1.372514e-01,(11:4.943025e-02,8:1.743174e-02):2.105931e-02):3.437126e-01):4.874788e-01,(((2:1.982534e-01,7:8.809640e-02):1.304417e-01,10:6.025964e-02):2.539970e-02,5:8.551587e-02):3.021785e-01):2.987325e-03,9:1.238644e-01,1:2.341517e-01);
   tree gen.1615000 = [&U] ((9:1.275996e-01,(7:3.306934e-02,(3:2.212081e-02,(8:2.431629e-02,(11:3.625655e-02,((12:5.495293e-02,(13:4.837584e-02,4:1.452192e-02):1.088816e-02):2.020790e-01,6:2.746365e-02):9.464630e-02):8.773989e-03):2.593240e-01):2.392981e-01):1.409962e-01):1.064864e-01,((5:9.705361e-02,10:5.642792e-02):4.551773e-02,2:1.972609e-01):1.245852e-01,1:5.865109e-02);
   tree gen.1620000 = [&U] (9:1.590773e-02,(((2:3.139624e-01,(10:4.115892e-01,5:3.332756e-02):2.021531e-01):1.133029e-01,7:5.694222e-02):4.697818e-02,(3:1.478409e-01,(8:4.783718e-02,(11:7.891831e-02,(6:2.429906e-02,(4:4.784101e-03,(13:1.798867e-02,12:3.630817e-02):4.317246e-02):2.085665e-01):1.231678e-01):8.101600e-02):2.854347e-01):5.547845e-01):2.125822e-01,1:2.900366e-01);
   tree gen.1625000 = [&U] (9:1.204914e-01,((7:1.816470e-01,(5:2.597377e-01,2:3.453800e-01):1.459508e-01):9.033154e-02,((((8:2.690389e-02,11:9.090097e-02):1.470404e-01,(((13:1.282343e-01,12:6.216697e-03):4.055133e-02,4:5.368599e-03):2.748365e-01,6:1.765167e-03):1.068864e-01):1.005765e-01,3:3.590513e-01):9.062394e-01,10:7.033031e-02):1.305408e-01):1.229760e-01,1:1.712200e-01);
   tree gen.1630000 = [&U] (((((4:1.390418e-03,(13:1.003221e-02,12:8.115618e-03):2.938621e-02):6.069669e-02,6:2.820864e-03):3.115140e-03,(8:1.017888e-02,11:8.648702e-03):1.667180e-02):7.917308e-02,3:1.439527e-03):1.034428e-01,((7:1.124051e-01,9:1.106132e-02):7.774622e-03,((2:3.171738e-02,5:3.986456e-02):1.221333e-02,10:1.615494e-02):4.759148e-02):1.115262e-02,1:2.734227e-02);
   tree gen.1635000 = [&U] ((((3:1.012634e-01,(11:3.938259e-02,(8:2.530455e-02,(((12:1.508078e-02,4:4.023457e-02):3.297441e-02,13:5.920206e-02):1.541928e-01,6:1.792695e-02):1.803499e-01):1.410875e-02):2.529102e-01):2.734176e-01,7:2.147343e-01):6.226251e-02,(10:2.035114e-02,(5:5.612284e-02,2:9.993788e-02):8.924900e-02):1.418849e-01):3.419622e-01,9:4.884823e-03,1:2.341407e-01);
   tree gen.1640000 = [&U] (((2:1.948167e-01,(5:1.081910e-01,10:2.222767e-01):9.505125e-02):1.922710e-01,(7:4.309290e-02,(3:2.119713e-01,((6:1.639920e-03,((13:6.976187e-02,12:2.118129e-02):1.051608e-01,4:5.951650e-03):2.347040e-01):1.533382e-01,(11:3.462962e-03,8:1.549458e-01):6.073393e-02):1.589824e-01):3.479176e-01):1.119090e-01):1.899947e-01,9:1.984140e-02,1:2.353437e-01);
   tree gen.1645000 = [&U] ((((((8:7.881551e-02,((4:1.074860e-02,(13:8.020841e-02,12:5.170567e-03):2.752595e-02):1.590120e-01,6:1.878426e-02):8.370289e-02):9.086935e-02,11:2.519814e-02):1.384658e-01,3:9.719192e-02):4.593799e-01,(2:1.314490e-01,(10:4.994453e-02,5:5.703661e-02):3.073663e-02):1.986334e-01):1.921431e-02,7:1.421487e-01):8.582419e-02,9:1.920641e-02,1:5.440541e-02);
   tree gen.1650000 = [&U] (((2:6.874761e-02,5:4.277923e-02):5.362102e-02,(10:8.614948e-02,((3:1.586447e-02,((11:2.640379e-02,(((13:1.071400e-02,12:3.823652e-02):5.230777e-02,4:1.861376e-02):6.240221e-02,6:3.083836e-03):9.488102e-02):4.827175e-02,8:3.485015e-02):1.743528e-01):2.703009e-01,7:3.276073e-02):1.394457e-01):1.265258e-02):1.404356e-01,9:2.032998e-02,1:1.313388e-01);
   tree gen.1655000 = [&U] (((9:5.505771e-02,(3:5.208097e-03,((((13:1.809223e-02,4:3.055514e-02):1.821188e-02,12:1.413620e-02):2.860843e-01,6:6.427993e-03):1.318275e-01,(11:1.339123e-01,8:5.453503e-02):1.007885e-01):2.288106e-01):3.467547e-01):5.526166e-03,7:2.481257e-01):3.316804e-02,(2:3.655513e-01,(10:7.298887e-02,5:7.136683e-02):9.632563e-02):1.746062e-01,1:4.045477e-01);
   tree gen.1660000 = [&U] ((10:3.610004e-01,(((2:6.104730e-02,(3:3.734450e-02,(((((12:4.682677e-02,13:2.090868e-02):2.058549e-02,4:6.934278e-03):1.576665e-01,6:9.408599e-03):1.577134e-01,8:9.380275e-03):6.436957e-02,11:1.116373e-01):3.003079e-01):2.698261e-01):6.543454e-02,7:7.919557e-02):6.569619e-02,5:4.598745e-02):2.975873e-02):1.397549e-01,9:5.206486e-02,1:1.610493e-01);
   tree gen.1665000 = [&U] (((2:1.179961e-01,7:7.522729e-02):8.278252e-02,(5:6.422880e-02,10:5.833461e-02):6.980827e-02):2.558814e-01,(9:3.548557e-02,(3:8.834573e-03,((11:4.385625e-02,8:2.964297e-02):1.346229e-01,(6:1.836490e-02,(12:6.309465e-02,(4:1.940232e-02,13:6.177538e-02):2.035536e-04):3.469411e-01):4.739056e-03):2.093083e-01):3.449813e-01):5.310532e-02,1:6.499349e-02);
   tree gen.1670000 = [&U] (9:3.569124e-02,(((2:2.766877e-01,10:2.150929e-01):1.670678e-01,5:1.928020e-01):1.830113e-01,(7:2.091650e-01,((((4:2.874871e-02,(12:7.903820e-03,13:6.662174e-02):3.612620e-02):2.875373e-01,6:1.786111e-03):2.886442e-01,(8:7.386440e-02,11:1.013701e-02):1.411101e-01):2.975286e-01,3:6.102537e-02):8.234839e-01):7.652402e-02):2.548921e-02,1:1.569263e-01);
   tree gen.1675000 = [&U] (((10:1.408680e-01,(5:1.565038e-01,2:4.267693e-01):1.967231e-02):1.598052e-01,(9:7.458562e-02,7:2.270650e-01):6.468296e-02):3.665766e-03,(3:6.995856e-04,(((((4:1.422909e-02,13:3.572016e-02):1.423303e-02,12:4.278326e-02):3.844606e-01,6:2.987927e-02):3.099017e-02,11:1.046602e-01):8.552575e-02,8:5.860572e-03):6.496542e-01):4.590602e-01,1:2.833237e-01);
   tree gen.1680000 = [&U] (9:1.536651e-01,(10:1.115051e-01,(5:1.428240e-01,(2:2.003255e-01,(7:6.579604e-02,(((((12:7.728277e-02,13:9.840377e-02):2.539353e-02,4:6.821192e-03):3.861222e-01,6:1.782420e-02):1.401883e-01,(11:8.538084e-02,8:9.037960e-02):3.899702e-03):5.031256e-01,3:1.050241e-01):1.015367e+00):1.621123e-01):3.616668e-01):2.942419e-01):2.195003e-01,1:2.593718e-01);
   tree gen.1685000 = [&U] (9:7.958818e-02,((2:1.975375e-01,((10:2.765570e-02,(3:2.193927e-02,(((13:2.793875e-02,12:7.045480e-02):2.181174e-02,4:5.143065e-02):1.592584e-01,((8:3.935500e-02,11:8.909092e-02):4.729522e-02,6:5.948491e-03):4.141003e-02):2.612210e-01):1.249392e+00):1.636883e-01,5:4.868729e-02):1.525912e-01):1.175737e-01,7:2.961367e-01):1.094565e-01,1:1.455279e-01);
   tree gen.1690000 = [&U] (((3:7.610308e-02,(11:7.118709e-02,(8:3.156244e-03,(6:8.377019e-03,(12:8.547709e-03,(13:3.966933e-02,4:2.601683e-02):1.931029e-02):1.391344e-01):1.189263e-01):9.053161e-02):2.553897e-01):1.254319e-01,(((2:1.842082e-01,5:2.598569e-01):5.366270e-02,10:7.758695e-02):1.300804e-01,7:7.825284e-02):6.620070e-03):6.163599e-02,9:1.798098e-02,1:1.351012e-01);
   tree gen.1695000 = [&U] (((3:1.464925e-02,(11:3.429945e-02,(8:5.595335e-02,(6:2.528693e-02,(4:4.009491e-02,(13:2.073212e-02,12:1.386444e-02):1.140209e-02):1.528485e-01):7.853255e-02):4.709656e-02):3.311919e-01):3.071335e-01,(5:1.574221e-01,((10:1.136409e-01,2:1.638545e-01):6.324262e-02,7:9.260456e-02):3.773523e-02):1.378063e-01):1.019130e-01,9:1.552943e-03,1:1.428719e-01);
   tree gen.1700000 = [&U] (9:2.789366e-04,((5:9.958267e-02,((2:2.878864e-01,10:7.650028e-01):2.034636e-01,(((11:1.410544e-01,8:3.060802e-03):3.990336e-02,((4:3.515289e-03,(13:5.841534e-02,12:7.538624e-03):1.560600e-01):2.291972e-01,6:6.646173e-03):2.099655e-01):7.400585e-01,3:3.247817e-01):4.469223e-01):5.113210e-01):4.798423e-01,7:4.732222e-02):3.554816e-01,1:5.211868e-01);
   tree gen.1705000 = [&U] ((10:1.154221e-01,((2:4.029982e-01,5:1.397635e-01):9.867529e-02,(7:1.791687e-01,((((((12:1.721004e-02,13:3.004080e-02):3.224455e-02,4:3.826886e-03):2.888689e-01,6:4.564393e-03):1.578592e-01,8:6.259946e-02):8.712138e-03,11:6.533218e-02):3.819014e-01,3:4.034546e-02):3.129472e-01):2.293579e-02):5.878219e-02):2.174093e-01,9:1.113307e-01,1:8.870141e-02);
   tree gen.1710000 = [&U] (9:3.221908e-02,((7:4.481746e-01,((2:9.610593e-02,(3:8.741852e-02,((11:2.005373e-01,((4:7.437167e-02,(12:4.552424e-02,13:2.621259e-02):3.436460e-02):3.882587e-01,6:5.193977e-02):8.452413e-02):2.599514e-02,8:3.237777e-03):2.988377e-01):6.405700e-01):5.879747e-01,5:2.097652e-01):6.889125e-02):1.485762e-01,10:1.106839e-01):3.147623e-01,1:2.112020e-01);
   tree gen.1715000 = [&U] ((9:7.651194e-02,((3:2.650914e-02,((6:5.427083e-03,((13:4.845356e-02,12:2.647059e-02):3.131890e-02,4:2.427885e-03):1.502662e-01):2.067924e-01,(11:3.405370e-02,8:1.367325e-03):1.254154e-01):4.165869e-01):4.997900e-01,7:2.941749e-01):7.482793e-02):9.553473e-02,((5:1.555383e-01,2:2.378697e-01):3.499230e-02,10:1.410087e-01):1.895733e-01,1:8.533129e-02);
   tree gen.1720000 = [&U] (9:1.555846e-03,((((6:1.332741e-02,((12:1.939450e-02,13:2.714117e-02):2.702579e-03,4:3.825477e-02):2.511711e-01):9.244397e-02,(11:1.046133e-01,8:1.981670e-02):1.919430e-02):3.602442e-01,3:1.279103e-01):4.701182e-01,(7:1.412126e-01,((5:1.916437e-02,2:2.750255e-01):9.489808e-02,10:1.298144e-01):6.888369e-01):1.695044e-01):2.260480e-01,1:1.680820e-01);
   tree gen.1725000 = [&U] (9:3.536608e-02,(10:2.117064e-01,(5:2.784061e-01,((2:2.389851e-01,7:9.713233e-02):1.297821e-01,(3:4.037562e-02,((11:5.918069e-02,8:3.619828e-02):2.395992e-02,(6:4.118001e-02,(12:3.366959e-02,(13:3.963695e-02,4:2.053021e-02):2.295663e-02):3.840979e-01):7.053624e-02):2.267904e-01):3.709173e-01):4.225513e-01):1.852242e-01):3.880681e-02,1:1.149456e-01);
   tree gen.1730000 = [&U] (((7:1.177724e-01,(3:3.673839e-01,(11:4.384986e-03,(8:1.322183e-01,(6:3.813817e-02,(13:5.914163e-02,(4:4.889591e-02,12:5.942283e-02):1.108451e-02):1.174518e-01):9.045429e-02):7.378971e-02):2.405693e-01):1.264481e-01):1.236998e-01,9:5.540834e-02):1.195542e-01,(10:9.583053e-02,(5:1.552554e-01,2:2.488646e-01):1.630364e-01):1.515040e-01,1:1.395692e-01);
   tree gen.1735000 = [&U] (((7:8.336002e-02,((((8:1.488552e-02,11:9.586264e-02):1.164494e-01,(6:2.387675e-02,((13:1.373644e-02,12:7.989672e-02):2.055944e-02,4:2.073022e-02):1.943044e-01):2.340583e-02):2.466866e-01,3:2.138142e-02):2.194249e-01,2:5.881979e-02):3.848563e-01):1.630174e-01,9:5.473554e-02):7.484893e-03,(5:1.239032e-01,10:1.487993e-01):1.246587e-01,1:2.053517e-01);
   tree gen.1740000 = [&U] ((((2:5.746002e-02,((11:2.757945e-02,(((13:1.306075e-01,(12:5.040446e-02,4:1.126298e-02):1.019796e-02):2.987688e-01,6:8.312512e-03):2.738018e-01,8:4.559811e-02):1.729975e-02):6.492283e-01,3:5.458714e-02):4.917392e-01):2.003251e-01,7:4.477842e-01):8.818761e-02,9:3.556393e-01):1.342580e-01,(10:2.145448e-01,5:1.502377e-01):1.704496e-02,1:2.160224e-01);
   tree gen.1745000 = [&U] (((5:4.198494e-02,(2:1.935989e-01,(3:1.336147e-02,((6:1.665283e-02,(12:1.800743e-02,(13:1.797108e-02,4:3.272994e-03):3.543503e-02):1.258168e-01):1.061117e-02,(11:4.241271e-03,8:2.165202e-02):6.951331e-02):1.410041e-01):1.010329e-01):1.687320e-01):1.188682e-04,(7:1.090295e-01,10:2.031176e-02):1.316267e-02):9.028848e-02,9:3.219108e-02,1:5.038314e-02);
   tree gen.1750000 = [&U] (9:2.245860e-01,((10:1.069752e-01,((7:9.822605e-02,2:3.488451e-01):3.720614e-02,(((11:1.156106e-01,8:2.055554e-02):1.258212e-01,(((13:5.126378e-02,12:2.943039e-03):3.077197e-02,4:1.608076e-02):2.174166e-01,6:1.685242e-02):2.727901e-02):3.028663e-01,3:1.401795e-01):8.696480e-01):3.907817e-02):1.430519e-01,5:1.219255e-01):2.323558e-01,1:1.204419e-01);
   tree gen.1755000 = [&U] (9:4.046411e-02,(7:1.364725e-02,((10:1.271090e-01,5:6.819614e-02):1.529978e-01,((((((13:1.310960e-01,4:9.214934e-03):1.759609e-02,12:5.049774e-02):1.955056e-01,6:3.780563e-02):7.307451e-02,(8:3.178993e-02,11:8.056515e-02):1.335302e-01):2.120279e-01,3:1.376069e-01):8.867821e-01,2:1.226089e-01):1.269775e-01):8.231580e-02):4.910564e-01,1:1.524161e-01);
   tree gen.1760000 = [&U] (9:1.817314e-01,(7:1.664545e-01,(3:3.574189e-01,((((11:1.282806e-01,8:2.536827e-02):6.057697e-02,(6:1.141564e-02,((13:1.128386e-01,12:1.335560e-01):6.078428e-02,4:3.300688e-05):2.967309e-01):8.898248e-02):1.306827e+00,(10:8.856451e-02,5:9.799447e-02):3.877878e-01):8.941524e-03,2:1.478167e-01):2.506511e-01):8.874591e-02):1.326623e-03,1:2.867751e-01);
   tree gen.1765000 = [&U] ((9:1.097631e-01,((2:1.399234e-01,(5:7.037962e-03,10:2.209084e-01):2.202052e-01):1.157159e-01,7:7.195213e-02):2.402732e-01):2.320432e-02,((11:1.378459e-01,(8:2.076166e-02,((12:2.218119e-02,(4:2.159383e-02,13:3.704830e-02):3.477581e-02):2.425708e-01,6:3.284536e-02):1.199693e-01):5.480821e-02):3.922581e-01,3:3.438759e-03):4.135707e-01,1:2.963546e-01);
   tree gen.1770000 = [&U] ((((3:9.866949e-02,(11:1.358144e-01,(8:3.868611e-03,((4:1.183528e-02,(13:6.606666e-03,12:6.592196e-02):5.932754e-02):1.939891e-01,6:1.420099e-02):1.302343e-01):5.581581e-02):2.393601e-01):5.380963e-01,(7:9.535404e-03,(2:1.418782e-01,5:1.487506e-01):1.616807e-01):1.851826e-01):2.436368e-01,9:2.612550e-02):1.762445e-01,10:1.737689e-01,1:1.290155e-01);
   tree gen.1775000 = [&U] ((((2:4.751110e-02,(10:1.407695e-01,5:8.481419e-02):2.272291e-01):1.349971e-01,7:1.007910e-01):1.613033e-02,(((6:3.742453e-04,((13:9.484675e-02,12:8.927358e-03):1.651081e-02,4:9.082006e-04):2.567052e-01):8.064615e-02,(8:3.013791e-02,11:8.719933e-02):1.632083e-02):5.386311e-01,3:7.442464e-02):3.802796e-01):2.233553e-01,9:3.484083e-02,1:2.546127e-01);
   tree gen.1780000 = [&U] ((2:2.672026e-01,5:4.439480e-02):2.233639e-01,((9:1.177242e-01,((3:8.195739e-02,((11:2.302236e-02,8:2.625191e-02):5.241641e-02,(6:4.427812e-02,((13:3.001486e-02,12:1.991831e-02):7.470219e-03,4:1.378995e-02):1.324002e-01):9.234313e-02):1.515058e-01):2.735774e-01,7:4.664880e-02):2.288353e-01):5.602238e-02,10:1.524262e-01):2.531015e-02,1:6.594212e-02);
   tree gen.1785000 = [&U] (9:2.539876e-02,(((10:3.067078e-01,2:3.213642e-01):4.053545e-02,5:9.224336e-02):1.625203e-01,((((8:2.343687e-02,(6:3.891391e-03,(13:5.413179e-02,(4:3.537339e-03,12:6.462788e-02):1.251094e-02):3.053312e-01):1.863209e-01):1.883502e-01,11:4.527544e-03):3.810034e-01,3:7.890980e-02):4.637125e-01,7:1.045540e-01):3.827824e-02):1.982293e-01,1:3.305773e-01);
   tree gen.1790000 = [&U] (9:9.707502e-02,((10:2.019548e-01,5:1.361307e-01):2.033633e-01,((2:3.508335e-01,(3:2.135599e-02,(8:5.619317e-02,((((12:1.697034e-02,13:2.944619e-02):4.858289e-02,4:1.854848e-03):3.237011e-01,11:4.576973e-02):1.261031e-01,6:2.285238e-02):1.809570e-01):4.349275e-01):7.426390e-01):1.263308e-01,7:5.048648e-01):2.417109e-01):1.948429e-01,1:1.098238e-01);
   tree gen.1795000 = [&U] (5:3.460298e-01,(((7:1.303866e-01,(2:2.082073e-01,(3:2.421053e-01,(((6:4.736156e-02,((12:4.823051e-02,13:4.700436e-02):4.011706e-02,4:3.897074e-02):1.690459e-01):1.565000e-01,8:4.053467e-04):1.423200e-01,11:3.527007e-03):1.931713e-01):4.241781e-01):9.857433e-03):3.725354e-01,9:5.175658e-02):7.488907e-02,10:9.732008e-02):1.877970e-01,1:6.713481e-02);
   tree gen.1800000 = [&U] ((10:6.832313e-02,(5:1.136403e-01,2:1.949163e-01):1.763915e-01):9.617953e-02,(9:2.033934e-02,(7:6.100765e-03,(3:9.117185e-02,(8:1.627991e-02,((11:9.071863e-02,6:5.593067e-02):2.760659e-02,((13:6.488656e-02,4:3.155773e-02):3.224492e-02,12:1.642246e-02):2.783184e-01):8.035603e-04):4.416844e-01):4.120890e-01):3.102062e-01):6.329807e-02,1:9.168915e-02);
   tree gen.1805000 = [&U] ((9:1.636476e-01,(((3:2.307634e-02,((6:3.678941e-02,(12:2.893820e-02,(13:2.013528e-02,4:2.676138e-02):1.227248e-02):2.100754e-01):5.354047e-02,(11:7.804158e-02,8:8.191937e-03):6.348075e-02):4.040301e-01):3.182169e-01,2:1.675486e-01):1.810978e-01,7:7.844597e-02):1.849167e-01):1.841555e-01,(10:1.449492e-01,5:2.911276e-01):2.529386e-01,1:3.447569e-02);
   tree gen.1810000 = [&U] ((10:1.771097e-01,(((3:1.024780e-01,(11:7.383720e-03,(((4:7.681294e-03,(13:6.223575e-02,12:2.665272e-02):1.961589e-02):1.310740e-01,6:4.489874e-03):1.112206e-01,8:1.170959e-02):1.382027e-01):1.875973e-01):4.902298e-01,7:5.454175e-02):3.007281e-01,(2:1.933564e-01,5:1.454029e-01):1.471767e-02):3.582257e-02):1.528192e-01,9:2.593325e-02,1:1.140113e-01);
   tree gen.1815000 = [&U] (((3:1.482387e-01,(8:6.961271e-03,(11:1.632222e-01,(6:6.219738e-03,(4:1.481632e-02,(12:6.020144e-02,13:1.345678e-02):4.309744e-02):2.515167e-01):1.341154e-01):7.520064e-02):3.143753e-01):2.686173e-01,2:2.664838e-01):5.166238e-01,(((7:4.079265e-01,10:1.017060e-01):5.551971e-02,9:1.477851e-01):5.890696e-02,5:9.322999e-02):7.563216e-02,1:1.560126e-01);
   tree gen.1820000 = [&U] (((((3:8.463100e-03,((6:3.536601e-03,(4:6.014715e-03,(12:1.614988e-02,13:1.137982e-02):1.449454e-02):6.382251e-02):3.355549e-02,(8:5.411551e-03,11:2.653224e-02):1.357615e-02):8.065571e-02):1.299526e-01,(5:2.515110e-02,10:4.632128e-02):2.151186e-02):1.396286e-02,2:7.368906e-02):3.977946e-02,9:1.080866e-02):1.381531e-02,7:1.037223e-01,1:5.842214e-02);
   tree gen.1825000 = [&U] ((3:5.800719e-04,((6:1.588916e-02,(4:5.726624e-03,(12:1.589455e-02,13:5.439659e-02):2.595810e-02):1.924996e-01):1.033492e-01,(8:1.508784e-02,11:8.638905e-02):5.717968e-02):2.128077e-01):3.868778e-01,(9:1.551644e-02,(7:1.669126e-01,(2:1.292409e-01,(5:1.678274e-01,10:1.016387e-01):5.131849e-02):9.523924e-02):3.157731e-01):2.032042e-02,1:1.010703e-01);
   tree gen.1830000 = [&U] (9:4.415278e-02,((7:1.149984e-01,((11:8.490425e-02,((6:2.609029e-02,((12:3.161594e-02,13:6.661867e-02):3.715228e-02,4:9.033315e-03):1.667613e-01):2.337449e-01,8:4.272520e-03):1.048361e-01):3.585455e-02,3:2.540024e-01):8.047666e-01):2.261142e-02,(2:3.746467e-01,(10:3.113334e-01,5:8.020579e-03):2.315381e-01):2.513175e-01):6.249019e-02,1:1.641037e-01);
   tree gen.1835000 = [&U] ((((3:2.322399e-01,(7:1.794681e-01,(((11:2.131646e-02,8:2.158498e-02):3.347932e-02,(((12:1.866063e-02,13:1.495667e-01):2.465822e-02,4:2.149484e-02):1.542314e-01,6:8.803204e-03):2.084262e-01):6.061231e-01,2:5.034334e-02):5.578368e-01):5.977672e-02):2.271575e-01,5:1.175341e-01):1.980234e-01,10:3.607953e-02):7.178451e-02,9:1.977369e-01,1:3.002205e-01);
   tree gen.1840000 = [&U] (10:4.874240e-02,(((5:8.517673e-02,2:7.542917e-02):1.061877e-01,(7:1.808985e-02,(((11:2.354095e-02,(6:2.673844e-03,((13:1.157591e-02,12:8.050722e-02):2.140716e-02,4:2.414872e-03):1.021567e-01):6.137187e-02):1.226563e-02,8:6.480921e-03):2.062496e-01,3:2.824660e-02):1.095372e-01):3.553440e-02):8.544439e-02,9:1.930691e-02):2.439027e-02,1:4.902719e-02);
   tree gen.1845000 = [&U] ((7:1.972769e-01,((5:1.763690e-02,2:3.461671e-01):6.925403e-02,(10:3.136382e-01,(((8:3.728964e-02,(6:3.020408e-03,((13:1.711681e-02,12:4.791294e-02):6.965152e-02,4:6.877389e-03):2.142437e-01):1.220443e-01):7.993971e-03,11:1.247679e-01):2.714396e-01,3:1.726694e-01):8.959097e-01):2.225227e-02):2.119557e-01):3.135041e-01,9:2.336674e-03,1:2.653570e-01);
   tree gen.1850000 = [&U] ((2:1.990380e-01,(10:2.147688e-01,5:1.830181e-01):2.020469e-01):5.569779e-02,(7:2.085726e-01,(9:2.297420e-02,(3:6.495786e-03,(11:2.040094e-02,(((12:2.516939e-02,(13:6.300698e-02,4:5.397464e-02):1.715691e-02):2.402051e-01,6:7.207083e-03):2.135807e-01,8:2.787239e-02):6.346160e-02):5.268825e-01):1.937209e-01):1.045755e-01):1.610470e-01,1:3.235121e-01);
   tree gen.1855000 = [&U] (((10:1.671431e-01,(5:1.117159e-01,2:2.151227e-01):1.145384e-02):2.690975e-01,7:1.355015e-03):4.590189e-01,((((6:5.929869e-04,(8:1.319328e-02,11:1.700953e-01):1.631254e-01):9.495497e-02,(13:8.552386e-02,(12:5.171552e-02,4:3.355648e-04):3.687142e-02):8.051866e-02):2.095006e-01,3:7.727524e-02):8.148469e-01,9:5.594836e-02):7.611403e-03,1:1.389868e-01);
   tree gen.1860000 = [&U] ((10:1.069932e-01,(2:2.976674e-01,5:1.299548e-01):8.575881e-02):2.722782e-01,((((((4:1.636647e-02,(13:5.291249e-02,12:2.104709e-02):2.592935e-02):2.250738e-01,6:1.497390e-02):1.188960e-01,(8:3.493898e-03,11:1.525238e-01):1.258348e-01):3.491599e-01,3:3.496978e-02):3.076602e-01,9:1.406369e-02):7.680942e-03,7:3.796977e-01):2.961518e-01,1:2.660806e-02);
   tree gen.1865000 = [&U] (((((3:1.585301e-02,(8:1.745643e-03,((6:1.782020e-03,((12:3.506139e-03,13:1.047654e-02):3.653904e-02,4:2.417903e-03):1.199645e-01):6.130151e-02,11:1.544658e-02):6.462550e-02):2.675398e-01):2.977971e-01,2:1.549551e-01):1.215023e-01,7:7.613461e-02):1.709519e-01,9:2.744523e-02):1.345218e-02,(5:1.370823e-01,10:3.228543e-02):1.237575e-01,1:7.862993e-02);
   tree gen.1870000 = [&U] ((2:1.804941e-01,(3:4.334915e-02,((11:6.489255e-02,8:4.280670e-02):1.377621e-01,(6:3.042961e-02,(4:4.901923e-03,(12:7.805623e-03,13:4.858311e-02):7.491075e-02):3.732637e-01):6.786008e-03):4.141780e-01):1.032111e+00):1.001809e-01,(9:1.362245e-02,((7:1.438409e-01,5:3.333582e-01):1.376374e-01,10:2.640288e-01):1.548548e-01):1.296034e-01,1:7.666350e-02);
   tree gen.1875000 = [&U] (9:2.071830e-02,(7:5.609143e-02,(((2:2.633604e-02,(3:1.257052e-01,(((8:9.875750e-03,11:2.887989e-02):4.881478e-02,6:2.270122e-03):2.665989e-02,((13:1.455642e-02,12:3.086612e-02):1.457837e-02,4:8.877325e-03):5.350338e-02):9.467233e-02):1.917461e-01):1.518746e-01,10:2.520810e-02):2.277820e-03,5:6.494472e-02):1.067931e-02):2.331997e-02,1:4.360156e-02);
   tree gen.1880000 = [&U] (((10:3.192813e-01,(5:2.355962e-01,((3:4.747655e-02,((6:1.900840e-03,((13:9.161676e-02,12:7.224591e-02):6.376041e-02,4:1.006287e-02):2.217221e-01):4.029293e-02,(8:5.841981e-02,11:2.356862e-01):1.298407e-01):6.119000e-01):4.261132e-01,2:1.071712e-01):6.519460e-01):1.285216e-01):8.453730e-02,7:2.855746e-01):1.075197e-01,9:1.578070e-01,1:3.098713e-01);
   tree gen.1885000 = [&U] (9:6.047657e-02,((((8:1.519356e-02,(6:1.499759e-01,(4:9.261407e-03,(12:4.789826e-02,13:6.198969e-02):1.829097e-01):1.838916e-01):1.299650e-01):3.638256e-02,11:5.210788e-02):4.520202e-01,3:7.930398e-03):4.914166e-01,((10:9.222082e-02,(5:1.774229e-01,2:8.723227e-02):6.811977e-02):2.010050e-01,7:7.142919e-02):1.120046e-01):7.090835e-02,1:2.161719e-01);
   tree gen.1890000 = [&U] (9:6.503459e-02,((5:1.969342e-01,10:4.794558e-02):1.884889e-01,(((3:3.586711e-02,(((((4:1.252652e-03,13:6.520094e-02):5.088668e-02,12:6.118759e-03):2.186421e-01,6:6.628834e-03):1.215069e-01,11:1.045604e-01):6.600044e-02,8:4.065681e-02):1.986833e-01):3.576966e-01,2:8.020587e-02):6.257244e-02,7:2.170586e-02):7.764401e-02):3.041486e-02,1:7.288897e-02);
   tree gen.1895000 = [&U] (((2:1.439622e-01,5:7.786060e-02):1.677816e-01,10:2.547905e-02):7.512441e-02,((7:1.045651e-01,(3:9.192677e-02,((8:1.076155e-02,(6:2.302732e-02,(4:2.571654e-02,(12:1.082627e-02,13:6.615057e-02):3.092361e-02):1.526954e-01):1.112603e-01):3.350685e-02,11:2.704164e-02):1.461968e-01):3.289803e-01):1.802108e-01,9:3.855771e-02):1.167801e-01,1:1.761370e-01);
   tree gen.1900000 = [&U] ((((3:1.408985e-02,((6:9.566634e-03,((13:1.737742e-02,12:2.904997e-02):1.085355e-02,4:1.048935e-03):7.245138e-02):3.025923e-02,(8:2.116876e-02,11:4.119028e-02):3.502858e-02):1.430438e-01):5.891155e-02,9:2.070215e-02):2.300770e-02,7:1.138994e-01):2.822130e-02,(10:2.045211e-02,(2:8.012135e-02,5:6.674184e-02):2.018731e-03):6.918717e-02,1:4.770916e-02);
   tree gen.1905000 = [&U] (10:6.338502e-02,(((5:6.024775e-02,2:2.729718e-01):3.601998e-01,(7:1.112347e-01,(3:4.613918e-02,((((4:2.139358e-02,(13:4.090608e-02,12:9.013368e-02):4.903761e-02):1.683671e-01,6:1.229978e-02):1.691393e-01,8:9.143002e-03):7.546289e-02,11:1.311637e-01):4.296455e-01):5.449115e-01):1.915547e-01):1.708892e-01,9:1.069256e-01):1.847349e-02,1:2.425595e-01);
   tree gen.1910000 = [&U] ((9:5.741125e-02,(10:7.777526e-02,((5:8.126062e-04,2:8.632783e-02):5.442470e-02,7:2.752630e-02):4.978767e-02):3.699558e-02):3.580417e-02,(((11:3.171234e-02,(6:7.320455e-03,(4:1.142009e-03,(13:2.187546e-02,12:9.737034e-03):1.318475e-02):1.075411e-01):3.710478e-02):3.069772e-02,8:1.443069e-02):1.709156e-01,3:2.478743e-02):1.003511e-01,1:1.884366e-02);
   tree gen.1915000 = [&U] (((((((4:4.012715e-03,(13:1.354284e-02,12:1.131637e-02):1.596373e-02):2.044516e-01,6:2.771109e-03):2.311419e-02,(8:1.085114e-02,11:5.567201e-02):4.826269e-02):1.305688e-01,3:1.153456e-02):7.696746e-01,9:1.413570e-02):6.647131e-03,((5:1.030047e-01,10:1.430950e-01):9.456999e-02,2:1.441220e-01):3.609783e-01):4.450358e-02,7:1.827719e-01,1:1.947396e-01);
   tree gen.1920000 = [&U] (10:1.301003e-01,((9:1.028061e-01,((3:5.843581e-02,((11:1.040510e-01,8:5.711003e-02):1.237376e-01,(6:6.909499e-02,((13:1.927313e-02,12:3.943281e-02):5.858722e-02,4:6.415459e-03):1.590675e-01):2.982949e-02):2.642875e-01):5.816371e-01,7:9.571419e-02):2.933068e-01):2.016067e-02,(5:9.906254e-02,2:2.926939e-01):8.692478e-02):3.621955e-02,1:1.281588e-01);
   tree gen.1925000 = [&U] (9:2.299723e-02,(10:1.913288e-01,((3:1.449739e-01,(11:1.647782e-01,(8:1.296120e-01,(((12:8.016446e-02,13:7.723218e-02):4.328344e-02,4:2.929632e-02):2.000070e-01,6:3.666131e-03):1.461345e-01):2.087096e-02):9.960755e-02):4.328586e-01,(5:9.244203e-02,(7:1.787393e-01,2:1.639970e-01):1.869487e-01):1.883758e-01):1.098143e-01):7.959034e-02,1:2.290451e-01);
   tree gen.1930000 = [&U] ((((((8:1.974321e-02,(6:2.098360e-02,(12:2.076543e-02,(4:8.217448e-03,13:5.021777e-02):8.203363e-03):1.910330e-01):1.315402e-01):7.506395e-02,11:6.527025e-03):2.312637e-01,3:3.053494e-03):2.653278e-01,7:6.637087e-02):6.390089e-02,((5:3.404792e-02,2:1.398386e-01):3.645805e-02,10:2.091738e-02):1.806186e-01):1.934478e-02,9:6.081203e-02,1:2.245503e-01);
   tree gen.1935000 = [&U] ((5:1.771404e-01,10:1.096640e-01):9.515091e-02,(2:4.755310e-01,((3:1.829964e-01,((11:6.620157e-02,8:5.035832e-03):6.507692e-02,(((4:2.413323e-02,13:3.304589e-02):2.145221e-02,12:4.247314e-03):3.117956e-01,6:3.828986e-03):1.278988e-01):2.472852e-01):1.226979e+00,(9:6.670624e-02,7:2.523412e-01):3.283036e-02):8.083186e-02):6.295897e-03,1:2.319648e-01);
   tree gen.1940000 = [&U] (9:8.011731e-02,(((2:1.297294e-01,((3:9.711395e-02,(((((13:4.662857e-02,12:5.090809e-02):2.433085e-02,4:1.313761e-02):3.604371e-01,6:1.376923e-02):1.373727e-01,11:4.981958e-02):3.904397e-02,8:1.968007e-03):2.351774e-01):4.759513e-01,10:1.344906e-01):2.355445e-01):1.417228e-02,5:1.102845e-01):1.954256e-01,7:3.175371e-01):2.127501e-01,1:2.356920e-01);
   tree gen.1945000 = [&U] ((9:3.010715e-02,(3:8.408520e-02,(11:2.032520e-02,((6:4.565569e-03,((4:7.060913e-03,12:3.359147e-02):1.509501e-02,13:2.313870e-02):1.825833e-01):8.280239e-02,8:5.917109e-02):7.888724e-02):8.270908e-02):3.069125e-01):7.720912e-02,((10:2.979832e-02,(2:1.397244e-01,5:9.198400e-02):7.638078e-02):2.114069e-01,7:1.223376e-01):1.772941e-02,1:2.440999e-01);
   tree gen.1950000 = [&U] (9:1.502379e-01,(((2:2.904703e-01,5:9.970475e-02):1.909922e-02,10:1.649579e-01):1.824415e-01,((3:1.314790e-01,(((8:7.419904e-02,11:7.296827e-02):8.104707e-02,(4:1.066234e-02,(12:3.012089e-02,13:3.380683e-02):2.352955e-02):3.068800e-01):7.126326e-03,6:1.024843e-02):2.354159e-01):4.838590e-01,7:3.811555e-02):3.946769e-01):5.924965e-02,1:1.086377e-01);
   tree gen.1955000 = [&U] (9:1.633367e-01,((5:1.259704e-01,((3:1.079218e-01,((11:7.407921e-02,8:1.077568e-01):1.081688e-01,(((4:8.160597e-03,13:5.633502e-02):8.158236e-02,12:4.006193e-02):1.696833e-01,6:2.061177e-03):4.824574e-02):1.754608e-01):8.940010e-01,(2:6.515246e-02,10:2.794784e-01):6.813548e-02):2.393365e-01):3.427151e-02,7:5.561622e-01):2.879076e-01,1:1.019244e-01);
   tree gen.1960000 = [&U] ((10:2.042563e-01,(((2:1.096676e-01,(3:4.391747e-02,(((6:7.258539e-03,(4:5.885749e-03,(13:7.257409e-02,12:4.513747e-03):3.049481e-02):2.871741e-01):1.590116e-01,11:1.950739e-02):3.342113e-03,8:1.515737e-02):2.495185e-01):3.675531e-01):1.286759e-01,7:4.683722e-02):2.018913e-01,9:1.018147e-02):1.355821e-01):9.350466e-03,5:1.876514e-01,1:9.292212e-02);
   tree gen.1965000 = [&U] ((10:2.206446e-01,5:2.786493e-02):2.576198e-01,(9:4.035039e-02,((7:5.714870e-02,(3:1.466047e-01,((11:1.141164e-01,(6:1.399342e-02,(13:1.243299e-01,(4:2.102403e-02,12:1.387334e-01):4.687937e-02):1.820582e-01):7.085394e-02):2.376427e-02,8:6.423104e-02):2.810362e-01):5.844740e-01):1.063385e-01,2:5.586476e-01):8.389282e-02):1.430521e-01,1:2.174675e-01);
   tree gen.1970000 = [&U] ((((3:9.868768e-02,(11:6.388718e-02,((6:5.978801e-03,(4:4.135577e-02,(13:6.140717e-02,12:3.953512e-02):4.037547e-02):2.284081e-01):7.159292e-02,8:1.946132e-01):4.719323e-02):4.010007e-01):6.070255e-01,2:1.276165e+00):1.802364e-01,(7:3.311551e-01,9:1.586059e-01):4.955422e-02):4.017720e-02,(10:2.233171e-01,5:1.628442e-01):1.870810e-01,1:1.878450e-01);
   tree gen.1975000 = [&U] ((((11:9.838725e-02,(8:5.375082e-02,((12:1.194734e-02,(13:5.323850e-02,4:4.464310e-02):1.102175e-02):3.415753e-01,6:2.738795e-02):5.259660e-02):6.775575e-02):1.222463e-01,3:4.862270e-02):3.261361e-01,9:1.686716e-02):7.605550e-02,(((5:1.112595e-01,10:1.706594e-01):5.547413e-02,2:2.110825e-01):7.743430e-02,7:1.526366e-01):1.037672e-01,1:9.421302e-02);
   tree gen.1980000 = [&U] (((9:5.217096e-02,((3:2.427395e-01,(11:1.407964e-02,(8:8.387005e-02,((4:1.624475e-02,(13:4.564372e-02,12:1.005168e-01):8.877318e-03):3.884115e-01,6:1.648235e-02):1.852270e-01):2.181423e-02):1.376266e-01):1.143762e+00,(2:5.676590e-01,7:1.701594e-02):1.423925e-02):1.753690e-01):2.169347e-01,5:3.312031e-01):3.162263e-02,10:8.982662e-03,1:3.836056e-01);
   tree gen.1985000 = [&U] (9:4.780145e-03,((10:2.474288e-03,5:1.075875e-01):7.574045e-02,(((3:5.375368e-03,((8:7.064758e-02,11:5.689229e-02):2.470784e-02,(((13:1.571709e-02,4:9.224125e-03):1.597700e-02,12:1.340255e-02):1.785492e-01,6:2.367871e-02):5.485440e-02):3.653267e-02):4.079718e-01,7:2.280322e-02):1.027905e-02,2:2.417129e-01):1.055555e-01):1.037793e-01,1:1.805749e-01);
   tree gen.1990000 = [&U] ((((5:1.752915e-01,7:3.695745e-01):9.539863e-02,2:1.517811e-01):3.315065e-01,9:9.621661e-02):3.065004e-02,((3:1.795974e-01,((6:9.843189e-03,((12:1.410381e-01,13:7.690199e-02):1.980038e-02,4:3.821475e-02):3.727856e-01):8.255818e-02,(8:5.892684e-02,11:1.422139e-01):1.089248e-01):1.190026e+00):9.765396e-01,10:1.154300e-01):1.277096e-01,1:1.527769e-01);
   tree gen.1995000 = [&U] (9:1.297843e-02,(10:6.126312e-02,(5:2.028519e-01,(2:8.497877e-01,(7:2.729488e-01,(3:6.865677e-02,((6:2.014836e-02,(4:1.074094e-02,(13:7.397417e-02,12:5.442320e-02):3.382121e-02):2.908748e-01):2.483874e-01,(8:1.188043e-02,11:1.482639e-01):2.045827e-02):5.692731e-01):7.989973e-01):2.120433e-01):1.086180e-02):1.394795e-03):4.467941e-01,1:3.507315e-01);
   tree gen.2000000 = [&U] ((((2:1.722706e-01,5:3.949027e-01):1.494749e-01,7:9.752016e-02):1.351684e-01,(10:2.944050e-02,(3:4.779673e-02,((((12:6.925021e-02,13:5.219681e-02):7.118610e-03,4:4.137509e-02):2.133498e-01,6:3.275956e-03):3.706318e-03,(11:9.265694e-02,8:4.859691e-02):1.047751e-01):2.123922e-01):2.898009e-01):4.451899e-02):1.591293e-01,9:9.472000e-02,1:1.060733e-01);
   tree gen.2005000 = [&U] (9:8.625453e-02,((10:2.300563e-01,7:1.972144e-01):5.629878e-02,((2:1.841561e-01,((((4:1.286727e-02,(13:4.315393e-02,12:4.167625e-02):2.335565e-02):1.485617e-01,6:1.935656e-02):2.076752e-01,(11:9.673898e-02,8:2.687009e-02):3.770509e-03):2.367148e-01,3:7.888301e-02):2.010285e-01):1.799403e-01,5:2.216478e-01):1.048000e-02):2.571519e-01,1:1.448433e-01);
   tree gen.2010000 = [&U] (((((((8:4.627532e-03,(((13:1.532914e-02,12:4.003903e-02):4.749690e-02,4:2.459521e-03):1.944909e-01,6:1.283308e-02):1.799267e-01):7.769326e-02,11:5.135876e-02):2.806967e-01,3:6.136023e-02):5.080525e-01,7:1.539587e-01):7.797170e-02,9:1.598461e-02):5.523429e-02,2:5.836739e-01):1.502536e-01,(5:9.690252e-02,10:1.600088e-01):4.211631e-01,1:4.710360e-02);
   tree gen.2015000 = [&U] ((9:1.555718e-02,((3:2.846065e-02,((6:8.591804e-03,(4:1.494775e-02,(13:3.912932e-02,12:3.287453e-02):6.910121e-03):1.133651e-01):7.967047e-02,(11:3.224103e-03,8:4.126853e-02):3.991516e-02):1.294022e-01):3.804530e-01,7:1.410978e-01):1.526564e-01):1.003276e-01,((5:9.877098e-02,2:1.279944e-01):1.072609e-01,10:1.496285e-01):1.086234e-02,1:6.140894e-02);
   tree gen.2020000 = [&U] (9:3.838643e-02,(5:3.927763e-01,((10:1.876386e-01,(2:4.515532e-01,(((8:3.433171e-02,11:7.506603e-02):1.229787e-01,(6:2.306662e-02,(13:3.541127e-02,(12:6.640043e-02,4:4.392239e-02):3.227158e-02):1.909472e-01):5.367645e-02):2.252598e-01,3:1.416729e-02):5.672638e-01):4.725755e-02):5.880742e-02,7:1.493052e-01):4.859386e-02):2.015369e-01,1:2.425737e-01);
   tree gen.2025000 = [&U] (9:8.578665e-02,(5:1.927576e-01,(10:5.533388e-01,(7:3.466273e-01,(2:1.119501e-01,((11:1.523869e-01,3:5.125223e-02):1.056739e-01,((6:2.145458e-02,((13:2.862729e-02,12:2.859522e-02):5.689390e-02,4:3.082334e-02):4.169051e-01):4.793733e-02,8:1.597470e-01):5.681384e-02):1.010397e+00):1.050492e-01):3.763798e-02):1.260072e-01):3.320389e-01,1:1.729873e-01);
   tree gen.2030000 = [&U] ((9:1.913880e-03,(((((13:6.037974e-02,(12:3.889285e-02,4:3.794291e-02):2.281840e-02):4.151710e-01,6:7.053374e-02):3.301799e-02,8:1.213165e-02):1.597947e-01,11:1.598581e-02):1.791253e-01,3:1.459643e-02):5.195711e-01):5.283404e-02,((10:1.309156e-01,2:2.002307e-01):6.284778e-02,(5:1.034054e-01,7:2.174932e-01):1.525703e-01):2.989123e-02,1:1.426135e-01);
   tree gen.2035000 = [&U] (9:1.421884e-01,(((3:1.123083e-01,((8:9.869910e-02,11:1.070358e-01):9.886965e-02,(6:6.349773e-03,((13:3.342521e-02,12:2.591727e-02):3.234871e-02,4:1.650718e-02):2.729222e-01):1.598961e-01):2.394968e-01):6.162608e-01,7:3.145221e-02):1.874425e-01,((5:1.840023e-01,2:1.001250e-01):1.860944e-01,10:4.803099e-01):1.501825e-01):1.478495e-01,1:1.595441e-01);
   tree gen.2040000 = [&U] ((9:4.818454e-02,((((8:2.502604e-01,(((13:6.780053e-02,4:1.741693e-04):5.082928e-02,12:1.997918e-02):3.486588e-01,6:2.713101e-02):1.199335e-01):2.040293e-01,11:1.436520e-02):6.670000e-01,3:1.116250e-01):1.034916e-01,(2:2.278709e-01,7:5.749192e-02):1.243045e-01):2.401918e-01):3.581115e-01,(5:3.599957e-01,10:2.735137e-01):3.780874e-01,1:2.362171e-01);
   tree gen.2045000 = [&U] ((7:2.548535e-01,(5:2.561180e-01,(2:7.404484e-02,10:1.946187e-01):1.036310e-01):2.707319e-01):1.455715e-01,((3:7.551461e-02,((4:1.721097e-02,(12:6.606684e-02,13:5.367777e-02):4.187200e-02):1.908263e-01,(6:3.259233e-02,(8:6.768584e-03,11:2.008819e-01):1.888256e-01):2.146143e-02):4.388704e-01):4.363922e-01,9:1.962331e-02):1.371759e-01,1:7.886961e-02);
   tree gen.2050000 = [&U] (9:2.017236e-02,(5:1.600474e-01,((10:4.588554e-02,(3:1.975747e-02,((6:8.484619e-04,((13:1.663266e-02,12:1.661995e-02):1.708143e-02,4:1.853149e-02):1.526211e-01):8.654294e-02,(11:2.649895e-02,8:1.499408e-02):1.848802e-02):3.136808e-01):1.804738e-01):4.179684e-02,(2:1.728845e-01,7:1.584514e-02):1.329128e-01):3.949926e-02):1.038085e-01,1:9.591323e-02);
   tree gen.2055000 = [&U] ((10:1.621499e-01,(2:1.733757e-01,5:2.996298e-02):1.116522e-01):1.960985e-01,(9:1.512994e-02,((3:1.179445e-01,((6:2.401948e-03,(11:2.550896e-02,8:4.402444e-02):1.189653e-01):1.776645e-02,(4:2.693703e-02,(13:6.847276e-02,12:1.616078e-02):1.530243e-02):2.457457e-01):3.492410e-01):4.736360e-01,7:1.461819e-01):1.794386e-01):2.264287e-02,1:1.384283e-01);
   tree gen.2060000 = [&U] (9:7.135456e-02,((((((6:2.020957e-02,((13:1.149072e-01,12:1.350977e-02):5.307604e-02,4:1.973177e-02):2.936511e-01):7.958355e-02,(11:1.110827e-01,8:1.386912e-02):1.377927e-01):2.056656e-01,3:2.061822e-02):5.743168e-01,2:2.028726e-01):1.840556e-01,(10:5.706450e-02,5:2.869248e-01):1.671341e-01):8.148615e-02,7:3.264861e-01):1.079522e-01,1:3.591705e-01);
   tree gen.2065000 = [&U] (9:1.948998e-01,(((((6:4.300331e-02,(11:9.080722e-02,8:4.546971e-02):2.007229e-01):3.295633e-02,((13:1.069919e-01,12:2.129275e-02):4.580578e-02,4:1.782540e-02):4.868631e-01):4.120798e-01,3:5.802372e-02):4.927246e-01,(2:3.175794e-01,(5:3.570694e-02,10:5.381002e-01):3.801367e-01):1.829566e-01):3.056936e-01,7:2.541252e-01):4.864627e-02,1:4.177450e-01);
   tree gen.2070000 = [&U] (9:9.821882e-02,(((2:1.661005e-01,5:1.246111e-01):5.305632e-02,(10:3.306376e-02,(3:6.039402e-02,(((4:3.309596e-02,(13:1.362281e-02,12:4.578520e-02):5.687708e-02):1.388727e-01,6:2.521577e-02):8.340954e-02,(8:2.092626e-03,11:6.172324e-02):3.966424e-02):2.193068e-01):2.356032e-01):2.332835e-01):6.449715e-02,7:1.014576e-01):7.236198e-02,1:3.167392e-01);
   tree gen.2075000 = [&U] ((((2:3.623471e-02,(3:9.775132e-02,((((13:1.013775e-02,12:1.065317e-02):3.021755e-03,4:9.449726e-03):8.527581e-02,6:3.800372e-03):4.362799e-02,(11:2.359795e-02,8:2.181356e-02):2.195293e-02):1.026876e-01):1.940551e-01):1.125033e-01,7:4.970700e-02):9.336570e-02,9:3.193690e-02):3.740845e-02,(10:3.135483e-02,5:1.269524e-01):4.633797e-02,1:3.771580e-02);
   tree gen.2080000 = [&U] ((7:2.157903e-01,(5:1.066131e-01,((2:3.837701e-01,(((11:1.357560e-01,8:2.897251e-02):3.764795e-02,(6:5.155861e-02,(4:2.271975e-03,(13:1.364673e-02,12:1.866595e-02):2.335214e-02):2.346848e-01):9.610557e-02):2.673210e-01,3:2.237596e-02):1.802217e-01):2.924306e-02,10:1.965554e-01):5.673013e-02):6.420475e-02):1.638684e-01,9:1.652771e-01,1:2.359162e-01);
   tree gen.2085000 = [&U] (10:7.332485e-02,(9:1.484990e-02,((7:8.673865e-02,(2:5.638481e-02,5:8.325172e-02):4.702379e-02):1.572309e-01,(((8:4.149697e-03,11:4.019522e-02):7.430662e-02,((12:4.618107e-03,(13:2.980752e-02,4:1.841474e-02):2.078557e-02):1.260703e-01,6:2.655754e-02):1.162658e-02):2.102793e-01,3:6.669281e-02):2.594886e-01):8.925976e-02):8.012305e-02,1:6.536453e-02);
   tree gen.2090000 = [&U] (((((5:9.881873e-02,10:3.758102e-01):9.722519e-02,2:2.693093e-01):1.946914e-01,7:2.704190e-01):1.305453e-02,(3:1.562641e-02,((6:1.520620e-02,(12:6.999593e-02,(13:2.913624e-03,4:3.406180e-02):1.297748e-02):1.357738e+00):8.476002e-02,(11:3.356302e-01,8:4.260034e-02):1.504030e-01):1.431674e-01):8.907225e-01):1.561086e-02,9:9.526988e-02,1:3.249688e-01);
   tree gen.2095000 = [&U] (5:3.983962e-01,(10:2.664959e-01,((((11:1.297622e-01,(8:1.532858e-02,((12:4.310987e-03,(4:4.406208e-02,13:1.027894e-01):1.990052e-02):2.231728e-01,(6:1.633048e-02,3:4.984063e-01):9.198030e-03):1.361507e-01):5.039969e-02):1.006155e+00,2:2.290036e-01):1.942288e-01,7:1.018908e-01):4.490006e-01,9:2.509752e-02):9.675298e-02):2.736337e-01,1:2.388598e-01);
   tree gen.2100000 = [&U] (((5:2.409453e-01,2:1.670529e-01):1.995393e-02,((10:6.692396e-02,7:1.264079e-01):2.793859e-02,9:3.230934e-01):8.928876e-02):7.431562e-02,(((11:5.879973e-02,(((13:2.623631e-02,12:2.204222e-02):8.814834e-02,4:4.665300e-03):1.240283e-01,6:1.217902e-02):1.481170e-01):1.161478e-02,8:1.615342e-02):2.015963e-01,3:1.235111e-01):4.985372e-01,1:2.122279e-01);
   tree gen.2105000 = [&U] ((((((8:5.414165e-02,11:2.280225e-02):7.659251e-02,(6:2.810123e-02,(4:2.561211e-03,(12:1.255934e-02,13:1.018596e-01):1.114607e-02):3.787005e-01):1.561737e-01):3.029908e-01,3:1.540947e-01):9.132919e-01,7:4.696840e-02):3.157087e-01,(2:3.233863e-01,(10:2.453827e-01,5:6.773117e-02):1.364202e-01):2.705014e-01):7.439738e-04,9:1.271641e-01,1:2.533055e-01);
   tree gen.2110000 = [&U] (10:4.666542e-01,(((5:1.802694e-01,2:3.919194e-01):2.924523e-01,9:6.563326e-02):1.180626e-01,(7:3.598670e-01,(((((13:3.030408e-02,12:4.881459e-02):1.026834e-02,4:7.894321e-02):3.475085e-01,(8:5.490119e-02,11:9.393750e-02):7.263890e-02):1.991359e-02,6:1.295565e-02):1.963490e-01,3:1.508295e-01):1.092510e+00):1.918721e-02):5.635040e-02,1:7.980434e-02);
   tree gen.2115000 = [&U] (9:5.461220e-02,((((5:1.513853e-01,2:2.620549e-01):1.024463e-02,7:1.836163e-01):2.727703e-03,(3:1.470651e-01,(11:1.137350e-02,((((13:7.418576e-02,12:1.083165e-02):5.749479e-02,4:3.214717e-03):1.198340e-01,6:4.706773e-03):1.854254e-01,8:5.416737e-02):1.551140e-01):3.211584e-01):7.854907e-01):3.126629e-01,10:6.278345e-02):2.142967e-01,1:1.428801e-01);
   tree gen.2120000 = [&U] (((7:3.166709e-03,(((3:1.135353e-01,(((13:9.337802e-03,12:1.472832e-02):1.014139e-02,4:3.985391e-03):5.740094e-02,6:1.042637e-02):4.462092e-02):1.826301e-02,8:1.794998e-02):9.339405e-02,11:1.400695e-02):2.804232e-01):2.822812e-02,(2:7.299014e-02,(5:2.437160e-02,10:3.727783e-02):1.062176e-02):9.149555e-02):7.996093e-02,9:1.174303e-02,1:4.721283e-02);
   tree gen.2125000 = [&U] ((5:7.886985e-02,10:3.007321e-02):7.565302e-02,(9:2.013678e-02,((7:1.168509e-01,(3:8.724783e-02,((6:7.652977e-03,(13:3.431477e-02,(4:2.597826e-02,12:1.933367e-02):3.216222e-02):1.366890e-01):8.789769e-02,(8:4.429137e-02,11:7.290435e-02):1.305182e-01):1.278548e-01):2.276692e-01):1.482330e-02,2:3.586275e-01):1.443612e-01):8.987999e-02,1:8.604112e-02);
   tree gen.2130000 = [&U] (((7:7.803912e-02,((2:1.498482e-02,(11:3.501410e-02,((6:5.088557e-03,(4:4.114656e-03,(12:6.325441e-03,13:2.069144e-02):1.310035e-02):9.483699e-02):7.266644e-02,8:9.054466e-03):1.077188e-02):1.159954e-01):1.433129e-01,3:7.061638e-02):9.109924e-02):5.073251e-03,(5:2.682422e-02,10:4.840218e-02):8.997991e-02):5.802994e-02,9:1.420297e-02,1:4.959259e-02);
   tree gen.2135000 = [&U] (7:8.614845e-02,((9:4.670572e-03,2:9.073625e-02):2.340728e-02,((10:1.470848e-02,(3:5.644192e-03,((8:3.306415e-04,((13:1.231430e-02,(12:1.629281e-02,4:3.217681e-03):1.066927e-02):5.197387e-02,6:9.226462e-04):4.647104e-02):2.061640e-02,11:1.144045e-02):1.065495e-01):9.078184e-02):3.634456e-02,5:9.390478e-02):3.297805e-02):1.605230e-03,1:4.295075e-02);
   tree gen.2140000 = [&U] ((9:4.947245e-02,(7:1.483174e-01,(2:4.460688e-01,((11:3.748468e-02,(8:3.807017e-03,(6:1.310845e-02,(4:6.142591e-04,(13:7.529466e-02,12:4.785626e-02):2.820952e-02):2.693830e-01):2.949860e-01):1.216438e-02):1.179081e-01,3:4.634120e-02):4.022702e-01):5.521702e-01):2.227909e-01):7.085837e-02,(5:2.010886e-01,10:2.009558e-01):1.388369e-01,1:1.025532e-02);
   tree gen.2145000 = [&U] (((5:1.182864e-01,((((8:4.511683e-02,11:2.006223e-01):4.287466e-02,(6:2.250216e-02,((13:4.087794e-02,12:1.572075e-02):5.016312e-02,4:4.660223e-03):1.154099e-01):1.409910e-01):3.419058e-01,3:5.719091e-02):4.331314e-01,(2:4.356153e-01,7:2.619568e-02):8.633948e-02):4.637031e-01):5.827651e-02,10:8.293963e-02):2.112911e-01,9:1.421166e-01,1:8.707342e-02);
   tree gen.2150000 = [&U] (9:4.938177e-03,((10:3.584900e-01,5:3.419536e-01):3.758008e-02,(7:2.684605e-01,((3:2.428969e-02,((8:5.060521e-02,(6:6.050045e-02,(4:8.765069e-03,(12:6.521913e-02,13:4.302041e-02):4.143198e-02):2.732743e-01):1.642055e-01):1.467357e-01,11:4.906234e-02):6.364370e-01):1.104414e+00,2:1.042042e+00):1.530394e-01):1.043349e-02):4.728924e-01,1:2.379298e-01);
   tree gen.2155000 = [&U] (((5:1.102205e-01,10:3.102379e-02):1.441794e-01,((2:1.431234e-01,(3:2.610050e-02,(((((12:4.211124e-02,13:5.538715e-02):7.767879e-02,4:1.773540e-02):2.094206e-01,6:1.689880e-04):1.394403e-01,8:4.369604e-02):3.204911e-02,11:2.220612e-02):3.205460e-01):2.106460e-01):4.066872e-02,7:8.063781e-02):7.517575e-02):1.822326e-01,9:7.468908e-02,1:1.563403e-01);
   tree gen.2160000 = [&U] ((5:1.618623e-01,(10:1.263975e-02,(((((12:4.894129e-02,4:1.219974e-02):3.143184e-02,13:4.895706e-02):1.713542e-01,6:5.224554e-03):1.276728e-01,(8:5.014310e-02,11:1.203925e-01):1.117887e-02):3.403859e-01,3:2.822100e-02):3.935538e-01):5.625095e-02):2.669401e-01,(2:3.802062e-01,(9:7.603888e-02,7:3.263757e-01):1.527542e-01):1.818090e-02,1:1.113040e-01);
   tree gen.2165000 = [&U] ((10:7.120126e-02,(5:9.589993e-02,(2:9.173093e-02,(7:4.593552e-01,(3:4.894043e-01,((11:2.144211e-02,8:1.382735e-01):1.140974e-01,(((12:4.128256e-02,13:3.619526e-02):8.608798e-02,4:5.981754e-02):2.127087e-01,6:2.389435e-02):3.380393e-01):1.990966e-01):4.827774e-01):2.259117e-01):3.437855e-01):4.817644e-02):2.683632e-01,9:2.069863e-01,1:8.920472e-02);
   tree gen.2170000 = [&U] (9:2.329791e-02,(5:2.418208e-02,(((3:7.537550e-02,(8:8.932892e-03,(11:3.630085e-02,(6:9.526754e-03,((13:1.081071e-02,12:1.002127e-02):9.192533e-03,4:4.387701e-03):5.912558e-02):7.969358e-02):1.508729e-02):1.089893e-01):1.180093e-01,2:8.632996e-03):7.806285e-02,(10:9.145768e-02,7:8.782662e-02):2.316479e-02):8.292337e-03):1.050966e-01,1:6.942165e-02);
   tree gen.2175000 = [&U] ((9:1.113128e-01,(((8:1.432359e-02,(3:4.648369e-01,(6:2.542093e-03,(4:2.679095e-02,(13:2.720345e-02,12:3.704264e-02):4.152669e-02):3.632446e-01):2.075555e-01):1.797166e-01):9.886738e-02,11:7.850017e-03):4.239256e-01,10:1.449378e-01):6.501081e-01):1.643200e-02,((2:3.045578e-01,5:4.381902e-02):3.689542e-01,7:4.628033e-02):4.429827e-01,1:1.582416e-01);
   tree gen.2180000 = [&U] (9:7.882693e-03,((3:4.086541e-02,((8:1.061482e-02,((12:1.172892e-02,(4:1.348016e-02,13:2.322329e-02):3.238741e-02):9.508877e-02,6:3.792106e-04):8.263778e-02):3.953865e-02,11:1.317341e-02):8.225511e-02):1.815229e-01,(7:1.024935e-01,((5:6.165810e-02,10:4.180427e-02):4.344332e-02,2:1.578376e-01):5.092334e-02):7.836847e-03):1.923925e-02,1:6.070308e-02);
   tree gen.2185000 = [&U] ((((((((4:7.960312e-04,(13:8.386967e-02,12:1.135841e-02):2.620293e-02):3.389337e-01,6:4.786542e-03):1.212102e-01,11:2.260061e-02):6.959297e-02,8:9.339310e-03):3.898644e-01,3:2.621012e-01):8.346774e-01,7:3.829980e-01):7.558450e-02,(10:1.346414e-01,(5:7.214139e-02,2:2.284458e-01):1.554903e-01):9.111483e-02):2.078993e-01,9:1.682252e-02,1:2.083256e-01);
   tree gen.2190000 = [&U] ((((6:5.777052e-02,((8:5.925182e-02,11:4.834707e-02):9.305072e-02,(4:7.186602e-03,(13:4.393986e-02,12:2.374690e-02):1.408132e-02):2.104215e-01):8.419926e-03):1.693059e-01,3:8.007200e-02):6.416075e-01,(7:9.676898e-02,(10:1.823645e-01,(2:2.340835e-01,5:1.095962e-01):9.659010e-02):7.364316e-02):1.710974e-01):1.509216e-01,9:1.094314e-01,1:2.078576e-01);
   tree gen.2195000 = [&U] (((5:7.437737e-02,2:1.274364e-01):2.356951e-01,((10:2.783520e-01,(((8:1.733158e-02,(6:1.472327e-03,((12:1.822770e-02,13:5.749777e-02):2.131013e-02,4:1.337444e-03):2.062749e-01):7.738234e-02):1.751939e-01,11:6.965200e-03):6.581898e-01,3:4.580901e-02):2.932469e-01):2.958910e-02,9:9.768077e-02):5.654110e-02):3.601716e-03,7:5.141179e-01,1:2.686265e-01);
   tree gen.2200000 = [&U] ((((9:1.998434e-01,(3:1.277610e-03,(11:4.826974e-02,((6:1.435459e-02,((13:7.114906e-02,12:1.254051e-02):2.274662e-02,4:3.910773e-02):2.629640e-01):3.147654e-01,8:4.281789e-02):1.592826e-01):1.171271e-01):9.222218e-01):1.184603e-01,2:3.833061e-01):9.709470e-02,7:2.865491e-01):1.216237e-01,(5:1.262183e-01,10:9.814860e-02):3.220369e-01,1:1.940677e-01);
   tree gen.2205000 = [&U] ((9:4.798392e-02,(10:8.674267e-02,(((6:5.731823e-03,((13:3.371454e-02,12:1.914444e-02):2.122345e-02,4:1.373872e-03):1.705808e-01):1.016939e-01,(8:2.368013e-02,11:6.554112e-02):9.390613e-03):2.172527e-01,3:1.511376e-02):3.879902e-01):6.347613e-02):6.538060e-02,(7:6.471287e-02,(5:9.755258e-02,2:1.536929e-01):8.071761e-02):1.636886e-01,1:2.485401e-02);
   tree gen.2210000 = [&U] (9:6.441975e-02,((5:3.926795e-02,(((11:7.561170e-02,((6:1.135709e-02,((13:7.948351e-02,12:6.028867e-02):5.052954e-02,4:2.288353e-03):1.179390e-01):8.288437e-02,8:1.317395e-02):2.554098e-03):3.099909e-01,3:1.320091e-02):3.371049e-01,2:5.081293e-02):9.369275e-02):4.349903e-02,(7:1.636390e-01,10:1.156846e-01):5.607649e-02):2.524430e-01,1:1.072625e-01);
   tree gen.2215000 = [&U] (((3:1.000293e-01,((8:6.429819e-03,11:9.229433e-02):8.865557e-03,((4:5.759586e-04,(13:8.749812e-02,12:1.265588e-02):1.027010e-02):2.050166e-01,6:4.176124e-02):1.693622e-01):3.711547e-01):7.391919e-01,(7:4.250236e-01,2:4.674825e-01):5.421112e-02):2.853434e-01,(9:1.092991e-01,(5:2.465276e-01,10:2.320136e-01):7.909885e-01):1.050986e-03,1:2.672920e-01);
   tree gen.2220000 = [&U] (9:8.832494e-02,(((2:2.359642e-01,5:1.057137e-01):9.121923e-02,10:1.191981e-01):9.556210e-02,((3:1.119311e-01,(((13:2.961669e-02,12:1.474778e-02):2.765207e-02,4:6.792893e-03):1.491221e-01,(6:6.466640e-03,(8:7.383452e-02,11:2.309767e-02):5.514425e-02):1.824546e-02):1.245723e-01):4.595251e-01,7:2.399179e-02):2.070797e-01):6.415609e-02,1:2.176918e-01);
   tree gen.2225000 = [&U] ((7:2.962701e-01,(9:2.510072e-02,(3:9.922991e-03,(6:7.232684e-03,((8:1.157100e-01,11:4.955218e-02):3.779443e-02,(13:7.785627e-02,(4:3.607097e-02,12:9.603372e-03):8.111923e-03):1.310061e-01):1.298147e-02):4.028743e-01):3.350200e-01):3.118149e-02):1.178499e-01,((5:6.778570e-02,10:2.262434e-01):1.147347e-01,2:1.422383e-01):7.450457e-02,1:1.314442e-01);
   tree gen.2230000 = [&U] ((10:1.343961e-01,(2:2.125450e-01,5:4.561875e-02):3.270083e-02):1.438418e-01,(9:4.559790e-02,(7:2.244752e-01,(3:6.881935e-02,(11:2.455454e-02,(((4:3.533287e-02,(13:3.415118e-02,12:3.581982e-02):3.489916e-02):2.368432e-01,6:1.925525e-02):1.452894e-01,8:2.035984e-03):8.828629e-02):1.110750e-01):3.909195e-01):2.588295e-01):9.598121e-02,1:2.874562e-02);
   tree gen.2235000 = [&U] (9:1.157455e-02,((((10:9.015671e-03,(((6:5.891659e-02,(4:1.435787e-03,(13:2.993188e-02,12:1.027165e-01):1.969277e-02):2.218356e-01):2.139571e-01,(8:1.063204e-02,11:1.375235e-01):1.269067e-01):2.382520e-01,3:2.037951e-02):1.102330e+00):2.821987e-01,5:1.142137e-01):5.245883e-03,2:4.716140e-01):2.197920e-01,7:5.276323e-01):5.944697e-02,1:3.060388e-01);
   tree gen.2240000 = [&U] ((((3:5.989245e-02,((8:3.736713e-03,11:1.179069e-02):1.260039e-01,((4:3.802934e-02,(13:4.978547e-02,12:9.197109e-03):4.002500e-02):1.676197e-01,6:4.064816e-03):1.356734e-01):4.041915e-01):5.962944e-01,10:5.747474e-02):1.228907e-01,(7:7.737814e-02,(5:1.786719e-01,2:7.701075e-02):1.319513e-01):1.704185e-01):3.734964e-02,9:1.847593e-02,1:1.117165e-01);
   tree gen.2245000 = [&U] (9:9.456468e-02,(10:2.162231e-01,(7:2.867154e-01,(((3:3.510678e-01,((((13:5.994945e-02,12:9.176326e-03):3.461133e-02,4:3.007572e-02):2.032033e-01,6:3.157240e-02):4.978530e-02,(11:1.694169e-01,8:2.305382e-03):1.821606e-01):7.792399e-01):4.561608e-01,2:1.040659e-01):7.936920e-02,5:1.068807e-01):4.353611e-04):1.099266e-01):9.005200e-02,1:5.831292e-02);
   tree gen.2250000 = [&U] (((5:3.038123e-01,10:2.547002e-01):9.498225e-02,(((((13:1.576227e-01,(4:5.061426e-02,12:1.402680e-01):5.419588e-02):2.020673e-01,6:4.373467e-03):4.633709e-02,(8:7.847564e-03,11:9.495452e-02):3.105206e-01):1.402565e-02,3:7.364171e-01):1.263063e+00,2:3.907756e-01):3.909438e-01):2.475442e-03,(7:3.824896e-01,9:9.745202e-02):2.974981e-01,1:1.818464e-01);
   tree gen.2255000 = [&U] (9:3.733417e-03,(((2:1.782596e-01,(5:6.220142e-02,10:1.009345e-01):5.262317e-03):1.485813e-01,7:1.149424e-02):5.385525e-02,((11:6.076260e-03,((6:6.206128e-03,(13:7.294772e-03,(4:4.623508e-03,12:1.825911e-02):3.479947e-03):4.881522e-01):1.020284e-01,8:1.529465e-03):6.485940e-02):1.322058e-01,3:9.037223e-02):2.838868e-01):5.126765e-02,1:9.483303e-02);
   tree gen.2260000 = [&U] (((5:3.293358e-01,((7:1.744156e-01,2:3.449173e-01):8.402303e-02,10:2.580454e-01):2.611517e-02):3.461562e-01,9:1.335059e-02):3.824561e-02,((8:7.309145e-03,(((4:3.097175e-02,(13:2.829481e-02,12:4.763192e-03):7.591534e-02):1.401248e-01,6:3.097473e-03):1.956545e-01,11:1.270486e-01):7.332346e-02):7.437609e-01,3:2.642146e-01):7.308028e-01,1:1.822416e-01);
   tree gen.2265000 = [&U] (((7:1.095532e-01,((5:2.504416e-01,2:1.036415e-01):3.395123e-01,10:2.261207e-01):4.829111e-02):9.946901e-02,9:1.163939e-01):2.567373e-02,(3:3.902735e-01,(((6:3.753044e-02,((4:1.803932e-02,12:5.585553e-02):3.313517e-02,13:5.607935e-02):5.551515e-01):9.450577e-02,8:6.471041e-02):1.473763e-02,11:4.541513e-02):2.232071e-01):9.964731e-01,1:2.795175e-01);
   tree gen.2270000 = [&U] (9:4.679997e-02,((7:1.855767e-01,(8:8.874093e-03,((11:6.545606e-02,3:1.179721e-01):7.943478e-02,(((13:6.208625e-02,12:5.576427e-02):6.386240e-02,4:2.807506e-03):2.147040e-01,6:3.216989e-02):2.271575e-01):3.257441e-02):4.126203e-01):1.200534e-01,(2:1.116364e-01,(10:7.336305e-02,5:1.766011e-01):1.127457e-01):2.085604e-01):1.917377e-02,1:2.909065e-01);
   tree gen.2275000 = [&U] (9:2.533202e-02,((10:2.362200e-02,((((6:7.057494e-03,((13:1.562218e-02,12:3.351958e-02):9.423182e-03,4:2.123133e-04):4.697606e-02):6.236020e-02,(8:3.710186e-03,11:5.046745e-02):4.183571e-02):7.851138e-02,3:3.269264e-03):1.557766e-01,(5:2.050772e-02,2:1.280964e-01):3.479024e-02):6.269523e-03):5.282808e-02,7:1.254697e-01):8.202415e-03,1:5.442545e-02);
   tree gen.2280000 = [&U] ((7:1.916042e-01,(10:6.532614e-01,(5:6.858808e-02,2:3.417697e-01):1.766696e-01):7.479843e-02):6.829306e-02,((3:3.516443e-02,((6:8.240072e-03,(8:4.427435e-02,11:3.080278e-02):1.697296e-01):4.384693e-02,((13:3.167132e-02,4:3.107089e-02):1.825712e-02,12:1.620208e-02):2.911833e-01):2.982371e-01):5.796909e-01,9:2.643199e-02):6.946050e-02,1:1.783805e-01);
   tree gen.2285000 = [&U] (((2:3.206749e-01,((3:5.236644e-02,((6:1.250399e-02,((13:8.108715e-02,12:2.957773e-02):4.487577e-02,4:1.005098e-02):1.734229e-01):1.647389e-01,(8:4.668743e-02,11:4.355268e-02):1.248157e-01):3.886731e-01):7.026214e-01,7:2.289377e-01):9.054552e-02):1.976836e-01,9:7.703943e-03):1.817983e-01,(5:3.332224e-01,10:8.636488e-02):1.471983e-01,1:1.508363e-01);
   tree gen.2290000 = [&U] ((9:2.747094e-01,((5:1.596558e-01,10:1.035871e-01):9.620498e-02,(2:1.455446e-01,7:1.015709e-01):1.256267e-01):1.737283e-01):6.984375e-02,(3:5.181592e-02,((11:4.823867e-02,((4:2.426455e-02,(13:2.070957e-02,12:1.653544e-03):3.564188e-02):1.465410e-01,6:5.085143e-03):1.620466e-01):6.123952e-02,8:1.396633e-02):1.712716e-01):5.577519e-01,1:4.605095e-02);
   tree gen.2295000 = [&U] (9:1.274738e-02,((7:1.517629e-01,(5:4.007736e-02,(10:2.597632e-01,2:2.882211e-01):3.700450e-02):3.947493e-01):1.672436e-02,(3:1.033409e-01,((6:2.027301e-02,(4:5.089910e-03,(13:8.224778e-02,12:5.668345e-02):2.102695e-02):1.492902e-01):3.201631e-01,(8:3.371338e-02,11:4.116433e-02):1.783882e-02):1.801574e-01):2.105267e-01):1.227524e-01,1:1.533503e-01);
   tree gen.2300000 = [&U] ((7:1.795689e-01,((2:8.132740e-02,(3:4.458243e-02,(11:1.776861e-02,((((12:8.243753e-02,13:4.726392e-02):2.079056e-02,4:2.139475e-02):2.841131e-01,6:8.546299e-03):1.242891e-01,8:5.486407e-02):1.141575e-01):3.295409e-01):6.451216e-01):5.382101e-02,(5:4.471315e-02,10:7.992708e-02):9.805315e-02):1.338148e-01):1.335810e-01,9:3.067552e-02,1:2.300667e-01);
   tree gen.2305000 = [&U] ((7:4.272140e-01,9:6.389695e-02):6.773636e-02,(((10:1.078997e-01,5:5.665549e-02):8.749301e-02,(((11:3.632695e-02,8:5.500723e-02):1.058769e-01,(6:9.818530e-03,((13:4.311945e-02,12:1.148987e-02):3.862046e-02,4:1.280802e-02):1.909184e-01):8.552619e-02):7.612211e-02,3:1.363927e-01):8.482395e-01):3.186284e-02,2:2.313278e-01):2.044475e-01,1:1.014661e-01);
   tree gen.2310000 = [&U] ((((2:1.306315e-01,5:5.142797e-01):1.220193e-01,((3:5.415380e-03,((8:7.090487e-02,(((12:1.586706e-02,13:5.252103e-02):3.168025e-02,4:1.096220e-02):2.028936e-01,6:1.383117e-02):1.469189e-01):5.674675e-02,11:2.556159e-02):3.507314e-01):6.120966e-01,10:3.432517e-01):2.026723e-02):2.123250e-01,7:2.240595e-01):6.435277e-02,9:8.200615e-02,1:1.606407e-01);
   tree gen.2315000 = [&U] (((5:5.483176e-02,(2:4.627763e-01,((3:6.267206e-02,(((4:3.657497e-02,12:1.184173e-02):3.593239e-02,13:5.884034e-02):3.660767e-01,(6:1.588139e-01,(11:9.519596e-02,8:2.306901e-02):5.330860e-02):1.810919e-01):4.384250e-01):1.042831e+00,7:2.549313e-01):3.357991e-02):4.530960e-01):7.790486e-03,10:4.384281e-01):4.119761e-01,9:3.088183e-01,1:1.756383e-01);
   tree gen.2320000 = [&U] (9:7.746185e-02,((((11:2.427237e-02,(8:3.199699e-03,(6:2.600338e-02,((13:7.631558e-02,12:7.192316e-04):4.901120e-02,4:1.878299e-02):1.772341e-01):1.634373e-01):3.793093e-02):2.564175e-01,3:1.005767e-02):5.665632e-01,10:8.585490e-02):2.836844e-01,(5:1.523194e-01,(2:3.724977e-01,7:5.859291e-02):6.394426e-02):7.231363e-02):8.708597e-02,1:1.801950e-01);
   tree gen.2325000 = [&U] (((((7:1.072817e-01,5:1.852397e-01):4.294210e-02,2:1.262391e-01):5.538699e-02,((((4:1.301864e-03,(13:4.005485e-02,12:4.280237e-03):2.196171e-02):7.111957e-02,6:1.833848e-03):4.354132e-02,3:2.270362e-01):4.036868e-02,(11:2.388829e-02,8:1.041394e-02):5.346277e-02):2.328973e-01):2.055728e-02,10:1.244455e-01):7.179846e-02,9:3.102451e-02,1:1.377022e-01);
   tree gen.2330000 = [&U] (((2:8.336638e-02,5:5.989052e-02):4.499528e-02,((10:6.117473e-02,(3:2.250716e-02,((8:8.938534e-02,(6:1.041205e-03,(12:3.067662e-02,(13:6.275186e-02,4:6.618060e-03):2.774672e-02):1.539165e-01):1.830168e-02):8.808433e-02,11:1.327857e-02):1.920243e-01):3.230072e-01):2.622814e-02,7:1.442705e-01):4.836034e-02):4.008117e-02,9:3.841511e-02,1:1.263652e-01);
   tree gen.2335000 = [&U] ((5:5.700953e-02,((2:2.006951e-01,(((8:1.045091e-02,(3:1.430987e-01,11:1.716830e-02):1.964905e-02):3.151280e-02,(6:8.086216e-03,(4:1.883432e-04,(12:1.075510e-02,13:9.749165e-03):6.561690e-03):7.008547e-02):1.973810e-02):2.308641e-01,7:7.778007e-02):3.484947e-02):1.468098e-02,10:4.445419e-02):3.407554e-02):6.046002e-02,9:1.106470e-02,1:7.969198e-02);
   tree gen.2340000 = [&U] (9:7.761581e-02,(10:1.172507e-01,((((3:7.496079e-03,((8:2.665401e-02,11:5.645671e-02):5.266840e-04,(((13:1.354182e-02,12:2.054835e-02):3.531710e-02,4:4.983824e-04):1.309451e-01,6:1.408833e-03):6.745451e-02):1.420540e-01):1.722662e-01,2:7.989986e-02):6.677698e-02,7:9.949841e-02):1.971232e-01,5:5.348269e-02):5.147758e-02):6.614478e-02,1:7.484949e-02);
   tree gen.2345000 = [&U] (9:4.919827e-03,((((11:5.360868e-03,8:2.377818e-02):2.715824e-02,(6:6.984443e-03,(4:6.608067e-04,(12:2.327474e-02,13:1.412354e-02):7.651452e-03):4.456308e-02):1.479565e-02):3.913276e-02,3:4.749215e-02):1.099801e-01,((2:6.721108e-02,(10:3.049655e-02,5:1.834605e-02):1.315713e-02):4.810732e-02,7:3.401914e-02):5.103619e-02):1.952101e-03,1:6.736154e-02);
   tree gen.2350000 = [&U] (((10:3.412859e-03,((((11:1.364240e-01,(8:7.361358e-02,(((12:4.105225e-02,13:4.500468e-02):6.994159e-03,4:6.562670e-03):1.152911e-01,6:1.110658e-02):1.076544e-01):2.003885e-01):1.253175e-02,3:3.927666e-02):1.910904e-01,7:8.031274e-02):9.948053e-02,2:3.398892e-02):1.689314e-01):7.468735e-02,5:2.493332e-01):1.715623e-02,9:3.245457e-02,1:1.599213e-01);
   tree gen.2355000 = [&U] ((((2:1.886114e-01,5:4.681722e-02):1.479441e-02,10:8.036784e-02):1.112054e-01,((3:3.397953e-02,(8:8.200845e-03,(11:7.700792e-02,(((13:2.366161e-02,12:8.669460e-02):1.642520e-02,4:3.380449e-03):1.887181e-01,6:2.324614e-02):1.088774e-01):5.325799e-03):2.682790e-01):3.836058e-01,7:1.584185e-02):1.244030e-01):8.489195e-02,9:7.882845e-02,1:1.155586e-01);
   tree gen.2360000 = [&U] ((((7:1.491000e-01,(3:2.880730e-02,((11:4.469999e-02,8:1.619256e-02):4.796924e-02,(((12:2.589657e-02,13:3.733247e-02):2.637167e-02,4:2.585739e-03):1.081156e-01,6:1.057535e-02):1.805831e-01):1.941794e-01):6.652765e-01):1.582023e-02,10:7.075317e-02):3.907146e-03,(2:1.079657e-01,5:6.663108e-02):1.163916e-01):3.541200e-02,9:1.933663e-03,1:1.396169e-01);
   tree gen.2365000 = [&U] (9:1.997053e-02,((3:2.613248e-02,(((6:4.445765e-02,((13:2.272786e-02,12:1.970139e-02):3.729564e-02,4:5.285380e-04):2.720828e-01):1.015423e-01,8:2.006870e-02):1.307876e-02,11:3.900166e-02):2.545546e-01):4.263875e-01,(7:1.755083e-01,((5:5.907018e-02,10:7.993898e-02):2.910132e-01,2:1.310011e-01):1.617411e-01):8.515662e-02):1.346513e-02,1:2.061766e-01);
   tree gen.2370000 = [&U] (((3:1.193734e-01,((8:1.032784e-01,(6:1.738157e-02,(12:1.181747e-02,(4:3.859887e-02,13:6.771228e-02):4.038346e-02):2.925725e-01):7.695893e-02):9.001153e-02,11:4.467918e-02):4.098702e-01):2.614676e-01,((5:2.428362e-02,(2:1.599457e-01,10:1.979639e-01):4.530384e-02):2.663357e-01,7:4.836758e-02):4.766976e-02):6.536760e-02,9:1.030482e-01,1:1.914461e-01);
   tree gen.2375000 = [&U] (9:2.830445e-02,(((7:4.434400e-02,2:6.915390e-02):8.021099e-03,((((6:2.062847e-03,(4:8.642245e-03,(13:2.561077e-02,12:3.769382e-03):3.189398e-02):4.766407e-02):5.528066e-02,8:2.563680e-02):3.266279e-03,11:3.788476e-02):5.524358e-02,3:1.402663e-02):1.479204e-01):6.790686e-02,(10:2.265873e-01,5:8.214737e-02):1.807868e-02):6.615834e-02,1:4.282984e-02);
   tree gen.2380000 = [&U] (9:1.059093e-01,((5:1.816711e-01,10:5.462407e-02):1.666203e-01,(2:2.211900e-01,(7:1.337551e-02,(3:1.402881e-01,((8:2.126502e-03,((4:2.441400e-03,(13:1.100262e-02,12:3.814922e-02):8.853846e-02):3.706996e-01,6:3.910465e-02):1.061549e-01):6.280713e-02,11:9.230968e-02):3.823638e-01):5.265794e-01):5.107480e-02):2.926764e-01):2.642534e-01,1:1.466708e-01);
   tree gen.2385000 = [&U] ((10:7.652604e-02,5:1.282741e-01):6.168962e-02,(((((8:4.269858e-03,11:1.091865e-01):8.117356e-02,(6:3.536544e-02,(4:2.357425e-03,(12:1.936511e-02,13:3.445780e-02):2.696166e-02):1.826078e-01):6.928090e-02):2.142685e-01,3:1.324416e-02):4.205086e-01,(7:2.193182e-01,2:3.038201e-01):7.182434e-02):5.029804e-02,9:5.067951e-02):1.111099e-01,1:2.511187e-01);
   tree gen.2390000 = [&U] ((((2:7.449808e-02,(3:3.185184e-03,(((4:2.774605e-02,(12:4.717771e-03,13:5.822751e-02):1.687319e-02):2.251552e-01,6:6.218945e-03):6.367827e-02,(11:3.900310e-02,8:2.058984e-02):1.597941e-02):1.915051e-01):2.481707e-01):2.006381e-01,7:1.532491e-02):1.492432e-01,9:1.819691e-02):1.181879e-01,(5:1.022234e-01,10:1.057752e-01):1.545197e-01,1:1.728412e-02);
   tree gen.2395000 = [&U] (10:7.436762e-02,(9:3.005002e-02,((3:9.467877e-03,((8:1.630469e-02,11:1.064269e-01):8.661609e-02,((4:3.236499e-03,(12:5.916503e-02,13:8.106550e-02):5.624224e-03):3.401091e-01,6:2.061175e-02):9.002990e-02):1.385633e-01):7.170946e-01,((5:1.392447e-01,2:2.328075e-01):3.278004e-01,7:1.510142e-01):3.725541e-03):3.109513e-01):9.602352e-02,1:1.222838e-01);
   tree gen.2400000 = [&U] ((5:5.920957e-02,(7:3.275994e-02,(10:6.047676e-02,(2:5.185819e-02,(3:2.638846e-02,(8:7.737400e-02,((((12:1.548294e-02,13:7.803511e-03):1.185805e-02,4:6.475340e-03):9.907598e-02,11:5.647704e-02):4.911739e-03,6:4.934898e-02):2.631348e-02):1.482753e-01):2.610751e-01):1.965727e-01):1.013519e-01):3.766767e-02):1.209405e-01,9:4.658238e-02,1:9.172503e-02);
   tree gen.2405000 = [&U] (9:3.309484e-02,((2:1.049406e+00,(5:2.266815e-01,((((8:8.219248e-02,((4:3.859970e-02,(12:6.905467e-02,13:9.242653e-03):2.718400e-02):2.105352e-01,6:1.812985e-02):6.315601e-02):3.637207e-02,11:1.516237e-01):3.040167e-01,3:1.282229e-01):4.844465e-01,7:2.335897e-01):3.495876e-01):4.289106e-02):1.171477e-01,10:2.836075e-01):6.959786e-02,1:2.648089e-01);
   tree gen.2410000 = [&U] ((5:4.782507e-01,10:2.153690e-01):4.117706e-01,((2:5.581616e-01,9:5.753959e-02):1.423270e-02,(7:2.135490e-01,(3:4.755794e-03,((8:4.018660e-02,11:9.678863e-02):1.615177e-01,(6:1.397308e-02,(12:1.180338e-01,(13:3.718990e-02,4:5.460998e-02):2.105838e-02):2.164900e-01):2.238971e-02):6.041355e-01):1.617975e-01):2.941125e-01):1.270031e-01,1:1.414065e-01);
   tree gen.2415000 = [&U] (9:5.784336e-02,((((3:6.190168e-02,((8:2.743419e-02,11:1.518551e-01):1.180076e-01,(6:3.309830e-04,(4:1.140885e-02,(13:1.028771e-01,12:1.920413e-02):5.549062e-02):1.833551e-01):1.880009e-01):2.415132e-01):4.412974e-01,(5:1.558652e-01,2:2.340500e-01):2.993883e-01):3.412584e-01,7:6.009159e-02):2.777251e-02,10:2.551293e-01):2.665414e-01,1:2.687712e-01);
   tree gen.2420000 = [&U] ((7:2.559605e-01,(2:1.963731e-01,(5:1.240787e-01,10:1.739181e-01):7.039793e-02):2.607995e-01):6.340652e-02,(((11:5.356690e-02,(8:7.363548e-03,((4:1.840630e-02,(13:8.887857e-02,12:8.928954e-02):2.334047e-03):2.089979e-01,6:4.034432e-03):2.260110e-01):1.016615e-01):1.713318e-01,3:1.741170e-01):6.457697e-01,9:9.619182e-02):2.432947e-02,1:2.015568e-01);
   tree gen.2425000 = [&U] (((((((13:4.652744e-02,12:4.206385e-02):1.575367e-02,4:2.578756e-05):2.250839e-01,6:1.094884e-02):9.184358e-02,(8:2.595145e-02,11:2.119812e-01):5.763316e-02):5.152562e-01,3:6.195259e-02):4.993150e-01,(2:3.706311e-01,((10:1.172125e-01,5:5.572639e-02):1.792735e-01,7:1.563366e-01):8.587436e-02):5.651201e-02):3.629078e-01,9:9.750028e-02,1:1.051972e-01);
   tree gen.2430000 = [&U] (9:3.854037e-02,(7:6.189221e-02,(((10:1.756835e-01,(3:7.504378e-02,((11:7.827250e-02,(6:8.850188e-03,(12:5.268224e-02,(4:3.369047e-02,13:4.018164e-02):3.298306e-03):1.259373e-01):3.656138e-02):4.598904e-02,8:1.134312e-01):4.135236e-01):7.268253e-01):2.411638e-02,2:2.933408e-01):1.437482e-01,5:1.762764e-01):2.583924e-02):4.697879e-01,1:2.618533e-01);
   tree gen.2435000 = [&U] (9:1.155154e-01,((((2:2.643436e-01,((((4:6.270298e-03,(12:4.335327e-03,13:2.953909e-02):5.745120e-02):4.316028e-01,6:6.856029e-02):1.016464e-01,(11:3.467794e-02,8:4.257087e-02):5.968496e-02):3.222436e-01,3:3.142586e-01):7.626356e-02):3.155841e-01,7:1.268302e-01):5.472363e-02,10:2.350531e-01):1.403635e-01,5:2.719502e-01):2.013997e-01,1:6.823520e-02);
   tree gen.2440000 = [&U] (((10:3.402542e-02,(2:7.992348e-02,5:7.530448e-03):6.569383e-03):1.452778e-01,9:7.717586e-03):8.894733e-03,((3:8.491210e-02,(11:5.170674e-02,((6:1.124298e-02,(12:4.236738e-03,(13:1.422243e-02,4:3.036096e-02):4.650936e-03):6.244303e-02):5.400676e-02,8:1.068126e-03):4.884231e-02):1.704023e-03):1.041125e-01,7:4.611912e-02):7.257229e-02,1:3.731049e-02);
   tree gen.2445000 = [&U] (10:1.782163e-01,((((2:1.649325e-01,7:3.249475e-01):1.895124e-01,5:2.043286e-01):3.648544e-01,(3:1.014985e-01,((6:5.823407e-03,(4:3.646112e-02,(13:3.894064e-02,12:2.146288e-02):4.840484e-02):2.597075e-01):1.115740e-01,(11:7.593628e-02,8:7.898593e-02):1.923597e-02):3.228298e-01):7.235328e-01):1.382919e-01,9:6.600874e-02):2.808346e-02,1:2.674568e-01);
   tree gen.2450000 = [&U] (((7:1.525620e-01,((8:1.424559e-02,(((12:1.653218e-02,(13:4.433987e-02,4:1.636623e-02):1.092969e-02):1.935504e-01,6:1.066836e-02):1.284448e-01,11:4.218891e-02):1.805658e-02):1.319472e-01,3:7.330668e-02):2.009356e-01):1.186702e-01,9:1.190668e-02):4.118228e-02,((2:1.491679e-01,5:1.538861e-02):2.610699e-01,10:2.828840e-02):7.253708e-02,1:1.300056e-01);
   tree gen.2455000 = [&U] (((7:1.301399e-01,(10:1.178277e-01,5:1.001492e-01):9.063524e-02):1.463173e-01,((((11:1.011399e-01,8:3.640617e-03):7.277643e-02,(((12:5.882481e-02,4:6.799071e-03):4.557930e-02,13:3.607780e-02):1.814652e-01,6:2.224347e-02):1.922550e-01):4.197899e-01,3:2.258708e-01):4.446392e-01,2:2.083037e-01):1.778628e-01):9.732296e-02,9:7.854110e-03,1:1.228418e-01);
   tree gen.2460000 = [&U] (((((((4:1.514895e-03,(12:1.531991e-02,13:2.279820e-02):2.322413e-02):7.607946e-02,6:5.563452e-03):4.976125e-02,8:6.071543e-03):1.113848e-02,11:4.072007e-03):1.157450e-01,3:2.236046e-03):8.382421e-02,((5:7.498064e-02,10:1.942809e-02):4.465129e-02,(7:2.395868e-02,2:6.319912e-02):4.602214e-02):7.504289e-02):1.005338e-02,9:4.488787e-02,1:8.919692e-02);
   tree gen.2465000 = [&U] ((5:1.610715e-01,2:2.200399e-01):3.272645e-01,((7:1.603770e-01,(10:1.253114e-01,(((11:2.745842e-01,8:1.763302e-02):4.542187e-02,(6:5.029690e-03,(12:1.339390e-02,(13:7.973481e-02,4:1.552110e-02):9.596696e-04):3.617134e-01):1.506074e-01):2.071863e-01,3:9.665176e-03):5.223216e-01):5.471978e-02):3.668525e-01,9:3.232519e-02):1.183220e-01,1:7.348350e-02);
   tree gen.2470000 = [&U] (((3:3.403059e-03,((8:8.415365e-02,11:2.093759e-02):9.044763e-02,(6:1.268031e-02,(4:1.798782e-03,(13:1.877979e-02,12:6.753061e-02):1.021596e-01):2.040544e-01):5.719074e-02):2.763611e-01):4.772537e-01,(((5:2.234531e-01,2:3.160053e-01):1.047757e-01,10:2.013451e-01):1.387074e-01,7:6.476882e-02):2.185795e-02):1.733351e-01,9:2.652609e-02,1:1.582798e-01);
   tree gen.2475000 = [&U] ((((2:1.918268e-01,(10:7.271459e-02,5:7.053156e-02):2.046630e-01):6.593820e-02,7:1.510825e-01):1.238883e-01,(((((4:1.844496e-02,13:2.384671e-02):3.398817e-03,12:4.539340e-03):1.035892e-01,6:1.915301e-02):9.731022e-02,(8:9.780706e-03,11:3.401023e-02):6.555270e-02):2.828384e-01,3:1.802309e-01):3.551651e-01):1.388924e-01,9:2.613565e-02,1:8.731968e-02);
   tree gen.2480000 = [&U] ((9:1.025349e-01,(10:7.594615e-02,(5:5.129291e-02,2:2.196182e-01):1.180544e-02):2.055619e-01):5.456161e-02,((((8:2.617646e-02,11:3.420713e-02):1.134433e-01,(((4:2.418276e-02,13:6.038090e-02):7.572500e-03,12:1.121149e-02):4.848568e-02,6:4.372247e-02):4.438421e-02):1.801300e-01,3:7.085730e-02):5.815369e-01,7:4.326864e-02):5.047122e-01,1:5.963478e-02);
   tree gen.2485000 = [&U] (((5:1.558173e-02,2:2.057184e-01):4.716178e-02,10:5.801126e-02):1.071698e-01,(9:3.551499e-02,(((11:1.324255e-02,(((4:2.284195e-03,(12:6.624318e-03,13:3.853127e-02):3.224671e-02):1.572236e-01,6:1.284736e-03):1.455277e-01,8:2.568558e-02):1.936167e-02):2.069915e-01,3:1.838490e-02):1.872769e-01,7:9.631784e-02):1.682406e-01):6.072591e-02,1:3.747780e-02);
   tree gen.2490000 = [&U] ((7:6.163967e-02,(3:7.075420e-02,((((12:2.036029e-02,13:1.185214e-02):3.697739e-02,4:1.740570e-02):1.323850e-01,6:1.584237e-02):8.142253e-02,(11:4.777942e-02,8:1.445026e-04):2.447554e-03):2.427684e-01):1.809744e-01):7.712110e-02,((2:8.705647e-02,(5:1.135599e-01,10:3.179028e-02):1.709622e-02):8.009162e-02,9:9.702873e-03):5.340740e-02,1:9.212194e-02);
   tree gen.2495000 = [&U] (((5:9.951483e-02,(10:4.000579e-01,2:3.995436e-02):2.472043e-01):1.227674e-01,((3:1.283757e-01,(11:4.248384e-02,(((4:2.253571e-03,(13:7.545663e-02,12:1.028014e-02):2.837259e-02):2.578585e-01,6:3.027117e-02):1.890482e-01,8:1.605833e-03):6.106618e-02):2.316387e-01):8.162690e-01,7:5.994223e-02):7.721986e-02):6.958444e-02,9:4.336175e-02,1:2.523756e-01);
   tree gen.2500000 = [&U] (((3:8.705961e-03,((8:5.447783e-02,11:4.334789e-02):6.788604e-02,((4:1.290048e-02,(13:6.952288e-02,12:6.581198e-02):3.485546e-02):3.111068e-01,6:3.730180e-02):1.205994e-01):4.406985e-01):6.721794e-01,9:1.381122e-01):3.323154e-01,((2:3.561099e-01,5:1.674754e-01):2.863928e-01,(10:7.955972e-02,7:2.881039e-01):8.544051e-02):1.961171e-01,1:3.780113e-01);
   tree gen.2505000 = [&U] (((2:6.943783e-01,5:1.866229e-01):3.364549e-02,((((11:3.751587e-02,((6:8.395662e-03,((12:9.025713e-02,13:6.325787e-02):7.255382e-02,4:5.462540e-04):2.519552e-01):3.473674e-01,8:1.949468e-02):2.209319e-01):2.130781e-01,3:1.290111e-01):5.743652e-01,10:1.395551e-01):1.418204e-01,7:2.406550e-01):1.328160e-01):1.242371e-01,9:3.081340e-02,1:1.734519e-01);
   tree gen.2510000 = [&U] (((((5:1.445133e-01,2:6.507943e-02):8.281422e-02,10:6.717314e-02):5.969856e-02,(3:9.135841e-03,(((11:5.287517e-02,8:2.727411e-02):6.290585e-02,(4:7.737262e-03,(12:9.226595e-03,13:2.654974e-02):4.483491e-02):1.228432e-01):1.357420e-02,6:9.749487e-03):1.602773e-01):3.269590e-01):1.044119e-02,9:2.371059e-02):1.962672e-02,7:9.737097e-02,1:8.166070e-02);
   tree gen.2515000 = [&U] ((7:6.427305e-02,(5:7.141778e-02,2:2.532230e-02):1.168681e-01):1.317047e-01,((10:3.982709e-02,((8:1.004492e-02,(((13:4.987032e-02,(4:1.315919e-03,12:2.669960e-02):1.824831e-02):8.776121e-02,6:6.487930e-04):4.979187e-02,11:6.081351e-02):3.582713e-02):1.965249e-01,3:9.904188e-04):3.677904e-01):1.506940e-01,9:1.076262e-02):2.909344e-02,1:6.530744e-02);
   tree gen.2520000 = [&U] (((5:2.505658e-01,(3:9.773505e-02,((8:1.012919e-01,((12:3.834951e-02,(13:9.105950e-02,4:2.854533e-02):2.267903e-04):2.282400e-01,6:1.967010e-02):1.175574e-01):3.986217e-01,11:8.830634e-03):1.609397e-01):9.721792e-01):9.716898e-02,10:1.832856e-01):1.712569e-02,(9:4.985826e-02,(2:3.546842e-01,7:1.645640e-02):3.723888e-01):1.611118e-01,1:1.272029e-01);
   tree gen.2525000 = [&U] (9:2.891945e-04,((7:3.070859e-02,(2:1.517603e-02,(((6:6.234679e-03,((13:3.426082e-02,12:6.901887e-03):3.688751e-02,4:6.086173e-03):7.092534e-02):7.085695e-02,(11:2.983322e-02,8:1.604592e-02):4.916743e-02):8.048172e-02,3:2.397686e-03):2.613235e-01):7.021901e-02):5.140654e-02,(10:4.336876e-02,5:1.134965e-01):6.868768e-02):7.497358e-02,1:9.837100e-02);
   tree gen.2530000 = [&U] (((2:2.825591e-01,5:2.626215e-02):8.553766e-02,10:1.280319e-01):1.161822e-01,(((3:6.020201e-04,(((4:2.598660e-02,(12:4.116764e-02,13:4.323449e-02):1.064502e-01):2.351687e-01,6:1.132372e-03):2.084963e-01,(11:9.188670e-02,8:2.180980e-02):2.245106e-02):3.146321e-01):5.460607e-01,9:7.505353e-02):4.591173e-02,7:2.259938e-01):1.261147e-01,1:1.014623e-01);
   tree gen.2535000 = [&U] (((10:2.025448e-01,5:4.989596e-02):4.324421e-01,((7:1.532639e-01,(((6:1.762824e-02,((4:8.126273e-03,(12:2.758251e-02,13:9.400010e-02):6.038086e-02):7.448602e-02,11:1.317319e-01):6.692183e-02):1.282659e-01,8:5.922347e-02):2.885934e-01,3:1.891402e-02):4.615529e-01):1.323758e-01,2:5.250157e-01):7.293023e-02):1.863906e-01,9:7.209832e-02,1:2.686200e-01);
   tree gen.2540000 = [&U] ((((2:9.727884e-02,(((8:1.871480e-02,(6:2.926565e-03,(4:2.466792e-03,(12:1.498378e-03,13:1.873026e-02):1.488217e-02):5.946118e-02):4.092119e-02):1.299152e-02,11:2.127974e-03):1.295676e-01,3:2.822930e-02):1.909034e-01):1.436502e-03,7:5.934046e-02):1.276201e-02,(5:3.470638e-02,10:3.565057e-02):4.466271e-02):1.350062e-01,9:5.359417e-02,1:4.936545e-02);
   tree gen.2545000 = [&U] ((((3:2.514989e-02,((6:9.217635e-03,(4:4.169416e-03,(13:1.141009e-02,12:1.342844e-02):2.249217e-02):7.745268e-02):1.195486e-02,(11:2.873991e-02,8:1.451003e-02):5.374934e-02):1.424085e-01):1.301917e-01,10:8.914585e-04):5.316008e-02,5:1.867028e-02):1.136030e-01,(9:3.664583e-02,(7:2.048343e-02,2:1.019799e-01):1.326377e-01):4.226024e-02,1:1.725811e-02);
   tree gen.2550000 = [&U] (((5:5.427941e-03,2:7.145715e-02):6.930510e-02,(((11:1.442235e-02,3:6.763489e-02):8.202155e-03,((6:1.690449e-03,(12:2.509611e-04,(13:1.425420e-02,4:3.605525e-03):8.048312e-03):8.696242e-02):1.503876e-02,8:1.418593e-02):2.646275e-02):2.892101e-01,7:1.609484e-02):2.057237e-01):3.168378e-02,(10:6.599691e-02,9:3.189811e-02):1.836394e-02,1:5.629107e-02);
   tree gen.2555000 = [&U] ((2:2.482094e-01,(10:2.593407e-01,5:1.200339e-01):9.137713e-02):6.818655e-02,((7:1.569187e-01,((6:7.116829e-02,(((12:5.338965e-03,(4:9.550083e-03,13:5.338966e-02):4.339124e-02):5.468961e-01,11:9.751808e-02):1.796622e-01,8:9.915175e-02):2.173434e-01):9.861271e-01,3:1.132945e-01):4.325700e-01):1.191969e-01,9:4.196956e-02):3.731606e-01,1:3.134739e-01);
   tree gen.2560000 = [&U] (9:1.593258e-01,(((2:2.009642e-01,5:6.916128e-02):1.083186e-01,10:6.346459e-02):1.504321e-01,(((11:4.386608e-02,(8:1.034751e-01,(6:1.392170e-02,(4:2.589972e-02,(13:3.400432e-02,12:4.931583e-02):4.569287e-02):2.584893e-01):1.037688e-01):7.322185e-02):5.503710e-02,3:5.075775e-02):3.340779e-01,7:1.833184e-01):1.093373e-01):5.654608e-02,1:1.381237e-01);
   tree gen.2565000 = [&U] (((((8:7.313815e-03,(11:3.536392e-02,(6:5.668707e-02,(12:8.029594e-03,(13:6.290608e-02,4:1.719881e-02):3.955372e-02):1.035941e-01):9.069039e-02):6.323277e-04):4.406064e-01,3:5.832539e-03):4.485322e-01,10:7.671146e-02):1.016195e-01,(7:1.104878e-01,(2:6.769295e-02,5:1.094190e-01):8.673862e-03):1.746286e-01):4.744776e-02,9:4.357223e-02,1:9.470405e-02);
   tree gen.2570000 = [&U] (9:7.282106e-02,((2:8.480419e-02,((3:7.832189e-03,(((11:1.193303e-01,8:3.992146e-02):1.829334e-01,((12:9.272657e-03,13:2.220446e-02):4.260735e-02,4:1.458298e-02):2.269901e-01):1.707831e-02,6:8.743916e-03):5.295396e-01):4.783155e-01,7:1.510414e-01):1.355551e-01):2.746545e-01,(5:3.635500e-01,10:3.630320e-02):6.688846e-02):1.618397e-01,1:2.228540e-01);
   tree gen.2575000 = [&U] (((7:2.340136e-01,((10:9.935204e-02,5:8.766724e-02):8.353726e-02,2:1.959321e-01):1.020716e-01):7.767045e-02,((8:3.137832e-02,(11:1.693372e-02,((4:1.197531e-02,(13:2.356965e-02,12:1.719592e-02):2.340893e-02):1.978657e-01,6:1.277778e-02):9.946848e-02):9.711913e-03):2.310305e-01,3:1.561805e-02):2.197649e-01):1.420471e-02,9:9.357548e-02,1:1.570488e-01);
   tree gen.2580000 = [&U] (((10:2.079380e-01,5:1.408854e-01):9.620899e-02,(((3:9.594920e-02,(11:2.726744e-02,(8:3.436884e-02,(((4:5.479753e-03,13:4.141007e-02):2.045517e-02,12:8.935343e-02):1.340104e-01,6:2.851372e-02):8.309664e-02):2.588240e-02):1.200252e-01):4.243012e-01,2:1.318482e-01):7.702464e-02,7:6.516249e-02):5.897362e-02):6.256457e-02,9:6.566470e-02,1:1.200897e-01);
   tree gen.2585000 = [&U] (9:1.873993e-01,((10:1.919469e-01,((5:9.526226e-02,2:3.796492e-01):2.256560e-01,7:1.041660e-01):1.082386e-01):3.608469e-03,(3:6.799261e-02,((6:2.573911e-03,((13:3.933207e-02,12:2.118180e-02):6.119322e-02,4:6.021368e-03):1.357925e-01):1.483605e-01,(11:1.280993e-02,8:1.812224e-02):5.313203e-02):2.577903e-01):6.453180e-01):2.950894e-02,1:1.708519e-01);
   tree gen.2590000 = [&U] (9:7.224427e-02,((7:2.943901e-01,(2:1.730844e-01,(5:1.582345e-01,10:2.628830e-01):1.060428e-01):2.355986e-02):1.137801e-02,(3:1.775989e-02,(11:1.993011e-03,(((12:1.677918e-02,(4:2.435281e-02,13:1.535331e-02):3.213521e-02):2.166337e-01,6:3.057767e-03):1.904458e-01,8:4.392766e-02):6.786065e-02):2.106526e-01):4.925395e-01):1.635065e-01,1:1.050723e-01);
   tree gen.2595000 = [&U] ((((2:6.035459e-02,5:5.599724e-02):2.514675e-02,10:5.057100e-02):1.205315e-01,(7:6.068132e-03,(11:4.235908e-02,(8:8.849066e-04,(3:7.994064e-02,((4:5.100381e-03,(12:1.784392e-02,13:1.094567e-02):2.013163e-02):9.252405e-02,6:1.161073e-02):2.708162e-02):8.001516e-02):4.398900e-02):3.909897e-01):8.567470e-02):6.827343e-02,9:6.173196e-03,1:5.908633e-02);
   tree gen.2600000 = [&U] ((10:1.058873e-01,(2:3.532649e-01,5:3.761294e-02):8.908960e-02):1.851675e-01,((7:9.944378e-02,((11:5.685875e-02,(((4:5.325202e-03,(12:5.698256e-02,13:6.503244e-02):4.867784e-03):1.588861e-01,6:3.491116e-03):5.621305e-02,8:2.476182e-02):3.629529e-02):2.816827e-01,3:1.350055e-02):3.728697e-01):1.898240e-01,9:1.398477e-02):1.147469e-01,1:1.132703e-01);
   tree gen.2605000 = [&U] ((((2:4.909295e-01,5:4.260069e-02):6.239078e-02,10:1.362803e-01):2.471509e-01,9:8.539557e-02):1.525419e-02,(7:1.677418e-01,(3:1.524958e-01,((11:1.821242e-01,(((12:1.407027e-01,13:3.983675e-02):2.481392e-03,4:3.098763e-02):1.245726e-01,6:2.992971e-02):3.627852e-01):7.728040e-02,8:7.186608e-04):4.208532e-01):4.608611e-01):1.029776e-02,1:3.058796e-01);
   tree gen.2610000 = [&U] (((5:1.018763e-02,2:1.926810e-01):2.386831e-01,7:1.365815e-01):1.230955e-01,(9:7.693978e-02,((3:4.596467e-02,(11:2.308430e-02,(8:3.534814e-02,((4:5.831738e-02,(13:4.833109e-02,12:7.400692e-03):4.787779e-02):3.440266e-01,6:2.610272e-02):2.852004e-01):8.219006e-02):4.008606e-01):4.394050e-01,10:3.775108e-01):2.435719e-01):7.057682e-02,1:1.978620e-01);
   tree gen.2615000 = [&U] ((3:6.081308e-02,(8:5.997105e-03,(11:7.787758e-02,(6:9.121836e-03,(4:5.488966e-03,(12:7.661567e-03,13:2.174206e-02):2.772233e-02):9.359106e-02):1.155490e-01):4.651429e-03):1.063076e-01):1.775678e-01,(9:2.687849e-02,(((2:8.910852e-02,5:5.554214e-02):2.316948e-02,7:7.783071e-02):5.462484e-03,10:5.994107e-02):1.463804e-01):7.352351e-02,1:4.847306e-02);
   tree gen.2620000 = [&U] (9:2.131492e-02,((5:1.244677e-01,2:1.453133e-01):5.105191e-02,(((3:1.353346e-02,(((4:1.383673e-02,(12:3.689275e-02,13:2.615309e-02):7.027261e-02):1.807248e-01,6:2.203595e-03):1.216442e-01,(8:1.982607e-02,11:5.497386e-02):2.546398e-02):3.213085e-01):2.542564e-01,7:7.196567e-02):3.643094e-02,10:4.314889e-02):2.986959e-02):2.844958e-01,1:3.048237e-01);
   tree gen.2625000 = [&U] ((5:5.100734e-02,2:2.206193e-01):1.524075e-01,(10:7.281122e-02,((7:1.435467e-01,(3:1.439988e-02,(11:5.928872e-04,(8:1.251633e-02,(6:3.144279e-02,(4:1.311405e-02,(12:2.743492e-02,13:2.404402e-02):1.608147e-02):1.648217e-01):1.161675e-01):2.438109e-01):2.719775e-01):5.071112e-01):1.511183e-01,9:7.561387e-02):2.896874e-01):1.725154e-02,1:1.591852e-01);
   tree gen.2630000 = [&U] (((7:2.218382e-01,(((8:5.825229e-02,(11:1.668282e-02,(((12:4.765570e-02,13:1.746005e-02):4.361091e-02,4:8.864101e-03):2.330746e-01,6:4.725568e-04):1.320925e-01):3.058461e-02):3.060861e-01,3:8.662024e-02):3.679045e-01,2:2.442245e-03):1.319341e-01):9.816331e-02,(5:5.326723e-02,10:1.609515e-01):3.039933e-01):8.873770e-02,9:4.993114e-02,1:1.774394e-01);
   tree gen.2635000 = [&U] (10:2.671017e-01,((7:1.000095e-01,(5:1.427586e-01,2:2.453940e-01):2.442693e-01):2.315120e-01,((((((13:7.245844e-02,4:3.870524e-02):2.394367e-02,12:8.100332e-03):2.091831e-01,6:1.056007e-02):2.050033e-01,(11:1.235872e-01,8:8.916325e-02):3.282496e-03):4.484307e-01,3:4.326649e-03):4.561829e-01,9:1.568126e-01):4.605520e-02):2.573890e-01,1:8.432268e-02);
   tree gen.2640000 = [&U] (((7:1.502916e-01,(2:1.309538e-01,(3:7.930604e-02,((8:1.056498e-02,(6:2.870307e-02,(12:9.593097e-03,(13:4.163191e-02,4:2.053778e-02):4.386172e-02):1.688066e-01):7.172966e-02):1.379794e-02,11:6.648512e-02):1.969244e-01):2.093929e-01):2.144401e-01):2.143867e-01,(5:8.586891e-02,10:1.373795e-01):1.327257e-01):1.651197e-01,9:1.367764e-03,1:2.806428e-01);
   tree gen.2645000 = [&U] ((((3:1.940106e-02,((11:2.433269e-02,(((13:9.668575e-03,12:1.632417e-02):1.130293e-02,4:5.621979e-05):5.517111e-02,6:1.505098e-02):3.579958e-02):6.288864e-03,8:1.997268e-02):7.101672e-02):1.271700e-01,7:9.077154e-02):1.618990e-02,9:2.331286e-02):2.132681e-03,(5:4.514354e-02,(10:4.572130e-02,2:1.608508e-01):2.261572e-03):5.622872e-02,1:8.456762e-02);
   tree gen.2650000 = [&U] ((((10:5.799938e-02,5:7.574192e-02):2.599051e-02,2:1.587735e-02):1.402707e-01,((8:2.453863e-02,(11:5.447814e-02,(6:3.329560e-03,((13:2.498458e-02,12:1.520747e-02):1.416578e-02,4:4.465303e-03):8.565102e-02):5.143078e-02):1.354608e-02):1.235636e-01,3:7.881027e-02):9.576592e-02):1.828802e-02,(9:3.750542e-02,7:8.403554e-02):1.734926e-02,1:5.037923e-02);
   tree gen.2655000 = [&U] (((((6:9.242778e-03,(4:2.850334e-02,(13:2.922755e-02,12:1.877836e-02):1.483917e-02):2.482480e-01):1.255843e-01,(11:1.400726e-01,8:1.223100e-01):1.600197e-01):3.918835e-01,3:3.889985e-01):2.535706e-01,(2:1.288125e-01,(7:4.509460e-02,5:2.061453e-01):1.689579e-02):4.534041e-02):2.897794e-01,(9:1.694261e-01,10:2.987760e-01):9.252082e-02,1:8.894995e-02);
   tree gen.2660000 = [&U] (9:2.775591e-02,((((2:4.412892e-02,(3:2.127850e-03,(((6:3.237881e-02,(4:2.058178e-02,(13:1.967744e-02,12:1.460959e-02):2.538433e-02):1.068549e-01):6.495464e-02,8:3.147558e-02):8.741971e-02,11:2.714429e-03):1.032374e-01):2.223009e-01):3.229514e-02,7:7.492813e-02):8.491590e-02,5:6.002499e-02):2.555521e-02,10:7.111391e-02):1.009250e-01,1:1.176422e-01);
   tree gen.2665000 = [&U] ((((5:6.813409e-03,10:4.452275e-02):5.482670e-02,2:5.152500e-02):5.664767e-02,7:6.507991e-02):6.347899e-02,((((6:6.697836e-03,((13:7.506134e-03,12:1.709630e-02):1.082328e-02,4:4.996395e-03):1.983630e-01):3.613460e-02,(11:3.087765e-02,8:1.906112e-02):7.167821e-03):7.618420e-02,3:2.370845e-02):2.902258e-01,9:1.186057e-02):2.459155e-02,1:5.421800e-02);
   tree gen.2670000 = [&U] (((2:1.168089e-01,(7:6.528725e-02,(3:2.061758e-02,((8:1.600508e-02,11:1.171295e-01):3.600415e-02,((4:2.013231e-02,(13:5.164641e-02,12:5.814076e-03):1.531097e-02):9.929922e-02,6:1.915641e-02):8.789993e-02):1.877380e-01):2.213867e-01):8.285128e-02):1.436402e-02,(10:3.186150e-02,5:5.041705e-02):1.028878e-01):1.527614e-01,9:5.589224e-02,1:9.679311e-02);
   tree gen.2675000 = [&U] ((((2:1.137220e-01,5:1.449621e-02):1.025622e-01,10:9.975123e-02):1.114636e-01,(7:1.086096e-01,(3:3.708645e-02,(((8:4.680767e-03,11:3.780820e-02):8.178912e-02,6:3.875862e-02):2.779710e-02,((13:5.614452e-02,12:2.859032e-02):7.358290e-03,4:6.193252e-03):1.285764e-01):1.467366e-01):3.760487e-01):9.540262e-02):3.270852e-02,9:5.404273e-02,1:1.725587e-01);
   tree gen.2680000 = [&U] (9:3.634013e-02,(7:1.130632e-01,((((3:8.819103e-02,(6:4.732930e-03,((11:1.349114e-01,8:8.633777e-02):1.815613e-01,((12:2.948439e-02,13:2.768867e-02):4.643586e-02,4:5.204721e-02):2.213903e-01):4.299421e-04):5.078170e-01):6.642023e-01,2:9.206035e-02):3.550173e-01,5:2.007799e-01):1.336478e-02,10:1.859440e-01):2.751991e-01):1.771387e-01,1:2.284705e-01);
   tree gen.2685000 = [&U] ((((((((8:1.147851e-03,(6:1.259617e-02,(4:3.113119e-03,(13:6.796359e-03,12:4.296120e-03):1.551518e-02):8.574404e-02):7.918789e-02):2.714604e-02,11:2.687107e-02):1.920067e-01,3:6.941124e-03):2.077254e-01,7:2.829858e-02):6.267111e-02,2:6.236420e-02):5.686289e-02,5:2.238122e-02):2.755442e-02,10:2.686019e-03):1.348946e-01,9:7.969244e-02,1:7.019969e-02);
   tree gen.2690000 = [&U] (9:1.712923e-02,((((2:1.525430e-01,5:3.000912e-02):2.226221e-02,10:4.748169e-02):3.140782e-01,7:4.282731e-02):2.411625e-02,((((4:4.096890e-03,(12:8.576811e-03,13:2.305043e-02):3.760543e-02):1.267820e-01,6:2.363440e-02):6.135661e-03,3:1.467512e-01):1.449652e-01,(11:4.466155e-02,8:3.081750e-02):4.401499e-03):4.661475e-01):2.325874e-01,1:9.401439e-02);
   tree gen.2695000 = [&U] (((10:1.898497e-01,(2:2.559817e-01,5:1.123906e-01):2.097752e-01):2.348851e-01,(9:1.266032e-02,7:3.723328e-01):1.466588e-01):4.491024e-03,((8:1.201051e-02,((((13:4.246421e-02,4:4.961407e-03):2.811248e-03,12:5.609481e-02):3.175715e-01,6:3.463203e-02):2.480750e-01,11:2.968306e-02):6.576472e-03):5.113641e-01,3:1.581909e-01):6.969786e-01,1:1.843715e-01);
   tree gen.2700000 = [&U] (((((8:2.341766e-02,(6:9.017421e-02,((13:8.518869e-02,12:6.591937e-03):2.905372e-02,4:2.602697e-02):2.255985e-01):1.163091e-01):9.023442e-03,11:9.051462e-02):4.497970e-01,3:1.138593e-01):7.664976e-01,9:1.595929e-01):2.281490e-02,((2:2.911959e-01,(10:2.709269e-01,7:2.532604e-01):1.183601e-02):1.305833e-02,5:1.202627e-01):2.220501e-01,1:9.781017e-02);
   tree gen.2705000 = [&U] (9:1.405284e-01,((10:7.876303e-03,((3:7.766503e-02,(((12:5.261189e-03,(4:6.512634e-02,13:8.880267e-02):1.971072e-02):2.472574e-01,6:2.976997e-02):6.480973e-02,(11:5.519056e-02,8:1.734877e-02):5.246463e-02):5.174812e-01):9.371334e-01,7:6.451618e-02):4.106391e-01):1.722195e-01,(5:7.558608e-02,2:2.596747e-01):1.166705e-01):1.542208e-01,1:1.873702e-01);
   tree gen.2710000 = [&U] (9:1.488634e-02,(((2:5.926568e-01,((((4:4.822165e-02,(13:6.072117e-02,12:2.896122e-02):1.893732e-02):5.390029e-01,(3:2.547782e-01,6:1.394414e-02):2.640705e-02):2.998359e-01,8:1.601435e-01):4.400653e-02,11:1.020778e-01):8.796260e-01):2.000593e-01,7:2.649194e-01):1.298191e-01,(5:3.144950e-01,10:1.369353e-01):1.280775e-01):3.575287e-02,1:5.069686e-01);
   tree gen.2715000 = [&U] ((7:3.336942e-01,((3:6.631958e-02,((11:1.324190e-01,(6:3.211073e-02,((13:4.677389e-02,12:5.002380e-02):1.956716e-02,4:1.669865e-02):1.356345e-01):1.783807e-01):6.963677e-02,8:5.571145e-03):4.613127e-01):4.042283e-01,((5:8.285558e-02,2:2.608164e-01):1.271012e-01,10:1.938172e-01):2.799752e-01):2.491134e-02):6.940323e-02,9:1.021266e-03,1:1.625233e-01);
   tree gen.2720000 = [&U] (((10:3.262731e-03,(5:2.660249e-02,2:3.648744e-02):7.996772e-02):6.340260e-02,((11:2.430615e-02,(((4:5.671787e-03,(13:2.923691e-02,12:6.840243e-03):1.685600e-02):6.839797e-02,6:2.325579e-03):3.394534e-02,8:1.836738e-02):3.464942e-03):1.122093e-01,3:6.390440e-03):8.211497e-02):1.871398e-02,(7:8.096152e-02,9:3.276222e-02):2.308993e-02,1:3.196128e-02);
   tree gen.2725000 = [&U] (9:6.537001e-02,(((5:1.977520e-02,10:2.712340e-01):2.338040e-01,2:2.426469e-01):1.839368e-01,(7:7.738249e-02,((11:6.051207e-02,(8:1.579549e-02,((12:2.357711e-02,(4:3.489046e-02,13:2.157936e-02):1.292506e-02):2.294888e-01,6:1.376064e-02):1.184082e-01):7.438912e-02):1.840486e-01,3:1.728702e-01):4.584927e-01):3.878038e-02):2.130006e-01,1:2.198061e-01);
   tree gen.2730000 = [&U] (((9:4.978248e-02,((((6:6.062257e-02,(13:6.054299e-02,(4:5.429861e-02,12:1.018371e-02):9.394608e-02):3.429047e-01):7.477032e-02,8:8.949635e-02):3.744658e-02,11:1.352531e-01):4.413007e-01,3:8.460168e-02):9.733962e-01):1.523808e-01,((10:2.936259e-03,2:4.646297e-01):3.683413e-01,5:2.171820e-01):3.137404e-01):8.554324e-02,7:2.092537e-01,1:3.067151e-01);
   tree gen.2735000 = [&U] (9:8.470054e-03,(((8:5.530262e-03,(((13:4.282479e-02,(4:6.337366e-02,12:3.910330e-02):7.543672e-03):2.433647e-01,6:2.773165e-02):6.975620e-02,3:3.348637e-01):1.517611e-01):7.584092e-02,11:1.746629e-02):6.380635e-01,((2:4.214927e-01,5:2.015411e-01):2.208109e-01,(7:1.684806e-02,10:2.681419e-01):1.260958e-01):2.290377e-01):1.095221e-01,1:2.685695e-01);
   tree gen.2740000 = [&U] (((5:2.706044e-02,10:3.313175e-02):4.637791e-02,(((3:1.365784e-02,(11:1.516603e-02,(8:2.191230e-02,((4:4.687496e-03,(13:4.104840e-02,12:8.420339e-03):5.086323e-03):9.514847e-02,6:1.641745e-02):5.230944e-02):5.685418e-02):3.653741e-02):1.687708e-01,2:5.632343e-03):1.981943e-01,7:1.128134e-01):4.978876e-02):6.893840e-02,9:7.266913e-02,1:2.961739e-02);
   tree gen.2745000 = [&U] (10:2.718934e-01,(((2:3.214377e-01,5:3.438276e-02):5.716020e-01,((3:1.309868e-01,(((4:2.843037e-02,(12:1.008529e-01,13:4.360340e-02):5.316198e-02):2.803829e-01,(8:9.920635e-03,11:1.345151e-01):1.305874e-01):1.027444e-02,6:3.403733e-04):1.045353e+00):3.268638e-01,7:2.715847e-01):4.308255e-02):9.492670e-02,9:4.583038e-02):1.548788e-01,1:7.722742e-02);
   tree gen.2750000 = [&U] (5:1.345874e-01,(((7:2.137401e-02,(2:3.019386e-01,(3:6.073666e-02,(((11:5.366753e-02,8:5.822705e-02):7.566006e-03,((13:2.353147e-02,12:3.172651e-02):7.609135e-03,4:1.298230e-03):1.043611e-01):1.218862e-02,6:1.684008e-02):1.125275e-01):5.121093e-01):8.950145e-02):1.468101e-01,10:3.520844e-02):1.068232e-01,9:6.610313e-02):3.900221e-02,1:3.869702e-02);
   tree gen.2755000 = [&U] (9:6.322011e-02,((5:2.448852e-02,10:9.658084e-02):4.157357e-02,((((((4:2.716488e-02,(13:4.998615e-02,12:6.620752e-02):4.044201e-02):2.192386e-01,6:2.624762e-02):1.153275e-01,11:6.051206e-02):5.114036e-02,8:3.495461e-02):2.673326e-01,3:4.057927e-02):2.769414e-01,(7:1.591374e-01,2:5.499110e-02):7.025601e-02):1.764107e-01):9.873870e-02,1:1.135611e-01);
   tree gen.2760000 = [&U] (((((11:5.757601e-02,((6:1.203568e-02,(13:3.030417e-02,(12:3.041557e-02,4:2.087630e-02):2.731406e-03):1.829926e-01):8.779958e-02,8:3.244456e-02):1.195022e-02):1.639529e-01,3:3.185775e-02):2.517056e-01,7:2.166859e-01):1.527733e-01,9:6.696524e-02):8.627568e-02,(10:4.788666e-02,(2:8.055007e-02,5:3.215554e-02):7.586367e-03):1.923774e-01,1:2.005832e-01);
   tree gen.2765000 = [&U] (((5:2.573169e-01,10:9.617969e-02):1.191441e-01,((((11:4.482617e-02,((6:6.160711e-02,((13:1.410072e-01,12:1.958691e-02):5.648390e-02,4:3.943151e-03):1.664608e-01):1.530966e-01,8:2.813493e-02):1.214839e-02):1.887052e-01,3:1.766192e-01):6.599221e-01,2:1.802249e-01):1.462155e-01,7:7.607260e-02):2.254684e-01):1.029985e-01,9:3.716884e-03,1:1.383919e-01);
   tree gen.2770000 = [&U] (9:2.845316e-02,(10:1.101966e-01,(5:7.338033e-02,(2:1.729432e-01,((((11:6.237350e-02,8:1.433839e-02):1.327155e-01,(((13:6.528992e-02,12:2.948344e-02):7.632374e-02,4:4.506562e-03):1.064379e-01,6:2.818312e-03):6.391726e-02):1.287808e-01,3:5.283700e-02):3.428357e-01,7:1.723622e-03):1.324108e-01):4.465221e-02):1.990831e-01):5.633797e-02,1:1.975062e-01);
   tree gen.2775000 = [&U] (9:1.558821e-01,((((10:1.656993e-01,5:2.772041e-02):6.841407e-02,(3:2.648095e-02,((11:1.290590e-01,8:6.856972e-03):1.092808e-01,(((13:9.620789e-02,12:3.736548e-02):3.043053e-02,4:4.154327e-03):2.574353e-01,6:8.742514e-03):7.209133e-02):3.092811e-01):1.518093e+00):1.065338e-01,2:2.334872e-01):1.184887e-01,7:1.914458e-01):7.109569e-02,1:1.089617e-01);
   tree gen.2780000 = [&U] (10:4.514621e-02,((7:1.018167e-01,(2:1.918487e-02,5:3.319870e-02):5.590947e-02):6.878800e-02,((((4:1.379526e-02,(12:1.093077e-02,13:2.637596e-02):7.031712e-02):9.747733e-02,(6:1.570570e-02,(11:2.364786e-02,8:6.133795e-02):3.783171e-02):1.827489e-02):1.088978e-01,3:2.779881e-02):3.446679e-01,9:2.441117e-02):3.739598e-02):4.438842e-02,1:7.959177e-02);
   tree gen.2785000 = [&U] ((9:3.721055e-02,(10:2.257220e-01,(5:1.861924e-01,2:2.456192e-01):2.001200e-01):3.102917e-01):2.677138e-02,((((6:9.614546e-02,((13:1.530396e-01,4:3.216152e-02):6.048046e-02,12:3.235747e-02):3.049376e-01):7.577186e-02,(8:1.949310e-02,11:8.881817e-02):8.628799e-02):8.531574e-01,3:3.107987e-02):8.983729e-01,7:3.015815e-01):1.134828e-01,1:2.632677e-01);
   tree gen.2790000 = [&U] (9:8.782062e-02,(7:9.882238e-02,((2:8.202765e-02,5:1.658092e-01):1.093724e-01,(10:8.274532e-02,(3:6.364477e-02,(((((12:9.994630e-03,13:7.899837e-02):9.422561e-03,4:9.769318e-04):2.498200e-01,6:1.080284e-02):1.814772e-01,8:6.110594e-03):1.151061e-01,11:4.344106e-02):1.744603e-01):2.111416e-01):4.810290e-02):1.424248e-01):1.008970e-01,1:8.479874e-02);
   tree gen.2795000 = [&U] ((3:1.393762e-01,((((12:1.498479e-02,13:5.032023e-02):2.850104e-02,4:5.275818e-02):4.898122e-01,6:1.523225e-02):1.201611e-01,(8:5.007424e-02,11:7.626087e-02):3.223384e-02):1.234141e-01):1.084797e+00,(9:2.685344e-01,((10:1.010435e-01,(2:1.648647e-01,5:1.053156e-01):1.039646e-01):3.546881e-01,7:7.756266e-02):1.403428e-01):1.551992e-02,1:3.565625e-01);
   tree gen.2800000 = [&U] ((5:1.472788e-02,(10:4.596007e-01,2:3.976527e-01):1.061195e-01):5.334234e-01,((7:3.341905e-01,(3:1.752238e-01,(8:6.750330e-02,(((12:1.887122e-02,(4:5.777939e-02,13:6.325777e-02):2.166800e-02):3.227328e-01,6:2.102054e-02):1.257154e-01,11:1.041130e-01):1.622544e-02):4.793670e-01):6.670728e-01):5.864478e-02,9:1.294066e-01):8.903301e-03,1:2.936570e-01);
   tree gen.2805000 = [&U] ((5:2.936437e-02,10:1.085924e-01):8.789248e-02,(((3:9.797821e-03,((4:1.621429e-02,(12:1.403720e-02,13:1.003508e-01):4.984634e-02):8.768775e-02,((8:1.206743e-01,11:2.942802e-02):2.234501e-01,6:4.613740e-03):1.270216e-02):3.016000e-01):4.194121e-01,2:1.429635e-01):2.007563e-01,(7:2.755478e-01,9:9.059324e-02):1.001617e-01):1.127077e-02,1:1.088747e-01);
   tree gen.2810000 = [&U] (9:2.811808e-02,(((5:1.239786e-01,10:4.598800e-02):5.176786e-02,2:1.406159e-01):2.146424e-02,((3:5.402899e-03,(11:6.575925e-02,(8:3.346869e-02,(6:4.455472e-03,((13:1.934464e-02,4:1.468965e-02):1.423771e-02,12:2.466806e-03):9.959698e-02):4.362821e-02):8.109900e-02):3.674462e-02):3.032990e-01,7:1.484114e-01):3.303849e-02):3.235754e-02,1:3.013362e-02);
   tree gen.2815000 = [&U] (((3:3.784994e-03,(((12:2.221766e-02,(4:2.617969e-02,13:1.269767e-02):1.280214e-02):8.962972e-02,6:1.376158e-02):1.056677e-02,(11:2.923143e-02,8:1.644948e-02):7.055303e-02):2.053430e-01):2.790315e-01,(7:6.958976e-02,((5:4.458411e-02,2:1.509052e-01):2.680514e-02,10:6.347066e-02):9.381497e-02):2.708496e-01):1.427324e-02,9:3.403834e-02,1:1.589698e-01);
   tree gen.2820000 = [&U] (((((3:9.812994e-02,((8:6.847601e-02,11:5.124815e-02):1.306790e-01,(6:2.848376e-02,((13:8.377016e-02,12:7.780875e-02):2.535108e-02,4:1.122709e-02):1.943376e-01):1.100906e-01):2.240590e-01):4.865178e-01,7:1.680664e-01):2.028880e-01,9:6.964873e-02):8.188886e-02,(5:4.673984e-02,2:2.559207e-01):1.863424e-01):3.164505e-03,10:1.040907e-01,1:1.608936e-01);
   tree gen.2825000 = [&U] (((7:5.544969e-02,(((8:8.745997e-03,((4:7.262632e-03,(13:3.872787e-02,12:1.409371e-02):3.941362e-03):1.381589e-01,6:1.914720e-03):4.476885e-02):3.091419e-03,11:1.644899e-02):1.261103e-01,(2:1.935459e-01,3:5.582537e-02):2.648655e-02):1.619423e-01):9.422447e-02,(10:2.550140e-02,5:4.741030e-02):4.846905e-02):3.003797e-02,9:8.736734e-03,1:1.133785e-01);
   tree gen.2830000 = [&U] ((((10:2.999275e-01,(2:5.605951e-01,5:9.230198e-03):6.203968e-02):2.295255e-01,(((11:9.940867e-02,8:4.535494e-02):7.105810e-02,(((4:3.853319e-02,12:1.899648e-02):2.148091e-02,13:2.282101e-02):2.920718e-01,6:4.259285e-02):3.670966e-02):2.036343e-01,3:9.713857e-02):5.759454e-01):2.437664e-01,7:3.562226e-02):1.725039e-01,9:7.943109e-02,1:2.412016e-01);
   tree gen.2835000 = [&U] ((((10:1.776263e-01,((3:1.353139e-01,(11:4.026122e-02,(8:4.172776e-02,(6:4.969651e-02,((4:4.631168e-03,13:2.011479e-01):1.746383e-02,12:1.569636e-02):2.013173e-01):2.606561e-01):2.690973e-02):7.144672e-02):6.997222e-01,2:1.571649e-03):3.497553e-01):8.581554e-02,5:6.456421e-02):4.298034e-01,7:2.163540e-01):6.232548e-02,9:7.651254e-02,1:1.281538e-01);
   tree gen.2840000 = [&U] (((7:5.696144e-03,((11:4.694346e-04,(8:7.254924e-02,(((13:1.685782e-02,12:4.177677e-02):3.381869e-02,4:5.712912e-02):7.114524e-02,6:3.550092e-02):1.231209e-01):2.370630e-02):1.232681e-01,3:5.331726e-02):2.892007e-01):9.488878e-02,(10:5.602440e-02,(5:4.098592e-02,2:3.067280e-01):3.353627e-02):1.713938e-01):3.500453e-02,9:3.776415e-02,1:1.780211e-01);
   tree gen.2845000 = [&U] ((5:1.752872e-01,2:9.823565e-02):1.220626e-01,(((7:1.080286e-01,(3:3.434594e-02,(8:6.014038e-04,(11:6.020253e-02,(((12:3.257469e-02,13:2.325619e-02):3.540386e-02,4:2.220912e-02):1.947074e-01,6:2.631814e-02):1.653435e-01):8.323029e-02):4.081046e-01):2.278133e-01):9.301921e-02,10:9.585394e-02):1.790787e-02,9:1.337549e-01):1.164939e-03,1:1.143433e-01);
   tree gen.2850000 = [&U] (9:4.706812e-02,((7:1.523615e-01,((2:4.646953e-01,5:1.212794e-01):2.477858e-02,10:1.428974e-01):6.604275e-02):2.033746e-01,(3:1.031189e-01,((6:1.797554e-02,(4:4.105016e-03,(12:3.989213e-02,13:8.727567e-02):9.852660e-02):1.674868e-01):1.374368e-01,(8:7.425995e-02,11:1.178046e-01):4.848668e-02):2.998506e-01):6.059987e-01):6.602308e-02,1:1.863347e-01);
   tree gen.2855000 = [&U] (((2:6.863261e-01,5:1.962717e-01):2.498260e-01,(9:8.866034e-03,(7:2.544861e-03,((11:1.351286e-01,((((13:4.809188e-02,12:3.404542e-02):8.317609e-02,4:9.478273e-03):1.934822e-01,6:7.644715e-02):1.179398e-01,8:1.526690e-02):1.019705e-02):3.215479e-01,3:8.453333e-02):9.991354e-01):4.579128e-01):1.033563e-01):9.643098e-02,10:2.357788e-01,1:2.026290e-01);
   tree gen.2860000 = [&U] (9:1.293780e-01,((5:6.089537e-02,10:3.538397e-01):2.023517e-01,(2:2.086570e-01,((3:9.830308e-02,(((6:2.314516e-03,(13:7.784728e-02,(12:3.243058e-02,4:7.993164e-03):2.549136e-02):3.056253e-01):1.300221e-01,8:1.481409e-02):5.502368e-02,11:6.166582e-02):4.004007e-01):5.745476e-01,7:3.599245e-02):8.792746e-02):6.073849e-02):1.296161e-01,1:1.903459e-01);
   tree gen.2865000 = [&U] (((((11:5.121012e-02,8:5.878243e-02):1.647280e-01,(((12:1.357878e-01,13:3.335618e-02):4.512643e-02,4:7.354247e-03):1.952088e-01,6:3.232768e-02):4.088359e-02):3.810296e-01,3:4.733524e-02):8.106571e-01,(7:1.404549e-01,(2:2.478842e-01,(5:6.844483e-02,10:1.635024e-01):1.373359e-01):2.354961e-02):2.042359e-01):2.206862e-01,9:7.262021e-02,1:2.979748e-01);
   tree gen.2870000 = [&U] (9:1.193643e-01,(((10:1.300351e-01,5:5.538850e-02):1.137942e-01,2:2.229547e-01):1.746209e-01,(7:9.776194e-02,((11:1.117020e-01,(8:6.898261e-02,(((12:6.907173e-02,13:5.841628e-02):3.994977e-02,4:9.713031e-03):1.184231e-01,6:1.636575e-02):1.715633e-01):6.547949e-02):1.085968e-01,3:3.010730e-01):6.181469e-01):1.084069e-01):1.837807e-03,1:3.007374e-01);
   tree gen.2875000 = [&U] ((2:1.328151e-01,((10:6.958968e-02,5:6.136111e-02):5.505019e-02,(7:7.373881e-02,(3:3.786047e-02,((11:9.218584e-02,(6:3.003471e-02,(4:3.403181e-03,(13:2.077599e-02,12:1.504380e-02):2.848310e-02):7.797487e-02):3.195785e-02):4.439021e-03,8:8.924578e-03):1.672212e-01):1.650192e-01):6.703285e-02):2.674721e-03):5.642809e-02,9:3.035280e-02,1:4.436982e-02);
   tree gen.2880000 = [&U] (((10:8.779533e-02,5:9.421450e-02):1.268186e-01,(7:7.219996e-02,((3:7.140651e-02,(11:2.563617e-02,(8:8.835979e-02,(6:1.654072e-02,(12:1.243856e-02,(4:4.914169e-02,13:5.286301e-02):2.697434e-02):2.932947e-01):1.261057e-01):1.200548e-01):2.109234e-01):1.986414e-01,2:3.808024e-02):9.723644e-02):2.393775e-01):8.434759e-02,9:1.785122e-01,1:7.691208e-02);
   tree gen.2885000 = [&U] ((10:4.464907e-02,(2:9.189122e-02,5:1.305334e-02):1.344403e-01):4.325767e-02,((9:5.881782e-02,7:9.535819e-02):1.926093e-02,(3:6.664881e-02,((8:3.449727e-02,(6:1.493770e-03,((4:2.407284e-02,13:2.983060e-03):1.217799e-02,12:1.687949e-03):1.011908e-01):1.192230e-01):5.352811e-02,11:2.950286e-02):1.031530e-01):3.914521e-01):6.555193e-02,1:3.938031e-02);
   tree gen.2890000 = [&U] (((7:3.717989e-01,(2:7.101741e-01,5:1.234746e-01):9.679379e-01):1.332298e-02,9:2.515476e-02):1.799092e-01,((3:8.048878e-04,((12:3.055844e-02,(13:8.865298e-02,4:2.135329e-02):5.611909e-02):2.535687e-01,(6:4.414897e-02,(11:5.696488e-02,8:5.550246e-02):9.994613e-02):1.631967e-02):4.556576e-01):1.141177e+00,10:4.592132e-01):4.262808e-03,1:2.124333e-01);
   tree gen.2895000 = [&U] ((2:1.500335e-01,(5:4.334522e-02,10:1.009178e-01):1.110401e-01):1.801075e-01,(9:4.601593e-02,((3:1.797759e-01,((((13:2.839641e-02,4:3.801094e-02):3.576869e-02,12:7.393580e-02):2.861669e-01,(11:7.524746e-02,8:2.523499e-02):1.194839e-01):9.039395e-03,6:4.898438e-03):4.027640e-01):3.328659e-01,7:2.563824e-01):1.214703e-02):2.075140e-01,1:5.143459e-03);
   tree gen.2900000 = [&U] (((((8:1.177822e-03,(6:4.998722e-03,(4:6.217336e-04,(12:2.668129e-02,13:3.494641e-02):4.526660e-02):1.591550e-01):7.543154e-02):1.226659e-01,11:1.689476e-02):8.841961e-02,3:5.444950e-02):3.510757e-01,(7:2.522638e-02,((5:6.698751e-02,2:9.267512e-02):1.918870e-01,10:1.444609e-01):6.062331e-02):2.373112e-01):4.279924e-02,9:2.967723e-03,1:1.963330e-01);
   tree gen.2905000 = [&U] ((9:3.082070e-03,(5:8.913421e-02,((((3:3.120314e-01,(6:1.408199e-03,(13:2.037985e-02,(4:3.536874e-02,12:1.980021e-02):4.077747e-03):3.014754e-01):1.258122e-01):1.598526e-01,(8:1.203712e-02,11:5.028194e-02):1.929407e-03):8.442606e-01,7:3.264677e-01):1.400411e-02,2:1.928641e-01):3.991536e-01):6.646415e-01):9.249718e-02,10:1.515405e-01,1:1.143121e-01);
   tree gen.2910000 = [&U] (9:1.460227e-02,(((3:7.003750e-02,((8:2.586600e-03,11:1.629675e-02):2.039591e-02,(((4:1.296738e-02,13:1.693338e-02):5.132903e-03,12:5.548702e-03):8.378139e-02,6:1.702766e-02):4.602359e-02):1.940113e-01):2.174127e-01,((5:1.054916e-02,2:1.292610e-01):4.931339e-02,10:4.754453e-02):3.630738e-02):1.618177e-02,7:1.338702e-01):1.363843e-02,1:7.401857e-02);
   tree gen.2915000 = [&U] ((((2:4.637108e-01,(5:2.102878e-01,10:1.652718e-01):1.594848e-01):2.119478e-02,7:1.155399e-01):4.790234e-02,(3:1.852515e-01,(((4:4.982047e-04,(12:1.661391e-02,13:7.066358e-02):1.868688e-02):2.467713e-01,6:1.428297e-02):2.043548e-01,(8:4.935809e-02,11:4.040501e-02):2.782360e-02):2.196047e-01):7.218468e-01):2.307672e-01,9:1.534653e-02,1:2.827536e-01);
   tree gen.2920000 = [&U] (9:1.210976e-01,((7:1.600516e-02,(3:4.773005e-02,((6:1.007267e-02,((13:4.141044e-02,12:5.431279e-02):4.657116e-02,4:1.096384e-02):1.968269e-01):7.700876e-02,(8:1.775361e-02,11:3.476007e-02):1.399212e-02):2.864362e-01):5.082636e-01):3.023498e-01,(2:2.098141e-01,(10:1.127889e-01,5:5.113401e-02):1.862323e-02):2.086412e-01):1.596492e-01,1:6.768805e-02);
   tree gen.2925000 = [&U] ((9:4.204330e-02,(7:2.769890e-02,((((4:3.499851e-02,(13:1.700814e-02,12:1.350869e-02):2.882032e-02):1.160040e-01,6:2.762834e-02):1.047716e-01,(8:6.683316e-02,11:9.470077e-02):9.777877e-03):6.523344e-02,3:8.992750e-02):3.071986e-01):1.881886e-01):9.124941e-03,(10:6.060892e-02,(2:2.458812e-01,5:4.539570e-02):2.084508e-01):8.563909e-02,1:1.179919e-01);
   tree gen.2930000 = [&U] (2:5.707910e-01,(((((((((12:3.709658e-02,13:7.260690e-02):6.810523e-02,4:2.228256e-03):1.880744e-01,6:4.221361e-02):2.468108e-01,11:1.547940e-01):8.511565e-04,8:3.113650e-02):4.202651e-01,3:7.550686e-02):2.998841e-01,7:4.353192e-02):3.017722e-01,9:5.741277e-02):1.746392e-02,(5:1.194666e-01,10:2.575261e-01):2.515769e-01):6.217789e-02,1:3.979631e-01);
   tree gen.2935000 = [&U] ((3:1.744588e-01,((6:1.895779e-02,(4:8.934953e-03,(12:2.333038e-02,13:1.921112e-02):3.997292e-02):1.913680e-01):9.680245e-02,(8:2.113863e-02,11:9.015135e-02):9.231553e-02):2.008621e-01):8.031091e-01,(9:7.437720e-02,(((5:2.050953e-01,10:2.888193e-01):8.540363e-02,2:3.363519e-01):3.268071e-02,7:1.818410e-01):2.013308e-01):1.421001e-02,1:1.340385e-01);
   tree gen.2940000 = [&U] (9:6.965786e-02,(((3:1.219466e-01,((((13:7.990075e-02,(12:1.068063e-02,4:2.567523e-02):2.201950e-02):1.725999e-01,6:1.314665e-02):1.937957e-01,8:3.570855e-02):1.396326e-01,11:1.671232e-02):1.890944e-01):1.778295e-01,7:9.581448e-02):5.695515e-02,((5:4.341436e-01,2:3.533364e-02):2.353856e-01,10:1.611953e-01):1.648247e-01):7.509394e-02,1:2.756004e-01);
   tree gen.2945000 = [&U] ((2:2.742162e-01,((7:1.583419e-02,(3:2.290783e-02,((8:5.405473e-02,11:1.001425e-01):6.847657e-02,(6:1.419698e-02,(13:3.427564e-02,(12:3.526588e-02,4:2.721347e-02):4.038850e-02):2.770145e-01):1.086736e-01):1.736651e-01):6.525189e-01):1.889311e-01,(10:1.624530e-01,5:5.791995e-02):1.807112e-01):2.505253e-01):1.959490e-01,9:2.760280e-01,1:1.161779e-01);
   tree gen.2950000 = [&U] (((((8:3.586850e-02,((11:4.206815e-02,3:1.924377e-01):1.104092e-01,(6:4.366454e-02,(12:3.137399e-02,(13:4.499073e-02,4:2.637046e-02):1.553987e-02):3.809961e-01):2.088184e-01):6.159176e-02):1.121905e+00,7:2.132268e-01):4.423891e-02,(2:1.681297e-01,5:2.557214e-01):1.267781e-01):2.697857e-01,9:1.191233e-01):1.833452e-01,10:1.975944e-01,1:1.688954e-01);
   tree gen.2955000 = [&U] ((((((12:7.853280e-02,13:8.142044e-02):8.029577e-02,4:1.265060e-02):2.053757e-01,6:8.414168e-03):2.936833e-02,((8:4.575955e-03,11:1.624082e-01):1.154932e-01,3:2.852265e-01):2.819325e-02):7.719956e-01,9:1.641748e-01):2.312378e-01,(10:1.257649e-01,((2:1.077727e-01,7:1.496389e-01):1.662552e-01,5:1.821050e-02):1.667134e-01):2.147921e-01,1:2.707514e-01);
   tree gen.2960000 = [&U] (((5:1.240968e-01,2:1.651838e-01):4.352366e-01,9:8.730575e-02):1.425593e-02,((7:8.992895e-02,((8:5.480412e-02,((6:2.451339e-02,((12:3.814803e-02,4:2.079945e-02):1.054090e-02,13:1.549715e-02):2.204049e-01):1.516614e-01,11:4.244989e-02):4.037934e-02):1.763509e-01,3:5.579459e-02):7.709284e-01):7.434775e-02,10:2.553458e-01):2.363210e-01,1:1.307568e-01);
   tree gen.2965000 = [&U] (((2:1.934006e-01,((((6:2.345469e-02,((4:1.029104e-01,12:5.864199e-02):3.272413e-02,13:5.237253e-02):1.872613e-01):5.200307e-02,(11:7.604265e-02,8:5.361267e-02):6.186293e-02):2.797237e-01,3:1.101620e-02):1.136741e+00,7:7.822040e-02):1.602645e-02):6.010227e-02,(10:8.457155e-02,5:1.531823e-01):2.812776e-01):2.397724e-02,9:8.500834e-03,1:1.786621e-01);
   tree gen.2970000 = [&U] (9:4.526782e-02,(((5:6.508921e-02,2:8.039623e-02):3.744875e-02,10:8.609760e-02):2.239161e-02,(7:1.229611e-02,(3:5.270324e-03,(((((12:2.925897e-02,13:4.616704e-02):9.940350e-03,4:5.894285e-03):9.350070e-02,6:5.839506e-03):3.268029e-02,11:6.950764e-02):1.327030e-02,8:1.491622e-04):1.393974e-01):4.296864e-01):5.801489e-02):4.547201e-02,1:7.021788e-02);
   tree gen.2975000 = [&U] (9:3.788100e-02,((5:1.182761e-01,2:1.564510e-01):9.413829e-02,(10:4.592783e-02,((((4:1.738661e-02,(13:3.289666e-02,12:1.234925e-02):9.653293e-03):2.900274e-01,6:1.061653e-02):6.037143e-02,(3:3.211358e-01,(11:5.708779e-02,8:1.553201e-02):7.656991e-02):4.202005e-02):3.412733e-01,7:6.806033e-02):8.030231e-02):2.788002e-02):1.942847e-01,1:6.612724e-02);
   tree gen.2980000 = [&U] (9:2.711476e-02,((10:3.989898e-02,(11:2.158945e-02,(8:2.155501e-02,((6:1.052491e-03,((13:2.931514e-02,12:4.153069e-02):1.956763e-02,4:1.230952e-02):1.831187e-01):3.131913e-02,3:2.499585e-01):5.119055e-02):1.590311e-02):4.768628e-01):7.873396e-02,(7:1.812789e-02,(5:1.901277e-01,2:1.348962e-01):1.512675e-01):1.531226e-01):7.751371e-02,1:8.344682e-02);
   tree gen.2985000 = [&U] (9:1.166479e-01,(5:1.198487e-01,(((3:6.955277e-03,((13:3.080198e-02,(4:1.891534e-02,12:1.648883e-02):9.505776e-04):2.580921e-01,(6:1.796081e-02,(11:6.346602e-02,8:2.332781e-02):7.477516e-02):6.354356e-03):4.632892e-01):3.609625e-01,10:1.852915e-01):1.195273e-01,(2:1.726405e-01,7:7.978836e-02):1.263478e-01):6.437472e-02):3.696552e-03,1:2.488597e-01);
   tree gen.2990000 = [&U] (9:8.136612e-02,(((7:7.052962e-02,((((6:7.144435e-03,(4:2.800294e-03,(12:7.074073e-02,13:1.985626e-02):8.514508e-02):2.435171e-01):8.365204e-02,8:1.688533e-02):2.605820e-02,11:8.472354e-02):2.925664e-01,3:2.169602e-01):1.800590e-01):1.012204e-01,(10:1.597189e-01,5:6.921562e-02):2.103336e-01):8.552089e-02,2:3.530105e-01):1.354955e-01,1:8.669863e-02);
   tree gen.2995000 = [&U] ((7:3.313586e-02,(2:3.051668e-01,((3:7.492821e-03,((8:4.459047e-02,11:1.334585e-01):5.433591e-02,(6:7.442359e-03,(4:9.426411e-02,(13:4.417502e-02,12:8.845555e-02):3.321778e-02):2.420522e-01):1.351463e-01):5.254338e-01):5.653722e-01,(5:3.016016e-01,10:5.294928e-02):2.563658e-02):2.566075e-01):1.446254e-01):3.430323e-01,9:2.449533e-02,1:2.383323e-01);
   tree gen.3000000 = [&U] (9:1.385768e-02,((2:5.610573e-02,(10:1.245433e-01,5:1.821513e-02):1.822552e-02):6.318586e-02,((((6:1.887908e-03,((13:5.459001e-03,12:6.799145e-03):2.924775e-02,4:9.144209e-03):6.574254e-02):7.999306e-03,(11:3.161248e-02,8:1.033546e-02):6.927148e-02):6.414007e-02,3:2.535755e-02):1.527898e-01,7:3.574342e-02):2.198386e-02):7.751570e-02,1:2.863745e-02);
   tree gen.3005000 = [&U] (9:7.771409e-03,((7:6.034136e-03,((((11:2.688467e-03,8:5.579368e-02):1.297487e-01,(4:2.404224e-03,(13:2.328501e-02,12:5.166587e-02):1.047415e-02):1.778902e-01):5.873543e-03,6:1.484153e-02):3.792000e-01,3:1.435317e-01):4.394863e-01):2.358851e-01,(2:3.506247e-01,(5:3.964771e-02,10:1.775663e-01):8.809972e-02):1.827470e-01):2.310755e-01,1:1.688822e-01);
   tree gen.3010000 = [&U] (9:1.498110e-02,(((10:1.088129e-01,7:1.040306e-01):9.373229e-03,(2:9.239903e-02,5:6.812647e-02):1.584308e-01):1.023359e-01,((((4:9.226061e-03,(12:3.165797e-03,13:3.772360e-02):4.771042e-02):1.141868e-01,6:1.063272e-02):7.308239e-02,(8:2.305097e-03,11:6.899232e-02):2.533091e-02):1.340620e-01,3:1.547756e-03):1.717873e-01):4.409059e-02,1:8.032844e-02);
   tree gen.3015000 = [&U] (9:1.823729e-02,(7:4.797623e-02,((10:4.000480e-02,(2:1.096129e-01,(3:3.149550e-02,(11:1.773345e-02,((((12:1.052816e-02,13:1.990865e-02):4.253010e-03,4:6.511042e-03):7.176845e-02,6:1.151411e-02):5.512200e-02,8:2.209396e-03):3.751914e-02):2.451379e-02):2.615917e-01):2.786587e-03):3.507179e-03,5:1.823480e-02):5.460237e-02):1.935874e-02,1:8.969297e-02);
   tree gen.3020000 = [&U] ((9:8.713308e-02,(7:1.463611e-01,((((((12:2.843878e-02,13:5.961630e-02):2.303212e-02,4:5.199248e-05):2.434722e-01,6:2.485334e-02):1.642832e-01,3:3.094427e-01):1.224690e-01,11:9.942240e-02):1.214167e-02,8:7.295640e-02):8.491966e-01):1.262083e-01):1.326802e-02,((5:8.222060e-02,10:1.892305e-01):1.537757e-01,2:1.874234e-01):2.099224e-01,1:1.900290e-01);
   tree gen.3025000 = [&U] ((7:5.368871e-02,(5:3.968226e-02,(((((((13:2.595857e-02,12:1.319317e-01):5.579130e-02,4:6.608833e-03):2.393652e-01,6:1.724481e-03):9.316640e-02,(11:2.819135e-02,8:2.209764e-02):3.325109e-02):2.900928e-01,3:7.064815e-02):2.598967e-01,2:2.219043e-01):3.943811e-01,10:4.303342e-02):2.791231e-01):8.237397e-02):2.957891e-01,9:1.907219e-02,1:1.882975e-01);
   tree gen.3030000 = [&U] (((((6:9.818226e-04,((13:1.636448e-02,12:2.637131e-03):4.270925e-03,4:2.865035e-03):9.152420e-02):1.630672e-02,(8:1.987108e-02,11:5.287624e-02):4.523845e-02):1.995675e-01,3:1.175100e-02):1.459058e-01,(5:5.545451e-02,10:8.548198e-02):1.250533e-02):3.115250e-02,((7:1.316427e-01,2:1.915170e-01):5.125806e-02,9:1.032379e-02):2.883622e-02,1:5.508302e-02);
   tree gen.3035000 = [&U] (((10:1.720922e-01,5:6.846387e-02):1.324530e-01,(7:8.468338e-02,((3:8.315877e-02,((8:2.626192e-03,11:1.402578e-01):1.024424e-02,(6:6.418110e-03,(12:1.874856e-02,(13:3.757111e-02,4:1.682958e-02):4.674416e-02):1.588999e-01):1.757481e-01):1.030688e-01):3.817229e-01,2:1.600070e-01):9.251454e-02):4.871081e-02):9.147424e-02,9:6.390761e-02,1:1.599180e-01);
   tree gen.3040000 = [&U] (9:1.525543e-01,((10:6.609301e-02,(((11:6.967225e-02,(((4:1.874079e-02,(13:1.360657e-02,12:2.584304e-02):9.355631e-03):1.855188e-01,6:4.989162e-02):1.599309e-01,8:5.182173e-03):1.780702e-03):6.038537e-01,3:3.971688e-03):5.657545e-01,(2:2.764096e-01,7:3.247322e-01):2.966265e-01):9.533276e-02):4.131058e-02,5:3.880145e-02):1.551008e-01,1:4.963050e-02);
   tree gen.3045000 = [&U] ((10:9.005705e-02,(5:1.084836e-01,((7:1.360705e-02,((((3:7.853310e-02,((13:2.502389e-02,4:4.096272e-02):1.797002e-02,12:6.265940e-03):2.227796e-01):1.927734e-02,6:1.360167e-01):4.042627e-02,8:5.694141e-02):1.996880e-04,11:6.946778e-02):3.164679e-01):3.444464e-02,2:1.342597e-01):2.610604e-01):1.877829e-01):5.493022e-02,9:1.798265e-02,1:1.373474e-01);
   tree gen.3050000 = [&U] (9:4.993742e-02,((((11:8.695090e-02,(8:5.283164e-03,(6:2.308580e-03,((12:1.835565e-02,13:6.690419e-02):6.768198e-02,4:6.880862e-04):2.586938e-01):1.982463e-01):9.757098e-02):2.880962e-01,3:2.147544e-02):5.836650e-01,(2:1.175171e-01,(10:1.472661e-01,5:6.116508e-02):3.888466e-01):1.271039e-01):9.071976e-02,7:2.994188e-01):3.774872e-02,1:2.019004e-01);
   tree gen.3055000 = [&U] (9:7.366998e-02,((((10:7.840955e-02,5:1.048836e-01):2.003383e-01,2:9.701301e-02):3.150250e-01,(3:1.313421e-01,(11:6.061878e-02,((6:1.605653e-02,((12:3.351411e-02,13:4.812593e-02):6.546621e-02,4:1.285250e-02):1.200158e-01):1.735014e-01,8:9.409943e-02):1.604944e-01):1.235013e-01):3.685779e-01):1.495330e-02,7:1.148279e-01):7.859524e-02,1:1.601267e-01);
   tree gen.3060000 = [&U] (((3:3.665880e-03,(8:6.004548e-03,(((4:3.563663e-03,(13:2.930780e-02,12:1.586833e-02):9.510472e-03):7.409159e-02,6:6.181409e-03):5.936550e-02,11:1.651459e-02):4.075348e-03):1.279776e-01):2.305393e-01,9:1.865874e-02):8.258920e-03,(((10:8.217045e-02,7:2.620727e-01):5.585896e-02,5:3.618961e-02):1.271817e-02,2:1.023331e-01):1.855004e-01,1:3.368968e-02);
   tree gen.3065000 = [&U] ((((10:3.825930e-01,5:7.286277e-02):1.429820e-01,2:6.037525e-01):6.519440e-01,((3:2.996434e-01,((6:3.783540e-02,(4:5.109933e-02,(12:1.665269e-02,13:4.375339e-02):2.103070e-02):4.011458e-01):1.734847e-01,(8:6.332674e-03,11:1.108660e-01):1.734963e-03):1.817697e-01):7.270620e-01,7:2.551754e-01):6.167793e-01):3.607187e-02,9:5.847886e-02,1:3.802844e-01);
   tree gen.3070000 = [&U] (10:1.355879e-01,(9:2.473290e-02,((2:1.766867e-01,((((4:4.360505e-02,(12:1.210038e-02,13:8.596272e-02):1.005437e-02):2.334727e-01,6:7.269184e-03):2.459585e-01,(8:8.903015e-03,11:1.043064e-01):1.512434e-02):3.211638e-01,3:1.128591e-01):9.780513e-02):5.080769e-01,(5:4.655433e-01,7:1.391492e-01):5.615286e-02):1.591174e-01):3.804853e-02,1:8.955051e-02);
   tree gen.3075000 = [&U] (10:6.925316e-02,((9:2.438813e-02,((11:3.417098e-02,(8:4.898224e-02,(6:3.145427e-02,(4:4.479527e-03,(13:2.368662e-02,12:4.951562e-02):1.791224e-02):1.129757e-01):6.506745e-02):1.771068e-01):3.512385e-01,3:5.365849e-03):4.847706e-01):2.851942e-02,((5:7.764193e-02,2:1.587540e-01):2.377420e-01,7:1.343508e-01):1.860614e-01):3.668339e-02,1:1.186397e-01);
   tree gen.3080000 = [&U] ((5:1.907933e-01,10:4.398402e-02):2.642021e-01,(((7:1.222438e-01,2:3.245391e-01):8.321444e-02,(((6:1.954573e-02,((13:4.519860e-02,12:4.315950e-02):4.602131e-02,4:1.552892e-02):1.235275e-01):3.481660e-02,(11:8.186929e-02,8:1.399640e-02):9.646576e-02):1.917048e-01,3:2.405957e-02):6.565707e-01):1.874797e-01,9:1.665656e-02):1.237339e-01,1:9.029971e-02);
   tree gen.3085000 = [&U] (((2:6.384156e-01,7:1.223562e-02):2.270452e-01,(((11:1.219101e-01,(8:6.509067e-02,(6:3.405850e-02,((13:8.335613e-02,12:1.551616e-02):2.106701e-02,4:1.142735e-03):2.539260e-01):1.362679e-01):1.121456e-03):6.164583e-01,3:5.320324e-02):3.985767e-01,(5:1.243295e-01,10:1.194523e-01):1.135858e-03):1.743595e-01):2.888614e-01,9:1.310994e-01,1:1.594661e-01);
   tree gen.3090000 = [&U] ((((2:2.330924e-01,((3:1.799480e-02,(((6:8.463509e-02,(4:8.605612e-03,(13:9.658246e-02,12:1.884033e-02):4.117288e-02):1.271372e-01):1.462795e-01,11:7.162343e-02):3.428793e-03,8:7.977515e-02):4.249194e-01):3.889558e-01,7:1.879918e-01):3.065293e-02):1.620273e-01,9:7.075400e-02):1.124312e-01,5:3.443085e-01):3.619377e-03,10:8.339587e-02,1:2.773151e-01);
   tree gen.3095000 = [&U] ((((2:3.550659e-01,5:5.046485e-01):8.875572e-02,10:6.137796e-01):7.011255e-02,((3:6.104478e-01,(8:1.079023e-01,(11:1.002078e-01,(6:7.230799e-04,(4:4.451161e-03,(12:2.458985e-02,13:9.853552e-02):5.602609e-02):1.779376e-01):1.851447e-01):7.315323e-02):2.215856e-01):6.837360e-01,7:1.011736e-02):4.398085e-01):1.342131e-02,9:6.417588e-02,1:1.673521e-01);
   tree gen.3100000 = [&U] (9:1.823196e-01,(((3:2.164731e-02,((8:5.069945e-02,(((12:4.042868e-02,13:3.781224e-02):2.153819e-02,4:2.845395e-02):1.882418e-01,6:9.166068e-03):7.476340e-02):9.359964e-02,11:1.866323e-02):3.712796e-01):2.613860e-01,7:1.330214e-01):1.048918e-02,((10:6.305766e-02,5:8.297749e-02):2.575911e-02,2:9.501926e-02):1.037248e-01):2.334295e-01,1:6.611691e-02);
   tree gen.3105000 = [&U] (9:1.104217e-02,((10:9.904953e-02,(5:9.980642e-02,2:8.301337e-02):4.716143e-02):1.346163e-01,(7:1.800781e-01,(3:6.262563e-03,((6:4.599222e-03,((12:3.832479e-02,13:1.093805e-02):4.306910e-02,4:1.374425e-02):5.479534e-02):3.071011e-02,(8:5.341000e-02,11:5.685632e-02):3.369955e-02):2.424088e-01):2.314147e-01):4.796739e-02):3.547551e-02,1:5.684283e-02);
   tree gen.3110000 = [&U] (2:2.856836e-01,(((9:8.820118e-02,((3:6.510988e-02,(((((12:1.489161e-02,13:8.242030e-03):3.405653e-02,4:1.282384e-03):1.912829e-01,6:1.697050e-02):2.430520e-01,8:1.583436e-02):8.710629e-03,11:5.532874e-02):3.458705e-01):6.729059e-01,7:4.490507e-01):3.778414e-04):7.534505e-02,10:1.766327e-01):9.689268e-02,5:2.365588e-01):8.061054e-02,1:1.405963e-01);
   tree gen.3115000 = [&U] (9:3.304109e-02,(((7:1.303989e-01,(((8:1.104492e-02,(6:1.205817e-02,(12:3.458321e-02,(4:9.712424e-03,13:4.649344e-02):1.097070e-02):1.012066e-01):9.107067e-02):2.339894e-01,11:3.402390e-02):6.716687e-02,3:1.524264e-02):6.775973e-01):2.454037e-02,2:3.534534e-01):4.300883e-02,(10:3.140933e-02,5:1.026587e-01):1.528187e-01):2.599120e-02,1:1.120573e-01);
   tree gen.3120000 = [&U] ((10:2.599538e-01,((2:1.292456e-01,5:1.397050e-01):9.519598e-02,((3:5.923582e-03,(11:5.821191e-02,(((4:2.029368e-02,(13:6.682180e-02,12:4.955664e-02):5.372043e-02):1.749638e-01,6:6.053493e-03):1.999518e-01,8:2.807399e-01):4.306862e-02):1.044032e-01):5.466683e-01,7:6.451630e-02):1.207084e-01):1.145971e-01):1.845551e-01,9:3.884191e-02,1:1.529928e-01);
   tree gen.3125000 = [&U] ((10:2.609390e-01,(7:8.905802e-02,(5:1.420135e-01,(((11:1.186467e-01,8:4.212300e-02):3.068043e-02,((6:3.637307e-02,(12:1.653517e-03,(13:7.602280e-03,4:5.355078e-02):8.473857e-02):2.805324e-01):1.205086e-01,3:2.108020e-01):5.691193e-02):6.984551e-01,2:2.926726e-01):2.115364e-01):6.919408e-02):1.314200e-01):5.054349e-02,9:9.014542e-02,1:1.344876e-01);
   tree gen.3130000 = [&U] (((10:9.132217e-02,(2:2.807323e-01,5:5.688204e-02):4.370523e-02):2.704468e-01,(7:3.157522e-01,(3:3.976544e-03,((11:1.173594e-01,8:3.136043e-02):4.480244e-02,(((13:2.667365e-02,12:1.873839e-02):4.725598e-02,4:5.094159e-03):1.195822e-01,6:1.929415e-02):2.372437e-01):1.872470e-01):6.277441e-01):1.956212e-01):2.846563e-01,9:9.231337e-02,1:2.342834e-01);
   tree gen.3135000 = [&U] (((3:1.696163e-02,((6:1.365756e-02,((13:7.866392e-02,12:1.628845e-02):2.613730e-02,4:2.334504e-02):2.207103e-01):6.280536e-04,(8:5.142065e-02,11:3.432974e-02):1.572609e-01):2.498737e-01):5.253065e-01,9:2.444371e-02):1.828152e-02,(7:3.303610e-01,(2:2.347552e-01,(5:2.138039e-01,10:1.161195e-01):9.161071e-02):9.810853e-02):1.476753e-01,1:3.449110e-01);
   tree gen.3140000 = [&U] (9:1.328954e-02,(((7:4.505362e-02,(3:9.349167e-03,((11:1.810515e-02,8:1.439973e-02):2.822206e-02,((4:6.002784e-04,(13:6.755068e-03,12:7.164055e-03):8.662639e-03):1.256165e-01,6:3.545009e-03):2.217727e-02):1.215928e-01):1.340956e-01):5.511008e-03,2:1.539017e-01):1.624251e-01,(10:3.177702e-02,5:1.493088e-01):3.730814e-02):8.180313e-02,1:5.778738e-02);
   tree gen.3145000 = [&U] ((9:3.842368e-03,(7:4.191773e-02,(((6:5.707432e-03,((4:8.629601e-04,12:4.191644e-02):2.347910e-02,13:3.528427e-02):2.242930e-01):7.956086e-02,(11:5.803566e-02,8:2.664970e-02):2.884098e-02):2.290030e-01,3:8.844882e-02):2.347092e-01):2.039600e-01):1.126505e-01,((5:5.308851e-03,2:1.689465e-01):1.955955e-01,10:9.877248e-05):1.678707e-01,1:2.173935e-02);
   tree gen.3150000 = [&U] (((9:6.172357e-04,(3:1.999217e-02,(11:1.597485e-02,(8:9.440876e-02,((4:1.253905e-02,(13:6.526557e-02,12:6.452358e-02):3.211631e-02):2.798256e-01,6:5.151808e-02):1.489021e-01):7.681320e-02):2.260380e-01):5.134801e-01):3.598586e-02,((5:5.196734e-02,2:1.521750e-01):1.864283e-01,10:1.223070e-03):2.014325e-01):7.263687e-02,7:2.170199e-01,1:2.116872e-01);
   tree gen.3155000 = [&U] (((10:1.864613e-01,5:1.014732e-01):6.085610e-02,2:4.140958e-01):4.222401e-01,(9:6.697831e-02,(7:6.879051e-02,((((6:2.105112e-02,(4:2.202284e-02,(13:3.372008e-02,12:7.247760e-02):2.775069e-03):2.641812e-01):1.515784e-01,11:8.218908e-02):5.171750e-02,8:4.684289e-03):5.248984e-01,3:9.765958e-02):3.331074e-01):1.908856e-01):1.620142e-01,1:8.540366e-02);
   tree gen.3160000 = [&U] (((5:1.481207e-01,2:1.646772e-01):9.595414e-02,10:9.756548e-02):1.114778e-01,(9:1.170619e-01,(7:6.246537e-02,((((4:1.126469e-02,(13:2.930259e-02,12:2.427210e-02):3.855395e-02):1.031504e-01,6:2.665622e-02):7.727807e-02,(11:8.800353e-02,8:2.742264e-02):2.295803e-02):2.907956e-01,3:5.774062e-02):2.626516e-01):6.114792e-02):1.655590e-01,1:6.312933e-02);
   tree gen.3165000 = [&U] (9:7.028805e-03,((7:2.125821e-02,((2:1.690608e-01,5:1.347195e-01):2.448464e-01,10:1.119354e-01):1.461514e-01):2.387043e-02,(3:1.529562e-01,(8:1.193350e-02,(11:1.255909e-02,(6:2.487634e-03,(12:5.382498e-02,(4:1.292031e-02,13:5.399056e-02):1.539519e-02):6.888431e-02):8.847273e-02):1.319703e-01):3.387644e-01):2.022433e-01):2.178084e-01,1:1.741233e-01);
   tree gen.3170000 = [&U] ((((3:9.117123e-02,(11:5.600334e-02,(8:8.581365e-02,(((13:5.723481e-02,12:9.556695e-03):7.790823e-02,4:3.163568e-02):3.549555e-01,6:5.248629e-02):2.285314e-01):3.396142e-02):1.509334e-01):2.275968e-01,7:5.979754e-02):2.761736e-01,9:5.372793e-02):1.476740e-01,((2:2.919289e-01,5:1.560988e-01):2.561450e-01,10:1.090279e-01):4.113451e-02,1:3.157412e-01);
   tree gen.3175000 = [&U] ((((11:1.519038e-02,((8:4.536208e-03,3:1.473639e-01):1.763646e-02,(((4:3.003039e-02,13:2.575757e-02):5.260458e-02,12:5.887490e-03):2.944227e-01,6:4.121776e-04):6.356579e-02):1.244920e-01):5.709986e-01,2:1.430744e-01):1.339730e-01,((10:7.931161e-02,5:1.732132e-01):1.427022e-01,7:6.314339e-02):7.829035e-02):1.142322e-01,9:1.115112e-02,1:1.241090e-01);
   tree gen.3180000 = [&U] ((9:6.812190e-02,((3:2.574646e-02,((6:2.829479e-02,(13:2.965069e-03,(12:3.570062e-02,4:5.700706e-02):7.839054e-02):1.348588e-01):2.127475e-01,(8:4.742157e-02,11:7.604248e-02):2.844389e-02):3.407215e-01):4.727457e-01,7:1.656019e-01):3.506265e-01):6.300549e-02,((2:1.610668e-01,5:1.376923e-01):6.619513e-02,10:1.496991e-01):1.542966e-01,1:2.804507e-01);
   tree gen.3185000 = [&U] ((7:3.806282e-02,(5:1.727699e-02,10:3.649653e-02):8.259702e-02):8.249410e-02,(9:5.737202e-03,(((4:1.646180e-02,(13:1.172565e-02,12:2.832636e-03):4.348785e-03):3.004474e-02,(6:2.121358e-02,((8:2.342610e-02,11:1.088200e-02):4.520535e-03,3:7.254486e-02):1.635117e-02):1.605110e-02):2.787497e-01,2:1.355426e-01):3.925873e-02):3.020724e-02,1:3.452563e-02);
   tree gen.3190000 = [&U] (9:1.065843e-01,(((2:2.123004e-01,(((8:4.479091e-02,11:1.533210e-01):2.794399e-02,(6:1.472227e-02,((12:4.130648e-02,13:2.709569e-02):6.490314e-02,4:7.256339e-03):2.805403e-01):7.178501e-02):1.711208e-01,3:2.168687e-01):5.873936e-01):9.678758e-02,7:5.291845e-02):2.043840e-01,(10:1.822704e-01,5:1.052727e-01):1.903063e-01):9.455975e-02,1:1.701742e-01);
   tree gen.3195000 = [&U] ((9:3.339331e-03,((11:5.030715e-03,((6:1.931061e-03,(4:1.534794e-03,(13:6.916296e-03,12:2.056587e-03):1.444174e-02):6.963489e-02):7.054014e-02,8:8.716826e-03):2.430815e-02):7.388173e-02,3:9.717627e-03):1.088640e-01):1.377723e-02,(7:1.203077e-01,(10:1.960401e-02,(5:6.656924e-03,2:9.399221e-02):1.917561e-02):7.307370e-02):1.927934e-02,1:5.871904e-02);
   tree gen.3200000 = [&U] (9:5.042278e-02,(((5:3.862718e-02,2:5.319165e-02):4.317830e-02,7:3.379758e-02):2.745839e-02,((((6:4.419705e-02,(8:1.550952e-02,11:2.515433e-02):6.622014e-03):5.930292e-03,(13:4.203721e-02,(4:1.364113e-02,12:6.699213e-03):2.078282e-03):9.498857e-02):7.631863e-02,3:1.674685e-03):1.573972e-01,10:2.746517e-02):2.092581e-02):2.945105e-02,1:5.315686e-02);
   tree gen.3205000 = [&U] (((10:3.395053e-01,7:2.252773e-01):1.518515e-01,(5:4.520426e-01,(2:3.160304e-01,((11:6.273356e-02,(8:1.739292e-02,((4:1.016580e-02,(12:2.360486e-02,13:1.582591e-02):2.155673e-02):1.939401e-01,6:9.989863e-03):3.054668e-01):7.177106e-02):2.822895e-01,3:3.081996e-02):5.344746e-01):1.920096e-01):8.334537e-02):8.120998e-02,9:1.253883e-01,1:1.689707e-01);
   tree gen.3210000 = [&U] (((10:8.742587e-02,(7:1.997915e-01,(2:2.217689e-01,5:1.268602e-01):3.405689e-01):1.841742e-01):1.604801e-01,9:1.103915e-01):1.832134e-01,(3:5.063981e-02,((6:7.311958e-04,(4:2.145636e-02,(13:3.753042e-02,12:1.200098e-02):6.085413e-02):2.291340e-01):9.338560e-02,(11:7.821837e-02,8:6.459191e-02):1.870169e-01):1.012797e+00):2.810652e-01,1:3.167240e-01);
   tree gen.3215000 = [&U] (9:1.021749e-02,(((10:2.394146e-02,(5:4.299901e-02,2:1.469920e-01):7.079311e-02):9.192408e-02,7:8.359495e-02):1.746690e-01,((8:1.317684e-02,((6:4.948608e-03,(4:1.590321e-02,(13:1.913602e-02,12:7.883359e-03):2.634205e-02):1.289020e-01):9.376170e-02,11:1.080935e-02):1.988465e-02):1.910993e-01,3:3.398984e-02):1.890580e-01):4.040873e-02,1:1.264885e-01);
   tree gen.3220000 = [&U] (9:2.696007e-03,((7:2.510960e-01,(3:5.073627e-03,((8:4.662136e-02,11:3.087877e-02):1.988387e-01,(6:1.883421e-02,(4:1.526796e-02,(12:4.090344e-02,13:1.190608e-01):9.491317e-02):2.762341e-01):1.459130e-01):5.208452e-01):8.436788e-01):9.062518e-02,(10:2.425119e-02,(2:5.774523e-01,5:1.747690e-01):1.440962e-01):3.318244e-01):1.238203e-01,1:1.731530e-01);
   tree gen.3225000 = [&U] (((10:1.629302e-01,2:1.934584e-01):1.312817e-01,5:3.143135e-01):2.220372e-01,(9:2.490061e-02,(7:4.445533e-01,(3:1.905846e-02,((6:3.606925e-02,((12:1.766903e-02,13:5.367862e-02):6.763819e-02,4:3.059622e-03):2.371528e-01):4.213599e-02,(8:1.224841e-02,11:6.165280e-02):6.185372e-02):2.266126e-01):7.721254e-01):3.585586e-02):2.300255e-01,1:7.429603e-02);
   tree gen.3230000 = [&U] (9:6.104074e-02,((10:2.466378e-01,5:1.465896e-01):4.009490e-01,((2:2.485057e-02,(((3:1.994556e-01,(6:4.731502e-04,((13:3.375302e-02,12:1.580200e-02):4.874235e-02,4:1.251798e-02):2.160795e-01):7.869070e-02):8.689316e-02,8:3.821841e-02):6.900928e-02,11:4.876911e-02):3.345200e-01):4.419247e-01,7:5.207649e-03):1.706715e-01):3.316442e-02,1:1.716970e-01);
   tree gen.3235000 = [&U] (((8:9.755970e-03,(11:1.443932e-01,3:1.255857e-01):4.653449e-02):4.212221e-02,(6:2.935377e-02,(4:7.693869e-03,(12:6.817718e-02,13:2.262738e-02):3.121091e-03):2.471654e-01):5.226960e-02):9.027564e-01,(9:2.326702e-02,(7:2.966344e-01,((5:3.844423e-03,2:2.906408e-01):1.860540e-01,10:1.107050e-01):1.765822e-01):1.175727e-01):1.631777e-02,1:3.542388e-01);
   tree gen.3240000 = [&U] (((10:1.289436e-01,2:5.643641e-01):8.135157e-02,((7:7.437674e-02,(11:2.377317e-02,((3:3.419889e-01,(6:5.359096e-02,((13:5.496011e-02,12:3.022795e-02):1.815569e-02,4:1.929380e-02):3.690821e-01):9.177359e-02):7.658503e-02,8:2.334603e-02):6.275244e-02):5.668053e-01):2.040583e-01,5:1.660053e-01):8.940269e-02):2.804648e-01,9:9.633809e-02,1:2.095558e-01);
   tree gen.3245000 = [&U] ((7:5.093265e-02,(((((8:2.665050e-02,11:5.922739e-02):4.210626e-02,(((12:3.064093e-02,13:2.243085e-02):9.840562e-03,4:1.787032e-02):8.891334e-02,6:1.528792e-02):1.892271e-02):8.795518e-02,3:7.305227e-02):1.618368e-01,10:3.121264e-02):5.837938e-02,(5:5.569677e-02,2:1.176828e-01):1.201581e-01):6.835448e-02):5.606096e-02,9:3.512422e-02,1:6.775014e-02);
   tree gen.3250000 = [&U] ((5:7.330476e-02,2:2.926120e-01):2.224101e-01,(((7:8.527209e-02,(3:2.563225e-02,(((12:2.985489e-02,(4:5.603645e-02,13:8.878967e-02):2.303061e-02):1.352103e-01,6:2.150879e-02):7.619933e-02,(8:9.064551e-02,11:3.795775e-02):2.687711e-02):2.350893e-01):4.178148e-01):3.129020e-01,9:2.185602e-02):9.481694e-02,10:7.816595e-02):7.445798e-02,1:1.915246e-01);
   tree gen.3255000 = [&U] (9:2.540418e-02,((7:2.076128e-01,(2:2.012466e-01,(10:1.256079e-01,5:1.111381e-01):5.341090e-02):1.101694e-01):9.089740e-02,((8:3.747076e-02,(11:1.030059e-01,(6:5.980345e-02,((12:2.117924e-02,13:4.263240e-02):1.122814e-02,4:4.148051e-02):1.664756e-01):9.431894e-02):4.323385e-02):3.401662e-01,3:1.834174e-01):5.681476e-01):1.273899e-02,1:1.358574e-01);
   tree gen.3260000 = [&U] ((7:3.186654e-01,9:7.969383e-02):8.673966e-02,((5:1.902895e-01,2:2.395673e-01):7.425393e-02,(10:9.065687e-02,(((11:2.752766e-02,8:7.306315e-02):1.197524e-02,(((13:2.818573e-02,12:1.061229e-02):1.905891e-02,4:3.011826e-02):2.325409e-01,6:4.966312e-03):6.018820e-02):3.666775e-01,3:1.026374e-01):5.874868e-01):1.811350e-01):1.238487e-01,1:7.386607e-02);
   tree gen.3265000 = [&U] ((5:2.904033e-01,10:2.344759e-01):5.221273e-01,(((2:2.854105e-01,(3:1.538088e-01,(8:3.190169e-03,((6:1.497658e-02,(4:6.468533e-03,(12:8.226524e-02,13:9.176237e-02):4.753099e-02):4.482041e-01):1.547791e-01,11:4.394630e-02):1.146078e-01):4.031252e-01):5.396742e-01):4.296205e-01,7:4.023550e-01):2.956584e-01,9:1.167114e-02):2.750141e-01,1:5.631617e-02);
   tree gen.3270000 = [&U] (10:1.901450e-01,((7:2.093299e-01,((2:9.294092e-02,(3:7.058189e-02,((11:2.412556e-02,8:3.934144e-02):1.638112e-01,((4:3.545901e-02,(12:2.601465e-02,13:3.135503e-02):8.918767e-02):2.608733e-01,6:5.547698e-02):1.342308e-01):1.525041e-01):8.006720e-01):1.441914e-01,5:2.505161e-01):4.903638e-02):1.726240e-01,9:1.874191e-02):1.313290e-01,1:7.714734e-02);
   tree gen.3275000 = [&U] ((9:1.037612e-01,((7:1.020095e-01,2:8.494207e-02):6.068907e-02,5:7.860858e-02):6.986233e-02):2.009913e-02,(10:9.244144e-03,(((11:9.869224e-02,8:6.375803e-03):9.877537e-02,(6:2.002647e-02,((13:2.619384e-02,12:1.823416e-02):2.339110e-02,4:2.950318e-03):1.606695e-01):1.682542e-02):2.488621e-01,3:7.197914e-03):1.607319e-01):2.656261e-01,1:1.240365e-01);
   tree gen.3280000 = [&U] ((9:5.285994e-02,(5:1.648653e-01,(2:1.531509e-01,((3:1.590995e-01,((((12:4.483538e-02,13:5.127620e-02):8.134063e-03,4:1.980168e-02):2.170478e-01,6:1.639057e-02):1.042731e-01,(8:8.035851e-03,11:7.456010e-02):4.397858e-02):2.219669e-01):4.279091e-01,7:3.061956e-02):4.494702e-02):2.312380e-01):1.512646e-01):3.436755e-02,10:3.439880e-01,1:1.047506e-01);
   tree gen.3285000 = [&U] ((9:5.423320e-02,(((3:2.500339e-02,((11:7.534108e-03,8:2.841679e-02):1.607511e-02,(6:1.553642e-02,(4:7.682366e-03,(13:3.240144e-02,12:1.225973e-02):2.292470e-02):1.172773e-01):1.955759e-02):2.271624e-01):2.798451e-01,(5:1.872746e-01,2:1.726012e-01):8.116729e-02):4.589239e-03,7:6.415243e-02):1.086243e-01):1.812309e-03,10:1.558705e-01,1:1.011029e-01);
   tree gen.3290000 = [&U] (9:7.000731e-02,(((2:2.485702e-01,7:1.651697e-02):1.542859e-03,(((11:8.620747e-02,8:5.933294e-02):3.500605e-02,((4:3.601148e-03,(12:1.452256e-03,13:5.421603e-02):3.081874e-02):6.218869e-02,6:1.310741e-02):3.136181e-02):1.565774e-01,3:9.885025e-03):2.716289e-01):1.506790e-01,(10:6.100521e-02,5:3.301752e-02):1.302671e-01):1.007366e-01,1:7.875340e-02);
   tree gen.3295000 = [&U] (((5:1.758008e-01,2:8.499774e-02):1.745085e-01,10:1.470580e-01):2.649297e-01,(((11:2.136604e-02,(8:3.197375e-02,(((13:2.333628e-02,4:1.695657e-02):6.034011e-02,12:3.193679e-02):1.112064e-01,6:1.904148e-02):1.543630e-01):1.695215e-01):1.831885e-01,3:1.610050e-02):4.517429e-01,(9:2.731611e-02,7:4.012295e-01):6.202637e-04):4.543733e-02,1:1.165764e-01);
   tree gen.3300000 = [&U] (9:2.794305e-01,(10:2.187483e-01,(5:1.034816e-01,(7:5.576412e-01,((3:2.488069e-02,((8:5.413579e-02,11:3.155984e-01):1.278683e-01,(6:2.591784e-02,(4:3.672956e-03,(12:9.988131e-02,13:1.016762e-01):3.006160e-02):1.742000e-01):5.494634e-02):1.942781e-01):1.131959e+00,2:5.748708e-01):2.198608e-01):1.463795e-01):1.193520e-01):2.955828e-01,1:5.493125e-02);
   tree gen.3305000 = [&U] ((((7:2.590165e-01,2:5.475096e-01):5.481714e-02,10:1.214334e-01):6.372027e-03,5:2.213443e-01):3.220943e-01,(9:6.583258e-02,(3:1.526079e-01,(((6:1.153252e-02,(12:1.478003e-01,(13:6.284681e-02,4:2.885810e-02):1.078019e-02):2.498268e-01):9.916331e-02,8:4.453950e-02):9.162217e-02,11:1.045380e-01):3.685965e-01):5.122985e-01):1.556801e-02,1:1.447614e-01);
   tree gen.3310000 = [&U] ((9:4.080635e-02,((((((6:2.947144e-02,(4:2.688486e-02,(13:2.838610e-02,12:2.208489e-02):1.580081e-02):3.354053e-01):1.473337e-01,8:1.080759e-02):7.144856e-02,11:9.531643e-02):8.053434e-01,3:1.967901e-01):5.074922e-02,2:3.823037e-01):4.152202e-02,7:1.238978e-01):1.945780e-01):1.466452e-01,(5:3.410799e-01,10:1.056763e-01):9.823028e-02,1:1.628277e-01);
   tree gen.3315000 = [&U] ((9:6.804170e-02,(10:8.864236e-02,(2:1.362478e-01,5:2.323868e-02):9.411129e-03):7.504053e-02):4.426127e-02,(((11:1.957442e-02,(8:2.166243e-02,(6:8.093706e-03,(4:2.396294e-02,(12:3.169291e-02,13:6.962204e-03):1.545839e-02):1.170224e-01):4.893925e-02):1.832118e-02):1.479956e-01,3:2.199481e-02):3.891970e-01,7:4.326440e-02):9.684526e-02,1:9.327497e-03);
   tree gen.3320000 = [&U] (9:1.873285e-02,(((((11:7.887971e-02,8:5.243779e-03):3.462383e-02,(((12:2.093172e-02,13:1.440960e-01):3.981705e-02,4:9.622482e-02):1.721124e-01,6:4.834312e-03):2.065633e-01):3.609987e-01,3:4.224145e-02):1.221270e+00,7:9.599221e-02):5.297573e-01,(2:6.703399e-01,(10:2.432147e-01,5:1.196381e-01):3.186179e-02):6.926493e-02):3.384969e-01,1:2.961253e-01);
   tree gen.3325000 = [&U] (((3:6.944076e-03,(8:9.043305e-03,(11:4.270578e-02,(((12:1.487777e-02,13:5.652529e-03):2.195489e-02,4:8.755870e-03):9.370952e-02,6:4.014465e-03):5.680642e-02):8.211598e-03):1.772424e-01):2.045710e-01,(((5:4.950548e-02,10:8.307172e-02):9.842362e-02,2:1.383463e-01):7.918567e-02,7:9.796393e-02):1.144038e-02):1.541466e-02,9:7.644411e-03,1:1.075946e-01);
   tree gen.3330000 = [&U] ((7:2.679242e-02,(3:4.519823e-02,(11:4.743278e-02,((6:6.804694e-03,((13:3.714308e-02,12:5.235691e-03):5.652891e-03,4:3.533762e-02):1.944703e-01):9.928966e-02,8:3.687307e-03):1.020023e-02):5.423563e-01):1.473660e-01):9.861265e-02,(((5:4.413672e-02,2:2.053022e-01):7.991475e-02,10:2.516354e-01):1.500457e-01,9:6.083344e-02):2.545468e-02,1:1.294508e-01);
   tree gen.3335000 = [&U] (9:6.174038e-03,((7:1.047969e-01,(5:3.661870e-02,2:1.071632e-01):6.369938e-02):2.153164e-01,(10:1.001168e-02,(3:1.218129e-02,((6:2.322768e-03,(4:7.129307e-03,(13:1.238357e-02,12:9.121877e-03):4.118494e-03):6.346705e-02):4.377379e-02,(11:4.170176e-02,8:1.654220e-03):1.847306e-02):1.328621e-01):2.080606e-01):3.459604e-02):4.900427e-02,1:1.139931e-01);
   tree gen.3340000 = [&U] ((9:5.305305e-04,(10:2.155494e-01,(5:4.728753e-02,(2:8.692376e-02,(((8:5.254236e-02,(6:6.931099e-02,(13:3.423773e-02,(12:2.264799e-02,4:3.021496e-02):1.345717e-02):2.713153e-01):1.664949e-01):5.318963e-02,11:2.142594e-01):9.490156e-01,3:8.883392e-02):3.912886e-01):1.863283e-01):2.925041e-01):1.254272e-01):2.314169e-02,7:6.543158e-01,1:3.960564e-01);
   tree gen.3345000 = [&U] (9:4.391134e-02,((10:4.516503e-02,5:1.089791e-01):8.327006e-02,(((3:8.563875e-02,((6:6.022200e-03,(12:5.028067e-02,(4:1.347242e-01,13:1.156336e-01):1.747599e-02):1.731776e-01):1.783697e-01,(8:5.693850e-03,11:8.975119e-02):2.144638e-02):1.889261e-01):2.822907e-01,7:1.073161e-01):2.557913e-01,2:1.418323e-01):8.551569e-03):1.649043e-01,1:1.222414e-01);
   tree gen.3350000 = [&U] (((((5:2.325754e-01,2:7.145254e-02):1.221097e-01,7:1.148843e-01):1.416680e-02,10:2.257172e-01):2.246850e-02,((8:1.013531e-02,(11:2.357667e-03,(6:1.008467e-02,(4:4.259167e-03,(13:5.874377e-02,12:5.153304e-03):9.299816e-03):1.072088e-01):1.243527e-01):9.908985e-02):3.091510e-01,3:1.465959e-04):5.515173e-01):2.595094e-02,9:9.816009e-02,1:9.009756e-02);
   tree gen.3355000 = [&U] ((9:1.149677e-01,(((8:3.801357e-02,(11:9.292691e-03,((4:8.630722e-03,(12:1.050704e-02,13:2.230294e-02):3.041184e-02):3.183934e-01,6:1.927137e-02):1.353046e-01):1.253422e-01):3.795873e-01,3:4.165532e-02):4.228596e-01,7:7.296744e-03):2.710546e-01):1.415049e-01,(10:1.252451e-01,(5:4.110758e-02,2:3.033147e-01):5.644189e-02):7.389078e-02,1:1.238907e-01);
   tree gen.3360000 = [&U] (((7:1.416903e-01,(10:6.798015e-02,5:1.703483e-01):5.438260e-02):2.680990e-02,((2:1.671661e-01,3:1.596536e-01):3.259020e-02,((8:3.556450e-05,11:8.931429e-02):5.841006e-03,((13:1.853221e-02,(12:7.037847e-03,4:1.255981e-02):1.933455e-02):1.447840e-01,6:3.187759e-03):9.746530e-02):2.867726e-01):2.552371e-01):2.071956e-01,9:2.932403e-02,1:2.984131e-01);
   tree gen.3365000 = [&U] (9:3.399741e-02,((7:4.250116e-03,(((((12:1.635368e-02,4:3.638886e-02):1.486524e-02,13:9.322565e-02):1.176939e-01,6:1.654554e-02):9.826187e-02,(8:2.099935e-02,11:5.340948e-02):6.627977e-02):2.569135e-01,3:6.846615e-02):6.733805e-01):1.053953e-01,(2:1.876047e-01,(10:9.380670e-02,5:9.456391e-03):6.961506e-02):1.701892e-01):8.360264e-02,1:1.915082e-01);
   tree gen.3370000 = [&U] ((((10:8.546873e-02,5:2.616328e-02):2.501528e-02,((3:1.831036e-02,((8:2.674527e-02,((4:2.318144e-03,(13:1.667114e-02,12:1.432351e-02):1.253647e-02):7.051984e-02,6:3.310576e-03):2.208683e-02):2.632514e-02,11:5.083019e-02):6.321064e-02):1.100058e-01,2:9.505021e-02):3.814845e-03):5.306161e-02,7:5.130343e-02):1.750741e-02,9:1.967302e-02,1:6.419943e-02);
   tree gen.3375000 = [&U] (9:1.261036e-02,(((5:3.400898e-02,((3:4.982080e-04,((8:1.064805e-02,11:3.085607e-02):4.216879e-02,((4:1.623540e-02,(12:7.774803e-03,13:1.471053e-02):8.737864e-03):5.952905e-02,6:5.145454e-03):3.227812e-03):8.642163e-02):2.295305e-01,10:1.657614e-02):2.850720e-02):7.940465e-03,2:6.010039e-02):1.339150e-02,7:5.468231e-02):9.309783e-02,1:3.746984e-02);
   tree gen.3380000 = [&U] (((3:1.525099e-02,((6:3.415875e-02,(8:2.426052e-02,11:7.481651e-02):7.115958e-02):2.481904e-02,((12:1.388513e-01,13:6.925770e-02):5.965347e-02,4:1.951976e-02):2.684601e-01):3.225129e-01):7.141428e-01,((10:9.968065e-02,5:3.403135e-01):1.216241e-01,(2:4.983613e-01,9:1.310492e-01):3.667976e-02):4.809109e-02):4.974726e-02,7:2.622840e-01,1:7.116195e-02);
   tree gen.3385000 = [&U] ((9:7.120026e-03,(7:4.745381e-02,(10:3.770207e-01,(3:2.022662e-01,((11:5.841022e-02,(((12:5.609038e-02,13:7.898713e-02):3.770225e-02,4:3.290374e-03):3.109128e-01,6:6.797231e-03):1.935830e-01):1.341736e-02,8:1.432056e-02):1.128202e-01):6.827512e-01):4.436008e-02):5.778266e-01):7.503630e-02,(2:3.965942e-01,5:1.855286e-01):1.779763e-01,1:1.641465e-01);
   tree gen.3390000 = [&U] ((((7:9.897252e-02,(3:6.015087e-03,((8:2.223452e-02,11:7.062489e-03):1.839292e-02,(((12:2.223762e-02,13:2.550259e-02):1.195082e-02,4:6.819734e-03):4.817439e-02,6:1.121942e-03):3.566465e-02):8.339080e-02):1.654617e-01):3.339722e-02,9:1.757450e-02):2.360232e-02,(2:1.016918e-01,5:6.875809e-02):1.816771e-02):1.200180e-02,10:3.752683e-02,1:2.825565e-02);
   tree gen.3395000 = [&U] ((10:3.651323e-02,(2:1.390449e-01,5:7.333340e-02):1.250524e-01):1.285395e-01,(9:1.104396e-02,(((11:1.069990e-01,(8:6.703287e-03,(6:3.852367e-03,((13:3.734184e-03,12:5.271870e-02):3.573739e-02,4:2.127624e-02):2.399122e-01):1.504719e-01):1.970264e-02):5.533115e-02,3:1.106722e-01):4.459618e-01,7:1.416594e-01):1.425605e-01):5.694881e-02,1:1.364040e-01);
   tree gen.3400000 = [&U] ((7:1.623036e-02,(((((((13:4.935507e-02,12:9.214408e-03):3.420223e-02,4:1.546384e-02):1.558783e-01,6:3.382381e-02):9.017297e-02,8:8.943872e-02):1.907403e-01,11:2.931027e-02):2.370150e-01,3:6.070859e-03):4.257620e-01,((5:2.985009e-02,10:8.252516e-02):1.985110e-01,2:5.824412e-02):1.574918e-01):7.842040e-02):1.113932e-01,9:6.355215e-02,1:1.678807e-01);
   tree gen.3405000 = [&U] (9:8.406816e-02,(7:1.652973e-01,((((((12:4.801298e-03,(4:2.917797e-02,13:3.829822e-02):1.537188e-02):1.451871e-01,6:1.503344e-02):1.217830e-01,8:2.184274e-02):1.794368e-01,(11:9.337520e-03,3:4.395839e-01):2.597061e-02):5.202292e-01,2:4.980733e-02):3.712255e-01,(5:2.449226e-02,10:2.600697e-01):1.281436e-01):2.601148e-01):1.109763e-01,1:2.285826e-01);
   tree gen.3410000 = [&U] ((10:7.995888e-02,(((2:1.351774e-01,(3:6.161844e-02,((11:6.064514e-02,8:7.771956e-02):6.339942e-02,(6:3.007837e-02,(12:1.002792e-02,(4:4.700444e-02,13:2.709861e-02):3.170909e-02):2.593070e-01):1.270941e-01):4.659681e-01):9.287429e-01):1.752784e-02,7:1.998605e-01):1.103077e-01,5:4.313448e-02):8.862374e-02):2.487838e-01,9:1.198997e-01,1:1.288072e-01);
   tree gen.3415000 = [&U] ((((5:1.303798e-01,(10:1.674722e-01,(3:4.507704e-02,((8:5.068196e-02,(((13:6.676217e-02,12:5.050084e-02):2.991685e-03,4:7.101892e-03):2.380067e-01,6:6.566967e-03):3.167874e-01):5.534081e-02,11:7.261144e-02):4.093224e-01):3.700379e-01):2.244728e-01):4.053819e-02,7:2.133418e-01):1.484388e-01,2:3.632310e-01):4.893677e-02,9:1.060467e-01,1:1.571670e-01);
   tree gen.3420000 = [&U] ((10:3.707681e-01,(9:2.225209e-02,(7:2.484027e-01,(((8:1.237843e-02,11:1.857185e-01):1.197701e-01,(6:3.156071e-03,(4:2.137653e-02,(13:1.126662e-02,12:5.687799e-02):2.303858e-02):1.730443e-01):7.897443e-02):3.816800e-01,3:9.138680e-02):6.398670e-01):1.482354e-01):2.861811e-02):4.726584e-02,(5:7.740492e-02,2:7.699366e-01):2.275651e-01,1:1.055802e-01);
   tree gen.3425000 = [&U] ((7:1.078580e-01,(9:6.492473e-02,(2:1.908743e-01,(3:7.842272e-02,(8:7.236162e-03,(11:9.578393e-02,((4:2.763088e-03,(12:2.648800e-02,13:3.372791e-02):1.769153e-02):1.905762e-01,6:8.066358e-05):1.327785e-01):3.100486e-02):5.471069e-01):1.778603e-01):1.486812e-01):8.714873e-02):4.028741e-01,(5:2.574437e-01,10:2.279901e-02):3.381178e-01,1:9.473670e-03);
   tree gen.3430000 = [&U] (((10:3.650370e-02,5:3.559177e-01):1.763468e-01,(((3:1.257509e-01,((8:2.055158e-02,11:5.255031e-02):9.267865e-02,(6:1.559348e-02,((12:2.720672e-02,13:1.021369e-01):2.624451e-02,4:5.220646e-03):2.683808e-01):4.253635e-02):3.410216e-01):8.512925e-01,2:5.125116e-02):2.442534e-01,7:2.266859e-01):1.953847e-01):8.069070e-02,9:1.611760e-02,1:3.922291e-01);
   tree gen.3435000 = [&U] (((((10:1.057773e-01,(((8:2.262893e-02,(6:6.290426e-03,(4:8.881071e-03,(12:3.111461e-03,13:1.134377e-01):5.570743e-02):3.707626e-01):1.982847e-01):9.410841e-02,11:6.041684e-02):1.115349e-01,3:6.730913e-02):5.706922e-01):2.845811e-01,7:3.224628e-01):7.709492e-03,5:1.486379e-01):1.380179e-01,2:1.862774e-01):3.577998e-01,9:1.096633e-01,1:1.184412e-01);
   tree gen.3440000 = [&U] ((((7:1.570677e-01,(2:6.565748e-02,((3:9.659048e-02,11:7.419059e-02):1.311380e-02,(8:1.733319e-02,(6:6.056958e-03,((4:1.195473e-03,13:9.579194e-02):2.121886e-02,12:5.389108e-02):1.633703e-01):1.159326e-01):9.044506e-02):4.324034e-01):1.808591e-01):1.417688e-03,5:9.797557e-02):5.019081e-03,10:1.262586e-01):3.157392e-01,9:1.037209e-01,1:6.251555e-02);
   tree gen.3445000 = [&U] ((((2:1.293020e-01,5:8.740980e-02):5.886713e-02,10:2.631888e-01):2.853610e-02,7:4.469501e-02):1.070152e-01,(((((((4:8.240823e-03,13:1.230304e-02):7.536664e-03,12:3.539513e-02):1.968495e-01,6:1.606567e-03):1.334673e-01,8:1.261444e-03):3.551189e-02,11:2.060956e-03):3.954308e-01,3:7.868504e-02):1.715839e-01,9:3.816656e-02):7.584375e-03,1:1.171869e-01);
   tree gen.3450000 = [&U] ((9:1.242413e-01,(((((6:2.028289e-03,(((13:3.243149e-02,12:9.722778e-03):1.877799e-02,4:1.900899e-02):8.206714e-02,(8:1.891085e-02,11:1.091053e-02):6.008411e-02):1.024105e-02):4.306977e-01,2:8.245423e-02):1.240599e-01,3:2.406895e-02):3.335659e-02,7:1.896075e-01):7.851969e-02,10:6.735210e-02):1.651900e-02):5.396903e-03,5:1.081402e-01,1:1.042688e-01);
   tree gen.3455000 = [&U] (9:2.928560e-02,(((((11:1.037815e-01,(6:1.951838e-02,(12:3.994376e-02,(4:2.330489e-02,13:6.462208e-02):5.447006e-02):1.359471e-01):1.077127e-01):6.649052e-02,8:7.141286e-02):5.160489e-01,3:2.881521e-02):6.912716e-01,(7:1.168454e-02,2:4.625851e-01):6.897558e-02):1.444354e-01,(5:1.156524e-01,10:1.159871e-01):9.141065e-02):2.233405e-01,1:2.091348e-01);
   tree gen.3460000 = [&U] (10:2.479880e-01,((7:2.080841e-01,9:6.305805e-02):6.322636e-02,(((((4:1.416779e-03,(12:3.483229e-02,13:2.035300e-02):1.316339e-02):1.595940e-01,6:2.668425e-02):1.056086e-01,(8:1.790541e-02,11:1.268112e-01):4.577087e-02):2.060944e-01,3:2.204106e-01):4.488488e-01,(5:3.444894e-01,2:1.151483e-01):1.261314e-02):3.472936e-01):3.362220e-02,1:1.790362e-01);
   tree gen.3465000 = [&U] (((9:1.907607e-02,(((((((13:5.683112e-03,12:1.836953e-02):1.633513e-02,4:1.320942e-02):8.676728e-02,6:5.278811e-03):6.268506e-02,(8:4.821368e-02,11:4.658742e-02):3.023509e-02):1.932349e-01,3:2.876263e-03):8.498584e-02,7:1.033778e-01):4.904246e-02,2:7.947241e-02):1.101552e-01):1.007855e-01,5:1.504301e-01):7.553327e-02,10:3.934084e-02,1:8.626022e-02);
   tree gen.3470000 = [&U] (9:3.047498e-02,(7:1.382328e-01,(5:6.224932e-02,(((3:1.089601e-01,(11:8.014737e-02,((((13:5.992017e-02,4:2.289117e-02):6.625163e-02,12:4.546799e-02):1.900910e-01,6:2.532583e-03):2.595082e-01,8:8.815120e-03):4.091758e-02):2.730080e-01):5.952144e-01,2:1.184637e-01):8.400946e-02,10:4.096597e-01):6.519008e-02):1.903561e-01):3.784526e-01,1:1.552585e-01);
   tree gen.3475000 = [&U] (9:1.807266e-02,((7:3.098120e-02,(5:1.737655e-01,(10:1.127917e-02,(((3:2.789665e-01,(((13:5.076250e-02,12:9.579743e-02):5.223819e-02,4:8.829667e-03):3.714284e-01,6:2.494216e-02):9.996113e-02):1.092511e-01,8:3.651700e-02):8.789705e-02,11:3.535023e-02):7.435130e-01):1.328242e-01):2.516034e-01):2.435545e-01,2:5.534302e-01):8.728969e-02,1:2.703445e-01);
   tree gen.3480000 = [&U] ((7:6.901626e-02,((5:5.360988e-02,10:4.620957e-02):1.083100e-02,(2:3.762965e-02,(((11:5.652876e-02,(((13:1.346125e-02,4:7.781787e-03):1.511713e-02,12:3.482520e-02):3.648870e-02,6:5.375289e-03):7.313958e-02):6.469346e-03,3:8.200817e-02):9.601827e-03,8:9.974043e-04):2.036355e-01):1.524809e-01):6.333495e-02):4.115023e-02,9:1.765662e-02,1:5.829963e-02);
   tree gen.3485000 = [&U] (((10:1.081360e-01,5:3.822087e-02):5.002361e-01,((7:1.142214e-01,2:4.425830e-01):3.693774e-02,(3:1.542032e-02,(11:2.263589e-02,(8:9.527432e-02,(6:1.458282e-03,((12:9.322321e-02,4:5.887206e-02):8.322892e-03,13:1.003052e-02):4.875548e-01):8.040961e-02):1.544936e-01):4.233668e-01):8.412791e-01):1.230721e-02):2.113745e-01,9:3.149438e-02,1:4.530220e-01);
   tree gen.3490000 = [&U] ((9:1.722013e-02,(7:5.409274e-03,((11:3.972939e-02,((3:5.527041e-02,((4:3.115702e-03,(13:8.767258e-03,12:1.729793e-02):8.657930e-03):2.345262e-01,6:1.673542e-02):3.446445e-02):2.423041e-02,8:3.541524e-03):5.925518e-03):1.376218e-01,2:1.080527e-01):1.002736e-01):8.679434e-02):3.407122e-02,(5:2.970289e-02,10:1.356704e-02):5.688831e-02,1:5.149861e-02);
   tree gen.3495000 = [&U] (((5:9.103383e-02,2:2.427761e-01):2.532995e-01,(7:3.747219e-01,10:1.499475e-01):1.877597e-02):1.430934e-01,(((((11:7.603902e-02,8:1.951466e-02):1.372247e-01,6:1.634903e-02):9.759415e-02,(12:2.036458e-02,(13:7.391873e-02,4:2.589092e-02):1.289259e-02):2.265715e-01):4.696597e-01,3:2.017438e-01):7.888622e-01,9:6.913093e-02):6.501363e-02,1:3.060779e-01);
   tree gen.3500000 = [&U] (((10:1.479336e-01,(7:2.708240e-01,(2:1.916922e-01,(3:5.267080e-02,((8:1.792149e-02,11:6.793499e-02):1.877975e-01,(6:1.468023e-02,(4:2.563144e-03,(13:3.197573e-02,12:1.089062e-01):4.083755e-02):2.514926e-01):4.740431e-02):4.098393e-01):4.280918e-01):2.178265e-03):1.923144e-01):9.280848e-02,5:1.433870e-01):2.687394e-01,9:8.075881e-03,1:3.323931e-01);
   tree gen.3505000 = [&U] ((((10:3.387457e-01,(((11:9.030592e-02,(((12:3.078913e-02,13:2.972611e-02):1.698533e-02,4:2.263223e-02):1.640128e-01,6:2.371899e-02):1.637419e-01):8.489548e-03,8:3.069596e-02):3.606551e-01,3:3.927111e-02):4.665958e-01):1.099875e-01,7:3.011168e-01):1.330295e-01,9:2.895358e-03):1.433919e-02,(2:4.024419e-01,5:1.904715e-02):2.182692e-01,1:2.126587e-01);
   tree gen.3510000 = [&U] (((2:3.133434e-04,(11:3.771630e-02,(8:9.989731e-02,((6:8.364908e-03,(4:7.199919e-03,(13:8.366392e-02,12:4.150657e-02):2.710663e-02):2.687230e-01):9.754137e-02,3:3.822464e-01):1.186504e-01):2.060807e-02):7.493898e-01):9.041784e-01,10:1.920200e-01):8.338054e-02,((9:1.537152e-01,7:2.319250e-01):5.952457e-02,5:2.587072e-01):4.039851e-02,1:1.864358e-01);
   tree gen.3515000 = [&U] (((5:1.708795e-01,10:2.191202e-01):1.273325e-01,((((8:2.882213e-02,((6:2.782644e-02,(13:6.407446e-02,(12:2.297640e-02,4:1.799596e-02):5.701405e-02):1.405732e-01):2.564587e-01,11:1.095966e-02):1.024691e-02):2.307806e-01,3:3.613855e-02):5.226458e-01,2:1.725507e-01):3.011300e-02,7:1.696754e-01):7.765451e-03):2.604858e-01,9:1.134118e-01,1:2.172928e-01);
   tree gen.3520000 = [&U] (((7:1.085392e-01,(2:8.996080e-02,5:4.458232e-02):1.649493e-01):1.352569e-01,(10:5.562159e-02,9:5.012804e-02):3.938316e-02):1.021906e-03,(3:8.886125e-02,((6:4.687258e-02,((4:2.132382e-02,13:3.184978e-02):4.635828e-02,12:1.450211e-02):1.314799e-01):4.994861e-02,(11:1.055070e-01,8:3.755820e-02):4.917243e-02):2.478160e-01):4.829305e-01,1:7.992402e-02);
   tree gen.3525000 = [&U] (((((((8:5.912809e-02,11:1.587833e-01):6.871184e-02,((4:2.277137e-03,(13:8.057235e-02,12:1.309542e-02):2.077016e-02):3.343054e-01,6:3.064076e-02):2.034223e-01):3.690477e-01,3:1.035789e-01):7.843034e-01,2:5.512163e-01):1.640134e-01,7:3.816342e-02):3.783035e-01,(10:1.156131e-01,5:1.008415e-01):3.540863e-01):1.758418e-01,9:7.991441e-02,1:1.223217e-01);
   tree gen.3530000 = [&U] ((((11:1.345574e-01,((6:3.568895e-03,((13:1.087215e-02,12:3.762380e-02):3.870085e-02,4:3.475656e-02):3.341869e-01):3.266170e-01,8:5.060270e-02):1.298754e-01):2.956399e-01,3:3.514809e-02):4.187531e-01,9:1.613123e-01):1.547397e-01,((7:4.362144e-01,5:1.507122e-01):5.962922e-02,(10:5.123726e-02,2:2.929197e-01):6.696222e-03):3.476690e-01,1:2.189602e-01);
   tree gen.3535000 = [&U] ((9:1.715757e-02,10:9.162114e-02):8.635934e-02,(5:1.036464e-01,((2:1.213967e-01,((3:1.041313e-01,11:8.477424e-03):6.632648e-03,(8:1.700324e-02,(6:8.283465e-03,((13:1.989876e-02,12:2.260492e-02):1.365354e-02,4:1.301321e-03):1.649555e-01):7.130377e-02):1.743247e-02):4.454606e-01):1.335283e-01,7:2.236057e-02):1.841071e-01):3.079260e-01,1:2.587913e-02);
   tree gen.3540000 = [&U] ((7:2.284340e-01,((((((12:1.979735e-02,13:3.112765e-03):3.038828e-02,4:1.018678e-02):2.050423e-01,((11:7.194724e-02,8:9.650004e-02):1.172586e-01,6:2.562772e-02):1.118666e-02):5.073782e-01,3:2.295501e-03):4.124974e-01,2:1.078624e-01):3.509205e-01,(5:1.441787e-01,10:1.362945e-01):3.556166e-02):9.321705e-02):2.828102e-01,9:1.730899e-01,1:1.755910e-01);
   tree gen.3545000 = [&U] (((7:3.789017e-02,(10:1.903214e-01,(5:1.223741e-01,2:4.216887e-01):5.010309e-02):2.292156e-01):1.119327e-01,(3:1.273534e-01,((8:8.429902e-02,((4:2.106604e-02,(12:3.661847e-02,13:1.059370e-01):3.212286e-02):1.177581e-01,6:3.135835e-02):1.714614e-01):4.017687e-03,11:5.362297e-02):4.705998e-01):4.690336e-01):2.067718e-01,9:5.250610e-02,1:3.252197e-01);
   tree gen.3550000 = [&U] (9:4.962586e-02,((7:2.908813e-02,((11:3.280517e-02,((6:3.930830e-02,(4:1.639024e-02,(13:3.848732e-02,12:4.236800e-03):3.704062e-02):1.889253e-01):6.814520e-02,8:1.710289e-02):7.148629e-02):1.463255e-01,3:8.466423e-02):2.098059e-01):1.930811e-01,(2:3.319270e-01,(10:5.267478e-02,5:1.382077e-02):2.742122e-02):1.663169e-01):4.109616e-02,1:1.458703e-01);
   tree gen.3555000 = [&U] (9:3.023727e-02,((5:8.703958e-02,2:3.309990e-01):2.087016e-01,(((((11:6.477657e-02,8:1.686829e-02):7.797084e-02,(6:4.404413e-03,(12:5.853439e-02,(4:2.604218e-02,13:4.641966e-02):7.346406e-03):2.641272e-01):6.626903e-02):2.628094e-01,3:9.380917e-02):2.977907e-01,7:2.256449e-01):1.248708e-01,10:1.494239e-01):3.757007e-02):4.457811e-02,1:2.770505e-01);
   tree gen.3560000 = [&U] ((7:4.595468e-01,(9:2.981813e-01,(((((12:1.301188e-02,13:4.359898e-02):1.328986e-01,4:2.461490e-03):1.033823e-01,6:4.532656e-02):2.855927e-01,(11:5.636488e-02,8:2.434210e-02):9.747133e-02):6.224967e-01,3:2.018839e-02):6.200808e-01):2.597641e-02):1.735692e-01,((2:1.079435e+00,5:1.482268e-01):9.571832e-02,10:3.970466e-01):3.244388e-01,1:8.893743e-02);
   tree gen.3565000 = [&U] (9:3.105294e-02,((5:1.177371e-01,10:1.614452e-01):2.564305e-02,((2:2.037051e-02,(3:4.690889e-02,((11:3.566876e-02,8:1.139001e-02):1.352914e-03,(6:7.288536e-03,((13:3.089349e-02,12:6.077207e-03):9.675404e-03,4:1.624351e-03):7.795131e-02):7.273119e-02):3.175101e-01):2.807397e-01):2.789124e-01,7:6.551135e-02):7.824366e-02):1.250633e-01,1:4.909973e-02);
   tree gen.3570000 = [&U] ((2:4.763812e-02,5:9.809279e-02):6.220453e-02,(10:3.325790e-02,(((((8:8.080551e-03,11:6.707904e-02):6.632784e-03,(((13:3.522543e-03,4:3.739447e-02):7.131665e-03,12:1.070718e-02):1.586663e-01,6:4.140671e-02):1.475142e-02):1.366693e-01,3:2.555251e-02):2.543318e-01,7:4.580465e-02):8.075822e-02,9:4.296970e-03):3.356561e-02):2.803719e-02,1:8.980534e-02);
   tree gen.3575000 = [&U] ((7:1.269580e-01,(5:2.446368e-01,(10:1.443960e-01,((3:6.010454e-02,(11:3.268802e-02,(8:6.491353e-02,(6:5.653807e-02,(4:3.884195e-03,(12:4.030710e-02,13:9.032472e-02):1.970586e-02):2.756450e-01):1.062483e-01):1.390738e-01):4.513063e-01):4.148412e-01,2:6.452585e-02):1.405641e-01):9.127098e-02):2.055381e-01):1.572414e-01,9:1.965432e-03,1:2.442735e-01);
   tree gen.3580000 = [&U] ((10:1.452775e-01,(((3:6.100976e-03,((11:7.627095e-02,(6:4.456689e-03,((13:6.476882e-02,12:4.741099e-02):4.540484e-02,4:7.109518e-04):2.575989e-01):1.286855e-01):9.544317e-04,8:9.359374e-02):3.554018e-01):6.021071e-01,(5:2.355176e-02,2:3.809788e-01):5.643554e-02):1.486422e-01,7:3.321130e-01):1.383840e-02):1.536839e-01,9:1.605720e-01,1:9.028230e-02);
   tree gen.3585000 = [&U] (((2:1.462002e-01,5:2.009694e-01):7.278705e-02,7:3.003721e-01):1.726937e-01,(9:1.325264e-01,(((8:1.403089e-03,(11:1.502666e-01,(6:1.603979e-02,(13:9.223393e-02,(4:2.951610e-02,12:1.966921e-02):7.331216e-02):2.066430e-01):1.001897e-01):5.214161e-05):6.476556e-01,3:7.134850e-02):2.251913e-01,10:2.196969e-01):1.496928e-01):1.178035e-01,1:1.747528e-01);
   tree gen.3590000 = [&U] (((10:9.046621e-02,(5:9.538392e-02,2:3.582940e-01):6.926605e-02):1.584565e-01,(7:5.902387e-02,((11:1.350063e-02,(8:8.942072e-03,(((13:3.291845e-02,4:9.979451e-03):1.323018e-02,12:3.528043e-03):2.039534e-01,6:3.193483e-03):9.857208e-02):2.347763e-02):1.790121e-01,3:7.516357e-02):1.427494e-01):5.742198e-02):8.694852e-02,9:5.438014e-03,1:2.924853e-01);
   tree gen.3595000 = [&U] ((((7:9.842283e-02,2:1.607137e-01):1.627711e-02,(3:1.270235e-02,((8:5.946132e-04,((4:9.859776e-03,(13:1.825184e-02,12:8.692885e-03):1.433057e-02):8.433156e-02,6:2.175896e-02):3.567592e-02):4.438379e-02,11:4.081609e-04):6.499729e-02):2.078304e-01):2.354077e-02,(5:3.602729e-02,10:1.641606e-02):1.083245e-01):7.130496e-03,9:2.394100e-02,1:8.287869e-02);
   tree gen.3600000 = [&U] (7:2.608984e-01,(((10:8.898498e-02,(5:3.024389e-02,2:4.852084e-01):2.135589e-01):5.375727e-02,9:4.199536e-02):1.298102e-02,(((((12:2.697095e-02,13:1.461422e-02):5.665156e-02,4:4.725416e-02):2.599624e-01,6:5.060008e-03):3.959532e-03,(8:1.461702e-04,11:1.553401e-01):1.502916e-01):8.932361e-02,3:4.736926e-02):5.017591e-01):5.090719e-02,1:1.753854e-01);
   tree gen.3605000 = [&U] (((2:2.483961e-01,(10:1.987637e-01,5:1.644064e-01):6.016296e-02):1.035508e-01,7:1.426004e-01):1.082784e-01,(9:7.246574e-02,(3:9.725010e-02,(6:1.842626e-02,((8:3.145307e-02,11:3.671346e-02):8.637115e-02,((12:4.776135e-02,13:2.541726e-02):3.162141e-02,4:4.446094e-02):1.928176e-01):7.053578e-02):1.979295e-01):4.934875e-01):3.351132e-02,1:1.167134e-01);
   tree gen.3610000 = [&U] (9:5.313293e-02,((10:6.769843e-02,(2:6.485028e-02,(7:7.933171e-02,(((6:2.078427e-02,((4:3.249056e-02,13:3.762028e-02):1.432048e-02,12:1.436939e-02):1.640257e-01):1.073060e-01,(8:4.308122e-03,11:6.732980e-02):3.581432e-03):3.788323e-01,3:7.134407e-02):2.616330e-01):4.499192e-02):3.115392e-02):2.628493e-02,5:1.612963e-02):2.705748e-01,1:1.013075e-01);
   tree gen.3615000 = [&U] (((((8:3.733848e-02,11:6.677112e-03):2.886586e-02,(6:4.219367e-02,(4:1.029620e-02,(13:7.440125e-02,12:3.422721e-02):2.378485e-02):1.931683e-01):4.513919e-02):1.762283e-01,3:4.912933e-02):3.031180e-01,(((5:1.547760e-01,2:1.281917e-01):1.278582e-01,7:1.477842e-01):1.350978e-02,10:1.278415e-01):2.744049e-02):1.341422e-01,9:5.168857e-02,1:1.096945e-01);
   tree gen.3620000 = [&U] ((((((((13:1.691792e-02,4:6.936780e-02):1.429526e-02,12:2.140136e-02):1.337692e-01,6:8.117282e-04):1.840858e-01,(11:4.757918e-02,8:2.877629e-02):1.536984e-02):3.485731e-01,3:9.673421e-03):4.065860e-01,7:2.032533e-01):1.481969e-01,((5:1.040383e-01,2:2.426827e-01):2.175325e-01,10:1.010592e-01):1.407971e-01):7.992221e-02,9:4.565446e-02,1:1.913629e-01);
   tree gen.3625000 = [&U] (((7:1.058517e-01,((((6:7.073818e-02,((13:5.542318e-02,12:2.012967e-02):1.174436e-02,4:3.849577e-02):2.307587e-01):8.657528e-02,11:1.290803e-01):3.129054e-02,8:3.102155e-03):3.149050e-01,3:1.128261e-01):2.750126e-01):1.826265e-01,9:4.165440e-03):4.936299e-02,((5:6.091466e-02,2:2.956767e-01):4.059660e-01,10:6.854117e-02):8.928389e-02,1:3.342417e-01);
   tree gen.3630000 = [&U] ((7:4.575631e-02,((10:1.457200e-01,(2:4.912010e-02,(((11:4.621734e-02,8:9.885619e-03):7.182863e-02,(((13:1.295631e-02,12:1.243349e-02):2.236242e-02,4:1.177619e-02):1.678102e-01,6:1.860962e-03):3.266794e-02):1.623324e-01,3:5.386364e-02):1.555760e-01):7.956717e-02):1.622067e-02,5:7.458289e-02):6.752949e-02):4.343882e-02,9:1.754399e-02,1:1.026570e-01);
   tree gen.3635000 = [&U] ((7:1.431343e-01,((10:3.028621e-01,5:6.199459e-02):1.430256e-02,((3:8.946827e-02,(11:4.097475e-02,(8:5.728458e-02,(6:1.505870e-03,(4:3.947700e-03,(13:6.530918e-02,12:5.364740e-02):6.652984e-03):2.442155e-01):1.290482e-01):8.752305e-02):1.396702e-01):4.444313e-01,2:3.387793e-02):2.566460e-01):8.523791e-02):1.973420e-01,9:4.279294e-02,1:2.289661e-01);
   tree gen.3640000 = [&U] ((((3:2.457989e-02,((11:2.499552e-02,(((12:2.653654e-02,13:4.844483e-02):2.600165e-02,4:2.867513e-03):1.609128e-01,6:2.529940e-04):1.177107e-01):6.764856e-02,8:4.235214e-02):7.005504e-02):2.352433e-01,7:1.154320e-01):1.151875e-01,9:4.790212e-03):4.479797e-02,((5:3.247949e-02,2:1.415002e-01):1.003407e-01,10:4.050379e-02):8.924245e-02,1:7.706178e-02);
   tree gen.3645000 = [&U] (9:4.962702e-02,((10:3.137683e-01,(7:6.915013e-01,5:4.041473e-01):2.748516e-02):2.414110e-01,(2:3.625784e-01,(11:4.879205e-03,(((6:6.959244e-03,(12:6.733741e-04,(13:8.969196e-02,4:4.662770e-02):6.580117e-02):2.932043e-01):8.443032e-02,3:3.835571e-01):5.903561e-02,8:1.174320e-01):2.022916e-01):2.006359e+00):3.173035e-01):7.499588e-02,1:2.552731e-01);
   tree gen.3650000 = [&U] ((9:1.597331e-01,((10:7.103469e-02,(5:1.706147e-02,2:2.259152e-01):2.489273e-01):2.347030e-01,7:3.178925e-01):2.373305e-01):9.487507e-02,(((6:3.090309e-02,(4:2.139214e-02,(12:6.721617e-02,13:1.508758e-02):1.215512e-02):1.547971e-01):1.005460e-01,(8:4.605900e-02,11:8.877770e-02):2.188381e-03):4.560724e-01,3:1.145512e-01):9.594326e-01,1:4.938422e-02);
   tree gen.3655000 = [&U] (9:1.273336e-01,((3:2.287902e-01,(((2:7.860598e-01,8:1.569558e-02):8.342222e-03,((4:1.938356e-02,(13:7.187083e-02,12:4.465869e-03):1.485791e-01):2.702092e-01,6:2.463653e-02):3.756641e-01):1.094135e-01,11:2.828217e-02):8.624707e-01):8.609203e-01,(5:5.112607e-01,(7:2.947732e-01,10:6.366667e-01):1.614699e-02):1.237405e-02):3.116491e-01,1:3.191914e-01);
   tree gen.3660000 = [&U] ((10:4.580895e-02,9:2.294878e-03):6.880174e-03,(((7:7.240866e-02,5:6.015083e-02):1.866242e-03,2:3.026098e-02):3.868897e-02,(3:2.084474e-04,((8:3.857156e-03,11:2.120196e-02):1.251530e-02,(6:1.144447e-03,(4:8.937966e-03,(13:3.238217e-03,12:2.240820e-02):8.966183e-03):5.344965e-02):2.449609e-02):7.094968e-02):1.070325e-01):2.353941e-03,1:6.774246e-02);
   tree gen.3665000 = [&U] (((10:8.336252e-02,5:1.128674e-01):3.485920e-01,((2:6.526431e-02,(3:8.241134e-02,((((12:1.408460e-03,13:9.247002e-02):1.409702e-02,4:1.599908e-02):1.694164e-01,6:3.559278e-02):9.770980e-02,(11:9.526379e-02,8:6.516324e-03):2.078725e-03):4.786644e-01):7.496378e-02):1.047293e-01,7:7.153186e-02):1.630202e-01):6.199275e-03,9:1.356282e-02,1:1.530632e-01);
   tree gen.3670000 = [&U] (9:1.047611e-01,(10:2.116468e-02,(5:3.194196e-01,((3:4.582355e-02,((6:2.020141e-02,((13:4.493718e-02,4:9.876925e-03):4.668400e-02,12:1.386443e-03):1.840459e-01):7.481828e-02,(11:1.101554e-01,8:3.326287e-02):1.750786e-01):2.275454e-01):6.904491e-01,(2:4.770672e-01,7:1.746610e-01):7.791643e-02):3.849703e-01):7.284566e-03):1.130199e-01,1:1.726754e-01);
   tree gen.3675000 = [&U] ((((((4:4.298012e-03,(13:1.814781e-02,12:1.408348e-02):1.778103e-02):1.453706e-01,6:9.808491e-04):4.917669e-02,(11:5.400687e-02,8:2.235079e-04):7.074702e-02):5.410050e-01,3:1.026220e-02):2.164486e-01,9:5.680454e-02):9.723049e-03,(10:9.221560e-02,(7:7.473748e-02,(5:1.302735e-01,2:1.785583e-01):1.643785e-01):1.296577e-01):4.460296e-02,1:8.985399e-02);
   tree gen.3680000 = [&U] ((7:1.351083e-01,((10:1.764132e-01,5:2.460884e-01):8.872062e-02,(2:3.572388e-01,(3:1.328880e-01,(11:8.758784e-02,(8:2.846243e-02,((12:6.883916e-03,(13:7.867185e-02,4:5.287648e-03):3.848550e-02):1.738381e-01,6:2.514229e-02):1.498613e-01):2.034643e-01):3.043627e-01):5.385459e-01):2.255702e-01):1.419703e-01):1.218565e-01,9:2.540129e-02,1:1.424801e-01);
   tree gen.3685000 = [&U] ((7:2.742004e-01,((((8:4.664462e-02,11:2.154747e-01):2.932004e-02,(6:9.373289e-03,(4:2.492667e-03,(12:1.228443e-02,13:5.259961e-02):6.960627e-02):3.353646e-01):2.203443e-01):2.618369e-01,3:3.392165e-02):5.035886e-01,9:2.530244e-02):5.184764e-02):5.614771e-02,(10:1.584153e-01,(5:6.144826e-02,2:1.392365e-01):1.445721e-01):9.159878e-02,1:2.090719e-01);
   tree gen.3690000 = [&U] ((5:2.450258e-01,((7:3.995930e-02,(10:1.719657e-02,(((12:1.519891e-02,(13:1.029426e-01,4:2.168995e-02):8.894842e-03):1.731744e-01,(6:5.346519e-02,(8:1.047502e-01,11:1.676173e-03):1.614747e-01):2.476653e-02):4.202384e-01,3:2.305731e-01):2.679677e-01):2.667821e-01):3.076284e-01,2:1.235830e-01):1.961785e-02):2.646374e-01,9:1.765040e-02,1:1.979319e-01);
   tree gen.3695000 = [&U] (9:3.232635e-02,(((((3:1.501350e-01,((8:3.262372e-02,((4:7.517767e-03,(13:4.567453e-02,12:5.054599e-02):2.153953e-02):1.573286e-01,6:5.966554e-03):7.413744e-02):1.039849e-01,11:5.508348e-02):1.367862e-02):7.358885e-01,7:1.217013e-01):1.118674e-01,2:1.800061e-01):1.370898e-01,5:1.427241e-01):6.634771e-02,10:5.905225e-02):3.782771e-01,1:2.065954e-01);
   tree gen.3700000 = [&U] ((9:2.953322e-02,(7:5.715937e-02,(3:2.385072e-02,((8:1.025740e-03,11:3.664053e-02):1.917379e-02,(((13:2.581804e-03,12:8.230803e-03):1.628179e-02,4:7.165533e-03):4.098679e-02,6:3.435660e-03):3.542323e-02):5.259883e-02):1.084072e-01):5.617802e-02):2.703894e-02,((5:6.289023e-02,2:8.952121e-02):3.484205e-02,10:4.621001e-02):3.973940e-02,1:1.846206e-02);
   tree gen.3705000 = [&U] (9:2.356662e-01,(10:3.231018e-01,(((7:6.430024e-01,2:2.066479e-01):1.152475e-01,((11:1.786690e-01,8:3.548920e-02):2.228866e-03,(3:3.014053e-01,(6:2.118511e-03,((12:5.989728e-02,13:2.919984e-02):2.858955e-02,4:1.177259e-02):1.932593e-01):1.044637e-01):4.730191e-02):4.552708e-01):1.133144e-01,5:3.557517e-01):1.428265e-01):3.090437e-01,1:1.724159e-01);
   tree gen.3710000 = [&U] ((9:2.518635e-02,((3:5.053568e-02,((8:1.161993e-01,(((4:2.401152e-02,12:6.337189e-02):1.979621e-02,13:1.090473e-01):3.088907e-01,6:2.071866e-02):1.010654e-01):2.463024e-02,11:2.850782e-02):3.554210e-01):4.107331e-01,7:1.494943e-01):1.443121e-02):9.555169e-02,(10:4.423995e-02,(5:1.885575e-01,2:1.244041e-01):8.092624e-02):6.316010e-02,1:8.776636e-02);
   tree gen.3715000 = [&U] ((((((8:4.537830e-02,11:8.379957e-02):3.855422e-04,((4:1.725163e-03,(13:4.057350e-02,12:1.453734e-02):2.241737e-02):1.839942e-01,6:4.381736e-02):7.831675e-02):6.278841e-01,(3:5.270094e-02,2:3.392826e-01):6.922057e-02):8.918367e-02,7:4.314703e-02):1.541711e-01,(10:9.651988e-02,5:1.086770e-01):6.521007e-02):1.463931e-01,9:2.214461e-02,1:1.624942e-01);
   tree gen.3720000 = [&U] ((((3:9.372628e-02,((11:1.271930e-01,(6:3.651229e-02,((12:6.651026e-03,13:7.886784e-02):3.278691e-02,4:9.644837e-03):2.317375e-01):1.963898e-01):3.307255e-02,8:3.559252e-02):6.695268e-01):8.908910e-01,10:1.393113e-01):2.974917e-01,5:5.131364e-01):1.123627e-01,((7:3.258968e-01,2:6.413439e-01):3.059681e-01,9:1.610163e-01):2.610855e-01,1:1.207338e-01);
   tree gen.3725000 = [&U] (((10:6.364052e-02,5:2.770612e-02):3.234552e-02,(7:5.507630e-03,(2:4.082707e-03,(3:1.880443e-02,((((4:1.204364e-03,(13:4.566200e-02,12:3.627375e-02):1.322687e-02):1.317527e-01,6:3.675964e-04):3.058408e-02,8:7.887836e-03):1.338558e-02,11:2.535003e-02):9.533416e-02):8.966938e-02):9.513684e-02):1.165376e-01):3.296874e-02,9:1.153385e-01,1:8.245020e-02);
   tree gen.3730000 = [&U] (((((8:2.755578e-03,(11:3.737249e-02,(6:3.021731e-03,((13:8.945286e-03,12:1.613420e-02):2.298416e-02,4:5.464382e-03):2.588013e-01):1.382978e-01):2.874302e-02):3.322965e-01,3:2.671221e-02):2.213949e-01,7:6.093987e-02):1.199141e-02,(10:9.152763e-02,(2:2.130843e-01,5:7.377233e-02):7.067682e-02):1.103373e-01):1.116508e-01,9:3.197984e-02,1:8.675815e-02);
   tree gen.3735000 = [&U] (5:9.228236e-01,(9:5.084697e-02,((2:8.042814e-01,7:5.187163e-01):9.180997e-02,((3:4.324129e-01,((11:1.581287e-01,8:9.505089e-03):2.751065e-01,(((13:9.207144e-02,12:7.703332e-03):2.891902e-02,4:3.097479e-02):3.341126e-01,6:2.205287e-02):1.149460e-01):4.167515e-01):5.771918e-01,10:3.611712e-01):7.182081e-01):1.156932e-01):2.374777e-01,1:6.730972e-02);
   tree gen.3740000 = [&U] (9:1.364480e-01,(2:4.038287e-01,(7:1.975529e-01,(5:1.364826e-01,(10:5.893528e-03,(3:6.861016e-02,(8:1.214565e-02,(11:9.334086e-02,((4:4.081113e-03,(13:5.051024e-02,12:4.419228e-02):2.491499e-02):3.512409e-01,6:1.797873e-03):6.307948e-02):7.765677e-02):5.757091e-01):6.023880e-01):3.899275e-01):2.520740e-02):1.142337e-01):6.610177e-02,1:2.206979e-01);
   tree gen.3745000 = [&U] ((2:1.353092e-01,(10:1.931476e-01,5:6.445049e-02):8.346240e-03):2.227703e-01,((7:1.117699e-01,(((8:5.369024e-02,11:2.707178e-02):7.682108e-02,((4:7.651287e-03,(12:4.456907e-02,13:4.823612e-02):3.327661e-03):1.164635e-01,6:5.297634e-02):3.430432e-02):1.876543e-01,3:6.704657e-03):2.812996e-01):5.687407e-02,9:3.895960e-02):4.481367e-03,1:1.224570e-01);
   tree gen.3750000 = [&U] (10:2.114222e-01,((((2:2.596058e-02,((8:1.137587e-01,(((4:2.419495e-02,(13:4.532503e-02,12:8.231640e-02):3.427669e-02):2.847913e-01,11:4.173229e-02):2.132174e-01,6:1.112288e-01):4.409448e-02):4.853842e-01,3:6.940225e-02):1.278341e-01):5.114700e-01,7:2.044112e-02):2.122500e-01,5:7.637320e-01):9.918119e-02,9:6.667514e-03):5.483802e-02,1:1.194436e-01);
   tree gen.3755000 = [&U] (((5:7.221122e-02,2:6.771692e-01):3.060431e-01,7:1.226175e-01):1.901962e-01,((10:2.559612e-01,(3:6.638247e-02,((6:1.000623e-02,(4:4.646755e-02,(13:5.250819e-02,12:6.106104e-02):6.322343e-02):2.791421e-01):8.041130e-02,(11:2.261450e-01,8:3.865644e-03):7.328835e-02):3.649873e-01):2.572705e-01):5.936033e-02,9:1.362207e-01):1.730083e-01,1:1.301270e-01);
   tree gen.3760000 = [&U] (((10:1.367661e-01,5:1.633410e-01):1.190786e-01,(7:8.843924e-02,(2:2.744390e-01,(((((13:1.756897e-02,12:2.710515e-02):6.310758e-02,4:2.457883e-03):2.827027e-01,6:4.876239e-03):1.115227e-01,(8:2.088604e-01,11:1.021198e-02):4.656028e-02):1.822752e-01,3:1.263224e-01):8.502863e-02):9.065392e-02):1.461143e-01):1.842203e-01,9:4.901699e-02,1:1.957018e-01);
   tree gen.3765000 = [&U] (((10:2.274786e-01,((((3:1.875660e-01,11:4.515918e-02):1.120354e-01,8:2.265035e-02):1.552745e-01,(((4:3.176651e-02,13:1.309914e-01):2.269062e-02,12:2.239800e-02):2.773554e-01,6:2.659264e-02):8.302252e-02):7.772126e-01,2:2.338480e-01):2.395356e-01):7.696888e-02,5:1.657849e-01):6.965064e-01,(7:4.480807e-01,9:1.609760e-01):1.007692e-01,1:1.567055e-02);
   tree gen.3770000 = [&U] ((((((11:5.301655e-02,(8:4.711159e-02,(6:9.018161e-03,((13:3.012146e-02,12:2.848278e-02):1.303774e-02,4:4.418658e-02):1.286511e-01):1.036903e-01):5.848698e-02):1.466064e-01,3:1.891927e-02):2.909752e-01,2:3.092842e-01):1.340680e-01,7:1.823114e-01):1.292975e-01,9:2.711716e-01):2.101563e-01,(5:6.770577e-02,10:1.770557e-01):1.564148e-01,1:1.854785e-01);
   tree gen.3775000 = [&U] ((10:6.169023e-02,5:1.489826e-01):2.459902e-01,((7:1.325000e-01,((3:6.512790e-02,(11:1.715307e-02,(8:3.378351e-02,(6:5.923408e-04,(4:5.973255e-03,(12:3.731266e-02,13:2.182974e-02):6.732234e-03):1.717589e-01):6.755356e-02):4.204476e-02):3.059839e-01):3.526921e-02,2:2.845168e-01):1.616772e-01):6.567453e-02,9:1.452927e-02):1.247934e-01,1:1.640077e-01);
   tree gen.3780000 = [&U] ((2:1.814975e-01,5:6.510865e-02):1.388979e-01,((9:9.697431e-02,7:1.149420e-01):7.607540e-03,((3:1.396345e-02,(((6:1.310542e-03,(4:2.549258e-03,(12:2.980026e-02,13:6.937994e-02):2.489341e-02):2.202193e-01):1.597810e-01,11:3.537481e-02):3.613720e-02,8:4.804285e-02):1.712506e-01):4.266680e-01,10:4.347255e-02):5.651369e-02):8.852288e-02,1:5.408963e-02);
   tree gen.3785000 = [&U] (2:9.406562e-01,(((7:1.282071e-01,(3:4.320045e-01,((4:7.341721e-03,(12:2.054451e-02,13:3.239948e-02):1.063474e-01):2.345152e-01,((11:1.532149e-01,8:3.174181e-02):2.683922e-01,6:1.087175e-02):8.832657e-03):3.761954e-01):7.850840e-01):2.261884e-01,(5:2.775830e-01,10:9.262590e-02):2.056346e-01):6.775810e-02,9:2.117724e-02):1.919377e-01,1:4.370165e-02);
   tree gen.3790000 = [&U] (9:2.199509e-02,(((3:8.162351e-02,((11:8.975177e-02,8:6.443576e-02):1.844664e-01,(6:3.408509e-02,(4:1.360581e-02,(13:4.759843e-02,12:2.919123e-02):1.608197e-02):2.031365e-01):1.754157e-02):3.168598e-01):4.213509e-01,7:7.903211e-02):5.921667e-02,(5:4.150946e-03,(10:3.371694e-01,2:4.609028e-01):1.227424e-01):2.671320e-01):2.138172e-01,1:2.950195e-01);
   tree gen.3795000 = [&U] (((10:2.571653e-01,5:1.004253e-02):1.023687e-01,(((11:8.624291e-02,((6:3.120547e-02,(4:8.359642e-03,(12:9.108670e-02,13:1.632363e-02):3.868630e-02):1.769175e-01):7.571708e-02,8:8.461305e-02):1.227137e-01):2.015725e-01,3:9.408500e-03):6.206103e-01,2:1.323907e-02):1.812959e-01):1.960162e-01,(9:7.877478e-02,7:3.911326e-01):3.898297e-02,1:9.289125e-02);
   tree gen.3800000 = [&U] ((3:1.140212e-01,((6:3.864827e-02,(11:1.311463e-01,8:2.103278e-02):1.807444e-01):4.224194e-02,((13:8.263307e-02,12:8.314049e-03):2.430687e-02,4:4.505640e-03):3.774291e-01):1.328634e-01):9.782640e-01,(9:9.483707e-02,(((2:4.131579e-01,5:1.305201e-02):1.956670e-01,10:3.327093e-01):9.449109e-02,7:3.547130e-01):5.251389e-01):3.973098e-02,1:4.039080e-01);
   tree gen.3805000 = [&U] ((9:1.260463e-01,(((((4:1.968394e-02,(12:4.829083e-02,13:9.243843e-02):8.033663e-02):4.995569e-01,6:7.829691e-03):2.684075e-03,(8:5.843821e-02,11:4.160788e-02):5.084315e-02):2.689126e-01,3:5.526916e-02):1.006616e+00,(10:1.890517e-01,(5:3.133175e-02,2:3.935702e-01):1.814589e-01):1.237555e-01):3.693411e-02):3.238414e-02,7:3.080768e-01,1:1.349547e-01);
   tree gen.3810000 = [&U] (((7:1.765881e-01,(((6:4.021467e-02,((13:5.267839e-02,12:4.669100e-02):2.580891e-02,4:2.102416e-02):3.874457e-01):1.377650e-01,(8:1.894317e-02,11:2.002192e-01):8.608676e-02):2.657194e-01,3:4.077263e-02):4.246413e-01):2.196382e-01,9:7.107607e-02):1.115463e-01,(10:9.004492e-02,(2:1.992065e-01,5:7.718636e-02):1.836258e-01):2.189050e-01,1:1.235066e-01);
   tree gen.3815000 = [&U] ((9:2.809033e-02,(3:8.539638e-02,(11:1.083793e-02,(8:6.730783e-03,(6:1.858185e-02,((13:7.339116e-02,4:2.028932e-02):1.478893e-02,12:6.015347e-02):2.325943e-01):8.874195e-02):6.375343e-02):8.166172e-02):3.004744e-01):6.739633e-02,((7:9.489035e-02,(2:2.231435e-01,5:1.008061e-02):1.015271e-01):8.851714e-02,10:2.986628e-02):5.362209e-02,1:1.363073e-01);
   tree gen.3820000 = [&U] ((9:3.021919e-02,7:2.421037e-01):4.741899e-02,((5:1.621682e-01,(((8:6.994787e-03,((4:4.163274e-02,(13:7.345305e-02,12:1.069357e-02):1.140830e-03):6.554330e-02,(3:1.955374e-01,6:2.070385e-02):2.886689e-02):1.199071e-01):2.696768e-02,11:1.066851e-01):5.188278e-01,2:1.357174e-01):2.105686e-01):6.430947e-02,10:1.975017e-01):7.250013e-02,1:1.760989e-01);
   tree gen.3825000 = [&U] (9:1.004988e-01,((7:1.207658e-01,(2:6.835756e-02,(3:1.208550e-02,((((13:1.499187e-02,4:2.028715e-02):2.444857e-02,12:3.769847e-02):2.010470e-01,6:2.152362e-02):1.869914e-01,(11:3.703009e-02,8:3.307705e-02):9.706988e-03):3.921319e-01):2.016926e-01):1.034802e-01):1.152755e-01,(5:1.310776e-01,10:2.322999e-01):1.640590e-01):6.536751e-02,1:2.930338e-01);
   tree gen.3830000 = [&U] (((3:1.147790e-01,(6:8.411471e-03,((11:1.193745e-01,8:5.144457e-02):3.769928e-02,((13:5.806399e-02,12:4.094628e-03):5.160008e-02,4:6.565700e-03):2.583352e-01):3.424245e-02):2.795169e-01):5.700388e-01,(5:2.883197e-01,10:1.058753e-01):3.595479e-01):5.798749e-02,(9:7.785201e-03,(7:6.724337e-02,2:3.771192e-01):3.092182e-01):8.824480e-02,1:6.600511e-02);
   tree gen.3835000 = [&U] ((7:1.416823e-01,((5:1.171914e-01,10:1.486128e-01):9.428140e-02,(2:3.012395e-01,((11:1.160275e-02,3:1.425315e-01):7.708144e-02,((6:1.678333e-02,((13:1.144044e-02,12:3.253800e-02):3.979906e-02,4:2.534678e-02):3.630240e-01):2.486293e-01,8:3.765482e-02):1.169741e-01):9.657951e-01):8.682967e-02):2.164680e-01):1.990799e-01,9:1.270075e-03,1:3.362965e-01);
   tree gen.3840000 = [&U] ((((10:3.299107e-01,5:3.331461e-01):3.288454e-02,7:4.775775e-02):1.543205e-02,2:3.184287e-01):5.263468e-01,(((11:7.629500e-02,8:5.956851e-02):1.046800e-01,((((13:1.396621e-01,4:1.467294e-02):2.221851e-02,12:7.601490e-02):2.264099e-01,6:7.208118e-03):7.173662e-02,3:9.575322e-02):7.938232e-02):5.118483e-01,9:1.786847e-02):5.856336e-02,1:1.718735e-01);
   tree gen.3845000 = [&U] (((10:2.118012e-01,5:7.450090e-04):1.147886e-01,2:1.031149e-01):3.391388e-01,(((3:1.082455e-01,(((6:1.111323e-02,((13:1.907492e-02,12:2.576609e-02):6.512618e-02,4:1.411300e-02):1.709880e-01):1.061644e-01,8:2.091558e-02):2.744872e-02,11:4.141567e-02):3.582424e-01):4.992163e-01,7:1.323030e-01):2.646053e-01,9:4.727462e-02):5.253994e-02,1:7.996551e-02);
   tree gen.3850000 = [&U] (((5:2.187891e-01,(7:1.564557e-01,2:3.231699e-01):1.259187e-01):4.406710e-02,10:7.472763e-02):2.370168e-01,(9:7.353332e-03,(3:3.467489e-02,((11:8.640193e-02,8:3.471882e-02):2.945296e-02,(((13:2.158658e-02,12:1.437614e-02):5.591239e-02,4:2.101431e-02):2.095160e-01,6:5.881579e-02):1.396544e-01):3.531871e-01):2.617962e-01):1.501969e-01,1:5.132343e-02);
   tree gen.3855000 = [&U] (9:1.716635e-02,((((11:4.077265e-02,8:4.976324e-04):1.130870e-02,(6:7.808990e-03,((13:3.231201e-02,12:6.511655e-03):3.209357e-02,4:3.119345e-03):6.898791e-02):7.685643e-02):1.151783e-01,3:1.575183e-02):2.621149e-01,(7:4.656099e-02,((5:3.735278e-02,2:5.801374e-02):1.171174e-01,10:6.126314e-02):5.121992e-02):4.289276e-03):6.500649e-02,1:1.069600e-01);
   tree gen.3860000 = [&U] (10:6.985244e-02,(((5:2.869375e-01,((3:4.572058e-03,((((13:1.450719e-02,12:2.920089e-02):2.151218e-02,4:8.931900e-03):1.402569e-01,6:5.453460e-03):3.370560e-02,(11:1.940520e-02,8:2.202077e-02):9.665304e-02):2.107044e-01):3.622320e-01,2:1.864913e-01):2.878281e-02):5.141883e-02,7:1.498935e-02):1.091427e-01,9:2.062267e-02):9.337962e-02,1:3.245056e-02);
   tree gen.3865000 = [&U] (((7:1.610592e-01,(3:2.220359e-02,(11:4.040817e-02,(8:4.437968e-02,(6:1.213174e-01,(13:7.534160e-02,(4:3.081257e-02,12:9.034021e-03):7.334146e-03):1.091096e-01):9.249105e-02):4.657714e-02):1.573271e-01):4.189528e-01):1.855601e-01,9:5.356510e-02):1.270229e-01,(5:1.508310e-01,(2:3.002004e-01,10:2.905197e-01):1.030872e-01):1.137054e-01,1:9.216413e-02);
   tree gen.3870000 = [&U] (9:1.564984e-02,((((6:4.114685e-02,((13:2.962574e-02,12:5.332395e-02):9.385725e-02,4:1.003279e-02):1.846904e-01):8.544664e-02,(8:3.814682e-02,11:4.021967e-02):9.328818e-02):3.615477e-01,3:2.580444e-02):1.146491e+00,((2:3.786310e-01,(5:2.053843e-01,10:1.323804e-02):3.143513e-01):6.650925e-02,7:8.661801e-02):2.854350e-01):3.821476e-02,1:3.048967e-01);
   tree gen.3875000 = [&U] (9:4.191354e-02,(((10:1.289449e-01,((((6:1.411423e-02,((13:1.615852e-02,12:2.453761e-02):4.591324e-02,4:8.517288e-03):2.539601e-01):2.423179e-02,8:3.331404e-02):9.225631e-02,11:2.220466e-02):7.494493e-02,3:1.327382e-02):3.412275e-01):2.093999e-01,(5:5.411698e-02,2:2.078226e-01):3.282006e-01):3.682578e-02,7:8.380641e-02):1.505927e-01,1:2.830996e-01);
   tree gen.3880000 = [&U] (9:8.954642e-02,(7:1.985163e-01,((10:2.744134e-01,(5:2.428671e-01,2:1.056122e-01):2.727712e-01):9.648146e-02,(((8:5.487695e-03,(((13:8.053623e-02,4:1.049120e-01):1.005905e-01,12:5.641955e-03):3.020526e-01,6:7.006953e-03):1.832859e-01):2.154069e-01,11:6.416553e-02):8.845588e-01,3:3.035807e-02):8.084093e-01):9.885794e-03):1.200487e-01,1:1.806671e-01);
   tree gen.3885000 = [&U] (9:3.694932e-02,(10:1.261348e-01,((5:2.468457e-01,((3:8.234294e-02,(11:3.561423e-02,(8:3.439904e-02,(6:1.242107e-02,((13:2.147990e-02,12:3.999800e-02):5.729604e-02,4:1.469504e-02):2.300730e-01):1.906441e-01):2.086276e-01):3.819763e-02):7.805213e-01,2:3.414688e-01):2.270367e-02):1.663743e-02,7:1.770704e-01):7.788216e-02):1.674909e-01,1:2.327107e-01);
   tree gen.3890000 = [&U] (9:1.569016e-02,((((6:1.311255e-04,(4:1.118764e-02,(12:2.413169e-03,13:5.828190e-02):4.784092e-02):1.777237e-01):1.139741e-01,(8:1.881820e-02,11:9.763039e-02):1.721027e-03):2.025318e-01,3:3.496861e-02):2.942431e-01,((5:6.515327e-02,(10:3.063084e-02,2:9.894118e-02):3.751404e-03):8.399108e-02,7:1.746505e-01):3.205919e-02):1.556996e-01,1:1.134421e-01);
   tree gen.3895000 = [&U] ((((3:3.363805e-02,(((4:1.308682e-03,(12:1.528269e-02,13:9.037656e-02):1.375174e-02):1.158929e-01,6:2.607865e-03):6.473142e-02,(8:7.861975e-03,11:2.327960e-02):1.493806e-02):1.237286e-01):2.908611e-01,10:1.893469e-02):8.673053e-02,9:1.004748e-02):4.498486e-02,((2:1.132264e-01,5:8.078161e-03):1.100213e-01,7:2.668650e-02):4.056173e-02,1:1.145361e-01);
   tree gen.3900000 = [&U] ((((((3:9.569335e-02,(11:2.692151e-02,(((12:5.193500e-04,(13:6.718598e-02,4:5.187419e-02):4.128831e-02):1.976427e-01,6:3.975524e-03):7.550975e-02,8:2.457674e-02):1.963413e-01):2.830192e-01):1.858973e-01,7:1.413523e-02):1.849287e-01,2:5.251050e-02):2.233676e-01,10:3.450787e-02):1.775255e-01,5:7.923275e-02):4.635152e-02,9:1.654027e-01,1:8.847980e-02);
   tree gen.3905000 = [&U] (9:7.651101e-03,((10:5.244367e-02,(7:1.130959e-02,(2:2.371164e-02,((11:9.879177e-02,((6:2.266456e-02,(4:1.751726e-02,(12:8.554398e-03,13:1.226795e-02):8.315141e-03):2.077968e-01):1.342432e-01,8:1.667728e-02):1.718258e-02):3.944293e-01,3:1.165276e-02):2.329447e-01):1.544843e-01):3.059211e-02):8.660818e-02,5:8.421280e-02):1.465199e-01,1:7.527343e-02);
   tree gen.3910000 = [&U] (9:5.825487e-03,((2:9.175300e-02,5:1.414643e-01):7.511096e-02,(((3:4.010611e-02,((11:7.423687e-02,8:3.561942e-03):1.978757e-02,(((12:9.133016e-03,13:1.391431e-02):4.019136e-02,4:1.910221e-03):1.803268e-01,6:6.759571e-03):1.044256e-02):1.768901e-01):2.540049e-01,10:1.314274e-01):1.400722e-02,7:4.521275e-02):3.495274e-02):2.799511e-02,1:1.355397e-01);
   tree gen.3915000 = [&U] ((9:1.298609e-01,((((6:9.903427e-02,((4:5.060662e-02,13:3.551478e-02):6.131728e-02,12:3.738328e-03):4.557718e-01):1.994995e-02,((11:8.403718e-02,3:6.232213e-01):4.064880e-02,8:2.096754e-02):2.671515e-02):1.501092e+00,5:9.965163e-02):2.910425e-01,2:3.968693e-01):4.216979e-01):9.716453e-02,(10:2.930042e-01,7:2.862672e-01):1.828302e-01,1:1.408310e-01);
   tree gen.3920000 = [&U] (((10:2.252181e-01,((11:4.584448e-03,(8:4.077189e-02,(6:1.001116e-02,(4:5.330512e-02,(12:8.496315e-02,13:1.220321e-01):2.366729e-02):8.357500e-02):1.544708e-01):9.166225e-02):5.256506e-01,3:5.724611e-02):2.778567e-01):2.718917e-01,9:1.434331e-01):5.133819e-02,((7:3.516138e-01,2:2.549638e-01):8.862714e-02,5:7.895812e-02):1.372999e-01,1:8.457816e-02);
   tree gen.3925000 = [&U] ((((5:3.952912e-01,2:5.261251e-01):1.056145e-01,((3:1.760918e-02,(11:6.824762e-04,(8:1.277132e-01,(((4:6.091430e-02,12:9.400426e-03):4.144894e-02,13:6.680861e-02):2.105894e-01,6:2.321451e-02):1.020714e-01):6.517232e-02):3.749550e-01):4.105638e-01,10:1.581662e-01):3.271952e-01):1.743455e-02,7:2.306644e-01):2.456304e-01,9:2.062069e-02,1:3.211265e-01);
   tree gen.3930000 = [&U] (((((6:9.465205e-03,((12:4.167085e-02,(4:2.319679e-02,13:2.991065e-02):2.531915e-02):1.944767e-01,3:1.917012e-01):1.511116e-02):1.312582e-01,(11:7.460670e-02,8:2.724241e-02):4.173402e-02):6.750016e-01,7:5.507845e-02):1.802942e-01,9:2.890026e-02):9.687033e-02,(10:7.903441e-02,(2:1.191531e-01,5:1.132279e-01):2.313091e-02):5.846288e-01,1:5.578057e-02);
   tree gen.3935000 = [&U] ((9:1.641075e-02,((2:2.983433e-02,(3:4.192801e-02,((8:6.151162e-03,((4:4.954491e-03,(13:9.216503e-03,12:4.187186e-02):1.803325e-02):4.624525e-02,6:2.215687e-02):5.358433e-02):3.774171e-04,11:4.569290e-02):1.038278e-01):1.017238e-01):3.088064e-02,7:6.549700e-02):4.457797e-02):2.934094e-02,(5:3.061199e-02,10:6.103228e-02):4.241356e-02,1:2.912797e-02);
   tree gen.3940000 = [&U] (9:1.727143e-02,(((2:1.132665e-01,(7:7.150945e-02,10:1.312309e-01):8.107015e-02):9.682267e-02,5:9.411036e-02):2.128041e-02,(3:2.322286e-02,((11:7.109663e-02,8:2.501376e-03):4.576592e-02,(6:1.125409e-02,(4:1.699879e-03,(13:2.821483e-02,12:3.729442e-03):9.192044e-03):1.168326e-01):2.268245e-02):3.374584e-02):2.885142e-01):3.276192e-02,1:1.256776e-01);
   tree gen.3945000 = [&U] (((3:9.367597e-03,(6:9.619673e-03,((11:1.602957e-02,8:8.267735e-02):9.890819e-02,(13:2.513245e-04,(4:4.892176e-02,12:2.989973e-02):2.744327e-03):1.936839e-01):2.246314e-02):4.300078e-01):4.823186e-01,9:2.606029e-02):8.869659e-02,(5:4.748159e-02,((2:1.052771e-01,7:7.153450e-02):5.746444e-02,10:1.143638e-01):4.313876e-02):1.774678e-01,1:5.101410e-02);
   tree gen.3950000 = [&U] (((7:1.135386e-01,((((11:1.534772e-01,8:2.538384e-03):1.860962e-01,6:8.008328e-03):6.083043e-03,(12:2.788313e-03,(13:5.571823e-02,4:7.101649e-03):5.872005e-02):1.734629e-01):5.197300e-01,3:2.408574e-01):8.329267e-01):3.065909e-01,((5:8.412311e-02,10:2.389029e-01):1.098261e-01,2:2.177293e-01):2.886618e-01):4.470642e-02,9:2.265290e-04,1:4.509103e-01);
   tree gen.3955000 = [&U] ((((2:8.404343e-02,(((13:6.703288e-02,(12:1.034367e-01,4:2.264222e-02):1.386544e-02):3.370254e-01,(6:2.456926e-02,(11:1.023764e-01,8:6.260568e-02):1.145050e-01):3.411208e-02):5.326793e-01,3:1.581265e-02):5.124962e-01):1.612474e-01,7:9.175640e-02):1.347047e-01,5:3.563136e-01):4.102472e-01,(9:2.586930e-02,10:3.910931e-01):3.177202e-01,1:6.537520e-02);
   tree gen.3960000 = [&U] ((9:5.784897e-02,((3:6.302206e-03,((6:1.680638e-02,((13:3.370791e-02,12:2.249576e-02):6.577970e-03,4:2.909900e-02):2.965616e-01):1.013542e-02,(11:1.179244e-01,8:5.392508e-02):1.101291e-01):4.940640e-01):6.728097e-01,(7:2.686453e-01,2:2.507503e-01):1.193205e-01):3.802188e-02):4.032164e-02,(10:1.393548e-01,5:1.234236e-01):3.452597e-01,1:1.433061e-01);
   tree gen.3965000 = [&U] (9:1.696087e-01,(10:1.418285e-01,(5:6.719143e-02,(7:1.970442e-01,((((11:8.217415e-02,8:1.577600e-01):1.383520e-02,(((12:2.849450e-02,13:3.730764e-02):1.982462e-02,4:1.779993e-02):3.985691e-01,6:1.771602e-02):2.714399e-01):4.553140e-01,3:4.370111e-02):4.831921e-01,2:1.030731e-01):2.432718e-01):2.356787e-01):1.424534e-01):1.921262e-01,1:1.944909e-01);
   tree gen.3970000 = [&U] ((((5:5.297264e-02,10:1.060194e-01):8.857924e-02,2:2.044287e-01):1.736940e-01,9:1.497437e-02):5.264822e-02,((((((12:2.995544e-02,13:3.907753e-02):5.251583e-02,4:8.343153e-03):1.773252e-01,6:2.613926e-02):1.021756e-01,(8:2.287672e-02,11:3.314216e-02):9.921490e-02):1.759482e-01,3:1.026555e-02):3.554345e-01,7:1.993838e-01):8.199356e-02,1:2.206733e-01);
   tree gen.3975000 = [&U] (9:5.254204e-02,((10:2.010058e-01,(2:1.390826e-01,5:4.311046e-02):2.364908e-01):1.677322e-01,((((((4:1.606362e-02,(13:1.020642e-01,12:4.976245e-02):2.342449e-02):2.152482e-01,6:4.608779e-03):1.449889e-01,8:4.592078e-02):4.375426e-02,11:5.040058e-02):8.983100e-02,3:5.582094e-02):3.598968e-01,7:1.538270e-01):8.641413e-03):4.166798e-02,1:2.024425e-01);
   tree gen.3980000 = [&U] (((7:1.471593e-01,2:1.458555e-01):7.671785e-02,5:2.090030e-01):3.044469e-01,((10:1.461980e-01,(((8:2.761291e-02,(((4:3.645429e-02,13:6.159602e-02):7.197961e-02,12:8.666093e-03):2.328141e-01,6:3.794900e-03):1.001336e-01):4.646762e-02,11:7.065321e-02):3.059258e-01,3:2.818288e-02):2.958173e-01):7.634019e-02,9:9.630487e-02):1.653489e-03,1:7.327501e-02);
   tree gen.3985000 = [&U] (((((3:2.592518e-02,((8:3.443434e-02,(6:7.066506e-02,(12:2.273584e-02,(4:2.662833e-02,13:4.905351e-02):3.637583e-02):2.202316e-01):5.415275e-02):1.191844e-01,11:1.194720e-02):2.499538e-01):1.951875e-01,7:1.357892e-01):3.863836e-01,10:2.374073e-02):1.149156e-01,9:3.683717e-02):4.300821e-03,(5:4.655085e-02,2:2.034578e-01):2.851994e-01,1:2.073618e-01);
   tree gen.3990000 = [&U] (((5:3.105717e-01,((7:6.116956e-02,((((12:2.649315e-02,(13:2.868245e-02,4:1.827746e-02):5.262634e-02):1.998503e-01,(8:1.244242e-02,11:8.432522e-02):2.511646e-01):2.598560e-02,6:8.523716e-03):3.017319e-01,3:1.090626e-01):3.579184e-01):4.221631e-02,10:1.478596e-01):1.451591e-01):2.680871e-02,2:1.935036e-01):6.724367e-02,9:1.493387e-01,1:1.527443e-01);
   tree gen.3995000 = [&U] ((2:2.817897e-01,5:1.161056e-01):2.408924e-01,((9:1.163791e-02,7:3.293784e-01):1.639998e-01,((((8:1.906788e-02,11:1.160102e-01):5.159641e-02,(6:6.966527e-02,(12:2.605676e-02,(13:5.059112e-02,4:3.317151e-03):4.155401e-02):1.885217e-01):7.152777e-02):4.126740e-01,3:2.013954e-01):3.299526e-01,10:3.980091e-02):1.620204e-01):1.054334e-02,1:1.382307e-01);
   tree gen.4000000 = [&U] (((((11:9.263686e-02,8:4.733631e-02):1.393378e-02,(3:2.172110e-01,(((13:3.796327e-03,12:4.318748e-02):2.770788e-02,4:1.463039e-02):2.238643e-01,6:7.236522e-02):1.392366e-01):6.586042e-02):4.207874e-01,7:2.431377e-02):4.106875e-01,9:1.942214e-02):1.190861e-01,(5:7.417307e-02,(2:2.527083e-01,10:1.269397e-01):5.926327e-02):1.667047e-01,1:1.036873e-01);
   tree gen.4005000 = [&U] (((3:7.587057e-03,(((4:4.173024e-04,(12:4.696122e-02,13:2.764095e-02):2.782245e-02):2.285685e-01,6:2.374265e-03):1.493709e-01,(8:2.957002e-02,11:7.766582e-02):2.640367e-02):3.680620e-01):4.362001e-01,(10:3.791931e-02,(7:2.787004e-01,(2:2.659844e-01,5:4.757241e-02):1.121903e-01):3.841850e-02):1.799575e-02):1.259651e-01,9:6.805917e-02,1:1.336552e-01);
   tree gen.4010000 = [&U] (5:2.369705e-01,(9:7.006468e-02,(7:2.030050e-01,(((((11:4.128973e-02,8:4.485582e-02):1.029910e-01,((4:1.210772e-04,(13:3.230881e-02,12:4.849742e-02):6.057371e-02):3.231628e-01,6:4.921162e-02):1.528127e-01):4.031280e-01,3:5.267856e-02):5.149534e-01,2:1.182208e-01):2.210758e-01,10:3.066872e-01):7.913542e-02):1.486543e-01):4.847908e-02,1:1.561000e-01);
   tree gen.4015000 = [&U] (10:8.192194e-02,(((7:2.075154e-02,(((11:1.437115e-02,8:1.016678e-01):3.106022e-02,(6:2.965922e-03,((4:3.670546e-02,13:2.550706e-02):5.403134e-02,12:1.981973e-03):1.862778e-01):9.729226e-02):3.023345e-01,3:4.259926e-02):3.302092e-01):7.553542e-02,(5:8.904275e-02,2:1.479792e-01):2.398936e-01):1.362767e-01,9:8.100204e-02):7.148223e-02,1:9.000663e-02);
   tree gen.4020000 = [&U] ((7:3.277319e-01,(((((4:1.598710e-02,(13:5.923623e-02,12:7.200495e-02):2.025494e-02):4.223561e-01,6:7.093496e-02):7.003863e-02,(11:1.149715e-01,8:1.758482e-02):6.550588e-02):3.502498e-01,3:8.320785e-02):4.676276e-01,9:1.809032e-02):5.394084e-02):9.134120e-02,((2:1.731748e-01,5:2.305775e-01):1.425650e-01,10:1.617660e-01):1.868306e-01,1:1.031450e-01);
   tree gen.4025000 = [&U] ((((2:1.262040e-01,5:1.184690e-01):4.849403e-02,7:3.122043e-01):2.942210e-02,10:1.055423e-01):1.741334e-01,((((((12:3.097044e-02,13:6.490030e-04):6.098975e-02,4:1.708186e-02):1.184348e-01,6:1.684199e-02):7.099072e-02,(11:9.989617e-02,8:5.510759e-02):3.872730e-02):3.892744e-01,3:3.754635e-02):2.451268e-01,9:3.364062e-02):6.053174e-02,1:1.710158e-01);
   tree gen.4030000 = [&U] (9:7.100060e-02,((5:3.025335e-01,((3:1.768876e-02,(11:5.139856e-02,(8:2.382600e-02,(6:1.435691e-02,(4:1.469715e-02,(13:2.071864e-02,12:3.640088e-02):2.939460e-02):1.595918e-01):1.150698e-01):4.199554e-02):2.933348e-01):1.816201e-01,(7:9.218216e-02,2:1.851693e-01):3.928916e-02):1.245952e-01):2.322025e-01,10:2.829626e-01):2.193741e-03,1:2.854009e-01);
   tree gen.4035000 = [&U] ((((3:9.387246e-03,(((((12:1.202566e-02,13:3.295584e-02):1.996778e-02,4:2.217459e-02):9.069089e-02,6:3.269566e-03):1.337909e-01,11:1.673060e-02):4.144522e-02,8:1.839872e-03):2.866092e-01):1.799279e-01,7:6.962302e-03):1.189725e-02,(2:1.261879e-01,(5:1.167697e-02,10:7.866965e-02):3.151404e-02):1.980791e-01):1.974005e-01,9:2.429865e-02,1:2.019693e-01);
   tree gen.4040000 = [&U] ((9:9.870836e-03,(((((((13:1.015473e-02,12:2.465918e-03):1.158457e-02,4:2.781550e-03):6.700040e-02,6:7.031291e-03):2.737401e-02,8:1.099185e-02):6.129526e-02,11:1.076350e-02):6.862284e-02,3:1.554187e-02):5.964835e-02,7:6.843547e-02):1.298498e-02):2.386694e-02,((10:3.528990e-02,2:7.499769e-02):2.536137e-04,5:4.748722e-02):3.056462e-02,1:5.945433e-02);
   tree gen.4045000 = [&U] (((7:9.854675e-02,((11:2.909755e-02,(((4:1.200894e-02,(13:6.185196e-02,12:5.319805e-02):6.439910e-03):2.693453e-01,6:2.223785e-02):7.957963e-02,8:7.600696e-03):1.023014e-01):2.735149e-01,3:3.441174e-02):4.702299e-01):1.187620e-01,9:3.030785e-02):9.137874e-02,(5:1.318273e-01,(10:5.751122e-02,2:2.833830e-01):1.191987e-02):2.223565e-01,1:8.523511e-02);
   tree gen.4050000 = [&U] (((((((6:1.097423e-02,(4:1.079507e-02,(13:5.181144e-02,12:3.933083e-02):2.830953e-02):1.799323e-01):1.977350e-02,(8:1.082430e-01,11:6.109587e-02):1.508342e-01):3.821166e-01,3:3.423988e-02):4.485093e-01,2:1.734219e-01):1.004072e-02,7:5.350169e-02):1.662189e-01,9:4.842790e-02):1.190497e-01,(5:1.061940e-01,10:2.636313e-02):1.911723e-01,1:1.029670e-01);
   tree gen.4055000 = [&U] ((((10:1.633562e-01,2:2.653845e-01):1.906976e-02,5:5.721866e-02):4.984824e-01,7:1.138231e-01):2.556532e-01,(((11:8.967893e-02,(((13:1.210918e-01,(12:8.684757e-03,4:8.612685e-02):8.653898e-02):1.393829e-01,6:3.056097e-02):1.036965e-01,8:1.165081e-02):9.750487e-02):3.437329e-01,3:7.334956e-02):4.980463e-01,9:6.756067e-02):3.575575e-02,1:2.188995e-01);
   tree gen.4060000 = [&U] (9:3.145336e-02,(((3:3.107619e-02,(11:4.875301e-02,(8:1.550260e-02,(6:6.191985e-02,(4:1.773954e-02,(13:1.127061e-02,12:9.456416e-03):2.627478e-02):7.032844e-02):1.418178e-01):1.939064e-02):1.230477e-01):4.332154e-01,7:1.480473e-01):8.269878e-02,(10:1.022774e-02,(5:2.649573e-02,2:9.975825e-02):7.003740e-02):1.536424e-01):1.556037e-03,1:1.639950e-01);
   tree gen.4065000 = [&U] ((((((6:6.874798e-03,((12:2.445834e-02,13:5.366006e-02):5.882799e-02,4:1.250653e-03):2.117751e-01):1.155763e-01,(8:1.667061e-02,11:3.011582e-02):5.357237e-02):2.155496e-01,3:3.287401e-02):2.331483e-01,(10:3.462718e-02,5:1.973389e-01):1.252736e-01):1.522780e-02,(2:1.551371e-01,7:2.169523e-01):1.164207e-01):8.843764e-02,9:4.993478e-02,1:1.624493e-01);
   tree gen.4070000 = [&U] ((9:8.245725e-02,(10:7.844455e-02,((8:3.976944e-02,(11:6.478062e-02,((4:2.397448e-03,(12:6.074275e-02,13:1.278228e-01):5.715403e-02):1.986095e-01,6:3.897440e-02):7.405846e-02):3.982852e-02):4.878236e-01,3:2.356032e-05):1.965824e-01):9.170784e-02):7.615711e-02,((5:1.942698e-01,7:4.583261e-02):4.192187e-02,2:1.926974e-01):1.949438e-01,1:6.608346e-02);
   tree gen.4075000 = [&U] (9:2.407876e-03,((7:1.973263e-02,(2:1.080809e-01,(3:7.601569e-02,(((8:4.817068e-02,11:1.213516e-02):1.693994e-01,6:7.258723e-02):3.805896e-02,((13:3.152785e-02,12:2.614125e-02):1.853155e-02,4:4.676789e-03):1.787358e-01):3.530160e-01):5.229479e-01):1.416859e-01):1.109515e-01,(10:2.496258e-02,5:8.552193e-02):4.786072e-02):1.084121e-01,1:1.336880e-01);
   tree gen.4080000 = [&U] (9:6.493638e-02,(((8:6.282522e-03,(11:1.461842e-02,((4:3.038442e-03,(13:2.777951e-02,12:9.547679e-02):3.511622e-02):2.720743e-01,6:2.327866e-02):2.006638e-01):2.760027e-02):1.848512e-01,3:4.470765e-02):9.787936e-01,(7:1.864166e-01,((2:2.771764e-01,5:1.457764e-01):9.018695e-02,10:1.161985e-01):2.919911e-01):5.139468e-02):2.115584e-01,1:2.464079e-01);
   tree gen.4085000 = [&U] (9:2.565193e-02,((10:7.287456e-02,5:2.103478e-01):2.053530e-01,((2:1.771565e-01,(3:3.471709e-02,(11:4.415780e-02,(8:4.989828e-02,((4:8.297791e-03,(12:6.194702e-02,13:2.632749e-02):7.327482e-02):2.025642e-01,6:9.593820e-03):1.305230e-01):2.522415e-02):4.453542e-01):4.884440e-01):3.331281e-01,7:4.122636e-02):7.778555e-02):3.483196e-02,1:1.068242e-01);
   tree gen.4090000 = [&U] ((((3:2.047526e-01,(11:2.472583e-02,(8:4.181135e-03,(((13:4.041537e-02,12:3.420582e-02):7.267594e-02,4:8.665915e-03):2.497577e-01,6:1.999385e-02):2.488118e-01):6.924389e-02):1.445335e+00):4.673182e-01,7:3.214960e-01):4.504691e-02,((10:1.360668e-01,5:9.478599e-02):1.681006e-01,2:7.399612e-02):3.082238e-01):3.206783e-01,9:1.417782e-01,1:2.557606e-01);
   tree gen.4095000 = [&U] (5:4.047024e-01,((7:2.030376e-01,(2:2.224219e-01,(10:2.501663e-01,((6:3.423019e-03,((8:1.044342e-01,11:8.912048e-02):1.484380e-01,((12:2.029258e-02,13:1.456206e-02):2.360006e-02,4:1.223883e-02):1.499120e-01):1.310233e-02):4.132540e-01,3:1.015286e-02):9.464424e-02):5.382448e-02):6.846869e-02):1.125481e-01,9:1.443333e-01):2.848893e-02,1:1.644216e-01);
   tree gen.4100000 = [&U] (((7:1.526724e-01,((((6:2.625187e-02,(12:2.389354e-02,(13:1.922694e-02,4:1.396871e-02):3.428978e-02):3.212652e-01):1.785922e-01,11:3.166006e-02):1.157150e-02,8:2.925661e-02):2.593604e-01,3:7.226282e-03):2.582316e-01):1.545093e-01,9:8.568713e-02):2.394400e-02,(10:1.311385e-01,(2:2.457539e-01,5:4.348004e-02):3.850521e-01):3.728176e-02,1:1.162515e-01);
   tree gen.4105000 = [&U] ((7:2.665846e-01,((2:2.822247e-01,5:4.494209e-02):2.588748e-01,((3:2.517860e-02,(11:1.447799e-01,((6:1.694815e-02,((4:2.611329e-02,12:5.128875e-02):5.436247e-02,13:3.758944e-02):2.763721e-01):5.288167e-01,8:8.363681e-02):9.774378e-02):2.068988e-01):3.144835e-01,10:4.042942e-02):1.324118e-01):1.487575e-01):9.502734e-02,9:1.311688e-01,1:2.775925e-01);
   tree gen.4110000 = [&U] (((7:3.443656e-01,((3:2.742903e-02,((4:7.780035e-03,(12:1.912139e-02,13:7.348418e-02):2.213146e-02):2.452664e-01,(6:1.645676e-02,(8:6.086037e-02,11:3.421451e-02):2.176654e-01):8.711212e-02):2.735036e-01):8.113140e-01,(10:6.290101e-02,5:2.255911e-01):1.822910e-01):5.481882e-02):1.463835e-01,9:5.510849e-02):7.093654e-02,2:5.632615e-01,1:1.943833e-01);
   tree gen.4115000 = [&U] (((10:2.529819e-02,(2:1.246644e-01,5:5.968618e-02):5.676999e-02):1.732352e-01,((((8:1.645828e-02,11:7.384801e-02):2.605474e-02,(6:2.318528e-02,((13:5.070513e-02,4:2.581389e-02):1.372768e-02,12:1.646016e-02):9.581323e-02):6.611088e-02):1.614648e-01,3:1.327754e-02):3.290738e-01,7:1.562327e-01):5.443186e-02):4.060257e-03,9:9.538417e-02,1:1.084605e-01);
   tree gen.4120000 = [&U] (9:1.011493e-01,((10:4.651214e-02,(7:9.898408e-02,(2:2.434899e-01,(((8:1.953852e-02,11:6.981716e-02):7.021011e-02,(6:7.904945e-02,((12:4.386908e-02,13:6.949312e-02):3.124079e-02,4:8.596498e-03):2.454739e-01):3.903272e-02):2.688892e-01,3:3.855205e-02):2.450014e-01):2.549671e-01):2.139209e-01):5.850341e-02,5:2.097345e-01):1.273127e-01,1:6.368971e-02);
   tree gen.4125000 = [&U] ((((2:2.414161e-01,(3:1.277425e-01,(11:7.710598e-03,(8:5.664204e-02,(((13:1.792109e-03,12:3.573247e-02):6.627107e-02,4:4.982030e-03):1.630722e-01,6:6.478211e-03):1.523701e-01):1.111688e-01):3.591086e-01):1.581392e-01):2.842296e-01,7:1.340050e-03):2.341497e-01,(5:9.926529e-02,10:9.977971e-02):3.807186e-01):3.511857e-02,9:4.908836e-02,1:2.415943e-01);
   tree gen.4130000 = [&U] ((9:7.716726e-02,(((2:3.106213e-01,7:1.172977e-01):6.083891e-02,5:8.255869e-02):4.305756e-02,(((6:1.427083e-02,(4:2.932456e-03,(12:1.397380e-02,13:4.080122e-02):2.804628e-02):1.236178e-01):9.901328e-02,(11:7.245181e-02,8:2.058642e-02):3.607664e-02):8.869373e-02,3:1.908942e-01):3.401493e-01):1.681057e-01):3.632108e-02,10:5.331865e-02,1:1.100433e-01);
   tree gen.4135000 = [&U] (9:5.152539e-02,(((2:5.890727e-02,(5:9.596368e-02,10:3.044568e-01):3.845640e-01):2.062037e-01,7:5.454400e-02):3.466242e-01,(((11:1.183937e-01,((4:1.754334e-02,(12:8.686559e-04,13:8.563912e-02):4.469853e-02):2.347776e-01,6:3.210653e-03):1.856568e-01):1.629432e-02,8:1.370185e-02):3.731618e-01,3:4.541610e-02):8.695852e-01):9.672253e-02,1:3.847136e-01);
   tree gen.4140000 = [&U] ((((5:1.743701e-01,2:6.096949e-02):1.269488e-01,(3:1.538002e-02,((8:1.220590e-01,((4:1.330894e-02,(13:2.016668e-02,12:5.709579e-03):4.015656e-02):2.011948e-01,6:1.600034e-03):9.541340e-02):6.590265e-02,11:2.099603e-01):5.979052e-01):2.907172e-01):1.581716e-01,(7:2.772224e-01,10:3.818625e-01):1.235290e-01):1.909056e-02,9:1.125962e-02,1:1.406086e-01);
   tree gen.4145000 = [&U] (((5:3.014762e-01,2:2.080057e-01):2.122060e-01,(9:5.396139e-02,(7:2.057961e-01,(3:2.956765e-02,((6:2.351924e-02,((12:1.546179e-02,13:5.858374e-02):4.329510e-02,4:7.922406e-03):1.173290e-01):5.956681e-03,(11:1.096668e-01,8:3.728133e-02):1.567982e-01):3.277817e-01):3.631078e-01):2.846711e-01):7.616698e-02):3.669686e-02,10:2.063395e-01,1:8.984767e-02);
   tree gen.4150000 = [&U] (10:2.238510e-01,(((((((13:8.542130e-02,12:5.717140e-03):2.143400e-04,4:3.729777e-02):3.738219e-01,6:5.605501e-02):8.543695e-02,(8:3.718242e-02,11:3.793924e-02):6.704599e-02):2.854842e-01,3:2.653008e-01):1.371279e-01,9:2.936208e-02):8.950247e-02,(7:1.386486e-01,(5:2.297510e-02,2:2.574969e-01):1.280431e-01):9.193728e-02):3.582438e-01,1:1.434963e-01);
   tree gen.4155000 = [&U] ((5:1.635460e-01,10:4.724152e-02):1.289861e-01,((7:4.780371e-02,(2:1.883016e-01,(11:2.134827e-02,(8:2.441109e-02,((6:2.952135e-03,3:1.893889e-01):2.457784e-03,(12:8.579772e-04,(13:2.820570e-02,4:1.849658e-02):4.575884e-02):1.222605e-01):1.373432e-01):7.322552e-02):2.658736e-01):7.540689e-02):2.002489e-01,9:1.378006e-02):1.379762e-01,1:7.517700e-02);
   tree gen.4160000 = [&U] (((10:1.333274e-01,5:1.184068e-01):9.759672e-03,(7:8.993540e-02,((3:3.226338e-01,(11:9.750811e-02,(8:6.176357e-02,((13:5.008872e-02,(12:1.940893e-02,4:3.311786e-02):2.088329e-02):2.158399e-01,6:1.180506e-02):1.510357e-01):4.081178e-02):1.854399e-01):4.346465e-01,2:3.086645e-03):1.841038e-01):2.109410e-01):1.397965e-01,9:2.901427e-02,1:1.138053e-01);
   tree gen.4165000 = [&U] ((10:1.859931e-01,5:9.214543e-01):1.018604e-01,(((((((6:2.105161e-02,(4:6.757840e-03,(12:5.711480e-02,13:7.945523e-02):6.477080e-02):3.152491e-01):1.093601e-01,8:6.681232e-02):2.066980e-01,11:3.390901e-02):2.664427e-01,3:1.560607e-01):6.399818e-01,7:3.567585e-02):4.791020e-02,2:7.008431e-01):3.187995e-01,9:3.180241e-03):1.192626e-01,1:8.489801e-02);
   tree gen.4170000 = [&U] (((7:5.865887e-02,(3:2.316401e-01,((11:1.058524e-01,8:3.612403e-02):5.593596e-02,(((4:1.800171e-02,12:1.576718e-01):7.353423e-03,13:1.568990e-01):2.353388e-01,6:3.610183e-02):9.356408e-02):2.327438e-01):4.710564e-01):1.619081e-01,((5:1.962650e-01,2:2.765625e-01):3.018945e-01,10:9.417173e-02):6.676554e-02):2.391988e-01,9:1.430128e-01,1:1.224589e-01);
   tree gen.4175000 = [&U] (9:1.452000e-01,(((2:1.999641e-01,5:1.316834e-01):5.846160e-01,(7:9.183722e-02,10:2.582893e-01):5.136016e-03):5.118354e-02,(((((4:1.538075e-02,(12:2.159263e-02,13:6.499451e-02):2.570706e-02):1.904394e-01,6:9.141723e-04):7.488401e-02,3:4.288836e-01):1.148860e-01,8:6.868672e-03):3.422760e-02,11:5.534915e-02):8.881067e-01):2.036457e-01,1:1.676464e-01);
   tree gen.4180000 = [&U] (((3:8.405869e-03,((((12:2.115824e-02,(13:2.016937e-02,4:7.790801e-03):3.224855e-03):6.693558e-02,6:2.005911e-02):6.977184e-02,8:3.368122e-03):6.922722e-03,11:6.612905e-03):7.279526e-02):1.546118e-01,(((5:2.429074e-02,10:3.657124e-02):1.072844e-02,2:3.463801e-02):1.196553e-02,7:2.547099e-02):7.693607e-02):2.227765e-02,9:2.029379e-02,1:7.146609e-02);
   tree gen.4185000 = [&U] (((3:1.110696e-01,((6:1.534661e-02,(4:5.536538e-03,(13:7.010793e-02,12:1.711463e-02):3.298214e-02):3.385503e-01):3.968318e-02,(11:1.564761e-01,8:3.797350e-03):1.539814e-01):1.446310e-01):8.842052e-01,((7:2.196953e-02,10:4.606617e-01):1.209909e-01,(2:2.629552e-01,5:2.110865e-01):6.881508e-02):1.489235e-01):4.313232e-02,9:2.974364e-01,1:1.354872e-01);
   tree gen.4190000 = [&U] (9:4.318244e-02,(((10:3.396258e-03,(5:1.571526e-01,(((11:8.241589e-02,8:1.685860e-02):2.332650e-02,(6:4.504147e-03,(4:8.102065e-03,(13:6.378155e-02,12:5.627774e-03):7.795335e-02):2.083260e-01):1.724371e-01):4.645289e-01,3:6.400298e-02):5.045020e-01):1.723403e-01):6.817290e-02,2:5.138136e-01):3.844540e-01,7:2.904861e-02):1.572419e-01,1:2.375753e-01);
   tree gen.4195000 = [&U] (((5:7.322853e-02,10:2.851337e-01):1.466913e-02,2:7.121430e-01):3.922202e-01,(((3:3.678148e-02,(11:4.251178e-02,(8:9.544287e-02,(((12:5.997659e-02,13:2.920483e-02):1.265882e-02,4:3.147345e-02):4.322608e-01,6:4.993042e-02):1.499323e-01):4.066205e-01):3.076565e-01):7.774730e-01,9:1.233622e-01):3.572745e-02,7:3.460947e-01):2.945341e-02,1:7.619292e-02);
   tree gen.4200000 = [&U] ((9:3.243408e-02,(3:6.773629e-02,(((12:7.109018e-02,13:3.569418e-02):2.070928e-03,4:2.156009e-02):2.993263e-01,(6:8.844036e-02,(8:2.935390e-02,11:7.733699e-02):2.252869e-01):4.361381e-02):2.238017e-01):4.691312e-01):4.864259e-02,(2:3.901398e-01,((5:1.293263e-01,10:8.168355e-02):4.728230e-02,7:2.300022e-01):8.678315e-02):8.674899e-02,1:9.730995e-02);
   tree gen.4205000 = [&U] (((3:6.628165e-02,(11:1.375774e-03,(8:7.696007e-02,(6:3.199240e-03,((13:1.079056e-01,4:1.324017e-03):2.348128e-02,12:1.470824e-02):1.144010e-01):1.105384e-01):9.827998e-02):2.236422e-01):3.417592e-01,(((10:5.489896e-02,2:4.263987e-02):2.623012e-02,5:8.187917e-02):1.436487e-02,7:1.432479e-01):6.842865e-02):4.895840e-02,9:4.374940e-02,1:1.145885e-01);
   tree gen.4210000 = [&U] (10:3.102328e-01,((((2:1.153538e-01,7:7.940117e-02):7.877732e-03,5:7.568553e-02):3.423987e-02,(3:9.320355e-03,((6:8.917057e-03,(4:3.561956e-03,(13:1.553111e-02,12:9.668290e-03):1.445396e-02):7.446839e-02):1.221786e-02,(8:2.696761e-02,11:1.201792e-02):4.734676e-02):1.097505e-01):1.664779e-01):1.481765e-02,9:4.338557e-02):3.852549e-02,1:4.128464e-02);
   tree gen.4215000 = [&U] (9:6.524964e-03,(7:3.880602e-02,(((3:1.152900e-02,(10:7.333376e-02,((11:3.361317e-02,8:5.140195e-03):1.646092e-02,((4:4.944753e-04,(12:1.627779e-02,13:1.412239e-02):1.057883e-02):6.812353e-02,6:6.936490e-04):5.376143e-03):8.885549e-02):3.345864e-02):1.089831e-01,2:6.392603e-02):3.541567e-02,5:4.050168e-02):2.641419e-02):7.353620e-02,1:5.968173e-02);
   tree gen.4220000 = [&U] (9:3.467023e-03,((7:1.468120e-01,((10:2.324421e-01,5:1.481443e-02):7.718186e-02,2:2.390976e-01):8.034162e-02):1.251930e-01,(3:5.534969e-02,((((4:2.501786e-03,12:6.692157e-02):2.068522e-02,13:5.174323e-02):2.386026e-01,6:3.333885e-02):2.951475e-01,(11:4.712055e-02,8:2.906788e-02):1.972717e-03):3.323927e-01):7.557535e-01):5.122121e-02,1:3.188896e-01);
   tree gen.4225000 = [&U] ((7:8.302480e-02,(((8:3.822933e-02,(6:3.324807e-02,(4:1.460427e-02,(12:6.386302e-02,13:2.887854e-02):5.659870e-02):3.164077e-01):1.826688e-01):3.009712e-01,11:5.887535e-03):1.353012e-01,3:6.849040e-03):3.437451e-01):1.620966e-01,(9:2.209678e-02,((10:1.627117e-01,2:4.726112e-01):1.800366e-01,5:3.661313e-01):1.135445e-01):7.951983e-02,1:1.784671e-01);
   tree gen.4230000 = [&U] ((3:1.339319e-01,(((4:2.863869e-02,(12:3.592911e-02,13:4.498739e-02):6.009385e-02):2.878168e-01,(8:1.231671e-02,11:3.340016e-02):6.909966e-02):2.836652e-02,6:2.026589e-02):2.581106e-01):9.365175e-01,((2:2.140080e-01,((7:4.558351e-01,5:3.938487e-02):1.043823e-02,10:1.487591e-01):1.443261e-01):1.097911e-01,9:2.397830e-01):3.149944e-03,1:2.332971e-01);
   tree gen.4235000 = [&U] (((2:2.461827e-01,5:5.172874e-02):2.435721e-01,10:1.400383e-01):1.451885e-01,(((3:1.885422e-02,((8:3.905650e-02,11:1.257971e-01):6.743739e-02,((4:8.486296e-03,(12:1.249379e-02,13:8.929465e-02):2.614985e-02):2.977935e-01,6:1.087434e-02):1.892504e-01):3.435564e-01):6.462429e-01,7:7.130907e-02):7.448400e-02,9:1.636178e-02):1.039337e-01,1:5.438836e-02);
   tree gen.4240000 = [&U] (9:1.744788e-01,((3:1.389457e-01,(11:1.145672e-01,(((4:2.305371e-03,(12:9.264361e-02,13:1.993969e-01):1.561899e-02):2.334785e-01,6:1.434775e-02):1.039229e-01,8:1.710843e-02):5.139623e-03):9.972496e-01):5.943012e-01,((7:2.165596e-01,10:1.735368e-01):2.728649e-02,(5:1.336707e-01,2:4.148458e-01):2.902647e-02):2.149874e-01):1.664222e-02,1:2.242023e-01);
   tree gen.4245000 = [&U] ((10:3.616121e-02,((((8:6.059060e-03,(11:1.289578e-01,((4:6.222510e-03,(12:2.904820e-02,13:1.607772e-01):6.911572e-02):3.206838e-01,6:2.593825e-02):1.075949e-01):7.134129e-02):3.400137e-01,3:2.273952e-01):4.385434e-01,7:2.054702e-01):2.280006e-01,(2:3.879171e-01,5:1.456917e-01):5.964138e-02):4.704668e-02):2.924527e-01,9:3.983142e-02,1:1.674092e-01);
   tree gen.4250000 = [&U] (9:7.995103e-02,(((2:1.215373e-01,7:1.800455e-01):6.044403e-02,(3:5.001636e-02,(8:1.043013e-01,(11:1.983810e-02,(((4:1.238492e-02,13:2.240531e-02):4.429071e-04,12:2.089045e-02):3.041527e-01,6:6.251318e-02):7.281563e-02):4.293093e-02):2.157242e-01):2.468440e-01):1.030447e-01,(5:1.657564e-01,10:7.002360e-02):2.698181e-02):1.622008e-01,1:1.636412e-01);
   tree gen.4255000 = [&U] ((((3:1.715402e-01,(8:2.301046e-02,(11:3.245372e-02,(6:2.167923e-02,(12:5.363332e-02,(13:4.197963e-02,4:5.350259e-02):3.163783e-02):2.285442e-01):1.135609e-01):4.220361e-02):6.635721e-01):2.486036e-01,(7:2.554519e-01,2:2.819135e-01):1.283245e-01):1.517516e-01,9:4.418022e-02):1.388181e-01,(10:1.580153e-01,5:1.861477e-01):7.934935e-02,1:1.156689e-01);
   tree gen.4260000 = [&U] ((((2:9.540388e-02,(10:2.431057e-01,5:1.166365e-01):3.110965e-02):1.511290e-01,7:1.049480e-01):1.416767e-01,(3:1.352745e-01,((((13:7.082452e-02,12:3.622784e-02):4.399362e-02,4:1.199449e-02):2.076307e-01,6:9.005296e-04):8.098089e-02,(8:3.032506e-02,11:2.254372e-02):3.879093e-02):5.075432e-01):2.191037e-01):8.196957e-02,9:3.880116e-03,1:1.798784e-01);
   tree gen.4265000 = [&U] ((7:7.789318e-02,((10:4.989112e-02,5:1.114146e-02):2.927480e-02,(2:2.582346e-02,(3:2.492833e-02,((11:6.344272e-02,(((12:5.245839e-03,13:6.597120e-03):2.056066e-02,4:9.561501e-04):8.440507e-02,6:1.068874e-02):8.246765e-02):1.145750e-02,8:1.186366e-02):1.010078e-01):1.431985e-01):6.362027e-02):3.006737e-02):8.058061e-02,9:6.229537e-03,1:6.351102e-02);
   tree gen.4270000 = [&U] (((5:1.140770e-01,2:3.286317e-01):1.461245e-01,(9:4.773002e-02,(10:7.235676e-02,(3:4.805810e-02,(((6:9.818578e-04,((12:6.844062e-02,4:4.279391e-02):1.550943e-02,13:5.397212e-02):2.549641e-01):1.470123e-01,11:8.692374e-02):2.879725e-02,8:2.304424e-02):3.661919e-01):5.018617e-01):3.042757e-01):5.338962e-03):1.322710e-01,7:3.160139e-01,1:2.368520e-01);
   tree gen.4275000 = [&U] ((9:5.284196e-02,(7:2.260335e-01,((3:8.173684e-02,((8:1.917660e-02,11:1.113407e-01):8.408250e-02,(((12:4.983675e-03,13:2.840157e-02):1.390375e-02,4:3.361006e-02):1.933675e-01,6:2.321169e-02):1.858239e-02):5.006968e-01):2.976983e-01,2:1.422812e-01):1.157499e-01):1.284593e-01):7.837401e-02,(5:2.686827e-01,10:1.628464e-01):1.241619e-01,1:1.300001e-01);
   tree gen.4280000 = [&U] ((7:9.296745e-03,(((10:1.141684e-01,5:3.115276e-02):2.918629e-02,2:5.411671e-02):2.938419e-02,((((6:2.274162e-02,((13:2.170291e-02,12:2.238899e-02):1.331820e-02,4:6.494514e-03):8.469746e-02):8.097203e-02,8:9.085760e-04):2.261835e-02,11:1.461755e-04):1.100720e-01,3:1.316603e-02):1.880890e-01):2.426539e-02):1.288526e-01,9:7.246360e-05,1:1.285755e-01);
   tree gen.4285000 = [&U] (((3:4.055438e-02,(((13:1.335036e-01,(4:1.328639e-02,12:1.107605e-01):4.317270e-03):1.467677e-01,6:4.367086e-04):1.866886e-01,(11:9.496257e-02,8:1.096789e-02):6.007526e-02):3.362799e-01):7.860340e-01,(((2:2.721184e-01,10:8.861725e-02):7.291235e-03,5:2.653638e-01):2.409182e-01,7:4.363017e-02):3.344549e-01):1.860052e-01,9:4.180383e-02,1:3.435919e-01);
   tree gen.4290000 = [&U] (((7:1.451614e-01,((2:4.257450e-01,10:3.720495e-01):2.291459e-01,5:8.694704e-02):1.361803e-01):1.418529e-01,(((11:4.020714e-02,3:6.032798e-01):4.886953e-02,8:8.629194e-02):7.440198e-02,((12:3.466276e-02,(4:2.011613e-02,13:1.227624e-01):2.724560e-02):4.707935e-01,6:7.128675e-02):5.543102e-02):1.764223e+00):5.800444e-02,9:1.038137e-01,1:2.673403e-01);
   tree gen.4295000 = [&U] (((10:9.059960e-02,((8:6.240328e-02,(11:2.346533e-02,(6:2.834726e-02,(4:1.708969e-02,(13:6.000928e-02,12:4.635423e-02):2.488992e-02):2.545745e-01):1.244594e-01):5.104524e-03):5.237895e-01,3:8.151116e-02):3.948021e-01):2.086559e-01,((2:2.892842e-01,5:9.688250e-02):3.844131e-01,7:9.311313e-02):1.691748e-01):6.029046e-02,9:2.247284e-02,1:1.950910e-01);
   tree gen.4300000 = [&U] (9:2.092125e-01,(((2:5.433006e-01,(3:6.162683e-02,((8:4.869008e-02,(((13:1.347151e-01,12:2.550382e-02):3.679452e-02,4:5.723450e-02):5.072984e-01,6:5.416320e-02):2.601943e-01):2.934445e-02,11:4.470107e-02):5.825071e-01):1.100371e+00):2.408501e-01,7:2.867807e-01):2.315548e-02,(5:2.840345e-01,10:1.508222e-01):3.914316e-01):2.796719e-02,1:1.911486e-01);
   tree gen.4305000 = [&U] ((((2:8.546251e-02,(((8:7.514520e-03,((4:5.453641e-04,(13:1.461558e-02,12:5.727636e-03):8.353610e-03):4.775694e-02,6:1.093911e-02):2.546776e-02):4.687635e-02,11:1.713268e-03):1.223604e-01,3:5.908072e-04):6.412595e-02):2.086154e-02,7:4.581811e-02):5.405871e-02,(5:6.807385e-02,10:1.453270e-02):2.934755e-02):2.697822e-02,9:1.806325e-02,1:5.838117e-02);
   tree gen.4310000 = [&U] (((10:7.460628e-02,(5:5.037828e-02,2:1.982871e-01):1.049224e-01):1.602687e-01,((3:1.076326e-02,((((13:4.584684e-02,12:3.443370e-02):8.470546e-02,4:3.583750e-02):1.296239e-01,6:5.746223e-02):4.237866e-02,(11:9.023264e-02,8:7.933213e-03):9.413334e-02):3.020687e-01):4.315758e-01,7:1.377314e-01):3.204101e-02):2.254058e-01,9:5.358469e-02,1:7.656116e-02);
   tree gen.4315000 = [&U] (((7:6.558097e-02,((3:6.221396e-03,((8:7.233756e-02,11:1.090472e-02):6.227596e-02,(6:4.452350e-03,(4:5.228448e-03,(13:1.000339e-02,12:1.263276e-02):1.352804e-02):1.058188e-01):3.155847e-02):2.086052e-01):1.986022e-01,2:7.680525e-02):1.409044e-01):1.841288e-01,9:6.997657e-03):3.101259e-02,(5:8.789117e-02,10:4.133724e-03):1.765954e-01,1:5.452679e-02);
   tree gen.4320000 = [&U] (9:1.116181e-01,((10:3.820732e-01,5:7.546709e-02):1.623711e-01,((2:8.445236e-02,7:1.591316e-01):1.510147e-01,((8:4.974964e-02,(11:3.146644e-02,(((12:5.693871e-02,13:8.206707e-02):1.429585e-01,4:7.932630e-03):2.765574e-01,6:3.469561e-02):2.419198e-01):5.717626e-02):4.509329e-01,3:1.272373e-03):4.924857e-01):3.254292e-02):3.494608e-01,1:1.509548e-01);
   tree gen.4325000 = [&U] (9:3.366252e-02,((((5:6.494691e-02,2:2.856218e-01):9.504362e-02,7:1.998260e-01):1.942754e-01,10:6.081408e-02):1.429802e-01,(((8:2.897351e-02,11:1.882021e-01):7.991146e-03,(((12:7.216195e-02,13:4.176101e-02):7.403865e-02,4:9.663061e-04):1.744475e-01,6:6.702706e-03):9.612437e-02):3.696182e-01,3:1.605593e-02):3.891721e-01):1.591921e-01,1:1.431629e-01);
   tree gen.4330000 = [&U] (9:3.853453e-02,((7:6.346658e-02,((11:3.515329e-02,(((4:4.518848e-03,(13:4.063742e-02,12:1.239063e-02):6.360590e-02):1.852867e-01,6:3.151407e-02):8.971065e-02,8:3.244854e-03):1.287466e-02):2.975165e-01,3:8.095419e-02):7.015682e-02):7.370438e-02,(5:1.292901e-01,(2:2.475555e-01,10:5.937242e-02):2.044289e-02):4.299017e-02):1.212250e-01,1:1.124497e-01);
   tree gen.4335000 = [&U] ((((7:5.365292e-02,(2:3.919741e-02,(((8:3.281544e-02,(6:5.724145e-03,(4:2.120862e-03,(13:2.667501e-02,12:1.972206e-02):1.585853e-02):1.366882e-01):1.197635e-01):2.542699e-02,11:3.002451e-02):4.359541e-01,3:2.412144e-01):2.046408e-01):1.250426e-01):3.015435e-01,5:6.687692e-03):1.333016e-01,10:8.654632e-02):2.053999e-01,9:2.922975e-01,1:1.782458e-02);
   tree gen.4340000 = [&U] (((((2:1.196599e-01,((8:4.617801e-02,((((4:7.724905e-03,13:3.105761e-02):9.147588e-03,12:9.851272e-03):4.841114e-01,6:2.055097e-02):9.176848e-02,11:1.853008e-01):3.516713e-02):4.216572e-01,3:8.689460e-02):5.070392e-01):6.654169e-01,5:5.704875e-02):1.426483e-01,10:3.798882e-01):1.222149e-02,7:2.073873e-01):2.638043e-01,9:2.206091e-01,1:1.164994e-01);
   tree gen.4345000 = [&U] ((9:2.855399e-02,(7:4.639056e-03,(3:7.341673e-02,((((4:4.663328e-03,12:5.376686e-02):1.930929e-03,13:5.837190e-02):1.741344e-01,6:9.897026e-02):9.068322e-02,(8:6.132177e-03,11:5.430307e-02):8.760745e-03):2.029572e-01):3.506000e-01):1.862221e-01):6.303530e-02,(10:1.661983e-02,(2:1.554875e-01,5:7.011607e-02):1.256110e-01):9.017158e-02,1:1.109521e-01);
   tree gen.4350000 = [&U] ((((5:1.647151e-01,2:1.376381e-01):8.635540e-02,7:2.827241e-01):1.083401e-02,10:9.150820e-02):1.984292e-01,(9:3.466766e-02,((11:8.893651e-03,((6:5.189090e-03,((13:2.734133e-02,12:1.117164e-01):7.880315e-02,4:9.692013e-03):1.602630e-01):1.761438e-01,8:1.325680e-01):3.051676e-02):3.602128e-01,3:2.429615e-02):3.155187e-01):4.378182e-02,1:2.304728e-01);
   tree gen.4355000 = [&U] (((3:9.974760e-03,((11:2.512162e-02,8:6.830604e-03):3.599877e-02,(((13:1.902173e-02,12:7.423327e-03):2.246378e-02,4:5.152804e-04):6.634937e-02,6:2.824092e-03):1.606710e-02):9.640570e-02):1.356829e-01,((10:4.789480e-04,(2:1.034675e-01,5:7.238033e-03):1.915662e-02):2.416021e-02,7:5.583461e-02):1.406215e-02):1.409055e-02,9:1.777665e-03,1:7.827203e-02);
   tree gen.4360000 = [&U] (9:2.330290e-02,(10:1.039597e-01,(5:1.196430e-01,(((((6:2.018650e-02,(4:1.617181e-02,(13:3.562754e-02,12:3.122823e-02):7.507725e-03):2.125028e-01):8.864752e-02,(11:2.386627e-02,8:1.523603e-02):6.312500e-02):2.266375e-01,3:1.431189e-02):1.803321e-01,2:8.762471e-02):6.644288e-02,7:6.729236e-02):1.103609e-01):1.469074e-01):1.044111e-01,1:7.405089e-02);
   tree gen.4365000 = [&U] ((5:1.355027e-02,10:8.296026e-02):6.175932e-02,(((((6:1.697555e-02,(12:1.566539e-02,(4:8.947080e-03,13:1.095817e-02):9.525901e-03):5.524543e-02):1.305127e-02,(11:4.582384e-02,8:1.294398e-03):1.728543e-02):1.865295e-01,(3:3.722688e-02,2:9.434084e-02):3.255982e-02):4.971323e-02,7:4.452910e-02):5.289891e-02,9:2.422960e-03):4.445471e-02,1:4.074121e-02);
   tree gen.4370000 = [&U] (9:7.800030e-02,(7:3.696959e-01,((2:2.079401e-01,((((12:8.376430e-02,(4:4.786077e-02,13:5.641841e-02):4.415363e-02):2.331796e-01,6:5.616273e-02):8.642912e-02,(8:7.387927e-02,11:1.068356e-01):1.547963e-01):3.728748e-01,3:6.090324e-02):5.933868e-01):2.027246e-01,(5:1.716496e-01,10:6.781603e-02):2.045309e-02):3.778033e-01):4.018822e-02,1:3.447577e-01);
   tree gen.4375000 = [&U] ((7:2.183140e-01,(2:4.306024e-01,(9:1.166616e-02,(((8:2.179023e-02,11:8.815502e-02):3.949492e-02,(6:1.844883e-02,(4:4.153945e-02,(12:4.603103e-02,13:1.255087e-01):2.883916e-02):2.079076e-01):2.521889e-01):6.012840e-01,3:5.057718e-02):4.522027e-01):3.485897e-02):4.875546e-02):3.128063e-01,(5:2.737796e-01,10:5.540383e-02):8.107490e-02,1:1.409438e-01);
   tree gen.4380000 = [&U] (((9:3.781503e-02,((2:1.186150e-01,(((6:2.485068e-03,((13:2.651843e-02,12:7.347277e-04):1.450673e-02,4:3.173849e-03):3.323414e-02):4.547808e-02,(11:3.838438e-02,8:3.662119e-03):7.009260e-03):2.606255e-02,3:6.940905e-02):7.832116e-02):3.457048e-02,5:4.428712e-03):5.888093e-02):1.351396e-03,10:5.015720e-02):2.489455e-02,7:1.423421e-01,1:3.445171e-02);
   tree gen.4385000 = [&U] (((11:4.178403e-02,(8:7.326899e-03,((4:1.360681e-02,(13:3.840035e-02,12:8.487472e-03):4.240028e-02):1.640866e-01,6:1.978251e-02):2.111055e-01):3.555380e-02):2.401640e-01,3:6.686374e-02):7.801176e-01,(9:4.050746e-02,((10:1.303382e-01,(2:2.843308e-01,5:1.356653e-01):2.737585e-02):1.790370e-01,7:3.304407e-01):2.034119e-01):3.673362e-01,1:3.250217e-02);
   tree gen.4390000 = [&U] (((((11:5.706146e-02,(((4:3.771635e-03,12:6.685483e-02):6.874489e-02,13:7.230352e-02):3.175832e-01,6:4.596988e-04):1.612933e-01):6.322249e-02,8:1.276997e-02):3.040465e-01,3:2.058344e-02):3.086751e-01,(2:2.978501e-01,(10:5.506557e-02,5:6.221718e-02):1.035369e-01):1.394645e-02):1.053668e-01,(7:3.226855e-01,9:1.168828e-01):3.555523e-02,1:2.219218e-01);
   tree gen.4395000 = [&U] (((7:1.319992e-01,(10:5.379424e-02,(3:1.530878e-02,((6:7.490011e-02,((13:2.921921e-02,4:2.548300e-02):4.989369e-02,12:2.402203e-02):7.375039e-02):1.992116e-01,(8:6.978772e-02,11:5.013591e-02):7.237305e-02):2.665288e-01):2.700540e-01):2.307667e-01):1.265530e-01,(2:5.662697e-01,5:7.259867e-04):1.236827e-01):1.421427e-01,9:9.794714e-02,1:1.103329e-01);
   tree gen.4400000 = [&U] ((7:5.258916e-02,((10:2.259213e-02,5:2.018602e-02):3.537092e-02,2:5.790542e-02):5.739974e-02):8.064461e-02,((((((13:3.269190e-02,12:3.396807e-02):2.741748e-02,4:1.107827e-02):1.244382e-01,6:8.123653e-03):2.750095e-02,(11:7.501992e-02,8:1.194634e-02):1.834607e-02):2.172566e-01,3:3.437963e-03):2.007601e-01,9:3.032865e-02):1.656017e-02,1:6.724331e-02);
   tree gen.4405000 = [&U] ((9:6.630150e-02,(7:1.397011e-02,(3:6.318745e-02,((11:4.693082e-02,8:5.364362e-03):5.364502e-02,(((12:8.286355e-03,13:2.422875e-02):4.647073e-03,4:8.035509e-04):1.012896e-01,6:1.712818e-02):6.106469e-02):8.026738e-02):4.507512e-01):1.435730e-01):4.246374e-02,(10:6.720266e-02,(2:2.191476e-01,5:1.507176e-03):1.946117e-01):2.693848e-01,1:7.132844e-02);
   tree gen.4410000 = [&U] (9:4.797991e-02,(7:1.037602e-02,((((((6:1.500714e-02,((13:6.347270e-02,12:2.753784e-02):7.541919e-02,4:2.593628e-02):1.163170e-01):1.296739e-02,(8:2.583049e-02,11:5.269302e-02):1.522265e-01):1.089670e-01,3:2.864472e-02):2.808018e-01,2:9.766492e-02):2.315817e-01,10:8.549587e-04):1.161258e-01,5:7.575231e-03):1.766040e-01):1.001207e-01,1:1.464839e-01);
   tree gen.4415000 = [&U] (9:3.798358e-02,(((3:9.328983e-03,(8:8.417539e-03,(11:9.755697e-03,(((13:3.204457e-02,12:8.558611e-03):4.952700e-03,4:4.458286e-03):4.802492e-02,6:8.881987e-03):2.623529e-02):8.038839e-03):9.970461e-02):6.747763e-02,2:5.496355e-02):6.970498e-02,((10:8.043113e-02,5:4.469670e-02):1.087949e-01,7:5.639919e-02):3.480865e-02):3.386730e-02,1:2.897454e-02);
   tree gen.4420000 = [&U] ((9:2.476352e-02,(3:6.117932e-03,((11:5.555497e-02,8:4.563913e-03):4.664766e-02,(((13:1.045530e-02,4:1.703368e-02):2.248894e-02,12:1.853536e-02):9.917557e-02,6:3.115576e-03):2.690191e-02):8.807860e-02):3.006923e-01):4.653747e-02,(7:2.459679e-02,((5:2.167682e-02,10:6.796786e-02):2.553822e-02,2:1.646054e-01):4.547137e-02):1.093610e-01,1:4.378813e-02);
   tree gen.4425000 = [&U] ((9:1.408586e-01,(10:8.250309e-02,(3:7.390792e-02,((((12:2.369479e-02,13:7.012309e-03):4.804864e-02,4:8.367266e-03):1.603065e-01,6:3.657745e-02):9.029051e-02,(8:3.402514e-02,11:1.288526e-01):6.668684e-02):2.597700e-01):5.625969e-01):2.360334e-01):1.759932e-01,(2:4.067294e-01,(5:3.225106e-01,7:4.279245e-01):5.393643e-02):7.950128e-02,1:2.174259e-01);
   tree gen.4430000 = [&U] (((7:2.929986e-02,(3:6.155129e-03,((8:4.782798e-03,(6:7.129023e-03,((12:2.232126e-02,13:1.207902e-02):1.160373e-02,4:1.714427e-03):7.625573e-02):6.390272e-02):5.672173e-02,11:1.915728e-02):8.111012e-02):1.349106e-01):4.768563e-02,9:4.308534e-03):2.145886e-02,((5:3.061668e-02,10:4.632320e-02):2.295211e-03,2:9.271873e-02):6.554823e-02,1:3.422270e-02);
   tree gen.4435000 = [&U] (((2:1.398738e-01,(7:1.151694e-01,(((8:2.430830e-02,(6:1.082683e-02,(13:2.446003e-02,(12:3.542211e-02,4:1.642237e-02):6.927228e-03):1.642519e-01):1.493647e-01):2.497847e-02,11:3.493280e-02):2.939687e-01,3:1.820902e-02):2.082258e-01):3.567449e-04):2.216063e-01,(10:4.619937e-02,5:9.691206e-02):1.646095e-01):1.329903e-01,9:5.941773e-02,1:9.495615e-02);
   tree gen.4440000 = [&U] ((10:1.300912e-01,((7:2.389975e-02,(2:1.993585e-01,(((8:5.585536e-03,11:5.681320e-02):7.962614e-02,(6:1.940363e-02,(12:2.378801e-02,(13:3.022821e-02,4:3.279877e-02):2.160153e-02):1.823629e-01):6.499306e-02):2.795215e-01,3:3.466419e-02):2.986105e-01):2.919675e-01):2.107857e-01,9:5.635706e-02):1.954064e-01):1.279149e-02,5:1.673888e-01,1:9.728560e-02);
   tree gen.4445000 = [&U] ((10:7.743125e-02,9:5.942804e-02):1.465960e-02,(((((11:8.047985e-03,(8:2.538754e-02,(((13:1.715809e-02,12:2.999898e-02):1.587043e-02,4:3.302835e-03):9.759500e-02,6:5.580384e-03):6.092702e-02):1.772136e-02):7.496111e-02,3:4.213482e-02):2.326291e-01,7:2.996672e-02):7.308498e-02,2:1.188309e-01):1.235644e-01,5:5.754889e-02):7.185015e-02,1:1.206787e-01);
   tree gen.4450000 = [&U] ((7:3.047835e-01,(((3:1.494271e-01,((11:1.480243e-01,8:7.773625e-02):9.006521e-02,(((4:4.449756e-02,12:1.334518e-02):8.997576e-02,13:5.342429e-02):2.156379e-01,6:1.257118e-02):2.631115e-02):1.088728e-01):5.520269e-01,10:8.638762e-02):7.269943e-02,(2:1.171262e-01,5:9.551123e-02):3.455911e-01):2.975649e-01):9.586595e-02,9:4.470874e-02,1:2.599786e-01);
   tree gen.4455000 = [&U] (((7:3.472565e-01,(2:1.703886e-01,(((8:1.737422e-02,(6:3.308703e-02,((13:3.296329e-02,12:8.943949e-02):2.502022e-02,4:1.120098e-02):1.410450e-01):1.322062e-01):5.505822e-02,11:7.712477e-02):1.751116e-01,3:1.697670e-01):3.738279e-01):1.962195e-01):8.559308e-02,9:2.609892e-02):6.819928e-02,(5:2.515633e-01,10:1.240216e-01):9.352299e-02,1:1.849827e-01);
   tree gen.4460000 = [&U] ((9:2.306105e-02,((((8:5.033801e-02,11:9.367429e-02):5.937851e-02,((4:3.473442e-02,(13:4.644412e-02,12:3.754827e-02):4.944706e-02):2.954016e-01,6:1.188727e-02):8.883663e-02):2.586218e-01,3:1.694949e-01):4.836707e-01,7:2.816876e-01):1.612233e-01):2.637954e-01,((5:2.630359e-02,2:3.725945e-01):8.070708e-02,10:2.403918e-01):2.645641e-01,1:1.885682e-01);
   tree gen.4465000 = [&U] ((10:4.167722e-01,(7:1.395501e-01,((2:3.393491e-01,5:1.173409e-01):7.627872e-03,(3:1.238398e-01,(6:2.158586e-02,((11:1.248526e-01,8:3.893377e-02):1.001812e-01,(4:9.153300e-03,(13:4.495458e-02,12:5.331425e-02):4.815988e-02):2.236459e-01):3.858330e-02):3.903333e-01):7.335141e-01):1.923913e-01):7.520512e-02):6.221820e-02,9:1.838132e-01,1:1.488632e-01);
   tree gen.4470000 = [&U] (9:7.445279e-03,((2:7.614240e-02,(((8:8.025559e-04,11:5.982613e-02):5.684042e-02,((4:8.639076e-03,(13:3.751241e-02,12:3.265998e-02):9.857819e-03):1.035706e-01,6:6.540590e-02):6.465615e-02):2.320277e-01,3:2.522711e-03):1.217677e-01):1.362769e-01,((5:1.016833e-01,10:8.812004e-02):6.650552e-02,7:3.303809e-02):6.766047e-02):1.580908e-03,1:8.131964e-02);
   tree gen.4475000 = [&U] (9:6.743324e-02,(((((6:1.721090e-02,((12:3.829138e-02,13:8.166632e-02):3.592292e-02,4:2.412009e-02):1.580462e-01):1.517320e-01,8:4.762071e-03):7.580118e-02,11:2.703377e-02):3.482884e-01,3:4.071114e-02):5.665544e-01,(((10:7.383130e-02,5:7.406222e-02):1.410493e-01,2:2.026779e-01):2.107232e-02,7:7.846857e-02):1.723109e-01):4.646146e-01,1:1.008416e-01);
   tree gen.4480000 = [&U] ((5:3.925167e-01,10:5.903764e-02):1.955379e-01,((7:3.234359e-01,9:1.252137e-01):3.939475e-03,(2:4.734977e-02,(11:6.400499e-02,((3:3.057891e-01,(((12:3.235869e-02,13:1.305598e-01):2.693166e-02,4:3.449416e-02):5.032173e-01,6:1.156134e-03):1.296755e-01):2.164520e-01,8:2.297969e-02):1.309788e-01):9.470880e-01):5.292283e-01):9.752795e-02,1:2.523766e-01);
   tree gen.4485000 = [&U] (((10:1.039865e-01,(2:1.159398e-01,5:2.919318e-02):8.154590e-02):1.251404e-01,((((8:2.675986e-02,11:4.842114e-02):6.129905e-02,(6:3.886764e-02,((12:4.762746e-02,13:3.136251e-02):5.360209e-02,4:1.481740e-02):1.061087e-01):1.320990e-01):5.253139e-01,3:7.498284e-02):4.156361e-01,7:3.733402e-02):3.561598e-01):2.419812e-02,9:4.012183e-02,1:8.163527e-02);
   tree gen.4490000 = [&U] (10:1.916861e-01,(((3:1.373360e-01,((6:5.246538e-03,(4:1.479988e-02,(13:1.683149e-02,12:2.965370e-02):1.848065e-02):2.276694e-01):2.284304e-02,(11:4.386808e-02,8:6.692181e-03):8.051598e-02):1.533889e-01):6.037532e-01,(7:2.790084e-02,(5:1.896536e-01,2:1.745966e-01):1.878677e-01):2.391624e-01):1.698782e-01,9:3.136579e-02):2.495304e-02,1:1.766357e-01);
   tree gen.4495000 = [&U] (((3:1.731819e-02,(2:6.722962e-01,((((4:3.630290e-02,(13:5.375422e-02,12:3.011754e-02):1.088516e-02):1.785843e-01,6:1.854376e-02):3.567148e-01,8:3.558153e-02):2.987130e-03,11:1.274510e-01):4.569183e-01):1.050403e-01):5.125032e-01,(7:5.199830e-01,(5:1.337548e-01,10:1.541121e-01):8.551199e-02):4.030389e-02):4.077693e-01,9:1.334145e-01,1:1.315724e-01);
   tree gen.4500000 = [&U] (((2:8.125297e-02,5:4.512417e-02):4.105270e-02,(7:8.816150e-02,10:1.148237e-01):5.488113e-02):9.413538e-02,(9:5.506519e-03,(3:1.824228e-02,(((((4:2.148190e-02,13:1.777386e-02):6.019726e-03,12:9.149154e-03):1.580355e-01,6:3.446287e-02):5.317634e-02,11:2.259445e-02):2.585854e-02,8:1.420614e-02):4.644292e-01):2.789569e-01):6.768508e-02,1:8.139311e-02);
   tree gen.4505000 = [&U] (((7:4.986094e-02,(3:3.185807e-02,((((4:1.263433e-03,(12:5.300035e-02,13:4.243694e-02):9.574395e-03):1.652875e-01,6:2.755104e-02):1.004267e-01,11:3.387703e-02):3.051028e-03,8:3.593741e-02):5.123581e-01):2.133658e-01):1.044414e-01,((10:3.487522e-02,5:5.215948e-02):1.154666e-01,2:1.932866e-01):2.449630e-02):1.418096e-01,9:2.034119e-02,1:1.373284e-01);
   tree gen.4510000 = [&U] (9:1.009981e-02,((((2:5.434391e-02,(((((4:5.453849e-04,(13:1.242143e-02,12:3.201364e-02):3.268440e-02):1.894342e-01,6:1.070136e-02):1.057464e-01,11:1.444900e-02):1.213563e-02,8:7.232988e-04):5.130310e-01,3:7.511129e-02):1.652080e-01):2.050671e-01,7:2.993145e-02):6.881083e-02,5:1.829946e-01):1.055248e-01,10:1.384756e-01):4.356871e-02,1:6.592749e-02);
   tree gen.4515000 = [&U] ((9:5.925689e-02,(((11:3.938913e-03,8:6.956697e-03):9.781046e-02,(6:1.276177e-02,((12:1.007703e-02,13:1.002709e-01):5.461384e-02,4:1.195680e-02):2.046349e-01):2.497747e-02):8.857363e-02,3:6.665931e-02):9.187114e-01):6.833567e-02,(10:3.181706e-01,(7:2.381860e-01,(5:3.568781e-02,2:2.542335e-01):3.164282e-05):1.802394e-02):2.703312e-01,1:4.643005e-02);
   tree gen.4520000 = [&U] (9:5.915650e-02,(7:4.219998e-01,((10:1.955710e-01,(3:1.646492e-01,((11:3.267380e-03,8:9.607958e-02):6.498089e-02,(((12:1.253924e-02,13:8.444279e-02):2.534282e-02,4:1.030022e-02):2.368750e-01,6:2.758787e-02):3.485441e-02):3.502829e-01):2.902380e-01):1.107185e-01,(5:2.889336e-01,2:1.816028e-01):1.340984e-03):3.632453e-01):4.423432e-02,1:1.018971e-01);
   tree gen.4525000 = [&U] (10:1.438595e-01,(9:6.996322e-02,((7:3.446222e-01,(2:2.069596e-01,5:1.375294e-01):3.170670e-01):1.313479e-01,((((6:1.448282e-02,((12:6.587335e-02,13:4.588818e-02):4.446649e-02,4:2.000812e-02):1.616435e-01):1.346769e-01,8:3.101367e-02):2.140669e-02,11:6.380121e-02):2.976972e-01,3:1.837077e-01):5.222757e-01):7.621503e-03):4.461599e-02,1:2.638756e-01);
   tree gen.4530000 = [&U] ((10:4.454684e-01,(2:2.216344e-01,5:1.010933e-01):8.993068e-02):2.631236e-01,(9:1.407316e-01,(((8:1.749306e-02,((6:1.016292e-02,(4:2.509816e-02,(12:2.840983e-02,13:1.118845e-01):2.511872e-02):3.370603e-01):2.349204e-01,11:3.699246e-03):4.853500e-02):7.413941e-01,3:8.831034e-02):2.060335e-01,7:1.845834e-01):1.295125e-01):1.282461e-01,1:7.436717e-02);
   tree gen.4535000 = [&U] (9:1.645252e-02,((3:6.613671e-02,(11:5.521698e-02,(((4:3.688989e-03,(13:3.076556e-02,12:5.017688e-02):1.937500e-02):3.050238e-01,6:3.355301e-02):1.168183e-01,8:2.336034e-03):1.887535e-02):2.027846e-01):7.585641e-01,(((2:1.379533e-01,10:8.010644e-02):6.267349e-03,5:2.393725e-01):7.705586e-02,7:8.423100e-02):2.057600e-01):5.393378e-02,1:1.944471e-01);
   tree gen.4540000 = [&U] (((((5:1.841827e-02,10:1.770913e-01):3.923303e-02,2:1.845988e-01):3.162732e-01,7:9.605084e-02):2.826613e-02,(((6:8.647152e-03,((13:4.917537e-02,4:6.371812e-03):2.996184e-02,12:1.869222e-02):2.080940e-01):1.388651e-01,(11:1.188072e-02,8:5.252627e-02):3.398860e-02):1.925197e-01,3:2.971032e-01):3.178065e-01):1.218867e-01,9:1.673565e-02,1:1.476594e-01);
   tree gen.4545000 = [&U] (((3:9.919042e-02,(((12:2.069852e-02,(4:1.802704e-02,13:7.637421e-02):5.906090e-03):3.618141e-01,6:4.381739e-03):3.780913e-02,(11:5.481244e-02,8:2.507084e-02):2.634078e-02):5.884441e-01):4.160963e-01,((5:2.917330e-01,7:2.221744e-01):8.088925e-02,(2:7.975205e-01,10:8.103304e-02):2.367831e-02):6.422047e-02):1.658337e-01,9:2.415863e-02,1:1.653127e-01);
   tree gen.4550000 = [&U] (9:9.009923e-02,(((5:1.045869e-01,10:1.866833e-01):1.345725e-01,(2:1.798544e-01,7:4.427015e-01):4.431915e-02):1.471974e-02,((11:3.037311e-02,(8:4.849435e-02,(((13:1.116587e-02,12:4.001076e-02):1.167747e-02,4:8.249341e-03):3.238616e-01,6:4.306340e-02):5.077439e-02):5.832439e-03):8.084744e-01,3:5.549900e-03):5.482378e-01):9.939240e-02,1:2.069151e-01);
   tree gen.4555000 = [&U] (9:8.864308e-03,((((5:2.729160e-02,2:1.185086e-01):3.090113e-02,10:3.537949e-02):6.972422e-02,(3:5.222726e-03,((6:1.712665e-02,(12:7.143203e-03,(13:1.854674e-02,4:1.389767e-02):5.853380e-03):6.012726e-02):4.981807e-02,(8:4.293278e-03,11:3.054284e-02):3.274105e-02):1.075601e-01):1.636698e-01):7.143244e-03,7:5.995301e-02):1.720833e-02,1:6.207723e-02);
   tree gen.4560000 = [&U] (9:7.157903e-02,((((8:3.087598e-03,(((12:2.097190e-02,13:3.752441e-02):4.428503e-02,4:1.197876e-02):2.014169e-01,6:2.220689e-03):2.444177e-01):1.288399e-01,(11:9.989458e-02,3:9.736594e-02):3.434955e-02):7.519865e-01,7:2.224391e-01):9.316818e-03,(2:2.649371e-01,(5:3.386697e-01,10:1.937177e-01):6.554518e-02):1.277986e-01):2.769737e-01,1:9.127242e-02);
   tree gen.4565000 = [&U] ((9:3.660262e-02,(2:6.471777e-01,((10:1.895710e-01,5:3.919268e-02):7.552377e-01,7:8.074048e-02):3.841384e-01):1.067882e-01):2.376264e-02,(3:1.244931e-01,(11:5.995553e-02,(8:6.174324e-02,((4:4.920548e-03,(13:7.099552e-02,12:6.211851e-02):7.596097e-03):3.351784e-01,6:1.128019e-02):1.546423e-01):2.121061e-02):2.360270e-01):1.049535e+00,1:3.646964e-01);
   tree gen.4570000 = [&U] ((((2:6.082659e-01,5:2.206645e-02):3.209828e-01,10:9.332775e-02):3.918047e-01,((((11:1.385691e-01,(((4:1.540017e-02,13:6.058812e-02):1.419341e-02,12:4.143933e-02):3.196525e-01,6:1.291834e-02):2.801998e-01):3.514552e-02,8:1.343028e-02):3.904942e-01,3:2.784110e-01):3.161894e-01,7:2.552220e-01):4.949402e-02):3.435329e-01,9:2.689527e-01,1:3.225855e-01);
   tree gen.4575000 = [&U] ((((11:3.136621e-02,((((13:5.353548e-02,12:5.057285e-02):2.861751e-02,4:1.801630e-02):3.076936e-01,6:5.777467e-02):3.370756e-01,8:5.758987e-02):3.434964e-02):5.015550e-01,3:7.381661e-02):1.118097e+00,(9:1.590340e-01,(7:5.932106e-02,(2:8.720640e-02,5:3.709072e-01):7.920428e-01):2.370205e-01):1.187605e-01):1.959775e-02,10:3.192142e-01,1:1.629059e-01);
   tree gen.4580000 = [&U] ((10:4.789667e-02,(2:4.234756e-02,5:5.505227e-02):1.274289e-01):2.772977e-03,(((((8:7.042837e-03,(6:2.606887e-03,((13:2.116910e-02,12:1.016211e-02):1.052503e-02,4:2.933030e-03):8.829498e-02):7.098052e-02):5.495394e-03,11:4.676338e-02):2.801434e-01,3:3.270040e-02):1.182683e-01,7:1.784960e-01):2.070347e-02,9:4.670523e-04):4.214628e-02,1:6.095393e-02);
   tree gen.4585000 = [&U] (7:1.001785e-01,(((2:8.918757e-02,5:1.542533e-03):6.934536e-02,10:4.198446e-02):1.234951e-01,(((3:4.736503e-02,((13:1.685253e-02,(12:1.509959e-02,4:4.499168e-03):2.497589e-03):4.321381e-02,6:9.912052e-03):5.510408e-02):2.295114e-02,(11:1.836825e-02,8:7.739100e-04):4.111176e-03):2.152988e-01,9:1.139699e-04):1.056188e-02):5.647970e-03,1:6.307857e-02);
   tree gen.4590000 = [&U] (((2:7.110251e-02,(((11:5.340822e-02,(((13:7.374247e-02,12:5.696950e-02):5.925624e-02,4:3.579197e-03):1.204135e-01,6:1.090475e-02):2.040845e-01):1.714948e-02,8:1.330305e-02):1.926114e-01,3:1.492959e-01):7.915772e-01):2.540032e-01,(7:2.748487e-01,9:8.926955e-02):2.634491e-02):1.947422e-02,(5:3.133877e-01,10:1.715371e-01):1.024500e-01,1:6.830007e-02);
   tree gen.4595000 = [&U] (9:1.547758e-01,(5:7.304365e-04,((2:8.602837e-02,(7:2.220725e-01,((11:4.584922e-02,((6:8.207282e-03,((12:6.117434e-02,13:1.110170e-02):2.571854e-02,4:5.061459e-03):2.043905e-01):7.594765e-02,8:2.373715e-02):1.237940e-02):5.443013e-01,3:5.646323e-02):3.375516e-01):7.651266e-02):5.704657e-02,10:9.262557e-02):6.810588e-02):2.589758e-01,1:8.393680e-02);
   tree gen.4600000 = [&U] ((((2:8.890662e-02,5:3.327992e-02):5.942869e-02,7:6.219263e-02):3.058862e-02,9:1.625257e-02):8.917710e-03,(10:6.322965e-03,(((6:7.971603e-03,((4:4.285255e-03,13:1.202751e-02):5.288451e-03,12:2.023001e-02):5.417093e-02):3.849178e-02,(8:1.402734e-02,11:1.131905e-02):2.427710e-02):5.058545e-02,3:9.822387e-04):9.550850e-02):6.285706e-02,1:2.306449e-02);
   tree gen.4605000 = [&U] ((3:8.155069e-03,((6:6.938404e-03,(4:2.475443e-03,(13:6.473047e-03,12:1.115006e-02):2.629225e-02):9.625592e-02):1.074207e-02,(11:1.438410e-02,8:5.168734e-03):4.206438e-02):1.171284e-01):1.564392e-01,((((5:9.123225e-02,10:9.662911e-02):7.446662e-03,2:7.307100e-02):6.312444e-02,7:9.035375e-02):9.621780e-03,9:3.953237e-03):7.389862e-03,1:9.377005e-02);
   tree gen.4610000 = [&U] (5:4.804795e-01,((9:1.018694e-01,(10:2.363083e-01,(3:6.355696e-02,((8:6.915955e-02,11:1.549395e-01):2.614488e-02,(((13:6.770005e-02,4:1.617608e-02):1.656339e-02,12:2.719523e-02):3.850534e-01,6:1.032045e-02):1.292052e-01):2.791458e-01):6.653202e-01):1.758836e-01):6.979924e-02,(7:1.780357e-01,2:3.108326e-01):5.227383e-01):1.146281e-01,1:8.279993e-02);
   tree gen.4615000 = [&U] ((((11:3.620544e-03,(((13:4.090606e-02,(4:3.483985e-02,12:7.971700e-02):6.390556e-02):1.801519e-01,6:7.868893e-03):6.263487e-02,8:3.251031e-02):9.297573e-02):3.321801e-01,3:6.156048e-02):6.946218e-01,((7:2.135829e-01,2:7.315143e-02):5.700566e-02,(10:8.627892e-02,5:2.240453e-02):1.951059e-01):7.876781e-02):1.264765e-01,9:6.328727e-02,1:1.284154e-01);
   tree gen.4620000 = [&U] ((((2:1.524153e-01,(3:1.702445e-01,(((4:2.776005e-02,(12:2.722777e-02,13:9.852086e-02):4.408243e-02):1.709864e-01,6:1.950484e-02):5.794461e-02,(11:5.903284e-02,8:3.395259e-02):2.712791e-02):8.631661e-02):3.819141e-01):1.119277e-01,7:6.509950e-02):2.446642e-01,9:2.653616e-02):8.923452e-02,(10:7.624346e-02,5:1.537558e-01):7.705214e-02,1:1.026049e-01);
   tree gen.4625000 = [&U] ((7:5.755531e-02,(2:9.697286e-02,5:4.534807e-02):1.013443e-01):7.999295e-02,(9:2.332012e-02,(10:3.849236e-02,(3:7.929369e-03,((11:2.055136e-02,8:7.614106e-03):4.573019e-02,((4:5.498846e-04,(13:4.498643e-03,12:1.413750e-02):3.915177e-02):1.251612e-01,6:8.375969e-03):4.923849e-02):1.281482e-01):1.104035e-01):1.183814e-01):1.381852e-02,1:7.633632e-02);
   tree gen.4630000 = [&U] (9:2.800669e-02,(10:2.361022e-01,((2:4.989710e-01,(((((((13:1.283369e-01,4:2.553902e-02):2.048917e-02,12:3.926882e-03):2.383561e-01,6:6.630346e-02):1.223645e-01,8:1.844455e-02):7.229676e-02,3:2.296569e-01):1.836228e-02,11:8.279528e-02):8.095133e-01,7:1.066611e-01):1.686122e-01):2.020414e-02,5:2.806195e-01):8.243174e-02):9.520846e-02,1:1.589053e-01);
   tree gen.4635000 = [&U] (((((((((13:5.096386e-02,12:6.727281e-02):3.287663e-02,4:4.435094e-03):1.214208e-01,6:5.005505e-02):6.785474e-02,(8:2.445818e-02,11:1.404377e-02):1.158214e-01):3.413013e-01,3:1.385312e-02):2.929454e-01,(7:9.003508e-02,2:2.704363e-01):3.447438e-02):6.298864e-02,5:3.090171e-01):4.776342e-02,9:6.727775e-02):1.020819e-01,10:2.828658e-01,1:1.364907e-01);
   tree gen.4640000 = [&U] ((((5:5.577232e-02,2:5.681472e-02):4.972210e-02,((3:7.479996e-03,((8:7.108132e-03,11:1.205397e-02):7.898368e-02,(6:2.790051e-03,((13:1.201548e-02,12:7.357026e-03):8.885668e-03,4:6.167679e-04):3.868421e-02):1.059058e-02):3.842614e-02):2.744141e-01,10:1.053179e-02):3.951975e-02):8.936610e-03,7:1.790919e-02):7.791527e-02,9:1.420848e-02,1:5.256261e-02);
   tree gen.4645000 = [&U] (((((((6:1.976340e-02,((13:2.651127e-02,12:3.119932e-02):1.397969e-02,4:9.583768e-03):1.194401e-01):3.240516e-02,(11:6.437456e-02,8:4.438717e-03):9.576170e-02):1.035753e-01,3:7.618167e-02):2.554490e-01,2:2.989552e-02):1.020305e-01,(5:4.373393e-02,10:5.851733e-02):1.052548e-01):7.412592e-02,7:8.844735e-03):1.678644e-01,9:6.842530e-02,1:6.433760e-02);
   tree gen.4650000 = [&U] ((2:1.480915e-01,(5:2.063572e-01,((10:1.322130e-01,((11:4.843115e-02,(8:8.725730e-02,(6:4.498475e-03,((12:1.225425e-02,13:3.540880e-02):1.390398e-02,4:3.340498e-02):3.341157e-01):1.862770e-01):2.923022e-02):2.410927e-01,3:1.098622e-02):4.573951e-01):1.785463e-01,7:1.555059e-01):1.170475e-01):5.058786e-02):2.933875e-01,9:4.860124e-02,1:4.055939e-02);
   tree gen.4655000 = [&U] (((((((4:5.083551e-05,(13:4.002445e-02,12:2.472176e-02):2.241827e-03):6.398456e-02,6:2.093031e-02):6.366310e-02,(8:2.060514e-03,11:1.818096e-02):5.309865e-02):8.778641e-02,3:3.136424e-03):2.332096e-01,(2:1.142262e-01,7:3.519514e-02):2.079165e-02):1.236985e-01,9:2.070395e-03):5.863129e-02,(5:3.100267e-02,10:4.893197e-02):7.828537e-02,1:9.614865e-02);
   tree gen.4660000 = [&U] (9:4.687930e-02,(((((4:5.296057e-02,(12:4.241229e-02,13:4.755724e-03):1.550499e-01):1.039929e-01,6:1.226733e-02):2.151327e-02,(8:1.868169e-02,11:4.333157e-02):6.480967e-02):1.901024e-01,3:2.404663e-03):3.266523e-01,((7:2.112223e-02,2:1.931014e-01):1.674399e-02,(5:1.933649e-01,10:6.022194e-02):4.303966e-02):2.003875e-01):9.322460e-04,1:9.334922e-02);
   tree gen.4665000 = [&U] (9:5.022225e-02,((((11:3.693802e-02,8:2.633885e-02):3.102309e-02,((12:1.389208e-04,(13:1.285349e-02,4:1.115344e-02):3.399545e-02):7.289751e-02,6:3.410513e-02):4.217696e-02):1.368289e-01,3:6.588206e-02):5.235981e-01,((7:7.969874e-02,5:2.076643e-02):6.437892e-02,(2:3.786144e-02,10:3.825949e-02):5.726163e-02):2.072530e-01):1.489678e-02,1:8.720401e-02);
   tree gen.4670000 = [&U] (((10:1.276465e-01,5:1.946103e-01):4.111834e-02,2:2.082287e-01):1.826011e-01,(((3:8.426596e-02,(8:4.927295e-02,(11:1.148329e-01,(((12:4.665789e-03,4:1.075648e-02):1.409361e-02,13:1.225403e-01):2.396804e-01,6:8.364075e-03):7.156115e-02):7.532201e-02):2.516777e-01):4.700945e-01,7:3.061313e-02):1.972255e-01,9:3.680121e-02):8.827371e-02,1:1.000947e-01);
   tree gen.4675000 = [&U] (9:1.044663e-01,(((5:8.117500e-02,10:1.915606e-01):3.513684e-01,((3:9.118033e-02,((8:1.310171e-02,11:7.743140e-02):1.308926e-02,((4:1.466144e-02,(13:1.194893e-01,12:1.662054e-03):5.038559e-02):3.337883e-01,6:2.495642e-03):1.514487e-01):4.227842e-01):7.291837e-01,2:5.140508e-02):5.045896e-01):1.008741e-01,7:3.525194e-01):4.068182e-01,1:1.338445e-01);
   tree gen.4680000 = [&U] ((7:5.218872e-02,((3:3.268104e-02,((11:2.103395e-01,8:1.561180e-02):1.615141e-01,((4:8.928624e-03,(13:4.886901e-02,12:6.082027e-03):2.809457e-03):1.899482e-01,6:1.430910e-02):7.558104e-02):4.827477e-01):6.504129e-01,(10:1.560813e-01,(5:3.029746e-02,2:4.651921e-01):1.233732e-01):2.903559e-01):6.109804e-02):2.475018e-01,9:1.702972e-01,1:1.985531e-01);
   tree gen.4685000 = [&U] ((10:1.477248e-01,(((3:3.424955e-02,((11:6.016536e-02,8:1.949939e-02):1.274005e-01,((12:9.767709e-03,(4:5.192973e-02,13:8.107273e-02):4.100729e-02):2.845678e-01,6:1.301448e-02):5.343313e-02):1.675922e-01):4.458169e-01,7:5.599535e-02):1.412917e-02,9:9.019179e-02):9.566784e-02):4.480644e-02,(5:1.869434e-02,2:3.303369e-01):1.400307e-01,1:3.977784e-01);
   tree gen.4690000 = [&U] ((10:4.077483e-02,(2:2.201224e-01,5:6.337689e-02):3.403180e-01):1.132865e-01,(9:3.479438e-06,(((((((13:6.027839e-02,12:4.070705e-02):2.072068e-02,4:1.004057e-02):1.503951e-01,6:3.383882e-02):1.672499e-01,11:1.671344e-02):9.093857e-02,8:9.409756e-02):3.139532e-01,3:1.880257e-02):3.223705e-01,7:1.416008e-01):1.065367e-01):1.963512e-02,1:1.864592e-01);
   tree gen.4695000 = [&U] ((3:1.916325e-02,(11:4.088679e-02,((((12:1.707425e-02,13:1.707922e-02):1.243623e-02,4:8.479039e-03):1.973098e-01,6:4.636070e-02):8.848680e-02,8:8.493376e-02):5.261286e-02):3.597799e-01):4.227169e-01,((10:7.864201e-02,5:9.800471e-02):1.947467e-01,((2:5.139856e-01,7:9.710495e-02):2.285590e-01,9:7.603569e-02):3.307257e-02):9.679637e-02,1:2.009482e-01);
   tree gen.4700000 = [&U] (((9:1.791183e-02,(5:1.974125e-01,7:6.002016e-02):1.846981e-02):6.720504e-02,10:5.394417e-02):8.262645e-03,((((((4:2.712469e-03,(13:1.049427e-02,12:1.813656e-02):1.575539e-02):1.645438e-01,6:4.776337e-03):8.739024e-02,8:6.342200e-02):3.612580e-02,11:1.490035e-03):1.353067e-01,3:4.500891e-03):2.069665e-01,2:1.126733e-01):3.574616e-03,1:6.055069e-02);
   tree gen.4705000 = [&U] ((5:1.034603e-01,10:2.238607e-01):8.610880e-02,(9:6.035632e-02,(7:8.994456e-02,(2:1.156143e-01,(((((4:6.925724e-03,13:1.640821e-01):7.797427e-03,12:6.620353e-02):1.358092e-01,6:1.950472e-02):4.857226e-02,(11:4.636624e-02,8:6.500839e-02):1.347913e-01):2.647140e-01,3:5.634390e-02):5.039408e-01):3.228175e-01):8.283621e-02):2.553631e-02,1:1.215206e-01);
   tree gen.4710000 = [&U] ((9:8.406952e-02,(7:2.005107e-01,(3:2.313884e-01,(8:4.696660e-02,(11:9.485048e-02,(6:1.113664e-02,((12:3.672721e-02,13:4.737456e-02):1.918296e-02,4:8.462082e-02):3.922706e-01):1.910850e-01):3.367928e-02):5.475658e-01):3.634946e-01):2.367029e-01):2.878565e-01,((5:1.237259e-01,10:3.113900e-01):6.662972e-02,2:3.235802e-01):3.741902e-01,1:7.938482e-03);
   tree gen.4715000 = [&U] ((((3:2.860204e-03,(6:1.698958e-02,(((13:4.227421e-02,12:1.952108e-02):8.271279e-02,4:1.385352e-02):1.399387e-01,(8:4.237510e-02,11:1.903326e-01):1.595019e-01):5.453532e-03):5.512098e-01):6.633219e-01,7:6.593422e-02):3.752697e-01,(5:1.377741e-01,(10:8.199224e-02,2:1.558162e-01):5.017351e-02):3.147983e-01):1.133350e-01,9:8.261827e-03,1:3.129064e-01);
   tree gen.4720000 = [&U] (7:7.951890e-02,(9:1.589288e-02,((2:9.399436e-02,(3:1.178463e-02,((6:9.964741e-03,(12:5.242430e-03,(4:3.649204e-03,13:8.226128e-03):2.315034e-03):5.408814e-02):3.222561e-02,(11:1.711346e-02,8:1.442421e-02):2.247046e-02):6.302807e-02):1.161249e-01):1.858769e-02,(5:2.148126e-02,10:5.920279e-02):2.719219e-02):4.301080e-02):3.529587e-02,1:2.606344e-02);
   tree gen.4725000 = [&U] ((10:2.353641e-01,(2:1.094881e-01,((7:3.107831e-02,(3:7.712871e-02,((((13:3.748837e-02,12:2.740576e-02):3.187008e-02,4:5.551839e-03):1.765672e-01,6:1.090203e-03):1.431224e-01,(8:6.756181e-03,11:7.154813e-02):1.526409e-03):1.354092e-01):1.901709e-01):1.151204e-01,5:9.536927e-02):2.757927e-03):1.218416e-01):1.585732e-02,9:2.317675e-02,1:2.358905e-01);
   tree gen.4730000 = [&U] (((7:5.519341e-02,(2:1.109952e-01,(((11:6.836145e-02,(((4:3.154760e-02,12:2.814865e-04):2.097871e-02,13:5.513756e-02):1.036318e-01,6:6.595868e-02):5.454192e-02):4.816596e-03,8:6.849662e-02):2.074601e-01,3:8.516081e-03):3.272773e-01):7.377413e-02):9.271083e-02,(10:1.624155e-01,5:7.964161e-02):6.009478e-02):1.219052e-01,9:6.893307e-03,1:2.321603e-01);
   tree gen.4735000 = [&U] (9:2.821638e-02,(7:4.266881e-02,(5:1.832457e-01,(((((11:2.445123e-02,8:6.759633e-03):2.607122e-02,(6:9.791403e-03,(4:3.916118e-03,(12:1.804059e-02,13:8.960475e-03):1.423810e-02):1.052508e-01):9.448363e-02):1.247869e-01,3:4.749560e-02):4.314928e-01,2:4.356955e-02):7.366661e-02,10:3.066193e-02):1.516822e-01):5.014600e-02):1.741605e-01,1:8.159469e-02);
   tree gen.4740000 = [&U] (((2:2.161631e-01,5:1.500538e-01):1.193834e-02,10:1.272637e-01):1.728729e-01,((9:5.652077e-02,7:3.976380e-01):5.497338e-02,(3:1.347848e-01,((11:7.281197e-02,8:2.096287e-03):1.047973e-01,(((12:8.236572e-03,13:4.606437e-02):4.142707e-02,4:5.261346e-02):4.110454e-01,6:2.199120e-02):1.509005e-01):3.352634e-01):6.273070e-01):2.293315e-02,1:2.731876e-01);
   tree gen.4745000 = [&U] (((7:2.609226e-01,10:1.089901e-01):6.224069e-02,(2:5.803086e-01,((3:6.015910e-02,((8:9.792492e-03,(((12:2.040865e-02,13:2.424135e-02):4.201961e-02,4:4.820679e-02):1.702201e-01,6:7.434518e-02):3.077134e-01):5.670735e-02,11:1.120674e-01):1.121006e+00):9.180333e-01,5:9.076238e-02):3.298542e-01):1.188848e-01):2.054012e-01,9:2.118308e-02,1:3.804810e-01);
   tree gen.4750000 = [&U] (9:7.126121e-02,(10:5.252559e-02,(5:1.855418e-01,(((11:3.413091e-02,(8:1.902325e-02,(6:1.398082e-02,(13:1.510930e-03,(12:2.466073e-02,4:2.580622e-02):1.358583e-02):4.001571e-01):1.185090e-01):1.456790e-03):4.324244e-01,(2:2.150933e-01,3:6.233155e-02):8.267122e-02):5.807115e-02,7:8.095894e-02):1.159058e-01):1.120898e-01):9.333953e-02,1:1.052032e-01);
   tree gen.4755000 = [&U] (9:8.571435e-04,(((3:8.358214e-03,((8:1.976430e-02,11:9.794560e-03):3.085324e-02,((12:2.479317e-02,(13:8.161686e-02,4:3.103585e-02):1.381745e-02):6.038118e-02,6:1.666708e-02):7.307454e-02):5.101637e-02):3.379346e-01,7:7.495093e-03):9.933295e-02,((10:4.203202e-02,5:5.230487e-02):6.333144e-03,2:1.402466e-01):9.471802e-02):3.397255e-02,1:9.387306e-02);
   tree gen.4760000 = [&U] (9:4.640010e-02,((7:1.834398e-01,(2:1.047483e-01,5:3.982971e-01):6.045631e-01):5.640586e-02,(10:2.932404e-01,(((((13:1.122665e-01,12:1.016373e-02):4.902667e-02,4:3.574443e-02):7.444031e-01,6:2.802741e-02):1.069644e-01,(11:1.846108e-01,8:5.432806e-02):2.115617e-01):2.508675e-01,3:7.837097e-02):8.676894e-01):1.988489e-01):1.622285e-02,1:2.933986e-01);
   tree gen.4765000 = [&U] (9:2.619773e-02,((2:1.309188e-01,(10:9.153861e-02,5:7.173868e-02):2.044400e-02):1.703220e-02,((3:4.149294e-02,((8:2.151078e-02,(6:7.507848e-03,((12:1.657336e-02,13:6.365143e-03):1.407955e-02,4:2.978054e-03):1.399756e-01):4.930149e-02):6.505610e-03,11:3.249412e-02):1.952316e-01):4.108945e-01,7:9.076130e-03):1.014670e-01):1.507127e-01,1:4.935656e-02);
   tree gen.4770000 = [&U] ((((7:7.040765e-02,(((8:2.594702e-02,11:5.999569e-02):6.472141e-02,(6:1.501737e-02,(4:8.155292e-03,(13:9.372296e-02,12:1.862600e-02):6.961422e-02):3.424067e-01):5.211975e-02):3.665460e-01,3:2.179034e-02):2.852596e-01):1.160310e-01,(5:1.471745e-01,2:2.209830e-02):2.871409e-01):3.793797e-02,9:6.344726e-02):2.388322e-01,10:1.742283e-01,1:2.840275e-01);
   tree gen.4775000 = [&U] ((5:2.575406e-01,(10:8.267018e-02,2:6.921542e-01):4.478859e-02):2.900787e-01,(9:1.474131e-01,(7:2.111866e-01,(3:1.510920e-03,((8:2.953523e-02,(6:1.260959e-01,(4:2.356136e-02,(12:4.035767e-02,13:8.130523e-02):3.301510e-03):4.254737e-01):1.439465e-01):4.708243e-02,11:1.895125e-02):5.212265e-01):7.318228e-01):3.923733e-02):4.682390e-03,1:2.222117e-01);
   tree gen.4780000 = [&U] ((5:6.092815e-02,(7:1.516926e-01,(10:8.841743e-02,(2:1.455138e-01,(3:8.613516e-02,((11:9.873572e-02,8:5.477197e-02):1.506463e-01,(6:2.589107e-03,((12:4.853555e-02,13:6.207634e-02):5.415637e-02,4:8.737729e-03):3.480806e-01):2.329992e-04):7.006120e-01):8.043220e-01):1.791176e-01):2.411837e-01):7.678514e-02):2.012835e-01,9:3.564181e-01,1:1.284513e-01);
   tree gen.4785000 = [&U] (((3:1.932455e-01,((4:1.310528e-03,(12:8.372655e-02,13:1.090539e-01):2.034324e-02):1.928115e-01,(6:4.474357e-02,(11:8.695196e-02,8:4.143579e-02):1.215535e-01):4.093408e-02):3.018730e-01):4.075450e-01,9:6.395306e-03):1.264208e-01,(7:2.038568e-01,((5:1.196140e-01,10:2.695030e-02):3.625479e-02,2:3.370361e-01):1.917461e-01):1.316670e-01,1:1.613846e-01);
   tree gen.4790000 = [&U] ((5:9.306962e-02,((2:1.066252e-01,10:7.034080e-02):6.046905e-03,(7:9.427048e-02,(3:5.467054e-02,(((4:2.608326e-03,(13:2.371670e-02,12:2.617778e-02):1.212937e-02):6.862101e-02,6:5.239520e-03):1.250073e-01,(8:4.897831e-03,11:2.926059e-02):3.416925e-02):2.815590e-01):1.773804e-01):2.073045e-01):3.002460e-02):1.919407e-01,9:3.929847e-03,1:1.810089e-01);
   tree gen.4795000 = [&U] ((((2:5.965664e-02,((((3:1.327915e-01,((13:6.531889e-02,4:1.572678e-02):1.757429e-02,12:5.403015e-02):3.419501e-01):1.271297e-01,6:9.951060e-02):1.794999e-01,(8:3.609969e-02,11:1.079289e-01):3.051582e-03):3.625275e-01,7:3.473975e-01):3.598622e-01):4.432660e-01,5:4.094810e-02):2.871636e-01,10:1.078063e-01):8.853684e-02,9:3.228693e-02,1:2.213394e-01);
   tree gen.4800000 = [&U] (7:3.507457e-01,(9:1.007662e-02,((5:2.978592e-01,10:4.362184e-02):2.047168e-01,((3:2.050184e-02,(8:9.255282e-02,(11:1.388913e-01,(((4:1.068730e-02,13:7.855622e-02):2.087163e-02,12:5.569216e-03):1.637666e-01,6:2.073912e-03):1.655123e-01):5.289737e-02):2.352735e-01):1.922817e-01,2:5.418776e-01):1.450812e-01):1.158910e-02):6.384657e-02,1:2.472988e-01);
   tree gen.4805000 = [&U] ((9:4.669571e-02,((7:1.535728e-01,(2:1.575861e-01,5:3.500287e-01):4.600815e-01):2.928174e-02,(3:4.671750e-02,(((8:1.154300e-01,11:1.041847e-01):1.097078e-01,6:1.217855e-02):1.101586e-01,(4:4.553659e-04,(12:4.386626e-02,13:1.911006e-01):6.738634e-02):1.684261e-01):3.084175e-01):3.161893e-01):1.214967e-01):1.860549e-02,10:9.698559e-02,1:1.662715e-01);
   tree gen.4810000 = [&U] ((7:2.234734e-01,(5:4.405336e-02,(2:1.284173e-01,((3:5.806513e-04,(11:1.160387e-01,(8:2.605688e-02,(((12:2.377623e-02,13:5.017960e-02):2.751732e-02,4:7.032489e-03):9.714806e-02,6:8.019268e-03):1.379290e-01):1.103574e-02):1.289188e-01):6.811828e-01,10:7.581619e-02):1.232235e-01):5.460971e-02):3.675883e-02):1.752924e-01,9:1.063190e-01,1:6.381408e-02);
   tree gen.4815000 = [&U] ((10:2.584036e-01,5:3.916296e-01):1.429362e-02,((7:2.251644e-01,(9:2.542374e-02,(3:3.916811e-02,(8:4.582237e-02,(11:8.935994e-02,(((12:1.944470e-02,13:5.426979e-02):6.148361e-02,4:2.313138e-03):2.310177e-01,6:1.106128e-02):9.508103e-02):3.768022e-02):5.354813e-01):5.683079e-01):2.849680e-02):1.339358e-01,2:2.542079e-01):6.119833e-02,1:2.421788e-01);
   tree gen.4820000 = [&U] ((9:2.323515e-02,(5:5.994662e-02,7:4.518510e-02):2.427952e-02):4.694905e-03,((10:6.648152e-03,((8:2.381787e-03,11:2.802072e-02):1.274599e-02,(((4:1.526223e-03,(13:1.879627e-02,12:7.766749e-03):6.581775e-03):9.054502e-02,6:5.304257e-03):1.933616e-02,3:8.510623e-02):4.869569e-02):2.034197e-01):5.306608e-02,2:1.525248e-01):2.041394e-02,1:3.744058e-02);
   tree gen.4825000 = [&U] (((10:1.043556e-01,5:7.878701e-02):1.386971e-01,(7:4.939556e-02,2:2.265482e-01):2.093414e-02):1.981868e-01,((3:1.748830e-01,(11:3.196516e-02,((6:2.724882e-02,((13:3.914441e-02,12:1.693297e-02):1.697140e-02,4:1.152690e-02):1.531791e-01):1.118850e-01,8:4.765449e-02):6.273787e-02):1.863924e-01):2.182885e-01,9:2.661833e-02):1.104132e-01,1:1.653049e-01);
   tree gen.4830000 = [&U] ((10:1.778502e-02,5:1.322321e-01):1.717585e-01,((7:1.127642e-01,(3:1.548423e-02,((11:8.982357e-02,(8:1.292580e-01,((4:2.831797e-02,(12:1.890807e-02,13:4.629515e-02):5.124743e-02):2.504827e-01,6:1.450812e-02):7.470705e-02):1.097509e-01):1.368834e-01,2:3.786285e-01):1.215350e-01):3.746750e-01):1.170319e-01,9:4.926145e-02):5.989167e-02,1:1.032970e-01);
   tree gen.4835000 = [&U] (10:1.413166e-01,(((5:1.516173e-01,2:6.659274e-02):1.878548e-01,(7:1.770171e-01,((11:1.158388e-01,(8:2.296798e-02,(6:2.552960e-03,((4:9.259338e-03,13:1.219587e-01):7.851608e-03,12:3.277732e-02):3.839760e-01):9.677089e-02):4.165105e-04):4.106492e-01,3:1.265599e-02):6.354300e-01):3.010460e-02):7.662909e-01,9:7.204806e-02):7.184752e-02,1:3.870116e-01);
   tree gen.4840000 = [&U] (9:3.437042e-02,((((2:3.216171e-02,7:1.292799e-01):1.128669e-01,5:1.455743e-01):7.528427e-02,10:1.616132e-01):1.171355e-01,(((6:2.412677e-03,((12:1.315788e-02,13:1.399602e-02):2.056961e-02,4:4.605632e-05):8.697737e-02):4.616139e-03,(11:8.760582e-02,8:1.662593e-02):1.341540e-01):1.676797e-01,3:2.033811e-02):4.532369e-01):2.358229e-02,1:6.450810e-02);
   tree gen.4845000 = [&U] (((3:1.793655e-02,(8:5.255808e-02,(11:7.646604e-03,(((12:1.797113e-02,13:2.987734e-02):1.434119e-02,4:2.593518e-03):1.299890e-01,6:1.877770e-03):4.584675e-02):8.985704e-03):7.203243e-02):1.911487e-01,7:1.286638e-02):1.538323e-01,((10:8.214532e-02,(2:1.542219e-01,5:4.844642e-02):3.995990e-04):5.184742e-02,9:1.344143e-02):9.579587e-03,1:7.718402e-02);
   tree gen.4850000 = [&U] (((2:1.087899e-01,(10:2.789992e-02,5:5.218254e-02):3.017541e-02):2.397014e-02,(3:4.769131e-03,(((4:4.881147e-04,(12:3.635256e-03,13:7.359938e-03):1.484407e-02):9.298442e-02,6:1.605069e-03):7.946326e-03,(11:8.933818e-03,8:3.350132e-02):1.051579e-02):1.326286e-01):5.566560e-02):1.927884e-02,(7:6.265128e-02,9:2.709319e-03):6.672675e-03,1:3.737006e-02);
   tree gen.4855000 = [&U] (9:2.578244e-02,(((2:1.101020e-01,10:9.349800e-02):6.966185e-02,5:7.316587e-02):7.526197e-02,((11:2.319379e-02,((3:1.089546e-01,(((12:7.318897e-03,13:1.830308e-02):1.587220e-02,4:8.234241e-03):5.718716e-02,6:1.076695e-03):2.731441e-02):2.774177e-02,8:7.501782e-03):2.438286e-02):2.791650e-01,7:1.392897e-01):4.040169e-02):1.506453e-01,1:9.648727e-02);
   tree gen.4860000 = [&U] (((2:3.652564e-01,5:1.407676e-01):1.563782e-01,10:1.423497e-01):2.248130e-01,((7:2.023067e-01,(3:6.808853e-02,(11:2.010483e-02,(8:6.164877e-03,(6:1.805291e-02,(4:3.667041e-04,(12:2.229795e-02,13:1.064232e-01):3.101721e-02):1.162393e-01):1.339982e-01):6.612013e-02):4.031582e-01):4.559280e-01):7.713874e-02,9:2.374984e-02):1.456035e-01,1:3.249547e-02);
   tree gen.4865000 = [&U] ((10:1.019995e-01,5:1.418741e-01):2.389704e-01,((7:1.190930e-01,(2:2.828865e-01,(3:2.663111e-01,((11:7.377322e-02,8:7.121473e-03):1.276264e-02,(6:9.028514e-04,(4:1.982287e-02,(13:9.633070e-02,12:5.237527e-02):4.644522e-02):3.053139e-01):2.338045e-01):5.670791e-02):2.002437e-01):3.965322e-01):9.434680e-02,9:3.798241e-02):6.357716e-02,1:2.304017e-01);
   tree gen.4870000 = [&U] ((9:2.659460e-02,(10:5.199220e-02,5:3.230345e-01):2.486699e-01):6.704880e-02,(7:1.070593e-01,(2:2.474382e-01,(((8:3.117207e-02,(((4:4.631808e-02,12:1.465801e-02):1.921979e-02,13:5.836160e-02):1.372753e-01,6:8.962662e-03):1.089815e-01):9.970022e-02,11:5.715898e-02):3.583980e-01,3:7.141093e-03):3.424684e-01):3.759280e-02):2.672973e-01,1:9.222366e-02);
   tree gen.4875000 = [&U] (9:1.536383e-01,(((10:2.627253e-01,(5:1.144207e-01,2:1.254339e-01):1.023938e-01):2.645455e-01,7:2.212046e-01):1.075489e-01,((((((12:5.784561e-02,13:7.131094e-02):6.184495e-02,4:3.273696e-03):4.707837e-01,6:2.072061e-02):1.028660e-01,8:2.391261e-02):1.555848e-01,11:2.048994e-02):4.744126e-01,3:3.681865e-02):2.533466e-01):3.983394e-02,1:1.968189e-01);
   tree gen.4880000 = [&U] ((5:3.657309e-02,10:3.815723e-02):1.049720e-01,(9:3.924243e-02,((((8:7.673754e-03,(11:5.754457e-02,((13:3.672774e-02,(12:4.521002e-02,4:1.113642e-03):6.695631e-03):6.661849e-02,6:1.213891e-03):5.331613e-02):4.848345e-03):2.917903e-02,3:7.069689e-02):1.623943e-01,2:1.248860e-01):9.537551e-02,7:7.873556e-02):9.692817e-03):2.382866e-03,1:2.511887e-02);
   tree gen.4885000 = [&U] ((9:1.124917e-01,((3:2.402085e-02,(8:1.591224e-02,((11:6.239629e-02,(12:6.145571e-03,(4:2.771705e-02,13:4.621664e-02):1.695697e-02):2.782898e-01):1.746188e-04,6:7.258381e-02):4.640514e-02):1.345065e-01):5.930800e-01,7:1.698356e-01):8.011997e-02):5.894523e-02,((5:5.231461e-02,2:3.064566e-01):6.141488e-02,10:9.077966e-02):1.411890e-01,1:7.168832e-02);
   tree gen.4890000 = [&U] (((2:9.542996e-02,((11:5.831220e-02,((3:1.274263e-01,(6:2.062921e-02,(4:3.520772e-02,(13:6.446180e-02,12:5.115288e-02):2.868342e-02):2.459810e-01):1.527942e-01):1.428649e-01,8:4.406511e-02):4.792573e-03):8.910410e-01,7:1.883807e-01):9.855069e-02):1.615860e-01,(10:2.146024e-01,5:4.637090e-02):1.010818e-02):3.051213e-01,9:1.662027e-01,1:1.500854e-01);
   tree gen.4895000 = [&U] (10:2.140266e-01,((9:9.109720e-02,((8:2.345827e-03,((6:3.247632e-02,((4:1.346210e-02,13:8.147088e-02):3.336950e-02,12:1.006515e-02):2.464768e-01):5.129720e-03,11:2.868626e-01):1.673874e-01):3.084493e-01,3:1.384622e-01):6.298238e-01):6.004442e-02,((2:3.143520e-01,5:2.238817e-01):8.695144e-02,7:1.916154e-01):1.768699e-01):2.368087e-02,1:9.734292e-02);
   tree gen.4900000 = [&U] ((10:8.167883e-02,(((3:5.544309e-02,((11:7.376358e-03,8:3.069490e-02):1.724543e-01,((4:2.532650e-04,(12:2.217219e-02,13:6.375932e-02):2.005485e-02):1.130751e-01,6:1.014300e-02):8.665719e-02):3.741020e-01):8.717616e-01,5:2.938604e-03):1.986272e-01,(7:1.689351e-01,2:2.495277e-01):6.391444e-02):2.949765e-01):1.058352e-01,9:1.747764e-02,1:2.867647e-01);
   tree gen.4905000 = [&U] (((5:4.681047e-02,10:1.930072e-01):4.415903e-02,(2:1.090955e-01,(3:1.021327e-01,((11:1.122353e-01,8:1.331876e-02):6.168998e-02,((4:4.755284e-03,(13:1.833655e-02,12:1.541617e-02):2.861392e-02):1.955155e-01,6:8.473977e-03):4.941690e-02):2.546160e-01):5.997555e-01):2.986568e-01):1.500607e-01,(7:2.131436e-01,9:4.027043e-02):1.427666e-02,1:1.614339e-01);
   tree gen.4910000 = [&U] (9:1.406016e-02,((5:1.082135e-01,10:6.981120e-02):3.632941e-02,(((3:1.712618e-01,((6:3.470082e-02,((13:6.432406e-02,12:2.001801e-02):2.256416e-02,4:8.014129e-04):1.482180e-01):1.452975e-02,(8:5.606922e-03,11:3.985357e-02):1.302332e-01):1.177642e-01):7.751893e-01,2:7.235770e-02):2.468990e-01,7:1.977233e-02):2.225226e-01):1.796216e-01,1:2.003457e-01);
   tree gen.4915000 = [&U] (9:2.379073e-01,((7:2.444971e-01,(3:4.032465e-03,((8:1.399490e-01,11:3.037678e-02):3.857022e-02,(((13:5.245147e-02,12:1.765160e-02):1.338433e-02,4:4.279135e-04):2.161012e-01,6:7.428427e-04):1.322136e-01):2.914976e-01):3.286041e-01):2.529161e-01,(5:9.595540e-02,(2:1.487071e-01,10:1.716619e-01):1.134829e-01):3.934633e-01):6.425514e-01,1:1.847058e-01);
   tree gen.4920000 = [&U] ((2:6.769587e-02,(5:4.532295e-03,10:5.183894e-02):6.075929e-02):2.494643e-02,((7:3.426380e-02,(3:9.336893e-03,((8:7.032786e-05,(6:6.516800e-03,(4:9.220786e-03,(13:7.413335e-03,12:1.382335e-02):3.558922e-03):9.485391e-02):3.993934e-02):3.677240e-02,11:2.062404e-02):4.135904e-02):1.424853e-01):3.695311e-02,9:2.746699e-02):3.501886e-02,1:3.005812e-02);
   tree gen.4925000 = [&U] (9:7.637256e-02,(5:4.008474e-02,(((2:3.901744e-02,(3:7.994329e-02,(11:4.061597e-02,(8:2.767492e-02,((4:3.384863e-03,(12:1.888708e-02,13:6.170456e-02):2.962455e-02):1.223449e-01,6:1.352741e-02):4.964457e-02):4.449347e-02):1.604941e-01):2.135900e-01):1.323071e-01,7:2.113903e-02):9.240789e-02,10:6.945969e-02):3.534213e-03):2.041224e-01,1:2.003273e-01);
   tree gen.4930000 = [&U] ((((10:1.264086e-02,(3:1.892748e-02,(((8:1.901728e-03,11:2.267049e-02):5.718675e-02,((13:1.302098e-02,12:1.605067e-02):1.561682e-02,4:8.440164e-03):1.402896e-01):1.189817e-02,6:6.247185e-03):9.601217e-02):7.188813e-02):3.614530e-02,(5:9.901265e-02,2:1.004689e-01):1.059544e-02):3.366671e-02,7:7.596740e-02):5.100133e-02,9:1.231405e-02,1:6.580235e-02);
   tree gen.4935000 = [&U] (((7:1.096776e-01,(10:1.022260e-01,5:7.484643e-02):2.015379e-01):1.147914e-01,(((((((13:1.100356e-01,4:3.052132e-02):9.987014e-04,12:1.031631e-02):2.035676e-01,6:2.946149e-02):1.096721e-01,8:3.901550e-02):1.702177e-01,11:5.667335e-02):2.203743e-01,3:1.591175e-03):4.140262e-01,2:2.043872e-01):1.802791e-01):6.805334e-02,9:9.048442e-02,1:1.910588e-01);
   tree gen.4940000 = [&U] (((7:2.713414e-02,((((((12:2.014672e-02,13:2.092875e-02):1.811774e-02,4:9.225767e-04):9.487418e-02,6:8.990061e-03):5.150566e-02,8:2.352848e-02):4.717943e-02,11:5.253934e-02):1.939766e-01,3:2.503043e-02):3.451360e-01):8.839667e-02,9:4.053809e-02):1.633093e-02,(2:1.280879e-01,(10:1.025883e-01,5:1.123549e-01):1.962076e-02):7.493580e-02,1:9.463213e-02);
   tree gen.4945000 = [&U] (((3:4.492455e-02,((11:1.240744e-01,8:9.497450e-03):6.653396e-02,(((13:3.478905e-02,12:1.784985e-02):4.526578e-02,4:1.940223e-03):2.963200e-01,6:7.469660e-03):4.171650e-02):4.737852e-01):6.650582e-01,((2:1.845515e-01,(5:1.698387e-01,10:4.145708e-01):4.359716e-02):2.398270e-01,7:1.879098e-03):2.418497e-01):2.146855e-01,9:1.349759e-01,1:1.188028e-01);
   tree gen.4950000 = [&U] (9:5.045331e-04,(7:3.312749e-01,((2:2.425869e-01,(10:2.656795e-01,5:3.762377e-02):2.436145e-01):2.202613e-01,(((6:1.097595e-03,((13:2.028154e-02,12:3.954122e-02):1.396313e-02,4:1.975213e-03):1.690951e-01):1.676121e-01,(8:2.231555e-02,11:6.494379e-02):5.182640e-02):4.692334e-01,3:1.633008e-01):3.919316e-01):7.010871e-02):1.865737e-01,1:3.080594e-01);
   tree gen.4955000 = [&U] (9:1.081044e-01,(((2:1.149934e-01,(7:8.046275e-02,(((8:4.256590e-02,(6:7.451658e-03,((12:1.946157e-02,13:4.790237e-02):1.963924e-02,4:4.164568e-04):2.913351e-01):9.640188e-02):3.177045e-02,11:1.147179e-02):3.077652e-01,3:4.101620e-02):4.404421e-01):1.986782e-02):1.839725e-01,10:3.305281e-02):2.760583e-02,5:6.831032e-02):1.467426e-01,1:8.858292e-02);
   tree gen.4960000 = [&U] (((7:1.208321e-01,9:6.230739e-02):7.130119e-03,(10:1.499068e-02,(5:3.030650e-03,2:7.014541e-02):4.116595e-02):8.166835e-02):1.483491e-02,(((11:3.669979e-02,(6:1.039575e-02,((12:1.631033e-02,13:2.413413e-02):8.008439e-03,4:7.609069e-03):5.997260e-02):9.053373e-02):2.325768e-03,8:6.673121e-03):1.083093e-01,3:3.168728e-02):1.026279e-01,1:2.349333e-02);
   tree gen.4965000 = [&U] (((((5:1.096221e-01,(((8:3.850409e-04,11:3.949562e-02):8.005341e-02,(6:8.190974e-03,(4:2.628833e-02,(13:6.121520e-02,12:1.586865e-01):5.358585e-02):4.012525e-01):1.440082e-01):2.545092e-01,3:2.255839e-01):6.787713e-01):1.032057e-01,10:6.362750e-02):3.929506e-01,2:3.916756e-01):2.795313e-01,7:4.802187e-02):3.131828e-01,9:1.910550e-01,1:1.432661e-01);
   tree gen.4970000 = [&U] ((((8:2.531708e-02,11:3.673712e-02):4.855602e-02,(((13:9.752341e-02,4:1.905719e-02):3.820641e-02,12:2.132760e-02):2.165409e-01,6:2.080055e-02):5.693081e-02):2.269957e-01,3:5.143239e-04):4.633896e-01,((((5:1.592519e-01,10:6.666870e-02):1.191917e-01,2:1.884133e-01):7.834480e-02,7:7.162233e-02):7.901403e-02,9:7.947904e-02):6.579764e-02,1:6.985096e-02);
   tree gen.4975000 = [&U] (9:7.006660e-02,((10:2.009484e-01,(7:1.198407e-01,5:1.070142e-01):9.320914e-03):1.748410e-01,(2:2.836706e-02,((8:1.704380e-02,(11:5.678392e-02,((4:7.593240e-03,(13:6.596206e-02,12:5.378818e-02):1.833262e-02):3.292993e-01,6:3.302238e-02):1.294314e-01):4.404828e-02):2.918943e-01,3:2.953536e-03):4.730871e-01):2.031847e-01):1.911709e-01,1:1.000994e-01);
   tree gen.4980000 = [&U] (9:9.168709e-02,(10:2.168663e-02,(5:6.277698e-02,(7:1.504991e-02,(2:6.320197e-02,((8:8.828589e-03,(((13:4.525134e-02,12:8.641078e-03):5.127527e-02,4:4.629782e-04):1.631989e-01,6:1.254420e-02):9.262707e-02):7.498842e-03,(3:9.606895e-02,11:7.491482e-02):1.128077e-02):6.082228e-01):2.957007e-01):2.555524e-01):1.028886e-01):5.772829e-02,1:5.780564e-02);
   tree gen.4985000 = [&U] (9:1.451878e-01,((((((8:5.816498e-02,(3:2.584310e-01,(6:7.111056e-03,((12:3.011917e-02,13:3.876424e-02):4.869004e-02,4:1.693108e-02):2.439794e-01):5.000612e-02):2.197240e-01):1.767353e-02,11:5.971335e-02):8.806672e-01,2:1.687078e-01):2.102495e-01,7:3.673620e-01):1.245854e-01,10:7.064903e-02):8.344981e-02,5:3.574059e-01):3.062838e-01,1:3.905667e-02);
   tree gen.4990000 = [&U] ((7:3.420034e-01,(9:1.143883e-01,(10:2.711050e-01,(2:2.389933e-02,5:4.067133e-01):2.697035e-01):4.340425e-01):9.057521e-04):4.202968e-02,(((6:2.486792e-02,(4:9.766554e-03,(12:4.383637e-02,13:1.717306e-01):1.843356e-02):3.105561e-01):2.638857e-02,(8:4.368697e-02,11:2.018559e-01):1.105958e-01):6.098046e-01,3:2.212116e-02):6.563612e-01,1:1.242191e-01);
   tree gen.4995000 = [&U] (((3:2.305751e-02,((6:4.633342e-02,(8:1.375315e-02,11:6.740570e-02):1.836787e-01):1.137658e-03,((4:3.358867e-02,13:1.357148e-02):1.848402e-02,12:1.135394e-02):2.224813e-01):6.093635e-01):3.926667e-01,9:4.402346e-02):4.890513e-02,(10:3.957838e-02,(7:1.522237e-01,(5:7.970674e-02,2:1.703252e-01):1.029007e-01):4.056823e-02):2.298838e-01,1:1.120309e-01);
   tree gen.5000000 = [&U] (9:6.841426e-02,((7:1.359394e-01,((3:9.993354e-02,(((12:7.165846e-03,(4:1.586790e-02,13:5.693455e-02):3.012399e-02):2.228634e-01,(11:9.476454e-02,8:1.970583e-02):3.753000e-02):1.173606e-02,6:3.061336e-02):4.174215e-01):1.086770e-01,2:7.173640e-02):1.332891e-01):8.890324e-02,(5:9.342880e-02,10:1.516831e-01):1.636754e-03):1.758434e-01,1:9.443251e-02);
end;
