# Supplementary material for: A new elpistostegalian from the Late Devonian of the Canadian Arctic
Source: Nature. 2022 Jul 20;608(7923):563–8. doi: 10.1038/s41586-022-04990-w (PMC9385497; doi:10.1038/s41586-022-04990-w)
Supplement: Supplementary file 8 — A zipped file that contains a MrBayes executable file, screen log, and majority-rule consensus tree. [file 41586_2022_4990_MOESM8_ESM.zip › bayesian/NUFV137_tree_all_mrb.pstat]

[ID: 8668784713]
Parameter	Mean	Variance	Lower	Upper	Median	minESS	avgESS	PSRF
TL	2.811235e+00	1.192565e+00	6.912665e-01	4.635267e+00	2.868078e+00	6.851820e+02	7.720455e+02	9.997432e-01
alpha	1.332809e+00	1.277932e+00	3.234300e-04	3.520548e+00	1.085512e+00	5.195479e+02	7.040022e+02	9.994339e-01
