# Supplementary material for: A new elpistostegalian from the Late Devonian of the Canadian Arctic
Source: Nature. 2022 Jul 20;608(7923):563–8. doi: 10.1038/s41586-022-04990-w (PMC9385497; doi:10.1038/s41586-022-04990-w)
Supplement: Supplementary file 8 — A zipped file that contains a MrBayes executable file, screen log, and majority-rule consensus tree. [file 41586_2022_4990_MOESM8_ESM.zip › bayesian/NUFV137_tree_all_mrb.parts]

[ID: 8668784713]
ID	Partition
1	*............
2	.*...........
3	..*..........
4	...*.........
5	....*........
6	.....*.......
7	......*......
8	.......*.....
9	........*....
10	.........*...
11	..........*..
12	...........*.
13	************.
14	***.*******..
15	**..*.*.**...
16	***.*.*.**...
17	***.*.*****..
18	***********..
19	*.......*....
20	.......*..*..
21	....*....*...
22	.*..*....*...
23	.*..*........
24	***.*.*.***..
25	**..*...**...
26	*...*.*.**...
27	*...*...**...
28	***.********.
29	.*..*.*..*...
30	***.*.****...
31	*.....*.*....
32	**..*....*...
33	*.......**...
34	.*..*.*......
35	**..*.*.*....
36	**..*.*..*...
37	.*....*......
